# Supplementary material for: Graded recruitment of pupil-linked neuromodulation by parametric stimulation of the vagus nerve
Source: Nat Commun. 2021 Mar 9;12:1539. doi: 10.1038/s41467-021-21730-2 (PMC7943774; doi:10.1038/s41467-021-21730-2)
Supplement: Supplementary file 4 — Source Data [file 41467_2021_21730_MOESM4_ESM.zip]

Archive with 88 entries (87 files):
- source_data/
- source_data/figure_S4C.csv
- source_data/figure_S6K.csv
- source_data/figure_S8A.csv
- source_data/figure_S6J.csv
- source_data/figure_S4B.csv
- source_data/figure_S5F.csv
- source_data/figure_S5D.csv
- source_data/figure_S6H.csv
- source_data/figure_S8C.csv
- source_data/figure_S8B.csv
- source_data/figure_S6I.csv
- source_data/figure_S5E.csv
- source_data/figure_S4A.csv
- source_data/figure_S7I.csv
- source_data/figure_S4E.csv
- source_data/figure_S8F.csv
- source_data/.DS_Store
- __MACOSX/source_data/._.DS_Store
- source_data/figure_S3E_vns.csv
- __MACOSX/source_data/._figure_S3E_vns.csv
- source_data/figure_S4D.csv
- source_data/figure_S7H.csv
- source_data/figure_S4F.csv
- source_data/figure_S8E.csv
- source_data/figure_S8D.csv
- source_data/figure_S4G.csv
- source_data/figure_S3D.csv
- source_data/figure_6A.csv
- source_data/figure_S2A.csv
- source_data/figure_S3G.csv
- source_data/figure_6C.csv
- source_data/figure_6B.csv
- source_data/figure_S3F.csv
- source_data/figure_S2B.csv
- source_data/figure_S3B.csv
- source_data/figure_6F.csv
- __MACOSX/source_data/._figure_6F.csv
- source_data/figure_S3C.csv
- source_data/figure_6D.csv
- source_data/figure_S1E.csv
- source_data/figure_5E.csv
- source_data/figure_5D.csv
- source_data/figure_S1D.csv
- source_data/figure_S1F.csv
- source_data/figure_4B.csv
- source_data/figure_4C.csv
- source_data/figure_S1C.csv
- source_data/figure_5C.csv
- source_data/figure_5B.csv
- source_data/figure_4F.csv
- source_data/figure_S1B.csv
- source_data/figure_4D.csv
- source_data/figure_4E.csv
- source_data/figure_5A.csv
- source_data/figure_S1A.csv
- source_data/figure_S7F.csv
- source_data/figure_S6B.csv
- source_data/figure_S4J.csv
- source_data/figure_3F.csv
- source_data/figure_2B.csv
- source_data/figure_2C.csv
- source_data/figure_S4K.csv
- source_data/figure_S6C.csv
- source_data/figure_S7G.csv
- source_data/figure_S6A.csv
- source_data/figure_S7E.csv
- source_data/figure_S4I.csv
- source_data/figure_2A.csv
- __MACOSX/source_data/._figure_2A.csv
- source_data/figure_3E.csv
- source_data/figure_3D.csv
- source_data/figure_S4H.csv
- source_data/figure_S5L.csv
- source_data/figure_S7D.csv
- source_data/figure_S3E_pseudo.csv
- __MACOSX/source_data/._figure_S3E_pseudo.csv
- source_data/figure_S4L.csv
- source_data/figure_S6D.csv
- source_data/figure_3A.csv
- source_data/figure_S7A.csv
- source_data/figure_S6E.csv
- source_data/figure_S5K.csv
- source_data/figure_S7C.csv
- source_data/figure_3C.csv
- source_data/figure_S6F.csv
- source_data/figure_S7B.csv
- source_data/figure_S5J.csv
