# Supplementary material for: Graded recruitment of pupil-linked neuromodulation by parametric stimulation of the vagus nerve
Source: Nat Commun. 2021 Mar 9;12:1539. doi: 10.1038/s41467-021-21730-2 (PMC7943774; doi:10.1038/s41467-021-21730-2)
Supplement: Supplementary file 4 — Source Data [file 41467_2021_21730_MOESM4_ESM.zip › source_data/figure_S4C.csv]

charge	-20.0	-19.8	-19.6	-19.4	-19.2	-19.0	-18.8	-18.6	-18.4	-18.2	-18.0	-17.8	-17.6	-17.4	-17.2	-17.0	-16.8	-16.6	-16.4	-16.2	-16.0	-15.8	-15.6	-15.4	-15.2	-15.0	-14.8	-14.6	-14.4	-14.2	-14.0	-13.8	-13.6	-13.4	-13.2	-13.0	-12.8	-12.6	-12.4	-12.2	-12.0	-11.8	-11.6	-11.4	-11.2	-11.0	-10.8	-10.6	-10.4
0.03																																					-8.778994842097688	-7.33192519314688	-6.749680578233416	-7.366125098944288	-9.178509152227399	-9.317818637855538	-8.001538572350881	-7.9885481775416665	-8.212839445100592	-5.449367412349325	-0.49308923527151194	3.037193793807546	3.032423480233007
0.02	-3.578506114489471	-3.197714019772839	-3.0094926464581846	-3.9708976019978834	-5.679857156749847	-5.733377452508833	-5.1322842539687485	-5.902517781071175	-5.342997549884551	-3.11200491501625	-1.7602213393675896	-2.677592181153912	-4.3093308874779765	-5.324999266941305	-6.777797165099749	-8.769986877430405	-11.373990686544488	-11.490339001953494	-10.590137775186932	-10.452571680549141	-10.115533287647366	-8.990371806647182	-8.813807278944182	-7.2370469684165	-5.10034892666161	-4.816533557459415	-5.5622387686225	-6.4050024698801735	-6.95982101271359	-6.708431855060184	-7.93229960768533	-6.711072901408549	-5.0630383923885205	-3.463796894174557	-2.412745119943324	-3.9695561065663156	-5.390680422869238	-5.394820520433669	-8.429091088391111	-7.532154890196757	-3.6154193350833737	0.8748727582384248	3.7589797672801666	5.726614038569622	6.982867207520911	5.318895081041532	0.8643799221876662	-1.7075078679468305	-3.0108620179711636
0.28	22.637834917865902	23.438426201598162	23.931300451489804	22.813902310795413	22.98284373276175	23.558316443103763	22.714102519328165	23.12192945698706	24.350243179958525	23.642515696596107	24.153931352299367	24.990372900881155	25.00186023714987	26.410797681851207	26.587653315378063	27.628590345538328	27.462575380623463	28.295728000736986	29.174681709215506	26.39064762916756	25.26733608456297	27.824148349302718	26.480000845903575	26.161628905948916	25.85980972448992	25.61040027818865	27.733266192616824	29.676546137024374	29.78824723482434	30.738320917099827	29.65468986469905	27.148561797838838	28.58543822255473	28.891965370906163	30.645009278239613	30.98461346647636	28.274736761426084	27.268435447816472	27.41992380764404	28.486403579950007	29.792116419053855	27.764663284505104	29.919220490467296	30.106519731239544	30.282207159781024	28.31732058217358	29.653733112153517	29.654697148017448	31.080008921885806
0.72	-10.133821548178389	-10.130461660300234	-9.492527176429526	-8.013531830117543	-4.820782228558997	-4.531197540147005	-5.940446293186916	-5.159762689657633	-5.085417141970879	-5.5674571271677	-5.135207446558098	-5.301201693845421	-5.369837294437595	-3.7692830059415527	-0.178165249420708	2.251537753414098	2.76358561065571	1.141361341039996	-0.2918352169769136	-0.179012628880308	0.1626032411819125	-1.494395260297523	-3.349171903759789	-1.270261216826448	0.45157754778893633	1.1462387686671036	-0.41151556855166405	-1.768899545464727	-1.9918941134237826	-1.8545997660978912	-1.1459604817595377	-0.7633522850292991	0.07444461742393571	0.2934173748448714	0.929321228690732	0.981532102583131	0.7185245473543205	-0.5180764832619715	0.03842243118428712	1.4780558304800167	3.6427440914048006	5.182345147737607	7.049020716275621	8.755225893676965	9.17686514079	10.762308754196226	13.075762911493513	15.084613329327468	17.94467448372778
0.06	11.207343618171791	11.791930722970143	12.13308197512238	10.873634205165608	10.136071562528059	8.927651165680885	7.013470304009651	4.933580629012347	1.449749014190047	0.6137936213714283	-0.7516787986651892	-3.814628698428578	-4.6953176392559755	-3.6566031363252165	-3.649438460064623	-2.8334343114048224	-1.6773616878252184	0.2220113032006097	0.8241226035666784	0.5828823240969356	0.027653238982473738	-0.018820263524723657	-0.006618533363322854	1.4763245801275957	2.7271662266690555	1.1405476042498819	-0.8785478475615278	-1.021358931903663	-0.3430615192262607	0.8520611635376625	0.692765117089543	2.0974475764017555	3.4922335347307936	3.5475099337057827	0.6414589929385173	0.17138377506960722	-0.0952375489291839	-1.42398063794149	-3.4535088945351617	-3.8874093265477683	-1.1613315067003498	1.5529186794714178	0.7090978261743501	-2.076920604242197	-1.0453307530613003	0.7211088929249954	1.0097627087950443	0.466757192621003	0.48082218058527104
0.4	-10.181015405256801	-11.383623759910634	-9.90994748209733	-9.684802270080468	-7.632062477586949	-2.852600776847879	-1.585174381512502	-1.2499328274696566	1.4233380903894641	2.135016075872656	1.9010849446751337	2.4850801467290893	2.2398339292001452	1.519399807123385	1.1166914200770321	0.37561079114000506	1.986921145388365	3.8895563846137122	5.5802504868757765	6.859009080824805	6.742690497213985	5.7473437232720315	4.23755201993427	3.2160177582510485	3.5193556333082796	2.7763708780325516	2.5161437594538967	3.7063435679927466	4.2523803866137015	2.269175225615271	2.1493926641622636	1.8500551447892803	-0.9238080202923058	-2.1586169576646057	-2.866870807053118	-2.031694310465909	-1.1016384721051935	-1.760040416755892	-3.1775794570352005	-3.047897631689608	-2.947178808214531	-2.8750169786141626	-2.4654074222742253	-1.385600742203387	-3.5506927937926065	-5.6735256093015565	-6.423326624478754	-6.819784637006926	-5.757683526399994
0.12	-7.266262874149639	-7.113837672479498	-4.3947723284300295	-1.0631161263415407	1.8547883143547281	3.974355132256356	5.509797252032698	6.030710891687384	7.08029463057683	7.710429073243631	8.128465780481577	7.505834733224901	7.820086456473206	6.13414820452693	2.419675792557207	0.5985171530053037	-0.5329186065039622	-2.3535682925326356	-2.656021461438364	-2.600238094100895	-4.233955917156798	-3.8655315089120847	-2.943162945462184	-4.38512185720549	-4.268560053582547	-4.689574962918762	-5.01902919754022	-6.265887202316499	-7.553862596762826	-8.419422449945998	-8.455839583022055	-8.621535361579383	-8.854495492483153	-8.849648998818573	-10.505413689206826	-11.950676810695626	-12.04194337406512	-13.462882215423079	-13.642452976564094	-13.440047657162992	-14.354922693128309	-15.355623186228314	-16.850934875392326	-16.762105839503256	-16.18470064871037	-15.939193576101388	-16.21472085370457	-16.188211332004215	-16.56531629869565
0.04	-5.784424431740874	-5.123387530532241	-6.36112258014515	-7.238285390018831	-7.701984679860416	-10.06899784070994	-10.705997113018128	-9.950134977841927	-10.145813604172574	-10.941816594314218	-13.945900989842002	-15.393004600706519	-14.166413102426596	-13.648263402627279	-17.50724081026228	-20.268644974918864	-19.526388972008213	-17.65334905280536	-15.230579604768948	-15.205044951699826	-13.484975216453805	-10.851788999446228	-7.679918510297398	-6.165618047951824	-5.601601835032113	-4.193129079482503	-4.265825312364669	-3.9713825571376873	-3.7827324064962227	-3.2768865200633144	-1.8944303945055054	-0.36016338149235594	0.7919325851054282	1.8791506352335006	2.020069134682288	1.7162008610204538	0.9297386114542405	-1.1050189308976712	-3.512734889698848	-4.0845343138141175	-6.391073654460641	-8.998974249367194	-8.825817795402386	-7.5846069770911555	-5.9439386884911585	-6.295367973149965	-6.856313885988627	-7.652934964310504	-11.852516761437627
0.28	-5.770415345491095	-5.050165430212601	-4.848538232537059	-5.112491423273731	-5.685597119685802	-5.300618229766762	-5.1888682470462655	-6.7958544792154285	-8.932962310829481	-8.600288611783355	-8.155318680199244	-7.94616553262216	-8.283828001859959	-9.348123699161341	-8.832371320830404	-6.386035094272444	-4.0080125078191955	-1.8428600994423405	-2.9348526918107325	-3.7008456635240066	-0.4390622395469421	2.3636545480578945	3.6814242154081924	5.405942521091767	6.28899568603417	7.657949165002243	9.086050391905275	10.129395764720229	11.08887045631596	12.786843227603903	13.958074824952547	14.486586381020992	15.041589796000032	15.397439348901521	16.633561938846825	18.04315324113128	18.588467314103454	18.784206710747256	19.713990996880923	20.37190960329407	21.531561758094313	22.874143645420958	22.544318808121304	21.569038334187468	16.609216258212328	8.043755877912048	5.294309058010668	6.058951988754444	5.6784516143627926
0.24	-25.132579800756133	-25.536163627769447	-22.750849516416864	-20.11824965755752	-18.862412987488838	-18.509465044732494	-16.96301639570497	-17.229792149124407	-17.32891777551648	-16.67248065460283	-17.226886721098616	-18.32900542598825	-18.473411768935847	-18.852798262019235	-19.97125972826189	-20.82297371702677	-20.385444058656255	-21.328998561148993	-23.36769873977213	-24.08381053419651	-23.595968944589742	-23.95194816900608	-25.232666069464635	-26.21950299973471	-25.612914998789122	-25.84417293781516	-26.011642963440014	-27.318474802181125	-27.81883132296537	-28.986675093864967	-29.22798749364295	-29.111435589949185	-29.688149104629236	-28.145062242224185	-26.69173987617368	-25.56173759065128	-24.847312200707428	-24.23860132605504	-22.1679579442782	-20.9275963702229	-20.579101773061375	-20.006002521126725	-19.19149264582198	-18.40168066691802	-18.585728444764648	-19.954985084522228	-20.294754967417603	-21.43930255041984	-22.486368872144624
0.56	21.035873102122856	19.56605709807529	19.41549359893729	17.598270283672704	15.930592116381483	15.674913711497595	15.803695262836435	15.21913052153402	14.87371686206756	15.538103641408455	15.053698387808282	13.25722193482246	13.506984732766988	15.031184432570484	13.935434165494051	13.228564057835342	12.855671223034868	11.733731488827424	11.899112352810363	11.419521170685059	11.557724826256447	11.65563982838168	10.488627111093372	8.537224865400582	8.004297353015353	7.943003853971838	7.484433586238204	6.638841314138574	7.8054358516114135	8.78928017899311	9.598009102317882	10.33837012786369	10.79921647894026	10.074158368338878	10.351091832386999	9.185108000406764	9.410007924630634	11.390347548313237	12.682486946059072	13.385975847989961	11.863928813538955	12.115922307658785	12.744055561707782	12.573403303014771	11.658570329525872	11.154855675829282	9.250467174461072	8.273331731581798	7.623536264555746
0.04	2.561919254668254	3.8686688285195956	3.8497407844167455	3.683587411446325	2.919688977790578	3.1939250042709944	3.24278818330599	2.9375047813930024	2.493559523847324	2.0604867614091233	2.6748975050239494	2.694839559783887	4.037029245639225	5.448600930762723	6.014104427544019	4.88467776336735	4.610448884924772	5.173511327336833	6.199213727560846	4.778556568044593	3.7829188064261743	1.6772063193974347	0.47392106032487646	0.8747777114791973	2.710523219948854	5.369972889215127	7.498381008935503	9.97193880017435	10.749091309288616	11.556002081472208	11.260581900128997	10.686875267760875	10.625093180699409	9.550384578242678	7.509496253976181	8.403273780096612	8.506589208751102	6.29289673619661	3.4367028330947065	3.673095762300129	1.6744909034987927	-1.0881350535096104	-1.9934837026783967	-2.8572391709906384	-1.976426330027401	-2.525560019137693	-2.8430449845085803	-3.848654298433118	-5.611161898171055
0.28	-7.203720816809209	-5.847405550410542	-5.765539477322832	-5.410243282130686	-5.418097683073583	-5.737878172835046	-5.759763171772946	-4.571602582368968	-5.095324773791425	-5.664863977601648	-6.840201899819647	-7.859057656793553	-7.877306855226664	-7.858753537107674	-8.810472093790615	-9.41413329569209	-9.923583650102124	-10.902569044613852	-11.04339605728227	-12.043656859624765	-12.05176071924189	-11.773111981238287	-12.027488287818212	-11.817222360053698	-12.199745245153732	-13.311797861585884	-13.505930539849299	-14.448281881319598	-14.246631315839437	-14.224235688907427	-14.53866255181169	-14.503595099251854	-14.931207807648036	-13.768983242595613	-13.44239919356939	-13.077798544965358	-12.534893431584312	-10.88023259549978	-10.197389073169894	-7.666104917401604	-5.981824799881295	-4.91095465574643	-5.720157886755551	-5.622754631515058	-4.586086997033277	-5.437859008566448	-4.771680812173891	-4.629018500807028	-2.5051183041850607
0.72	-31.601809375722937	-31.853872282213715	-31.939555931204225	-32.23829270891638	-32.17011187016357	-32.705770049569615	-32.59837322954561	-32.68607415875603	-32.895742503249885	-33.14970811508039	-33.04496928699797	-32.95255078151671	-32.77044781111279	-32.89791343842154	-33.062763683261814	-33.54152308306989	-33.63335600374755	-33.104414599525484	-33.30510605430172	-33.530204020011084	-33.52507197278124	-33.68262026335239	-33.71432456287964	-33.588745579853196	-33.91706939554393	-34.25243669081796	-33.65695037511186	-33.79826304905635	-34.05374762137815	-34.55235942687345	-34.43338482897966	-34.33456451436071	-34.32203778648998	-34.02881832334897	-33.12785805477505	-31.818938584318197	-30.309249734829127	-28.012857932329442	-25.239964192568568	-23.93815035925523	-21.64338901184882	-19.720751397770222	-17.609198098803624	-15.38706610786906	-14.361380186720858	-14.039068972849492	-13.507091081769609	-13.131658135305806	-13.20592711552407
0.05	2.2204176286231387	4.568202253195182	5.9434664572819145	6.614599649131385	7.41126845326319	6.368535793116884	5.12149842277379	4.319147606754683	2.6740661753159998	1.1058507803291704	0.17726922913677612	-0.4846398513360981	-1.4993317382768367	-0.9033213006025349	0.763679987828354	2.84056164102995	4.083848429110738	4.242954900590185	4.5620581727515415	3.7184584817485913	2.0801338519130397	0.8102136932514767	1.3235220059151445	3.322929472113948	3.08720172160524	2.8849296751242406	3.3057928769863807	3.9722773392557826	5.713532270896522	6.577720720641594	5.952969519083432	6.037705263401065	8.041086879061979	10.023198572629191	11.481712415495373	12.445201100495545	12.469879059847692	10.914744819428712	11.249129764843104	9.972851439937337	7.611138706997728	4.245055675191246	0.7327817862914756	0.2495842076663095	0.8437858598705859	-0.42521133093664787	-1.1919407395299118	0.5782609527496376	2.7575457970135417
0.07	-9.248377232021241	-10.076075852426527	-10.821700158527406	-10.628785214023068	-10.08377960557231	-12.513271762395881	-11.610559970172943	-7.953989418240425	-4.344382306071132	-2.1322108776095448	2.004173835825789	5.1480761180671095	8.053106548936498	8.74693944780799	5.645215705245867	3.4805259484666635	3.5943128195740996	3.3783791904395173	3.3101522900804383	2.0743739951944207	0.08474507303567691	-1.5304471480103103	-1.5917957071555264	-0.16442243631220776	1.0654174647187205	0.5807049100277553	2.6186713783147937	4.577744726561228	6.035911479761722	6.026413388112218	5.908587750421255	5.970000465308502	6.121813420087683	3.8800846367745265	2.5847363721241052	2.5704608982606985	2.091879019485191	1.5265285373847703	-1.5754798773683376	-2.436451416077219	-0.11493975295736192	2.3619400988316244	3.2872769103735635	3.3148363916663612	3.925353151094569	4.655768057368306	6.317299059202739	7.862337982294342	8.780147292083065
0.2	27.930995215295056	26.97212925961697	26.989829992859924	24.1586932247683	20.024951374629325	20.50168113719456	22.274365617005117	26.39101940516811	28.45857082007779	30.893903077837123	32.6067152665046	32.7771255366893	31.35758708852991	28.806986317703448	27.77388590705354	26.99657765454507	24.926392787685025	23.42134456910383	22.147029144560555	20.806040155704146	21.447039157165094	23.774056529226968	24.92598914879411	26.625943377596535	26.608642362345776	25.781331576273196	25.536279114247606	23.461278925464406	22.849006010685258	22.483489674857893	22.357132516123563	18.876632313347912	17.177667912928634	16.898292182832932	17.311440309852514	17.393009994989058	17.88233660739902	18.77289741618074	18.126959212969652	14.909262752202146	15.179118778824318	17.068249498892484	18.64551428180782	19.16609354099314	18.986572761340092	17.993759211015018	17.174046961538274	16.661579772095962	16.732541984157002
0.05	-6.52350146003382	-7.536552804089119	-7.281673583872667	-8.320756005997168	-9.473534094966645	-9.982311879274853	-10.470526610508188	-10.730643516235688	-11.700530479607377	-12.455250745165603	-12.609837914409546	-13.097526103339074	-14.22047523948152	-15.81850284219465	-15.999809791687067	-16.410959076789794	-17.608573970014042	-17.56091904528514	-18.024665330430977	-18.133993209063384	-18.972880263778116	-19.05089115170124	-19.19821210094306	-19.467522347242205	-19.58389153108132	-19.451550543766835	-19.242154858700257	-20.383663357687325	-20.497590276424425	-20.788348143807042	-20.728397625442668	-21.379727236344007	-21.911967201303895	-21.736182434022396	-22.444875530262127	-22.50173485387007	-23.242415344794995	-23.10372508465381	-23.324283434844897	-23.394300972050825	-23.91786888472607	-24.480904601117842	-23.95486946605163	-23.90240470162209	-24.098734551306535	-24.551063599567954	-24.842350427491944	-24.625745295832303	-24.738681500572817
0.14	-4.865913166918965	-3.9554838946492907	-3.6742764447612295	-1.6349147627735476	0.574748257677907	2.7691219283693904	5.92225534074522	7.993010435946147	9.90437216840365	11.25761670462985	11.008002367988734	11.46307776818502	13.199537747044626	14.265874347109378	13.414130977403271	12.520337119911485	12.672195306523452	13.71297152807129	15.354010623694219	17.516580255726698	18.762142580334544	20.671578105975936	22.1188265079338	22.079835414436307	22.89282208607997	23.33537783069774	24.00657436383243	24.594370786743834	24.55440339866008	24.76965267843256	25.6030592082064	26.544583036168593	27.092002257606044	28.364027852596085	29.51403771567829	29.86846271978604	30.29562680028332	31.222171765241992	31.699383535523243	32.44613851747188	32.50974784772109	32.36261675968021	31.62602835230788	31.283971608410244	31.46113815304732	31.03665805899801	29.905370155513356	27.472644663624944	27.20794483541422
0.24	14.142929062440453	15.147545428530714	15.817169624804995	16.165749191507317	15.408452124866033	15.452121327075306	16.6388197129408	18.18962466594685	19.75753561097295	20.503953273327888	21.294733188750165	21.27803321659529	20.588003843005993	19.2309211165104	19.38563853368162	19.19091060270081	18.724159213275186	17.926630225443752	16.176201635739446	15.025118003880449	13.565875635842724	13.386565057935103	12.29723863371523	11.02575822409098	10.142720800470821	9.530384227116832	8.565609167956056	8.025683161403288	8.110892924752706	8.083193404226689	8.309703099478957	7.652857674648315	7.0148490233987335	6.044672194879466	5.47506472085818	5.5348104069499175	5.1927789655913	5.300468850785263	5.707273468435895	5.275534295900455	4.603060573813023	4.10684252609378	5.018678079522205	4.426735433779401	3.778522089533281	4.0418457277527065	4.014764930327539	3.9558091123946273	3.7134123521313054
0.09	-2.4181616014196123	-2.92421800253679	-2.9624642276947917	-3.1274764583867736	-2.8239511145427993	-2.8956088966563893	-3.3350291130185443	-4.054709348391844	-3.9295777705218047	-3.646384217021387	-3.9162805742379376	-4.280880198670911	-4.367989125840978	-3.8353958874401606	-3.5412669144365907	-4.126775313661046	-4.076691660753806	-4.197257462014491	-4.113302821020939	-4.0559707105737	-4.608901543945882	-4.145488303549952	-3.8443996529159854	-4.05987590359857	-4.0979494273103185	-4.442163401265791	-4.234383055947788	-4.068349381500582	-4.989333811681389	-5.392787067960789	-5.057590438020114	-4.469741126302672	-4.497154998063898	-5.388351700715047	-5.443789871884439	-5.732804450263615	-5.344328729255157	-5.841701083674831	-6.057712883691881	-5.565636732290262	-5.612612125709246	-6.048737901093483	-5.22294707940757	-5.890532057804542	-5.554072724253247	-5.185234574198127	-4.963172090653506	-5.4566783518361905	-3.857574331053126
0.1	20.529520875047197	12.00785525754317	8.817353164096815	5.591024676264269	2.4638405607481815	0.6897351755389423	1.7550695140400592	5.140398947111649	7.1845423271645075	6.449872814536448	7.774621307322576	11.794880002578253	11.38248850982258	11.866753696974996	12.95888775112185	12.82066925760391	11.307132664731284	11.103371124019418	10.35105326700338	11.765758443645069	12.379630016827448	13.778268755929673	14.763084312764434	14.8776685602095	13.834452744321453	12.860462749531578	12.880244084177761	12.065916147563044	11.078887535138094	9.767363913537665	9.946419419243043	10.918507248393183	12.675237593237696	12.726191897533013	13.075730510637982	13.171228359243742	13.38162981709526	11.971174723223015	11.047268802233162	11.459157289271744	10.428567920497983	9.95704828336865	8.93800216861564	9.421203601978377	10.117423331211114	10.1443660448369	9.069214270450203	8.75622785822668	8.81486273022962
0.08	1.048102220027026	1.7082136947995679	0.7972621696490165	0.8441687440320607	-0.09411557277559979	2.1253261284222447	3.7688105935547043	4.248252328425394	3.098509359115667	2.2556376203193764	2.4475759276647793	2.881356348649902	1.2053582119889654	0.5235609141323962	1.9538045202726053	2.1235749923873897	2.100800733847379	3.602809765293081	5.686945901779396	8.105095662518735	10.55442957564739	11.943055203822468	12.913724805814326	13.492723055205673	14.197016294853967	14.242960558921666	14.561225263048982	13.577386326016267	13.840959770666245	14.128505261761404	14.546398738788284	13.723479810839649	10.944874774256249	6.566552335548927	4.059760234459979	4.760684707453869	4.554162502918679	4.691493584069896	4.0394826786032	2.425891783130872	2.4283788293004633	2.8484537196365594	2.4499415366050172	0.8045761123737023	0.593037217360397	0.9144805225850376	0.6796532015430756	3.2481067657379157	6.4462368098534455
0.01	29.62842494425898	30.2953127093692	30.06372030874421	29.606569788403903	29.02301807930104	29.654705034576665	30.359717231532656	29.727398194500935	29.637226037254067	28.979893502794482	29.049531428207715	29.649358407660728	28.870149533210906	28.100161218792238	27.805863846912686	28.459904177324745	28.644217370137838	27.026574694868074	26.60388924934071	26.847787697139978	26.751926822017595	26.814419356310708	27.438527570971644	27.63831367446072	27.966372957282573	28.27126144665384	27.571727525223096	27.010441749415477	27.01839605009141	27.101972808038525	26.646296787578436	26.690995456343344	27.349017088814463	27.38708703771387	27.205305217144897	26.967675331263493	26.588204702960127	24.843726640059486	25.166957387089568	25.383428436334455	24.748231845481286	22.856879335874112	22.95874258332408	24.377132929342963	25.69609101060567	25.475334543204156	25.718759335933967	25.80272952631603	26.08201934421207
0.56	1.635742100125789	0.9679176218509724	0.9818054839428711	1.3677669629043123	1.7933698773185895	2.142017925844698	1.9332332634833307	1.4083140491145443	2.4115281176896204	4.260963093169728	5.406580456775494	4.857233256114512	3.867368445339764	3.8722300901894258	3.5275907778106372	2.8837121523348728	2.0504944857118517	0.4287266537407106	0.3480045238903955	1.9116391055876107	1.3846535392288786	1.663385808854251	1.9600003937468315	1.597952498287583	2.431211218668622	2.3003705273236577	2.5716985930640206	3.9877132330762777	3.83149890551379	2.6448602655902818	2.439378301998275	3.52679299778368	5.136001211627217	6.702709151740443	7.855506272159985	6.614356983848602	4.875455590269567	4.714064340793435	3.4238785602848125	2.8202165097906757	2.020052946749317	0.8285366467503721	-0.5384679804850734	-1.8411284801084093	-0.729912186173074	-0.6438774520898605	-1.9242440462123298	-1.1609760449578062	-0.6122388637051372
0.08	1.0551103160658784	1.6879191279640295	0.2198787572334524	-0.6483536041276352	-0.8514144984659424	-1.0463580770060474	-0.9638575210992855	-1.870640441423376	-2.301329553363786	-0.9432855220460397	-0.3134746886958979	-1.1685636955898957	0.45933021523443784	2.3865231918329073	2.806377329775671	2.2825033193337916	1.5827257908094552	1.1315946929145255	0.9804489735769764	0.1668019499984439	-0.32376614073674403	-0.27961985835201375	-0.6703119420044956	-0.716759282372017	-0.7773638147332775	-0.3714133567065403	0.4830268508193569	2.558389976920161	2.6729038285904068	3.9093357255827144	5.4533120752493005	4.14207460905827	3.6212308420620545	3.224778071126842	3.2216624833828433	1.9726497498998654	0.661979934492372	-0.23268763236393397	-0.49382453258413506	-1.5547107977508432	-2.5614632273697993	-2.406374623736042	-2.4902509268559356	-3.5434931881029996	-3.8373088413035106	-4.416751156963436	-4.800494697184206	-3.103774810152224	0.42948715101518076
0.14	4.068733506586462	3.0410641101228535	2.044929183597276	0.7664056746067871	0.6808990678063296	0.07936365495472586	-0.17484529920761815	-0.17643824767058192	-0.12482758430478924	-0.942379717086375	0.4829584596688079	4.581075778754666	8.188715355582367	11.978340517065199	14.889403237689308	15.558724611205648	14.95598885677208	11.982685473301792	10.121811448913462	7.428914667676217	6.7044887926867105	6.063054285356898	3.8980463882790133	3.1269627845415187	3.527393508190997	3.28632781902747	4.409930855244923	4.461751156362922	4.0329822674818985	3.637564026778051	4.168905492218897	3.8714597410426634	2.2799949415732073	1.78284987721554	1.6288562840140557	0.6013920480503856	1.6971929542850432	2.573713491543657	2.6696853780612244	1.3512097911690404	-0.3103973549345085	0.9895803355923576	3.671724741059805	3.7050097506911044	4.235347565662842	4.175281904112936	3.8242340254675042	3.6981699625797475	1.496310886871285
0.04	-3.7844695860963817	-4.209871273758097	-4.453113894743975	-4.357362190351555	-4.810359953076649	-4.2684544594311085	-3.512147058058055	-2.5610957793900475	-1.5689094982334986	-1.3025877156512848	-1.2840343900959112	0.09945986355157999	2.8935437243466566	4.00978897947509	5.662080972071358	6.2609285384709	5.935355461384738	5.003369306008899	4.720171254138236	2.8953363531942387	2.410413470754442	1.2032567035418467	-0.31772064057226856	0.034625047150328214	0.012625007937678845	-0.5144810276571476	-1.4648387051822844	-1.2841242593479194	1.2388853437620782	3.223538495623629	3.560610531875028	5.5288008417369525	6.6895176313519755	4.942958562971967	5.116893867382544	4.652958875224321	4.1671783270723	3.0288541925134567	2.9464599083857124	3.799716098730258	4.344080732298146	5.136643326513756	6.181311876381201	7.13415421642312	7.772311970783647	7.87974590468027	7.534215170732004	5.039320572649423	3.0470623402234267
0.02	13.90691543355901	14.049310981536923	15.99488493438918	17.883239382655116	17.82470686214948	17.732004212945323	17.61188495049974	17.786634526828582	18.2469468070086	18.545053614515037	19.123729905520737	19.061834103549867	20.235446245450323	20.511592670790424	19.804461692769298	19.76398770063687	20.17031302078534	19.857645846548582	17.718801788212946	16.706758243799523	16.876325516378134	17.309403063996253	16.54419772992998	16.813996122782942	16.565253290575637	14.920470175348097	14.501632056699496	13.558408737949971	12.608226919191836	11.947034783649116	11.217070426209983	11.005900305993631	10.31871066018067	9.618206201393328	9.407507273578428	8.863743249691172	8.539849864009867	8.31937680652635	7.1922166358482755	6.621367475955569	6.791047861264936	7.0641922002710835	6.951399978951983	6.4327790271372045	6.307210857758772	6.57142095618908	6.454078645363971	6.8290629484223295	6.450886040389722
0.06	17.291850269752295	17.613545457004214	17.097230363080584	16.925650079616815	16.56050560861425	15.280660173907206	13.858607992237973	13.939441713896978	13.167702177320278	12.083756650900368	12.130621499777304	12.568906262334137	12.677946344571387	12.44692133723395	12.001513513044992	11.925625345174849	11.31740892617068	11.64070029414894	11.570705905299937	11.83696081223256	11.573898101334512	10.83836021143676	10.37910928063278	10.159265451373939	9.125341322863141	8.807668276300026	8.491686869865289	8.089705273248091	8.141376018142152	7.513207882916218	7.088495489763021	6.880535501437075	6.752479296341759	6.448556884670664	6.437445039931797	6.516696433926603	6.378240533006801	5.774536856346353	5.919293032801599	5.630722727046438	5.737517185282494	5.435972932917705	5.66990014379917	5.626545933320992	5.43818730442719	4.710780203484363	5.168633442028694	5.036388489045271	5.013240564014319
0.07	-38.49051204787992	-38.5950379520037	-38.821236235444985	-38.521694730389434	-38.57905640926438	-38.38357259049933	-38.55520080102159	-38.40697381054342	-39.171931497503664	-39.28067369666779	-39.63751758456932	-39.40063911360194	-39.42028984073522	-39.8770169327676	-39.75649649093634	-39.54725708857823	-39.3749298072498	-39.65886239519256	-39.86666590178365	-39.63353356293718	-40.045392843839736	-40.115933041248354	-40.64201451889514	-40.34037527035885	-40.74392351919596	-41.03926495904561	-40.804193949810724	-40.551762324439785	-40.34960788056446	-40.29642869096582	-40.2208698022756	-39.57155814164267	-39.821433822825824	-39.464157056040975	-39.649518369033466	-39.892614985343286	-40.10667439791168	-40.43086229000488	-40.22405579112308	-39.48430212241322	-39.943419713486065	-40.2871573646679	-39.555182629169416	-40.18605757585052	-39.70957350261025	-40.08686584124054	-40.51957920867	-40.31282894991051	-40.43117117194766
0.18	-34.28955234516005	-34.4862961801283	-34.462646271642555	-34.99140757962009	-34.609479155833114	-34.108556618677724	-34.36023400235171	-33.927406082614965	-34.358304806362824	-34.357908511055584	-34.46808322267327	-34.805039482924755	-34.408064724540694	-34.802311568701526	-34.75381646364406	-35.034972687645784	-34.8862096264276	-34.67288854800508	-34.87339689203797	-34.79962284020268	-34.36094320997108	-34.7278524169284	-34.471752187901615	-35.383222234192104	-35.38235708562927	-35.14042282747862	-35.04252856724078	-35.03942091464869	-35.18589738300519	-35.15510272694427	-34.95203150074847	-35.02079836835072	-34.40561879067462	-34.48784453263017	-34.25741129995271	-34.53006234315396	-34.66307090440873	-34.9561443464534	-34.72151488656767	-33.917491851194484	-31.619319729473172	-30.103710593880695	-27.300753213095437	-24.04444172193741	-20.911723089087836	-18.551960338578592	-16.66074291131204	-15.401536504517374	-14.193179560948323
0.01	0.9836599776371919	0.657843090572916	0.9437973425103401	1.0343638419208983	0.9326716400306392	0.49535510165959806	0.1973986212762231	-0.060256813450211055	-0.37499117471085697	-0.005686329856430916	0.14907598981213255	-0.44502275774766	1.1921177203361495	0.4549275520697531	0.9295204762564406	0.3782154095808803	0.24745187297163973	0.8471807479914766	1.3123709969013237	1.329761068477671	1.6083705865132227	1.1628774891811506	0.5939123420012979	0.993186070463322	-0.3497851339508653	0.463785690198689	0.5679220833471756	0.8023939461061556	0.18066710731455338	-0.06501421832340526	-0.12893514390047933	0.7747203626854304	-0.16357179541720868	-0.7651339453885129	-0.5934138028825053	0.5537153815705267	0.31877561787491615	0.20543031936804645	0.2601195431752057	0.3195527770688038	0.9546889386238835	0.3698972790170245	0.7349607610435775	1.1117795576664111	1.2630006100694082	0.6548274951408732	0.445458835990479	0.265947566586485	0.6852813352566773
0.09	16.69289013750689	17.457295839944745	17.12290923096072	16.360376475164994	18.013824516147874	19.05851124339973	18.99056215896967	17.861955655322628	17.612369768279617	17.504236297178817	17.666528359788753	17.37799290385482	16.544663143187773	15.646953474884878	14.325197615122672	12.228241110967947	11.404048521779135	10.650177813428737	9.64992968543849	9.15731643703501	9.83628538638089	10.10833526308048	11.275517114267462	14.633913661543222	17.814213836172637	21.25505609916166	21.728581955288977	22.328775713846316	22.234962109143748	20.14131091183032	19.697165871501138	20.761765747654128	21.78131057030261	20.238314654361748	18.472309533726783	18.7372483176372	21.32101788766082	23.759029342374927	24.368160058737697	24.6721803453046	24.74125149774046	23.560100363984827	22.620313046127027	22.02597444535353	20.738166497782284	19.547311799285527	18.61367951822312	15.740036637414494	14.196582634336142
0.36	5.024496654262432	4.68668055048181	4.992433918582066	4.163491056353301	3.851800459401275	4.27180567761004	3.58739656108774	3.9552498003933003	3.5640749119789525	3.8638542239670564	3.6925564687150967	3.5448365411730265	3.2516348935884416	3.5993564682243893	3.3598169435138168	3.6030725481677024	3.1398422049969916	2.633870816602066	2.842214379056891	2.521567442655371	2.7832586534037347	2.213733807065779	2.876018308037441	2.7721110608841073	2.71126057670244	2.4066411575883997	2.8514558956060228	2.1992148864881393	2.2581863083860867	2.588436781913174	2.3956211035192503	2.1777593119708207	1.297298660470581	1.9954802369183504	1.432572500169215	1.4073915094802345	1.425620208949372	1.7061166592034809	2.0170252696351056	1.8546467080335773	1.8190722122192042	2.2427509960489047	2.007608237732235	1.2109699104315226	1.428263825391051	1.8612357482432422	1.9994015511653949	1.8101423305477624	1.650201483723702
0.36	-21.960521345743267	-22.676660963430677	-22.98358112494016	-24.06284503476138	-24.998928726381223	-26.219624755392665	-28.393231688078004	-29.00769079632562	-27.38097886629801	-25.031008465494082	-24.058037774122944	-24.156366362086665	-24.211575639281058	-24.686430182832083	-24.524322369298183	-25.622262935222793	-25.702818037118192	-25.74024077383143	-26.940769742280295	-26.642858786612088	-23.867041254625263	-21.00163346159019	-20.368130197643673	-19.79096455847982	-18.502888672562626	-15.736858677199393	-13.837575828059933	-11.642416926139063	-10.923711313255758	-10.22203766666938	-10.212717151998007	-9.628748119442335	-9.601384094566491	-9.380185511686804	-8.864585968105267	-9.095151816245263	-9.106632868977613	-8.158403679077573	-8.261795924798442	-8.030793229889255	-8.205426785744564	-9.773459498492102	-11.58491127018987	-14.154164586917751	-15.166076547047723	-14.688200943126695	-14.555753207279501	-15.753530517027627	-18.697299851420738
0.06	7.250230062818002	6.998150261201566	8.24462466405599	8.587601063155734	9.089638081617792	9.062025927066195	10.440779988053443	12.048927468394194	13.153849163894126	14.461160243495119	15.822874828283336	17.49828207784233	16.451894869626617	15.018189014783687	17.075543923833624	19.008039074120365	19.29482210331835	18.670073901843114	18.13061602768236	18.012689956580633	18.137565370368275	17.247477041902993	15.558711633716367	14.859355677205976	15.172253109055227	15.433774758674925	14.323549580423798	12.60055177408384	12.354139140193276	11.96387249239184	11.645751182816888	10.746191603354369	10.376940856505016	9.024250093932192	8.892138919578649	8.930125946052705	9.310074572185538	9.13683660375974	9.50705161576104	9.179120507495572	8.744204404572844	7.808535686378317	7.857918550398672	6.983051675975453	6.673336660839713	6.758924990278967	5.917112951484597	5.384439803544897	5.045408324119126
0.56	-1.4526497967379903	-2.063830311239281	-2.0632372013120257	-2.137350763763539	-2.3225252793032034	-1.9330489197689413	-1.7250487136389534	-1.753422396609917	-2.064838537075177	-1.7850960398971303	-0.9673318293954534	-1.7004576130930413	-1.4972361761006159	-1.2682475927220018	-1.8008509376893151	-1.570916272321453	-2.2131685295780468	-2.0664279090003372	-1.6415780986238122	-1.7116097288060033	-2.3857121049465633	-2.6939553240299414	-1.87085182187087	-2.0520135691447106	-2.2424724721378073	-2.079511442488661	-2.013042149542798	-2.01935275637776	-2.240845103847855	-2.764702648341304	-2.2188376844399276	-1.8608065410294419	-2.5889395216617146	-1.619480749689309	-1.6467148275394337	-1.5516404210521806	-2.0759795040764697	-1.605089352726706	-1.1911824146340528	-1.2851735908477195	-0.9051965514901799	-0.9434179288531812	-0.5610700740070342	-0.3790421053039523	-0.7638241341352643	-0.10838758132252657	-0.6499874206937193	-0.1471100430996728	-0.20622039189756336
0.14	-53.60754902964321	-52.59735362554596	-52.24469508233618	-50.123965517580416	-47.617413816004785	-44.839082399000866	-42.816551181991485	-41.92159152224266	-40.739018918193594	-39.36960318624339	-38.86952303573849	-38.85914211831439	-37.75883662164627	-36.88567094164261	-34.52748495334166	-32.30657679718884	-29.950128116883214	-28.332304125466656	-27.525278742005234	-26.640137402207984	-26.562482693785498	-25.884876345763608	-25.152218151722153	-24.092915461376144	-24.396519319054022	-23.549783501096478	-22.52872955111519	-21.62119146655254	-21.13181306368336	-20.134861984431097	-17.889377842526272	-15.624989441740993	-13.672125474067073	-11.682413317875387	-10.444514891822195	-9.928088298565726	-9.91438868586306	-8.822774075557135	-8.161530543218149	-7.668430574688898	-7.220690317887019	-6.850338744739972	-6.251998713728796	-6.069018178341437	-6.050952771121175	-5.8203580383648585	-5.3004559184551	-5.044431255100918	-4.144817194783329
0.72	-2.9048795630562054	-3.8023437720565383	-3.7386022886219052	-3.907524708071989	-5.2559162544905575	-5.5963279783593975	-5.173871537331422	-3.6982739486967944	-3.4310831227994356	-3.271692764892286	-3.8372219626309914	-3.767619660437738	-5.50191055651662	-6.0409625281046	-6.644790692593226	-6.690593707756143	-6.7967734608155865	-5.164119751616781	-0.6132297507952558	3.203316324221639	5.5330758098779	6.471496927339842	6.541855285663587	6.240273819712542	5.292530513487364	5.506064493451063	4.506473745631091	2.426906644943827	2.4731884473491164	4.176312709549201	3.39887807971472	0.6854831245227757	0.5369730773079908	-0.12134810030703846	-0.6777066285250584	-1.9057949807337664	-3.371210060085339	-2.911322803104369	-2.105514192205959	-2.320869353823838	-1.704412218336607	-0.3979834100312871	1.3360184175143246	2.4667597489448383	2.1500804836746426	2.3684208454625804	1.7790064475410077	0.8901249395322353	0.4652690666782533
0.2	33.05006176776451	32.750206857577346	32.926325731627166	33.00229287884671	33.2708002658591	33.89266660129868	33.99590752194822	34.09838026788601	33.802275614681044	33.81349270005989	34.13914982415276	34.1048491370074	34.49096100447684	34.77993161578201	34.957007042565316	35.648605167464716	35.73296566226235	35.48527470168711	35.36711341422839	34.98525093984325	34.23292323683075	34.42725455679665	34.724132168203745	34.10159718209385	30.004471975843195	25.32953349370586	22.155180653951255	20.246780591981313	17.782842756400676	17.218527766509858	16.480171853045654	13.701401563689721	13.08013621791897	12.798057382710219	12.640458547871326	11.72411735258806	11.554499345800686	11.373812942165806	11.08927794643352	12.275296172234924	10.889007140397034	10.40545318517028	10.471218269654734	8.516599180104059	9.109032231759635	11.890625166195854	14.692458135597512	15.424605950123173	16.22331405452598
0.36	-9.373361390552084	-8.915536835369771	-10.40470253390665	-11.692923452712122	-11.876899414211714	-10.097655757476915	-9.007902466099857	-6.880771007271953	-6.1853798102738295	-6.411946300856975	-6.320753566409586	-5.823306698041044	-4.824394740059134	-4.680683299264956	-5.03973173408005	-5.979579491395931	-5.433946282746419	-5.1590293634611655	-5.981943832233881	-7.898193732974903	-9.58087933009653	-9.205149885519205	-10.29420534610749	-10.882687523971853	-11.797234178038138	-11.466404081334652	-11.505736567331773	-12.994564709279182	-14.99875888617666	-16.014908310475576	-16.57638552761076	-15.9057380531397	-14.90054023090503	-12.647675436655312	-9.50860175206109	-6.501783395198977	-3.681545276262092	-1.2211298076824235	-2.0419750758930917	-4.590885083645226	-5.0459091124565205	-4.886650190609778	-4.400411568822527	-5.016807275402499	-7.151678923250465	-9.192991563173194	-8.367585250792473	-7.091875062324014	-6.786928813588119
0.02	-16.45033958989604	-17.489065649939278	-18.035640719585157	-18.594909222578426	-18.957527333914065	-19.973287337857737	-21.647370161747393	-22.008840704378088	-22.314377986559432	-22.309830661171112	-22.6594610056261	-22.42476106459249	-22.22515236876458	-22.475075081565482	-21.638239534436877	-17.990564868292743	-13.737746650109038	-10.582677759316404	-8.025539746066507	-7.668348532809297	-7.1429849576955675	-6.010490557630405	-6.2439836389669665	-8.144653462847025	-7.429142872740847	-5.803934949489523	-4.276895286714307	-2.7540038491710845	-1.9850621696266586	-1.001702355433018	-0.7776002343568109	-0.17063446184356934	0.1838419156329536	0.36887288180354716	0.36215788520588177	0.42895358610171996	0.6842413884684504	0.9549729827819959	1.8022460711007753	2.076770197397124	2.7785609533254387	2.823121789688301	1.4114916945668199	0.015390882465332822	-0.4571554002495688	-0.03867249104618509	0.46123460547025985	1.2810399117868272	2.7701876066610325
0.18	9.402848300258057	7.922770001172289	6.444638611641423	7.518894412818064	10.364874898311342	13.494439302617415	12.288497495463496	12.372340422710884	13.999110938277695	14.730459796418721	14.674397542683288	12.283736139159167	10.134935278954558	9.139891215756663	6.869782428554743	4.764080389799489	3.881543495604447	4.110490710525333	3.3003531415818443	2.5631131757812184	0.414907878277198	-0.08453594377936469	2.3411527102360026	3.1817380453078457	3.13221504249924	3.644826236838135	4.494527784731893	4.797163567835277	3.7769074536016376	2.3588078609660244	0.7421230075619221	0.23776371642748728	-1.4138460730848834	-3.1020228010204463	-2.2320214385622563	-1.4024811844829443	-1.0474463655158956	-0.9590156700378785	-0.15600619219758016	0.5877240544356752	-0.37595242796450634	-0.0940006285828403	-0.6338455441367614	-2.3540504505541975	-3.7347897259568796	-3.66795500762737	-2.3732656126600418	-2.795327046218347	-2.27832477571841
0.4	-42.39396533666949	-41.44992489632682	-40.137042349423744	-39.458720836215115	-39.13121895129778	-38.86949532138998	-39.028491147424695	-39.701652179066635	-40.35229233917631	-40.55548222562514	-41.72341833363119	-43.196804531672164	-44.14361292119441	-45.86179596517714	-46.667143738369745	-46.91037137636652	-47.17574866761326	-47.233774614369004	-47.76567114441126	-49.85827481848003	-50.29482125430347	-50.09441684496875	-49.628425615952914	-48.932807630561605	-49.11726929080545	-48.149339174257086	-45.74819544844971	-41.78275128260288	-37.55285077263977	-33.83931021358092	-30.40575644972823	-28.006733675995413	-27.229368769602594	-26.164518904919646	-26.070065149203565	-28.89552905481554	-31.03518017220525	-31.980991010685813	-32.42315742976029	-35.32980764169339	-38.23175527866207	-37.129131157254434	-37.75492615250077	-38.38135001391824	-39.72162079749195	-39.848980062394354	-38.65825430637595	-38.0039544698148	-38.59396639926581
0.03	17.300654478796034	16.209391804237256	14.80622832656153	14.47470117318533	12.437427910776208	11.584074773701012	12.160133410479709	13.189134665702056	12.185740051684498	12.394178467375923	13.567647857467506	12.952760692148175	11.243389463755499	9.60698238878122	7.010113489564283	6.607352805276577	6.254538964675554	6.58812984591323	6.385402213355192	5.875936341951665	6.728964721744688	6.468119919117683	6.689656229171973	9.247279465454746	12.113952508260255	13.162428065039393	13.436705358812858	13.583558816236483	14.51934074272586	12.754257140108514	10.904729199592694	9.225134190480809	7.998125604408422	6.907295297487188	4.1792903490239155	4.108624278921411	3.3259558887566456	2.254704485368457	2.1442554285222144	4.232927521523926	5.793567265943018	7.0405709281251205	8.65264217533825	8.670517605165642	8.077435972828432	8.36333764811475	6.398651286704087	3.537894569603232	2.079345492457527
0.2	-19.601151777847623	-19.905620487767052	-19.665445031606566	-20.17978279075199	-21.225059872358685	-21.83594065506034	-21.57344253555637	-22.384606269153757	-22.243496758444465	-22.19433096025209	-22.470550374525413	-22.96694368692595	-23.031762917592978	-22.83089712176208	-23.067572139353956	-22.99374572968101	-23.48728392248788	-23.409569554246048	-23.13094415494926	-23.63480150819157	-23.661959083473853	-24.11512786539073	-24.439618136533657	-24.202393177748306	-24.51776319801609	-24.566623571381985	-24.957873116355948	-25.247088307635902	-25.072189121346348	-25.05758032267803	-25.270530998178955	-25.174719527590568	-23.59604707780123	-20.853641272730002	-19.21815273184931	-17.08977937297147	-13.539769420368764	-10.554998773787489	-8.952014021811848	-7.806720122381833	-8.162954696849106	-9.179049656019721	-8.673298692120923	-9.4641852504813	-10.085382380216586	-9.816744075660196	-10.031588906031502	-9.566371714833515	-9.306323281440726
0.03	3.4455674261882763	5.795909142263319	6.460447058077733	7.640162388114668	8.619039360168792	8.577497527293765	8.294468258222544	7.954244536379832	8.555436199309838	10.674377836698064	12.175770867013874	11.607612045239968	11.279696986319301	10.207795827455321	4.96500890720565	-1.3265655645676162	-3.6701123859318017	-3.3047432683170683	-3.877557485420347	-3.5672285474789263	-2.798360150401024	-3.090304030259226	-2.81704764836946	-2.676771873084448	-3.3678738534673656	-4.700466185463426	-4.604001384823839	-5.045210249601993	-4.891180988713195	-4.847337285150914	-5.632883242776366	-6.021949044100573	-6.24139700140077	-4.939282664517094	-3.0830764580858414	-1.8849226611301049	-0.8545477114933817	-1.52516678022927	-1.2468831847820212	-1.0372219105243303	-2.3574059904052476	-3.475834025366055	-5.074116659159245	-6.855609434618501	-5.791465589017619	-4.410052005312238	-3.7769766041669257	-3.3604680601763803	-2.3644712784866826
0.08	-9.658453092447822	-6.6504728522043095	-3.5770480959137103	-2.271748129594549	-2.1217837669788864	-3.0031446598685037	-3.8267433243206384	-5.3843031747843355	-5.976325788115588	-6.798454574419033	-9.46731397414618	-9.532462003772501	-9.084941413431608	-6.493754052720142	-5.775077753500305	-5.680913664870772	-5.902546206253717	-6.014074247404004	-5.156546691353348	-3.7425681964905024	-3.668531934130776	-3.5280656683948592	-4.228668231907456	-4.666572739400188	-5.276913386322462	-6.761612251498313	-7.225290412600906	-7.624059333448436	-8.105261455829222	-8.531803927838972	-10.192492451007091	-10.937675463396985	-10.604706185918658	-11.280981859051941	-11.259288360032045	-11.033771442656189	-9.975107577142722	-7.644060806564674	-5.462713884682152	-4.273813826872967	-3.162619921179342	-2.583764457230153	-1.506262827016215	-0.9962188096214177	-1.4248390958747308	-2.12209366817342	-1.5354728962576942	0.39273955411732686	2.4710572331758485
0.18	24.019760675227086	24.632527267812012	24.719154073514904	23.221794508211477	21.378673504745013	20.855045350034924	21.908135318286124	22.939384835593653	24.06446916385784	22.931237527646612	21.160532444324414	20.421370209174018	20.383416100188764	20.111939438176567	17.349464904787556	13.58188689999665	12.051127794328455	12.498032897581727	12.643267539597556	10.20295438155733	9.97056487761225	12.610916748608684	15.46554504932887	16.70466679618311	16.968897933639962	17.0904180586388	17.064202830784705	16.721515981000916	16.438238825573787	15.11927701673756	15.501448263576645	17.071091387202006	19.22354558855307	20.756952870950133	21.292955182092268	20.00866710170455	19.202483929342588	19.466951587838718	17.26783587672303	16.013096513217388	15.001256860883775	14.817054642276329	14.17784754440073	12.823993733593984	10.312369362728493	8.58504977641999	8.51719631957474	8.653983237600887	10.590216987094468
0.1	15.675221156550673	15.872971964119856	15.159866992390594	14.968932823572576	14.933171098150556	14.646108168545819	14.64723558121133	13.88780649013573	13.183156328638358	13.024852524662535	12.124113819665133	11.365582456354076	10.271862114839834	10.498939253531848	10.40376646926785	10.241370946817167	10.206582205321698	9.77770300551158	9.535199175717391	9.514435274617796	9.056110518137679	8.705372696083245	8.345801847416098	8.228896898133566	8.498581872323658	8.351705160981727	7.729489517056159	7.813175778688933	7.365171174614069	7.09749938570674	6.743238452153896	6.908287884534289	6.761618557154222	6.289535235443523	6.383735933361812	5.867757551259512	5.933840504385653	5.362753504594831	4.084525968445767	4.12103845098871	4.020842973788572	4.119232805735184	3.220990402924091	3.0991921028206697	3.3610776490666225	3.0702813441881425	3.0862028662187626	3.0130762268958193	2.932323715012558
0.1	20.435662374480785	22.20430933145657	22.556110407004518	22.408664468559188	22.57235270162667	23.876851851536202	25.52802508465046	26.374698055758167	26.565762656536556	26.244616804432717	25.595137110063355	25.93345281152161	25.9545283283027	25.95444027204804	22.909465286787842	20.893611799288642	17.921528834398835	14.198191094599757	13.02815277157022	12.651469934840286	11.862147687510998	10.813649626520814	11.13880754752563	10.40028420187241	10.276202170482321	9.359195763913021	6.17091426860285	4.655745186370133	4.6506821486915015	4.333560257800713	3.2585260641517593	2.7272612401816474	2.059623062809024	1.2754712211870185	0.43218043909526216	-0.12130763264201505	-0.18480454727709628	-0.21170047875455822	-0.9449542220153155	-1.0908548133197122	-1.3228577821712868	-1.7543584917378787	-3.014550006037336	-2.8460358105254002	-2.9254259904262234	-3.1237243246657727	-3.6522039396374666	-3.9292774876007464	-4.586951050753214
0.07	-23.678699426038524	-24.4264228421908	-25.624156106250553	-25.13522317609684	-25.384808042120408	-25.547268988394855	-25.510346131334686	-25.4247483691877	-25.73857563001827	-26.501757869077547	-26.499316061446333	-26.732422309864067	-27.119139777233315	-26.883483581909665	-27.277431919210734	-27.238637136852432	-27.442578881294036	-27.708980150816153	-27.62814934888654	-27.51192642230464	-28.27730169950014	-28.729012663103266	-28.396089880271145	-28.422187933038366	-28.57542091572993	-28.66502602937425	-28.792349899865528	-29.628806051598136	-29.816137790779855	-29.47066507467569	-29.68061062415224	-30.214286219243178	-30.122339457773798	-30.075090662215068	-30.217044665033285	-30.399152754136523	-30.16129764895506	-30.55732954378217	-30.300106100631794	-30.247705650802715	-30.42546617407317	-30.746688634803878	-30.98899526534481	-31.20204683123455	-31.460022062111733	-30.95935207795313	-30.475474480672386	-30.909431689977566	-31.200531310183422
0.01	0.3047148972760283	2.348825937785051	4.002618112547474	4.857332706793514	5.123526968681702	5.733560817911041	5.063701378174542	5.1733439786226825	4.979592217356732	5.666581216569888	6.157847918712164	6.038750760476987	6.397650305190048	6.978246711449131	7.727604619177683	9.078433143084808	10.245718061489924	11.087833487453963	11.105794357820116	11.160118998668324	11.329246114652932	10.659464128912887	10.123971817341726	9.359701230673593	8.915969410232194	8.310769840106374	8.433787521239779	9.115835304358939	9.41406424173563	9.185403871437444	9.362366514018746	9.50285483645456	9.466039995592169	9.81758902354386	9.89704299669205	9.86152389370642	9.920507221484428	9.929058206234757	9.402135478180782	7.632018935289928	4.9482168433218945	2.705476970495667	0.7351733102335629	-2.986781286899628	-4.453747692233108	-5.337119163526324	-4.995000577530725	-7.193550423987631	-9.643928508772639
0.12	7.299151844103566	6.460870001542801	6.279390168793803	6.729892720534274	7.494471462475076	7.57983617454088	6.7960063376391275	6.694575908822333	6.5253513804355805	6.275268019391017	6.333453718035184	6.248775509424977	6.474274794805908	6.079368792200583	5.154906495489506	4.8720252922661516	4.530248255680721	3.993567110082843	3.9684983607015525	4.082901978719612	3.8898433021140058	3.826237497149549	3.741038112573797	3.5004781954203814	3.358112441958262	3.5116591113513174	3.5305109896431404	3.218145996589797	3.054543574679755	2.8265373335750716	2.80750203944341	2.852068593653865	2.837743371743688	2.544076380085336	2.533171173461458	2.189715655148351	2.5431053245983577	2.127491589641032	1.8106689224293149	1.9658812442912676	2.087495356148686	1.7107467693719336	2.0652404755125637	1.9855358404974517	1.9337048388003737	1.8944402087940624	2.1952395423203974	1.774517607954511	1.757268562169255
0.12	9.984689314923962	9.976111285821439	9.902216212480916	9.783255587805208	7.326758935454812	4.209314223030276	3.559979484013681	5.347869293227006	7.601119553897256	10.091424084975507	11.095491144444914	11.56092015051319	11.959180219865054	12.264994062825899	12.512688574452177	13.03997596696751	13.757888496957158	14.150135656050374	14.703537339319261	14.899484779547414	14.824676645699306	14.996757343203193	15.566053956167345	15.038011592280732	14.813038789858886	13.649127007878128	12.125056935681052	10.789641228031876	8.798990973534579	9.167614949258983	9.807209157100239	10.647357954157464	10.433266905588532	7.766532366917566	4.882943048769214	5.355395968046913	6.3740461150813275	7.760197996549145	8.82400436183881	8.416923270413427	8.66309684394917	8.208058967269444	8.420326278835283	9.99911723267028	10.52431269335883	10.834981510490657	11.613583460207444	11.98085892568161	12.188511491341906
0.09	-16.621214092873522	-15.647378358768954	-15.90674346142523	-15.455690887600234	-14.850331723540563	-14.758693669217791	-14.06158254716226	-13.409094570533767	-13.55539227901587	-13.365533728971776	-11.172002578546874	-8.973354900236629	-7.298357776831892	-5.6282387918996335	-4.68808958593948	-3.856156677372155	-3.009352112269241	-2.677917971110702	-2.513942470752596	-1.2503564933078621	-0.8085889550492169	-0.21829528779572627	-0.24415763702091908	-0.005259377695736589	0.9612647179809244	1.5032910834185742	1.6032798165910407	0.9048042443742048	1.6545206454960493	2.024196142789691	2.3644321043262266	2.142783058078834	1.8154742720459325	2.058183860266894	1.5924855130030267	1.0966748387887577	0.4221351104517197	0.4674640237598595	0.8639855243968242	0.3897764518328728	0.013268308862706135	0.5286077427998919	0.5027749620421247	0.36540087009562683	-0.2619139488373321	1.1853729176468875	3.131520788385643	4.0155593479642135	4.718025058428452
0.4	19.559040313270174	19.679967365003	20.949365618109027	20.67800034488917	20.511725651811894	21.28984813317357	21.040181265625726	20.33823746738812	20.920063175224698	21.198132257223676	21.58925612031959	22.10477981806477	23.065427164655517	23.41084669222535	23.253510700059522	23.24451180187826	23.338811389416293	22.71166511848397	22.768498698864846	22.467707568767594	21.01757728575091	19.176720544093797	18.85609096595536	18.07279289542263	16.865331830797956	15.867734282361681	15.64437816047932	15.148928960684003	13.912495833652827	11.617400162798482	11.017164039912593	9.723777025590309	6.620541753298333	5.680567072935979	4.2276087306828245	2.3700947559785774	2.0501705683421747	1.4738502911114253	0.5387102123820213	-0.5732223326987267	-0.980554401072439	-1.146199411086016	-2.452097578259874	-2.842527811596021	-3.4463334394195115	-3.5201181668091266	-2.9611858482486184	-4.050688092651747	-5.252451153182296
0.05	-48.82955250255158	-47.3025573028215	-45.792944748414904	-44.96313098354737	-41.619535910702325	-39.5484179063552	-37.95336669939303	-36.51177551926639	-34.594334284540615	-31.483395783372206	-29.028799427238155	-27.49466421101024	-24.883567901022687	-22.98315429177415	-23.029153265946498	-22.50188197044904	-20.673138112877993	-18.237967464012	-17.19590138351917	-16.10652162318607	-15.962111758827668	-14.76660305950827	-13.876681868099134	-12.518935752143392	-12.288604267475911	-11.270601595437107	-9.993520900197474	-11.837412375874315	-10.482702428014768	-8.75188745328726	-4.87714780011747	-3.060368847082046	-1.9298688353245126	-0.5547926716515619	0.24748151975093435	1.0974572417089234	2.0372938203174016	-0.9431646860210421	-1.679765858868798	-1.2314921205697829	-1.5203223152737166	-1.7732094377798049	-1.4279681332705962	-1.512818735852278	-1.0667436034987148	-0.8354964456606382	-1.0708049596574014	-1.5315419816058693	-1.0758747245271607
0.24	2.504051380773072	2.359376846499627	2.3248691689959156	2.3075508443709527	2.296840044000147	1.998231442893461	2.1433463484909154	1.8630552769849178	2.384690584054324	1.9335051444693931	2.284834423372022	2.023015661219363	2.1940110442566247	1.9358334670546196	1.6088202464369559	1.6362001989812622	1.6664821500089744	1.618484548695072	1.6664881645249014	1.1320687394418183	1.1588453740107028	0.904735023987115	1.2494131982130146	1.57837934749627	1.3045747924319109	0.9673221762707982	0.33967494682679167	1.4810228109182084	3.0103916681735363	2.782388482860343	3.036749951664202	2.7848781044778494	2.925775658616658	3.2052879275070136	3.221397023276026	3.3253354827351895	3.0906295498012852	2.8256082938094647	2.7150904750974707	1.844734331723524	1.940996279235435	1.8410005245960246	1.4725103436638296	1.894794607849601	1.9623827885948604	1.8929390325403137	0.807855618748059	1.2413021087030511	0.7457940467023434
0.07																								-0.8013339236912316	-0.8742707494253636	-0.23662150734618592	-0.39996928604098514	-1.2261500865862018	-0.8664148078583906	0.772718480801089	2.7943425407120515	3.912964378804233	4.730897712705698	5.13230356786255	6.1980875393208095	6.7130683563346025	7.358058577896458	7.885993284395269	9.012750383951428	9.499260497491221	9.685375215329813	9.755848442294294	9.64888408434696	9.616528020905406	9.820669944391994	10.392864533444722	10.538287072928767	10.237166503560246	9.625009920178982
0.14	-13.077347477980553	-13.294506024449603	-13.651345509213655	-14.736751754068365	-15.03937403402469	-15.164662491099193	-14.137925463499798	-12.43887774853144	-9.943038258859005	-8.340447286022467	-7.456307032236964	-6.504545016252365	-6.171747553096353	-7.070573654182326	-6.570105703165098	-8.256898918419012	-11.306056085942842	-13.403340887082464	-16.95193232138226	-18.024967263363024	-17.063294473026446	-18.142403841194167	-17.77011488168891	-15.96080648186431	-14.390255643036483	-13.895994813023151	-15.483820925495024	-16.460010186194367	-17.179315704589982	-18.292775135550784	-17.74025627124206	-16.73238217218288	-16.28638169242309	-16.288228623051126	-18.091932306837606	-18.246792560435395	-19.00691459883423	-20.61887254080638	-20.386275109155136	-20.204258460506907	-20.503856100246374	-20.091742138042434	-20.210337299587408	-20.71239433663314	-20.1300616262359	-20.143261232460276	-20.224372470233178	-20.955209961427364	-20.582334042113885
0.02	-24.86387562548326	-26.000848888690527	-28.46958384653334	-31.227981542758336	-30.86802347556003	-30.289985211020962	-30.094076897195485	-29.134946186042114	-28.593310760350285	-28.33443925236569	-27.511049769178847	-27.248641491475425	-27.82532060040895	-27.62862477390121	-26.658121304979694	-25.54528356928531	-23.159777263142587	-22.235079366921084	-23.245705709273224	-23.030627522140293	-24.780234762693404	-25.38452707448659	-26.625627919262747	-28.52177285763571	-28.596342492658735	-28.238354974462652	-29.597320708369637	-30.46695022741121	-31.403796621016916	-29.969288892879028	-27.76536608993176	-27.5827423815076	-27.93666549749664	-27.751143758471656	-27.333075851604335	-26.440735191396328	-24.264213663252505	-22.125126251904504	-20.436732835248336	-19.311094317893478	-19.911804980935727	-22.955161270739055	-24.795755329397522	-26.432581834958086	-27.873924706160686	-28.156056649008363	-26.958287268012135	-24.32351530373112	-20.97490647196119
0.09	11.868474759558367	10.030772855712996	9.550065616726272	9.097998243867252	8.934437231619782	6.11066316332554	4.929591019079531	5.531697191840848	4.699728288630126	2.27060836965353	2.0871293771299193	2.0146244887394147	0.4608849951640792	0.5675677484302355	2.186820804004668	2.3185140908205994	1.5699926813354352	3.169572070630238	5.0281452737538075	6.48016101981824	5.819209705753302	5.33196856190834	5.372829602841435	4.348773038284335	3.4648506665843186	1.543583909084468	-1.0183329177568154	-1.4887295198182855	-1.662577226312564	-1.0753585058124955	-1.0168038772849002	-1.0730652068620188	-0.056328082670731305	1.033481719189055	1.0288775525825216	2.398077290137458	5.3212964769409155	8.000353354713951	8.578389551517304	7.531612020976681	5.694349474793647	4.1446276047404496	1.1070790282033656	1.0775083015016733	0.9368370294993085	0.7839089747654384	1.4022019937679815	6.03853844682196	9.685540503442198
0.56	-3.0979070917076825	-4.216956538445537	-4.7389227045276385	-5.138615028893035	-4.104696829619243	-1.7876741745340752	-0.8774752690422218	-0.30065759078318166	-0.18197997701551571	1.961065533433377	5.959296156357276	9.45798401271805	11.846818588169768	13.172040102746479	13.586738166213067	14.241031494125323	14.027939483024397	13.62730375156525	13.595519421444365	12.458102520223832	11.517463819644604	10.381456680276244	9.877873596671606	8.350499492659537	7.848379560375456	8.370233019648012	10.611934615733816	13.105539550773358	15.163520711784784	15.902530324495743	15.091136299847392	12.414360341585109	9.903518915352208	8.206934860635869	5.066310959656619	2.911824758823805	2.7635941365522783	4.058861734858212	5.001840103558642	3.557147059705173	2.988205157189185	3.5510027397146544	5.136732610559903	4.278193914067977	2.683529477933071	2.4101329180233364	2.618900543828275	2.326412119912618	2.6098435166160456
0.4	5.090668783704082	3.4516279878414267	1.5956463872547246	0.9243193604677771	0.83543413267288	-0.32875728716026487	0.11128119968994099	2.5219014649782423	5.532489195583082	7.213789556163597	7.01116552259942	6.72115971908574	5.779491015008887	4.460833494122447	1.6174635881289348	-0.28380044825703976	-2.770663420896163	-4.031208649163595	-3.1132818690572037	-2.4308693465799323	-2.789252726784241	-3.593008854929863	-3.3715136823830463	-3.617707034805008	-4.047321133582578	-1.893937351320453	0.3216019077599128	1.4431956395367607	0.913966115839564	-0.05998011727464814	-1.4443038629091731	-2.983985306264479	-3.6217620434284683	-3.8595753303067966	-4.42238106244546	-4.810591181369773	-5.379450587477528	-5.65873658736065	-5.785640837751792	-4.35676836273246	-0.5666404789190054	3.2677603390920424	4.930550405877867	6.569967147141803	6.978598065191413	6.799776740200841	5.756968408386911	5.051359265625656	4.592468290486366
0.4	-11.904869997041644	-12.24496534278071	-13.246760542171764	-14.251278728589028	-15.2592248820825	-15.772120609253342	-16.725397397656373	-16.882820239250435	-17.57926567646131	-18.86956168874365	-18.31241273813437	-18.121706521369738	-18.439768708415436	-17.938549795355378	-17.496806967537687	-17.85105901286991	-18.830821060757195	-19.11226668635252	-19.193419591916914	-19.187334808702275	-19.44844296374452	-20.114751384005615	-20.591415506823054	-19.370194593261175	-18.215928247296475	-16.26848311074003	-14.077029789699814	-11.703017887902867	-9.63653394967465	-8.828935094070694	-8.150436432735887	-7.585242366144726	-6.82568724428063	-5.317278068911513	-4.270388690966406	-4.388266994956943	-6.40524990647107	-7.540570757921685	-8.01566208175064	-8.421232929686838	-7.533335272089182	-5.362901629971333	-4.127466453683091	-3.609478802798911	-3.1566731621054416	-2.267213078376045	-1.6922444828539298	-2.107077353789755	-2.3501497237720486
0.12	3.8981461706954192	4.569763578956447	4.69210867664286	5.263784046519007	5.705530101282136	6.552533876944082	7.979759059766849	7.03708906679168	6.001445152608547	5.85823571108795	6.489169289312294	6.541941662933603	7.003324907752884	6.332652183270419	4.535392669568864	2.8635338369387497	1.8228339285092048	0.24007998314709056	-0.5231219710184476	-0.7387838343541588	-3.1004923431416316	-3.539303815851234	-2.212810567714797	-1.3401700049481917	-2.23404691666218	-1.4378756677609985	1.5090323734951383	3.9143799759357805	5.761868417351479	6.8509854377894825	6.46532524494792	6.383355108093831	6.514651701420718	5.618509192830807	5.97144473471505	5.414244567787513	6.453501453041014	6.669436571640041	7.547802059848841	6.447400690485651	4.781012267545684	4.599337188367841	3.513153014174975	2.973208355405646	2.6292161644057828	2.824147099449796	1.6045164324375563	0.7374502439446147	-0.5112267684063312
0.02	-22.674937843793597	-23.21173964184636	-23.68470247767488	-23.626819354611715	-23.892850693329216	-23.904104663134287	-23.407595260609995	-23.34448371653686	-22.583302084088043	-21.92059426195888	-20.30880682465555	-17.76970221226118	-14.932794330264212	-12.43649504252673	-13.208375237640567	-12.197703468067793	-9.079847839621351	-5.977672557803963	-3.6239216347626737	-2.72275985352195	-2.542587800029189	-3.5581396120752657	-4.794420549906718	-4.123404583087087	-2.374015087747196	-2.008538231638873	-1.8595643061223228	-2.083468858682437	-2.4074205699929436	-0.8978510394107815	0.6169800858761363	1.0096248313741754	1.9955456046332571	4.591107018903372	6.375044836506547	7.610142978728817	7.110528961449731	7.19311586698965	6.022328958753519	3.543818396029053	0.620346811981797	0.5835206296878184	0.6049783247695615	0.1986742207933716	-2.079492705173294	-1.8596614842616859	0.6491341607199388	3.0194717683080867	4.384278104412928
0.72	2.914714264086733	3.7099476136250047	4.487125300470446	4.460161294891115	3.5870785812381527	3.3461106359227344	3.9100065195088973	0.8353919928562519	-5.289094011164217	-7.049396374794412	-6.378976017929489	-6.195710031594864	-6.387430447053752	-6.907973899970834	-9.063442484832862	-9.797719026262044	-8.572702073649488	-5.560427645958207	-3.0312456908451963	-1.8861032552031602	-1.4119632767399608	-2.5224306413581914	-4.129284043534589	-4.3714287774986005	-5.682850467499115	-7.41217018772128	-7.076215973685471	-7.685954060859046	-10.038436464144375	-10.9060177348289	-10.708213313085153	-10.690526363915382	-10.422004259245163	-11.746328301844471	-13.006787418948534	-13.672256383634554	-15.410458416080708	-16.49792300719482	-17.40091913798986	-18.183197139964577	-18.3985381773877	-18.354522563139682	-19.927534844096428	-20.267211547400205	-20.35885326041973	-20.486485866996368	-20.39865403903953	-20.35121806116131	-21.017792814142755
0.72	3.994370788156637	1.6375718552160947	1.5761114792577189	2.584302679636558	3.0994854531775644	4.103738024262952	4.034419721022189	2.7051569712153665	2.6755599266465566	2.440994595907192	2.703138134188954	2.1675389678216916	2.0028594979235947	5.146417861743849	7.807386366871796	10.908870501836581	12.411396580126095	13.592448540372132	14.341236290937942	16.016896503917536	17.400239869871342	18.349628665612272	18.186541264738423	17.05042127494454	16.995457855778525	16.74581971524225	16.702782972977957	13.320298984346373	7.845665452379919	7.025838483227645	9.824196924175538	10.978270505285053	10.123001894370624	9.482658035303487	8.28716432445487	6.769621269431141	6.46830430544744	6.491714345326244	4.071628172933501	2.492093852280732	2.2012558975513414	1.7459424647529715	1.9108399252580455	1.046002756997325	1.1110659321628162	1.290946037839639	0.16608219466179008	-1.511630393494265	-1.482048708586433
0.24	31.856120837287293	30.000228876299587	26.807838407838034	24.781691134371485	22.03060442670146	20.28393515604762	19.21016843911613	19.18598090516126	19.162825648976238	17.375875400833067	15.463968345321277	15.818112394427118	17.343729626224786	17.154479438265298	16.550390505968466	16.927461527565512	15.554041680189968	14.448109539767557	14.787558764215547	16.46127844037383	17.395859056620466	17.741378390992878	16.749044048093552	15.093154675441767	14.456818231038795	14.553923747803097	15.053253629847774	15.012853429851901	12.403892338779173	11.603003486465148	12.00098509297203	10.902813225171009	9.645609897331305	10.276860151274299	9.356164265648154	11.37219319124803	13.74004954349222	14.332657038252876	13.18030033483818	9.497907073476398	8.193264115293644	8.689693026533611	7.8192995874914075	6.356278393977966	4.655487962541756	4.920657734303042	5.918887928857515	4.907444941566979	5.765864865244247
0.1	-34.55169224762726	-33.62499517783146	-33.28986191640417	-33.03551895802919	-33.09947515816454	-33.25752345326419	-32.37948110240968	-30.482970508424664	-27.718362743900116	-25.928050199793276	-24.039438330096004	-22.678840613758297	-21.712569656798408	-21.040742600114626	-20.44256193808266	-20.174096222139113	-19.544942974507848	-18.619493457024873	-17.26971667860792	-17.08865534213767	-16.114644198182617	-15.595565236698803	-15.535551377532144	-15.509895474206843	-14.715104469804857	-14.5046595104819	-13.997429237788054	-13.723731447097691	-13.427120103206889	-13.473548549133412	-13.294002112220667	-13.129193068572079	-12.736119494071417	-11.723275266413339	-10.71212778321798	-10.037043163931358	-9.08954431807004	-8.363140114592753	-8.394410604179185	-8.212157317030886	-7.782034522774708	-7.19859522393503	-7.200612667133129	-6.7160078069285305	-6.713115665521684	-6.276275361591416	-6.062460801262702	-5.9505196829537965	-5.7102052363377425
0.24	-12.662519397469445	-11.967595263419412	-12.380457634462019	-12.614061283834388	-12.552425524742041	-13.174595809610018	-13.121611916459358	-13.642167832340668	-13.365073548643963	-12.652512505542113	-12.692290972459553	-12.757298983523334	-13.02812558363459	-13.591512964921982	-14.08061444673966	-14.213711919385503	-15.007900732436248	-15.11197516994364	-12.565804847373286	-10.623076439315199	-7.34002879146265	-3.7485724620842547	-1.9956585081376588	-1.300261589983954	-0.8091337977620228	-2.4188161236491084	-4.801010954404674	-8.566219661877966	-9.714159906307529	-9.591055797064882	-11.48877510591857	-13.893527941357725	-14.977881361266832	-14.486941340581033	-14.22609313870754	-14.958830446347136	-14.860895021015565	-14.799610286197627	-14.783449434633425	-15.369744874921487	-16.759442837955504	-16.59789067391341	-17.17628419987401	-17.512257342119504	-18.543045510866364	-18.226336560271797	-14.95753029083641	-13.311458951812632	-12.313229616757376
0.18	-5.133568815853092	-4.907047226741849	-4.206297626182263	-2.9809723341816614	-1.5086501580456542	-0.3797824746853138	-1.3906504307013066	-0.8748882916903042	0.0006217055052175624	1.5629394436098707	2.67992840419452	1.6581508821989743	0.9696669310005319	0.8968832418133132	0.5769090023641894	-0.1735001716819653	0.11352911543558264	-0.15681000177570326	-0.5723076167537897	-0.2988056627605715	1.0938038110993134	1.752090961252101	2.767981763528404	3.7209003858272354	3.802429669727026	3.6709526359905382	3.388792438123545	2.3503643069192535	2.3814664453250884	2.6027947189463987	2.294074546701623	2.9524265047296154	3.2271361317027996	3.179944831151225	2.826367411287862	2.5517642702195147	1.9260689073456092	3.1682045725617343	5.408894883717643	7.3987144919626715	8.493558273890919	9.764119906542383	9.078989367045303	8.234569325191543	8.507834956188276	7.325123482800322	6.763128418500173	6.729108749728752	7.075926687934974
0.02	7.88930841065455	7.004584982146461	6.449788821938213	8.288966641672246	9.118666326738136	8.167096130056684	6.992168460684226	7.51239001543032	9.895466935771303	9.836718425003227	9.49274521739472	9.454159474926065	9.11305262261805	8.083552866062675	9.528389345069556	11.481021278211593	12.142047140374736	12.204497915029677	12.106690462585284	11.731689932041427	12.219687633422808	12.233936501851055	11.595913357487113	11.16669142298339	12.473890258236821	13.93900824497976	15.117440113188685	13.628815096432113	13.37554823384253	12.343880376005494	12.058637295847348	12.163441487750816	11.473082284660023	10.330752019315703	9.483569856547973	8.55006597526328	8.431609694835544	9.70444090091506	12.122076140290396	11.674143500501735	10.949122455930663	11.640260666552898	11.651605691945221	10.666494784484541	10.490257053196807	9.913918601703813	6.923523900772004	6.104205016928148	5.061049635190777
0.04	-11.532595834958276	-11.93850313326454	-12.488652624847035	-12.84959622265599	-12.892244683752764	-13.78121264164226	-14.013250723055556	-14.639797113800611	-15.330957647122556	-15.683660336951679	-15.535368258031426	-15.580822794182275	-16.09555353189623	-16.97089249090158	-17.194691666267264	-17.326267606895396	-17.536858494818325	-17.67878539119774	-18.02846317516204	-17.586321592913222	-17.487898686334752	-18.148017535687107	-18.475583581993465	-18.604992592423258	-18.485649954452477	-18.62147464174071	-18.826717598595557	-19.314472986448077	-19.731718501342918	-19.88366859094567	-20.036743443192126	-20.723507301301062	-20.987131535373237	-21.022108503464437	-20.93727947641752	-21.291289178668155	-21.1191261123581	-21.347680266928275	-21.245039922995048	-21.43681267229098	-21.506523362162696	-21.575339606344144	-22.00526771274873	-22.304905497379952	-22.050277782352545	-22.085614430995324	-21.93766725922657	-21.99070465248962	-22.057035479719197
0.18	-20.500322281012384	-21.39231142114067	-21.490508218916894	-21.832188097684313	-21.862408834967944	-21.264146111748015	-20.38605447705103	-19.67452629399203	-18.319508508534966	-18.590876653107912	-17.87332157537729	-16.948479264261685	-16.706319370307433	-16.823251941739656	-16.379222535075144	-15.718453522264234	-15.637732208580665	-15.383703566139772	-13.926954733197263	-12.364411582714375	-10.848156884167473	-9.009127627709525	-7.509243767601944	-6.364755675327331	-5.433452044568774	-4.280317211727386	-3.964995861768891	-3.8394906448448083	-3.5974115581025714	-3.3396716381029066	-3.644039371135648	-3.7261608355001385	-3.4487563108248622	-1.7138585172670133	0.4050839630744747	1.685454459101102	3.2902569099402896	4.149320356999233	4.1870433376170055	4.399665682071976	3.35782644759977	2.912215722021344	3.2051617742471805	3.044873603125012	3.4816643101501086	3.4990995088049672	4.678599152891877	7.368086292213846	9.545257837197603
0.18	23.866399035800168	23.212834930015024	22.304058619320667	20.15028111057575	18.63278750339101	16.780650902523167	17.448044347157083	17.493835057258206	17.67688500672413	17.465971284156918	17.374371723753132	15.939146634677872	15.200450329664637	15.045606235400019	14.504609460332048	13.526034295516396	12.137805055910786	10.983734141222893	11.2268270565881	11.058222194179983	10.494720511650925	9.740249453704596	8.468593996049464	8.352591103009548	8.511142671667734	8.643365454073713	8.19258843924035	7.724657080545526	7.553275240048972	7.521562577619864	7.824736462338919	7.2773805047600355	7.159879351576826	7.024568176378761	7.173716020357755	6.436768670372018	6.555363249973276	6.468704802854617	6.543657071868857	6.177927394657974	5.7792379204544915	5.83989970567551	5.046626750999298	5.049230728645746	5.139741705816434	5.2855262962529	5.044413038464764	5.521430589189897	5.368820001561858
0.01	-17.334891715590278	-17.997936253647783	-17.644833240135156	-17.21607482755376	-17.3674673421346	-17.572332177543764	-17.65927740636535	-17.536094034965863	-18.222330169064165	-18.620817837198977	-18.70363851513898	-18.757778206312825	-18.642816406957564	-18.696712911534693	-18.54307581598352	-17.83458534183821	-15.87413244713403	-13.975956119872997	-11.545306528571771	-9.641716787487884	-6.3291044912051255	-3.8199490931162785	-2.052905850090788	-0.2013706518130789	0.23342023197924533	0.845551659321508	2.010090809714029	3.8406292549633463	4.389639751138951	4.503676414238832	4.4126228583674205	4.78464328975172	5.0001643629182055	5.343924049247285	5.39467600801926	4.26844887044215	6.458682880142469	10.142520767285696	13.29222380950685	15.144241843287219	16.367761929993847	17.194336594203236	17.36985769467988	17.07447650357313	16.94920614167542	17.103270471612163	17.317805219485358	17.66441447473867	17.75890467599674
0.07	-29.581968364240232	-29.70771772066061	-29.729046967476727	-29.957766377259997	-30.43505117750467	-30.4686322741534	-30.538490306314642	-30.79916426907286	-31.005624200048196	-31.1945528374997	-30.90918474412638	-31.207852534364996	-31.114170097887243	-31.071712424764	-30.377047124523745	-29.802218127820037	-28.981356251526016	-28.161689138016726	-26.892133964580903	-26.262837121349076	-25.044421830212382	-23.894175858472305	-21.45560855563511	-18.96823710079213	-15.849689632644562	-13.165069632331345	-11.908462445921572	-10.558145070663478	-9.919456641449507	-10.251899152484278	-11.775777643197607	-13.143938228964672	-13.064519297216613	-10.962505485062493	-8.23910265506671	-5.966409190661572	-4.608546911277287	-3.5186241486004874	-2.6782568558466977	-1.6818070035811203	-2.1920324343581896	-2.6736812086465847	-3.291096846724315	-3.9764005330856946	-3.7270500619544435	-4.6820869284007	-6.731289637644409	-10.983721068366826	-13.470937006852047
0.07	-5.976792814486551	-6.29737715400471	-6.871283011399793	-7.456332294206437	-7.948947437939086	-8.026012595184586	-7.733258942007922	-7.594187508687163	-7.927068393356176	-7.7429624927324525	-7.9333786439031115	-7.62544275018562	-6.378482536814175	-3.696290050226498	-2.5295522667690307	-1.0335503375404826	0.2715000049800338	0.5867767583969297	1.081724762268287	1.4042739090667027	0.8728643471790107	-0.8712361323962128	-1.5743802777962799	-1.899613619145704	-2.359149757831748	-3.6948403271097128	-4.7845414309287655	-6.089338437142107	-6.939422178308021	-6.485764516380851	-6.831022388477528	-7.371442692367438	-8.005934949565138	-8.791011875472496	-9.241573498674796	-9.553366321344978	-9.620445250381863	-9.969178690522018	-10.163580090318963	-10.52510429018865	-10.270565545357215	-10.072383763195958	-10.736261483492754	-10.939554205604736	-11.17672428119479	-11.174944268587328	-10.981278211376669	-9.67016048350403	-6.723641439018547
0.01	6.621561888376547	6.4855259239136736	6.5040894706044945	6.119764399410553	5.286564755655924	5.085709759023043	4.424254128871588	3.9372949859667656	3.662186208183293	3.6455807294163733	2.9461135424028058	2.163784343276806	1.9755394327602644	1.2241974885655083	0.9851942811394885	0.868362653881352	0.5790389891873993	-0.33745758277402516	-0.3382788340541367	-0.9784309222772727	-1.4578663416652624	-1.45226089584175	-1.8261810964535954	-2.115044064937752	-2.391259383129146	-2.496552237077953	-2.9336205314384465	-3.232178922186531	-3.7982605505422846	-3.893555745998473	-4.1771985194056	-4.802631573585728	-5.095612888786071	-5.027466831643846	-5.1109087813030065	-4.775035679629067	-4.130896458045392	-1.3615128128355671	0.8040077273853967	3.4770044911010523	6.74826579166276	8.691089386454937	9.918844680061117	10.549269568363453	10.519345428225375	10.822686624473693	11.80260763904953	12.539573289065022	14.557089016537756
0.08	-21.482756406061153	-22.141449584912568	-22.300418423266873	-22.460170894243024	-22.15342247600367	-22.73380379457656	-24.27553194820645	-24.69111929719278	-24.7978678086899	-24.491631484406902	-24.379602540979377	-24.292310802784154	-24.20238486037683	-24.098466222618253	-24.38387626260857	-24.148518393256648	-25.47680555575706	-25.539639924085385	-25.62112906341359	-25.772590226205576	-25.833453794768992	-26.27162171059629	-26.364704849050803	-26.55593409714862	-26.327102381743327	-26.421620719989726	-27.15692826639092	-26.948502984560022	-27.33446592599151	-27.27930934827599	-27.059723401732157	-27.06597291198625	-27.280240498071723	-27.292792360654495	-27.977264308006344	-27.603314681146905	-27.975157969376152	-28.181805629788094	-28.280502206492738	-28.62740770133404	-28.938364194854554	-29.079630861818792	-29.01040722356657	-28.839295880303087	-28.962737412344424	-29.033273115243716	-29.65131034077563	-30.281510552930495	-30.48321210667161
0.2	-7.214539083285441	-7.808934357119835	-8.186283265509633	-8.302675547863029	-8.176105491916257	-8.144412789407074	-8.400134486233544	-8.376805562411988	-9.289288925782206	-9.615538954872264	-9.113485929380747	-9.474111332195811	-9.47601783301015	-9.64596466202719	-9.051761959142464	-7.006472605259081	-5.3725783172609844	-3.8614363474084854	-1.281054063830254	0.9488532199725697	1.0456464414900353	1.0058240712991449	1.90823696583319	3.657857718605733	5.0197404525568885	6.508561784410631	8.52393849527133	9.411483646196928	10.027710552849754	10.446859182637425	11.162364303431659	11.593296912814026	11.681289531802385	12.070797740017277	11.644785536482473	10.48523909045283	10.359047038539103	11.512792009290322	13.210674193098086	14.043073800686955	14.50241680158966	14.580464678922318	15.086369835257798	15.068451088048676	15.141410838514837	16.040925467467922	17.435590455585036	19.835258552216146	18.31113857613959
0.56	1.391715199528555	0.9868834449036896	0.8999190774988222	1.3625412977545466	1.962786152526924	1.9565121335883617	0.9574394720053476	-0.009797763597099163	-1.5590180315759525	-2.310951724633277	-3.498944342051047	-4.711334767061942	-6.637806765829126	-6.4874786256566885	-5.958113085045657	-6.7167235880352045	-8.122483583152892	-8.895054334174787	-9.214015772042579	-9.96599897249877	-10.12912497292853	-10.09555090798306	-10.366839069887703	-10.199616173587458	-11.282325546692814	-12.231678385738995	-12.349815492853065	-12.19537568512353	-12.304956818749023	-12.640339326404845	-12.846420075034445	-12.977705461066197	-12.823694703108334	-12.589243397414872	-12.61367909054448	-13.089171461256818	-12.724213074804613	-13.296722064684467	-12.938472663709302	-12.762565502718196	-13.247066416199559	-12.868379147739798	-9.861765412336375	-8.510547180399811	-7.5314364060496	-3.409907889920582	0.37940200761195086	2.0736382835946543	1.9101565511425989
0.08	-11.076856631142931	-11.333553445729237	-11.5837815270949	-12.176001585325263	-13.84546856360543	-14.344042130230442	-14.120929381096214	-14.067620332872348	-14.343018701423699	-14.69895630320584	-14.539305286895306	-14.266592963783875	-14.13297047366235	-14.28636904010824	-15.296831814269488	-15.45906301510253	-14.637092631531509	-14.501668238213583	-14.050931599726635	-14.260128758779373	-14.328624990489761	-14.728383592653582	-15.092641970818828	-15.439904864225621	-15.694177545437071	-15.442576555021073	-15.895632094985555	-15.921801676739388	-15.921776746084351	-16.324771638950285	-16.507765786229808	-16.45756985497571	-16.503374200230056	-16.746940538557297	-16.845196953122205	-16.800823779306953	-15.737975201754967	-14.870826136757902	-13.755119667779791	-11.22393178589715	-8.974757733661296	-6.624036921335005	-3.712934036657785	-2.2663017718353657	-0.45425508069233445	1.2403242924595475	2.540534504410239	3.5446838160955423	4.099014266195361
0.08	-47.027835644852814	-47.079719723257085	-46.79848877310991	-46.98993149502884	-47.305890341300156	-47.06167629197439	-46.82465874678683	-46.59173926543871	-46.8174305290073	-46.970400640324684	-46.59936961258358	-46.484547979407395	-46.36507983948192	-46.506405848454214	-46.37029009819781	-46.45457684908417	-45.87880908815376	-46.39597432748205	-46.34643055817436	-46.43021839378103	-46.95938285173889	-46.530031938327745	-46.66398232515408	-46.47448059879529	-46.2442705327663	-45.73967163186751	-44.13407340645197	-42.435504174827585	-41.034094161681864	-39.20523600386451	-37.03957553958345	-35.401078657754155	-33.677001337219096	-32.27098396393751	-30.699259568521367	-29.344821613177597	-28.42368793648638	-27.344903343111884	-26.61455276367029	-25.86748716420162	-25.48749664846124	-25.071360999552084	-24.642059849312062	-23.95677503029006	-22.93576048255376	-21.964957019013802	-20.435430921950477	-19.415789115323655	-18.007985055825316
0.28	-7.454449602371852	-7.393501917166631	-8.757310234939908	-7.320451602686148	-7.262239550513357	-6.142616535182512	-6.750592637463953	-6.401407871725553	-6.0444575736485575	-6.792004197186188	-6.074618657161139	-6.862726545811597	-6.882643883020677	-6.47749174727457	-6.109710547798812	-6.194463406918828	-5.974495227583219	-6.087091152548211	-6.291477453034204	-6.523909423366874	-6.561567255102503	-5.90110878327539	-5.886887122433762	-6.958135590265329	-7.95385289568236	-7.508460281321689	-7.782263685039553	-5.657650997175807	-6.4105454284342755	-5.5730409894561745	-5.289688823105152	-3.767305202123552	-5.253582412598263	-5.023537075629378	-4.432098730862251	-5.694711379520385	-4.794161105096151	-6.747948129388618	-6.9961812806585755	-4.834620805388369	-3.270728845526719	-2.3857007982409755	-2.4949634963824963	-3.781613839427422	-3.1431972612090533	-2.326488211907403	-1.6807375403705436	-2.5811800007489154	-3.092973454012167
0.24	-9.392871477391466	-8.811699879307625	-8.181580093782287	-7.6029711020783	-7.48491398036991	-7.738602184156477	-7.388250992887379	-6.894079957915025	-6.3452613823904045	-6.010908288626382	-5.524624787659647	-5.4678266253796295	-5.658584926329141	-5.404915891412628	-4.913882473437027	-5.437971780542242	-5.391980853305	-5.20559029130564	-4.717433899791175	-4.182741279385496	-4.198065105440662	-4.104251041379186	-4.363354594609504	-3.838076212257562	-3.657670376489847	-3.26357303768755	-3.582347255215552	-4.210613077757742	-3.648409435675589	-3.3221434089206383	-5.694709369030903	-5.125553371964415	-4.042598949321487	-3.8915979719592713	-1.655815873634296	-2.195478497417639	-1.1865995039726869	-3.3759347338649803	-2.4308208603067527	-2.1269724153890337	-1.9026065442133557	-1.1432961883755581	-1.0463282346059657	-1.8883368699949017	0.163682716547342	-1.951401426804523	-2.2289032417090198	-2.377105987221242	-2.896589267246796
0.2	7.536606260910801	8.714733890454738	8.14853850799669	8.233689185058822	7.7109621226317415	5.884549559894509	6.684236270108983	6.5905615240168345	6.92160703239206	7.54648353059217	5.791925634022192	5.628951689490009	6.045933248536215	6.115110844575085	5.78191835426253	6.448394716810753	6.412544202986368	6.983574887918124	6.8103277671136055	6.992053982571264	7.768499558630467	6.6839008703041	7.325731045560403	7.72980402108108	6.465979995402989	6.771941818215623	7.881475328867111	8.549827508595541	8.712618999815888	8.599313240489195	9.732399759810747	8.877623350534947	7.959006450978819	8.183501213431029	7.9809150775089535	7.082599994362823	7.48505188142515	9.684757724466621	7.59919703938688	7.372062866770776	8.122938052569026	6.836457712068466	9.114961199325109	9.600549283291883	8.45342255378317	9.383404781925961	8.339004300758162	6.948746491549926	6.554700173500024
0.03	12.23556583146096	10.321917550064391	10.442299692961605	10.45210950478959	8.30127158741876	6.469761655026431	5.214905460631677	5.254801733686314	5.945752446580755	6.045846845813777	4.261297079300391	4.127778195879898	4.32177241989114	3.917462502106453	2.8509252545683523	2.9961180905846376	2.8488071505991	3.316951527756821	3.2684269331681577	3.714503699725917	4.26728579158933	2.727792838058143	1.0556454199376617	0.10880677898425262	-1.303509512736106	-2.0459119443760443	-0.8527618519862372	2.6734811198030144	4.064594716815577	4.948772322860513	4.902163211838996	5.054190939020849	5.2039573661001555	5.14647945124554	4.6664157394896435	4.103400327878376	2.6913794194707776	2.1479405606204907	1.4991415916140767	1.5452686377812768	1.6246575642225665	2.2552571254795737	2.0832536194419546	1.4331314706681155	1.519147623698231	2.1049069516875747	4.062073735026921	7.414943535899347	9.850290692400357
0.03	-2.584150337633467	-1.8315006449126585	-0.9881023638414987	-0.624057971719644	-1.099305160121233	-0.5752631658317711	-0.6800678313592954	-0.9521561391546172	-1.4070079583367203	-0.9372183729896619	-1.2889029934980556	-3.3090572132482237	-2.9344952366125057	-3.1131993593580987	-1.823365564152411	2.355482350472755	5.7346128816597925	7.64486689096487	9.18490494399768	9.519099435455104	8.619061993406838	6.509257798806274	4.929126005454883	3.251865157553347	2.435214042731843	1.7890396557192005	0.7463089351996075	0.12851932162919155	0.22926554997292925	-0.5498725167490761	-3.566059956992518	-4.257950456639449	-3.7269917355495465	-3.797006450112299	-3.0325507748764338	-4.589313497244532	-5.327724585508655	-3.1244952056114386	-1.3554692813765357	-1.479617753279932	-1.7431694758327367	-2.259415541085218	-2.535945657012583	-3.9745226370313063	-4.042258437445135	-4.582728092801688	-3.9609455066208525	-3.7396656110480038	-4.2788446744047235
0.2	-1.3329301096166617	-1.6986456053084638	-1.6449633622519784	-1.670540789008868	-2.272799575548106	-3.197927807746737	-3.183152615527291	-3.427826703635212	-4.340212050303151	-4.712462355728228	-4.491049760792038	-4.901867188929877	-4.9952710953058315	-5.680683541939523	-5.6992736189141056	-3.5859584528133652	-0.9834567152103517	0.739241980707682	1.4294350262423237	1.3918741627498221	1.3886630352572382	1.040410452784613	0.13222607997672498	-1.2628702653351596	-3.4001104535711306	-4.5586733356409965	-5.240494804720029	-4.893847381012343	-3.8917654257976366	-3.0434558112354893	-2.6014765911991873	-2.149774708557864	-2.0266017629695057	-2.438551950233851	-2.654663752694198	-3.014622325060749	-3.3228904182697647	-3.0037636087056327	-4.185458945279315	-5.999995139242571	-6.213911598042145	-5.875097437017544	-4.8313995557963665	-2.5073140656280586	-2.5407817524201306	-2.5772621255737818	-2.6908987786460514	-2.7826525286256683	-2.8818615749579877
0.04	30.345764672025012	28.23942631605881	28.048269565204123	28.692615522200782	27.924615728074443	25.279614664128573	23.4198397257218	22.913842379546438	22.63797241491166	22.538017530667815	22.523986199634095	22.216131298394885	20.698011866552292	18.19705139165515	16.73378670064718	16.524688783024274	14.571199641510567	12.745461604520557	12.942981437703871	13.084896648070995	13.218448207510114	13.95215384595567	13.74729647679952	11.986359035905714	8.304033338458993	6.868776207080458	8.173526455939346	7.560520412316052	6.768608071636535	8.337334707938481	12.576084472598765	15.525625400592311	16.9508014024319	16.981265506839904	17.47662234339282	16.964709778180953	15.151630543058744	13.595275254782713	13.000664551668606	12.204373161213262	11.8901543463381	10.17566925636821	8.000121410509749	8.499992145814822	8.905981763010892	7.508836502380397	7.548245473108416	6.740190066362324	5.0799607979639845
0.01	9.485202323987494	8.560583581269007	8.089347471505505	8.308178429156584	9.314732333178803	9.720373824734864	10.515160045847097	10.918710884605012	10.888048486342313	10.95565403583334	11.164304793059578	10.828293760295217	10.484411359705476	9.250386920298133	6.480828131797985	4.646184673772652	3.9485015819222227	3.4876326973892446	3.468610132810632	2.164070634139584	1.4027877529168293	1.5295349870572181	1.4742802368263739	2.0291300716253815	1.7694469961161445	0.4799246916505382	-1.069266000759626	-1.9567084118695917	-0.33317683491706873	-1.0499971978829308	-1.3299914840641804	-0.6101759505895785	0.5135027932559737	2.8218816365607537	5.747297549023195	8.526598394030202	9.442180622427173	8.914673652162286	8.065426224632354	8.151119983166517	7.693767822323707	7.558350175737829	7.880051902971232	6.513020844463149	5.178544479491677	5.2679522176677835	5.692534349974586	7.858139899634011	9.31518573530716
0.12	-2.8548373815830743	-2.700090187102184	-2.565627564663238	-2.5211824506918035	0.43251112294634453	3.6127252873883435	6.559740723070014	8.294414347822674	9.355786516095328	8.967797781820927	8.225295282307826	7.0862444457243186	5.8590220323172915	6.09641910231646	6.0763851944846365	5.827431074597129	4.8810800764932125	4.811660169704481	5.384059986643713	5.07292685344062	4.143901311668664	3.1682053087091617	2.9177608839909084	3.131893582104631	2.8681704609607905	3.1510804949225175	3.1579947984001535	2.406456721042062	1.4995212568766974	1.436765940324527	1.9651687243830196	1.7141982357837833	1.8208677589864308	0.972698384520335	-0.13932649921347462	-0.46276653763562337	-0.47814837873755067	-1.3889455152792252	-1.7486287888677978	-2.3071374268960483	-2.1951913986779417	-2.156580633919347	-2.320357042908242	-3.675420706602914	-4.514883561506281	-3.8529735549815243	-3.761585613534315	-3.6154821586095807	-2.411101633281355
0.03	3.3068521923513607	3.429319271533398	2.659419285634531	1.9990453988341166	1.085738880287792	0.389419105047935	-0.9664278986602319	-0.8921105289218048	-1.2729822027677997	-1.5784761706558008	-2.748617434695003	-2.7890021720971063	-3.186027923771544	-3.503529743898774	-4.788071081590218	-4.362103060476656	-3.9072986189599277	-2.885654342907891	-2.764399180801405	-2.303839594848192	-1.1325646476006916	0.5822484740383196	1.6140087758288821	2.5456651423170022	2.9014947478783917	2.416701329012408	2.236828304270734	2.2253067080876683	1.9465474850078017	1.4128218018748235	0.9275982432909373	0.36954024546697894	1.2574855473871622	0.8854419784557734	0.3878899343330424	2.0412847755626196	4.57390577927843	5.5155727385369495	5.764804682635205	6.656377405758345	7.265147332960769	6.318528314136831	6.3835679859511	6.234328881867992	5.384775106214445	5.399744302605232	4.870982884569255	2.7681663173492446	1.913528852391945
0.05	23.850255131612972	22.28212348133057	20.08569962180569	18.170589865319396	17.07128856726659	17.44051417841575	18.71530917360536	20.995642202128526	23.707181475573226	25.21325847300906	26.390436325857753	27.379974778284772	27.59756647560891	27.411543699565666	26.87060885993959	25.080010187752503	24.377894167465858	22.437329071278665	21.02146564492188	20.21180407355629	19.0952876084374	17.85506862061955	18.534913913993716	20.76991562338316	22.409652814133285	23.350394797160046	24.12746510771434	24.248188555751124	24.375032289552966	24.802757502058913	24.102463039039815	22.048734357957084	21.19038473900824	21.543534939131764	20.35338312560022	19.0552111382159	18.564404500672065	17.503134283402186	17.30576825451961	19.41377767628987	19.735196034606286	20.440679294421418	22.08931878677266	21.849206138683375	20.674585386062812	19.188542967710465	17.68344851543475	17.259044339770167	17.30507372391764
0.06	12.36049198474974	11.749004468712226	10.315696337677583	9.12916285844523	8.058786450650647	6.670423187491043	6.434358245029518	5.899026359796363	5.60048613741861	4.68230019784853	3.5862389120539753	3.1734770205610268	2.191678500806912	2.1138744147401702	1.250729231412624	1.1673638219417874	0.7720513676310858	1.2496464527684417	0.46593894492398036	-0.03028627034837328	-0.11673007671626578	-0.7938802651123318	-2.4196667154552287	-3.0556553502469015	-2.9800343404257887	-3.385410645468724	-3.636115648081418	-3.570992412343884	-3.6704724565729734	-3.792021437914485	-4.257439615005801	-4.274068321400982	-3.5971291113471935	-2.8239205089807093	-3.317785391160051	-3.1855330539517794	-2.2955590800385686	-2.065783368232335	-2.2866514173773353	-1.8456220857130283	-1.9291128206191672	-0.5325825012838799	-0.14407023609185643	0.5535488869668796	2.086763450184005	2.1521593886223833	3.007021925364281	2.903544096925618	2.644823797485632
0.36	3.845985768685029	6.969907314964882	8.916926489932447	11.306783295842695	13.215574115826197	13.763086850715535	12.738329831483558	11.666573754791106	12.399092633302448	12.296273460534987	11.89729807616973	12.435619481209347	13.037048270252516	12.825177580446852	12.388268495740636	12.5898818481642	11.785140959636717	10.452794088939282	8.825652385960073	7.8094243032376305	7.340098164301626	7.303033969726105	6.439472438902957	6.584576967469399	8.921896748199611	11.18777195298848	12.591738502600744	14.638539786431483	16.308105936334957	17.39118089734983	18.35175439853869	18.039548305368033	15.529118483703972	12.977916921713717	10.059609016204288	9.84136295421106	11.254955851540078	12.355926797299002	12.234023040336726	13.336549177268122	14.93797604325177	15.190260611736452	15.127406901253739	14.71854770794587	14.4376829875246	13.926802143723446	13.07116066168378	12.143249131654134	10.807490539354607
0.14	25.97853264796881	24.98390091121998	24.974943853384797	26.120884805329215	26.943450298981983	27.265342338534726	26.953618085720404	25.707966181294434	24.809958253360517	24.057062396747614	20.740315050263998	19.25347617628024	19.817860569000448	19.682257869923443	17.37249505752644	16.885841435594006	16.08576167580811	14.92095314253083	12.930642488726459	10.084675648230746	9.362262287527905	9.018724299158002	8.841313128680149	8.89746657274722	7.975043584688176	7.790425242664842	7.433234452479219	6.539065171747588	6.0685144874199	5.732407216617279	6.018637615309878	6.049198113541035	5.4171856125045466	5.209940813694306	4.981315654151146	4.5220993705863	4.228951925987431	3.7006582018129315	3.601244682427023	3.63385141677168	2.9469950683058492	2.6156377710564556	2.6654541323617025	2.601638199142325	1.657167026253756	1.024467930943132	1.432085457172235	1.6233191826113043	2.555594919124026
0.4	-5.336322333312719	-5.355605142308686	-6.0597279522731	-5.683002554361703	-5.890486039072684	-6.042400353691626	-5.929595693073395	-5.635575234476143	-5.42357650266317	-4.389809012562715	-2.611812746623933	-1.6407952969041695	0.25289491408546994	2.0359239618039737	4.275080536347595	6.047081642036659	8.032360157457841	6.840527279893546	5.7972800697919205	8.396942345951214	10.834729428811809	13.503465533625334	16.33745368526583	19.141871866064772	20.490233006443763	21.43459766195245	21.061561385520076	19.102755636832665	18.83022876787405	20.453528669718896	21.518781325064378	22.384382150415323	22.362900923374706	22.852706755930175	23.462416745130238	24.59537494797704	25.201137408235173	25.01073257833126	24.517823538733563	24.86246701271951	21.89829429260894	17.87114308849853	16.55300970775585	16.016791111403162	16.364716015512197	17.13262606028786	16.587419081311577	15.723439929606965	15.72524090759504
0.09	4.340030752712991	5.079813332213462	5.760160398282778	6.412500060907661	7.525953003394072	7.30813236489324	7.502299372190905	7.996358368747714	7.718512752583202	9.603051278530764	10.750271000276676	9.668704226779447	7.105089237370223	6.6648544378986045	6.745323207413982	8.417653600375253	10.126357688014103	12.049232835613715	13.412360092179362	13.444934722823369	12.74851380543496	12.932222962077041	14.125193905716891	15.861202918068535	17.49393564953416	17.912190014884423	17.669623987858508	16.634996512090574	15.38701839295286	14.536908490692845	14.159989186585584	11.445630300929828	10.865247814160533	12.657607874764672	14.10080716869222	14.425080243303917	14.432887898004019	12.403818832759349	10.92409272386157	11.127529227127987	10.180754631576697	7.869186012619956	5.55037168345644	6.788556206819308	9.234421255724783	11.56846697449405	12.500674874533196	11.482035286995405	9.544144943725122
0.28	-17.368536057165997	-17.082384017253062	-16.147921628679185	-15.609556664749704	-14.656589965435487	-14.001474146861767	-13.47296033315068	-12.963023804120667	-12.76326868770532	-12.334686782586019	-11.153983003532275	-10.765487526517475	-9.878581966141297	-8.997955078771923	-8.811570451477067	-8.812749394548703	-8.536659870541783	-8.401598961622753	-8.106851906266655	-7.775280535616659	-7.6217291802984874	-7.067381009408493	-6.558497514629394	-6.720129647202143	-6.191196435548434	-5.589288381258072	-5.941062916484853	-5.369919761876801	-5.021592465666956	-4.867238983987875	-4.54820435866408	-4.301116658349372	-3.854028695319272	-3.658810935717895	-3.87148140444404	-3.63987645072001	-3.285486663931991	-3.09902953963649	-2.948130063307133	-2.6469508883591573	-1.9694942926912944	-2.1590190005605905	-1.9314017466331705	-2.1706893605183666	-1.197563815572181	-1.9589721009390786	-2.04853892741707	-1.5553909059331659	-1.0318468777276735
0.05	0.624147921953643	2.613201592492267	3.8464552134781584	5.535306511154332	7.0721378716258485	6.461218574693994	6.706008409365225	6.862699746375043	6.028303900876338	4.507735030866797	4.199371300621024	3.367665185661025	2.970510097829667	2.8786197833683502	2.110567964306995	0.684803541726339	-0.38028182121247056	-1.1044973898666797	-2.3428359363777815	-2.930751540134345	-3.3569888411109616	-3.7909241212751112	-3.98649779276861	-4.363350451672126	-3.017674677005786	-1.40366733757984	0.51394476193218	3.241409544866812	5.941022806761126	8.455364497647267	9.677207459883022	10.436127086249613	10.847809228588275	11.74201444846004	9.674153063860999	7.863627484615655	6.116710711937728	6.085103881530621	4.552102772692798	3.2601856481426523	2.3369686007648767	2.537805879314476	2.8534944232684083	3.573634134951533	6.847938662179068	7.5629579775992966	7.7640365393864315	7.443465685045538	7.845362652494444
0.06	-12.478756276200208	-12.867781325822413	-12.816426122637946	-13.506539903289148	-14.561731858035426	-14.814792648018365	-15.168689819279674	-14.674887327414655	-14.81481884180399	-15.548217822176724	-15.51076707279967	-15.67540803270397	-15.815126973196463	-16.175036165335328	-15.741319592133728	-14.670098608095252	-13.818734299760248	-12.084413929715364	-11.187520898350542	-10.635515656044845	-9.752115633314602	-9.234400614988218	-9.084150761842714	-8.057030122927486	-7.4202782287939115	-6.598998818311266	-6.138788856865531	-5.3735800812524985	-5.161667341467613	-6.174380125457077	-6.867378537717052	-6.7223985710051295	-8.015175519142524	-9.456704642829038	-11.280655895647811	-11.339905905670165	-10.090253791009445	-7.773995665960172	-5.914596121527502	-4.219582963600551	-2.535921213899897	-1.4176376660434116	-3.7911422848312455	-5.444394297151604	-5.91887542310193	-6.260112924664931	-6.406231139957839	-7.379958420116964	-6.724786254779346
0.12	14.575714675524821	15.097895598180948	15.183687033924116	15.254100141133684	14.782454139959285	14.423476655365853	14.150031682797042	14.183098474285465	13.552000658735956	12.52290060797597	12.210425987574887	11.193232140993182	10.794500104795816	10.610480493186593	10.171855547537739	9.165540177120825	7.445809655091125	7.208271897179621	7.2378835951308815	6.126448628524891	5.3526578575586825	3.8583253604385632	2.9384139626717314	3.2196239476359345	3.2972224918310964	2.787432742823409	2.7598282518529125	2.429691146357648	2.161150491216155	2.116077136897026	2.156220009262171	1.8413677539446667	1.688897530029795	1.4018764724915087	0.6402876289970543	0.048698823746221365	-0.6837759872334992	-0.49136035901966224	-0.9037408245061407	1.0357565852206747	3.7027962747575636	4.7825380748076896	7.480294087376109	10.653698630444772	11.417876052163585	10.884236482900796	11.379850041600129	11.788129798592081	11.837189721409516
0.06	23.031844352185786	23.655831922638164	23.079542618633212	23.080417063181677	23.433937614054706	23.89141520534112	24.744220028165607	25.783582341862058	26.5487955599472	27.588213185410304	28.717095229807974	29.29728391135101	30.717881199096503	31.373776129197488	31.343945856309638	30.561915632405892	29.894616969460763	26.80291261007408	24.57223531465324	22.672772612070375	20.674772868997785	19.164105789309012	19.04632466710516	19.956295314129797	21.96830765958711	22.796973951352136	23.403949826463695	25.119849821987046	26.483241590360556	27.456833668569963	27.843346815776123	27.104831004963195	25.608296957933	25.531160805004532	26.3519733748981	26.53178457233195	24.709554608756527	23.049157896584056	20.907236200424542	18.666265555697812	16.42093944815553	15.598714152261202	15.192132361321072	14.260532332545075	14.82048552282766	16.645045108352768	18.167002304934037	18.61970982792422	17.754472060848705
0.1	-0.09415774205103133	-0.6056458731971617	-1.1956317295131527	-2.396754233964799	-3.9932013268850852	-6.5972773948053	-7.805205617068626	-7.693302549597835	-7.240310611156083	-7.762054790744713	-7.833500441968962	-7.671555652817567	-7.76331886598545	-7.907799500084181	-7.991830184208201	-8.056203146650645	-8.197281536393085	-8.478018119483242	-8.401765009904551	-8.638645744780497	-8.824129915498379	-9.384828478974665	-9.751345061019514	-11.392334983805455	-12.668563673756559	-13.1922511835574	-13.505718101752581	-13.709269679666463	-13.420587808492801	-13.504478645432858	-13.622454270993913	-13.754919845994948	-14.230493832909655	-14.874557786386127	-14.98528984545607	-15.125501570677123	-15.325696227534312	-15.12526772994395	-15.76131087401222	-16.043046364462956	-16.432837290811992	-16.58777104270745	-17.399937872955398	-17.536126673429358	-17.66290345652173	-17.926352211351148	-17.845130939045255	-18.292377656797317	-18.591470812103985
0.14	2.869858178736372	5.078103866003069	5.944679753819706	5.718124316626621	5.926832077269786	5.648957048905402	4.178310100826458	3.437189475301615	2.544638247636236	1.636406552819409	0.656814888075445	0.6082725197827443	1.4007997889965793	2.8110063291507217	3.4900022904086683	4.027455459338647	4.432992664075776	4.667381959468976	4.634892687880139	4.083244607358623	3.164558387417891	2.5790624257206716	1.6219880853431619	1.5164326792978144	0.01861228725454822	-1.0881824294831546	-0.5095801925833499	-0.9714932402382885	-1.6365961175464676	-2.058784667980447	-2.961474742442448	-4.0783966974471255	-4.7310266978584465	-5.584712599834376	-6.084761581629998	-6.176066543051775	-6.758393810420905	-7.253377797690156	-7.142634334344756	-7.413629285980836	-7.671849865327218	-8.59860275981794	-9.41011577218438	-10.317761976295685	-10.713662603271906	-10.631961247231231	-12.400345799692555	-13.306126592660704	-13.336952600797325
0.56	-6.276744671291482	-7.474100666554264	-7.71349321324854	-7.911071822683937	-8.863896230650703	-9.553685158832103	-10.699277956452079	-11.092904814603031	-11.047852462571619	-11.669195522777514	-13.028269927978194	-14.323311166742595	-15.207647630064752	-15.179779993791424	-15.088788129041767	-14.562164366877045	-14.064244071242193	-11.707153078063484	-9.426196953978156	-7.752139630667401	-7.214684059550855	-7.72615032505486	-8.766075410597296	-8.939578493703983	-9.149213886258394	-10.894071031501525	-10.931329275510066	-9.27903549023037	-9.016682104319848	-7.782991689526163	-6.888502634607605	-6.923163405007806	-6.8477460323635455	-6.5505849086922225	-5.904060340654681	-5.2379987799755625	-4.539796208818295	-3.9988480457923146	-3.016595811322695	-2.1462476454101562	-1.4587663417343748	-1.5228114310098917	-1.1679988589465111	-0.5093479613194773	-0.08770361664772253	-1.5180121946082323	-1.4776283207960716	-0.3507459590348816	1.229317371128289
0.1	9.825051339215818	8.824209318132858	7.884220805284734	8.521032960512933	10.257263973430263	11.709336792094795	11.84705387260243	11.737817292425689	9.974638784124124	9.87283986198225	10.946409581931924	12.69098539662955	13.822668016026654	13.525489745233784	13.16587767081807	12.291612034822045	12.622724951162112	13.993244499290036	16.075731632594525	16.736480559078814	16.571340649729436	16.765889475679096	16.220107379531967	16.18496402716255	14.904311193734308	12.298284450663544	10.478147868985047	10.020686679266966	9.22503928697597	7.180022488729506	4.2465727689464146	0.5231272049776905	-1.1476531011149618	-1.592537463480845	-2.5330263806227507	-3.3015402382791237	-3.7019266500587094	-3.8501691094804116	-5.178353435670573	-7.084386124527157	-8.49857601954939	-9.576194611458334	-10.00630261443317	-9.466727368863552	-9.706847121219077	-10.30896769942251	-10.575863196902898	-9.891647195189584	-9.921058929293924
0.72	-7.424568628881872	-6.621276431609864	-6.466097525932383	-5.591555849218757	-4.819131807643082	-4.4250431284751315	-3.1625602369508243	-2.3293959529499944	-1.0230117613952956	0.2397174070049175	0.7611885904029663	3.0122926911096997	5.470031775947781	8.165905199938727	10.38557976690604	11.858017022350289	12.403001918747712	13.089628027653923	13.436478132227947	13.592404691743887	14.771778999980498	16.169119311276823	16.8547440609114	17.01397507536079	16.988732082764813	16.71396470658655	17.24098445796737	15.645947160389575	14.715198604490574	13.891511189131492	14.248011636963135	15.107602757800073	15.384989832345518	16.017842842258368	16.076600807282937	16.389507245771775	16.979211536533782	16.897049183454293	15.867052729006005	12.021502144224215	9.968535028813577	9.129080073843674	9.79610371587588	11.162754937389948	12.300532200785298	12.952273618377689	12.904134628893296	12.149600510014928	11.79995362836872
0.36	16.64667008660356	15.627312140958264	15.024205641346882	14.252384918115894	14.160762348200802	13.779952324093514	13.54920414979004	13.694796078582126	12.956066237178536	11.566051264649612	10.988065730250838	10.783200703218519	10.862728501110158	10.703986625279445	10.32709498525703	9.768019795844573	9.47939961946399	9.369537390118897	8.72931550634015	8.48865986810996	8.474438060877581	8.123320447699772	8.149362291131208	7.707868323486707	7.783061629123065	7.736251090535919	7.3937599761197035	7.317664041732716	6.680975310926627	5.388114902596506	5.385156496046452	5.13961105078333	5.15066234608166	4.760399741125315	4.608639049313425	4.463863201564244	3.438982514396507	3.082711657244154	3.4855393001105064	3.504442533617631	2.961863588135799	2.349361485455809	2.3599185258070356	2.3778074786514587	2.0278849400643324	1.6714772294597573	1.6276547688165408	1.5399903815451985	1.5885943980907236
0.36	-10.634314542355108	-10.021461767196671	-9.773539811538114	-8.622380395941844	-7.09590174412963	-5.617384277055422	-4.718936789662926	-3.8519037056655527	-3.517621358895479	-2.4495206148939417	-1.5834800707343426	-1.4626483708752787	-0.5459209602214621	-2.3550943372034823	-4.185537601972197	-3.6787735599623907	-3.4324484099896893	-2.6339905355953412	-2.8706813349310814	-2.420808063548023	-2.3909541062450437	-2.8993263909813543	-3.9003326465542827	-4.376148272092923	-3.2320283988354532	-1.2079400556599076	-0.8427985853704314	-0.5007013769122395	-1.4900240477957993	-2.5275522151760264	-2.2575405358673706	-2.6140715720193377	-2.9898579328611596	-3.4950026697522603	-3.3001054856325815	-2.981557584184504	-3.2331750997189843	-2.6059729001973224	-2.1615445888984404	-2.124934884650166	-2.431963788120587	-3.428181617105718	-3.249384039062882	-3.190223802715934	-3.1172579662258073	-3.7067912717859173	-3.6544767391321784	-3.6918353853810366	-3.762036515696302
0.28	-51.712799561689444	-52.5173247478192	-53.48548633730584	-53.68890790012678	-54.91328108854257	-56.309510685333436	-55.99233763346306	-56.02837754659678	-55.76025119236244	-54.8177179757815	-54.8778488138962	-55.40648135951198	-55.89483561498298	-56.511052707107986	-56.96683285710555	-56.13467391948705	-56.91019217326919	-55.89699264064337	-55.39313088215526	-56.13306507660879	-57.39556513181758	-57.041133157560864	-55.9259460836705	-56.76134073410666	-56.771414759678166	-57.73533302817385	-58.05760576040814	-58.45448710204294	-57.355338704094734	-57.51704784763094	-57.13010262492677	-57.79530819417569	-58.08640969148533	-57.06706695697046	-56.77880618761803	-56.983348389453546	-57.324682353410495	-57.31649127397544	-56.67012241368008	-56.97017882446887	-55.84863008475678	-56.49071091230035	-57.02050482042798	-56.90267658891758	-57.374157855388745	-56.82527477241571	-55.84016018552915	-55.19421930341636	-53.458700417416324
0.04	-18.713179506248743	-19.148582457655607	-19.945508973060768	-18.905055638681844	-16.28461478732182	-14.24316382640572	-14.253456006586838	-14.669140290109972	-14.460059169259274	-14.499962282726912	-15.130814997488933	-15.922053285041692	-16.95489258508597	-18.092445479793938	-18.190994450187866	-18.75059734517845	-20.264966633072625	-20.974133443942726	-21.51176039706317	-21.643309811258312	-22.184577208372893	-21.961551354994768	-19.563478475639855	-15.764558004274058	-14.192862210509126	-13.159518515049442	-12.092047809104912	-12.023832336517572	-12.490311896327754	-12.695299058970654	-13.461187678193546	-13.711041745301522	-13.621980559204346	-14.049619817539615	-13.891688896018572	-12.868302314601927	-13.248169708718748	-13.50584551937525	-11.371876794316428	-9.36827373253265	-7.615414994892689	-7.518844764733416	-7.775059943203125	-7.9422741349477946	-7.728555443708842	-8.080791950070392	-7.762370877338256	-7.887143921712749	-9.251846813724718
0.05	-1.9948869824693674	-0.6167493094535175	0.5020810198428407	1.2762169256978453	1.6883499389916636	2.093253141437799	2.850832847651475	4.400425362832792	5.779583308620538	6.542460926409639	7.40775393307311	7.796621715861136	7.973252992733364	7.211075640823822	6.686667251708542	6.895425492385307	7.864912919742778	8.404007870338447	9.045675694161822	9.510229810450852	9.310347910371696	9.904298054323284	10.785204272580195	11.142071805565905	11.581499229584487	11.951391985191414	12.05049989436175	12.285495033472102	12.7208419838351	12.894875323633833	12.651788198571175	12.360076515388329	7.22906372066938	0.583726831077712	-2.5321827230817533	-3.2190911683691965	-1.8412647678921203	-1.0741209107755694	-0.3340826811494608	1.646735208436425	3.340216618199044	5.4783209513255215	6.398568493363129	6.490010934194899	6.534177444979093	7.1657974846086105	7.6397976037156425	8.160610840686232	10.08294184156206
0.09	-13.547306752406982	-12.660041299539596	-11.814193056032643	-10.808728697447037	-9.682410609635745	-8.500197221668046	-6.167157168237708	-3.4809034366490224	-1.748333549783851	0.8453383814485278	2.686735624905573	3.7850269575625717	4.626402372516964	5.085515091179438	5.168885778027743	4.893737930518732	4.116594898724372	4.220292882129563	5.043515908863803	5.4355475214427145	6.261828322744407	7.670102021197813	7.603555985335831	8.110524604120776	9.105136414472994	9.355248193872129	9.853653257278161	10.12881181260365	9.39547158942343	8.5832392179936	6.446493049527369	3.6535754915582856	3.066452838728921	3.543765209945782	1.7336000365899125	0.6518973132883445	1.4902793462497783	1.9866856407264564	3.6113530282922355	5.77099672728653	7.820086996442278	9.038576644712407	9.953078288375735	8.87256299979471	7.365643673126186	7.56364869176587	7.546971160777495	5.2944445459417935	3.0587279841056585
0.03
0.08	7.312050637608124	7.427051618772239	8.796497746747164	7.56244422242824	5.972538831434939	6.736386240950054	4.849531251031173	3.818090143576242	3.2888822031579537	2.4926397880428652	3.884423035301367	4.402349502430674	3.7852717894267727	2.9236198569592418	1.7849445037378189	1.7410480524209362	0.6165833926054418	0.20793938925739752	1.0671994615299383	3.612848131733294	3.2233841949534607	2.247485139912456	2.956743487582848	4.615550993503199	5.0259576770667564	4.552145022328695	3.870258926116392	2.984173973485433	1.1492885066432592	-0.5583589830949265	-1.8845638235914564	-2.0799877207997355	-2.541211575360812	-2.28427279910499	-2.5876164449232633	-1.7874484356431353	-1.411027686758075	0.3519047793182182	2.077644945939177	0.6384070376265996	1.9835490351023992	0.4384085187066731	-0.2750685540833544	-1.0410990171750285	-0.12541808863522874	-0.8645272884371948	-2.3206928759137284	-2.3281146383679143	-2.701573232867247
0.72	-4.324777677391644	-3.808654345279436	-4.12262251950326	-3.2931176126489206	-5.283937585927475	-5.968769367936588	-5.461065438937503	-3.7258532179154287	-3.5269554432945966	-3.8524202671599994	-2.1470510310026967	-2.2164863747666175	-2.4471147938151248	-1.6914371984519505	-2.9363828143619912	-2.7705050962171214	-1.997416689909734	-0.024240085747173623	0.19268652329175495	-0.6780926434901531	-1.92040022515922	-2.6137485386138977	-3.100201551328972	-3.620879564503319	-2.4204577964567733	-0.8965676531590034	-1.4545431923039231	-1.7097180191116053	-3.06768426524021	-2.525219181766907	0.48970857982342864	2.3510465160802525	5.637267353576888	9.872344939513411	10.155782853137822	10.100246931636619	9.650202856678433	10.97146335413467	11.394454436534048	8.28337887771957	4.399528544196485	3.314089698069047	1.8812466572596094	0.4401578213324271	-0.6668362568794066	1.2821502137623142	4.264344146766611	5.8513399570484665	4.720300958271729
0.4	-3.329269978301369	-4.7901586847469275	-5.284036258448708	-2.739077598229642	1.6993527670237683	1.8887392596165142	0.15752725611224605	-0.06487206887895525	-1.4853130981420577	-1.9318720899856174	-2.6049639057318217	-5.045758551378881	-6.826373388750753	-6.929028920547125	-8.035664595992209	-7.798117364813187	-7.690991041541011	-8.172676154311098	-8.609287294847583	-6.2111780389073985	-3.037488529339015	0.5632206756188793	1.836770877971162	0.6283871445097446	-0.6596702124450502	-2.1610431990044674	-3.5728686839802464	-5.286303969230815	-6.603980622090191	-6.460387571220075	-7.021020792053129	-7.011762302814553	-6.667098395581121	-7.918048444114817	-7.767750072397533	-6.127051921164075	-5.105871692132013	-5.826594443600868	-6.780047553853869	-7.610014426561889	-7.016140509705032	-7.6765765718265655	-9.400343191125643	-6.739389201933726	-4.123175970796012	-3.435113675285905	-5.331157063932714	-6.641393134406599	-6.307317281973461
0.4	-12.024195125371932	-11.222035543397617	-8.52162028586418	-7.121579092134198	-9.28160112194459	-8.823498566549013	-4.7457676897473675	-0.23615089944091494	2.4582870258039264	3.9629675261412274	2.492461021211355	3.112465655551958	6.079297711040027	10.40511982607228	13.725794661562887	15.1847577905217	15.79012892972942	16.040449445418076	16.558502910381662	17.460351913413263	18.21583776253061	18.77432293030151	19.098552304507507	19.23130516466999	19.390549133272827	21.37999282393976	22.310418740307014	22.17181861170188	22.946970717435065	24.713680198023823	24.876057707824828	24.851604280600057	24.192206859388207	24.5147881687421	23.771695012314794	21.15045403528022	21.567549976795462	22.284737931088202	21.829042993317003	21.769071458766177	21.49565587120027	22.049429307141764	19.682766364118777	19.63312800193067	21.64233182478759	21.303899352153266	19.78610662710004	17.470465758684725	15.848936002124773
0.56	21.260074037610174	19.873510191487192	18.176297504436143	19.475918677951846	19.770505852192194	18.946723772946676	20.2864263183234	23.048423742046147	22.86258331618442	20.416174888646516	18.234314562908786	15.945772887770097	12.776607064338087	10.75529100933678	6.667386388164012	4.793282119443781	4.2253820532958954	5.581736026500842	4.316148523115878	1.4923601273183351	0.9016807351707854	2.3903757354735475	2.6294627532529162	2.4662328693314635	2.7706213825712	0.3871818129824476	-0.7280007536611421	-0.9948528810629824	-2.3377144936338183	-1.6832874281909511	0.20573424301903032	-0.7811210500548142	-2.5382528027456104	-3.68879641415635	-3.5073133318553573	-3.7901988982732817	-2.6376303512900137	-1.9947659614486284	-4.125570647635257	-5.770257095171338	-4.179526856069394	-4.687348265544557	-5.867381004129157	-4.618538711037701	-4.4029668155238895	-5.077696378065845	-7.247162048493998	-8.091663423206946	-8.048450051998259
0.36	-3.1160528069460796	-2.554564136278998	0.6895063980409546	4.029511226360135	4.468070786453289	4.5091881007358054	4.3646732459045054	3.221225446541915	2.3866747629500935	2.184606731305749	2.0858046499173923	0.670554876548259	0.2251729069316255	-0.8132548272218756	-2.1274671661174125	-2.069061147085989	-2.9395351506965994	-2.1651074705352613	-2.7675163462999564	-2.796967177817841	-2.2076895208451646	-1.0075835262713682	-1.6572179404184624	-1.4034956637266731	-0.757172189182505	-1.8191744784493764	-2.594771396542839	-2.3929769141671287	-2.5818292348403347	-1.2875756442994657	-0.049340490468146925	1.3674525645701152	3.776682145766351	4.825231494890183	4.094708655853815	3.9611968213177207	5.45477277858523	5.232993886260438	2.8641041241795406	0.9444738543096918	0.8592409756125292	0.5542486200315935	0.4028442336582998	-1.0311080767797165	-3.5977588340340887	-3.710540952908403	-4.300968150959669	-5.2571453484743245	-5.51856506280437
0.18	7.927207730315018	7.5667767155019305	7.220580579552291	8.302013707127607	7.938361483603302	6.615990277963384	7.0824963475078775	6.8345728744708865	8.19538147987005	8.648198538143063	8.276512309709467	7.4291721437358476	7.02823390435541	7.781608023737	7.122361735939393	7.07316202223209	6.569074997909681	5.552083853425408	6.285131611200626	4.872638263166067	4.231611249903807	5.175739186317017	6.42690430419551	7.17132015730521	6.726603076522061	6.502127375787175	6.532010281723451	6.772371476707434	6.773163986107292	5.849840637480938	6.050022745980172	6.568093774706625	6.551355627598106	6.234018996719833	7.130709144862799	6.414019043015692	6.368220333110479	7.388733686620171	7.1217939216563195	6.656231411832465	6.941091166271903	5.849730210672462	4.960770516966278	4.703327674469421	3.874811668041062	3.52582153057606	2.861592325519787	2.809935753250329	3.022696417864992
0.1	2.313976832348253	2.788687701777093	1.642069380900054	1.2501343922195503	-0.5954571244690783	-2.98507738177031	-3.5358087806211884	-3.8100545032139337	-4.375671802695749	-5.216053642963914	-5.590892923169719	-4.281288510333461	-3.4529625942566256	-4.144130131923241	-4.7692501749899705	-3.997116984139801	-3.7403761865074685	-3.7092476214071652	-4.7297969021531046	-5.151325793032925	-6.820847095694873	-6.39899899953037	-6.350282073452384	-5.860468967392464	-5.822879677891635	-6.997264475161472	-5.29046173708381	-3.961217937816805	-4.516150839580838	-3.9058947824238004	-2.728124983287316	-1.4660253298987698	-0.44322325997568157	-2.480820966412246	-3.490816955128807	-3.544186359091647	-3.729217144204675	-3.7934442946525238	-2.3253462037185244	1.508900347195052	5.4189937867323295	4.822465651484542	2.8302464279503567	3.8630305153295907	3.1257417988281375	2.5803986787501643	1.0392481934405424	0.7291461317793804	2.1397457600576857
0.05	0.5850317783958943	1.5870458874543019	1.6464342490764636	0.8582883006301216	1.9228860242871448	2.0075183009708226	1.1550616306446884	-0.9023589591484651	-2.568348491682052	-1.5838028592373945	-0.4624866390378912	-0.9340593858993671	-2.2066368418854623	-2.5180840953462678	-2.0646104363345614	-1.327889848915511	-1.1457840706279896	-3.11811102032118	-4.49517512606154	-6.238744368835874	-5.908658234193126	-5.690301358403374	-4.895932154643695	-4.315017858923248	-4.4372405674058015	-4.6768616835870205	-3.5201184285651053	-3.8291999179177836	-5.051854088881704	-6.312164520862041	-7.0512129678516615	-8.665533826991556	-8.76959573775617	-7.973698877801517	-8.498359958846073	-7.0823020572002875	-8.073508241788858	-8.28609827297035	-7.321942127468752	-5.64364662702679	-3.3682117468102177	-0.4127394450087962	1.007724409087018	0.936050004582583	2.441783930442476	2.743616416573822	4.757237373375212	7.056638641345337	9.15326441251863
0.09	1.9661287492441062	0.9889524274709984	-0.49254418961516677	0.5279622650265168	-0.6891034666437292	-3.050873660700425	-1.3018737232909814	2.0277840417773376	2.9191053249349324	4.339387403515332	6.1346422274264825	6.482349250567879	6.0740396036272415	4.877709299934779	3.4114699759191467	0.5213707816615241	0.4341393634435491	-1.0762174929373742	-1.3558359968695157	-1.1439148041150986	-1.7266992502180827	-4.259983006722514	-3.816097151635333	-2.048313064137723	1.4395683600973186	6.000683235692264	11.3805207804443	13.722029896559718	11.19283920102258	11.104729142947548	10.262977765145706	8.86307359000024	7.9644742590359385	8.075580166934913	6.916045902618848	5.260298794506724	4.053153260659954	2.878456426035079	1.7127729864691545	0.10299859642015718	-2.0395821005596346	-1.3241451431922826	0.4619011099501975	0.8058263864414315	2.647356210640602	4.174022473047984	3.8925580645371554	4.783711660981496	5.377573006427596
0.14	3.4432618097393757	6.2578580478012	9.238592554578254	12.34509594120852	12.172536947226241	10.807412343209556	9.913779276926526	9.443343218501902	8.285265924453057	7.591790200840258	4.875655889223374	3.017245681253222	3.293983427413586	3.7199693533785094	2.139016007184871	0.760987293696715	0.2019674455460816	0.9881885117038038	2.193929544163751	1.3450527164955801	2.515643177332784	4.34187238538383	4.695656597138111	4.36087759321039	3.4003375644893623	2.3242465771244767	2.952693219317375	1.4983147301490405	0.4466862011443524	1.7358969927468806	1.544922697168282	-1.2416655190946173	-1.4596976004014977	-0.7884207416249964	0.07059630238375547	1.8258782206788098	2.125650845171144	2.061539663983467	1.1747413842358014	1.9041074685064316	2.3156600803848164	0.8484511996430086	-0.1699599910431786	0.48079810343246976	-0.12068180486902946	-1.585147993003531	-2.3012980205193614	-2.568397915481306	-3.2370973152641724
0.05	-4.5208356428280325	-2.788174132530152	-4.6222217709483004	-5.64035846023517	-6.8695776963580855	-5.688504015516585	-5.09451163735811	-5.554583082968676	-5.289003454712926	-4.154635464881487	-2.908629884289283	-4.572870293801067	-4.945773084116581	-4.937352147806891	-4.025534880502988	-2.708660088389358	-5.42710337949498	-7.603281053113065	-9.135065592221522	-8.918800300194832	-6.296416632035509	-3.207118580877655	-2.1311007654354555	-3.8796992298044017	-4.329427624022273	-3.280512203112565	-1.608860520032998	-1.072713736181477	-3.0094515752591136	-5.131991766954549	-3.4596297379023255	-1.4518004350429123	-1.3162926538979178	-4.536398788872667	-6.73640188489005	-6.605317222719833	-5.387673151939353	-4.715142471196785	-4.540197256413734	-5.851600613338746	-6.457138750675519	-7.656866963386179	-8.074252937296691	-7.523117634895492	-7.8615407100997885	-6.742032959189018	-8.248937870588328	-10.133083414222817	-9.69389681690172
0.72	5.945054762718364	7.2939049625933805	8.008208517131557	6.033114071001393	3.5768871115588183	4.366886771722847	5.776992746052663	7.629322867567204	11.247665286186958	12.333229822834824	14.513241727920075	18.00455561079103	19.680511687559544	18.41989520254539	17.816703891111786	18.289847364871235	15.160857383396348	14.49732073410054	15.499328290551986	15.46738263466193	17.51473385730452	16.251069995119437	16.858541869131983	17.550894836340035	15.640230982820057	12.463046912367346	10.757668200289153	10.834480791120612	10.610118505851865	10.841229194137497	10.415365092170333	8.620765396160742	7.996082696673696	7.853426133440649	7.281206367483058	5.821471061380905	5.6824808005376894	6.1941311171854565	5.576179955362477	4.8706436403073	5.957068082475487	7.598269298403665	5.477358746009472	4.533606172220701	4.1326424886785205	5.766719261172696	5.1007855464638965	5.136105983057519	6.040203574852285
0.03	-21.160383079827476	-21.522216482564644	-22.469071809471906	-23.44768774576938	-23.183957245594463	-21.151424680769473	-18.57697124585784	-17.679605066766044	-16.07992317216884	-15.133937583739424	-16.458712050367296	-16.583959265179153	-15.981446905280144	-16.25156627266164	-16.626580059213445	-15.426571459686343	-16.73489709856338	-16.84083049314625	-16.56119438582177	-17.152214614232072	-16.71470267450224	-16.69414001050449	-17.60600979399816	-18.20495618713452	-18.641090157734332	-18.903330179427606	-19.66538803083403	-20.03413822981406	-21.141888136649513	-21.05699318713573	-21.111327435101337	-20.9180526517423	-21.09908342340251	-22.18713821528477	-23.425611681103355	-22.480683615110934	-21.557811167071826	-21.092108582201668	-20.624223072298633	-20.442092426451694	-19.047005406234504	-16.934690964728134	-14.030219738204494	-12.181348605862475	-11.046579830914219	-10.210370487237078	-11.215336376607745	-11.671735204935487	-11.930541713853394
0.02	14.16101976857226	12.545835272645206	10.82174300556946	10.919219626421778	11.140287827598556	8.178943602625559	6.629691458453166	5.757789156148242	4.02815447651178	2.254128237634461	4.569559692797796	4.063270745668227	2.048660267588268	2.7574276147068773	3.437364516439999	4.21714756987641	4.351359845904511	3.378953315272007	2.150002175037436	2.8863266926561195	3.4677098706291645	1.7416217949578723	1.235582850302876	2.0668973575700775	2.2523170020073096	2.0445012965188454	2.3533388736757956	3.0885990419244465	2.366623130706728	0.9052991256165228	0.19376413313428031	1.0700285779055676	-0.3341850343714228	-0.24740871966256606	1.0375069822058194	1.025041847387243	0.3335074357756085	-0.9470199286592305	-0.8397273292075411	-0.6171261695649761	-0.3761283376101474	-0.8836999085388939	-0.5564523013702782	0.35212194975662214	1.3505306601133142	0.19772972592306104	0.4928417660326687	2.493265520544419	3.227912472236575
0.02	11.534876393128016	14.773805668739186	16.920545544550478	19.11194765026636	23.240073446114025	25.005882631725	26.904940646359847	27.595839168226874	28.28131959605372	29.13316888264194	27.889505265495416	25.677616490065418	22.038817373710785	18.48483783358435	17.980158542913045	19.7264168809385	19.545479568736795	14.840110824461675	11.585665016411724	10.089918002684868	10.1291621732597	7.30433001744202	3.58563539498671	3.511263431296193	2.06361662576154	1.709640941629786	4.394844487581658	6.257311717334069	6.791232345769814	5.388489730335252	4.271867503257987	4.245462591475658	3.266973206026975	5.521442125884789	7.952150234932887	9.487682900199076	11.801516234213693	12.886542695141031	14.178922103931313	15.979698699677584	16.072177459809907	13.59727337192193	11.137189304256424	10.206116722086847	11.277672287498405	8.736083932057525	9.304828607467869	11.543003812985972	12.900233357731096
0.07	30.532922909626592	31.077726864700708	31.602737820973005	31.82045208475614	31.598119749849843	30.82377702594387	30.886971957722594	32.899107074328725	34.78774805951977	35.24044768463371	35.440358596902556	35.40361093786821	35.34907536398448	34.95149599700021	34.049421978	32.59826903007034	28.89579783357577	27.53200364234756	28.512550740916694	27.00918435934001	25.066646125564773	25.28966096365278	25.939020151459985	26.463910322159435	26.081112305269485	25.836208179882618	25.88070383149615	25.90671990728501	24.25429679467021	22.043004210592073	20.421767233676718	18.844036081524578	16.982333738982206	17.819606109737776	14.939136084645682	11.682982819854985	9.921984682199053	8.15783519833947	7.949198942027479	7.711747627201568	7.941655175207032	6.789297509723703	6.608528624086851	5.452410580181464	7.225661434110663	5.735055886859506	3.6964717992784912	3.5951898403861833	3.7500463160683353
0.2	7.55075562966514	7.3170340057311165	8.00030308998408	7.655288273988184	6.892378618751351	6.118993110858845	6.091224228783055	5.571807417869749	5.579592730614138	5.682357761082287	5.122789958146058	3.984057107695733	4.229655120830714	4.2711741514528185	5.095498474899813	8.729601740929667	12.813912239776826	13.781504244444584	12.837559631951265	10.450936488181334	9.907758986166648	11.785162824101413	11.169708316353962	10.927009257136277	8.091875262626353	4.706244484207119	5.829992534316659	5.681286041194667	4.71721177317464	5.746862843990414	5.675775928686782	6.209205316598656	7.968228021325338	7.9219947838942275	6.072165129033358	4.726823722367698	6.520485652873454	6.526500121332077	4.626136479502108	4.749273708336304	4.9536577976900205	4.720132099755951	4.734037580069767	6.572348090518673	9.36051557399373	11.910705677258669	11.22136495204964	10.858686696632269	11.25386139139598
0.36	-3.3272129465251226	-3.636355564825351	-4.562082427358511	-5.232570185219217	-4.7124543101319745	-4.448707357269839	-4.9382373905284425	-5.358428048119606	-5.0473875469187774	-5.894230215763805	-4.778761656102013	-2.6891971615437313	-0.11205860570815673	2.916487856912184	4.071229538134716	5.629933698041299	6.816910341356348	7.672472042472279	6.764498749171992	3.5621499983508613	1.71350081930359	2.466897197864057	1.6356575983609503	-0.6383986854215493	-1.5376384895639035	-0.07376444465899112	1.4968407751598392	0.40242631243681615	-0.937647257845228	1.9675085338955682	4.447609433739359	6.658913490712436	8.413667984441787	9.59171515026489	9.643616901602456	9.472553735930532	11.301224030534613	13.011311769020324	14.736434534622589	16.319749532120497	17.249476028268262	18.15863482256782	16.94406444302173	16.46345264994116	17.32765180476555	17.625702147426622	17.69272799065034	18.05039274999166	20.16411958124752
0.06	4.715460212029903	5.58052252995963	6.655912180991145	6.979000597106342	5.203593247680395	3.216863883650859	2.24997349373141	1.5504013157714027	-0.507550434457464	0.11745935374187155	3.0523064668495437	5.505939260308942	4.694065689850717	3.694711808256379	2.85087936550719	2.626426242152206	3.2849594339499433	2.7486100410283996	1.7283836115014424	-0.3169381865259666	-0.11064913309081703	-0.6739080320863096	0.24812897378553345	-0.4390622750362283	-0.8589550791758356	-1.1006230982045864	-3.453564471422098	-4.8984660410038074	-2.3769757881208804	-1.5658065922960915	-0.20702641956968648	0.5139728006864814	1.798133896616406	3.2313606366321252	6.642219105361214	9.418258962880167	10.309439813002221	8.750005880981085	7.780201414192156	7.229405271467648	5.326240400965041	4.468139265417719	3.360696598095963	1.4482471498018796	1.8773643795088333	2.168475309089928	3.526509150714489	3.9766881763606037	4.759929679085843
0.36	6.595723309281325	5.633791537645742	4.8151780723765185	5.571616790295735	5.40354502493075	3.282693467698529	2.29329829902818	2.3990266154455355	4.026081201679361	2.9965556208055517	1.4169752526616435	0.8448644106270891	0.39434109687618957	0.977944887928949	-0.011680043723160338	-0.5766597093127928	-2.395600606248358	-2.291324909050779	-0.7527322721366687	0.02651999039254349	-1.4383942049423624	-0.516503768155502	2.0956525428896455	3.8427674007069115	4.136897167276885	4.765184874832443	4.863469752438256	3.288881277062522	2.6994573753766247	1.7157197077596962	0.5973597370430639	-0.10649355812068961	0.7989590516653493	-0.030143501532577943	-0.35115353887436385	-1.7351860022892893	-2.226074549924938	-2.305937512428997	-2.5612897502047645	-2.180132293577252	-2.2053230422924273	-2.742996374769909	-2.649266251089699	-2.5616543698056518	-2.5204772236438657	-4.1288395422856325	-4.926032460633884	-4.63339632799174	-4.591197544474895
0.14	-19.743796551922074	-19.475901329765904	-20.187877168661785	-20.48461350455098	-21.017722134139568	-21.286557203824174	-21.468271215033674	-21.13462625662222	-21.221577403139683	-21.355087232232016	-21.564847864441248	-21.5400371658005	-21.271832437247454	-21.294193971291932	-21.484859127837225	-20.990723987787078	-19.804958523876685	-14.759273740842616	-8.952606093886551	-4.307435855017637	0.09201557899356061	2.1033526788927404	2.606623846449814	1.1545178703301744	1.5987401879480885	4.194394543276616	6.0974964392729945	4.771710615990607	2.0279490832403866	1.6296773891201326	2.480134171193278	4.152385213463212	4.150551232002464	4.287426049816425	6.530141875924961	7.546842528738097	5.4838948175246145	3.704920076315389	4.437007539925318	5.305077007536262	4.633344632369862	3.764556897138995	4.207578188115647	6.342881193736403	8.362152229363396	10.148839423336632	10.841655829550255	11.353341917848589	10.770848297302372
0.24	-28.25448297834095	-28.289161859792067	-27.46691320562339	-27.885280369261345	-28.078653284642268	-28.248474181791998	-27.966357799041013	-28.718030199217576	-28.51716923564341	-27.020411041687503	-26.484901344003447	-25.030958998151583	-22.03587173912925	-20.190810305874123	-17.647711802464705	-14.958062761885358	-15.050718954420091	-14.90266231512797	-14.439603554114733	-13.987988448198443	-14.54724442014119	-15.259244572170921	-14.24231444150152	-11.861778880696768	-11.207585970196668	-11.016110232234027	-11.460219516266967	-10.25891543422054	-9.996171211901746	-9.285274355844834	-8.408835000323187	-8.585990968129849	-8.446815408163346	-7.2091637688477945	-4.881566096844672	-4.198238992888129	-3.495634410776333	-2.9802856954084973	-1.4917281530251927	1.064492877000859	2.484508840732275	3.4561671670190037	4.288352144888158	6.14008066883212	8.30151150362093	6.415280886019609	5.0305159352188795	4.34421464565559	0.5583009764167315
0.14	3.7647487962336825	4.42808228268769	3.8777750048821815	4.30219197307747	5.146196855214818	4.470373640797035	4.53714985824864	3.453698042739667	3.305019853392473	2.7973363875851334	1.2805882041664276	-0.7035756561284572	-2.4759928313090995	-2.5073742047094356	-2.468855739170799	-2.2838052602755354	-1.2191393237162629	0.2017881991374395	0.2449996070234164	1.125167486155462	1.9313589145362116	0.25132637692053095	-0.8669782955177325	-0.10209309789780718	-0.12674945106640223	-2.7548290730996357	-3.862624782807579	-3.761466875846949	-3.742678807794455	-4.006467767422166	-4.9939676410928655	-4.298596824548497	-2.186597177546716	0.36543819320402093	0.6788323421998044	0.8976704284443286	1.009040874773774	1.7840263774744116	2.6897484012845254	1.224906630019781	-0.9249301547559554	-1.5901121314853697	-0.975748958010854	-1.5254852704293214	-4.631850699547996	-6.337273234707887	-4.772117566879217	-4.486941719026277	-6.0322847665751524
0.18	19.394859268236438	21.07443960858064	20.87137008778935	20.814803314060036	22.231328006325633	23.649483848433015	27.58878536893244	31.433486936116772	32.53979012896037	32.79724216529596	33.02996488596684	33.68924684283106	34.23520044909511	34.66409784921718	35.21130367062286	35.48168106222679	35.693885399871654	35.47461108811408	34.95225418156854	34.301864547522804	35.11837674381842	34.38747227968894	33.179253432283254	33.23196390238986	34.247987247549226	35.1928503872663	36.845162017188194	35.22059054705664	34.32849139340144	34.656556047965644	33.539343528892125	31.621407436023212	28.242479584795397	26.10908078205494	25.36563876340012	24.70970627444212	23.160927095774518	22.505856174946125	21.9647160597274	20.067721216709863	17.091147021561802	14.835703989888806	17.113713605720896	19.835611393373448	19.317246696527526	17.432117299053026	16.08191469411924	14.949167044404142	14.25573530583629
0.28	8.416936668478861	5.344429329165131	3.5739080042980973	4.646010926829753	5.330891636895949	5.209174454984328	6.184489178736506	3.9658575071646993	2.9035934529256195	3.1128530906349354	3.6682549264069806	2.5925390730596334	0.05757644558385522	2.3618227036162764	6.267111127984741	7.3257078725326465	6.340776542818588	6.738166496803203	7.514538969003766	7.16264359546998	5.9865987730788035	4.626134754633341	4.54035828624562	5.233055512916117	4.843795935901589	4.573865850248346	6.0764260157292895	7.82760035117785	7.70754448140238	7.014745440830858	6.003159933994404	5.223233238087317	4.800585250951833	5.671447682667967	4.780687648266095	3.684466014354662	3.9275007961911044	4.195318069959434	5.728121716022521	4.2981875550630875	3.2440021298207853	3.795762664718822	3.2498546898001877	2.484702324354224	2.9902957428461434	3.634063248629154	2.653083626659466	1.9316547217339135	2.0515946686936104
0.18	-7.313895365575746	-6.760923775656735	-8.162004519543665	-9.151488731714231	-7.880580299026036	-9.473757907825672	-10.709946734067394	-11.227013992119339	-10.213388494431918	-7.00749948473598	-4.177672028762743	-3.534795530714007	-3.7007803185690165	-5.1145520785020295	-5.613088902680161	-4.728133912007593	-6.479431117181839	-8.189389336474306	-8.601033089972915	-9.471263204816026	-10.672962007407214	-11.48442764659326	-12.877569952674229	-13.120681748363126	-12.744800759980997	-12.965040184467533	-16.093400927356548	-17.652721151358996	-18.646922267088215	-18.94545525459028	-17.648894175849122	-15.85152250757372	-14.674625584962726	-13.169666689185838	-14.39548257936098	-14.37574130123722	-14.282857209975994	-15.10815035950312	-15.887409427893495	-17.295388184667665	-18.717032226429154	-18.751196585621756	-18.83840466913157	-19.532760661275773	-19.54198502930889	-18.627290625357375	-19.519977526101663	-20.716523073709055	-21.37785319397566
0.02	-23.01172917478047	-24.87714469717953	-26.128243129834118	-25.434128924646274	-24.370747193342446	-26.09261601391661	-28.349553828559138	-29.71644415346234	-30.36541011176415	-29.34639479309955	-30.857505377342946	-31.610141881882257	-31.66111688173836	-31.307803581124276	-27.963912000453853	-25.517918437747475	-25.879815957781673	-24.955976284799576	-24.853300056286812	-26.224404664872978	-28.511799943758334	-28.87792229592668	-30.012068792432586	-30.43664127075757	-30.0124975498654	-27.14291307509493	-23.447304664332734	-19.631729291794414	-15.892402270165704	-13.579897452880843	-13.300147280079798	-15.657317394333958	-16.038274278061238	-16.427725159336063	-18.12095775930787	-17.797581556394732	-17.12004077379838	-17.971518886095836	-20.07455700223082	-19.020300143135586	-16.45284840013109	-15.421129369642372	-14.661655874767561	-14.85141787100207	-15.230830293556068	-14.425938205005437	-12.787405452792385	-11.368002245395957	-10.6093809815263
0.07	5.110437148181333	6.256056629910148	7.195494118941298	8.978559587929311	8.794039335595897	8.021682494034224	4.618534853507931	4.023211040129432	5.709399730709194	8.057186775102409	7.415336158170803	5.1878672402542065	3.2197811736071316	3.111701250337312	3.1286983345893162	4.753159942489759	4.4251735115861095	4.352252003944429	4.683051433728146	6.5490272951887505	6.2334114246260555	4.721150770119635	3.5748092223807646	4.705420321424995	4.182665676577251	1.9517974047657916	1.9914426922458972	0.37733357504690446	-1.310603048601081	0.9242615715381746	4.656171118793068	5.287625938140948	4.598830001264396	1.1675066414105615	0.6993229155366905	1.4001842633499066	3.093916379158877	1.2156517724718583	0.6917667397476777	1.904865572936231	1.6330448711051702	1.5110865003194434	1.0750270991881052	-0.34989271193077087	-0.49400144147075054	0.4592691577940329	-0.35358139734801597	-1.5277163226219201	-1.7211360763493957
0.01	-17.30380440640174	-17.438472551483258	-19.20295375309552	-20.70440387558906	-21.60774240445427	-21.910350778178994	-21.729681384063674	-22.214105311130915	-21.96883532502244	-22.381336681410957	-23.029553610161763	-23.981517056313557	-24.568520243559604	-24.371653457387247	-24.838020225994477	-25.020226934836558	-25.094066952745898	-24.287890713254015	-24.888563741887793	-24.842347816083297	-25.552849903848866	-26.244849412139175	-25.10945170537253	-21.36148180827073	-18.035306147034262	-15.354016471598449	-15.041514715985628	-13.88188256500922	-10.716759249487076	-13.723607856000974	-14.890761285786468	-12.652042515145766	-10.053037463753121	-14.00505339011557	-16.067202156435698	-15.18709879466634	-14.391193734932997	-13.761274049164228	-12.52607052547117	-11.381109904516705	-9.067887137777156	-5.941675083706947	-3.2843814704702865	-4.127115271251093	-6.2098411542613405	-8.740112557226269	-8.392903642680103	-7.700965086200526	-7.575219094790398
0.1	-6.892897709777607	-8.339745402106395	-8.334563143079414	-6.259528295644962	-3.2801162410681926	-1.4243156636144576	-1.9795217801114404	-1.6452694551787488	-1.740901370003975	-2.032989338384148	-3.576340940342668	-4.687665494401102	-6.684847971191495	-8.128288758392294	-8.862233309553517	-9.525640708964914	-10.461925068399985	-10.932577513947898	-11.836529408316459	-11.594533034075667	-8.708916192391797	-5.077399323158112	-1.6128728296369275	1.5478857657214462	3.0490741054731956	1.5027986782457532	0.40548814454349724	0.4710445905506475	-1.6089981672139118	-4.496773777670022	-4.622573865059508	-4.877604230281115	-7.679513152497279	-8.820559497960893	-7.621400817034903	-5.3981539731157895	-2.704855915160195	-2.659316124572996	-2.558975109844148	-2.2333539551476136	-2.7643718160323587	-3.6559009501481228	-5.746269371327138	-7.416818727632375	-6.9805858790728195	-6.676080097366885	-7.208030741940348	-7.931644643998844	-10.370469021263112
0.08	12.14793162734896	13.692471075426631	16.050075987090956	17.522358142938153	20.365853055279622	22.39362749593267	22.876022669597454	23.590056720962288	24.641289069138764	26.092102888652057	25.83898905896384	24.99777851078641	25.2925994962931	24.00063979352275	22.91888920737535	23.22234059363779	22.938111369715195	19.95815882368617	17.00478447362213	15.565484428687675	16.195986368558287	17.676621980791182	17.527624474206952	14.64539394690653	15.005014653194408	17.437704884054774	19.23827538093979	20.97655985170043	22.604938251814396	23.11513608487374	24.061832867943885	23.863002450751885	22.279356576732738	21.348939812263154	21.128259218197435	18.903147092204293	17.112480048547013	17.056468195251853	16.289123191857662	16.129626501508106	14.678037311862141	16.332935218791775	18.49897288817983	19.80441915687468	20.426472267825496	21.47752026061837	22.114527785036046	22.395286243164364	21.83111641769569
0.04	3.7503694429638443	2.7457291988662362	3.1369423164334975	2.8186481755410355	0.6629057393253461	0.18104240408107586	-0.024045087598416615	-0.1364702337805639	-0.7483673022511113	0.49305764461519175	0.1625970977650013	-1.0126510218438298	-1.58622025948398	-1.9356809692816697	-1.301597674410445	-0.8008708117844989	-0.7084038001829072	-1.1112906621253273	-2.0035945505143857	-3.477406722896532	-5.160621567436351	-4.533360595656639	-3.4732963802427648	-3.5491383530974616	-2.396600405651313	-2.3777954534428076	-2.081882653891384	0.1806384008357398	1.5519621479017474	0.5740285991130349	0.06697410845668372	0.5814972705309458	0.8331941311309592	-0.07275033647638907	-0.8905955340379919	-2.0400745817244967	-2.7518637155632817	-2.2048304920479396	-2.8668918333828444	-3.28339141005182	-4.439744351116282	-4.825246280165324	-6.380560057418357	-7.673670290987147	-7.305998111622358	-6.8557553081321245	-7.96793625218222	-9.275742014162013	-9.721299316438426
0.12	6.348657278440442	6.258741697333988	6.6300520581218905	5.931026891432978	4.976836476169353	5.333266681328929	5.242518066685776	3.8357982383222193	2.6356060029016533	2.1236285377701734	1.7081480399738211	1.7560384020227602	2.081334045042489	1.5628050763878605	0.4750983088231635	-0.8617651123117867	-2.360130617268645	-2.61712155423961	-2.402205651347515	-1.1535297367868083	-1.6317824056771144	-3.419355611593126	-1.100331067075821	2.002564780632916	4.343183013731462	3.521964051930702	3.617776662851753	3.900105715721338	2.4511283034679963	1.6394211618574346	1.351332922750224	1.1377021035527406	-0.6568408263299403	-1.5071871399111743	-2.1447255595554893	-3.6522705754503306	-4.028375801275267	-3.948041679213958	-4.5233023817166185	-4.282566515666247	-4.886810982082238	-6.094862392123602	-6.262773027480087	-4.691290331070775	-4.224450267648194	-6.387489379129384	-6.984809948279533	-8.303553505411323	-8.757005824252815
0.2	5.663751261020465	6.213261593221176	5.8108182690129055	2.9977796939561756	1.763619629094677	3.176122362711986	4.071936285580811	2.2968715589391167	0.9988608376904722	1.3100876354335327	1.8330667461579822	1.9100938058065324	1.5756000151154268	1.836605698710514	1.6453603503258734	0.7462254653088891	0.7831303115438857	0.6863096038392911	1.5629991898841737	1.5178298637217154	1.0405227329400475	0.047887887850201594	-0.9728884623481591	0.07315535308135424	0.5256921195077879	0.05819240131907577	-0.34869504106045923	-1.4055511144048296	-0.20495588119210595	1.556005909795843	2.128311790813605	1.8036150117000957	1.6640264420547837	1.8760607794221684	0.6493711101685733	0.29845112884790836	1.189808659986852	2.010367956434564	1.407205236287929	-0.2012672525078969	-1.1034801721033887	-0.741504924991105	-0.07576125159030056	0.21509858097311252	0.46796101699722925	1.2159425805741861	1.6971713122833307	2.6382526982617236	1.3019958750521852
0.12	-9.129473082733874	-8.94513768474853	-8.185335189746837	-10.118262080253714	-9.905792466545016	-10.884987752389577	-12.199748981258097	-12.393977153675777	-12.991617853822802	-13.761369124325924	-13.999938236722343	-14.376140360002616	-14.11599279991583	-14.80740989190786	-14.572659311546666	-13.825496041040203	-14.84516341956352	-15.089120028038714	-15.970276452659789	-15.673073265475324	-14.339043070999566	-10.842019168709086	-8.66786344893243	-6.218838944343908	-3.648206730722869	-4.250961333534697	-4.464598548794164	-5.482214574369259	-4.9528541138781605	-4.278373442638198	-4.235604969004363	-4.890227609544006	-5.7901264546346525	-6.416638107108234	-5.50364839870965	-5.047732578312058	-6.961394511527381	-9.362562180907993	-10.3399997595399	-10.608097431362921	-9.70790666292649	-9.643524210993142	-10.350327499085807	-11.736395906557597	-13.45798829952502	-14.638290215984611	-15.0060845124952	-16.10560218941805	-15.577893761622313
0.28	17.56602365464186	17.521467453919712	18.601414169556207	19.146906544269456	22.325186191037545	24.649316261839225	27.99378175114896	31.793768450463162	31.362257213031867	31.3593346637808	30.769111281678477	29.718745675381996	27.87434153524788	26.680275317882703	24.395465062986233	23.090088968992745	21.51653329379115	21.440990684443946	22.42127876244878	21.900850918724124	20.823027076832076	19.47005920975304	17.94732718394541	17.86595850213537	16.740108948120024	15.680901842856784	14.596927119290775	12.673690293354262	11.876756319063375	13.345010489630255	15.16223522925415	16.47115027989929	17.409984786495336	19.07184614938717	23.200855060476755	25.71472977842886	25.37504234462461	24.783419756527458	25.011790317604408	24.186447864893466	24.333065342253917	23.28975734694668	21.92205916866851	20.079866167821187	18.655155726360533	16.4980209282259	15.496639238532211	14.788195624239428	15.02360592580878
0.56	-1.3315506729764905	-2.7235146391687906	-3.6374875449697157	-3.6796419436029097	-3.2646020580812944	-3.419383766032759	-3.262836719954109	-3.8011788172084735	-3.29872427701261	-0.38773343437394203	4.337038395697839	9.607438139889183	14.945474621040304	18.904150425952608	20.780427019648457	22.81697717032923	21.682387132363267	17.266988699402035	17.266762817960633	18.321327362137893	16.528393012090767	16.93211709080235	17.434076303738742	18.863108615964215	20.350565979703887	21.330480231208256	21.105528348872014	19.719755773956578	19.16227838823744	19.294227150523888	17.669000615455943	18.141899500554047	18.92986147202452	18.925503731409137	20.34736889966306	21.033222918623935	21.43681391431278	21.333359275025217	22.554347699830352	22.557074064014614	21.35530189536292	19.837663880501317	19.408983572516547	19.978307956542807	19.501140927926883	19.16582449216604	21.64496287723494	23.754869734808743	24.47179317782132
0.72	3.83442846800731	3.8699516442758437	4.490711971454338	5.0198181561469895	3.2000804104344667	2.1199952686035743	1.7382085671757466	0.8362883236134735	0.9826183865282871	0.13112112819036525	0.8848355697383568	1.51975793448144	1.9091823511863382	3.3250051205206006	3.649137882848059	2.573394873055939	2.64637090835253	4.837753914228436	7.076080076888317	8.295805092038819	9.144098383810842	7.469273914813861	5.184294729516012	3.8678502964520405	2.8935847709815476	3.4144412164756375	3.473444570703883	4.0726130498533095	3.638963899803265	2.2330909105410868	1.8307715714931874	3.4202346175378153	3.935774405341718	4.226289202154106	3.6364329104242543	3.0108946629789557	1.9939035899250541	1.202927620838686	1.7661273999326568	3.111752275829879	2.6175811454362687	0.4963589236846673	0.9076900471787823	3.475908636745487	5.076902537288291	5.330231458182695	5.477656143687518	4.756938992966269	4.945974440963113
0.06	-2.0018068843521064	-0.036420373419332464	4.7637838745260765	10.351081928855798	14.728337108022984	14.471692942666834	11.761988647866076	9.773072306641687	9.942909901082821	9.880251639676587	9.851642143270254	7.803139386959046	6.61262756535114	7.549428787996035	5.993141485426591	6.268032286802317	3.863811939078289	2.3889631104458076	1.3338526279709768	2.412637836636293	2.6522338965253383	1.436331613588159	0.8231027078460329	0.2420865813689872	-0.7859460919506134	0.26376940817652184	0.7994169587948292	2.3720862324081224	2.7913877921058585	1.2163181227270883	0.6528117158663846	1.814811806022476	1.649957288960728	1.5657380136015249	-0.7360918082382284	-1.1596028776491636	-2.0487313391012947	-3.3300944293571177	-3.1976379297423847	-3.9879347155302014	-2.837692256233666	-0.20681771337051202	1.1980172302104464	2.9422087971285436	4.994989290854647	3.637698500610668	2.402011913511515	3.13683542971296	3.2951579394412747
0.2	0.19550081251706786	-0.4244097579829358	0.5705464435210246	2.5868972255873075	6.457541706333558	8.192684329536362	8.423134705285939	9.171869476129423	10.107200521716052	9.084488806743778	10.359857693093687	12.399462999677546	12.711989373485338	10.99316019307765	11.285532915202808	12.57481758237192	12.519141815317148	12.312179409693762	12.360002675490833	12.191427766472302	11.371525727069432	10.946938822618215	10.578777134742573	12.183503372471527	13.656912126762315	14.936201141869098	17.02781144940981	17.277891112343276	17.604517454494925	18.94253441350356	16.806254788553552	15.42936997516729	14.498877777908369	13.66194184753654	13.9836768985868	12.863450276059275	11.908743791495922	11.276072765611978	11.21871169492021	11.297943860218297	10.670757388279227	10.388890116593494	11.541362313382095	13.658387217863186	17.263802569150805	19.611294900662166	18.686397350288573	15.551856203160582	14.901822753114246
0.01	8.865134507208104	9.270134199727593	9.593859772157444	10.144264999586547	9.8918312785895	10.360554861868472	10.743383287433204	12.438904290151882	12.901377696984937	14.4339069072427	15.123700319247781	17.251856804115768	22.06608714185346	26.12455822530793	30.41205349264672	33.522966097225805	35.08178162886858	33.19285496524844	30.346490521980783	27.983814163237177	25.934046228089784	25.088283306735796	23.24455786275488	23.380783392196072	26.36844646513096	28.4021891378167	27.85244814540247	27.38770917290052	26.576112483280674	26.040064841290516	25.813316648380287	25.521791618914037	25.985027212710392	26.877799401324765	25.328663195695782	24.387947954372173	25.592255721340265	25.77359205224719	26.19220613555933	27.187664404213024	25.25968474831968	24.033305568184254	23.39328644200301	21.325049695541956	20.296924317453097	19.526653500028715	17.7654637108363	16.152297838971222	15.150063663615228
0.05	9.0374001843631	10.237406364967079	9.546648438329044	7.804063209285324	4.705032047915751	4.174472946402247	4.792694965361079	6.503471630547921	7.9680976519616	8.453681615043081	8.55351671595659	8.922198204822514	6.883788188211945	4.850832601902702	4.76915514898127	7.116493648417517	7.701418117120134	5.918227180648145	6.551982167205331	6.498426480426971	6.285237877663768	5.393316793010513	4.613468545562846	2.079474400347209	1.8489538398146124	3.524460093384853	3.7176702610500243	4.112279144181549	3.85685368933936	1.7880122248748975	3.736644505314885	7.1940634701447195	10.907659958665185	14.719174745936996	16.75501318567084	16.393127039698875	14.657420193101458	12.94126388872349	13.448331349779671	12.360452295145443	10.175111233133741	8.212611395691333	8.636492013908445	9.47870961365161	9.032307347272102	10.535123005074112	12.110303524464513	12.205432256313948	13.008731543683169
0.06	7.773160575380231	7.157278057065454	7.117760221612109	6.755975351354785	6.43473500062094	5.727392980477184	4.487652426278579	4.2223871721465684	4.462454669089119	4.823431266737103	3.3984073350080095	2.8170037495013176	1.818893956793758	1.3426778871351885	1.8491534313449591	1.2941997889305625	0.16207750679311062	-0.021071725240283	-0.7483026054532971	1.6624553769983024	4.0356962304083766	6.729554891091745	10.939360074787658	15.359924734568473	16.007187816740732	16.304396203377458	17.3744157076256	16.730118495907675	15.868549538695653	15.697728886704319	16.34094343083271	15.485023223640312	13.891574595863865	15.135659739888965	15.985538383746047	18.61842592019297	21.019823767827297	22.564171372265214	23.677192746105412	23.12886173721631	22.12374533769561	20.40493694340212	18.946118574961332	19.090088797737145	18.712608372578167	18.400191445338997	19.69801531407701	22.32944455967929	24.470438972212584
0.07	0.3864968478574795	-1.8936108838886767	-3.453841052961508	-3.6658111884616886	-3.5825199057550705	-1.821885562806905	-3.389730605357393	-5.189777948640113	-4.5976022013534035	-2.806810324453096	-2.696773197052323	-4.046013712665072	-5.6775859177417445	-5.505527710674279	-5.012273185393518	-4.628430524936228	-4.7553006753062235	-5.012100969608795	-4.871746188244543	-3.4273197625108622	-2.9047644843309826	-2.970240866742486	-3.8077426519169393	-3.201006503448781	-2.649314491648873	-2.1937472892572814	0.019194985734969805	4.0842001153027425	5.044149136062288	2.674017138772861	2.2411832527159987	3.253203930808894	3.3852735462489747	4.014523014554925	4.849110808796148	7.4537662373072635	8.062108165432	8.297405120048168	9.493725485795125	11.934146814805558	15.785267624099731	18.23633204052493	20.035800515492625	21.033123235217502	22.124105263608598	21.66113113360646	19.192706653930088	14.799770817895052	12.53689676687054
0.04	-33.06242575120662	-30.93128115024095	-28.59815633005823	-28.428174372376866	-25.385292116788932	-21.764643956675272	-19.92060166610009	-18.66996395476889	-19.161350556922784	-18.191345556223304	-16.50777972563457	-14.430691964646392	-12.106226396870007	-9.555760785402455	-7.3152655177879	-7.285658269260047	-7.942857016699506	-9.2793304900962	-11.105112133301844	-10.386642798579729	-8.467487332987744	-6.297040731219617	-4.733122503404829	-3.219418229842553	-2.8582454051968043	-2.300598367096356	-3.8077251885059766	-5.994431897905173	-7.316966563442122	-3.8202640316855963	0.33106736559383876	2.6995913239713616	4.400922810592391	3.9480108273932473	4.076160374458084	3.7256479720609548	1.5046729382124582	-0.13669426870117007	-1.199306646908397	-1.4575871232447	-3.8932674112585772	-8.997092541507925	-12.02318926306382	-10.990539320221465	-7.471371879650995	-3.150823812681729	1.2756530901747496	0.4646565781575944	-0.29821604276285996
0.03	-37.733057145304414	-38.616592111832645	-38.40482686178616	-39.10704916714042	-38.79835842268554	-38.848612250070545	-38.30484080962861	-38.425547665124	-38.598263207051644	-38.73994993088381	-38.17562070704486	-38.579014345896965	-38.6477790269669	-38.914912988516086	-38.61785171461486	-39.19783571665056	-39.26178994054597	-38.684255618902846	-39.176518102722724	-39.123883530825076	-39.03464891062957	-37.29691940739202	-35.238208595316095	-34.01497142356644	-31.715155538644364	-29.718025348149467	-26.215224688752343	-22.858788244559882	-21.919402035289046	-19.82372893029173	-17.868471925970617	-16.18954765488416	-14.694493064094793	-14.212028878018003	-13.22325399684486	-12.90906368469927	-12.603781149929155	-11.595424544838359	-10.992374877326164	-9.905342081565124	-7.261098069651851	-4.920314104893855	-3.627264119521122	-2.4780706802049934	-1.4562598955236012	-0.404661514627648	1.8674806666402333	3.8157668890056655	4.3179486955405935
0.12	8.568789279809991	6.082284350713024	4.380392788577929	3.9754908484322087	4.929032972594598	4.621129386721947	2.7458529460331604	1.4896919007002225	1.833608660856747	2.9172707384525296	3.9098051736191692	3.4093195447481364	4.070222580101884	4.390803149678064	4.496700204680643	5.397386592987381	7.737093287474764	10.30883594137211	10.938349542434025	10.668026418768974	9.451805711606958	7.706586672410644	7.025206023675537	6.01682510682744	2.9396655135463803	2.100126866058474	2.175119240471119	0.24026705425973915	-2.4907893134649512	-2.790240762624954	-2.2716533955493574	-2.7669066659226544	-3.4919068845087935	-4.9773501540472935	-5.695825233896002	-6.0268505011374245	-6.3320259709295215	-6.584314931724698	-6.041827603877984	-7.913374994091868	-11.467559987396832	-12.3163774697464	-11.223226410926046	-10.680644073220435	-9.286868500158228	-8.153402202084337	-7.07367029721388	-4.010520819050974	0.6838956037775858
0.01	12.123737368466259	10.863034009528342	11.476687661520678	9.206185720275194	8.503087002176265	7.448076386338464	6.036866247502211	3.7718263670016725	2.7655799982815097	4.660601171353115	5.706128887924301	4.566306723678856	3.2243918010971626	3.884211029394997	5.190007665225302	3.6497812974062	2.576164888927103	3.7730560912109112	7.517084269791333	9.711505371086908	12.096921606541962	13.683468037527554	13.125326075873268	12.384594744741811	13.66113262797061	10.421312268762115	8.401678625969147	5.325586444408124	3.8598557629989685	4.397640203024885	5.251569381669206	6.853454874555446	6.006239689432952	3.91825755536545	5.132289646020858	4.146230216283676	2.4820937652889725	2.55152361863167	1.2046185729263357	0.8687899476868708	1.3192997673958118	2.096416466415569	4.1040086038050205	2.6790088578334306	1.683940004924139	2.1831035905566694	1.3585441940387284	1.8224565852026373	0.8196383692049665
0.09	24.19162626629393	22.288417506395376	20.797625840624534	20.8069899411472	20.334659808412624	18.935570968458585	18.844733359234922	19.41564207635681	19.29250980143558	17.85709439464471	16.208365767709346	15.209534784699777	15.895679233919587	16.049647764099717	16.217896774790795	14.450240442588793	11.903203599305378	12.26820365928031	12.209956302652081	11.923395212379425	11.014217438124192	10.735219167664141	9.640057890522549	9.259036382646684	7.862466274745408	7.283697431244015	9.573638573599553	13.861011452594475	15.569995321727362	17.017801000038745	19.494180634603083	20.241970213883178	20.87029209305844	19.74987308842733	18.824362556146625	18.245641947050665	18.97735016183809	20.377701127499982	19.940906358766732	17.061192511642233	15.49833078015341	14.398167021005037	13.016603218059387	14.637850368112005	16.668365917599026	17.45287314519861	19.697384930828022	20.247427407711392	19.519653152520974
0.08	28.087070120425686	30.284674585496433	29.08528369423923	28.41316382517295	28.948577641415355	27.864256964228176	24.287465424980454	23.194849039619882	21.292131538875786	19.626314187867038	18.213291474528972	16.80053922305099	16.40086592923341	15.305543446241934	13.755427193102925	14.778807098044396	14.850876967065396	12.579341523867946	12.470151395329033	13.915185957765232	14.99924267421666	17.226946063444203	19.196254535880314	19.799934544569254	21.934864081690613	22.054289414119758	22.321866504047023	22.839643801063403	20.46485031918307	19.06750814388527	20.30061866979547	21.73518584199237	20.831582445198087	17.392227370628255	16.750658427755837	15.914631340572889	15.738797426939506	15.14615854710651	14.758097010060247	14.0838978513666	13.799544108996571	13.489101762873169	12.435005208738886	12.407282284221836	12.488039406973598	12.06243646615654	12.008202338780592	11.707951338514192	11.172588619858871
0.04	0.27559168827544056	0.009451286813352056	1.6939670686734445	3.412545993171655	2.423817441893071	1.05278039917512	0.6478234494008674	0.08022823377494603	-0.7868476870967314	-2.0644043228673894	-2.1675025726180124	-1.56580000235396	-0.8547854976078852	0.10740143365698884	1.4028059465687122	2.4345309989576265	3.4119286340419634	3.650900304574243	4.237659970701564	3.144713506725367	1.3503242904445543	1.435885647719509	1.364181688729012	-3.0726841656696635	-4.219276416164469	-3.5567134261024336	-3.6306829740469553	-4.844060533419885	-4.323321441256496	-5.166793032162779	-5.513678412658166	-5.575129852420737	-6.463994080800077	-5.472463977971877	-2.6843706807948706	-4.936769750403464	-4.964666392107816	-2.828791839737292	-0.7088725689050577	0.3396469903666741	1.9905337802741698	3.1314811857766003	4.594092821870028	5.846343454742858	7.731022481527113	8.734557258986818	9.237700584761647	9.70289769337571	9.894835607854695
0.4	11.515969531561872	11.32557439127116	10.453629878943694	9.009027976193593	10.999116254090012	12.533178513073558	10.065479060507194	9.006876145307295	9.874660150791811	9.922287370886295	8.672385883507268	8.998986237450787	8.85185151810419	7.390378138244145	8.135617820208118	8.13704148894059	9.584530384955976	11.148915308892335	11.351735610422608	12.07965740055927	14.367803750469399	15.787593987703275	15.842584451765482	15.323893744631341	15.463775749460517	15.287001012100205	15.747651055799714	14.103823280901437	12.994986993898692	13.081338140761794	13.168570501436328	11.41558543323918	11.183524802964037	12.804241205767298	14.649949775475534	16.58395495758026	17.371507768384774	16.115666874562947	15.798802758924943	14.492605419150934	12.870156577671004	13.32666028313114	12.060000577899409	9.40963908100779	7.0082663911708565	6.731069456010985	6.780596292952211	6.069691412657342	5.870920861288248
0.56	-9.482755510425307	-9.33617677705432	-10.540108745426238	-10.541399784531961	-10.34962938432443	-10.994258340035444	-13.143345449656472	-12.896938032996545	-12.94567234800948	-13.655268811009194	-15.011408975826576	-15.25866039283138	-16.120137464134693	-15.466284082196687	-16.93560253334384	-17.07619260253899	-16.976189742941706	-17.22842907693736	-18.175331766072425	-18.93287826092846	-18.98124772761126	-19.408436967119037	-19.630696489040794	-19.3801181359487	-19.678499484480355	-20.513580397833962	-20.22547880801067	-19.350073224480035	-19.95300921569656	-19.40730903776361	-19.28152883465581	-19.690246134694625	-19.81282051701742	-18.755211315263296	-17.415904814166446	-16.963955265535375	-15.664494086719351	-14.456558311453229	-13.228887032100282	-12.261627720967049	-12.49278217522815	-12.534579980118032	-12.65095867176106	-12.611756174867118	-12.201828510748363	-10.896789521405687	-11.087301503278447	-11.623781471802381	-10.050403842985446
0.1	-34.01249874018298	-33.63143837901501	-32.287519209736644	-30.2258636096942	-27.706276126717768	-26.49451014038982	-28.19328386437975	-28.092180934065595	-29.70129715915924	-33.37410241670146	-33.937380078410015	-32.49316862520023	-29.80141101795364	-26.82935365555589	-24.981060859016537	-23.625064409005873	-23.168758190835703	-21.57680727399736	-19.933178043283604	-18.517049883531854	-17.057875865508834	-16.26398473141846	-15.828009598906775	-15.756879940966982	-15.75097552394756	-15.113532488923852	-13.560630248779589	-12.450494290700547	-11.91185964956621	-11.183977633921643	-10.267436152872136	-9.696690248575209	-9.859119571148057	-9.524221115705998	-9.259453939738563	-8.922611167090594	-8.898252740026507	-10.219503181520778	-9.898050654313948	-8.908489134757346	-8.029276787313293	-7.293837212478266	-6.352668159988582	-6.609620852207314	-10.161523916335113	-12.039905037736816	-13.007513632715828	-12.34181251046617	-9.966606988345234
0.28	-42.50178851199618	-43.24547908173817	-41.08302393547157	-39.784416211014374	-38.03680345899281	-39.43598673713752	-40.15493279234603	-40.706900640929845	-39.02533974936074	-36.81893628828235	-34.80131761651788	-32.24040892417044	-30.892239639664155	-28.832381635504362	-27.93282085600221	-26.796401918009053	-23.519262802889983	-23.40600120161176	-29.011342768356684	-30.928795648118225	-30.06444326746069	-29.5066104935824	-32.167215197242086	-33.01967235904807	-33.65475131304254	-31.51938036090428	-28.81658629719375	-26.070055795315696	-24.894096387679795	-25.70671525977737	-23.70301458091977	-21.05535152676582	-19.98303463521877	-20.520538825452334	-21.071128995841875	-22.03199874842936	-23.638907692637005	-23.24076156541875	-23.21736318481628	-23.69938739170763	-24.754068702376514	-24.527571223005978	-24.001111775580455	-26.172314013917273	-28.23242052612791	-27.105866691948492	-25.753889126130673	-24.6953172135771	-22.799377997448502
0.24	2.638110658099599	-0.04669601132891188	0.3634686923057231	0.3995636109634262	0.4285644121782326	0.43893783968476896	0.27468306831292466	0.5365540730016676	-0.7481210903072437	-2.48654296203528	-3.219091140499131	-1.2307106294510604	-1.0338953448185038	-0.5417028295927864	0.3808376840806105	0.831232186622259	0.03825670532266656	-0.673659366844916	-0.4036272488428665	-0.8959923236574525	-1.1181369567134496	-0.5141576016294565	0.5192476600637548	0.49349569100792223	-1.366685850236827	-2.812453404025412	-1.9681628007174794	-1.9992857771379846	-4.870585858994296	-5.405016679003211	-4.814322394678754	-3.723371979026396	-2.6141285465963904	-2.0440161472997573	-1.2984504317390986	0.6563715963049788	1.674764874996015	2.087050688396559	1.0966399669884836	0.4957174410056382	-0.9007709301570941	-1.277536500314369	-0.9436673168298384	-0.3705217228607296	-1.9323687076337634	-3.2701104018007996	-2.7858684465418406	-3.6631076542871384	-3.6154622802500427
0.09	6.776545626781932	3.3760564264525925	1.272167244721814	1.9711340728698588	3.8365701294626504	5.339816753146216	7.628375270073413	9.756049122501068	12.520807162646314	16.195995547299944	16.095213323321744	16.29402525668972	17.969012428608636	19.604597403321918	20.21659866579327	16.58772392329314	13.300777751550882	10.16045654197874	10.876622039834245	13.38213232377656	14.355453375930708	11.679470811389116	9.356372207551814	7.423190326173724	7.20725985529382	6.648985194192463	7.134433825356396	6.7808958915127775	4.268533090113628	3.5265262143302465	4.316988019550955	6.242619858232864	6.0630178415453955	4.363466285368396	4.931807663696368	4.439052971826911	2.6311307788258205	3.1938271811929795	4.134610950925868	3.9730606720082804	3.0167795523532916	1.1392100841050947	0.7881351041250468	1.0147010139558503	0.06847100213365565	2.84380108717113	4.438114833129831	6.956191971775063	7.756906818815025
0.24	9.089241992964666	8.833283680728606	9.797465518245524	9.621435184885215	7.941855293020893	7.517325389454449	6.7590070510402285	5.693637689425373	3.246309665394662	0.6353770971313963	0.35174148382296266	2.509603013752823	2.0569292235095986	0.09102038419975145	0.5142915124808738	0.07182103460475986	-0.9859215522887865	-0.09080996765943894	1.2010529040840936	1.6987670344449484	0.46799271322186087	-0.7385427694865783	-0.6470415677578956	0.3265774874663592	1.5704238359465137	0.5076718809246259	-0.21622041756292276	2.469019943482749	3.8494482213833408	5.796180753925356	6.835025057506378	5.8775305883919415	6.60051255300089	6.895484379631739	5.324562642007031	4.221252338359527	3.1722740966875165	4.022309023924848	3.708442482658924	2.5312138904813395	0.9515222639289433	0.007966423864630201	0.14802571551523158	0.02701049119309573	-2.414766218558711	-3.4768361423618472	-2.7380789046158256	-2.4875478957385724	-3.373149725667318
0.24
0.06	-0.3933980293246506	-0.3690433682335339	0.8389613129977533	2.035922584289409	1.589714538429618	0.6851840020795095	3.158268739528978	6.32692037738461	10.774097860217694	12.614775976469176	10.405202402162189	10.344850773370794	10.415256900404216	7.34774772656381	5.642019907445302	3.643611238187205	4.353686138143871	5.094695478876105	3.5976772286754652	2.056929106947635	1.891001395744965	-0.15957560815614613	1.2937407568923476	1.8384712162815333	0.7766166907747447	1.017475733439852	-0.684917438611059	-0.6108708385729003	0.634005560093378	0.5549132819797151	0.06892631822566386	0.0029241316149750674	-1.4310521825977673	-2.1699767290604512	0.580932840743067	3.2417977499708144	4.548195588839931	4.237921417321601	4.604580324529593	5.342447155514364	4.029994943131001	1.0663252274068924	-1.0668507773441718	-0.020400967216488652	2.176922535587323	5.209305151195949	7.1001844150552245	5.2707746439872665	3.9222597341601784
0.72	-6.09707563177183	-6.532577788877525	-7.025059414011324	-5.904312721178265	-2.708531642724232	-0.5044689867836638	-0.11684424625428846	-0.9809522612928276	-2.6732249084078603	-3.5237906850680503	-3.6516888773294554	-2.85959111614396	-3.045902053450831	-3.062565780041453	-5.064810732200058	-4.5708167036316425	-0.3149781216614258	-0.4910054069156331	-0.6649738537794008	0.19092473940671084	0.03932078677047457	-0.9212664971514926	-2.4148396040768034	-5.107321106998768	-6.685303582845769	-7.003457835354347	-6.911457749168974	-5.1470510928463895	-5.0066953657139806	-5.623670849043528	-6.89704679208787	-6.303494270962162	-4.532150476294895	-3.6687774698019524	-2.5828568287442977	-1.976256587653694	-2.318251098772187	-2.549656701056115	-1.4592788833273005	-2.7734151914533243	-5.46181788490167	-7.005856737064519	-5.656596877972724	-3.771913693386921	-3.3806427985684877	-2.2143119191083613	-2.51873045426219	-2.5618262906069518	-2.930586014642735
0.05	-32.12519661586953	-29.37341258495333	-26.719003077506457	-26.5220061402475	-30.237486079615763	-31.079767570740827	-30.707087227130856	-31.476344443016643	-33.38860840147328	-35.32184495714099	-36.050267526325136	-35.26769300898074	-35.41764445981543	-35.56132352323083	-33.39487974486491	-33.267251401354464	-32.502783115387174	-33.436101752664975	-36.16169696950782	-37.318120211542855	-36.8542309295901	-36.03447087277217	-37.293554777105115	-40.47933862190599	-42.68924756768733	-42.07604395420745	-41.169489378217925	-41.19105749388887	-41.25180010737703	-39.59420416848589	-37.075920278016824	-36.41319017276854	-36.47322447906503	-37.62801822719369	-38.21015270230671	-38.96035733028958	-39.578447037798234	-40.64665311166267	-40.55807256294048	-40.5632373504604	-40.386405147622526	-37.357664176490076	-34.70592593653605	-32.75374386305741	-33.06115745539836	-33.570689994748264	-34.06865010100971	-34.08074138556213	-33.090117970310715
0.01	-3.199234164804807	-4.282421865885716	-3.8278696474689795	-3.149312912170032	-3.3771008089719956	-5.0060779527006005	-5.881334920873918	-7.679784433978334	-9.684499697882401	-10.513454962984099	-10.289869976512286	-9.282340536613937	-8.876466091782738	-9.413032906287995	-11.207942361805713	-11.03194267803999	-8.803632122840192	-6.653844390378545	-9.104921758138389	-8.010695532955928	-5.559692796091312	-6.0002866703208255	-6.400689573859239	-7.35864700511533	-6.17361445583898	-6.466446053010969	-8.076811938417457	-8.397090847644954	-8.708475002641244	-6.749607143122013	-6.340355205586349	-6.751020800660697	-6.633781027509691	-7.170505663304311	-6.740410521237791	-5.218138305767901	-4.215788183737054	-5.6632555903940585	-4.466245390478832	-4.170492107372105	-4.931602322902499	-6.0395187861040185	-5.999789807088099	-5.696457278558192	-8.209698224633996	-10.3241781421264	-9.905063181550283	-8.016723818607744	-8.073498956030797
0.01	-1.2866720528248337	-1.6646997726066957	-1.9209150853918544	-1.6189006312435623	-1.7061354461985587	-2.6437908348068575	-2.0426849816894403	-2.818755888091566	-4.567859329851224	-5.266197752859171	-5.3521782004256195	-6.266561607654097	-6.394287190299899	-6.98643737616397	-5.44483508092987	-5.4989849478301664	-5.483688303676196	-2.6710190740897417	-1.5724777831859669	-1.4960300846717232	-2.365801704803154	-2.082042551545193	-1.9404451582565372	-3.400417810288374	-4.196077709888492	-5.581450935759541	-6.242449623655439	-5.4718348133311	-3.5738233472729917	-3.264680739291741	-3.2266906076209736	-2.8957705685567205	-3.0620295715686154	-4.6034748492427084	-5.012970278512945	-4.093470246197917	-5.364760281875803	-5.823138514134513	-4.508780333285124	-3.325819731698111	-4.481541161332473	-5.994964330396471	-7.090996129517514	-7.021790382697191	-7.397272180617989	-7.101937538504735	-5.312790813676521	-2.9648574792487636	-1.8821422366478444
0.36	-0.33306615973805265	-1.69569157550022	-2.066526180004189	-1.5447611347057517	-3.166284942649696	-5.715081646212603	-5.519898734803171	-3.4271747337107783	-2.8931439164808452	-1.8229614344075102	-1.5643248234222682	-3.0467976164560824	-3.3998290995620337	-1.9660449184296098	0.41507995569187983	1.9432536809530347	1.2476935149015702	-0.7817259752955437	-3.1497846765414295	-4.2368468879795245	-5.148333841200888	-4.734057127269843	-4.238292043393287	-4.51246960036827	-4.9450554289087805	-4.978510507932995	-3.7872517843157	-0.9954048032400848	0.2051926340874104	-0.14557900407132252	0.1626782664135078	1.8775822301129779	3.5786437475721584	4.847704837205853	5.1829397157573	6.246965380511185	7.424930027749298	7.874605567568807	5.215226577786694	5.306347001565015	7.5667088731438525	8.587076148036132	9.275971295466903	7.685180615555282	5.321229065374112	2.6919151888710786	0.807963129294194	-2.0955350184666486	-2.710241637168842
0.24	-8.645321281479383	-7.76185311797569	-9.277108579665665	-9.185998123589208	-7.300225973673861	-5.253349974799562	-2.4056071307387015	-3.5010423628072402	-15.577378983786708	-3.0988316753514624	-5.418271564614166	-7.8104242440026965	-6.424184473154497	-1.008855344109719	5.787174897096833	12.60451403517611	16.51082202813876	19.489149699209918	21.33849759659482	21.941181964721977	22.15281352752092	11.816821809081446	12.851433334446071	14.13821411946067	12.946434607310053	10.647834074856064	9.64152686159997	9.644925372831281	10.196787174726381	7.318602078940614	8.125752190855067	10.741945724958256	11.07687048398013	10.441749652310278	11.163309393961157	12.17494516375325	14.250549313732932	14.072247749415808	13.461054820215068	13.351938224630288	11.6871682156697	8.378505433260145	6.47667821135461	-0.422698308182234	5.181416012605126	2.9009674522472153	1.5693613563464481	0.029797921145359396	-1.333794808188486
0.08	-1.2932282488502551	1.5127727725231424	3.7340197369894383	2.711518553141758	4.878728060615053	4.471079327718137	2.9246889842321053	1.5639840348954195	0.5905535917136646	-0.9744723169215703	-0.6956914990551724	1.1012655204516264	1.3692940647470522	2.5081118932991515	1.4947281169655966	0.42047800280749215	-0.2155846102541048	-1.3982639336312914	1.78475757233646	3.442725428808046	4.1823864964555	4.824944208206681	3.8200776459707626	3.2847965836024926	5.004488187169564	9.390495340276097	12.777381003690358	13.748506544905489	15.7927665048852	17.623991333286533	19.2371959400052	19.092818538422428	18.281214711281386	16.956864352287575	18.14761232040464	21.172806248740834	22.535639757418686	21.088718820942837	21.96313864646057	19.48263875989064	17.596511937734228	15.821523068397546	12.691677642164585	8.618543885934422	5.866851374915761	6.339947844417843	9.847989301133005	13.667283408512823	16.113174160888285
0.2	8.167850314081043	8.572754457509355	8.196888183778363	7.938535205195741	6.974338664100976	6.629605975203567	4.898702001960238	3.680320335671574	4.540614339221186	4.428830226989568	4.249288499868975	5.008055125739169	3.7086559520682627	3.7092907701087725	3.949333326870452	2.4835124160557243	3.6292171214269118	6.138384931670039	3.281138552850315	1.715169431714891	-0.23731994602857043	0.40491317265460225	1.0025449095798322	-0.017676277261493567	0.706523208639652	-1.9535439189065542	-2.7164995872340256	-2.958507335413124	-2.3242644676669	-0.28425962955991935	0.9099520772452507	0.6125301577201796	-0.7471261966917311	-1.5864141602677506	-1.9775629369056702	-2.153734322098728	-0.8170254802058636	-0.4259767596548585	1.9361783163997828	1.932804482085153	0.9963581162006321	1.916015202395151	7.650911191387372	13.666502939581527	18.312334513167535	22.43309818729319	24.35594623797754	21.002816705995336	19.22647987791533
0.12	-8.19764178805746	-6.794341618466554	-8.35416278187197	-7.833867328757577	-7.773879911816486	-6.2173918683665335	-4.459778620826555	-4.374937869858627	-5.029590233702734	-3.0426283934065808	-1.0828910964135758	-1.5185509043923986	-3.304804714472226	-4.735927353047117	-5.532588889469828	-4.902244930702565	-6.2966838509163665	-8.326597688343071	-11.359242758574958	-12.47724802302907	-9.818933932024159	-8.567815712317724	-9.592457129770175	-10.5020780709483	-8.531640591530028	-6.903599823576641	-7.010445760990706	-6.915414426462199	-8.701224252821845	-8.153189941676082	-6.84318311921988	-5.5441162281578755	-3.922292680259858	-2.6759795159415134	-1.4859562234576487	-1.008792631449964	-0.5630737482971426	-3.163910980087387	-6.108374109797651	-5.975338753118244	-7.365887211967895	-10.012985342927209	-10.556323880178745	-10.565311245458844	-11.082577501640074	-11.162138868788375	-10.378683932342156	-8.329047769002635	-5.996416246195118
0.01	6.5354763602586345	6.877416678424929	6.15743130677253	5.006691507695038	4.550168417301677	4.842276288597077	1.8079714871998078	-0.8429608930271257	0.47794389515213	1.3481042131544214	0.11481236568410225	-0.16021441027904615	0.7272892422510964	1.0409582592892122	1.9868595841920538	1.7821980641974022	1.1195046147370462	2.4904561529375115	4.027032117616315	3.9540926228316735	2.6246397560197394	0.34501813108011703	0.4869002104805773	1.2350086623508574	0.2948932848577428	-0.5529869845778848	-1.9324259350979176	-2.650003744247087	-3.071884132256251	-2.5443805007441824	-1.5094806756072003	-3.051795786527478	-4.141416107743588	-5.564233258569217	-6.611329497842334	-5.336304214667422	-4.000323733152371	-1.9598440906674526	-0.7376817673696721	-1.2657477463711828	-1.9760611554805934	-2.3113318095037627	-2.2061825779434514	-2.2250877857100093	-2.6670660111619924	-3.323304238557121	-2.493378093913414	0.7387826458354567	4.663541931618184
0.12	10.969650885193495	10.673937513124265	10.207362434284867	10.280609786344577	8.292848887601046	8.861004327892417	10.428002491957677	8.168437069897784	6.99413758002796	5.470034317983121	2.0545706477687062	3.5217295642645894	7.392081838677768	9.081578270801693	6.419654919473906	4.256803755146599	3.0137281536577376	4.767025850740005	6.10579696921404	3.560678775931926	0.0654137844365934	0.20022775134255966	1.673749506687308	-0.9518246569570366	-1.1691467126218456	-0.20332839699518246	-0.4035422006061964	0.19216389986974747	3.2164931746315872	6.877064656191621	6.762397475807269	5.986703414142177	5.503244101986546	5.805218163664087	5.241490583975569	3.2060551170018385	3.012297282565804	2.9363353867816073	1.2099556248062342	0.7498571260832207	-0.1421061758547495	-1.384487632554702	-2.0470054186454973	-0.17760237844254334	0.21078809678333954	1.387682035911162	1.4166947444020366	3.6508989612914817	3.3280284872032837
0.4	-4.843764347236174	-6.888925593482206	-8.665077544684813	-9.733842874850858	-10.572547349567046	-9.156885003393732	-9.401788096402512	-10.40797943996968	-10.203413772033194	-9.72082823053092	-8.351295823963156	-7.718775805710976	-6.16441875884199	-5.33929058227956	-5.510018702799911	-5.207956484425651	-7.161190266347582	-8.015412850417711	-6.8081758570172255	-3.6860021659578734	-0.6144025467503411	2.887134029541315	6.096048039971166	5.734012034033427	2.8218944929204213	0.5566457095373778	-0.7837775507264411	-1.7461152671948952	-1.6095465280767058	-4.079922610720274	-6.767525918875968	-7.503900400953263	-7.521988735826085	-8.6040130488215	-9.40909433781708	-10.84121852792444	-10.208729872274887	-9.250957500410216	-10.1662087186007	-10.75816580016663	-10.810278486972642	-8.782081650190605	-7.8922711278876605	-10.00871698665825	-13.017952280889517	-12.990602272151037	-9.824490348487835	-8.245713542426344	-11.027330535929202
0.02	3.299169565167894	1.3083488987813823	0.3259907197644054	-0.4372859785893155	-1.6972421341469328	-3.3903911330655347	-1.3074907456155955	-0.5037068283779078	-3.933673231031996	-5.337611708160026	-5.152625796932291	-3.4304726289869976	-2.424112353961533	-2.360154286677634	-4.891060196607526	-6.563091941145409	-6.479106261769367	-7.14933439130445	-7.495054063173939	-6.583169081124716	-4.064539884599931	-2.7087284839225347	-1.8402479867857195	-0.6068904236900181	0.3129204906977705	1.729887800066571	0.5980560794279484	-1.2524484124219768	-2.1349939238984916	-2.74289247168182	-1.975151973699134	-3.181370457848864	-4.020643902089866	-3.622405241111366	-4.790766056216938	-5.208574874498133	-5.53691090064558	-5.731298190775121	-8.385651733452967	-9.668616646643464	-10.662741174711265	-9.457561778031305	-8.912300446313338	-10.489350975274114	-11.880848393981587	-13.060378013088602	-13.875568075243997	-13.804345324941558	-14.400924761683129
0.4	-8.959235388233061	-9.28615576613165	-6.665922467682613	-1.1471459419422345	0.10632175750649253	1.4625575504540151	1.6926327936988415	1.6469003756736456	1.1189591208989143	1.0069808540350067	-0.15298571793216809	-0.5915100843976688	-2.311454559662934	-3.626841610953356	-2.4321854434154417	-4.06359235101705	-6.787455971627196	-6.202407093532322	-5.946719772267436	-5.932357027609562	-4.595061103659567	-4.200281711406859	-3.548179563137893	-4.15098486618632	-4.723123580071004	-5.596873887764623	-6.826108250618695	-6.159678560317801	-7.516128284350991	-9.133227575925545	-9.659134889321876	-10.744234832531724	-11.598215516504787	-10.706875088689976	-9.905540081350203	-10.124480882534563	-9.587460319973104	-9.778428381960971	-8.871811756479929	-8.964789181867431	-7.62723073068436	-7.531614217820874	-9.28679806951979	-7.61462001302074	-1.95473706427682	2.8741634263766898	8.661169005022295	14.673769335935368	16.93361283375979
0.1	4.359887513926594	3.998886218690096	4.474690328239824	4.620361129525612	4.203753710348366	2.8483081718783865	3.637928226076802	3.731832709053272	2.5225592220429576	2.488115959647338	1.8712033754823878	0.7504337289845324	1.5645953067726808	2.3684617083803374	1.519994493359512	1.1092693938704983	2.276003305437868	3.7627478106977605	4.461570159215142	4.28457534602898	3.750728998174033	5.682934042154784	6.5728062317094	7.133018755780796	6.889924411252032	8.103162819946192	10.488598083044415	11.50279094042807	11.308904311428634	9.745737142331265	8.248477288756213	7.666053115355872	5.659388943575536	2.7115150828340475	2.332386299015994	0.7264593902580714	0.2753246891783121	0.8402483621737247	0.9284019083041102	2.9606301584049177	4.185407806266625	6.232020136634816	7.716348393639301	8.503267685549893	7.765154267115101	6.930998602222104	7.980063484578132	7.023599974922597	5.191746068064944
0.56	-4.431298415780226	-5.541841573744101	-6.1910487747843845	-5.80290094533472	-5.401794576101196	-6.969235415675904	-9.132344099278846	-9.10241279327235	-9.289063173393288	-10.50743911296425	-13.655347271042139	-15.4916638659126	-16.08233336771933	-14.551370649242486	-13.8570369525685	-15.70065411478842	-17.17282840579088	-17.22307268715884	-18.099705983347626	-18.968239936427878	-19.888145985051928	-19.553706972539636	-19.789589188061953	-21.613624891246296	-21.60904706965013	-21.48602920915016	-21.929235202903463	-22.050834246204197	-22.833953697155046	-23.703045431878543	-24.31973139868154	-25.20717373036461	-26.294806810973512	-25.558572943067716	-25.361480174649365	-25.14411346253467	-25.02199892261814	-26.634100404870452	-26.53412866466303	-27.7069903740296	-28.22246659876418	-28.55539248698846	-28.257284535196668	-28.16008245212329	-28.962445895140526	-29.502636796185357	-29.717196510230146	-30.08596489142373	-30.819071699308054
0.06	-7.792084108498521	-6.946231174590949	-5.3374356762846205	-6.019798101669153	-6.785897873357271	-5.303866363902998	-4.352942765098135	-6.014705328194793	-7.898448067496545	-8.538368758399997	-7.130530696090311	-7.881822236162407	-7.90370019650603	-4.993050948631918	-3.2989235914973207	-2.705499375387305	-2.2148273583179616	-2.6765067330054606	-4.261043265974145	-3.3467206219940593	-1.307964968566317	1.0268020977389298	-1.0960178109494407	-1.606727131183483	1.418102791670833	3.830812121272878	1.9129390123533412	-0.13405999393127388	-0.6457551545961451	-0.9039903511906004	-1.330199885114908	-0.44646647367407155	0.3694340133465346	-2.6306638785286154	-3.31877681730122	-4.084337391690617	-4.567653099554015	-3.5559918318476633	-3.096733158295841	-0.6836001233404332	3.313386869715721	6.578325328116527	9.61439596096755	12.706857771524092	13.30085073921338	12.584253411978956	11.195707462915031	6.985101749308647	5.153484675135481
0.04	22.171930845059556	22.01518583376953	20.663050100661913	20.039349169626682	20.47653756248412	21.022545573514535	19.829463409748058	18.356182994457754	16.564838758824536	15.191930250560823	14.456760677662594	12.767757975988545	13.60824188601606	16.943272622219283	17.56039398463537	19.656646202740056	21.21135841611985	22.19776143386921	21.857477243431106	20.19816579535557	19.134012966110042	19.717089807100635	19.551248683648566	19.67316393299771	19.01802320888708	18.380389531872048	17.365335155297977	17.115650212468807	16.738369417998562	15.9944808338442	14.623488593879806	13.452665796990324	13.808321839862217	15.47282810237693	15.206542580985811	15.582986861160876	17.95471867445135	19.917967660228094	20.570975187385258	20.332560837920177	19.566966165750493	19.577447032240023	17.59888389036226	18.136334631714988	16.709299336912046	15.225683567718953	16.195545489947555	15.362822986793006	15.326430372022884
0.2	2.217455831876279	1.0847334888062719	-1.3378224762093893	0.21641006750382275	1.474017204735155	1.1827847432818146	0.5720371665062629	0.8141153806157604	2.7049980671637073	3.7795568102517265	5.443904528211114	6.093251818403637	6.486870992497138	8.47119797075446	10.980772935655146	12.880338650299343	12.378231799987184	11.204105256247722	12.200004400021207	14.312845629412713	16.598579622808565	17.356955019962562	18.00412210804145	17.79487412141011	14.694509021576813	11.171893550336172	9.522830327066139	5.887288089899343	4.146332462109299	4.217310789277171	2.116761153173414	2.615596471319165	3.393521413686024	2.700402863467872	2.40235010051623	2.9699410070068097	3.465240162979427	4.97861708107547	3.637837660665987	2.1572479807063942	0.7863041068138799	-1.1276408936980715	-1.9906556312222534	-1.41038243861869	-3.1348308799377946	-1.961406612450297	0.060639569273497784	0.8760973337892466	-0.45604183841389556
0.09	3.1595278816161567	3.9555925480996876	3.75080345350905	2.917871316484259	2.6184931298549188	2.8208652732254293	1.7043360589370522	1.9638279464731028	1.4302896846559534	-0.2725617173385402	0.22231505158518416	0.9423984396714289	1.8989791131438878	1.6651099674284708	2.2953726032571424	2.9217277049428745	4.129607770056623	7.370755114171672	11.227526800066208	14.313568016264874	16.467248229962557	15.455581911890079	12.633988072666476	12.357397770446795	10.896483673049836	9.676083744751871	7.864502577470319	6.230086667151973	5.197491639953526	5.6251379552102705	6.181712549104503	4.055743420420569	2.561404916461065	4.2861633562518335	3.446731272489238	2.165296654277256	3.473249547300213	2.8151671049187854	2.7017671291849084	3.6600607927095368	3.8276030219462953	3.1363177571634893	1.1281659878635182	1.228464921071037	0.11039167116395276	-0.5309870739227449	-1.125179003532601	-3.906346253073025	-4.111242059669216
0.72	11.012853450249665	11.658376756642902	10.673955325516907	9.287386591823044	9.41935961157813	10.368938748967174	9.785945827625504	7.454877504726092	5.9708702145540045	4.373419257004521	2.0613375899190487	1.1895699744688955	1.5575620514815895	1.5062150881836232	2.076542876364421	3.0689724185839538	2.7964583959066687	5.4913459622318115	8.569586944637699	9.977653847992677	8.177021472918149	9.317694599734672	7.769607374498477	8.306185932198119	8.711144401124962	8.240163074577794	8.491751799997218	6.787034432916798	4.358244718218877	4.669167587168779	4.773507535187576	5.647704487311067	4.307456394967872	5.508156552779475	8.377948400019925	7.902237864846086	6.048938704479134	5.497650176979711	6.30508606051982	5.187574985409306	5.3516088170247045	4.4522870178162535	2.7711978652847407	2.342275409775908	2.557650950968032	1.5768515027192578	0.9143752228222439	-0.299178168822678	-1.1122562553510633
0.08	2.1891831855308936	1.6773761889526924	0.3526223816656824	-0.48850031996656895	-0.10358981465007133	0.7938529734383124	1.3960115098173134	1.3723396569010902	0.3561377060602666	0.9359020433256973	2.2082072242345134	4.79549067417949	4.614689801335132	4.403032272605898	3.9609769947709665	3.1453132464633953	3.0904212595951392	2.908700322493999	3.787061773740561	5.3051609286303005	5.692364043047469	5.076988538154353	4.322790161418894	3.3247304766551196	3.8230246420877307	3.6185059216427717	3.0945575484542545	3.8181520357644274	4.659603648483866	3.019572641003336	2.1828676411049344	1.6333461403299268	0.7730219452991065	0.16268441975914527	-0.23569752873268612	-0.8939932699590045	0.08904012699631636	0.13462410037706718	-0.7499301173184776	-1.588109009574751	-2.9998610183146184	-3.672109814383191	-4.8985750243834545	-4.090175271079481	-4.47905920204726	-4.9522334304200655	-5.648904163241546	-6.534234051101841	-6.776982715944733
0.28	6.53838174704407	4.99132179196809	4.037626912260379	5.907923135446644	8.055405324008042	7.832913591691543	6.508276295993717	5.559388905859805	5.376523330430068	4.536360252967093	3.9963570766942524	5.922594563988412	7.533390124623757	6.935254995860575	3.1103530996818733	0.9042735134071265	2.3127233209692406	2.8796558008390107	0.0806149109264993	0.8180302678848506	3.1005637614078125	1.2893296496254365	0.29649117418889404	1.6695428043391303	2.692503850672253	2.152271351658243	1.1551920067554917	1.5613951507987167	1.8621196020746424	0.9958460977436872	1.9261823220262215	0.8643446254664724	-0.13129741855500043	-0.3317149266998456	-0.38381400175084224	1.2174751647949762	0.32346983763626724	-0.4742330052009507	0.946547381801409	0.592716948241609	-1.7856291734894825	-2.2743656723415526	-0.38177640152333936	0.5809930884674159	-0.8697602359593972	-1.83477268825839	-0.9390515433862419	-0.9433312478477376	-2.5072880809528755
0.1	1.4293518990631853	1.6392823254387352	1.9978840203025712	2.581386590315475	2.6467076611839815	0.380585142266888	-0.9989281223958812	0.0877926801573281	1.5429580453327674	1.5700114977296522	2.384814915166544	4.3163847193439935	3.534861293489037	1.3225368898295429	3.835550149182957	7.97985301088368	11.88941711830389	12.863692104978433	13.289722928853529	14.367123558125847	12.863475663345888	11.182324975162182	10.783591971745302	10.133704781268719	8.017442323774098	5.217617575568916	3.969979580284992	2.0043682844444817	1.7892405418586748	2.2183164539302496	4.026355666953464	4.729176036333563	2.4328066364622813	2.652127353228778	2.8414163038893108	2.3426123556122533	0.6467679741292827	-1.5954440560909404	-1.5918383343644038	0.4326532242589991	0.12619805154087516	0.778199921280077	1.8488451832084252	3.1508869263998136	3.009748286229076	2.3888212856585653	3.304078032958195	3.4751751626511265	3.3741229312412457
0.56	-8.556135800913488	-5.453258498195112	-4.558327667217874	-4.8217511740237455	-4.444058126403483	-4.191747399065349	-5.5928196213680295	-6.81095713213179	-7.925657022780655	-8.894121279865708	-9.136617887235523	-9.511880258749606	-8.519615580904862	-6.523352293066097	-5.696145722130439	-5.293279135965243	-6.079690599874411	-3.7288270382795687	-1.6023508530445838	-0.3030606840978791	-0.17592589730804775	-0.47903901797018733	0.14857324418976248	-1.4285716211937967	-1.4446665034215016	-2.2644108262780094	-5.137939776474617	-5.188428226364685	-5.3489154146353215	-6.489041947579501	-5.879611564493494	-8.426076522311263	-8.165579861806613	-6.0707508355835955	-6.700167992393936	-7.350858560621219	-6.967673783025219	-6.8073861757955285	-5.203255525858587	-3.3382463271928984	-5.79943353018534	-7.845203510261896	-8.30218033239575	-9.012752967094343	-9.507076895782099	-9.564637708711288	-8.02053181465213	-7.526911850293352	-6.337298505996124
0.28	-6.745401643591755	-8.586940450658545	-8.399832940265433	-5.791825731524597	-4.9006062463619955	-4.799770160544988	-4.4977172827892815	-4.070041106840698	-4.620949151593756	-5.598822669932893	-5.526610082124584	-5.907318457399612	-5.687825840917526	-4.140704937248849	-0.3357946974092343	-0.30757313619015747	-0.987756525198968	-1.839640097660876	-2.4644159589173142	-1.2893657389956275	-1.4460527152394178	-4.4063522579424514	-5.349018907214521	-5.378431953308734	-4.554450423207847	-5.285105333070533	-3.9066864093388745	-2.0926398565243645	-0.629159471451544	-2.6070439940802004	-4.321506838781495	-3.2123734137036166	-2.9768254381458874	-5.338038744589795	-6.504924743637112	-7.87800911091724	-7.547537365657753	-5.754754087088628	-4.708272177922559	-3.3215441575022524	-3.029663689623213	-2.3867835404707023	-2.2360568314471934	-4.3133137442433735	-3.072553858082209	0.15545599819932931	5.487658520542354	8.878155245233245	10.586578587610482
0.18	-5.101594107725518	-6.229963120252876	-6.169588995820334	-5.132388463601018	-5.523559295176597	-5.902283194667916	-6.178749541617691	-4.069513673545067	-2.3432520286417144	-2.8946953368150403	-4.5276090501701916	-4.518287025024833	-5.021644614477111	-5.88328076003333	-6.057328756842054	-6.00227444649925	-5.850632448614384	-6.456111647508571	-6.700192379007007	-7.843235896021014	-6.633816751734386	-6.4681439617392655	-7.555550704129466	-10.09318197028184	-11.26202395044539	-10.010552926268197	-5.815618642270721	-3.0066389211417643	-0.49249683378894105	3.6354125503148396	6.637093614056326	8.309187696788989	6.407977318799823	3.477079771558337	1.4962431367528382	0.23964198419454164	-1.2662062856152474	-2.8289122874948376	-2.3307959152896913	-1.7547607429911736	-0.9816892815799036	-0.2523186154970105	2.435652671836074	6.70965743593343	9.199028709373103	9.743552482426686	7.38155687310816	5.117374845141896	4.9729759661829505
0.12	-0.7385619639024128	0.5683070980288605	0.37187606563980324	0.05017006965884718	1.793304443517549	5.2472834038741425	6.249491483513594	7.474102038889548	7.599136723614215	6.864936869521394	5.939475114879841	5.122059848781085	2.1027163587905093	-0.6441739604159196	-2.215078559456501	-1.6899875224241399	-1.7265465299033806	-3.0656167774667153	-3.7224698247901387	-2.8797119100314887	-2.639407459689984	-4.100620052776932	-3.3405970696555443	-2.3149592287504888	-3.060317768691995	-3.7232307433277256	-1.9860988861351387	-1.4979192650146445	-2.218799400905084	-1.9607304364088947	-0.9463266066113789	-1.1770814100517768	-2.6024930727228366	-2.0745563828676907	-1.2839899029926514	1.8991690293825272	4.46194892682194	5.807080849350271	8.077946831395074	10.130512341882756	11.077235196991133	9.66636059585516	8.910383505701965	7.894214037092787	6.9620120886915515	6.905027601244633	7.675802811512952	8.10938072585298	7.897878731809712
0.03	-1.3182605710959052	0.11071892597900757	1.8407151144714646	3.904037951581884	4.144400122393215	4.279476363951254	4.775168552656915	5.6567643140137776	7.082364801743992	7.683251763588395	9.638771222289343	11.45514102253805	11.540877656905614	12.720820982592393	15.681085739733128	17.327221701302733	16.457160556909166	15.006691784705865	13.408784474477763	13.750452196532706	11.625719396486026	9.126081104136382	10.46255597244484	12.940852419376938	11.229903648969064	9.085153063568661	9.549495316787237	10.857388433136848	11.101087962515066	11.47998269516576	16.335610568558245	20.712248211282592	21.690156830612075	21.818573868353063	21.77706535946089	23.014383652166728	23.762408816130367	22.155429762126587	19.12689210726969	18.7656215393801	17.715975694363998	13.884215037168921	11.344146957072823	12.794411776932733	14.941950574080245	15.993587135130248	14.518805803171595	13.752695653160131	12.416525906239052
0.03	10.648797083831646	9.443301928250946	7.641813638960649	6.48704512720213	7.698743802754294	6.903021912145803	4.8047235582061845	4.776703616429771	3.62511984075077	3.052984675495374	4.232509350097125	5.686066091719603	5.7992355015174795	7.849777717052433	9.137166755244408	10.360266595616721	9.313934274742167	7.974692878880994	7.820852350905348	8.538147305087307	7.996158778105233	7.062961075267886	7.1514038520659895	6.714544908316022	5.5736285927898805	6.913154693464151	8.057231772380206	8.623639521815441	5.40659752944952	4.456170908507367	6.220456518070861	8.076761382750874	8.27263270876201	9.418062722732024	9.217074507986126	8.943649256461072	8.624703960562385	6.564557997225755	6.104213487841108	4.5521096935864165	3.469930142343216	2.9814125261722353	2.0489249289151203	0.5438985516853876	1.2436133875329602	-0.7462370256811965	-2.6884596886748113	-1.3696389496233934	1.7651923070551092
0.72	22.62963010935069	22.38806456792516	21.64875145521952	22.606589316210805	20.134908159581226	18.764983558930037	19.16026014351873	20.19314318190013	18.463736816480594	17.279564028472894	15.900849290878437	15.336297384372362	13.967376761411462	13.497654668011489	14.333252613641168	12.76930836322963	12.625011810241919	11.201516090620114	10.508912332626632	10.389792773066926	8.647734489479195	7.211916804808521	7.92668676043105	8.205906615467878	7.848113065206274	7.110230948440009	6.606321580953381	6.576059672834926	6.631757399461943	5.807473467466199	5.412490174300249	5.477800821430979	5.001760277108264	3.7351758897385885	2.687392758404993	2.891196516856393	2.7027972775719995	2.463485348023003	3.159886533293136	3.019687098211296	2.4066333286216626	1.653681431651595	0.7530695929017632	0.8380723789624547	1.7240227093564862	1.5105785296535892	1.8534729806008308	1.6375260219097463	0.5899102203137296
0.36	11.460015975968176	10.694917359204894	11.01901605839479	10.030526887754498	9.608385687329623	10.90432315849786	11.287042627667333	12.136664630823425	11.889859322182474	10.809770562645603	9.608155581799629	9.828753955763823	8.695294679620048	7.730216764917763	7.803068689076362	8.33801688330562	8.890969073021623	9.11038733781917	9.635105406541896	10.897544169850846	13.327276508951847	12.341161926571708	11.111728464196688	10.005377186650286	11.938442194463263	13.48916896415058	12.022645810276579	9.055527639532635	7.48911814316898	7.8481961452697035	5.981642748078492	5.738378256411373	4.419695158382368	3.260059149235552	2.015278545434171	2.0602065651179373	1.4056994063977015	1.0239867030976342	1.1867833225782078	-0.3184986727986825	0.022450150640665356	0.21163409006929612	0.21498450309624673	-0.2571661317212346	0.5353905240814427	3.359756161365837	4.17287209166269	5.2518600629266885	8.272330162539909
0.08	-1.3484256012399527	0.5113835519058654	-0.932681438672617	-1.1555757779931852	-0.18633529879080157	0.5083407643148661	1.1939491192500284	1.4934505468359234	1.1865332227325496	-0.08088142870339254	-1.4290784427928145	-3.13283912886952	-0.35838341934631757	1.4182729048702143	2.04788778778196	2.1222053155048783	1.5639978506957704	1.4551063936009498	0.6218514966599002	0.24244671802440365	1.3574843009427795	0.9539642797292416	-0.28966360712172445	-0.5691614203160711	0.6006314592023543	0.9690953010283039	-0.6454832393078931	0.42821754825949654	1.4751202735405897	3.0053135671759534	3.421405892416658	2.6880951123847865	0.48824777986865087	-1.3411132189417856	-1.5284420733590665	-0.17979674458700146	-0.9879930745039971	-3.7796187365724805	-4.355844455638334	-2.3966630931946256	-0.553020159347767	-0.6221208739216664	-2.278788812043473	-2.86133077545216	-2.231208792868294	-3.05935457586461	-3.4245235818376685	-3.8143915669391646	-3.8859115016096553
0.4	-10.075687847150412	-10.468456476544631	-10.255973191170689	-9.637091032516643	-8.339182731669482	-5.760040619698891	-0.49344077948822473	1.5525118184587328	1.0701483873622735	-1.1233655616143707	-2.133930684569357	-0.6205034311632502	-0.6634719998645124	-2.243717579908889	-3.5090021855030216	-3.0753337496827555	-1.463215206007611	-0.3210632581087154	-1.6600847310046518	-1.475162667005037	0.44276298677524295	1.3382587952868121	3.2574595240012556	2.99881431573516	2.874655407424129	1.3699080857194588	0.9385581820566316	-0.6008398454032502	-1.3769783099502106	0.5674376692020857	1.4367546300605554	2.502247716506929	2.3962919758670225	1.3706319061842933	1.960989121972041	1.8565608227770625	1.9491366191803579	0.1429324440138089	-0.8511354302808627	-2.2048645891021295	-2.766774664829498	-3.236116625582447	-3.289444348038444	-2.3225181095723713	-2.1822992148485625	-2.4149033757928677	-3.902505356066861	-3.605083425802036	-2.033345739890983
0.36	18.123937554671087	17.130921891323162	15.678413953029455	17.616229467441016	19.301246849044276	20.32980903212851	20.440109225514526	20.35276621375295	20.270359474175812	18.299183331738234	17.152281396678994	17.26796436733482	18.489883824594223	19.276500770130276	18.54179688578396	17.867558949514418	16.917535717288757	16.254723426426203	15.77154142414998	19.027709346973467	20.79767895274926	22.074579178395574	22.824913862316443	24.665273015213785	26.055287452795298	25.724020764726063	24.525426154532717	23.119602235188168	22.332600528179483	20.735063720688522	19.737459539924544	17.788674456563534	15.798049674298198	16.585134610212094	15.073812842134203	14.661924895096938	14.087606937783185	14.802428748550525	14.855387977166849	15.98617842131629	18.996426373391486	20.18768978595117	17.656005278756602	15.578416569032818	13.606244853698733	12.78111645427925	13.337689550886587	13.69299071365974	13.062539630483649
0.07	-1.922607525083464	-2.7133658365643996	-2.191365404106854	-2.664167753547787	-3.372203108706458	-3.5768369064169647	-4.745647857880073	-4.751189338310304	-4.762298315887875	-5.443450313158195	-6.253818709534897	-7.6699991262995795	-8.445218565974017	-8.108623015758532	-7.939543361686191	-8.795792808934692	-9.616728635696383	-9.940446319935432	-11.091398445516049	-11.699022291893435	-10.925927688514967	-11.178286729586482	-11.187929701536461	-12.046881410189982	-11.945320076774706	-12.280115458448094	-12.070384873681476	-11.57330319768701	-11.378333852049366	-12.513900211560674	-12.071147097403134	-11.899971017384601	-11.640857406263343	-12.060952551056793	-12.174752172545361	-11.1250414681273	-10.363217177577859	-8.669908049149441	-6.975080064996256	-3.9243786925739883	0.3634258194384401	3.5214316418601115	4.2348613732684015	3.969305304678244	3.5523984194617597	2.105187680795737	1.4911695777742011	1.7733625981001424	1.6918096154282978
0.14	-0.7177459163652884	-0.3974424630485913	-0.758015549672308	-0.4742373907073514	-0.19988864068583467	0.6201101432690663	0.5873275627457417	1.0431677530297208	1.8678987856606284	2.0064351276809873	-0.2361805703666775	-1.3282707938681213	-0.7351480347456558	-1.2026758362108794	-2.3402682374140795	-2.4781938806585657	-2.5308700456077347	-3.2461742402908627	-4.031234318450245	-4.292961268237477	-5.500827071548748	-5.007166507087469	-6.284408680603036	-6.888610912733405	-6.9941783586939295	-7.867407038931795	-8.607064919991707	-7.215973943991841	-6.465334705896758	-4.5933940775291475	-1.7754860024740395	-0.4067839051815554	-0.2210451039168717	0.19618032849092515	0.6369606072616278	1.458487248822479	0.9080409809478667	0.4922612928298804	0.17632794312338973	-1.2920239239737938	-1.5228008537849647	-2.753365737664673	-3.450670646385994	-6.263249334065591	-8.85985212600039	-9.265019391784271	-7.469858184101433	-7.584806735392711	-5.931608551866233
0.56	-0.36022954358625725	-0.6556782417800591	-0.5952648573330706	-0.08846223127068242	2.452614013330745	2.764905820184211	4.061624444252416	8.551154482481003	11.39479122513643	12.334235426939813	11.917709653900886	10.971302438576558	8.963115883303246	7.6900010703785355	5.511252546572791	4.15299703722588	4.182173285365273	4.863849946464278	6.1223830156655765	5.503196841986679	5.624856883697298	5.004785656999296	3.6337960206208706	4.852945602488717	6.363385949897655	6.014132128182041	3.6720118945650952	2.381976190942723	2.363794027514558	0.029954959560136274	-2.2454254377388807	-0.030752998833975198	4.199196391918285	5.241199625173358	5.565855831112927	7.9248339137644805	9.736430699246675	9.300502891689874	8.844999595578123	5.926831954264799	5.140025714275517	6.291843447840989	6.186604887903073	3.994691287516069	4.264326550284331	1.8707527532710202	-0.17394466043925405	0.5169365589671031	0.7392177296358611
0.04	4.862761438227224	2.692315130369387	3.0806268265529297	4.655558933528447	2.4453719925824657	2.023921524056945	1.3689082120905098	1.0009812832565927	0.295771142227224	0.07790744532881178	0.8608815057208048	2.191004479316234	1.3956772134552224	0.17008278644381392	-0.7966965191049411	-1.3464628694997387	-1.3416909272548025	-2.450602067159025	-1.1043056007031424	0.4830764012150297	2.2869899384830816	2.0428122838981935	0.7983509286824386	0.6371019660963384	0.5694622358274444	1.5706329605832607	1.9465967512022075	0.20006977815786797	-0.36014394141991346	1.1747754981764231	1.5495441646270436	1.7209534598257434	1.6107087733919272	-0.6853856165204348	-2.4158502282765895	-1.3696437385704598	-0.2156032171790514	0.4464137802281556	-1.2735479242609813	-2.239955567804536	-2.0128242029399033	-1.4571500655604694	-1.217845960016902	-2.7767488886002383	-3.27742904965384	-2.2177139839413726	-1.8221087653620884	-1.8849404779403685	-0.33270594847908797
0.1	4.597957588474259	4.691590837709427	6.717069013381767	7.599159992969334	8.037553428875547	8.232646060814162	8.433924197802561	7.776494225401336	6.2514234264399775	5.895079232417629	7.271160636828192	9.986993202310096	12.11657679789208	11.134804455237152	11.24236203107764	11.327026807499223	10.808744952648702	9.948922319309759	10.469859565197567	10.847857504406086	10.707751040101371	8.535370772096577	5.147675910949545	5.395605781975036	5.444881485089525	5.808125929697965	8.763527638441523	10.504160579178972	10.829440738255009	12.743191093208821	13.45881617856351	13.083589619688432	11.539671043041402	12.0390590801372	11.825994490378562	10.914029331545855	9.911412009401161	9.284999596747262	9.746141531213198	7.247585076560462	7.688444433835279	8.278560704299302	8.081256492459772	6.454595418492865	6.176685866515079	8.77458431767026	11.18778324736381	12.57023904345104	11.46503907309387
0.2	-8.055046866495715	-6.735732706063054	-4.3932108466033455	-2.6598682555904745	-2.0750457839608245	-3.107874400427285	-3.698649308806175	-4.275001119569772	-5.259009983699443	-3.9928420728419383	-4.897232844652095	-8.315500399014361	-7.4625943376789365	-4.684461265240209	-1.704090148927179	-1.2842931472921109	-2.220783720595648	-2.048676838437622	-3.310098778114366	-2.7925726313461325	-2.2135277234250452	-3.519775665967913	-3.427478131995329	-5.608223924399034	-10.536802788009219	-11.263877517658038	-9.236177478135396	-8.200363673296302	-7.907474605187886	-7.9957235946170755	-7.663132961261617	-10.475327914098393	-10.917808255833016	-9.951090840551075	-12.445230214323082	-14.808165414970425	-14.774270625691834	-13.820834987587617	-14.508218012267037	-16.755660568708365	-18.100016121887563	-16.138040385770218	-15.7492546004531	-15.030203112046017	-15.711416016697626	-13.905526931548543	-12.391569279594535	-11.634253137570276	-10.221147192360135
0.05	-13.706746969679529	-17.061326868041235	-16.8249018562324	-14.293207816284735	-12.774023360392107	-13.227506258693069	-14.930674513933013	-14.040256816300754	-14.310859954877401	-16.560537146073884	-18.43522750176723	-19.448403171896246	-20.753919089429104	-20.27894880031971	-19.00331320421526	-18.87020966966716	-20.279364500430262	-20.122434373443454	-19.373593591008884	-18.073700689694917	-17.15208777962485	-15.873771690223919	-15.075657528601852	-14.256714284408545	-13.845062179185518	-15.008671219379025	-16.032374116536943	-15.073081144046611	-15.842521462516885	-16.81762536337928	-19.411838569475492	-20.531416423376584	-19.60874926766681	-17.59516430649704	-15.066459905027244	-13.782961742895864	-15.668009877991977	-17.872136963798738	-17.940879025961635	-18.761313077812318	-21.906495075118315	-22.739512284025466	-21.382042774134447	-20.126153925785886	-17.192597790583292	-16.21071396313438	-15.251890210583298	-13.200962938773799	-11.86378276261209
0.04	-5.676982597919881	-2.718655635231592	-1.7884242823062024	-0.5556817256259379	1.5761398862503384	3.533292223946951	2.0743604362823405	0.4497988215480859	-0.335049236675502	-1.1142707001217644	-1.3223938062081544	-2.4042688139367314	-2.295463160216819	-1.3637756593039825	-2.320488302658873	-4.5771664178761995	-4.521700096999858	-5.109622030610396	-4.221434284201557	-2.132473759875552	-2.7339536526531774	-1.361489754928627	-0.9626157325087803	-0.6598439370592999	-0.6275212822219203	-1.7461091818653642	-2.3336967047865826	-3.0174957348344975	-2.8392170375246195	-4.601309610339825	-4.703052485725301	-5.18279794474342	-5.3668465932402185	-4.692537218298391	-5.2943792305032815	-6.148524511300323	-6.428747016862545	-4.6364002460429745	-2.3799087103882783	-2.31535813305328	-2.6749962750515976	-3.4568477890003066	-4.429146551307632	-5.335136878574957	-5.361179906033989	-6.43566508906094	-6.937438129935813	-7.903104076436044	-8.812585878508521
0.18	-16.699240133264148	-17.300558353851066	-16.98071627420677	-16.03794120670137	-13.94845373310573	-10.687986664291799	-6.039511997215129	-2.130226647875375	-0.95356084897481	-0.6485813622763317	-1.8782712983026784	-2.702570635563781	-2.7915788932000964	-1.8106572355002086	-0.8411451224840505	-0.8054616724189501	-2.1973306476435255	-1.2243833369210648	2.427310546354647	6.427983422829996	6.925110605106326	5.2999860979444335	4.246662902960274	5.055051254950271	5.435812879287909	3.2746286963843545	1.137133187099849	-1.1899620481531983	-0.7523212898054652	1.0151206230828365	2.352430884394913	2.7935448924356976	3.099579167083583	3.4055357584588606	2.1767056338107196	1.617488622840213	1.5554068699546733	2.569880288831918	3.617697836221815	2.202266094045747	-0.5261414307022605	-1.1674447065876166	-0.8188489722136012	-2.1240262358853883	-4.214012000994906	-6.370916154117722	-4.103974177888134	-3.3785904883701434	-5.414183548192419
0.06	-22.431284392798332	-22.619225130387456	-22.82361061864996	-23.639345276064347	-23.85626018396885	-24.093363145097726	-24.205312593318226	-24.156734867550156	-23.997617816978796	-23.938268329378182	-24.488402349823325	-24.80222781299412	-24.756100735177995	-25.048956652227012	-25.128552918622304	-24.763923975799422	-25.282096367069173	-25.436874529067538	-25.769757747671342	-26.515688509727866	-26.386863966049432	-26.531926443626865	-26.169025598939832	-27.465540823915592	-26.4072558657463	-27.229139390341047	-27.63253769941245	-26.83364130736478	-27.8869947807383	-26.8427896293776	-26.00336378964495	-23.018266815449437	-19.000064329791975	-16.19937219702709	-12.415415653471563	-7.86155949871484	-2.968075338869099	1.4270160398962233	4.4782901536309865	6.718968834298224	6.124696821920551	4.877722379493058	5.404510815041554	5.122373445408336	4.243868334787528	2.5077417268136983	4.294648624987246	6.705225296002794	8.17139452958557
0.03	3.5874647318504245	2.8230885583163605	2.3365594394202525	1.522132845595678	2.0592811903853345	1.972676100633528	1.6652667252320086	1.3468025719474497	1.377500862510658	0.834169960251085	0.8864762305425344	2.27059482563158	3.9097012209107795	4.481090965097344	5.4667334178693885	6.0923793149211285	6.504482506705781	7.17950530835537	7.245790626440719	6.986867560742734	6.75824832480296	6.263482235169985	6.181269525702472	5.705142542018361	5.5878391865340085	4.629036210868055	3.884296112422561	3.112094317922896	2.8520018511047383	2.408088509216096	2.2909343506493016	2.8803481502117307	2.0920976445591926	1.220829732576881	1.3566431395377592	0.22917961298044887	0.21449690161513502	-0.2703190173555612	-0.1042924031375243	-0.017434661320127276	-0.18200640634952236	-0.42951645866827803	-0.5672939854165513	-0.9562049477787227	-1.6989526090376366	-1.7567164959374466	-1.5449188359568673	-1.6827517790820217	-1.6547453830066132
0.24	-3.6689939254527957	0.690587457034205	3.5392219804251965	2.4563350868631204	2.6171697973828074	1.5299786535729325	0.7952139158646645	0.19875738029210765	-0.9723471604155378	-1.6155644859835832	-1.504285879485927	-2.0940209355171646	-3.228096476620024	-4.531566251862131	-6.528741580500409	-6.5411528622390165	-5.541467293277023	-5.569215832952615	-6.153231514382938	-3.888121270963964	-1.4309208112287664	-0.2959071973576073	2.162271994481486	3.5884456452526123	2.2517298180415324	1.9052872961730856	1.777680174255778	2.3390910672614282	1.3757734056081787	1.1991665622869334	3.562891865049849	3.741293425261844	5.261221994854566	7.061163495956421	8.054169373894958	8.287685554705824	7.5516458438092045	6.614172000825199	4.582363718920945	4.696741444785687	4.7844371428273575	5.073140347165868	4.5556278019362395	3.759841053601285	4.197623359874363	5.8055723082462265	6.938066877547307	7.533237819462258	7.661263629884594
0.09	20.088574635525497	21.632834577697693	21.098182291942813	18.797265286828477	17.51928998781908	17.047502059036766	16.721006189853064	16.582997970400676	16.719362403974273	16.858353834384893	15.41886047877442	15.415309969151636	14.925449050616251	15.068196456066666	15.505960659906762	15.455196635448566	14.077643000040986	14.099547432463744	14.542207648851573	14.390344328738635	14.415499045695924	13.829084420753397	13.211147567345925	12.18447120813667	12.44698758519339	12.318359682456496	11.502470971230167	11.26286145232097	11.142242776443105	11.855517142589598	10.962312052297825	10.642476931458283	10.604893919187646	10.20582127455453	9.925271366077013	9.056089238977016	8.739007297225157	8.23888343128013	7.053701209935205	6.955969163589128	7.054376672007507	7.424620611509187	6.391219465686209	6.205696504556165	6.01676819629694	5.593191238916248	5.474178888800015	6.15484500314712	5.704529235866481
0.28	-50.61516415665854	-51.553785451330654	-51.642889404262455	-51.53680065556135	-51.14114572992438	-50.235855541044224	-50.86777560468512	-50.448403313214115	-50.44445162462462	-49.6509818957781	-49.476879018007565	-48.848306454676624	-49.5510419951097	-49.07704149446478	-48.63153065413442	-48.61197698121805	-48.47785414364549	-49.79486527925815	-49.16887806401465	-49.5115333986988	-49.62198155766218	-49.66547048791608	-49.84969593720193	-50.54188030401278	-49.475470546526466	-49.87971685111645	-49.09849652708711	-48.72570377086952	-47.90013476579365	-48.26053191106138	-49.8032416856869	-49.311048180635105	-49.607551381890616	-49.97210607203809	-49.37534330173093	-49.55023451548186	-49.38623038620524	-50.36689587382172	-50.488183573157315	-49.797961898159656	-49.460122148957495	-49.844893427358556	-49.58360444737609	-49.18933274165025	-50.17615621263673	-50.725477408351736	-50.27889882270931	-49.820125869024366	-49.964945851349405
0.07	-3.6548937668242374	-0.46592861796677454	0.9623704215059519	3.0958449077810783	4.270804559207711	3.874161115780879	3.051139679355437	1.376107448604884	0.47935757638249754	1.6967686952958942	3.637790386376153	5.458225578543669	4.288949405781025	2.3874647493656695	1.099132383628607	1.8586234223376508	3.8791573831916395	5.797405515972251	8.12630235496102	10.544703199647152	12.382503686761048	14.184489353995424	11.169531554942942	10.529847739515994	10.77876849253996	10.235603306937257	10.451391211926357	10.508088149477821	10.155910391855166	9.67515131964506	7.678555478012804	6.3410434318538265	5.7602539469436564	5.641103116606047	7.661776150799156	11.817118483283032	13.462124816812171	11.579597003761599	11.640611832098394	11.066098038506262	8.53960377876873	7.363615634811119	6.947134283302155	8.097180219152364	8.33809317162767	7.810891476938529	9.201719288492946	9.482100636384736	7.754698987284044
0.05	27.349970981585138	27.507811788105172	25.42579429040027	25.365033525230892	24.926492306405102	21.84777846800032	20.033083982800967	19.773309951220348	18.857082788504897	17.269882552313852	16.326217167700115	14.851028103418919	16.049835645548107	17.94117680983804	20.795977726125926	23.2444063262801	21.75096709291202	19.754693335868645	19.547258075410944	19.871488274520594	18.30734497092493	17.377000582271286	16.61899525115379	16.30213446718041	16.419180654501105	16.425945073935395	16.107952201845592	14.825678832399333	13.754317727163276	11.644638750405747	10.904735008991707	10.995399674105187	10.241781498231909	9.704617603711142	8.130015819285262	7.802000000913196	7.764697807862177	7.8922522583531105	8.429374133353065	8.345817208206846	6.95105615939454	7.63565720250444	11.476595517436962	13.988671069524393	17.073159461355814	19.251785126265496	21.309136466161434	22.87957205134883	23.693381996790364
0.07	-6.034086324527507	-2.9035955384115155	-1.4077722252468305	-1.0845282219606602	-1.4623148029168505	-1.3600139357073786	-1.1123046329931014	-1.4656580732676545	-3.80099223134426	-3.380689224926506	-1.4616130998332224	-1.2703008866663694	-2.394010369992074	-3.1630475922727896	-3.1435524295078636	-1.8223659273598614	-0.8364324407432449	-0.9245415206149588	-1.6839121170112819	-1.8227520449834387	-2.0364707804166073	-0.9918908781451421	0.5546054913121381	0.21177863365956284	-0.7444903556344826	-2.628414401901388	-2.542893828196739	-2.8268914329777033	-5.3155625770466415	-6.891817587898792	-7.150082603223716	-7.218628286123149	-6.281522238300269	-3.86500642664717	-1.1363271011564677	1.823910336407991	3.7261747358539665	3.2441253395162093	1.9554340027644628	-0.46999793300515336	0.08277181469575368	0.6535610281663011	1.774497073615315	1.0117089098276537	1.8848508856522983	-0.3725538471671257	-1.7959519853949786	-2.13229683055836	-3.212472663826965
0.14	0.16703767374954026	0.9219962282560061	-0.6550588372589985	-1.0977411460367321	-1.502622247054937	-2.2828268159438494	-2.8751914565384666	-3.75055622470709	-4.055875875235202	-4.3217807882287005	-5.8835568625929255	-5.609436254719711	-5.83424491625771	-6.973336697417871	-8.024347563445112	-8.977645411636203	-9.2016034090775	-9.526455337894546	-10.47858279245218	-11.060917645213287	-11.405088236918765	-12.442314952158561	-12.22680945408684	-12.759062078136118	-14.619713538216224	-13.219814872384774	-10.013929403520898	-7.586620253311125	-6.2066944218990585	-5.079938554611886	-2.9837481463475726	-1.8725728745768038	-1.2564533709634702	-0.6131171862636293	-0.8969666192854291	-0.83354649738407	0.5631840538253883	3.7291464327993253	5.544046438881345	5.3754806525450505	4.810890212149509	4.370201071785999	2.6355004484644127	2.709914201822862	2.263374748631776	1.9008885327516154	1.6908282569886453	-1.5792878424262184	-1.6152516857462444
0.14	10.20582906598652	12.531441307122066	15.519768554905774	18.0819892025024	19.417078339170587	21.96660366192542	23.194328283385545	21.725748369821986	19.622110193433613	18.284332692638266	17.085105178962664	15.039283948565568	13.864427745248861	14.188723114103311	14.013207154840394	11.808556690279396	10.76092478512129	11.246209064084539	11.60326347224428	12.113554859809952	10.784548206473637	9.396170633338414	8.403290557792069	8.843746315704934	8.087542012367514	7.3715941747618245	8.969767925142705	10.582497554253294	10.865350875468735	11.950809554757399	13.088304422590582	13.722375614477073	11.316936328783804	10.184576702050627	9.600032715452393	7.394989359377398	8.099106886886823	9.0386901245408	8.593930627618576	5.823659688816981	5.694297853519167	5.208721875628534	4.981734136942308	5.811096016066344	7.101006267699688	8.166211606920662	7.614041709482763	6.8719336621380265	8.821507886114375
0.02	-68.31274454818391	-67.95969971605615	-67.79182745920109	-67.9600859107381	-68.08363856116662	-68.18535820082639	-68.1583502364394	-67.9910671065277	-68.63627725016939	-69.12144026636986	-68.97836897413782	-69.60020277187748	-69.74193556375091	-69.29098770903599	-68.88517750278555	-69.81640718369569	-69.79908308482588	-70.28906654959377	-70.14947852210773	-70.00191446106737	-70.15073995946003	-70.33415544748496	-70.10774295601797	-69.73144469133085	-70.01348369082714	-69.67101411063771	-70.01780131719532	-70.53644386957497	-70.89427877390696	-71.42733069262513	-71.786448800979	-71.18214880951523	-71.51837690559702	-71.83563797295224	-71.45922935710533	-70.4774207207947	-67.30064693517437	-62.207848672412375	-56.52204916590265	-51.00113045739653	-46.5601819659847	-42.794300180874984	-39.47482055668195	-37.043608695797175	-35.740539879150916	-34.09697974775773	-32.74977410325465	-31.14538699384832	-30.37390071294824
0.09	-3.3964488874430216	-5.125623799225892	-5.580659353221186	-5.918609927227614	-6.713330025886826	-8.305082888122342	-9.058008418596899	-9.360836226893959	-10.129552752098121	-10.169788798197416	-11.46972921690621	-12.86877838440283	-12.018218714850342	-13.463239933573718	-14.794153339537786	-13.903180676511752	-15.408887813315438	-16.93010120270992	-15.685944285212521	-16.484553114853483	-18.15729817601852	-17.408477359180885	-16.817733813173675	-18.478940152370782	-19.01471886793402	-18.018871937985864	-17.57474101409604	-18.0362729609336	-17.982162075774404	-18.839129832544266	-20.07275741785437	-20.828277487351855	-20.638709088040947	-20.319921770583285	-20.37432797111414	-20.429696788224696	-20.424469583531796	-20.5723675904028	-21.418688081470478	-22.595675826342777	-22.486682825972153	-22.92309742841872	-21.889609926706854	-22.079466762801708	-22.97268650623051	-24.058386622093032	-23.244207629301066	-24.66474682411654	-24.194227564944782
0.02	2.1200186249645867	1.9167856526522442	1.600548977443509	0.27890307849359885	0.3795146477255429	-0.7144178183609355	-2.114896770676566	-1.9821154601452164	-0.8643870393647006	-0.09153957199472273	0.6312532195978733	3.5312982695651414	4.673402013773654	5.551578438939146	8.30295069704443	10.455569660545322	10.087104558762931	8.526961068355824	7.363855025953519	7.2576505103494995	7.618469500828176	6.220732981563387	4.556560803217948	3.824817651652495	5.00825982178489	3.838892798341689	1.4916313880532854	1.0877288414266175	0.8308725436346975	-0.019256440937439834	0.13674809342185057	-0.4397440933472083	-0.5755649531246192	-1.9055950842191223	-2.224501035254562	-2.1579531475897937	-3.877718697003722	-4.32411738872775	-3.0702990969054085	-3.3818017109957026	-4.685661127832681	-4.2522358084191865	-4.914903799602328	-6.926117671201176	-7.369002354403278	-8.554387765589361	-11.14919000300425	-12.181802464852098	-12.305314184724587
0.18	-0.14154931450189423	-1.2823122506056919	-2.3077615012670734	-2.401470402868682	-2.887140050732093	-3.7194033575425323	-1.7373438080486494	1.9010642952190082	0.9060168866473362	-0.602422735447476	1.6016465661355213	1.7267384382725197	-0.06836144564254454	-1.1755484061109769	-1.3458157322011246	-0.8482134230727496	-2.4536415589424507	-3.866108833934227	-5.665200790945015	-6.800778546571628	-8.172879676063253	-9.38682073125591	-10.756544329146777	-12.989963878049728	-12.694140577662445	-13.006046523570639	-14.130570626737068	-14.888628215412972	-15.392201018798687	-14.901176220939668	-15.069668126037378	-14.508897718576293	-13.046800453561666	-13.712406797538165	-12.524785832886707	-11.810920389771198	-11.69829697860662	-8.875211285845083	-6.337842783992336	-3.5136741319377123	-0.2118690041018212	1.0702215457842073	0.486751827756045	0.29872183089231896	-0.8406739112790049	-0.2206789313610784	-0.7866632117106178	-4.721968354112136	-5.430076033251581
0.24
0.08	-18.716276100321863	-17.688606758492284	-16.295518186454686	-16.330781709567702	-15.641753894787257	-15.254154518683762	-17.295459232439008	-17.080318902356524	-16.164073964029896	-15.867234015527785	-16.518579793445795	-16.56628799358611	-15.267789538353426	-13.14973096790466	-13.966172576227308	-16.092649245612662	-16.800607416939798	-17.30310833950398	-16.648513803255668	-16.120874911327093	-18.37451106668351	-17.99455073195795	-16.358226312812945	-14.663171661832322	-14.296777207214689	-14.078063207351732	-14.536118310500825	-13.565130131459242	-13.399758018251674	-14.602091973449873	-13.35312126181023	-11.54547119314563	-10.375059672404575	-10.743079654373304	-11.496562728044523	-12.540777293921252	-11.673711922584886	-13.005349752103541	-13.403798083768251	-11.213595799635627	-8.723209699098092	-6.272411876816506	-4.3366588220470845	-3.446251371351991	-3.696975440983522	-3.680416388681053	-4.847858245193322	-6.115213949128588	-7.241353537447267
0.07	0.9245163182161207	1.6815332030541015	3.117697018550004	4.6168612260974555	4.791096523958345	4.382636401551565	5.340503739925779	6.085578241290378	5.310847706503225	3.695803792909274	2.0330083556148963	0.7916087516318484	-0.21863958447932674	-0.5444454098551716	-1.1500532537268882	-2.434791387761912	-2.553593092069079	-3.305586285422649	-3.341643590134588	-2.2599683940677764	-0.3165792391337021	2.2461107559020093	4.306399032769292	2.555436430968655	1.1142169648012796	1.5477108488333755	0.5651489328596853	-0.7939738971194785	-1.6936471439584864	-2.4563967834942844	-1.6658575019833677	-1.8485804573868236	-0.14174974898108417	1.359192323870559	2.916601969098295	3.7932246501619034	4.038255850810685	4.205380201273016	2.689830685675119	1.7427960120245274	0.9196977508589299	0.5846592197739326	0.4704996414051337	1.7822490196619185	1.4376219315106482	0.022499209953245725	-0.6211408433230048	-1.1328320806920118	-1.1405711383422883
0.2	9.09018323185326	11.594134290831619	12.461046544638691	13.879183813412368	13.926421503804477	13.73654803172957	14.558102480926308	14.982632557117967	14.492567744776679	14.564720956262178	13.451130651133042	13.039750033953098	13.716600236320701	13.59791150660672	10.203106294257395	4.821584640587076	2.176628721348308	-1.3196830520772096	-4.1878043130987095	-5.175781784062863	-5.27711334912334	-5.53827163165284	-6.720999334294831	-6.546833190483305	-7.253276001438429	-8.706485326716077	-9.492281768480183	-9.977564251565084	-9.473819571548361	-9.538310810304651	-9.11857919979429	-10.065764097188783	-9.856416529953094	-9.990357133568999	-10.57894646498827	-10.504015775684266	-9.97882814539252	-10.683736022678701	-10.932846436831433	-9.039679717474414	-6.541833821500369	-4.615613465028822	-2.6700312243398656	-3.0559066945766062	-4.160277128265399	-3.4966343114835894	-3.885619926999908	-4.899702000237937	-7.057016398472676
0.09	4.073186170754454	4.373092828152991	3.456316908778632	2.3906316592572807	1.4908862366538216	2.071987678495816	-0.7197468679052434	-4.005794010728117	-6.406057038766427	-6.741877629998896	-4.794355760157387	-0.9445075233844022	1.6013757951842251	2.027266467500425	3.032237834182439	1.9203667236752864	1.6734474555215968	-0.7473365361611428	-1.927799891912315	-2.4015063536390358	-3.4361136495730733	-4.979984270667629	-3.4954796069015757	-3.2936931216451697	-4.480447152137245	-4.281121671679067	-3.5390316665882153	-2.8339676464650267	-2.869501624714374	-3.260004533648157	-4.328934367665937	-4.683887488577369	-4.580654435513978	-5.090670673256113	-5.259864201177457	-4.8101076699610275	-4.514909555792727	-2.0840394327502167	-0.14777461582495732	1.5735811892221108	-0.149092320817644	-1.1223815477861336	-2.70585242717614	-3.6369551053798475	-3.5952884887646377	-3.5706631433027596	-2.786320783260635	-1.5673264438092502	-1.0861401177683376
0.36	2.013796486396089	3.224883610849794	2.5454965149417816	2.42177541025481	2.7639445830707388	2.714194937502036	2.6911576741514907	1.7687214751837885	1.8973353925016312	3.9569597680459196	6.373623895553145	7.049594099122309	5.65228154663626	4.9441358109836955	5.073824496795197	5.442679824781244	5.293725283198114	4.458593370861294	4.134848322698147	3.415047699370099	3.276149021703688	3.071495814738732	2.4417092395460713	2.0863452108776173	1.8678553166832543	2.653197818070275	3.7040730528880914	4.616931449588748	4.30900228208867	4.1262389019306625	3.505582135952963	2.905747104886636	1.7495600435624539	1.0936413425712033	1.1290907167510014	1.2926619989655492	1.3962156508770036	1.8847114390183393	2.786169349305645	3.7475257905815056	4.956364224470178	5.8058117499879955	5.023748139968376	4.710675576888747	4.3159228238377665	3.0063292347855395	2.587708870612147	3.500386445662585	3.941649231365936
0.02	14.98987595558257	14.858716178350498	13.147461684788475	12.266141389364499	10.941162689341986	8.862132711123756	7.804623224611099	7.661239665198472	7.778636240610375	6.607099191657333	5.619985133677979	4.906546547419474	4.068009900178417	4.065186446949177	4.708921478769746	4.08711623538553	2.568343774405598	0.8872628735254651	0.23595317166094532	0.24840880487389683	1.1988558912384306	2.0148139362490127	2.5237325063908926	1.3458423802232673	2.4370324875195806	1.484227656356687	-0.9048315460395031	-1.1196826971447607	-0.9106006105365125	-1.0130406389376034	-1.0043038960490165	-2.6409414211737214	-3.4599410645891027	-1.101426852838543	0.7917563555836082	-0.7701362474410374	-2.565510884166052	-2.4185511085815605	-0.8551068286160302	-0.2265087703998887	-2.5289492507755895	-2.7383610975572807	-2.879883178080007	-2.2602169769326537	-2.355279983471455	-2.604283710249369	-2.3915376226778235	-1.8498399163960926	-3.4834605401462966
0.05	-8.512694361286854	-9.090556786459956	-9.309106068384928	-9.581792882390417	-10.207840854943136	-11.468721552964261	-11.921889998316033	-11.056477922934867	-9.504052920936246	-9.739446650686695	-10.639286744817262	-11.256001956753401	-10.321288476582112	-9.944053780272476	-9.123927600729914	-5.906837260758479	-1.2320900022061352	2.764512682653873	5.818323972347727	8.748736702971243	9.922895927240546	10.38748460337888	10.60601199340833	11.23099381783723	12.242747719629918	13.628752880445134	14.658332864254874	14.180172333974014	14.005971172318112	14.013245380947524	13.871543582925739	14.18472667426036	13.7856170536827	13.044730153780492	12.655953575845643	12.413256638880384	11.21015575955775	9.758985593559657	7.600694460106325	3.5114151555000035	1.4785644051410571	0.8079195628688183	0.8480933558492154	1.7262175261148087	0.8086224404700175	0.1476526060240957	-0.17757334507062694	-0.33636372941955983	-1.2328446425002966
0.03	6.759558920116348	7.37149533308542	6.051322818826947	4.636307523322955	3.762351307533166	3.154133886100837	2.716531633087513	0.15945715018571605	-2.0697175104652814	-3.5343081745716773	-4.940955825935021	-6.319423524519834	-5.973896662133825	-5.311162091132701	-4.886478445431138	-5.933090378571357	-6.898906981676831	-6.667732386146028	-6.244404166996873	-7.177075950800344	-7.413771582149948	-3.742891049026639	1.3832451449522267	5.589574777519772	7.425567233168536	7.926140806517012	8.647388360256201	9.240911493734075	9.72416056374594	10.641150802074776	11.127022733603582	12.497936301580353	13.179506231756733	13.860163844298228	14.90297315036726	14.328801942141553	14.080364836142849	14.474819962109592	15.799520638927277	16.195181286804413	16.100656003459775	15.825397137679644	13.665792392317442	5.688982587285992	1.0552495832381936	0.07567734274540783	-1.0672455882412635	-3.238689632967464	-3.686824448486341
0.05	8.189195332854823	7.277893029717305	7.253874797675692	5.124385871529739	3.5302804451031093	2.968387377299301	1.9088185475109753	3.1922224985877747	7.198539217235449	10.693122727598194	13.315740405000483	13.97467841962434	11.873518571205821	9.73641193952136	9.268430386793966	8.640269461369371	7.430880930388284	6.278762440069556	4.715642704400203	3.5136273727413894	2.984882445211994	2.3076294410656857	0.4487416023316797	0.1733618557462009	2.4503018657148132	6.15680181772116	8.454938044102136	8.958611954551301	8.345996286445995	8.173483959356815	8.076663143386199	6.4679054232363455	5.704747120077343	4.336685677302	2.3540127484017574	1.5746775910797908	2.233351306387924	1.7458544292785305	0.399266054987649	-1.2543287454794338	-2.166774580091875	-3.037346077510662	-3.45437862233031	-3.7885375702164623	-5.053288891481763	-4.520968654226763	-3.902042119146927	-4.197612310689934	-5.064267462875037
0.56	-18.00821343864046	-18.68366166430468	-19.63351900834691	-18.84924730889083	-17.439945869652988	-17.75788849594337	-18.15829797255229	-18.90211086341032	-18.68998114010541	-21.23501855544108	-20.470663640960566	-20.71380215349774	-22.805833567522477	-24.392798475260214	-23.78435521900259	-20.92516281293488	-18.2035430929606	-15.941685055963099	-16.432474490455093	-17.17142429006264	-16.94080394957613	-17.243341426227737	-17.37158270955846	-18.14756589904271	-19.789242520819343	-23.551066362013792	-25.67773756472596	-25.538300721453766	-26.512489323017583	-27.413655219564255	-27.837417863934476	-27.668291691179604	-25.860214791742052	-23.66720932655676	-21.71791478187332	-19.8748098671698	-19.807234919667046	-20.238727197428204	-19.873638094727625	-19.973062530191157	-20.6559992002664	-21.076655006169624	-21.231448199264776	-22.372675566212003	-24.00367822462922	-25.107211481368402	-25.183183205223287	-25.452785822335898	-25.197222604172474
0.56	-22.249107272301316	-20.783327839167967	-20.438333061687942	-20.332126952133663	-19.077405753997525	-17.756473206982065	-16.827046895697094	-15.531420316195465	-15.037517935752746	-14.467238176394801	-13.621963591088459	-11.549377644660908	-11.155804672549678	-13.099163663448977	-13.595052264686146	-15.996201316008097	-13.689576349785824	-11.827832253759865	-10.711860366213159	-10.313322005993882	-11.433940680463863	-8.995074370099474	-9.450026573569431	-8.620948119829023	-7.775827218550788	-7.461167709806176	-7.757457088288021	-6.338021489133709	-5.75032130138986	-5.947053136753851	-6.958060672825212	-6.061298115741394	-12.763618308955202	-13.469809726365881	-14.367693205366535	-14.123995112533692	-14.539667238054164	-13.341051908182337	-13.842899391831438	-12.491947403619562	-9.49366610635174	-9.062927659124426	-9.752063169926117	-14.008563009850462	-13.56300770137672	-13.002969572083757	-11.398362086595014	-12.563842250683976	-13.457954477030697
0.2	37.39981707698791	38.526848886331216	38.3556981631321	37.22536829564327	38.40419300574364	39.415604858798254	37.795771750461945	44.32942400795172	46.57726657057024	45.1451278916763	46.374211911363766	45.37634588976626	44.377952262101154	43.809222822273234	41.06925425666325	40.00840933003462	39.50582940558096	39.56231111432927	34.32745664507876	30.116999864108017	27.179454210651166	25.58957404108269	24.219606880379864	23.880698054315907	22.823738720486794	20.972790856584602	18.034658918977208	16.665066970793056	16.1345971174052	14.86875057377356	15.11533184582995	15.29234331777149	14.444662698993447	14.596778036758458	14.636078753903398	13.657435755009665	12.847902207445223	12.166803418751236	11.281049146793528	11.441269852030779	11.35447558685933	10.89884358026162	9.634064100842814	9.546645338156885	8.499000950881602	7.7683812405132	7.502178349237219	7.871023111736569	5.975504745400578
0.02	5.81352670502514	5.486533668275278	5.077635103256739	3.848981583016929	3.1215180091476498	3.301875928150764	1.7907142633484199	1.5787521598309056	2.0672484123586514	3.101038803428068	3.144035532852847	3.542917971064483	3.8676964345713714	2.893455349706464	2.7437455779607873	3.133864800708615	6.710354335924947	10.572752947210176	15.128018869889459	18.439947763143493	21.071399281330443	22.06122572794183	22.85796843370602	23.49516204565785	23.570937230018146	22.493337110926618	21.751502581211952	21.104378034358803	19.808010136544155	18.701967816850114	17.8820251400481	17.135353363301675	15.853787141235458	12.962636820770953	12.912360663115535	13.832418193083711	13.625888299715825	11.49569287056373	8.828994694341958	7.717282315963374	6.583684408154241	6.955692730957182	6.895507696609627	5.822697616442738	5.717273911454178	5.896725519266127	6.324617398776198	4.7162300375809565	4.054404680139164
0.18	7.8096468662056395	8.498128365842973	7.1821447381332035	5.907734577169421	4.950168244429577	5.03706003455531	5.311440827403658	4.2757850434648645	3.3505207357786873	3.0412997909227073	3.048859848245158	2.2386735681142795	1.8119912809035554	0.44217216689845884	-0.2512376562574019	0.005230805221401624	-0.08042370660459142	-1.8921979993763571	-2.6898031585797426	-0.6891275910697345	2.7780304873465695	7.433414450584522	11.215392897437013	12.222309180282721	13.722892441985024	14.827802693145756	14.636150515086015	12.90632300604311	10.77774192640409	8.132896875826404	8.170489542266907	8.647893928905091	7.772970905573672	5.392758307100223	2.8414224795389345	2.41907682431615	3.493554175893152	3.124227141555849	2.4614002368665524	1.8746652034841276	0.7098015023857016	-0.5928758930797784	-0.7388923092850064	-0.9116163008417573	-2.6390492501887124	-2.6565266117263207	-2.7568480071555896	-2.9096716819052517	-3.2400304509163362
0.18	12.79413071104247	10.768525943464539	9.830349865784157	7.626869977152012	4.9545903005384275	3.653940926193087	2.1980098172686837	1.885908623822914	1.6481394844125745	1.0071539311802908	-1.9698671527126308	-4.404159624441945	-4.6609556859386245	-5.528594189091734	-6.673392785628145	-6.686616506072831	-6.751475661438363	-6.775233125706997	-7.8995472927745425	-9.515674924185987	-9.019037387843781	-10.225944082839014	-10.704922156378686	-10.273476985185951	-9.91218341844447	-10.62683698365052	-10.883021905096754	-10.879717655503242	-8.956084695613626	-4.276336317366642	-0.40730600946417894	3.3482172165817445	5.452096057606454	6.821832233664352	6.401951789344999	4.646812647398519	4.232553276585932	5.469329416609476	3.855860352899967	1.4538821232258954	0.797371093796265	-0.21275776645706657	-1.2650103573479257	-1.9917605650175787	-3.3827983632796332	-4.164375282001814	-4.787574033401015	-5.123178426198123	-3.6672814518923076
0.36	15.576469776514536	13.831761380951633	14.001618216290858	13.322680828680888	10.541884900604373	7.701810452738677	6.381624707902198	5.271878395236961	5.612594530319825	5.499755130010321	4.823411098875738	4.590189245489604	3.736549943006608	3.5511034127041583	3.2248700545184334	2.846680610620375	1.5697489379208207	0.7450447599963326	0.15948435620600776	0.38535516271158343	0.4802588634847993	0.8453382287892381	1.9203608211714283	2.728317622263745	2.5722502070432327	1.2313626143456062	1.3537161335241379	1.9505926664566715	1.2779094411430947	-0.13766513039333006	-0.9982473275717183	-0.6383580611144026	-0.6464682056629911	0.45068521052467503	0.12452252376986195	-0.2095369009383674	-0.49859557748664685	-0.6204983058964046	-2.0683572204608183	-1.5153168317949977	0.010156032814037985	2.947864098341249	5.50503176369206	6.779844883993611	6.77374089443493	7.941225930558559	8.723640558494282	7.8311306896696635	6.240780428596658
0.12	-7.224714447820048	-7.239725771931084	-6.846777607891582	-6.924513524313831	-6.138580489073604	-5.330397373351644	-5.822845836748392	-6.037121210293428	-5.9385924221743664	-5.619763623377999	-5.3517471170087845	-5.145006761152956	-5.668218782700315	-6.082215842482341	-5.1835093234627365	-4.990535076531053	-5.4933729245015215	-5.917732467929895	-5.881555246596342	-5.689869302272577	-5.237653408499732	-6.701637412488083	-8.29449623606532	-8.286472870795073	-7.729046437687906	-8.13647066244505	-9.515083682437634	-8.127244173575662	-6.772707142797792	-5.286309398529099	-3.7798874082539555	-2.977900855475731	-2.9988320084427045	-3.321075240851549	-3.6541307694168452	-4.220621467864589	-5.236995490236737	-6.223716975996126	-6.4687431073716795	-6.331299784915423	-7.609445067424133	-8.036963973521779	-7.894134982187914	-7.9804056297632044	-8.382463964465082	-8.814413013462485	-7.916459150461833	-7.32055669681926	-7.086152712983903
0.14	1.7469934288071798	0.3747248725842738	0.0444215699350039	0.6188713721557662	0.5950581658469147	0.37845426510766345	0.9193167550534938	1.0148536414833202	1.3214271822252854	0.8379678471574792	-0.25996949186772866	-0.3583393549110383	-1.2047996207323237	-0.9957043621149637	-0.7175850868301055	-0.7475196480156114	-1.1367107202557207	-1.7048511149301362	-2.457057833732449	-2.530389821097984	-1.430140770545563	-0.471298466565905	-0.5480483080482728	-2.105258315220226	-2.3878071830794383	-1.8079570987529578	-2.3535990241761837	-2.0271908072909213	-1.95764655462456	-2.239285436186158	-2.5979166073448354	-1.3533089263775864	1.4378323096104566	4.757729657897414	6.1384755554870765	5.045229558042699	4.245290681787772	3.0794639532633283	2.7685577869567197	1.6364257031757745	0.33537057812642956	-0.604056011717951	-0.8035966642502146	0.8463727709249795	1.7773390416781965	0.9564552263418946	0.12252676372249027	-0.09529020674300881	-0.6350358417313515
0.14	-1.218842217323079	-1.6948991452225712	-3.082612755146151	-2.714197317059728	-3.7517654662740654	-4.217416148806734	-5.184722421615369	-5.466149417936748	-5.366688447372034	-4.341834315058449	-2.3619076760422217	-1.9743616566658275	-2.9753510082069567	-3.6718706107164536	-3.3195615549792734	-2.566374523289973	-2.918573782970448	-3.0185137710814587	-2.8198644083938476	-2.3602398374054516	-2.3983431631506207	-2.5451812253790322	-3.166044366107748	-5.656630571655583	-6.095700068114141	-5.8209851556222105	-5.984498671608314	-4.181904708059761	-2.855015673805518	-2.055078588294762	-1.3713902982674924	-0.44590932084675217	-0.4463988398273102	-0.5106873083910628	-1.723728309810717	-2.426333494293935	-2.81461917022051	-3.2288240596656337	-3.674217411493302	-4.764845768974432	-5.888871555636172	-5.158790302331653	-2.8305631954454995	-0.925360620569947	-0.9433373622653818	-1.6166201434472285	-1.6752611020300705	-1.2463654617370779	-1.037298069162098
0.28	-26.53609620266404	-26.701404913376678	-29.820337024058944	-32.50013073425495	-33.188686818572805	-34.688659740297	-38.173933383353926	-39.26364402026562	-37.74638859324576	-35.29096135076205	-33.54286975646448	-33.113312167521286	-33.60068686264591	-35.78137672229762	-36.76499084231203	-35.09586690710042	-33.51555882736982	-31.585071398145686	-29.629590411544164	-27.78599752433977	-25.755925465402882	-25.235422308645035	-23.892358174475916	-23.547475587377377	-22.541608845040308	-22.471273827147293	-22.946393608360196	-22.799251911270872	-22.51930443050025	-22.29635951389381	-20.979483500140333	-18.601519238682428	-16.15400600757357	-13.680419696417133	-11.852929737248544	-10.582192752368869	-10.047528854375244	-9.677184807663835	-8.783881164032252	-6.929045320647148	-7.121558082082686	-5.999631481651946	-5.259010759177102	-4.322619702322399	-3.3278575899544194	-3.3042002415565292	-3.454078667151464	-3.1826993165420703	-2.7647882418536653
0.4	-19.178832274059225	-17.77856234496702	-15.962555804514771	-15.669330803985417	-15.893447068428799	-16.553787395978915	-18.29043094092397	-20.71597403656235	-22.086895469414983	-23.30914442403933	-23.976924311979943	-24.119214169043282	-24.48651858499663	-25.405355378888473	-26.570203451592334	-27.106370770231173	-29.43451843604234	-29.755810825893285	-28.33712502448779	-28.34026814987284	-29.570008995574284	-30.07353264227116	-29.752735959595846	-30.510731857377813	-31.221018099280244	-31.819391079803736	-31.917475600602202	-31.5770059600665	-31.97536445213305	-31.801780483367985	-32.03778874137084	-32.26861220775747	-31.32188433119439	-27.546022018073735	-23.790416421038508	-20.009602136047732	-16.331640111061375	-14.70009111177096	-13.688721127465882	-13.60253465333193	-12.941413827885015	-12.574322757886677	-12.568177107326903	-13.116093639438546	-13.924287255888885	-14.503701735853923	-15.292687356587905	-16.136087020828427	-18.042624456816142
0.72	1.3182669249379444	0.6065146157657253	-0.8905376776911638	-1.7344384277908844	-2.7448789967410434	-4.192110616737132	-2.837912997640565	1.467033547842	5.42825015335454	8.693705186015308	10.774772884163383	11.970556487857358	11.615981681387353	11.229256840354324	10.97554652319775	9.56495453964007	7.007953879472069	3.821318898120275	2.082608752177748	0.8491360726969646	-0.5602796731082265	-1.3303135388593432	-1.4974988626096035	-3.9934722321017517	-5.979716859672436	-5.553537307110169	-5.65487679304961	-6.243474139509146	-6.434704815067782	-5.672198959635409	-5.302925422831812	-5.542996946816125	-6.327534466991807	-6.383165020708603	-6.538137015800672	-7.200608658124324	-7.691167084535344	-8.280188346236685	-9.125319261745709	-9.705154389347271	-9.309804927847829	-9.323896203422741	-9.585909200872855	-10.229258551785321	-10.531019409820367	-10.37409235991138	-11.785462370252311	-11.557981607605022	-11.909885127873004
0.2	-9.81341225597837	-10.409839326447901	-11.472885494239918	-11.105266401341382	-12.164188167688259	-12.391263768459496	-12.425687471537756	-13.335541770282902	-13.466111724128645	-13.511177916417743	-12.999812482331656	-13.357703801175248	-11.891495369466611	-8.646681508032607	-7.5264911936094805	-7.601691654275577	-6.680624941916349	-6.373642394610954	-6.288391770011948	-6.881652027053903	-7.160099398065171	-8.008740614486278	-8.587986070227451	-8.563989284311646	-8.833610729328683	-9.455135527042422	-9.024468930808524	-8.237119892809012	-6.934692484698104	-4.048291514791842	-2.0995363729277727	0.3946911022560329	3.3353390661000475	5.606658931359263	6.678030308046118	5.854832529304417	5.358178788405496	5.470983036429232	5.000282107287873	4.64021780799861	3.5964953100669774	2.498542673955079	-0.9011264823656617	-3.004923594698951	-5.091392783297714	-4.832887405533334	-6.407747556439155	-7.5989356705145	-7.302343432091561
0.24	16.319386930075524	16.901845338027712	16.122519071378022	12.487558820901477	10.746062203718111	10.191677757754768	9.791759688180036	7.951509284317794	5.661521796868925	5.125485104759797	2.8269076079893267	2.44906957517712	2.842636582086797	-0.9760579685176509	-2.450186124695641	-1.344808301336684	-0.2833844392833882	0.21673348924940683	3.6755886331227714	6.802052536237753	9.556831578849796	11.633059547401892	12.620784567693946	12.92449668369678	13.188544244843825	13.646163105476873	13.930832753021093	13.259292302652568	12.943097462927831	12.397681674509087	12.156915725701111	10.118332003231465	6.405663860459796	6.3934923346768855	6.4878570343993545	6.761132190623144	6.973304211841089	7.352487293869565	6.143327286073273	4.812016539635501	4.094597649921063	4.11305525859499	3.3134461116029996	2.376616357806185	2.2840556123052025	3.7445301853860826	5.5557860206741765	6.211904163069171	7.472586745119493
0.56	-7.512307913302145	-6.552402377998831	-4.203697392755167	-2.7746925987131306	-1.5503551061711107	-0.4557167237568436	0.6763497318955913	1.226981214816874	0.33403615090369954	-0.816950120328805	-1.2588713335134045	-0.715856515806955	-0.10463955066065722	-2.519274007126022	-4.103263779250675	-4.861531872187285	-3.6268011366530644	-2.9516179256680104	-2.3099508451750523	-2.4176793645889205	-1.0292641510794809	1.0333344098647999	1.3245042904324649	2.080509627655097	2.8522837227799442	3.0222880215764434	3.7358054301199246	4.301724680988599	5.024344265590379	5.581405503104357	6.684009578099534	7.806247444940446	9.881266054913482	11.801677158932598	13.632484042603316	15.251655835257772	16.529670343604174	16.918047302400872	17.798681255688813	18.7836524159464	20.704271287186735	21.090588768543576	20.522425747393918	22.114089060638882	22.92824867594215	24.569607342364854	26.00940047222955	27.342750671545026	28.13850628336774
0.01	2.817024122774015	3.7555218095786174	4.671186019922558	5.504473622942861	7.766520469311359	9.12534742075485	9.415728286852676	9.201904949488416	8.706204229407604	9.544484424133046	7.53178188832613	6.58679802918266	5.689994678874015	5.317246872323672	5.017085572343383	4.037473360303643	5.9178945761483845	7.550164949194517	9.708726037533388	10.342008813706116	9.595747367970532	8.582668175552747	7.789217156131521	7.14460986486656	7.260064813288061	6.324330006066305	4.4715867188809	4.762509991330546	4.880926566456971	5.967136981920532	7.050286087660361	7.307345426891146	7.791972854492727	8.753903819663279	8.390161059384262	8.396510322930183	8.40879567473496	8.283045507847234	9.155164255651307	9.87204464429535	10.456363600700179	9.103142970523614	7.678458475227025	6.038722351285983	5.835128087313322	4.225340057139043	2.8102925049824705	2.119019549365696	1.1815873299647208
0.03	-31.264323381679823	-29.28363667882087	-27.93800637006622	-26.825631770172016	-25.843915263612395	-25.63133731393254	-26.46977321729794	-26.290747547927424	-26.825804294134507	-28.124443059252016	-27.896346346814553	-26.909810910387137	-25.326077660064826	-25.135079279179713	-25.925977997142404	-25.864892774458305	-25.458236362846904	-24.18175051896928	-24.93431647453015	-25.37443317871827	-25.020925506483046	-24.905309370503332	-25.266606407836804	-25.371296401168266	-26.109006283677537	-27.817889952696127	-28.178556196239477	-27.64068290804049	-26.275948312904923	-25.179867195513395	-24.039715385779076	-23.576079575330844	-22.394708847937906	-22.28573688165266	-22.7245972501498	-22.510954089328592	-22.71100632541897	-23.75997782903479	-23.674689084497764	-25.08972482744425	-25.119994028077222	-25.272520732020105	-25.878277353045178	-25.264786195026936	-23.83525621226277	-22.263828140443195	-20.315557821911334	-18.764727292835907	-17.333228505662653
0.02	-3.2174557804882085	-3.3235673677336734	-3.1074445047915233	-2.928021589636124	-2.805390107279919	-3.9552107912479357	-4.552082020447628	-6.168547594543178	-6.37112785349953	-6.972304849922196	-6.993421848561823	-6.977478820380611	-6.6285480432895625	-7.209807056650746	-7.834690730846141	-8.638352814568222	-8.1308976359039	-7.966114059181528	-8.575293098825867	-8.247140129575214	-8.068209577709872	-8.70037187530771	-8.138415727548654	-8.692318061860028	-7.921657594630027	-8.324464404787292	-8.857711724885633	-9.040848701207949	-8.806271676385414	-9.648427383255331	-9.550265744807263	-9.892199600065524	-9.517877936482904	-9.072609303050584	-8.772669930086153	-9.209564229700156	-9.242490191589837	-9.800274076144248	-10.995433891525082	-10.347486486157464	-8.539792535103956	-8.12519726282163	-8.336424227902363	-7.972688115011465	-8.047056051890578	-8.906693863159823	-9.630637384268539	-8.98495343609374	-8.22234563563049
0.12	12.025640372272207	11.362772017642143	10.383095124912458	9.62119452388562	8.46096426040134	7.015677945936432	6.974603513134461	6.4082410732472255	4.707976517193941	3.229517290160416	3.319419633191039	3.7332655926979896	2.983912398482161	2.2945678185845395	1.5944709153689232	0.8095814731431688	0.6633913013355723	-0.17009512223543055	1.6986525830923114	4.548909041674548	7.578507216754211	9.39845995632615	10.583285684654356	10.777076231053037	10.206056640509559	8.268919716770846	6.920273985116403	6.127249049176825	3.4807045358935156	2.023113538777352	2.0623184611679264	1.1261392583363872	-0.07553429163237979	-0.46696594680932435	-0.8254713943442837	0.20088130226842793	-0.650911408939983	-0.9106212693033058	-0.44975353559384956	-0.11830998063061315	-1.46039823438376	-1.4314435959523948	-1.4378665268880582	-1.9030010829483501	-1.8063944241236314	-1.0170640096377852	-0.30391970153275594	-1.4689147309161683	-3.266441101249761
0.72	-20.25382237192884	-18.811551627687898	-17.447031343382648	-17.574508546398846	-19.84497365326404	-22.345969689992998	-22.670326035029618	-22.475834872060062	-22.013430267011714	-23.00378482520661	-23.733168412783947	-24.798206349244168	-24.51233487617975	-24.158307162803276	-24.176974802440164	-22.973378654822255	-21.063447790912548	-19.752013900711532	-19.38710106756276	-20.012269344944848	-20.110556826439066	-20.138887357563043	-21.527214412166117	-21.4353847359234	-21.590882696446457	-22.186016718063776	-20.045804194756244	-19.41065918815731	-19.89684562215711	-20.2078842604816	-19.1667394426291	-18.849965111889375	-19.456296943241227	-21.380334779564784	-21.440200175534386	-20.934564182445826	-21.19129468854176	-22.43233329032006	-24.377350867145253	-24.71418954327713	-23.681451802138774	-20.997770261259383	-19.491263427531017	-17.916484609273077	-15.55008813032159	-14.244943648134644	-13.475369275257151	-13.372433041112473	-12.473127233949484
0.4	-38.49189608194741	-35.629977628052025	-34.69943727824599	-34.67512609635542	-34.62034908403253	-35.03096061547386	-36.573409219248916	-36.74180390208295	-37.358207590186915	-38.51605234819756	-39.19584568403571	-39.545124962867	-39.99859532871838	-39.54909139735879	-39.08283971216177	-39.293323142909976	-38.05717812245524	-36.974453501333976	-37.76629224728667	-37.5516656751551	-37.87073504186944	-38.10354707875967	-39.04915257973306	-40.153321543101924	-40.76542325602523	-40.88684771399795	-41.37428827093554	-41.843217857710115	-39.99081114390537	-38.672680254352805	-38.70744996470607	-38.83658109758988	-38.12860886991993	-37.78370988205414	-37.861101403469036	-40.14872775150566	-41.67758036162953	-41.235887011619724	-41.71947647170764	-42.08236281493776	-41.81572324771442	-42.07599688607097	-42.68162867153031	-43.160531996920135	-44.209279309440035	-44.38153926111774	-45.220826632213814	-46.01475157921865	-45.9010027865886
0.09	4.601600128565487	2.8372073182525597	1.6870609283822233	1.6181148174572186	1.0804976886743987	0.6812195307447126	-0.04061487814724529	-0.10916326806954402	-0.27226178001605916	-0.7041011740110079	-0.03371352342601597	-0.0036357992588236243	-0.11885649004705101	0.6730072483774876	3.3539733635629148	4.236360369373081	3.8441312002502386	2.831497432683463	2.6212747697116825	0.8671684243520659	0.1338747033338734	0.3688618538314188	0.0913140649843669	-0.210917037703247	-0.4519865582252578	-0.458433151869329	0.8008328381457162	2.629067772723296	2.1594131067455677	2.413497222387754	2.3928675721527597	2.1405357412987343	1.6514386887130144	1.7231185304564605	1.8872646113144782	2.112329890185329	1.7829705153303834	1.604994101784655	1.204265261479378	2.538598121997758	5.5877668798301485	7.621775000220602	9.98240894889694	10.54677063562535	10.482548538552926	9.220405362944987	8.395927495434812	7.663510898249349	7.819687901737495
0.1	-0.7859103847556526	-2.254193969391274	-2.9215385919018075	-3.380328609491123	-4.096411678395775	-4.653057472538514	-5.297913863154683	-4.494448415253082	-4.692970868487635	-6.11200313329563	-6.789080001762997	-5.474559818270123	-6.192143227890767	-7.556005341712023	-8.91117596643143	-9.004800459242723	-8.517297336561626	-9.289034957574131	-10.107607833920916	-10.06558004149494	-10.033493965286965	-10.149987697610968	-11.178944381793386	-10.769119088396067	-10.383916057040025	-10.549034425871838	-9.427418587983858	-7.2362262862580735	-3.4939601254603474	-0.24092226806575923	1.2725691459685606	2.205203242025746	1.8439162096254407	0.8607680226930228	-0.26893584362994005	-0.6976021920317237	-0.435186775710541	-1.3130989908453614	-4.367853797442322	-5.068112677237316	-6.658007444720681	-7.962457119017422	-7.359740962676419	-4.266719437361289	-0.3656044802130154	1.791783634382135	2.0064971539373104	2.4381016568175795	1.2900114056643446
0.28	4.655495297771502	5.388903110838477	5.125682433600062	5.683977203979758	6.962018920634534	6.800540387855236	6.511590837177295	6.535171830891379	6.761535131854451	6.179039282040321	5.667974535902893	5.791819984073506	5.743618194844501	4.775426675382505	4.60854608208485	4.477743898485976	5.061211451780267	4.829721657703423	3.4956803791688955	2.694210246508675	2.8210788778796214	2.425010904579814	2.176160081141795	2.0628648446987086	3.068323900144705	6.9235943525637325	11.190563088069979	14.277734468134177	16.02295334836048	15.470406051386057	13.213514326023322	11.516706427362273	11.156087318772265	10.342060769827697	8.803980368294411	8.045730935477977	7.437665878080466	7.010623970001561	6.939566960282889	6.666205269702658	6.98463955482714	6.590019652947987	6.416482631557351	5.432424865246659	5.269198914794956	5.71973648624251	6.094310524602314	6.129056712274014	4.852602915171154
0.07	18.066069061835968	16.363827204555278	15.252469718348216	12.566831230531882	9.598808670843319	8.44604707145362	7.754878716178133	6.828074609978103	5.888001251860587	5.249257873938362	6.08339989712907	8.242838942781638	10.996597418877663	13.135771698485634	13.648310302356556	13.94096235611807	13.339631075286086	11.948982066104207	11.09663613303595	11.04793257977007	10.681311256064717	9.676885400944492	9.466430780836205	6.856031015333649	6.069835764576169	6.550134155519771	6.263301857655563	5.333262004664192	4.97797870947997	4.54656533989057	5.061904467655644	4.201732794434882	2.9279191010769807	3.4197331313328405	2.552844185941666	2.623178055437556	2.288983607249122	1.5843829127408284	1.141109017337513	0.8764280234374056	1.2010816255171548	0.885874435432477	0.7246550819790798	1.1774860213992326	1.1138004037289662	0.3019828454829252	-0.4913412064526028	0.5065773790765391	4.023747790285299
0.06	13.613520940432835	14.094702037311407	13.371815862284706	12.596877581214358	13.06980056536132	12.990281898124564	12.343660555781995	12.336273827208416	11.589502574943708	11.050331504865056	9.853194414188337	9.033132462112277	7.710047217860698	6.210486755200662	5.76143831054906	4.446164084114514	3.677709864952142	3.535877431246604	2.7584192492847706	3.050162841316819	5.074862392223203	7.120187310239373	8.71492568625844	9.402658619516572	9.170957655382452	9.150394884565486	9.61838706671034	8.872782573059723	7.116782619073206	7.250568519030722	6.906183271429782	4.934910114572254	2.5343489809964623	1.14649428269842	0.3999202382596536	0.17468380529950167	-0.17808464227314147	-1.675797187990021	-4.1234469798616615	-3.857195461348141	-1.4789543371278242	1.5657221732725262	4.0545848164402685	3.948421989823416	4.442756518744908	4.426804284928146	4.357996215030418	2.7225188027514875	1.1173002429476213
0.09	14.798682971386413	15.364848866402738	15.440172386652769	14.936057708839748	14.119886135587699	12.32053062798554	10.548954337727842	13.614035057758159	15.765095847352306	18.52125278486941	19.625410707312007	19.642593010038247	20.53349253374342	19.504729606746885	17.345189942279745	15.464356144453369	14.5455266313391	14.115167794213747	13.95633465837873	10.925596274468539	9.083246532128165	9.36032465527601	10.344585012527382	10.214932582742982	8.945663634521182	7.825133723779629	7.815815537413762	8.47627858864383	7.52454351085202	5.667014858651726	5.12459102438649	5.183022189475352	4.755099458096836	4.684161655313716	5.01456160015487	4.23291141741403	3.894654982461084	5.167030816535004	5.194246790656727	4.639008638884576	3.255957251324112	2.7670137468849205	5.43122827080002	8.282628828317442	9.412799539217986	8.508578321367956	7.9224016120901695	8.163000011591791	8.066745430039965
0.03	1.7094905197796422	1.597029141461988	2.1826998734446974	2.0464446190385885	1.9922943021725317	1.2986917625652694	2.520813453028474	4.546718071384454	5.931158005044367	7.0107385017014465	7.369789688277422	7.598792326085189	5.949415675341015	3.656080788871705	2.967409444987574	2.87289779284405	1.8209490563480912	1.1723745247358721	0.8612174733521343	0.574062041228359	-0.5666024224517727	-0.4974098215987297	-0.4595561164593036	-0.605628720388971	-0.6583236113564652	-1.1576839258903036	-1.5217945086904834	-1.4085978084312174	-0.41532254417917613	1.2236167492848438	1.1343231771376736	-0.35926222401312913	-0.14919041093077823	0.8664012477417202	0.3699836965630183	-2.1997654516866376	-2.615959336738534	-2.4877400555814475	-3.416197921412639	-2.708738010015985	-0.4595744741286225	1.38305558880608	0.8994115669976424	1.0807663148468905	1.5744704081767864	1.0075942908689441	-0.16900341334508795	-0.5069248232954564	-1.7503928101549633
0.08	2.540726669967313	3.7309012589822075	4.700512876763845	6.192364224877174	6.428226114870711	6.948555480202806	6.354559246012897	4.742385920987061	3.1838367354850377	1.9490692055031715	0.3210576918370762	-1.6007337139901807	-2.4502252153893735	-3.1077875824840504	-3.813945424349697	-4.344785457919805	-4.703110760798197	-5.334201222069041	-5.984223231876875	-6.94623792882701	-7.373359837678805	-7.446796878377086	-7.952064280093843	-8.794590988416005	-9.083894876523757	-9.16518668936375	-9.954279642519943	-11.183920331574832	-9.375609330840895	-8.192358847757944	-6.299975379553793	-5.561552226601066	-4.198688971591331	-2.5386850789175455	-1.8260602287030494	-1.676312905416026	-1.7427319192374	-2.0474762325499896	-2.9228613738991314	-3.9978813689088	-4.174560525469481	-3.928611983069004	-4.927665535810306	-6.062745710698415	-6.6484015671440915	-5.33882840831027	-2.0893136435649637	-0.27494844961034914	0.8571874212916555
0.4	1.7534973362475625	2.9807395938563914	3.5802523459434994	4.015749549419539	4.226172490085077	2.2664886076637814	0.059496922320590784	-1.1657412018365534	-0.14411801002025015	1.410268246033148	2.877837408621204	3.499089157439613	2.4540754165917846	1.8421405099507027	3.0498929241114467	5.131772279904013	6.398130949680677	6.58484912099528	6.5859590382556235	6.9412985641579255	7.212662629178887	6.329218152076173	5.59334717517585	4.323653464179017	4.061755661186567	4.476055923474718	3.985896114469618	3.5068271629366166	2.743455991046048	1.4539170107846076	0.22081976688674132	0.08869188094916325	0.5180336718064424	0.1402918592525424	-1.5832756924207274	-2.1781658920084013	-2.3126172984730857	-3.032851860570588	-5.3322324783665636	-6.027837056282856	-5.863007327263361	-5.497437146295347	-5.8220153111050905	-7.111125840280408	-7.330911615598438	-7.392016345162411	-4.999918352584835	-2.4232760428662274	-0.1663007540097965
0.06	-7.3293682627118315	-7.916312546243908	-7.888614415752578	-8.752255320728338	-10.494866328547651	-12.484205508532064	-12.783807275525355	-12.046070172143246	-11.903086587758985	-12.441073335243196	-11.211703674766746	-9.204277922222587	-8.25907112432349	-8.240409683185057	-8.579819749796215	-8.597993727378004	-9.06595432177658	-9.697826500805576	-11.052027388427788	-12.10095927328593	-13.159000410057736	-13.501647100905323	-14.87551378867122	-16.180494875942003	-16.875261926976172	-17.128572535139497	-17.15028521276428	-14.649426111329603	-13.021395606348754	-12.91742127600321	-11.173890862257444	-9.991333530341244	-9.821746935220908	-10.38023064775144	-9.60735903819129	-7.656579360748182	-4.510128778313252	-0.5660793353343649	2.6219685805582813	4.262227464301866	5.9601575877428274	7.047798856579043	7.98798444574151	8.362672003316902	8.175030126361008	9.820788815285972	11.228242869731055	11.49130944935306	11.990446511142032
0.05	7.814253342478594	9.221879571255329	9.060188310457256	7.871374087586133	7.654940048446818	9.088757139395604	10.650334562872544	12.365007921143267	12.646826156060115	13.058170588404622	13.791969227330533	15.112002557132008	15.499565222223438	15.567383536660891	15.543144708024656	16.888531804975656	16.992800569006164	15.450703598913762	5.48860766615482	0.19485424433311493	-0.7640255768415543	0.1654509441266967	-1.960998240464754	-4.787169359247827	-4.298429259700804	-3.8240331540307153	-3.2819990401858874	-3.971769283191996	-3.9966983990113647	-3.7744284387402587	-4.8847796714736305	-4.94509935122143	-4.719807707419392	-4.363770179152134	-3.1950753604681594	-2.5817853098161763	-2.4820242905563603	-2.173811197907277	-1.4925100946671037	-2.26171808168548	-2.798723013117609	-3.1647390595008176	-3.907634461087383	-4.853250196339111	-4.879221719182844	-3.3874779227165064	-1.8743058693106889	-1.5891642550421636	-1.2113433528807889
0.06	-0.33772098974557707	-0.9328486130026263	-0.6074322468032065	-1.8086253168722735	-2.9063411320967987	-3.613572249590881	-3.82827692404247	-3.418557781689657	-3.3814477958391365	-3.5834839340189646	-3.93560954464332	-5.56836194613642	-5.689104759094711	-6.080652940078096	-6.543624640825321	-6.236813386857975	-5.027075732380126	-2.7772822099581163	-2.7657027909985032	-2.126905185434424	-1.8159910077297283	-1.774163485175805	-3.061105392342	-3.8284155596476026	-4.670050106192086	-4.422528913491554	-4.368494894268871	-4.931435074177273	-6.640314795978924	-7.387857318175854	-8.201851716367301	-8.611073809203795	-9.204879242810243	-10.055870579782578	-10.3373558619964	-10.886419183132972	-11.16476074664235	-12.085842339163733	-11.961569431765938	-10.228403318287675	-9.535298063049268	-9.485251281636124	-9.088709095863123	-8.054794391229855	-7.534688790515254	-7.6155985423600185	-8.915292831430008	-8.778099073561663	-8.279888165881879
0.18	12.331557125167038	13.238987114680825	12.694889869967362	10.79866632938542	9.221719833528084	9.751035419637134	9.374007873909214	7.697809661823271	6.671465965076152	5.263686695282644	4.202887150132625	3.3988584664238246	2.8160059091554572	3.3338709770293065	3.12845116459485	3.1166349022169513	3.604096538619828	4.625420226686714	7.94188460814398	11.850207617495187	13.881641778665099	14.756979790651528	13.957473700590384	12.6501492971284	11.741555206286556	10.45668113897404	9.582653417692107	9.074020797731066	7.722974321937883	7.013872510891225	6.99741178451756	6.6664400342866585	5.656726267705899	4.942519101096188	4.766899442667501	4.504801966549223	3.7392148931689277	2.1826253394340043	1.937449810580489	2.765973476267149	3.4325816489931285	4.512696386302281	6.222910713127426	6.855497252734551	6.94209926242646	6.440955955332861	7.505738200578257	7.367881115022975	6.008396833478301
0.1	-22.162971832375554	-22.324114748248313	-21.03908802279353	-17.460619739591685	-15.097519885170485	-13.878560336789214	-14.985655826780473	-15.505744957785303	-13.248269045190746	-14.469165467814932	-17.74193194605531	-18.326155997985133	-18.43110518716975	-19.79738047843368	-21.86901280790073	-21.639466005931354	-21.13598791436862	-18.97146682438737	-16.280325278549263	-15.33231383247346	-16.028002767042466	-18.003896785491207	-17.925895866832136	-18.218169949340144	-20.3428590587393	-21.4847299946708	-21.10330402737891	-19.288688113962664	-17.338284258484975	-16.20959254556101	-16.084134714892492	-17.422342075788215	-17.50328077808468	-17.47587489615897	-17.831566516083484	-18.36175631657204	-19.598083530840768	-20.25133845825321	-20.67868005749252	-22.827863151883093	-23.749204582392707	-23.549138592541766	-22.73083300467802	-20.643814787559002	-18.320476473175994	-16.797619825833337	-15.18802166513845	-14.666946735067626	-15.385040534091509
0.28	-14.835333493335888	-14.32478203222039	-14.367236024206406	-12.804522996285684	-11.525062077746256	-11.076514058780589	-10.167512768421489	-9.914112599292139	-10.175389690409666	-11.100942933055038	-11.631134639064804	-13.963729084232568	-15.887835638752676	-15.47039749854251	-13.086231315727275	-9.874786876147652	-7.061269761259872	-5.743329551522152	-5.004328302637219	-5.117599797089028	-5.867380074631207	-6.861438258411781	-8.41781681828008	-10.959390032476584	-11.967532944642649	-11.573363264843522	-11.534567688469735	-11.357323547495227	-10.043077548028151	-7.886672307155834	-6.040312567666973	-4.261861234096671	-2.8390230024646854	-2.1433159259488903	-1.8870757144692902	-1.9587797809208425	-3.950145335772774	-6.7417380795805	-7.3076253900293935	-7.779233650746399	-9.75596968513716	-12.824177788272543	-14.788947121245357	-13.78730676027999	-11.767190068903503	-8.659833077110413	-7.0184395425102934	-6.633803155221713	-5.116259547862683
0.72	0.2130070062040943	-0.1551837074809015	-0.2909666883543309	-0.768332146725335	-0.20071616100651113	-0.34051179622842653	-1.2225903398456666	-1.5201372946364344	-2.6194905987735666	-3.1999362613530096	-3.048014216420981	-2.650385528098475	-0.3786416236421175	2.8928346670946468	5.382116073987163	7.274888654630111	7.209698659259189	6.578032333287396	7.186116708446598	6.9108915147090855	5.4791020611698045	4.22867390151611	3.4578793099604113	2.2993321233218182	1.960639484811665	1.333796390563215	0.988993866061314	-0.035269334361530014	-0.5876784872884997	-1.0162777801041898	-0.9465655872888519	-1.7974768932199723	-1.3714471123493794	-1.5259169631466207	-0.5166973171941152	0.3408489953952838	0.7050975085274303	0.9461163267714596	0.9639231484440103	0.20539398476948634	-0.6863956446053834	-0.8181466048698098	-2.6760960286955324	-3.129099717157537	-2.47617789042269	0.22772091005384	2.0357217842740454	3.3950543462310776	1.9299136634713179
0.01	5.043752527465799	3.170558206628634	2.3549763875146823	2.836067596223806	1.0404456471163428	0.5302467801364017	0.35125080242924867	-0.29420727304468386	-1.2199978758600238	-1.1674375943275663	-2.0031889823670213	-2.1411818973548336	-2.4118796361919195	-0.7400390216324411	0.39273845106724536	0.15072170774388383	0.5324979671532759	0.6655544560992865	0.5278657919136052	0.19392106618086302	0.5785018324395566	0.07797983685652099	-0.23192566227608324	-0.5822202454757743	0.18150256296478062	1.3865833385735726	2.1788365512569783	2.402990079647836	2.8206468850544937	3.2768205803098667	2.292670133494653	0.4525356265177649	-0.2970311014479705	-0.3478656227892074	-0.20000046735336952	-0.8228706346619887	-2.16697009138489	-2.867727138862776	-1.5888513498647256	-0.06280279231555852	1.9728515409828375	2.7408064059039248	2.7117983145953417	3.465536071112922	1.8035331921806659	1.050978640189868	0.9634304191904945	1.9144152443697209	0.7351949685686989
0.07	12.370638093141913	9.802130016688821	7.624084836071198	7.0559944576568725	5.932213542448082	6.021112256017801	7.256923490870413	8.8423695005972	8.760442884328441	8.57971054588495	7.959109436361821	7.404228098918786	7.751509478023465	6.765077595791453	6.027518529863343	5.988631915217951	7.2133634579003	8.760043551014618	9.405689585931384	9.981307018946879	9.82262604619163	9.981175755038123	10.473392763887887	10.658023951249326	9.960932125539777	8.272628509385711	6.921986510820183	7.606267664713172	8.493695991892352	7.426797022834549	5.6229168164960655	5.551656126051135	4.183039430866209	3.926385301731152	2.6991416310158485	0.942135920609104	-0.0014131110363422295	-1.1436334601590943	-2.050600106102877	-2.2707585985900067	-2.0730290873767387	-2.912734712713757	-2.993277430230357	-2.595085793011293	-3.90263557444581	-3.527247975735534	-3.6576436524667812	-4.2292610290850945	-5.038329691491398
0.14	13.957935884468483	13.592307983592825	12.213850019448401	12.229515175080522	13.114636349134194	14.00896974523755	15.38032345505431	17.34114566433182	18.792811610273418	19.766457754724613	20.466306699334154	21.370519674301377	21.62348868553022	22.12520471379061	22.985416213717457	23.8927240514888	25.211214602179297	26.148841943168534	26.97361939355126	27.52344354156071	27.229466077104178	27.152717004655187	27.51303952641956	27.424537507618226	26.673435291862333	27.152547389154876	27.33520332315986	26.98993753437813	28.4343592484977	29.375558822942267	29.272596045009124	29.644970890388564	30.56037689122158	30.229530174235236	29.739841401916152	29.815308488355768	29.932849244171663	29.367661186519	29.547588912905184	28.8549192792008	28.806908249752922	28.90049303722911	29.150249486491006	29.84589890600067	29.634689509070412	29.548563796980787	28.9563925649245	28.015272070296547	25.212872594128285
0.04	-2.965837905059729	-1.2476114094044917	0.765736930935347	2.036827486390983	4.033366168049923	5.317764546679108	5.664426424349749	4.484931671964908	2.3307407327423064	1.2944023422536972	0.13039300529923992	-0.8096395187636176	-0.8775206190179716	-1.1124305566841954	-2.5007634727780825	-3.292504857613565	-2.487177643985973	-1.512143691120734	-1.0437812896798633	-2.299612511870599	-2.4950839764719746	-2.6243552628111573	-2.737157532744753	-2.515624920120814	-3.33754445320681	-3.4103720123285655	-2.418807049642119	-1.5430796868557124	-0.4822429312463967	-0.17306773021132216	0.47835356826720954	-0.36487464496530464	-0.5215135193430314	-0.541968144136888	-1.241764776642512	-2.3087365194156604	-2.860958108354289	-2.422136430737339	-2.8179935276578973	-2.232352433112922	-0.81191974418158	0.5713527895431554	1.6159609006010243	1.702899273224034	1.9570535120703525	1.696060613174076	1.439462279543747	0.6643109767015858	-0.36521522087959823
0.12	-40.80400440598771	-40.96326970999969	-41.49549640840267	-42.65682592604404	-43.51882308169887	-45.17067135635659	-45.31696369531379	-44.80540291842367	-45.30098258913205	-44.76390733664528	-45.431594276645065	-45.953988234700354	-45.40321450508318	-45.5458249860653	-45.39734344530331	-44.328868483680985	-42.3610504844266	-42.50338279428515	-43.13691817003097	-40.69763172755571	-38.05834761797455	-35.60483817456261	-34.57485499637152	-33.15427023929868	-31.986363119890314	-29.15633362812492	-26.105619915337627	-24.192272935051612	-22.700239049276426	-21.28363125030924	-20.113930158286692	-20.220005760458022	-19.99437490108324	-20.44560377498732	-21.88559533595967	-24.294685707347973	-25.212167445770667	-26.492710745556778	-29.49441606981314	-28.63413270455981	-26.848446890431106	-23.832186285399132	-23.02971067363614	-22.156424451620936	-21.988478375437637	-23.40689317490738	-24.802297504586946	-26.145960653055262	-27.388599974156413
0.04	15.745540992101503	16.192815361711716	16.956046163179288	17.60883314920563	18.87800743807177	20.961971032805458	21.440753796019997	22.09599457726049	22.166406003090934	22.107439521340233	22.26696880924974	22.53888031469983	22.970388177495032	23.58391219956591	23.681867224241778	23.984256687887715	25.199058476193024	26.397848928227596	26.66549218528194	24.665387470629746	21.907523272726557	19.960572669667947	19.146289698564466	18.669443241942396	18.37759444778036	18.301929158621896	17.872930696893214	17.800445962714242	17.997480654621334	17.84472404511292	17.289246258200443	17.289208620369273	15.464539949405896	13.85239587269735	13.175520155526534	12.565759168996792	11.764628513349088	10.666563256788365	10.98570550311706	11.838599879841347	12.64860522125899	13.136253348480743	11.52825703971714	11.120045346137154	11.678169316632257	12.6635714617369	12.555799630335294	9.475096842195605	8.047158228769725
0.08	8.62243714329594	8.812746945328975	6.476684853074026	5.1596148456743975	4.473672125720128	5.473542403942844	6.4826060265325935	4.604987976535526	3.1787389888139046	2.572452653491908	2.877657288672367	2.864849272996288	3.1417432870580626	3.1666388575483353	3.521620417279962	2.8690503470183017	1.9531810236883373	1.6294092567994198	1.2066657448032814	-0.31628712811146187	-0.80242897351782	-0.7309146598530489	-1.3078352394107284	-1.7422214462756358	-1.856077490202125	-2.418110794854826	-3.4862674034345176	-4.208617388561429	-4.834094320176362	-5.372260999490443	-5.095383966733515	-4.4450431484388275	-4.005590862707315	-3.6368808411060556	-1.2285592140547479	0.8685494005468968	3.5600484921649453	4.997722377930948	4.558483392137639	2.6816065176176878	0.7246488299018736	1.1835555777285407	1.240904109305852	0.9063296526867646	-0.11725920535675272	-0.6714245604811993	-2.6394249019958735	-3.893090139949635	-3.9640871070951675
0.01	3.460385631818731	3.9963475263031256	3.2111483802587486	2.7829881746094003	2.6216854978155837	2.1275704018417443	1.5720596445344341	2.0016278965006364	2.3663780174159896	2.9041010935512404	2.2632090557412	2.685889109603572	3.8584069801024086	4.422513622011209	4.364613581984123	5.088904435864805	4.669271361026254	3.6969624356894144	4.03402063987005	3.685866909284236	3.397218463171484	2.4755224326161525	2.5120252154671476	1.870349925898715	2.3717043921336227	2.622338063659548	2.585339102420285	2.9619800359323136	1.1925904799005238	0.8111702642019338	0.14156745147645466	-0.7838803020144951	-0.7700223815879923	-0.6307195947485411	-1.305239644958128	-1.2062197472312022	-1.2859504543222684	-0.16280175270088648	3.6197870160872725	7.230828620027545	7.745304779462195	8.165545779013655	8.838008755981157	8.101922064621483	8.248171123952474	6.8761595030034215	4.585701382663814	4.8699391784619905	5.882341193716137
0.1	-2.1790066388874365	-3.441979881591486	-3.699648057221374	-3.309386515035534	-2.853200782058039	-2.3609555423331727	-1.4982889612957138	-2.556988451904992	-3.0557804905310917	-3.078213770502714	-4.653819383615556	-4.359498297515586	-1.6106692577866468	2.1002386170778067	4.211408636847011	3.506389783143078	1.7954681147155256	1.9174880148094076	1.314346612967448	1.303775692969893	0.8967805761016052	-1.1928470183362805	-2.520401870186859	-0.9332544901568127	0.061373043843801156	3.001216112211033	5.487385123093873	6.62333096923534	7.114477760366796	7.395942591347158	6.226680477725587	5.531401480782087	4.626777200966657	2.918515456615438	1.7678282663106941	0.09927008350095434	-1.4829335855271353	-1.6075156351100475	-0.8164134099749916	0.2766035224680081	-0.6662302299232437	-2.5085009129316447	-0.8470621906544054	2.186527563109834	3.2706978181396735	2.499744581361945	1.5961499792225808	0.923661954500318	0.8074939061507962
0.04	-6.2547134777083215	-6.690746232347486	-6.976627948497573	-7.232760902354023	-6.454140890759142	-5.324393318238066	-4.404714409197915	-3.3660947751450294	-2.1608530607310144	-1.8834244603020593	-2.992789994506424	-4.401190656915766	-4.410500723753991	-4.327015460264327	-5.590731771322567	-7.166082926133953	-8.31927666552992	-9.094522334867818	-8.864849240897932	-7.253148629550196	-6.565317611611228	-5.269234234218146	-3.7307389710284085	-3.278279348143208	-2.086487810348423	-1.6878612005203237	-2.900056348625675	-4.296825288023186	-5.184297878906847	-4.797013917664415	-5.898564590329606	-6.311011003308238	-6.575996262067072	-7.916484802878145	-9.502792213428506	-9.74096657798708	-9.279682517147286	-9.502293685172845	-9.718852663807567	-10.214902746189992	-8.828202625984012	-5.458426506656956	-2.514325479701604	-0.17896302180002266	2.175912151346296	4.09394685244925	4.682914600506415	5.095406624696956	4.173984085387296
0.24	-20.146277911884056	-22.470585045469313	-22.701826953536163	-23.045072219296003	-24.604476618614953	-25.984452077508912	-26.481848632304583	-27.404066694765106	-28.29597067168512	-27.812844922554255	-27.502062204883003	-27.866599071445627	-27.778790591117584	-27.445830767727195	-27.410156283629192	-27.581620306762602	-27.439705324055474	-27.039643729494465	-26.847477752856015	-25.503099136947895	-26.09225698997821	-26.883286488255706	-26.408087397330966	-26.361140165273135	-27.0705475427307	-26.701500756219673	-25.32258841243258	-25.504071173654893	-26.42360994780769	-26.874085391239433	-26.88050317730974	-26.35945526360046	-26.163207918439234	-25.680718958848843	-25.16963731749714	-24.587352653023217	-26.257813944899922	-27.46952635243538	-27.312467952653193	-27.563091594771727	-27.288656450290368	-26.884259047178425	-28.46349570068216	-29.633012561218464	-30.55403542979188	-30.676407795657425	-30.784538573189444	-29.021169571063616	-27.317213358385736
0.36	-7.626651878727351	-7.509278634628238	-8.369376943856345	-9.594971529446887	-9.14097540630604	-10.62111199982671	-11.538079221763944	-11.005681931602211	-10.86096300406976	-10.987135855327892	-11.300965658282053	-8.88576450093364	-6.3840628401812225	-5.808409130914569	-6.414916617969318	-6.919674733866437	-6.276152895688689	-6.264039214951957	-6.696584162251092	-8.656023659884042	-8.977977879429162	-7.730519092237465	-6.949293578457322	-7.745152226792172	-7.950466559722159	-7.944803668718215	-8.180627065825142	-9.065153947145404	-10.013604180699922	-10.691328083181041	-10.539319674915156	-11.363441296190857	-13.503581891703753	-13.784184516028574	-13.503694411088318	-13.033105425891009	-12.767786208139192	-12.957772582292279	-12.24888643230124	-11.210185147282246	-11.28838125294805	-10.195745428388342	-9.917588928352629	-10.282674604614073	-10.402436824493051	-10.63439433963456	-11.801275406348203	-12.024252943554032	-12.551978987957739
0.56																																																55.005044359242596	0.6591824790073262
0.05	-1.636356418511788	-1.30773595190621	-2.1120425092755966	-2.3326845325748877	-1.1826043396258044	1.9063132698503082	1.5373795739240563	2.837465016058964	6.521503746358732	5.880214409605472	4.118185602690055	3.74458372237833	3.0081798669335313	2.082084333634313	1.3151302592572733	1.0110691965159617	0.9415450028497503	0.46215283876734503	-0.10962925087256536	-0.6394084591011833	-0.5439355100328243	-0.5843490509965861	0.15472799321487685	1.1316090536656702	0.6994545206829628	-0.13690986308758113	-0.6458356640538341	-1.2985880938842271	-1.3723709612810495	-1.9428351907584087	-1.8008255594182074	-2.3457411822014578	-2.002526014192398	-2.2067509690195237	-2.897098579541023	-2.9764608192511446	-3.055516213890648	-2.3736004348606627	-0.3667920739181767	2.3841106408087285	7.072338859193103	8.97300958128529	6.780937373474643	7.214903474839524	9.462882557730907	11.94045315813716	13.236145412503205	11.804334353918676	11.86962822380989
0.4	-25.121556590992803	-25.177410559630758	-25.21567546167993	-25.49303765027212	-25.78613503970336	-26.55498426666474	-26.570034800441213	-25.52050688223227	-25.95340922578248	-26.142817260790345	-25.902404688191226	-26.302970826164845	-24.96248721295393	-23.97799366312161	-25.311517670399	-24.24649246519442	-24.36535809635709	-25.13128740360939	-26.65067263136811	-27.360385423628912	-27.75857573183984	-27.719594806942794	-27.813317436511795	-26.999423445392452	-23.961312703355752	-21.240017818840577	-20.658392917163198	-20.987257614808257	-21.331834337585036	-21.138047559059828	-21.951703868648117	-22.27644811085969	-23.129314092087185	-24.75125153395468	-24.7729988078382	-24.365746399149714	-25.726250338970345	-26.537282166533537	-26.142397479128952	-23.459151401058563	-23.849164133471028	-25.47063467000914	-24.71067261742993	-23.754453800439357	-24.60847388287435	-25.589290629411366	-24.88487469541078	-25.497116695295986	-27.56738737324723
0.18	-10.276230365800942	-11.064380168032926	-11.070375647095432	-11.441915110139249	-10.37860193744902	-10.799803480968784	-10.081468715401229	-9.040129028359416	-9.43243128698947	-9.531015881944747	-9.257063328498099	-9.44283185265131	-9.425498310862878	-8.779058771802568	-9.567969169808343	-10.338038895604086	-10.397096214949535	-10.965501143097931	-12.109085210561858	-12.76885758825734	-13.010511274801559	-11.50432238969978	-10.703982620279497	-10.928558165203405	-9.70502250811397	-8.143437900344047	-9.027800059245259	-9.486353710493233	-9.52830254559374	-10.102543293053351	-11.336224027032216	-12.05206259047089	-9.726827795294852	-6.917494328115708	-5.094617037023724	-3.5080432551823577	-4.549961441456219	-4.900556024811976	-5.4448127291535116	-7.2147796100693995	-8.043499113213343	-8.724205497108528	-9.083797068764923	-10.976545988177229	-10.816618361716344	-11.304890785541154	-12.571083445945774	-11.529761976596113	-10.50655630673284
0.36	-1.1894864721299072	-0.5310839336050677	-1.4679399004993527	-2.3607584127488863	0.6439162849601701	1.539923547484051	-0.19331798285566748	0.9515678702919388	-0.3014621496484793	-1.5331690308549497	-3.66506025168124	-3.549221018297878	-4.370893052732029	-5.062913829783426	-4.813143059784828	-5.501064973504427	-5.984764114354434	-5.750803214147119	-5.798788641615538	-5.753243193134743	-5.684961621798195	-5.347233089182602	-5.189530039055995	-6.038872524845786	-6.173159842503146	-6.002242095378186	-6.532510611463628	-7.505495554318699	-7.757565134854104	-8.232964861105451	-7.811387936794013	-6.094755832995013	-5.659456357885304	-5.213640866454448	-4.743880410277747	-5.390462901017578	-5.445933881317188	-6.140200929789657	-5.746831788272701	-4.523031116775847	-4.584907217261488	-5.852151623675979	-6.249968411113699	-6.774108149722807	-7.061931749694395	-7.160465234106269	-7.926574936398595	-9.38123498323062	-9.164880038010132
0.36	-1.5225396026978686	-2.103963954790153	-2.625506756060595	-2.1278313901789616	-2.3177578047675595	-2.3600647472405285	-1.6824610947822052	-1.1535039901934923	-1.9145521329484794	-2.321956412977727	-3.070668895841159	-3.0994229680673016	-3.789858203752779	-2.8235191289874493	-1.8695843711253133	-2.0284103682589887	-0.40418818477221663	0.48308009887216485	-0.44468406204914146	0.20685249598501798	1.039558663406524	-0.08233529642281212	-1.6380990453417326	-1.7624782314792995	-2.238733477082775	-3.8055428459203284	-4.057854220217045	-4.014117090926973	-4.206483164366674	-4.2251618681113925	-1.522068251170019	2.312297413194912	5.993871519326568	7.4276011846814995	7.456932604515075	8.718261298110875	7.399846837825294	6.073706681244595	5.607841526332415	4.989515561901499	3.9458221920060836	2.7633258799744453	2.6619107374999587	1.9521547927653415	2.5783579676106783	2.762710398140001	2.642656618968367	2.88788831998707	4.123220723859312
0.04	5.018737909448049	3.72391343876172	2.7967838321922116	2.0263063593041437	2.032405028540893	1.3108580234512317	2.211702627832267	5.064846477460549	4.5062917937453335	5.121925561548871	6.52531742675103	7.058923827390288	5.75769218479595	4.8193954868452025	4.662032562863764	4.153486119874593	2.8021357070180386	2.1292630875191705	2.393723330068447	1.3077459042449675	2.0496598991851513	2.231464967966275	0.9824154451637597	0.37639615847817254	0.17236582836586933	0.805235464299102	0.130531564431692	0.033890790346973176	3.6431060806277173	7.950351479075167	9.043316777818113	9.599292948821358	10.839829713925688	8.90388053221163	7.766507839860182	7.19359715900552	5.004546589678341	4.6305250506847315	4.701468942649825	5.431628587703855	5.586987824310285	4.104977410245624	3.0520261791436525	2.441467868608882	1.7605981297483169	0.9901456526512078	0.6756183480911133	0.7630822786894953	0.7132003701085168
0.08	2.8481160883713486	2.8306156506635816	2.12202070404134	1.1015375134218814	0.42379582232339175	0.5630873041334894	0.13502379096667738	-0.2726507620667391	-0.5885728717777425	0.07170478288668392	1.0342493942764932	2.0950711631701893	3.3051011590752566	3.2161691483645996	3.1637154928826945	3.106442882568359	2.893255289588197	3.4481736783675956	2.080686317803398	1.42082566233249	1.4037174162847705	1.2510689737811873	1.6615784397874123	2.4645395246726522	1.9307623949008814	1.730182872686811	0.8385185291630108	0.558399702598166	1.6384783819380146	1.0313299083618475	0.05856713139817771	0.33682538114730676	-0.014890639443393638	1.3393916234418626	2.195233958594649	2.8630886710458583	2.9620854775028747	2.243694005391788	2.7396925089013138	1.536795977491252	0.8476632635125867	0.489178617652108	0.9981242658038667	0.7615771416739818	2.1926829596056834	5.306279301753243	7.94764121877224	9.648904231369663	9.16045032312973
0.02	1.4813932757305466	1.4556117896590521	1.2302506452050608	1.478761167314282	1.3748453479140323	1.0546058141536108	0.7808929929290755	3.7425845650509544	5.581243298517236	5.6690924001797995	5.448967456870498	4.682587040865911	5.1795390736219815	4.95767170124541	3.0404671343198473	1.539349296978422	1.2765808327349646	0.5906841686092577	-0.9554962181952291	-1.1138247981650622	-1.2954442412544367	-0.9127995248938348	-0.9464930236051643	-1.267996464814928	-1.7761943685228516	-1.8285465878797353	-2.5066327121499725	-2.9302626447899485	-2.671859813823289	-3.0872722032254813	-4.440650397206134	-5.811930671351355	-4.148926004225913	-0.7268907472757107	-0.19901948460381647	1.24110900709465	2.2975656930528885	1.099877745767209	0.4621726073441934	-1.0303543783817943	-1.5278375219592562	-1.6306625187778963	-2.309852527225466	-1.9024259930347043	-1.3309083931650392	-0.8582137730746098	-2.4875253394091104	-3.292064238490603	-2.622377407577119
0.14	-0.05886591529452545	-1.3289651621869254	-0.6042886120223301	0.13451655428097808	0.2253904099892381	1.8617710500678228	3.0462005128735825	0.5568135141121573	0.23391191093148933	1.0162856701805225	-1.4375701663027485	-2.360292597399372	-1.0720807096723988	-0.38695810630879635	-0.17406483025541775	0.09985731192345071	1.0275380592387862	1.076356279480983	0.39087466221406686	-0.4130223731079923	-1.7399032516963544	-1.3289383169607092	-1.8163308263269187	-2.4328508140585896	-2.4105238709733	-2.823951597393929	-3.4747290315757624	-4.7650909054870425	-5.8014404383977265	-4.545992810163476	-0.6976567729672283	4.668866592644804	7.579131756943639	9.194564026035849	11.677131478216467	12.085401705901283	9.541102954484941	7.619198121383668	6.253002303677128	5.415498408328126	4.543137874221152	3.493532414264223	2.050732012669272	1.8307860002216714	0.8678756228759354	0.1977388545945331	1.2313123738358982	2.4012091594939733	2.443774648995003
0.05	4.862538882853386	4.054030437167974	3.5014667207615915	2.6265098227499166	2.653193197659448	2.6291871714271267	1.9598218757239536	1.7630771034226242	1.783995071799687	1.8468661046559092	2.871059566944652	1.7321706516985813	1.3166408057374	1.540627709683406	1.2135855798562645	0.023571280857758836	-0.34337710273498345	-1.412798256219844	-1.9917726249024952	-2.349348293807658	-4.123239470291182	-4.762952237180706	-4.869519182310725	-2.9633277449862163	-1.2940421078488313	-1.97815804158396	-1.6113881652450601	-0.32945550748639363	2.466094718739434	4.873430783789132	1.860034321999457	1.0952535825775627	1.5127745553678338	0.8427438884903395	1.0946087806455154	0.030391112955790334	-0.5348359180346378	2.181316128042866	4.73925615021146	5.260658682955537	3.7704471101964074	3.7219401349672196	4.216086334419316	2.6771793032780877	1.6091656508476575	1.288237212481441	0.6669730190946623	0.03253276645828862	-1.1014408489922687
0.09	0.7078664643723016	2.428962170043846	4.684189408428466	5.728112721422107	7.287467595563982	8.260115230963464	9.252867147521371	11.418361672977525	12.611575880893724	12.928195061323791	11.60261315570449	10.740502452125725	9.109079450561026	8.59091600841137	9.137940359742217	10.828464589602262	13.147548986987147	15.48547437230117	16.26479279883992	16.140489606537187	16.093076743378845	17.064734047673255	18.258055438818104	18.529996232058224	18.32177113047534	18.157226410329287	20.73101705228987	23.05023064153451	24.471952230581977	24.7056070357131	25.00929321310953	26.710392361174186	27.382939016571683	26.209678500443786	24.917804700532145	24.87228232278855	26.597392928161184	28.1338486097262	28.748805161948027	30.111204603671695	30.619772291432767	31.137734333858674	30.136645133053634	29.216407564993474	30.446922620382324	31.707021203351857	30.42384845279578	28.379828165951793	28.79844309907203
0.4	13.930920158303103	14.557126654545137	14.036457326153034	12.973943741809151	12.843756397398131	11.925873313109236	10.325860116596736	9.072395803707977	8.78141998302177	7.707169805841595	6.94640189447621	6.500062748611775	6.583899063239421	5.1886535616995175	5.896410937468815	6.000055062268501	5.5461864034529995	4.71988136723553	5.121509702813071	4.628416147156095	3.4837192511086528	4.150038046131371	4.567222062208607	2.945572420070377	1.9583770524288795	1.510614876876005	1.105463144267894	-0.09915793401589923	0.06166742136888814	-0.13768176962284429	-0.6589367082268822	0.5016929588382837	-0.43371010059232873	-0.9206333864454308	-0.6935157452266623	-2.3875454081325245	-1.8628912483768332	1.764016007589781	5.39107487834962	5.735302830638126	3.769657628686545	3.3717582995888478	3.6201421544167616	4.649738022855779	4.524864181348917	3.0668919491472906	2.5360404380066157	2.0578399816914157	2.7778209329772707
0.72	32.114449563675315	30.950967298769505	29.830638754150122	30.643815734671882	31.582412150703227	31.88273663584564	30.29235071802953	28.327614677539252	28.59249818665868	30.608958735152832	31.676296277377084	30.114116270773714	28.147451363079632	28.274963205331026	30.95014557373097	32.782782318131304	32.30024258049294	28.54249686780954	26.434426813342334	27.858309332016482	29.52166733660146	31.359470661427387	31.764272830902947	32.17522140368076	30.09147290578401	27.89402297898635	27.596879662603122	27.73916416541305	28.14073731007759	28.65694346658851	29.495710353834788	30.16615439091354	26.912472778116786	24.841342079530655	25.93837040475409	26.786612755373973	26.596739283449985	26.929520826222138	28.0037048880073	28.261152310115428	29.133740068752026	29.209690661087812	30.161041394969224	27.00979752880341	23.011465492043932	24.353707511840817	27.960401694185173	24.883460149910583	20.174730982780538
0.09	-6.803629072993694	-7.857668067880454	-8.735390456008112	-9.07434019210961	-9.635001920868447	-8.287542731027386	-4.950083086807737	-4.040155180411986	-4.525854316822041	-4.306988741428846	-5.027167708100421	-5.9997396792142155	-8.29015455708199	-8.052123950118322	-7.133491969539939	-7.696379477684403	-8.929423056229226	-9.293102480833063	-10.690208982091143	-10.885044958020096	-10.403403333740364	-11.101253528666753	-11.293010322319645	-11.08713863708332	-11.097895218932685	-12.67445771992557	-14.187632091343914	-14.37113987679934	-14.36200958670971	-14.013886024472825	-11.412217532609375	-9.93661625851071	-10.841262907441333	-12.472639012940242	-12.917696269148472	-14.918110630072817	-14.64197265812313	-14.283959456610134	-13.728442275389966	-14.714492378401218	-15.41363546006221	-15.42509226320999	-15.405087932328186	-15.163732097679087	-15.40297931726029	-15.44392572332572	-13.05411442471155	-10.919875861706664	-10.92464350221941
0.72	-4.149298423557937	-2.785760869827641	-0.5233128687179658	0.28670610167802835	-0.034433176265146415	0.5991292422207977	0.22687294380774858	0.08343001347485313	-0.5302880715386777	-0.16503361266347127	-1.6786703936451133	-1.6772643795811746	-0.3843696396677174	0.3057496105208273	0.10781228418996847	0.5096264739566863	0.08475802456977277	0.3716683335026616	-1.2197010885866462	-1.9989789063889276	-1.6719912791182452	-1.5522521391127668	-1.6242331955426366	-1.5760717049050683	-1.2829401183866267	0.030971544757889546	0.14864287539196397	-0.24204281913943504	0.3908484866561679	-0.08348151092234701	-1.2438076923480708	-1.0042572634449982	1.0463036184866112	1.1463315949133772	0.15745053237761653	0.3623297116788535	-0.33138725716288064	-1.2388012169540943	-1.399401536140104	0.586259892487206	4.5150412788913314	4.3143831337689065	1.4741778318152257	1.6517011895198905	2.215023776528767	1.0163359379231736	0.3261138889145343	-0.048461281768780395	0.014283873297827654
0.1	19.333017707183693	23.450718110680576	24.275681256852728	25.404778040560124	24.850600652510117	21.132162466152543	21.664445215492	22.488157924852977	23.075688889297787	22.46467170204584	22.396213729163357	22.424969334998444	22.086287136993725	20.671232095713542	18.52594479571433	16.54749873868365	15.908299573494993	17.220643063032988	19.364618773660503	18.21987811460739	16.897862829706675	14.855461617768093	13.01259756500341	10.027464267263817	8.41501009271186	8.37298906691003	7.11670452103769	5.707185560375599	4.173485095948358	3.876475019233119	3.0701772674654677	1.034387439386336	0.21171512609993215	0.5221715274752938	0.0988416269789738	-1.661400871437003	-2.3299150636437176	-1.997395699840908	-2.5680958262917173	-3.98451730745235	-4.363997696521523	-4.988215131569227	-5.702498822014391	-6.273648390221524	-5.906237439082908	-3.9617333738139564	1.1095301514588414	6.4311279531108525	8.230274147067313
0.28	3.1645017627680616	4.494931369014509	4.2828211889159675	3.0944035837095925	4.207874058416117	5.260264460434861	5.458554592098757	4.965124745427254	4.602423315065543	4.690401956233252	4.4727653140186945	3.44489297201072	4.009584466658261	7.203434855353734	10.879130587666808	12.569228084699404	14.947015937583707	16.669343173078026	15.387527052085098	12.660197025497467	12.566883571789766	12.385202746443241	12.19187856019505	10.665727602957013	9.370668885112792	8.811398302049277	8.224667668625308	5.6168280030453275	3.9160575952991863	3.6140944638417025	2.7190683989753666	1.5878009367673158	0.4040898212655222	2.175497977318095	4.893535756087097	5.091269789785613	5.922367660687748	9.173247046449553	11.650248671798558	12.602007884166092	13.816880739924045	13.221952177808937	12.663851265743297	12.396886294266409	13.80951288429302	14.64497290047887	14.85417109920919	12.926553177686273	11.076162475210708
0.06	-4.7030548581033855	-5.063947644477075	-4.854682818010133	-2.777928685988506	-2.7304664902560845	-3.7375362257367684	-3.7822799534799003	-3.986946526063541	-5.60699408291152	-5.686922994038611	-5.3819589864855075	-5.04109312203385	-5.162235868400927	-5.745119346297912	-5.560444536480745	-5.818036028137563	-6.577318226625231	-5.357691496782159	-5.599646549707501	-6.194485740172304	-6.578940453780035	-6.755710286743103	-5.599791661064906	-5.544640436787702	-5.180601255766057	-4.52423131056451	-4.030176135792686	-3.6795302530812535	-3.827157955007088	-1.8933428078404617	-0.26522129116928994	-1.0017058757123678	-0.004111999801921229	0.5842199460170363	0.2835990669192583	-0.6123066113679201	-0.18270248015723922	-1.1939574332855472	-2.8624225983377585	-3.6715249357175423	-4.483356789942462	-5.135211468939595	-5.1227336498625675	-5.156975979509404	-3.5940909713290807	-1.3612252414669541	-1.4931081309298264	-2.3570869547436857	-1.9902533566017482
0.02	21.473759154224403	22.0641229031012	22.191163885149017	22.43729964743772	22.014856956220406	22.52973949174457	23.9863059998414	22.08842820221944	14.790075608652195	13.76980974006758	16.038036092611698	17.816504078032246	18.15402004816145	14.4476166611773	12.298518894007493	13.048375242751483	13.269041613590339	12.437670386488058	12.288775483095641	12.479082620110965	13.318496770283964	13.683476229588415	12.288150294522133	10.201938044556762	10.75831802138125	11.365981405710947	11.600198706395439	11.374111154056187	8.553644008621255	8.899405729110732	11.870682833382638	15.436007933545504	17.44294921107612	17.329356410031515	15.835575335792122	14.470177260716149	13.313992558537144	13.070380300796224	13.633971445880825	12.990137647232423	13.884708820135607	15.300669756761145	15.156049954838899	11.417372282726411	9.166913444073124	10.189195677544042	9.24252006493041	7.050898630804205	5.130213560406567
0.24	-22.203061549763618	-20.006711488200466	-19.19079882288274	-17.286793174801275	-14.122796359732277	-11.51571752905862	-9.281235727018156	-8.354924161816044	-7.364441821723645	-6.792748050969337	-6.37692648046928	-5.800452124308578	-6.009945579987871	-6.761171967223262	-6.513393447353366	-5.833125118445281	-5.081148712914327	-4.310165748824815	-3.7895650183493785	-3.4621076631853214	-1.9331093534654968	-1.1824638538915764	-0.3696064254014999	-0.44578807595281944	0.7874032955985655	1.308562700110869	0.8949421767018606	1.205679929873341	2.860005476790576	4.149675050587803	4.394241807065114	2.0827133023397693	1.2784936926795467	1.7522487198196757	3.795526215810696	4.5537034035460096	5.1852087588171685	6.491632668142643	7.120222681303645	7.4037069053058815	5.883973574119096	5.531904896500777	6.913763854518422	7.9897818518484485	9.017137319553612	8.924503362127183	9.294379655165656	9.099403609995463	9.895692678503067
0.56	-0.7812297543672315	-0.6441029006731966	-1.525794185080862	-1.5367016947492331	-0.7376526180784495	-0.3499104985803996	-0.4871192626680312	0.5276004273997827	0.9498879560087587	0.6655293753394105	1.9618419051901625	0.959402794311579	-0.1791788958634939	0.31151711108653757	0.7575063449306043	0.615042485409532	-0.3564177472104717	-0.9894479642496137	-1.4255522088433423	-0.8300081138659934	1.457006869192547	2.2462609521179786	2.7250932816006497	4.392183109078815	3.5419032896878093	2.856268370840368	3.4323338320340824	2.5949738770714603	2.3763897178192366	1.6786782520347359	1.3467333893402795	1.3655188289271507	0.26658858299290955	-0.374048253283803	-0.1593568479413463	-0.7341509591077795	-1.3019427567291189	-0.5077640528115595	1.2584274398484112	1.7703899374264864	2.059986338444496	3.478214799075346	3.3979512669717664	3.3524992581138378	3.221923857412129	2.6925138033093745	2.5491568862482907	3.585440932554917	3.931784130404374
0.07	11.314094258440036	10.011247160943775	9.359838053349023	9.563400625384482	10.466639732861694	10.109222860432034	8.513105247846546	7.667777668919534	7.613164186179716	6.819928036871431	6.45800589171705	6.714942937504624	5.741818658537376	5.524871363204191	5.574659836430243	4.212127445948774	4.140954696215715	4.100705423800363	4.812557301608827	4.817610221982285	4.2209414994158365	4.207776050157939	3.938968658365816	3.1916919723511157	3.119460288156091	2.7638706312402164	2.1334751890691734	1.6688071179352448	1.3897119678460044	2.3212660848381645	2.1525397959816814	2.29769017934305	5.170265035159126	7.988931558963522	10.403369952207434	11.976022650866518	10.301519898885473	9.409857196474903	9.251505756574623	8.593293884572496	8.196134233445619	6.950369281488548	6.409027340206464	5.734735210798469	5.835037577933882	5.3698649503260825	3.614518917102295	2.8959064726743975	2.6383215207147828
0.36	4.680198207020297	3.52097460905663	2.3729575777788696	3.14311107579757	2.68317750349037	1.7080976424853063	0.7965521531246296	1.0876676619678776	-1.130861889421027	-1.5630385464401186	-1.3743409036011585	-1.688822605167772	-3.1387527994783895	-3.047416383242158	-0.12972170286418816	3.277033677252483	3.973633585535545	4.017386798156508	5.2036878533320206	5.520077359838318	4.566783490340576	3.827467534186347	3.434632547736655	2.839712650227959	1.5263880819195563	0.9711100106182116	-0.3863146089805696	-0.4049258872382424	-0.9794007629122632	-2.693820287537399	-3.728794002491277	-3.9660572528732843	-3.5657187844769638	-6.34907725799502	-5.7951808440705435	-2.6117915362180284	-1.0530631243406248	-1.7267256185420976	-1.8619929709752938	-1.489518927086408	-1.810244853181203	-1.855966808779968	-2.4159275177770425	-2.9780052677428372	-4.430160003961781	-4.1903674564196365	-3.8667151775199358	-1.680992308754746	0.48776325709701496
0.14	-12.728208907329027	-13.026312007613129	-13.064694946125641	-13.461931325040823	-11.338925407321128	-8.87231791344837	-6.472264748531984	-5.130917125252033	-5.053188990664388	-5.955097256105567	-6.6866187200044465	-8.104502791016955	-9.52706789423604	-11.03659380524806	-11.854367954811565	-12.396818037259791	-12.894241644301815	-13.330560004913096	-13.186039740688962	-11.851325024219648	-11.74173439210034	-11.037473993389902	-11.985129946215778	-12.054631249044256	-12.003286389814335	-12.376399589323164	-12.664776120460786	-12.701511845345621	-14.45873610590617	-16.25707768391291	-16.34963069405351	-16.699576654654038	-16.302895259047197	-17.145091471508103	-17.00019229767176	-17.746512744697377	-19.755499629891794	-18.0139010368946	-13.278444658731871	-7.9875142131115595	-2.9397578724990296	0.678465017014787	3.9260245550990334	4.255642239708763	2.9306956251397906	3.070208786492941	2.321977320076016	2.3648658876864914	4.90475309293079
0.28	-34.556891518841965	-34.794604783094066	-35.702522972515006	-35.77315930290003	-36.398460958523394	-37.088046591893	-38.2641597033257	-38.750294900499796	-39.59715725925641	-38.65098242896801	-37.23475561750889	-38.624816342217976	-39.446592252013	-38.84278413085621	-38.39855243005663	-38.214565193846056	-38.83072525283423	-38.56999797538672	-39.16291809117057	-39.465948285007784	-39.08363417404972	-38.128936069307244	-38.730630870261784	-38.53230721521654	-39.4656758964439	-39.753752919840736	-39.78540973991002	-38.79381323316929	-38.85927871922155	-39.74838567621984	-40.338137543276936	-39.91039198878372	-39.09156831110323	-38.363191515705296	-35.18766316886067	-34.37862390784592	-34.02679577987333	-34.145240874596496	-33.51688770591313	-33.296272565778175	-33.34494826614199	-33.695545768170696	-34.89211070718122	-36.309732565882605	-36.97235916305911	-38.06482114502012	-38.48828143673249	-37.935297262419255	-37.26622325287189
0.01	7.879579251926508	7.194981544661488	7.301566452134416	7.834729141740546	7.124986794240456	5.862242870764007	5.367390586132906	6.208129928789461	6.080194378989752	5.497389127760094	5.51073827357537	5.356623367966925	4.42533329860747	3.1026683846439838	2.1733759649802593	1.693146112235624	0.15209241745025537	0.14561163709412028	-0.08258457063299574	-0.5547070287006761	0.2703119347074434	4.262122315993658	6.976081259861914	6.149188878767994	7.065446876267536	7.482972306484555	7.045562832207622	6.085585889336379	5.884165887350619	5.256679088410273	4.841812294319972	4.39334416001887	2.3776673205217733	1.6593295824567562	2.5619603943263556	2.7032595536633366	2.1340114766375606	1.1933615946148564	1.621437280443132	0.8359922220216163	0.6301690236742914	-0.10964256713831588	-0.43220762930288004	-1.246069120674555	-1.4592839898565089	-1.4608904267234593	-2.6961872416979347	-2.6713523189109907	-2.6298787246466944
0.01	44.0440193781275	44.98856667521535	45.08925186540722	46.01112804600254	44.575179094279804	44.20776614765849	43.9429376340276	44.494717576236425	46.403928681968424	44.931083902691896	44.17456621587995	45.343257744851584	44.51194645884061	42.9365960600922	40.30197545423316	38.912188138336774	37.66304992147701	34.11280181202514	30.357549531889845	27.91766587384329	29.94673595857313	33.07161923965474	33.26621751981865	30.748505326523727	27.187622004161895	25.06525189844301	25.25396655414349	24.30128557989113	25.564888843457453	27.89739691541274	29.370060316114078	27.86679236181655	26.64744180035393	25.18946767924099	23.832813709291273	22.55938764497992	20.42447393154002	20.31084600304068	20.005869570608	18.609148301509194	17.475536592660674	16.071871286131767	15.482483156429765	15.543186150093604	14.153147953473166	13.651011101694479	12.926397496250786	12.022417011307553	10.661327293020648
0.06	-1.5529309688132003	3.3760504770950845	9.889046137331825	15.077770523596108	18.901188410465245	21.77977745438691	22.486982390737516	23.44797084815395	24.522404322742638	24.466819920617105	25.344174624988348	25.65681161695081	27.228547044519125	27.957756351984138	29.036892989339854	30.528834098206694	31.354505265705292	32.40628957247905	31.859428247886235	24.40940276146339	19.11708931019546	19.400404294874114	22.373452276384562	24.76255752066779	21.510868293717913	19.496600316456387	21.275074800468595	25.42334555812719	27.19129011964325	26.897210225774494	24.084631300716843	20.597486915360413	20.77737535243252	22.394679463362074	23.09575324061371	17.37949047411015	12.691083966142237	11.693276818956555	9.76891040273047	8.102552751451299	7.69459066923087	6.090314846661094	4.535396959581696	3.582183035781604	3.1549619846490558	2.5911384647898146	2.521977232574379	2.4017453198292316	1.508878514814839
0.18	-2.249310080503257	-3.1402568582444843	-4.569627066687559	-4.5202932080138325	-3.8436911784715093	-5.138483944914327	-5.860525565690843	-5.1937138505735945	-5.174778382656591	-5.756851823787962	-4.7799118813822545	-4.990107572670738	-9.779697753836452	-7.826488960174082	-6.230151150212748	-3.575299569452163	-0.6118556277040739	4.466789754662912	8.337341771261187	12.347663016764372	12.282106653537369	9.790703402083864	9.694252380726354	10.285673189156391	8.899913366700993	5.927178780912463	5.123190757803037	5.770830346114103	4.960939897403414	3.5160643547924266	2.5921195445218643	2.3135217524510736	2.3063074916030004	2.4481209425872734	6.5398694248647615	11.283343583343317	16.405505358831213	18.655472603968214	19.25938122268429	18.473342735866474	17.475555898825355	18.928031664347394	20.445757143603593	22.483731765377506	25.264120774962244	27.616336243627963	29.447539750303754	29.772870721060336	26.7542998818434
0.18	0.38953693540705103	-0.8391227896445272	-0.7216738078164724	1.940971546525894	5.1121179197338265	6.65695063459399	7.0806307055098685	7.10522754880737	7.862590680133316	7.004126959239137	5.433818752128865	4.10961333983898	2.75600550171454	2.0926076176664523	1.2993642967241712	-0.6269641966712669	-3.0773049490691378	-4.083580751598603	-2.808198985130396	1.2971635660054233	4.4008275687066245	5.7180356829836185	6.968458399727702	8.635643967737245	10.068621892151391	9.80584762968936	5.455109633200543	3.6579151081840067	3.7021039423156594	3.443041959916613	4.017108727076057	2.988796785513557	0.25998288039757966	-0.9883688686352912	-2.5003954751401807	-4.3369170734575135	-5.087719916345826	-5.17889622897242	-4.913808316459601	-6.631102770514744	-7.874316415770878	-7.506090650044548	-9.26352301411103	-11.406574670413406	-10.970011891752357	-9.111094475621108	-9.401439757724638	-9.26262469087785	-11.08650214145434
0.24	0.7706735482538818	3.8673523754745034	4.454048884187301	4.108166426026536	5.221291215759848	5.42615259468765	4.115419376983041	0.7614422526891005	0.9318442134030391	2.8139180910040977	5.557784034716967	8.034550423220416	9.615546768876946	9.723606133730023	9.705732760084814	10.014456827246143	11.53302746090467	12.244492969164092	7.567616368722369	6.473211127633348	7.703825906832286	6.713852799437923	5.335765522037093	4.339628611910889	4.024572147531188	3.804844105088087	2.136186240030213	0.04038969816031113	-0.8416538824198838	0.011489445511998042	1.143873263638092	0.5135150975217826	-1.5543907627142417	-1.583737920239436	-0.4947373828718469	-1.483406868704023	-2.1480430439786815	-0.2813455210076157	4.240572508448665	8.82678439288965	11.660780431294633	13.85804354109407	15.120529149591782	13.861945199657107	13.130042507339788	11.014580007190823	8.95516165356839	8.102439240124525	3.763986561623632
0.2	11.432967965138978	10.670688330023417	8.959886039377075	6.38818208718137	6.651748868334558	9.640562468527243	13.417535284692498	15.072030763063545	14.051201704468134	12.588828620201845	12.983586595048813	12.531133288291137	12.185927160615783	9.932215300490547	7.383233331240767	7.294719777120783	5.009117198526205	2.144819312440937	0.27462282617289446	-0.36984723285365106	-1.2293832547747314	-2.846290292943223	-3.0918750616929316	-3.8305084679998203	-4.308444552496297	-3.6731953470164385	-3.789241492519139	-4.68481330173185	-5.569828790983522	-5.496755210738158	-6.199397925101437	-6.760819064905554	-7.144584715436096	-7.00864117300906	-7.618425549395646	-8.169191513729821	-8.671631476396534	-7.859944088284479	-7.369131417762496	-7.881268872099746	-6.073889143746058	-2.3416504438732133	1.2678166290254111	3.7726722058433424	5.727069393389208	4.544120685105099	4.198798172022066	6.258881201016685	5.804475137299015
0.05	1.0315554386270733	-0.4950498986607812	-0.7482863532703234	-1.8792049915379394	-3.003052860907296	-1.6347886832250964	-0.603057703806094	-1.4696210787404453	-2.358330950258832	-2.506995851352599	-2.001306144266458	-1.9583116087344195	-3.11167254621013	-3.9841570623088884	-3.03079514817788	-1.8018742677957462	-3.4053223558053602	-3.399492008631654	-2.9443717876974063	-3.4051164267299043	-3.7513086460012417	-3.7179320911330436	-3.143647755899792	-3.0168439581208375	-3.2017773111953645	-4.524362851330011	-5.712303190307843	-6.293470603387938	-7.138624117931776	-7.994041169428847	-8.638780733068195	-8.792823630884477	-10.691219216881727	-11.88727867793179	-10.787188568626284	-10.072890617379961	-9.942540288430337	-6.883991296275582	-6.888599770822125	-7.833467133547153	-7.27836112292686	-6.415705111911905	-5.924960631097562	-5.820607230655064	-5.609409698045084	-6.280404608813036	-6.573828876324129	-7.096234646443008	-8.397513459465003
0.1	-11.553486877071663	-9.995705768909659	-9.008682035636937	-9.969155051170446	-12.256512821464256	-12.183044891308185	-12.43598423655051	-12.94874068131353	-12.266199767119915	-11.301325119832924	-12.280139948441644	-13.881397425092167	-13.147101514223941	-13.982436660368947	-15.54219735158022	-16.1444537388695	-14.149391818556985	-12.869881769181788	-14.352123638487122	-14.259244440851234	-11.73036185315675	-9.203837913378749	-9.396231823571071	-10.894649754219898	-11.982108139621303	-12.959173787986352	-13.34139683144064	-13.451423463212059	-16.243049050199787	-18.02567098446201	-16.852585285018684	-15.2909397823732	-16.025041418953307	-17.67051721305812	-18.79008695531371	-18.488562235540513	-19.464979803388466	-19.89403342505984	-21.196445485511305	-22.51886298391662	-21.781491618348753	-18.639296929119126	-16.438485180421992	-15.263779916888332	-13.343970186122462	-12.094185143129508	-12.995466361893001	-13.622736949702052	-12.953712919304671
0.03	5.614793137135962	5.429874936500951	3.3520595284222736	2.7862716735702264	3.471148535313091	2.7362549705889876	1.2949423493448933	0.34178868376409355	-0.07878381318920447	0.2844952146324573	0.7770504163388807	-0.3267820226803906	-2.1365405523371805	-1.8575239588731023	-3.294304463305984	-3.4509018886454044	-2.815843951857346	-3.3747151345390094	-3.803903770672285	-3.9275666833780747	-3.5971871301405827	-5.512849938040617	-5.585360642314029	-1.516316125287645	1.863210631883824	4.76926218093076	6.3889771409860145	6.131909279556545	4.919066895544837	2.721496960218353	2.2569683177299424	3.5174573155542603	2.889865983712262	1.5751754890578056	2.030724313291948	1.08927218198032	1.290460975068946	3.3348465709085033	4.723947853245832	2.246040254254119	1.4855201024878326	1.9797510501291455	1.4222938135816463	0.11340964256541497	0.8464307692734607	1.1351514768876143	1.3676474199153787	-0.6591792577259667	-2.357849736870037
0.07	-1.895762020956738	-2.427985861402	-2.8246567836008296	-3.756895339758721	-4.3511490930636825	-5.2364884434619015	-3.6232864449854745	-0.8591649348648502	2.65016667089931	6.0868737298985	9.329302225835889	11.411081883917632	12.100147900538104	12.286109201570696	12.348381420307717	12.005655085539814	8.908310882018256	5.450711508266366	4.418516829969192	5.155719557483323	7.441524782478936	9.142914097947127	9.475644615527258	9.910191858327849	9.85025103409454	9.120747554277301	7.32269568615628	6.629121305842531	4.918252805605945	4.311800355089559	1.9902465659113062	0.7882129229201809	0.5099330322193794	0.7306619367526821	-0.031473890229648305	-1.9119791916832085	-2.605311013752427	-4.075397089133013	-4.5993362877565716	-4.568086327329652	-6.854975352907445	-7.709844864858525	-7.631871362741556	-5.751556426281255	-2.8616528130695684	-2.1752264801168977	-1.8875470770828855	0.019999653477640322	2.983957348061736
0.01	7.775259716882886	7.7624683121923255	7.216197825469472	6.8898132202763165	6.7044975970641545	5.755276742393292	5.87687133973278	5.812615357952502	6.3123660375945505	8.58380969737452	10.904926838844595	10.370038111925496	13.245473697515706	15.515343148542982	16.112589924126596	14.684893415327302	14.524380315763793	13.794118965458544	13.223628495692694	11.97548404134082	9.656653722486261	8.924014033201544	8.499133785861503	8.865526313190664	8.233034054014801	6.629173968089077	6.110769152130658	7.112303863162182	7.465241055442071	6.645016555952921	3.9578316467793186	2.3950728864761928	4.226989115467049	6.107599711551082	7.183770786483215	6.2028627462104495	5.983102144172236	5.773163856471243	5.18008116476517	4.5706628492827335	3.4749522405698556	3.338617279087643	3.388265513888726	3.4100213938866446	1.4780946746484105	0.6268505596968552	0.546384253426389	-0.3274616532757193	-1.2303294989680396
0.08	0.5361366476633691	1.9973612540511638	2.169958866698316	1.1138181490174333	1.955561335158329	4.752277705377786	3.8929863196946	3.8291889062260793	4.288255644073921	2.861778572922269	1.8990492253932914	1.204676299118404	-0.3199202630281377	-0.2198747010604052	-0.9209735491204327	-3.301883839714556	-3.612120687240477	-4.0345782421706105	-4.011899687142503	-3.9702550250706423	-3.7076629610241767	-3.753900092364127	-4.618886511863629	-5.346245351796561	-5.5643034375667	-6.326809158649574	-5.842822833595335	-4.2323615561537125	-1.3146800807664292	-0.2913872547481091	0.23017746587337484	2.078572408795374	4.265550669314663	3.6372711319174726	1.506991816142147	1.9717370953745714	1.550009914557286	-0.5529518625786807	0.8395411090450651	3.269750839356398	5.990919949730831	8.327093034806943	10.641315647912286	11.24415045158036	10.651337449708912	8.331375717363976	7.275540557304737	7.399906952370586	7.321076769381484
0.03	9.263892779848689	11.858640016041406	13.724855031362935	13.229245291211214	10.423502803493776	9.72371064061008	9.46203475511831	9.046741438073084	8.800340368874032	7.3798643297887025	6.299542491053913	7.61248994376205	11.696981726668994	11.885192071063301	9.886583916788325	10.390565074375303	11.08472638625814	12.870153440415635	13.986453871571811	12.633970970909616	9.427260904438441	8.606712777931818	8.755819242013644	7.427755882367819	6.662536504643782	8.165921881782346	8.605900686724482	6.236194758151349	4.400989765330159	3.0269044128268376	2.980749522430564	3.230269249060818	2.240023669127922	1.2016232985276787	0.9842668031263315	1.4443227048292258	2.3399028254607614	4.659950487904922	4.888546436114041	4.460910919449482	5.730616928448342	6.136112020575027	5.936668516128542	6.740103140511479	7.754879278866468	7.117371496477169	4.727274115105388	3.9728441949389293	5.968582344537111
0.24	-4.156116824692425	-2.9782037095142755	-2.4713397548787768	-3.3562615849758615	-3.598340844206831	-2.2430197185566385	-1.9008808383838485	-2.3368175163444675	-2.5737217991323575	-2.0447820528333978	-2.1730343556603984	-2.909810974285719	-4.254886447802036	-6.423768956658094	-6.778355517249736	-7.371339705925209	-8.229967536423956	-6.727538001802813	-4.308652351197111	-0.18032161327618468	4.575144701541809	8.885310006290467	12.10019203339877	13.894308941587454	14.28872404350085	15.353854618556625	15.49282828699026	16.038764975984307	16.862109829028654	18.932556683839067	19.392721523257975	19.893272142922243	19.490423689685272	18.729447235303724	18.905024995720808	18.96644348191549	20.2565737031305	20.713617607353456	20.83270939868956	20.838023629160233	20.521873725006614	20.116516029551505	20.199015529853966	20.313251866328315	19.43408391111636	18.614776145329188	17.756909760670055	14.950992731989047	12.27881125238926
0.2	-7.710975714974126	-9.218718453392015	-9.096308720067206	-8.488616135846037	-8.699937198077606	-9.1757299263041	-9.499548858428902	-9.977907791331411	-10.78793426857436	-11.745618667128134	-11.737668654407955	-11.760285365327299	-11.965468347186572	-13.330785358536183	-14.13732477371559	-14.789266042131828	-13.51273035000905	-10.694626380982854	-9.83671565863412	-8.8996240792697	-7.930277851031377	-7.056778368252736	-6.144129889287534	-5.390306339117167	-7.1140219005866	-7.210412258754403	-8.19216075476735	-8.248569617930954	-8.20342165709237	-8.219755385474393	-9.45530425111594	-10.181758890649554	-10.426759299405752	-11.024537991521193	-11.913483412681373	-13.53275429045312	-14.427780354244568	-13.086075349405796	-13.057142555457197	-13.541890518891158	-14.86446015890801	-15.363787188629075	-16.201102300071142	-17.058726043644015	-16.72750899058648	-18.244717727779843	-19.018358900768042	-18.17880131556027	-18.759713954173165
0.08	-6.508321027956114	-8.079224871964179	-8.854724936171024	-8.088196435073542	-7.435617963335233	-7.764029051903307	-7.4229618442968	-7.009963322613494	-6.397138996536803	-3.0929055265153593	0.4186712250772544	3.942515541754794	4.975884553540958	5.572064446035348	5.071332613147945	5.9146700290503205	5.246798695152414	3.952355518477397	2.73400460069891	3.4389287284688095	3.6159770006973915	1.2595758931997665	2.1500471949611324	4.066742282433879	4.919641503494482	2.7585812810896826	2.9020466291599973	3.881472753533515	4.453460670983674	3.9720333067591866	2.4847957464573724	2.214991822390637	0.8118800932472254	-0.23741663308115335	1.665624599131334	4.415044205667556	6.276835222767112	7.150926199467548	8.850173579541533	7.110771415045953	4.898024007231363	3.5429910613282303	2.0041123263460676	2.0277268086087474	0.5423570932567685	-0.5960554671397844	-0.6552253435774844	-1.6060020891298308	-2.362755094919571
0.04	2.788025273794723	5.60427970516055	4.0687240608613	3.436391742613381	4.550747284871186	5.578560038976029	4.617678972903732	3.4040166751487675	2.3511724091832207	2.799297483594003	3.775429879091746	5.091182171816442	5.048001227233428	4.943637422987855	3.60190183025194	3.0122201569018117	0.4891986491051341	-1.0618812211060273	-0.8085950597935394	-0.5350967534033444	-2.1444286400482824	-3.93326151471355	-4.992868340073137	-5.0548599977087605	-6.071081047462613	-5.528011313048026	-4.387350981373267	-3.3310610567132315	-3.8097705650050955	-3.9316154836517256	-2.1819288589569226	-2.4738115702929946	-5.559236395145568	-4.737807532450759	-2.6900012142911294	-2.792870700414902	-4.62871590891168	-5.207461755708032	-5.213988585437974	-5.703090800851143	-4.982744122460495	-6.117028627043581	-7.037849384541332	-6.4545440601766515	-4.489069784105197	-1.7911781964449602	-1.2864945342281047	-2.1462660787076047	-1.9775214746027316
0.06	18.99481391671695	18.142561216716075	15.229653778979326	13.74912329548603	12.940925509554788	11.826398389436093	9.743521595345896	9.202809555574504	9.582122372937036	8.683161366483404	8.447518582462337	9.331105380993094	8.431410766440408	6.5336505219649865	5.6807726868843105	5.020434856376056	3.7527763179050737	3.1609875681798343	2.5457417208355793	2.6251777602530098	2.4488921987073695	1.9585027306479788	2.5409340087297494	3.7003111220056297	7.742136032738159	12.140006609341611	15.425746537344935	17.84430628498845	20.06318948969006	21.42074970291513	21.718001927240365	20.4761384578712	19.965732589845416	21.109110759337867	23.916899801907107	24.84853867670995	25.477751089827436	26.50027108211316	27.01638307070172	26.83872707540327	29.248806338188373	30.804582202679057	30.388942012725252	29.279372767869717	28.88730844051433	26.382516587483238	21.656445931543843	21.416356692037922	24.746307679639315
0.14	-26.208900442835123	-27.132977356211697	-27.99449601352967	-29.17942658389999	-29.570372260367826	-30.662195695457797	-32.121009393638275	-31.937569686098144	-28.691977124328197	-25.7380268419155	-22.73527656776693	-18.176076779019297	-13.758438600223286	-10.100578718158175	-7.699488373609512	-6.18526212615177	-5.656582784512153	-4.514219642645216	-3.330749235584136	-2.534711012680674	-2.0754790503259954	-0.7412046621696646	0.8067239063674947	2.5478633339849637	3.0092521104810857	3.6429250950890264	4.094403138316466	3.858356052265023	3.652626583527237	3.3087650038193743	2.125054378485487	0.838341197260533	-3.538195900745052	-6.321093832940335	-8.322718874118735	-11.286717891613051	-10.808585626145046	-8.117341371418846	-4.89199617521318	-3.681459552100833	-3.593980672781967	-3.8004420996573174	-3.7774455094010193	-4.1434817213125115	-4.816796250887165	-6.243849029766139	-8.758848703064544	-9.775902386035767	-9.035273600444938
0.4	-12.646787179094574	-9.100595161855878	-5.596951740587102	-2.7902358944109125	-0.37668807489319533	1.0203079900961427	1.5087863710750327	3.673597688137235	5.294395606943084	6.550929044326878	8.006139823169093	9.105292186613042	9.69763449355439	9.859249041778142	10.559241269522133	11.008433050908252	11.206463908068415	12.256467999321941	12.962879868563093	13.479148079627336	13.957465461421833	14.861778180390502	14.800535113568571	15.738793736273053	16.954546961052642	17.774775599302387	19.043299909224146	20.170016369783937	20.815799657253535	21.636431268522912	21.025544137263324	21.60501986777726	21.08806336821354	20.461464059414467	20.341066553497257	20.009582715018794	20.44675491416885	21.05024348762724	22.706081093554843	23.732190512498562	23.25594146045762	23.74989892913989	24.797749228173984	27.114509040959675	28.348370634729605	28.675927658532075	28.941684966991147	28.574635215894304	27.41961529214943
0.02	9.458578004105334	9.837028707625493	9.625457099275962	8.264972555082721	6.31893688115602	4.309058126554092	4.532761563055104	4.701798492934351	2.9460982039847323	2.1936266696359183	2.8884522451246113	2.8312378395031104	3.8469265222742237	5.082251255489879	6.213251164976825	6.795544061991436	5.220052662992089	3.7066818557427226	4.6215778687491	5.198407808511448	3.6280281116591766	2.163266618912701	1.5964176062242572	2.4714814691313123	1.779344088942004	1.3458729429342569	-0.16572512900175695	-2.148099160655619	-1.22648793039167	1.3260501503430504	2.5120769414183997	3.7192635949215003	4.19356144846283	3.748321459132022	4.004786348340907	2.331549186350628	1.6330143927580494	1.2021200645175227	0.32867292618182375	0.39673930859616746	2.221135262046353	3.445923218303683	3.622269656206484	3.9434442797194933	3.662172193103956	3.1746841005726907	3.2637295696526465	3.234933097194215	3.1878835353634827
0.2	-11.839786890134462	-11.358964559600508	-11.541016355397872	-10.156926671461179	-8.628626197451041	-8.03968510997818	-9.286727119408411	-10.998378754982163	-11.290690607525036	-11.165055638531896	-11.963786213478102	-12.64837479939802	-12.040096044085246	-11.790520010019414	-11.630529719338256	-11.943253696543579	-12.412340136065069	-10.571388224053813	-10.70052982012757	-13.368503124993204	-15.363111401400175	-14.44377792800298	-11.116018432431495	-9.57895290694863	-9.278018631528411	-11.520831240059728	-12.173675775789121	-12.610112374249127	-12.6747451187451	-12.941898724590295	-13.355301009179144	-13.872613363476297	-12.53730175738881	-12.713923345737143	-12.675358766428559	-12.8432624884735	-12.462076714905024	-13.081173880014973	-12.533181476408693	-12.363132023893812	-12.893121248102368	-13.641494392439434	-15.95652879309474	-17.714126763265703	-18.669504802135563	-18.61706447370932	-18.813630683802216	-18.95900025952477	-18.219127866252585
0.03	4.414470393898128	2.437900511023848	3.4200212855100247	3.3784168019978935	2.6653097787434845	2.3209617973610293	3.395957367601376	6.141793106998762	7.666949326550657	8.347837649661592	10.723016796921648	13.257125001434169	16.27851118743751	19.88749190169748	20.621451087606353	19.92834573456225	19.828712107254837	20.318603270584696	18.809253125761735	16.774503994670674	15.235364692358338	14.10435702059008	13.607865377350087	13.032593924797347	12.711217340771533	10.342079190493571	7.250878911461491	8.36056451358371	8.135695169815705	7.510658766609971	7.2917938409084755	7.917374076677028	7.220032065248937	5.931934224135958	5.516799999920174	5.384206943100544	5.460725476109793	4.472008005927556	3.9209091518661268	4.308175176414601	4.02793277364033	2.223984744840358	0.7080649860098802	0.39452420846298963	0.6823955353959832	1.7351935723983445	4.571593397322246	5.196829255077816	6.690745518112529
0.12	7.107328886210716	7.471716035519876	6.944367902096538	6.414072006896198	5.496639647944356	6.09719738907485	4.822734457441314	4.094439476412468	5.440287540255042	7.014233861503868	7.661283241689603	9.261938475791837	10.68217744496718	9.779272223485094	11.694549136111377	15.083269831774814	16.532816985959215	15.458497507604292	15.388475291988897	14.01952843364191	12.299578504636955	11.402420650922167	10.229391520142059	8.406103368239144	7.851771293058235	5.2207877548210675	3.4943552440592143	3.686092377731576	3.791816421681226	5.434664402399271	5.600847376420148	6.0359478449743875	6.705091621762691	7.409547169774328	7.544795069189291	6.2890614622900785	5.86996007270276	7.038230806835486	7.481749482588	5.221161069049508	1.8148296254500522	1.4136809928773673	1.7096870422685129	1.9165177165130558	1.2413978771974001	0.16188980438557365	-0.039106420927836893	0.7920726914142051	0.8512935579291465
0.12	-14.092781572987036	-11.029663138396842	-8.163098711861572	-6.5157750799615	-7.620492268242472	-8.650129498194637	-6.991034236275709	-6.070644521133659	-3.8926358496799054	-2.02017012152119	-2.0423997528804136	-5.062299645421831	-6.9418843814735	-6.521644436804138	-6.914925707332856	-7.632219559080951	-7.019844297353217	-7.524493522637073	-7.968258101995865	-9.425927722433705	-9.890084488135855	-11.016097487398305	-12.415338579046264	-11.396535607987317	-9.053270499966786	-8.437584844950052	-8.664055208604793	-7.868228188818762	-7.19074915006243	-7.621629687773748	-9.615639535861654	-9.795742579311444	-9.036769635287783	-9.274053863271206	-9.706371681007681	-11.711909468313344	-12.58834628707256	-12.386556103072145	-12.065822169107754	-12.119766935808379	-12.188327424970637	-11.10306277654172	-8.99554042473411	-6.530322175316357	-5.759075533348621	-5.7820912505265625	-5.637364515296198	-4.1217203515767835	-4.4968273215227725
0.07	3.8397272609959714	3.510635450735421	3.456030956744854	2.143511702131761	1.5870896128370617	1.7998515751024655	1.7558998330319753	1.6321032314313229	2.051294206409537	2.0397853109703163	1.5283148071876411	1.0514249020643618	0.46574843604749105	-0.685353437243549	-0.8739310866735366	-0.5868101370074825	-0.8543324618998938	-2.2881426706412427	-2.0996810724358284	-1.0872920517284186	-1.411823106002899	-2.6521112264269817	-1.8859652539943212	0.23264188097905247	3.4631023489383637	5.894252655075135	8.099111033046924	11.236345172569528	14.183656556854373	14.000490043890323	11.555914104382751	11.085190637679077	11.042625176956989	10.637369066204428	8.860627079169944	8.86475045066949	8.568449584083751	8.105899200813369	6.484122991744002	6.598863963291066	6.946648909121748	5.564058347970146	4.889207055354433	4.891732725668163	4.455683800154446	3.4894697647280566	2.5330876882069333	1.457706202042516	-0.0058050297455167765
0.04	7.017777353773539	8.130590199741007	7.182556144302254	5.170439416754306	4.402282753903819	3.652792634623111	1.4424133530593508	-0.3921218629743777	-1.3980189637752929	-3.6113970865086102	-3.962815409427293	-2.3635133183367785	-1.3290704842797183	-2.3301467431055656	-3.3527903134020036	-2.629087562262967	-0.12308437707804387	-0.7960567434051882	-3.520088432586931	-3.670426833950394	-3.8625303534199915	-3.1048611819304526	-1.9813773475302767	-4.313602956438345	-5.456113177208202	-5.71804780323766	-5.8162454318367125	-5.688463527057351	-6.724961844502431	-7.007230776783068	-4.790598520015955	-4.179840283341399	-4.0546134606422655	-5.057148191357221	-7.290942017025998	-6.966518312261449	-6.290106591921443	-5.564647380550923	-3.9863773149321986	0.36220814908742227	5.34977642611814	9.296905498612887	11.460079900363965	13.001428138490297	14.63096950723019	14.122653696274867	13.03048995255044	13.632022195251679	14.370087310656118
0.09	-1.6070136360071814	-2.9895747429992383	-2.930116867763857	-1.9585514465538552	-2.905984997096681	-2.631644438449456	-1.9918500562530141	-3.0365556701205776	-3.886806286897425	-3.190342904506963	-2.1111656536272676	-2.1085529140468253	-1.0886712763043533	-0.3398704141852278	-0.004384712496914744	0.5470157148928649	1.5779994031263982	1.1634064279277965	-1.572065604670783	-3.5269106689877816	-4.258856995018533	-5.655557799650126	-6.677631033151727	-5.897799538429766	-4.056900476211965	-3.2862240877182245	-3.4296282447395043	-4.098855170346482	-5.03993729023658	-5.1567121312276285	-4.639150270739236	-5.335796490691628	-7.313937237730791	-7.9807151349272445	-8.58967848401376	-9.415876657213381	-9.093656763217723	-9.705928093172751	-10.946191853223588	-11.96990996968939	-12.250758948915916	-11.954891259643247	-12.413167932684715	-12.324539924285652	-11.379710905264389	-10.206801937337843	-9.114782962727183	-8.222968248561742	-8.881113257536505
0.28	7.130198775464564	8.231560524144285	7.853668237361184	7.580528731174425	6.928022822868861	5.874839762372702	4.210907077538899	4.650817433728577	4.047159931143334	3.821833940997365	3.758213714337664	3.41884865899857	3.574794132149144	4.122758782041096	3.157268684387809	2.1675846756900796	1.8961245752355893	1.4462437361960596	3.0484055419859146	4.354762942665687	3.7469487265658614	3.5113342299475434	3.5691201664821506	3.5557764256837388	3.55205851166091	2.4954887173080422	2.273513837771752	1.6460654228282507	0.5037808904563477	-0.7434570677826642	-2.1936109361014573	-2.7930982473535693	-0.5160709079113204	1.1418945990222582	-0.36325451909730333	-0.526430032413387	1.1749773947541016	0.9672747100525214	-0.04211373087509429	-0.6178565428495517	-0.8941313277800376	-2.297941953311991	-3.4304296988066696	-4.955706490723095	-5.820122523250689	-5.582152133250119	-6.745440663853515	-8.11912662433565	-7.8105566027472335
0.56	-1.5212302017215862	-0.6091572071313749	-3.3001245742523864	-4.508201461334977	-3.6835859677385727	-4.369010039992865	-7.149422322261529	-7.435281122660548	-4.895524336768162	-2.9575077766499405	-2.9658588706897007	-3.005402493098032	-0.5365978683609285	0.22638074270555109	-1.1704764333569315	-2.457971300380862	-3.7791694920484744	-3.7290499344804218	-3.1251449505140414	-0.8812824972892059	0.7999836554138682	2.8209133775041906	5.851665031998543	9.360876650463759	12.218009283708533	12.242747398132941	12.007472846207015	11.703629004068041	10.240757433628865	8.957965560524833	9.628587771043904	9.034839137900796	6.830297766441085	5.620536961737415	3.5341394132026807	3.3044025006116513	3.850501025908656	3.039527680897457	3.323767986867942	2.7647700908564445	1.4816306579903156	2.3341328366188847	3.4191555016963733	4.092908856640861	5.745842692431388	5.029646628853463	3.4427057842660034	4.023365157995556	2.412892299547593
0.12	16.197899861168622	14.220074752190698	14.812463638904887	15.914092103802886	15.399514104854077	13.462348613115367	15.484640271649496	15.215688371456153	14.172997913789217	11.97805005202801	9.582749120769648	10.048780831785763	10.997919096871513	8.74630200154224	8.110349223544532	7.737443882889991	6.115668162804255	8.050311213724306	10.368316627212934	11.851663418766819	11.639191005021743	10.151600251997863	9.476651374914198	8.959536168918206	8.790487238784337	8.238732885909585	8.022231158309303	7.468961732372513	6.374052855650405	6.008252279346941	6.312131700314914	4.380205188868516	3.6495978297114036	4.179807355599209	3.819688713708018	4.466524698128929	6.873434975087044	10.488530756813006	12.110594689599068	9.698191288624443	7.647806265551473	7.713551083430751	9.055350188929125	8.298782531768133	6.702389558787651	6.053955356126771	3.8011847131615966	4.080871678252372	4.925137960843621
0.72	7.222670592429978	7.256200112045917	6.496811872902782	1.8695919863163013	-0.48468214775418517	1.4741776760897167	4.536247627420877	5.095081436641891	2.808010574866259	1.581276051354962	3.0556178476809492	4.4294300368474495	4.657542809453446	3.4797886836415586	3.0221242700437756	2.65446473779339	1.8811918898141826	1.4925760682612577	0.3922249332555694	-0.18311563310992796	-0.11797368293751731	-1.3141730825946354	-1.8215120378495584	-1.9767949737938153	-1.3679605272389708	1.1523900360359391	3.7019656504047447	4.262782486042298	1.9537303614931503	1.0806605754306062	2.0050820225322497	2.672876349199072	0.7401572966860286	-1.833110669648896	-2.860876421061292	-2.9302595892453738	-2.8479862816544	-3.401384458849442	-4.3985285732894255	-5.000823963681562	-4.841876821049773	-4.866021426185462	-5.388426574010069	-5.4048967998901105	-6.259840624850256	-5.87346799570858	-5.042683112333229	-4.983697735316838	-4.773624270019283
0.1	-2.3188315087313853	-2.571973390913172	-3.1305796941396196	-3.261304894485768	-3.2837009433281352	-4.0181199499707745	-3.9717183798911293	-3.3921959617787607	-2.980619268592065	-1.9986584249898058	-2.580425926501306	-3.17709264927106	-2.641764825508659	-1.9601887386956633	-2.4094596586974504	-3.8113864951665093	-3.7732739734586858	-4.368725662281044	-4.429024191544748	-3.9432927907423903	-3.981258646597496	-4.61836421636167	-4.713342612280535	-5.485217260188904	-7.630832796650836	-8.75541083748525	-8.731598172681991	-7.30964209210741	-8.410449441770993	-11.121249786487361	-10.896044941524487	-9.52216890864647	-10.399507759324912	-11.957286509574558	-10.895933166926469	-10.674965534089921	-11.083365708039807	-9.13239922010095	-6.624391881908494	-5.380940515867088	-3.2285745429858608	-0.522183646740153	-0.772193064752976	-0.8464426813981731	-0.7477636304126776	-0.15202329884658639	1.1419176862531515	4.223429292991312	6.993984641938738
0.72																		9.985980030881443	8.85781672776072	8.567444527848892	7.91213116632219	7.245097189370533	7.283520003879424	6.9144629149973795	6.699819410365599	5.332384584829278	3.1979761655675887	4.577201877141292	5.5964979196196865	6.770504194663054	5.936958448137915	4.797709312427116	4.505888073804414	5.4306213888968315	8.420572161871569	13.620111852993873	16.56404710052812	20.054257572489654	21.165509281328916	20.76317183721114	22.353948056665054	20.591914710715834	21.38615732666286	23.4023143052705	24.213301311555746	19.71631031616993	19.18022597846484	18.628977608400852	18.795002290027305
0.04	4.398157128269538	5.738953868694644	8.570545252059595	11.140641670061932	11.408695184124234	10.017084417026489	8.54763857303066	6.163910652752286	3.697843173383383	0.7818394135812454	-1.7049224437249322	-3.548251428224944	-4.520297100280992	-4.070850832782028	-5.3141619429680915	-5.775015348699441	-5.885600793607047	-6.921587839005703	-6.917139348884582	-5.250971460230467	0.606236923267744	2.5917349520178306	2.0205486248504627	1.2345109921178405	1.757056715873773	-0.02410828622490868	-0.885903923574638	-0.9949163771740928	-2.6891049049722184	-3.1464533155451093	-1.969114974806132	-1.7637607460656781	-3.4723634004835375	-4.141774375238505	-4.687915566729217	-6.156291534283312	-5.390866449351009	-6.54377385293855	-6.696190936916416	-6.310902774273266	-7.279665034926474	-6.998066430947112	-7.378352942507185	-7.804431465687934	-8.038749894376565	-10.121324972499949	-9.044621946876333	-8.362096803166516	-8.293969194831561
0.03	-2.021240443802384	3.6438615263378438	8.51069801265976	10.919907531070109	15.974862289311233	16.791946969808407	18.67915956699383	19.88555973531267	19.157517490737774	18.19786675088352	18.734463671413465	19.309715340012886	17.56110415959428	16.22748649167025	15.695886437675583	11.927274231569669	11.228938573602221	17.10138174608454	20.44280391522463	22.74928472462433	24.71355730886168	22.575030409219238	19.383470585788217	17.209499100561914	16.104258034285778	12.552386320587928	12.292443830165212	9.72285345194905	6.848994831789653	5.173961949381045	4.4682841849360315	4.591627540606488	3.5366637845249542	2.4224989804762203	0.07823795930468691	-0.8552545318056133	-1.0695632596708222	-1.4152259879990225	-2.2828366656485386	-2.4295763343317986	-2.7127725344727835	-3.3729776542055205	-3.975029725885193	-4.445210386418374	-5.113432398598505	-5.911589049712262	-5.210361366642246	-4.4394567090209165	-5.069736391518134
0.2	1.228899540684239	0.29186144608906517	-0.5424406529261177	-0.7678171533564395	-0.4793608614383231	2.4061379003354446	7.432396318321196	12.868597747013588	17.841325252941537	18.692695725331014	16.735643412805324	16.753081716384905	17.19162254239145	16.25979711211894	13.3768127324415	12.214105072592766	10.71088926740672	8.32800165588538	7.462759914382971	6.959865402409086	5.6833779384223675	4.306396213140303	3.637430186590322	3.586487247129135	3.2121703688914494	2.3060854982428793	2.5454161493828664	1.923486367869117	1.631398895320821	-0.4720070957102891	-0.5165200000517274	-1.1424073120891975	-1.0763668631775616	-1.3157292833987952	-1.2299957805441295	-2.230757454408952	-2.646058516155321	-2.9396463543215887	-2.908690499660345	-3.1527293681773827	-2.3924644314572916	-3.1684147372100853	-1.4529304680616022	2.5452385990999034	5.681192242617797	5.208286354867383	7.390669686540811	7.828676839981021	6.645425207270556
0.4	0.01706292188905678	0.034725112697998384	0.10663360603092542	0.27207917494533973	-0.7240877202103277	-0.20146162589553995	-0.14748068143214255	0.28682405735627015	0.6425418147836481	1.0224066205430944	6.9175820938698465	14.111174747512344	18.788856342571485	20.819505762515142	24.189753420117277	24.94386324208032	25.364171573119215	27.262526072801272	28.530404755119683	29.27573155010041	29.3705808663235	28.74126976717539	25.898155029180863	24.4116821557187	26.47835402209322	26.22421850702805	22.45024895924228	18.335007442861034	15.572120944612756	14.039994574482641	11.66308811091546	10.725953579575695	7.254769387939966	5.039836752731944	3.2737729684729118	2.8846969827614046	3.3638341264983893	1.852348208204404	0.4415808425271024	-0.12425705594471026	-0.8431691096891569	-0.2307770283121684	-1.2969532592850896	-0.8466234193363746	-0.4224474565050258	2.825642521425941	8.903089902390555	12.052801219290508	10.48395973220881
0.18	13.0651811063439	12.219532511869375	12.530593990448338	11.17217563139711	8.856179630867402	7.8453858410042585	4.970620189513298	3.7008740272085774	2.4499819330145556	0.8241628976472057	0.09915622754992626	-2.335396433187398	-2.20113059848979	-2.513314640716338	-3.296581086857074	-4.2307641493861325	-4.315011288171455	-4.476032908604694	-4.7909242296385415	-5.716248722590201	-5.826741063173017	-5.362148757014893	-5.842162174815414	-3.2852699976729554	0.7181225362824648	6.266529704786869	9.898224959044768	12.393330533480011	14.742418096879547	14.910845050608188	15.564201058607594	17.43066243690359	18.6334190105499	19.27236167231038	19.614577656618664	18.70498493083565	16.762105539569816	13.68626318906064	12.41288923856537	9.633339071850777	7.840806944446257	7.667331242444476	8.195065429054672	11.101173770236912	10.767463412356136	9.473362156201368	7.84317664501517	6.90957395770787	3.990601117901349
0.4	-7.444618390646653	-8.184357516967992	-8.529727670699799	-9.723077368646187	-11.02032658260282	-10.741023524630563	-11.770779731772379	-12.840640191068246	-13.960619386905577	-13.904030351876543	-14.061615541363949	-14.451675743134075	-16.430960418608343	-16.899252766328758	-17.397169021611646	-18.615392693973668	-20.026008547793886	-20.808656634156556	-21.73996383008417	-22.068400346720516	-22.22110800494658	-22.118274764384473	-22.148527701598397	-22.412379249625047	-22.706053709107962	-23.470771195028227	-23.13919038241673	-23.35658021988781	-24.240475623594072	-24.808549460276005	-24.510388251493076	-24.679870172911947	-24.241389910002162	-25.245470992019015	-24.693821851164174	-24.2508945060625	-25.523104680050643	-25.939642291310662	-26.58327830425342	-25.108937536496533	-21.524640120730417	-17.71830701867431	-13.099408210840636	-12.939871819218922	-14.086798277998753	-13.080414538522959	-14.155634428511107	-16.235437812149314	-16.67581228580456
0.28	10.985731491477566	13.142257852316334	12.039540211682898	13.281807835253474	15.621774557077543	16.184796265573382	13.26337264437494	12.008059961632782	12.241116778878279	12.918498126778985	11.080921553477161	10.042920446580915	10.516426355472753	11.24437497957129	13.051655343358988	16.325311986967918	18.821509569479304	20.096925680499723	20.542037156044486	21.253177472513883	19.127299314677416	17.987208251696543	16.31230038859094	15.682358156319154	13.449754281763816	10.913077918548773	10.857560559944503	11.419436630578197	8.44533453631152	8.121362992224803	6.679774627544802	5.664911180251465	5.350521302450041	5.704847337956245	5.611948367544251	3.9920643649703607	4.13901393844305	2.902769966045895	1.3920004814826115	0.7746336252173123	-0.5087193991185259	-0.7343343785736209	0.07335615234271131	0.6994356409185798	-1.2786891026342673	-0.3678582529472081	1.902259894440526	0.9004142229319996	-0.13341938124836616
0.56	3.478052618706897	4.796524340228245	5.879227426074777	5.254456600641191	2.749191926880158	1.5867871854700297	4.4583295020731555	7.801485832357983	12.02370586246785	14.815527058098724	17.01641617756593	19.287938321530163	17.161024480611772	17.459430533768497	17.480256271467	16.838695990130745	17.69246138273236	18.917264537887576	19.288651981659058	16.889157893916277	14.821684939226259	14.811592843021074	12.455337794367736	6.899626941879134	3.040446574390117	-0.18478871813144337	-3.9050228417402337	-8.684929600811785	-10.658313001842807	-9.897713284883395	-10.90923837488991	-13.201310467772139	-12.455101189629396	-12.566602797107407	-13.961581007273345	-13.340170088565202	-14.277347781887578	-15.572021102835755	-15.61212663476207	-15.363566204187265	-16.17299218568236	-16.595902119864995	-16.58693337643067	-17.354914204979494	-17.971888584855023	-16.56568908447263	-16.797212014577262	-17.575433573548665	-18.057504294799188
0.28	9.426830006757797	10.669321123870915	12.766264121756379	11.514725838398377	9.535385694299883	7.802201716355022	7.718440571605235	6.864745480094143	6.225416035268786	5.248092446282726	3.576603288333729	3.1199387987627176	3.490912028285713	1.7070678227660636	2.804103662371965	6.078386625467473	7.575012122230142	8.01889953839268	7.585237676325008	6.080584485643165	4.596480046735522	4.767047542613128	3.9307574877887532	2.46813203994909	1.7459506808148788	3.1379842992721407	6.108142539956248	8.943858638938941	10.636151711357726	10.804220931845983	10.657721120051129	10.014274223844147	10.452731684070855	9.19948357903479	8.026896517809206	6.385534273100269	4.644811272655225	3.392749055110272	3.3525988578650256	2.4589764269415397	1.0491986911881739	0.9485982334927101	1.7332701243495734	0.9249609024168777	0.10004217945677851	-0.6505793275765797	-0.06319123756991019	-1.3378525643973518	-1.770388777355187
0.07	1.8380222515571774	2.188285492201487	1.4809107300479027	1.1605967677368767	0.5600528046344664	1.3074902542819302	2.144151117174971	1.0271209498370624	0.8209081079047564	1.404190079544044	0.7662609161248497	0.33069450253280763	-0.5671907839196493	-0.660120243053413	-1.1521023629556382	-0.7591388440995743	-0.2646434757518463	-0.2188513738507467	-0.7001696621405529	-1.2723599732123319	-2.0256505869494603	-3.013273210726652	-2.677232495667461	-3.133181838270481	-3.3178214342670813	-2.9335010071979184	-2.720420215817825	-2.483923741855534	-2.749532746211763	-2.543698179858481	-1.5378369145912387	-1.5538644111720572	-2.6509296655359336	-2.8327689626314196	-3.695379321356434	-2.9739819059680173	-2.6957257857194747	-2.6224081788880653	0.2998714850077917	5.387432850180097	7.903610730978251	7.823597972215879	9.946541757190197	11.34700436054787	11.547089359264163	10.25619019813626	9.055834215664134	9.005507771219996	8.276847584031664
0.04	-4.246419597083822	-4.456908624756984	-5.0955359078249245	-6.422810123320517	-6.88650427245468	-6.1195094041348455	-2.4113788997151175	-2.0837697081568507	-1.3998182611116903	1.0904686585165493	0.4590269064967245	1.1153858959892986	-0.7276552609050881	-0.5257180629719116	-2.2366800831697233	-3.063891052465685	-5.277791837859517	-6.833494364770921	-6.402606690509131	-5.19736626613814	-5.466799361142044	-6.750568782480066	-5.845704610523676	-7.245522132436342	-7.513256366825331	-8.161068335844405	-9.107085944752377	-9.108980051836568	-8.55270055177678	-7.049891136046611	-3.195063393935172	-0.4854867550481572	0.6354137663192674	0.7259363658639018	1.7855364256461996	0.3072582624778022	0.2949015393619092	-0.1110652648667525	-0.7416454091664875	-2.349653289436638	-3.803159563999806	-3.944597125640911	-4.501057747361607	-5.543143457166778	-7.18792686723426	-7.7290924264178145	-6.885870879320208	-5.604349063296489	-3.330303756668755
0.12	-2.9617310122450675	-2.2590050331533504	-3.8196148558666607	-4.9291917059638735	-3.297784487930528	-3.5039873301375266	-4.897433745114633	-4.577022248591426	-3.3388970098337154	-4.517745548958381	-4.060762319062363	-3.9065631688879066	-5.088641777410558	-5.723227609835526	-5.492548361583111	-5.076783214309351	-3.830001394663121	-0.7975059246112792	1.8846491159480507	5.20970090222697	6.513415126136707	5.933699369230588	6.0067708284028285	6.204578478742647	5.228144590985899	3.8212118236118116	3.5790870615549935	2.4955764450807365	1.533506370022259	0.784554288315924	-0.18339306671627043	0.3054356878413529	-0.6918783090664888	-2.262477388843493	-2.230664271019812	-2.357106174323377	-3.7503086673606987	-3.4950345024352174	-3.3050801861819252	-5.058412058124915	-4.851271076043901	-5.2660634678523195	-5.688901492738786	-5.650241751124298	-6.696173764861577	-6.394942180702152	-6.521754874219745	-7.864714618725593	-7.005603123575391
0.4	-32.938264332583486	-33.288048326955376	-32.61610377932188	-29.955803602151292	-26.583816446662652	-25.91052748345468	-25.22840044428189	-24.848843278136755	-26.25570042296261	-26.20246416552952	-26.650067948427363	-25.97029876415614	-27.075976778886655	-26.463927374804385	-26.107523359557177	-25.41324973820484	-25.083769606150888	-25.12105573795128	-25.851661614480562	-26.22426853609535	-24.988129031255	-25.040453272403127	-25.24772796200859	-26.153333194437984	-27.36955893564339	-26.851355301795735	-25.05963180373788	-23.689120724948523	-24.089031572568373	-23.283556003368545	-22.789578922440022	-23.027166272108772	-24.05581026367912	-24.117416943704534	-26.50213751972263	-27.611336006795106	-27.50582512684573	-28.59536396554946	-28.95476349978319	-29.04996666928635	-29.664873366350292	-30.278741524866618	-30.859521113747483	-32.29783348512746	-33.057404090595426	-33.90855308003347	-33.93785559655697	-33.78559507362006	-33.67258951968111
0.12	-18.290053927790034	-19.334778083908013	-20.977060182993398	-19.81099731515124	-15.17358647164366	-7.286531538507774	-1.4460148760995537	4.139038085586989	8.03419346118396	9.949317078144603	11.883056710973548	13.165308545892188	14.539530576711016	15.475041416509185	16.65599424025949	19.839701937662866	22.37186233333054	22.64877403524578	24.666954556951524	24.605953220459895	24.88105248580551	25.022673911967573	25.938792983394634	19.14465200588009	15.27768966244868	14.932898035232057	16.32120896198144	17.181680436803603	15.243142531894094	11.684272547805861	11.68411404202817	14.145029129897836	15.55890349970268	13.196618441698462	11.107740214922941	6.485654874324098	5.46692730357843	7.270106397988627	9.442403458911897	11.949101965108255	11.821929306674193	13.176931345414289	15.478372022182825	16.805617360356464	18.356401408079194	20.7083494254	22.76976773998149	23.26015245115707	23.947533022475113
0.24	-25.57718679673139	-20.161624274054347	-14.498497630454864	-13.8281745658267	-16.06818693671721	-15.334582087924971	-15.806711932537695	-17.45819049268257	-19.390166476599617	-21.087569300121267	-21.54495041227844	-22.37216120681743	-23.35730523740871	-23.794564678027534	-25.139760325724417	-25.83255735715737	-26.216852938309998	-26.704200638213152	-27.945711247547464	-28.643655666165223	-29.456748915825237	-27.557813622038253	-23.30933277509334	-18.620057495885938	-15.560410533986058	-15.533831117508399	-16.631120785515847	-15.340853220950578	-19.182052348271796	-20.26235595048145	-21.183178151735028	-22.91142340253115	-23.91735444460386	-24.797556675575528	-25.877649610234137	-27.490165679662653	-28.158670586489308	-29.576347440762994	-28.62912871568615	-28.26087576675375	-29.892233880288565	-29.966718190249956	-29.42952104213915	-28.306417181430902	-29.361249851490513	-29.157883121390626	-30.213657826281135	-30.976399029703252	-30.850523393872038
0.05	-14.7565797882798	-14.49192297297651	-13.866741642386543	-13.93806735931863	-13.50101449003423	-14.908731822833374	-16.11545852785926	-16.43153453062476	-16.279934346222817	-16.521659967858355	-17.468315666975876	-17.419930138985464	-17.935420042667367	-16.48958197424546	-17.03614683429516	-17.217436337185866	-16.989857313830136	-15.85202097065796	-15.570909840759043	-16.003994776481385	-16.36915977911258	-15.26066459166534	-14.836467324168652	-15.499116021674205	-15.738021308505111	-12.70422814869972	-7.683320746021934	-4.259183258335639	-2.609163903002205	-1.419347995270165	-0.8547802810959126	-0.16504859905800373	-1.7720135546894227	-1.864376492664853	-2.8576709588256435	-4.017594888690645	-5.217107163482304	-5.685168044772446	-6.6549957396276795	-8.30968446293334	-9.445848559668832	-10.662955474527593	-10.437012438852001	-10.605276290643246	-10.512381930547498	-10.397451301091628	-11.173011485497483	-11.16951285490277	-11.60261070196539
0.09	5.627751321214021	4.179860387668015	2.860615105916999	2.6561029983295583	3.350475744825168	4.98245544216163	6.4951508779657985	5.758722058522494	5.649171221636955	5.264618969749748	4.580139151286339	4.747552778623046	4.067847129954707	2.7103428289704823	2.1273556064001653	1.2446066080769853	1.2667840568248678	0.9063977363524103	0.2722976405157098	-0.59769192117502	0.09799520188810362	4.156713007976066	9.835827113020173	11.453941891418822	12.996921349827595	13.406088568359728	12.182822145758216	12.702166178368337	12.865977933328132	13.412953124924861	14.218131116292092	13.12577928801759	12.12763126296175	10.562313272178905	10.333290727526403	10.510615002003092	8.58902472278318	7.115230779802907	8.156298826479215	8.211840484624346	5.738771620434065	5.11748053648823	4.880602082582165	5.444701966696812	4.016079337262106	4.3232079227834035	7.637448990682977	11.101813941279651	11.766645467414797
0.2	21.844220807290483	18.560152357004412	15.974855306689378	17.189088077417296	18.164293627927407	19.70868369103829	20.43119075142458	20.122083503942847	20.10640885082306	19.568945710366975	18.47843498848593	18.7328085747601	17.616789334567798	14.344644370387954	11.06920536146248	9.70883747886505	9.824335745720788	6.2697008027559065	3.620436509849924	2.6305328125347387	2.2555016039385407	1.2053511025990247	-0.33371040304552224	-1.2050827581784773	-1.5769209668215183	-1.2937270625473118	-1.7703016336521316	-2.1661473798017425	-3.9361372916119564	-0.25054767325847394	3.9832663708909735	5.855277789121558	5.608658907134753	7.702896887954964	7.992817033962453	6.3984801034450385	4.507400110231131	4.895825060258929	6.6971115709067135	3.7637655918306336	0.41448260362550826	-0.3554392526230927	-0.09457392752378979	0.6067456405937364	-0.6766642781314118	-0.5735088545165468	1.2309487070305636	1.7457583276027293	0.04048648005129252
0.1	12.672313624278033	11.786839985592536	9.896466397125707	7.3256352806291005	5.626906955984779	6.100955595198869	6.777147400547605	4.490909783864197	0.0026596878723665895	-2.597411117346681	-2.0844246250256475	-2.18616952753743	-5.358733839071334	-5.251769155067251	-2.6695942156353	-1.9837619530158719	-3.429278530816319	-3.8975560689742537	-0.5948741071834718	2.3419363932272574	3.9309131473578134	5.164317531433852	5.228311878764572	3.344634408052187	1.3825143712000596	0.7442065291084958	-1.5586062234677058	-2.4913120691145565	-0.12004791824325878	3.641945244641306	5.132731200980885	4.5917328429175654	4.855979624338374	7.009959077868444	9.028803353724541	8.604176892655246	8.772770360217478	9.206841857770613	6.6964536810619535	1.84195077253203	0.12560573367937877	0.41244539760181453	1.3230951010614973	3.9155739573600954	5.955232858315256	6.031227138381567	7.9887302382065855	10.351473401811404	11.937636739332632
0.36	17.684504347406836	14.372866830580087	14.089403627795413	14.766084901491261	14.934369392714295	13.086258172753624	13.952853246553353	18.8875725719	19.410177722748706	17.570329242786563	18.31951932589967	15.223521906470204	14.929389647569629	13.219035880351619	12.353052228730554	12.349442380889109	13.656688598986996	13.73246257752053	11.932878711074657	11.877412748359397	13.642137263292192	15.628256202656353	17.031710294312397	17.625129655855893	17.89310907880398	17.234715377272515	17.516053935858586	18.460565805199145	18.416053527287822	17.35049134510046	16.23217914614643	15.066949897491178	14.830620730752564	14.598821319353398	10.944082673929664	9.254160146117513	8.445215171647938	11.918081760891887	14.58721747055197	14.963819150937347	15.439369123578622	14.141524219824113	10.983100545430268	9.706142096353595	9.145566755140123	7.288276077647431	7.25606420393418	7.7519748173597876	5.133243462230688
0.08	-7.639462331073631	-8.18034501479972	-8.013294206117806	-9.627279881358675	-9.940454169364322	-11.31354659240327	-11.48358075204375	-11.613453624298266	-12.115594329998302	-12.72396707140021	-12.370154353076423	-12.52856118372285	-13.646537986418963	-13.440066927960714	-12.035549508304555	-12.871262356390787	-13.455972974964936	-13.87488591201236	-11.213838930973488	-4.927494740806068	0.9279717315257301	6.689894180052519	11.431269126431616	14.282814215877437	16.39716623719886	16.625332902410122	16.888565974408635	18.442612935704588	19.727342953126822	20.010009809819422	20.07512896933153	18.881793554742032	18.03950708850867	16.922108724051228	16.530420734700996	17.6498350615706	18.181374582429726	20.319284010602274	21.988647540452646	23.08110677026562	24.456796997908214	24.28217772679635	19.987935563886566	16.5901139624506	16.218703705556322	17.73313968029879	21.49317209229301	23.275802831113026	24.10419647096299
0.28	-0.9052477008281485	-0.5654301026048785	-0.17737421414425825	-0.8236744185947984	-0.9249559571601225	-1.6692379199054628	-1.1462139494618526	-0.7941653624131035	-1.1078649792365738	-2.2776685226808766	-2.8110494573303626	-3.861212549581353	-2.947563981950921	-3.229742529657912	-4.5700175792860875	-4.063039747742792	-4.57078914037961	-5.823594433760327	-4.954970025321138	-5.020160059590964	-5.364469780808157	-4.348365697762169	-4.7219545590175755	-5.128394010309059	-5.140087601060074	-4.353306682131375	-6.1959226529923015	-6.727901372757728	-6.699672356065626	-5.998413626108324	-5.3018491777026995	-5.33258570584325	-4.679630596224726	-3.388211041690951	-2.6781045020068177	-2.967265150258129	-5.898232498574629	-6.011670932578582	-6.286501031386393	-5.819128341301294	-1.7803507716996378	2.227959112618649	6.19384916429474	6.7922259259303885	6.9177151948918905	6.23353012635291	6.483586995789032	6.484043076321676	6.746751151447249
0.02	-21.709302943501193	-21.597333143026013	-19.75453341351288	-18.746266602043065	-17.976820487192803	-15.969262226304785	-15.382383625368377	-14.477535534067968	-15.37042537225556	-15.63041116902928	-16.472128752364725	-19.5425557213482	-20.027530251813452	-19.676565771276486	-19.6590780368374	-19.957409310329453	-21.48077822382495	-22.117675555578707	-22.64902017477644	-23.291901902717967	-23.528393180094163	-23.902781349278705	-23.512935235951247	-23.615019713678898	-23.429537885193618	-22.909101108147624	-23.039370356958024	-23.48626623105241	-23.744728661281712	-24.288665748664677	-24.308859639395145	-23.559362962094525	-23.348936779297382	-24.487121337407068	-25.52361767413762	-24.47521396726338	-22.952521993692557	-20.492690525692275	-18.217858865199148	-17.107969956395145	-14.549483472983198	-10.493678303939006	-6.480830537733695	-0.5569101319568546	4.209797853552047	7.436870481967972	10.211452292393176	12.923671528133994	13.823845362994874
0.36	13.266889243333722	12.780989195254463	13.498072401091491	11.66240233178263	10.325840094963255	9.502606895361978	7.469305736893276	6.366841555053554	4.360964133145089	4.530296764025266	3.727138760285257	0.5925833737615704	-0.20336562107873135	2.8754898030420435	8.181162967437047	10.876071222336122	10.206185484094561	10.007103727261438	11.42009548487097	11.059867806744236	9.87650351304002	7.345624727693064	6.953623667078475	7.526698367473017	7.852440726211498	7.06440645966768	4.838186338833793	2.5009415748333197	2.506433065057415	1.7497731245430685	1.0059955719390885	1.780498661020026	0.4455198713945947	-0.512373595633882	-0.3862949657352317	-1.7457317025601355	-0.4052653858021742	-1.805466302188151	-4.020820168657913	-3.4131089774027004	-2.5093045541852987	-3.1236791042450918	0.03342845160165098	4.814374230276947	8.104502556344457	10.01536976521733	9.515057962182553	9.028582029191554	9.903063437229406
0.06	13.046698825445304	13.271023044075207	11.259158452492585	9.855601439847433	8.928091994471501	7.303222966043521	4.381045384477545	4.413714181903174	4.240232040566099	2.160834245802178	1.3509059158595278	-0.4916620653862651	-0.3430930203997775	-0.9288915970313667	0.5996262717292211	-0.4826713412220869	-1.686411812278962	-1.1301592139470529	2.973265459359908	8.447300975827744	12.367257182118607	16.011186279026873	19.51341481870746	21.918962422461775	21.47665855101991	20.215768943992245	20.46774770513707	21.408659983588123	22.51448432807851	23.718658921032826	24.387571998097854	25.97353288425387	27.196833845270163	28.981164329160094	30.720470457002705	29.577740262227493	29.62683257905111	29.522575656739434	28.713695677918636	27.446373871676215	27.46395971840505	25.867584573464484	23.635120861830814	22.439714091828762	21.81686837832305	22.55380114744527	22.578454783578707	21.366631790614605	19.76358755101026
0.03	-10.986393592131648	-4.237517725187345	2.2540896975669398	5.955068175997127	9.268970980295975	11.372816708087228	11.613857339521331	12.946903331023137	14.327410209101657	14.996324577651137	15.437228613893453	15.875114494815037	16.549772818809387	14.743215533949169	13.518778780592612	12.920639565759743	12.330652892168445	13.429299875479941	13.615759668875057	14.145290638381795	12.08940441159001	10.733935346632379	9.83926337780619	10.486127390894467	12.058124374993653	11.759464190321864	10.694628901180423	9.326981619923544	7.448130110641415	7.3483993129022736	8.522718407650629	9.998504352947037	10.620064632620895	10.353526743003542	6.3581343436156885	3.616973651215062	3.927287157365882	5.893341126324813	7.361086637457646	3.0931484157179483	-0.2989787614355208	-0.10764960778359978	-0.124705226851475	-1.6990061294888363	-6.195503840171611	-8.423177120362425	-7.604103526369386	-6.121851921470579	-7.942279821827441
0.08	-17.802472730576667	-16.92469799857507	-16.78467181247565	-15.937995677787328	-13.65091354260678	-13.078805610513854	-14.379121783184665	-15.286344193893441	-15.6022240543953	-15.765807938740217	-16.875737974811102	-18.527508806323368	-17.975932226096425	-17.708058843247528	-17.414652094122204	-17.181239030652108	-18.101420858412922	-18.75569180850364	-17.222511179549002	-16.394283991071227	-18.512075284675447	-20.15880160069714	-20.686364122081017	-19.481425693617616	-20.217712134097177	-20.25538889850197	-19.737099046043674	-20.517368651906168	-20.681100307010112	-21.18404998076725	-22.853574552083302	-21.347899803498407	-21.529328866618926	-22.350496756755376	-22.639065029415704	-20.820926920319117	-20.429751361419513	-20.153604346932006	-19.540766398122734	-19.979454624986616	-19.61746783819988	-19.64430999380953	-20.432861322600793	-20.648358862412962	-21.205831498953856	-22.171808536184656	-22.614609733836033	-22.393108291900433	-22.56837556729824
0.56	-25.564621138346624	-25.038291062091858	-25.142132157746993	-25.490046626188075	-25.639273477668432	-25.501485008218623	-26.825925398727442	-26.481490989062053	-25.274377729536404	-25.445129445157754	-24.27253854181432	-24.92023638163662	-26.5865921871317	-25.65223716861795	-24.325154427229606	-25.976901699968685	-26.476644622236265	-27.191377423599747	-26.449878019093518	-26.191947541449053	-25.089211088182175	-26.074903354032116	-26.969569630960393	-25.835140743347715	-25.35078065818525	-25.622805992760874	-25.776653361488506	-25.24128305260676	-26.89473292796864	-26.421308082121314	-26.225935918283547	-25.654602344249213	-26.079534829696755	-25.48873788952342	-26.03907879385242	-26.090336830596613	-26.134125658754343	-24.774049087347933	-25.058814339229045	-25.316741706658426	-25.502223224403302	-26.46826652774721	-25.159269042669365	-25.441267650748117	-25.75238353392912	-25.706018460007883	-26.41098600532974	-26.711466969539238	-26.980149909094578
0.12	18.62987605524426	20.732499589991313	23.56449416778026	24.95021784327259	24.465697453785843	23.48602473839299	21.053450128046855	19.922355197148143	20.556622819254876	20.886955226560026	18.47218695818166	17.59948952452934	17.284183547870036	16.524356465749	17.222871228444284	19.584839198932265	22.762062224097924	26.132425856017385	27.787492285238763	28.157445476458115	28.907013061147744	29.976397190827093	29.543699826994704	29.736287999491587	25.733417171920472	24.062572515299358	24.952998046846666	27.06147938279856	29.068673581440372	30.16067697042633	30.409862925935478	30.424302082844896	27.550972639678925	23.410153037060574	19.790035339375187	19.03566724563168	21.195997914177262	23.985654487449573	25.2941709732655	23.54828659787494	21.758202955163306	20.03913425995504	18.543273501387766	15.271652624750551	14.093011093531096	13.129364554435377	13.060678206112136	11.433595870403089	9.428395937864316
0.03	1.108138094062042	2.70176237053181	2.169979215796033	1.270668420715225	1.1513421212728474	1.4032426570657748	-0.17785148077538793	-2.3887055959115884	-2.536625013437444	-1.264635537878533	-0.8279648207861499	-3.179331983097498	-5.542626630175121	-6.679958255309984	-5.548798815332127	-5.563888879192717	-6.282182430839661	-7.326389395374719	-7.249341484743404	-6.141506973839341	-2.9955793676781184	-1.8917964716854812	-2.252060902122139	-2.2732087968055765	-2.201276800655691	-3.3707933135102905	-3.407023257960006	-3.8407119439845374	-5.063664806510353	-5.0466114741998425	-4.28597175795246	-4.489952459736671	-2.1433554250002516	0.3667965835236373	0.16443093359370664	-1.576624957866045	-1.0112902068772769	-1.5138648965963881	-2.075952510096613	-3.309414065689353	-3.6701753341334467	-4.587375411788912	-4.806691933364242	-5.269419678969442	-5.709414562017827	-5.33758610854327	-6.191901715105914	-7.624944912490854	-7.750442455250678
0.06	10.085901379580854	9.501488077320708	7.8902051300577725	8.08966072089688	7.679356168977158	6.857861918996129	8.721648533835456	5.191875613797059	3.224734555817996	2.6050356208845926	2.3785855936709623	2.8860267017731545	1.7608894311331014	0.4635260353354411	-0.33914641404467005	0.07375332909560939	2.965761400615257	6.878516963318354	9.205848770642682	8.76359243124255	7.532541165294411	5.095423045256759	3.7786054281934653	3.7080195933721924	4.199378561826357	4.087776701749469	3.222499806186015	2.555235149125508	0.4428251888990573	-0.647326469620026	0.11684000113873338	1.001455248858079	1.996291540062117	4.279851812612613	3.5477971595286206	1.7847923369452445	1.3400501721837301	1.9120648820780772	-0.49948379258764675	-0.9953215772992863	-0.09599490768147945	-0.1105368148575252	-0.2969276055451573	-0.10985190243066256	-1.1920665553320973	-1.6876098236458787	-2.5690085050704994	-3.7627861189656073	-3.9272737382078517
0.05	32.55343387530928	29.364178156903904	27.214069158544376	25.1050349038417	25.654056743528116	26.289595759469506	23.945503315577938	21.832779271621874	22.48932682391272	22.361424319840737	22.389425324932816	22.688213596070682	20.724019706496847	18.77129279349751	19.06086988623494	20.395528005296242	20.914469662421126	22.245713616854673	22.311386618641677	20.95588056344576	18.547079328510648	18.84525670805624	21.065309030760346	20.18884974052162	17.407192034726734	17.47918688135873	19.18904931536929	20.301253832655178	18.875477474927294	19.107427783326685	21.518281157644637	22.51084839156131	23.217471151632765	22.455096322853436	19.66463116548175	18.184756005257057	18.13828860143728	17.585691454355597	19.04836696656527	18.154098924650597	16.60456016679136	17.94966351723214	17.725143064691437	14.71119340020212	14.911591939893455	15.604452544552103	12.810613975398368	11.982064647337225	13.500247414927045
0.07	-34.4326682194473	-35.582109282837855	-35.45870629308788	-36.8481820499009	-36.02695366528228	-30.51575922699476	-27.231068563536823	-26.910678863356367	-27.500900059671864	-26.37307292199189	-25.572879129073414	-25.914609322950568	-27.0775964694797	-28.169366064300917	-29.10950737496219	-28.981361043216367	-28.278900423122934	-28.397913479614033	-30.452948109380003	-31.170471781950525	-30.689069335348734	-32.77292758218094	-34.500926777337654	-35.602131231672715	-34.98937902243436	-35.25487575095126	-36.432020748575965	-36.379002139497004	-35.961399045032564	-36.12299414864505	-34.41021204233757	-29.79393044118735	-24.509432458153626	-20.50343722973878	-16.927099796549086	-14.224964989681894	-11.451934390514609	-11.040382697568731	-10.522338979808922	-11.484415464510178	-13.556214961080968	-14.978485458737623	-17.185810801909824	-19.38496426607982	-21.586151655213214	-22.624889054195506	-23.240547808991025	-24.4088855902872	-23.220130560349673
0.01	-36.168646018006264	-38.02107714334552	-37.59558273017924	-37.86628855085905	-38.42434616588555	-38.65500845860846	-37.62395470367262	-33.98600676112698	-31.882495882993467	-32.78268743717517	-33.7371405335828	-32.09588495441409	-32.106698291258084	-34.59049477193517	-34.93782167498775	-34.78614960869892	-36.958362126484474	-36.272650832883386	-32.460159327823675	-29.2311731498378	-28.81803610518159	-30.26179661114098	-32.11246081015686	-32.043858026028914	-33.14494074343219	-34.144235682459765	-35.07390986006748	-35.46185550058947	-36.50926679886958	-38.0284871909689	-38.021911237994814	-38.62482566768394	-38.82079316157175	-38.96927931587392	-40.39982497017754	-41.621503672426016	-41.597077411912906	-40.28796644919429	-37.07898828115325	-33.103243538179015	-32.21676642769344	-31.405536352564866	-30.39247772818375	-30.880475740481018	-34.341955766831894	-36.3241832412358	-36.90684365024378	-37.14843236357767	-37.36150261542048
0.18	-5.432259768071958	0.013337884379595266	4.296405880188871	6.8931272737123095	9.336451862103615	10.809610039238635	11.367237386455798	12.132927559931929	12.287323765432546	12.270693443465248	12.230430840415025	9.602200886802962	6.634610953399047	7.588003212145523	8.741552501270391	10.23398396839832	11.782513776288411	11.502648980533806	12.147945281143961	13.112664681955835	14.46132773603965	16.352859491921535	15.501455612079695	13.732325432715399	12.289630243970095	12.03466324822925	13.020626146991589	16.412754343662414	19.621847446832106	20.637680795167782	19.868270220053077	19.398944112167513	19.477968034379757	19.62018837554082	15.862826964666866	9.47154351953425	8.183856692269131	9.673809312205009	11.861527645788868	13.181820323861459	12.258950622750163	7.687964529576632	5.942900399461109	8.376605179978128	11.855291576760663	15.645467568289718	17.616253802254633	14.423758878856887	10.689822187228472
0.2	-7.101071158546539	-8.07921190254897	-8.972308000927477	-8.466828011200683	-9.20415234644878	-9.471619581523484	-6.90858799024241	-1.6551532466599639	2.3175525200481815	6.291205288868753	8.480279162345198	6.650830673633891	2.5755881093478905	1.6117804423717246	1.8558204466208537	2.4064892751943034	-0.9671057684029449	-1.8186733067242855	-2.1214362198577135	-3.983522090393471	-5.21006071677747	-5.775654303611077	-5.114650522792054	-4.879010418588948	-3.6279422373077352	-4.88208210411684	-5.2507341872005355	-4.980147312895134	-5.055110421974533	-5.457929594943735	-6.686509484255332	-9.01712815768272	-8.060720600451788	-7.094719122270021	-9.08511513512721	-10.172218985950558	-9.567889694217797	-10.035678265600701	-10.804372170575128	-11.518191133407178	-11.889547143893509	-12.031793836650053	-11.71232193553925	-11.555236035160334	-11.063139597535155	-10.91909114111111	-10.12219806952254	-6.281733117575321	-0.903875385641463
0.05	5.305326280848746	4.505334109370196	2.6596910350257588	0.5477991242495079	-2.669037615632334	-2.3167071728724267	-1.2947206437019076	0.4589093171107237	2.488055151612201	2.287803571250052	1.9253883614742335	1.837278617800493	4.669018565196836	4.475641365751827	2.6798467137155058	1.8737372144282887	0.9484330228181079	-1.6511592777778077	-0.09038465953835839	4.399991306544152	8.25662135186478	10.807054673276141	12.404185422570563	12.868360071279383	13.22717897517525	14.161946516757268	14.429712674313748	13.30411553880002	13.59699847124186	16.034735397316254	17.938498222115626	18.959914940035418	19.95723930244563	18.976438281640384	19.083797555937565	19.75898477200296	18.216920654610163	16.756797798168478	15.418854026969143	12.324300946620127	12.806043868314333	14.133647579065467	12.268211707466449	9.231887790021148	6.585091948320326	6.241917016323114	6.133078688472551	3.2597573021573396	-0.1748337509266804
0.01	-4.48223617786239	-4.764756026759542	-6.644043324940618	-5.694687989391902	-4.762561828086177	-5.241369325964975	-5.014469443477594	-4.068088996137462	-3.5793273862971944	-0.5291565898520645	5.182260975522453	7.140217920441984	7.3518227881325515	8.071673647785474	8.505082911655819	6.5475305232404395	3.934015788986514	4.780994120758379	3.841825014154736	3.117848629999912	3.457625456219631	2.8474938092165303	2.255387928824021	1.901517262652476	-0.09028961371984678	0.26985051981020547	0.32118732863763455	1.1343982179887462	0.04797362628048063	-4.5458270967879315	-3.551490415590038	1.378266005847209	6.234122636591863	7.547523770491182	6.593129372021139	6.219816687128656	5.8051687936011405	4.123116711248585	1.8854785387449056	0.8275813546367914	-0.19099828269881414	0.10147578348752972	0.8194576853085209	-3.3387139803719634	-4.097397856064674	-3.7666525214870177	-5.263786323137332	-5.7704077140819265	-5.0126185364160705
0.07	-2.994786509260223	-4.425000518931377	-4.82360868881095	-5.189575607867631	-5.689541586974485	-5.009066365909554	-0.5850302144955748	3.4548736383842	7.679210085979079	8.022619541218319	8.07723899828649	8.136018819952852	7.535181966653383	6.19502102201298	4.248497869954164	3.7273287065713276	2.589879282787024	1.927547515068909	1.7495173080141768	-0.20237749254800974	-1.0910811891698629	2.032350783238371	4.767593047580661	4.685835393363689	2.8301092471428575	3.275042142751758	4.309270870121381	4.022138655243282	3.1052315261689785	1.1122809478482623	0.6612812669906845	-0.9746933178624815	-1.7338595492687574	-3.310999103620368	-3.511444804746823	-3.053208748394873	-4.778860512233663	-5.718968998444609	-5.76099822160009	-4.790274924132689	-0.4214048908091712	0.20017974025856233	-0.2055656119578373	-0.4259682300492358	1.2921806260171422	0.8278508375593105	0.8603648302992326	0.5844558250579865	-1.1644948527265058
0.14	-5.882223563919602	-6.1827064085666095	-5.950731878729037	-4.730601383867722	-4.961038693684721	-7.4501890036542235	-9.381094264577186	-9.21644918213093	-8.772780163577224	-9.72167943738831	-10.506257971957517	-10.461991949727057	-10.794297354880783	-10.903229048963688	-9.77376210979272	-10.06106297768067	-11.176804578861272	-11.665472279370576	-11.391493574881224	-11.663862588608666	-11.865337349655547	-10.947779762437861	-10.499527189360748	-9.40711994513154	-8.972874307372564	-10.445882717858517	-11.133946548068181	-11.162817895009916	-12.872426291226915	-14.764423462266244	-15.111637795347882	-14.359331620365197	-13.280023675942502	-9.909456023015565	-4.335991018642673	-0.4712555605397881	0.15916613635452848	-0.33232759597458994	-0.761312821460578	-0.7184733945809825	-2.409158072817057	-3.2996032637245065	-2.5418736204114296	-4.229714566752278	-6.2565791948720175	-7.672872592363625	-6.201347288128616	-6.330866757814142	-4.235434630063125
0.08	22.694948414027365	21.36360950439655	19.63961280489741	22.122082773891393	25.644569777989688	24.67093440949361	21.870893618140272	18.35704659249508	16.369514652525694	16.260097885388475	16.348833106906227	18.56279571934465	18.75236673235848	17.12523110914337	16.694087716952936	17.161372555139266	18.70889877605198	16.959141255328646	13.457308425844104	11.938923156461826	12.745878633970932	10.545550555245825	11.352161464763995	12.218853596092345	9.964998272025213	6.858739373366106	6.8288674551127855	7.86465593967722	8.367661708861021	7.533818909859264	8.102657267599056	7.193289446693669	4.052739986075977	4.335197347179118	4.853724198880158	4.664835598021696	4.636738991641636	3.751068809209343	3.4813815450884533	2.819086382420835	3.30930620273638	3.2369811120176166	3.2364429831185433	3.688834615520861	2.6770845177061418	2.410883321756124	2.4109552764821203	1.670786067654312	1.6651546568008655
0.02	-4.35598463245357	-5.0052367180895345	-2.5392517417709115	-1.135378445722523	-2.8543854416537897	-3.8373493400429055	-4.518736568787119	-6.430377640092885	-5.998531942004007	-7.020020528315541	-6.166417012243841	-3.2216427432519907	-3.5683971032260615	-4.962429048604207	-4.362607232749937	-4.400627965583567	-6.142849384798765	-7.462257360553281	-6.950795047585018	-7.909541527005416	-8.776484650497444	-6.9060400858536894	-4.48726664972844	-4.41230906180094	-3.6826563282935894	-4.879933095018487	-4.601719688560635	-5.09085886703825	-6.456212908204492	-5.161086730129554	-4.785192393447758	-4.252318968478718	-4.062298175725218	-5.941648660800581	-6.689213802240559	-6.006301362736934	-5.735236998492965	-6.734511268257691	-8.4841485558579	-10.760536654876724	-9.600119870570786	-10.642864432901604	-12.01234890205906	-11.247508387090313	-8.969407913027709	-10.558902128335518	-10.990590388752224	-10.857431951330447	-8.679282043635169
0.36	-14.803101991372571	-14.958576214182102	-15.972066214033873	-16.110927661145965	-17.08723686384829	-18.132864626676948	-17.999998678937402	-15.746366733174952	-13.172405687990661	-12.768314024503624	-11.688860955559392	-14.056471595436605	-16.479438300441643	-17.539481381003682	-17.37395740649329	-18.157691878467233	-21.12077680465262	-22.66519612867816	-22.543888349261493	-21.943789389392037	-23.223506324145923	-24.44414226117066	-26.428262740683344	-27.294840534711746	-27.298853553525632	-26.20722518716066	-27.130365996285775	-28.507259296224255	-28.3768671413737	-24.511458274489627	-19.442462864803375	-17.91126290931045	-18.9475309743447	-18.28144956736277	-17.859744503625052	-18.538317916474867	-18.757033993977274	-20.033885830019173	-20.29929631246023	-20.97726020934691	-22.44801329584824	-25.154923621989482	-25.894718665333365	-25.937612744888348	-24.906351844533695	-24.221324243357273	-25.141645612511937	-26.964406114705668	-26.80013059125396
0.14	-1.7726291695981828	-2.5207557300468295	-2.609211379103982	-1.828201611546504	0.6950208787238878	1.6122883714237446	1.2154214027516659	1.6144637839395486	4.335768679173569	8.165368484498167	8.646672309504474	7.0435045105675655	8.934072359861368	9.81025720120774	8.003123776376931	6.751164212118063	6.6824361968127235	5.94856845710958	4.004979643819219	2.7644034857681987	1.1588956154565366	4.200876409377166	7.88114333889461	10.447300596070825	9.113773505376564	9.926007251833617	11.286417013475777	14.614332149067685	14.037115724582584	14.169773150771157	13.31955942285149	13.467653531411763	12.702884173212972	11.08776422566745	12.569915240512351	13.97718904797798	15.198362799032445	15.272696287107145	12.46860125451645	8.786407953188721	7.915913482812805	5.928910194376677	3.7964276175570646	1.6912076132748055	2.0191671559084554	1.4702147077009897	1.153843422113134	1.5678221876134941	0.22719980918810734
0.01	20.061702459784726	18.919496534978933	18.51485119676073	17.029471591975778	16.578305310071286	17.056978396040122	17.74564334472926	16.200251931893803	11.155645652642022	7.735610402459855	7.476155416841024	8.851649474888148	8.749419687993907	8.84378304783992	7.69099254865678	6.536603992172502	6.946615661372817	9.020952222341393	11.26104992424547	13.717540528311133	13.026353416958415	10.359613314469328	8.088643853127735	6.791768052991941	6.816199976918412	6.251042939346718	6.338335993539573	5.420258292749153	4.885931746168254	6.1104863111241485	8.788493783131997	7.295800458590364	5.6520210210759245	6.81042879425091	8.0818256356594	6.416262089456737	5.3841965678354455	3.446846620273007	3.2348226479858795	5.0367624415258945	2.5919375733785444	1.5017773405996309	4.171752858414706	7.051650378889249	8.345000411737445	9.259536111969652	9.128940893536154	7.695965046983261	5.819726351114426
0.02	30.96466104750634	30.08353420498976	29.901454548910593	28.356528344526453	27.817835702914877	27.88505161856513	28.30543085124087	27.879013659783595	27.19549809710088	25.484452309595653	23.54096469627987	23.426732251633226	24.736634283083518	24.288810105016807	23.49874062726289	25.487261211201357	28.383420615760272	29.4263454347454	29.803934631711485	28.962427417567568	27.738004084672994	28.042546899034292	27.128589566664132	23.538393770283932	21.92351185729926	22.894257255159218	23.84909719366864	23.546552679268473	21.711667943188658	20.2952355540516	21.851677816964752	22.717219931139084	22.97961268314505	22.383966705290348	19.854923408610702	19.019126929431437	20.246106297105058	21.27922465120855	20.24080433011339	17.86914080552461	18.476913880870484	20.823132622285115	21.98469426441102	24.079386817882337	26.3487316182746	27.498578911698004	27.179201910064805	25.580611436568333	24.686203716770123
0.18	7.584439199352786	8.70894820607954	9.664303165341778	11.06088550456306	11.40586529145915	11.783450595064139	12.203501024016731	12.259246804688118	12.16665638677948	11.512456903943914	11.037630644852698	12.071528315890433	11.276168572343991	8.162966111089503	4.384899374720192	-0.23066731351831038	-1.409137062809151	-2.991285721883685	-4.2158707735336804	-4.591946548917946	-5.505129475241688	-7.702572867859402	-10.071157989511732	-10.724912445717905	-8.947680052630119	-6.423763858153819	-2.2782484143112356	3.4230438743115457	7.135800042784922	9.001529424077432	9.405297148894434	8.542986738004927	7.802383468213847	7.3442114538073895	7.544874448209455	9.197919875780102	12.862684938133171	14.364338499053403	16.343457912198858	17.116865292924288	18.1218123347076	18.76959741065417	17.05344867146583	16.01380627994675	15.21353094794118	16.032819161814913	17.5937565738641	17.96391921594811	17.268731673869652
0.14	11.838611835561643	9.392674771888942	9.246961886717664	10.1156538493807	10.569251815197	7.546944156122528	7.402923044563742	7.436102813941055	7.092951135427505	8.099205994709259	9.639208755911788	9.249864452221637	8.78354297788848	8.447832420452364	8.028850859621649	10.602133663102343	12.868332181479225	12.189969950604983	11.355745158189286	10.225527630100679	11.417325756850254	13.372871875025005	14.336364929846916	12.297505509020091	12.643283669911561	12.280013611279152	11.591969556815933	8.903299038615664	6.300884019121362	6.051915737339122	6.250590365681866	4.565460019409279	4.76104478196963	5.844185207471405	4.405502911937717	4.802777781442288	7.965448194433712	10.586255503317197	9.44614949173181	8.494579878572061	11.200456236299594	14.493437571620909	16.43953692533102	15.242903024149548	13.749625154575007	11.424192686743616	12.068533626283163	11.49819045774742	8.968686371362558
0.1	-2.2067755707244316	-1.979528664489166	-1.2706534773390388	0.10853912332726168	0.14310301340822207	-2.210551081798556	-4.544134350818624	-4.96289839612048	-7.142825197107484	-7.045086799081375	-7.434614734588628	-7.570865955583315	-8.441874462677653	-9.829380343543328	-11.849128709297375	-13.266999566086902	-12.840973236675623	-12.294506000071756	-12.095717817549897	-9.222742470126299	-5.05368082109716	-0.2731227542974324	2.985161667312269	5.764961001353413	8.607329186382785	7.247206164886592	4.893634030149855	2.2866768807363513	2.319309427776858	4.586782431119957	7.7569805224768515	7.965837825810965	3.6383490353280763	0.812363680334812	0.8869247747485218	-1.0166072347945772	-3.993683282008746	-5.486454668676359	-3.694581783281592	-0.7171093755462294	1.5792175803820925	1.6144207120253782	-1.0206521989170767	-0.9823786533207794	0.37030127513459377	-1.072216883020829	-3.555211832041664	-4.859351893807855	-6.408199385169922
0.24	2.0068457369795425	4.117388718904522	3.736124782162719	3.9074493578723377	3.779626400068537	1.4835265170639929	1.1522571096388674	3.0168255998460154	5.631346030298559	7.956549588455658	7.995685700828901	4.870913083882272	2.9323906610529775	2.0550201438195614	-0.2811234493532737	-1.93277344885027	-3.771695005254685	-4.560207484874269	-5.094853406025479	-5.073135623795778	-5.04877737566548	-5.672634091972284	-7.510932748758307	-9.069848882703376	-9.41204638039163	-9.757882587903431	-10.318582369871791	-11.492704653966264	-11.864441690758383	-11.628747487773069	-12.017061172888361	-10.33512709666605	-7.503381321667021	-5.749379656083903	-3.2497566492834977	-0.42782569717452645	2.213819883549263	4.432983476894478	5.544600433537241	5.763168268431414	4.424732822154411	4.988764448278914	6.319322263250854	8.051610720926092	8.851886987867061	8.97882755176812	8.699325492681055	7.715564512327305	6.592978170335726
0.72	-18.661570441101816	-18.671394015358374	-18.15699291839686	-18.94339765270272	-19.730144950195758	-18.41699175174903	-17.37040591822865	-18.715078515692163	-18.729531540195296	-19.035516298631812	-19.356334585412277	-18.520654562827154	-18.59190961758634	-19.23050369079307	-19.13347857899874	-17.495887549031252	-16.30706319359315	-17.17021382682033	-17.46247128599184	-17.316168286302236	-15.681041409451936	-17.1220735964692	-16.906294265805833	-17.493889878813462	-18.224626800116262	-18.709908052798042	-19.156615941124933	-18.523835523711128	-18.820198330608363	-18.7167715457011	-13.739157336198588	-6.3274584862693075	-0.578096737970327	4.021818625231759	7.8442090099558754	9.463621729924014	9.338371627304355	7.973138358546379	8.615387668812147	10.679492348347495	11.253667741588558	10.275305917400487	9.905672484929184	7.860480193930499	3.253513156365514	0.09553187133269603	-1.8054895425725164	-4.2462196630780795	-6.459856908697262
0.72	20.78803111662056	21.67646029780215	22.156229281992054	21.60362434718175	22.071418822184114	22.034623988647326	22.198786258766177	21.61688358337301	18.97422238586806	16.814430975168193	16.03681774419377	16.974577532758005	13.268683122745415	7.656040292976215	6.272409955611067	6.143740955524507	4.336846477539254	3.7675046163127064	3.2162630273326727	-0.030145662283970864	-0.29666755575928505	-0.6409832547136602	-2.1458436868687727	-2.8700072259932057	-4.542264881661993	-6.297735073853758	-5.902703006643023	-3.128307410035731	-1.009769109924605	0.0070003442886275025	-3.1634425550401204	-4.496315918984237	-5.775785364698095	-3.635164138248541	-2.2517722929641764	-2.2625698383161676	-0.7581157583696978	0.433418546432776	1.3225293153488593	2.456912669871244	4.507667748268545	4.374052948781085	2.0583774477779713	0.05058521207409683	0.2651476450059249	0.9969103804552475	1.5167811281854426	1.8378626811262677	-0.608571404404131
0.1	13.850330118787767	11.754293496401957	8.640748539284516	7.740123315509777	6.490484944694515	4.816592765111409	4.11370220740632	4.159980822621165	6.504866915444055	6.230903811149702	3.7365376537017596	2.252499880552733	3.1795267792405184	1.4608238594078102	-0.34066534875545074	3.5496041409101764	5.511346611326701	7.139063803365829	5.486719945581811	4.140881579839416	3.9043337121760118	4.6956828383062685	2.615413274238932	2.073035849720611	1.3568691234212196	0.8468474617143755	-0.4137095352093638	-0.476963233833402	0.3209367153557423	-0.07019016724370886	-2.7364034371246646	-5.498477812596477	-4.3808467287158805	-5.724849024838321	-6.828791005652548	-7.377414654892611	-4.742145387273652	-1.0509141980195693	-1.0328358266285846	-0.8363433580378654	0.6494770363866706	0.15222286772051064	0.6144717594468432	1.1338597725164448	0.6676220956007768	-0.09218601630811918	-1.9418771937080948	-2.7964233859826777	-1.9778172324761982
0.24	-20.9239252912905	-21.857112611428747	-21.859300929517715	-22.12524882549799	-21.797902412491823	-22.027691705453655	-23.064712460821447	-23.76680135756778	-23.20815294909253	-22.731857722183378	-21.92593043213911	-21.289701798621266	-22.20643749828067	-24.30463553363522	-23.999966465325194	-25.56957048014818	-26.33543637068759	-25.761477809982146	-25.364856361237088	-25.706056056514427	-26.228274937005637	-26.5725390604521	-26.440359070747405	-27.241810543024457	-27.860266001056672	-29.094973905246157	-29.21218745676697	-29.805082790971447	-28.317709000531217	-28.56377943930149	-29.077852203399985	-30.983180364085413	-30.124112120533674	-26.419423245996143	-20.768960741154174	-13.841248313401621	-8.844976338069756	-5.853879632494142	-3.4318608139967495	-2.7352952762755933	-4.395930694430831	-3.2131101104819777	-1.8228200030272461	-1.47228072685715	-1.5471522786940284	-3.9032879521085846	-5.221324267997559	-4.532615075586648	-3.149703274403862
0.56	12.412721872518048	14.041824590209814	17.13384260974898	18.34723712531364	15.458175088115226	14.233440291778663	15.109943239174555	16.648742031342593	20.401796413816584	22.91055271411824	24.609426035653527	22.11635377625332	19.141735853397492	20.143730803196192	21.667557644029998	22.879901143058447	24.301890826318783	25.032354536426084	25.73973212185136	25.326380359831177	23.64364987533814	24.483681875566447	25.197210004760166	25.21518637839631	23.426847064850577	20.47217419884872	18.441987904040033	17.463121266261354	18.054380234903093	16.730822535429468	14.518913952215954	14.49325702832067	15.1173013599563	13.430071845844182	12.431296977832432	12.123250102626457	12.442212808504237	12.033078259116351	9.846602557269804	5.575284292264072	3.688130854789023	3.5909209113381593	3.806256084135086	2.1836086768666405	2.2423124498122036	3.092285189956769	3.037294252005225	2.4974477058974287	2.9167103860595205
0.06	3.0466845406082115	4.392686634225967	3.8590097352390984	1.4996734836925896	-0.10839523579464583	0.24660471583551669	-0.883744214685052	-0.9829431059854699	3.547036196684388	8.554135605041196	10.686416876967058	11.366509019362567	9.698324703677144	7.463501178467311	6.080856715930651	5.92803123329999	5.295022082461031	4.572364986410591	4.505703482367096	4.296919424198492	2.411859454005281	2.2621201576979644	0.947616687382066	-0.9082503538161291	-1.406022586918354	-0.7675695702434808	-1.3165094287186179	-3.0460120977809737	-4.763929240471882	-4.906688115398154	-5.252433774887216	-6.763949403021115	-4.766987986312138	-1.5148802606805276	-0.7460040549293012	-1.0475728990034696	-0.898360278744704	-0.2817135488178053	-2.6320789115558796	-2.8956785289211666	-2.845545978135533	-4.103256173825869	-4.009839589701741	-3.6885827583750483	-4.746129803362912	-6.400147642248385	-8.063364648179636	-9.461806539149535	-9.014450346439482
0.09	-9.16191241529782	-9.51910026905945	-10.668624341599205	-11.35663078113756	-10.762608660095182	-11.783974782261126	-12.699199271143897	-13.184835995651738	-13.027866107755983	-14.179321848816024	-14.677392869941244	-14.041830958868722	-11.948741879561418	-12.918848134043877	-12.416403412460646	-7.2555037811750225	-0.7008653553064477	4.563000226310322	6.9220491064186405	7.026825346367971	8.00509391204082	9.108501094995347	11.31937089199161	11.59441436089368	12.40149538933072	12.57816922136746	13.087446978342996	11.868223906744902	9.668359654480284	9.466477384130954	9.497376796388679	10.433694385777187	10.448087289158124	10.11310162920499	7.778873601082992	7.504513978596307	4.405987575889014	-1.3386766473816465	-4.110293559478649	-3.3041919316047483	-0.6216199753265528	3.165288605081713	6.912641229800229	6.8065243231991985	5.391840026782106	6.25848568511185	5.173252997389028	2.0400204039927274	0.3595776915759501
0.04	20.783380443865738	23.14379047054625	25.414033328785365	27.676458862123383	27.56970087664483	25.271823760488672	23.87230703915722	24.502602232907407	24.559685554906494	22.720710442105073	20.273836846264444	20.54566198055744	18.11245671404032	14.590099083146626	15.023102280410868	15.816957502748366	12.426782822347008	8.996913310441784	8.697795002203293	7.044289440902929	4.114799480627411	3.2063741796908545	3.095766505297945	2.7426951687670282	0.6720431510455853	-1.8046174583048327	0.47006910821315273	3.2539098524610637	1.108518871401273	0.07665357241387483	2.0502181378937934	3.2500579001831937	1.654467406229017	1.8689878499742747	5.136782456486003	6.470774123317241	7.771487345473943	7.598742648400474	6.41443095183466	5.928429777126084	4.123639043179878	0.5858108000025766	-1.487989528508166	-1.438890901498894	-1.1845735165452425	-1.305580900279125	-1.8373431542387806	-3.3385419869769777	-3.122470802948328
0.09	-7.121546747573149	-8.045366427439916	-7.005090098464777	-5.446031894453498	-7.838476492971182	-11.512043738477473	-12.306694548849876	-11.504109633675213	-13.585574281458477	-13.6870223024018	-14.119968597496737	-15.10599051729605	-12.42632812413045	-7.042034142848834	-2.818485260254164	-2.281904314923537	-0.40272509907126164	-0.3969474249342966	1.6738688652386031	2.562724488767145	1.6990780431238193	-1.5381175027766574	-1.2775397191705054	2.337388077329436	5.879584835976402	8.159670161214208	9.606836821299538	9.717184448196278	8.93338790754504	8.899688107794091	7.890964986893621	6.4914994084493	6.093042906269162	2.0373265755818863	1.7064273782593489	2.5389094973324546	1.9967932576472691	2.4216332628558774	1.0726751874189233	-0.7708511868580246	-2.8884757750514467	-2.959956945745205	0.2904525259248061	2.0193566583098743	3.2417702755433737	6.898795060602623	7.813504794683368	10.574146671637706	10.62718003512694
0.24																																							-3.439689896799038	-3.825530605750423	-3.6138514566819353	-2.53524015048405	-0.545213482706778	1.0051569512106227	3.7182655631753647	6.3250841908308715	7.408716851607728	8.688826471137794	8.524557385798445
0.09	0.8416977188212087	0.9708898191648032	0.9101163660251146	1.501193570175424	0.6179007435077466	0.6239183792003828	0.47892223463866657	-0.37873866417190527	-1.7534465158536463	-2.61914516693961	-2.3984430320013956	-2.54725181220811	-2.2487528775328443	-3.0427895869294446	-3.8362835550367436	-4.717495698146138	-4.126597688226411	-3.222231336951616	-4.1092785117129935	-3.8417630003273047	-4.380315333249257	-4.367339637911215	-4.532412008857598	-4.665504485253834	-4.979053471223573	-4.576957252838611	-4.852892177434171	-4.70843984881499	-5.024684585468442	-5.237363963782585	-5.536732458003009	-5.742199231688176	-5.669413709002342	-3.7709479507935697	-3.16358194822174	-2.888617927415538	-1.5248423165649712	-0.4999442544763042	0.25460356282696495	0.31747929947505327	0.09774576188183204	0.01072508305342268	-0.08222511635916163	-0.526178145036674	-0.9397426050248328	-0.2787711860579378	-0.6153456796876426	-1.926696180796803	-2.5160509876289368
0.01	-1.765945235994245	-1.6441045180257845	-1.5520201843345163	-0.1316886503629533	-0.5486080047016841	-0.7544957309275517	0.7409071154957871	1.6037083598493211	1.4909588362113055	2.2354535439861962	1.7876458190934912	1.0887028994235095	2.1044441369683256	1.4473892186407653	0.6959010481535586	0.09997186930907276	0.1311998393114706	-0.2904141302052494	0.25867570577851495	-0.16887568227007677	-0.7169851224811836	-1.6536955357958192	-2.6387403392515765	-2.638428822690365	-2.193132929263129	-2.7414273405608327	-3.05403510584123	-2.645319511914842	-3.4767708776494786	-3.5404662224403154	-1.7972708563588498	-0.7530177407272944	0.13561524649187362	1.0569486386275457	1.000672357038603	1.4951448075035074	1.6140433007622192	0.9177705326905965	0.44223552966958124	0.8317265392345092	1.0830275166637051	2.1580109559194796	2.6827016621088333	2.7523341804139676	4.360214709143726	3.6325383595350402	2.561639366455431	3.539275214542492	3.5615341841306716
0.07	-2.9492795618912524	-1.7881923866335825	-1.6621033487223613	-2.8550960433239325	-1.4146801725871256	-1.059604184877415	-1.55539036332614	0.6671539152368879	2.734568746976251	2.612140915883188	2.270198433745904	2.6001739430677944	2.3460636040310803	1.7674709911740152	1.5357568431336972	1.3032490666944483	0.7023032723220695	-0.5291722509364618	-1.5182300581829224	-2.6343969266841825	-2.0248233717218795	-2.9479128788745115	-3.3465364546553573	-1.0532223732325718	-0.35452691169368933	-0.07546599927620434	0.1931417224375096	0.028557357931212835	-0.3841706434171357	-0.8724749869850612	-0.1826381540178943	-0.24527775226679438	-0.1555915807412802	1.0864248460272776	2.451630772988622	3.278832621060978	3.5472566020743415	3.513638554753051	2.3726452304732035	2.272141298388952	1.445073577980807	0.9676449085908061	0.48198264644447875	0.1733054294544658	-1.7018936190986125	-1.8829176914953152	-0.7696377606753444	-1.4480183804302413	-1.586583131679049
0.02	11.460475337839199	10.949748223207429	8.995912109767964	8.277323031724691	8.641988982043436	9.133675669825024	8.71134017264685	9.034120623343696	9.088835573562733	8.04889750586436	7.611889891902983	7.937748825441346	7.895275673742695	8.793837486559184	9.53627447878717	9.171100658692495	10.555405567648812	13.344082316478556	13.816286020398543	13.518303089457994	14.243496113230798	14.504877650162307	14.414704050656248	14.105740880146534	13.493220205600288	13.43304623199274	14.248905338297213	14.10233843378986	10.741787244013729	9.465958807508777	10.183821427946924	9.113860053760725	9.048692079020903	9.319101829820447	9.497929572260006	9.191784431301336	9.57708953465388	9.944264955435798	10.288654160508699	10.302266560809123	9.384948721999884	9.038610407827036	9.392644919630548	9.969539168673542	8.926926922729557	7.472388244006673	7.849136632349882	9.343442497014706	9.108103487181381
0.05	3.7091551288449054	3.3659073282602137	3.572804391315195	5.210985382746728	3.768267527782868	2.2181079451527523	3.6499322664240452	4.829868559777012	2.4070290302161936	1.1133006848692872	1.2455096135442574	1.2563205101314168	1.6394288155917565	1.0817084928383593	0.798250541586853	0.5939351920170495	0.4640214777016567	0.39000050234704986	0.5268499395235082	-0.9323884271129756	-1.662108950525166	-1.7255516944274945	-1.2815222532692658	-0.765150710752998	-0.7340915137968054	-0.7219899055040173	-0.9471200555204433	-1.5229227809882673	-1.982478136120406	-1.9921192961573126	-2.222779233008829	-2.329638766229749	-1.7832992913448535	-1.270098108992748	-1.3615823238962008	1.1360885337683087	3.798981820011157	6.296101421590286	9.989407775070298	12.298531046740237	13.921974383084262	14.085501902415302	14.101148960065629	13.54209211366826	13.71844303728227	14.888475630589419	14.916764483221982	13.294600294885221	12.978216791943943
0.01	9.225860079632632	8.980847301657974	7.765843658309713	7.24061075046172	8.007078951874405	8.425023110657406	5.99519225253875	6.459738836758454	10.527328052206421	12.62927526005246	13.230945861017993	13.917777616813375	11.424184375342485	9.606682590880716	11.576921458946565	12.322221358099789	9.350903403033456	8.594263299305638	8.459372596353525	7.612699795338095	6.858099400818695	7.328712566164853	7.021291441311888	4.854274508230233	3.9574167916286314	4.088487131485458	3.6063540018859612	2.279997885222386	2.059382072363853	2.417866401560836	2.747994845928318	1.9840722256687329	2.4206483194304127	3.027616679401696	3.375624588956917	2.7501769535438854	4.265568632376343	5.304870958089715	5.487226422777248	7.144141992046286	9.732867470960826	11.091943510992628	11.15925747013717	10.563748876785205	9.358309725927377	9.43763876836578	9.843952140142775	8.964960451199637	8.807646673871965
0.08	-15.165917137932993	-15.63701712833253	-15.179403887637015	-14.862333910295483	-13.497345931466583	-11.588287664147344	-8.811969482513213	-5.933764712983354	-6.485299040702117	-5.647317189258537	-3.9123731291316517	-4.8415387459387205	-5.855511240453922	-5.184036030139559	-5.477356859678061	-6.443145082614031	-7.599402960041054	-8.119475377331717	-8.044755639282819	-8.194761564017988	-8.811487857005979	-10.732668893611951	-10.983459512348176	-10.913282725953337	-10.644087754721404	-10.715152627617073	-10.287732843051273	-9.779660434874593	-10.219966103543271	-10.837781343388592	-11.91288860409086	-12.74116652969991	-14.273044344416249	-14.726396751119296	-13.936810868985901	-13.429350633148594	-14.81324046695476	-15.041737618234308	-14.580218511990687	-15.16100708780423	-14.736104586185604	-14.556159674844764	-15.030579586260387	-15.316296388505435	-15.18141558257404	-15.60289296091014	-16.5780639632316	-16.606817277194963	-16.222277765365433
0.72	-4.627151927549036	-4.984117719861381	-3.810006477099762	-3.0632703532998278	-3.5122298746004077	-3.644272444016053	-4.471671962296831	-5.222804692244466	-2.8775094919705566	-2.8386485532968777	-2.707275983225884	-2.2119182038120755	-2.935179598752086	-3.1527824246563796	-2.9740641508043097	-4.6437539676334225	-4.776044459447903	-4.221980294304792	-4.114784139148107	-5.026993657170799	-5.782023580558416	-6.812114263174493	-8.179291250187788	-8.521742546601587	-9.473158271571322	-11.611046798977327	-12.021727784173464	-9.69495886525695	-6.759162064235369	-7.229509950156697	-6.32127390209444	-5.243637222379284	-4.7236617298797015	-5.814570518491642	-5.897073340859528	-5.528984119701072	-4.995632834015538	-4.826901700466465	-6.085165073075494	-7.688587618531038	-8.457915102832445	-8.809019136365201	-9.700363312285319	-10.041332998058571	-11.537331099572953	-13.22072963601866	-13.46667728703752	-14.14797587044174	-12.677793405223944
[truncated: 1,002 more rows]
[truncated: 252 more columns]
