# Supplementary material for: Graded recruitment of pupil-linked neuromodulation by parametric stimulation of the vagus nerve
Source: Nat Commun. 2021 Mar 9;12:1539. doi: 10.1038/s41467-021-21730-2 (PMC7943774; doi:10.1038/s41467-021-21730-2)
Supplement: Supplementary file 4 — Source Data [file 41467_2021_21730_MOESM4_ESM.zip › source_data/figure_S6K.csv]

	subj_idx	width	rate	calcium_c
0	C7A6	0.2	20	52.08310526294265
1	C7A6	0.4	10	19.369155709339612
2	C7A6	0.2	10	1.5568925055457683
3	C7A6	0.1	10	0.877228806491865
4	C7A6	0.4	10	32.09773022143259
5	C7A6	0.1	10	1.6333460697737676
6	C7A6	0.2	10	36.208721871362116
7	C7A6	0.1	20	26.803688590240768
8	C7A6	0.4	20	55.22233914903484
9	C7A6	0.4	10	56.640103321924386
10	C7A6	0.1	10	17.931244121624715
11	C7A6	0.2	10	19.67780896636418
12	C7A6	0.4	20	4.801726914984627
13	C7A6	0.2	20	-4.603734662184872
14	C7A6	0.1	20	16.161390626526927
15	C7A6	0.1	10	30.784445362622282
16	C7A6	0.1	20	-9.771260657234862
17	C7A6	0.1	20	33.21800030415863
18	C7A6	0.2	10	25.029860383760447
19	C7A6	0.2	10	-8.94707922753318
20	C7A6	0.2	10	36.42331914603822
21	C7A6	0.4	20	21.180586440739432
22	C7A6	0.2	10	10.326577843277382
23	C7A6	0.4	20	33.04202980371069
24	C7A6	0.1	10	8.162445256301787
25	C7A6	0.1	20	28.222530159318573
26	C7A6	0.4	20	43.089776701825016
27	C7A6	0.4	10	49.2185537785706
28	C7A6	0.2	10	29.711094199321668
29	C7A6	0.4	10	47.766352102988776
30	C7A6	0.1	10	34.00104703982797
31	C7A6	0.4	20	35.89729238731499
32	C7A6	0.4	10	54.44608983901698
33	C7A6	0.2	10	57.243770613619574
34	C7A6	0.2	20	28.63189613195499
35	C7A6	0.4	10	34.31956092828309
36	C7A6	0.2	20	37.47356732027373
37	C7A6	0.1	10	33.34084945553825
38	C7A6	0.4	20	19.662197940717377
39	C7A6	0.1	20	27.8250808379752
40	C7A6	0.1	10	28.898619842463344
41	C7A6	0.1	10	21.18240884042641
42	C7A6	0.1	20	29.911858394665717
43	C7A6	0.1	20	-2.7393362008929794
44	C7A6	0.2	20	-0.8797456382037545
45	C7A6	0.4	20	3.1752654051871874
46	C7A6	0.1	10	-5.027448359840074
47	C7A6	0.4	20	33.14665211509065
48	C7A6	0.4	10	17.50524167038433
49	C7A6	0.1	10	50.36771293119423
50	C7A6	0.2	10	37.21252434516411
51	C7A6	0.4	10	45.540646887574304
52	C7A6	0.2	20	54.702214136549074
53	C7A6	0.2	10	32.133800606450556
54	C7A6	0.1	10	9.13764925033822
55	C7A6	0.4	10	41.86040242050859
56	C7A6	0.2	10	-4.177376533727599
57	C7A6	0.1	10	24.5220003393029
58	C7A6	0.2	10	33.33013732157304
59	C7A6	0.4	20	37.71511800054239
60	C7A6	0.1	20	31.96336302453611
61	C7A6	0.2	20	25.349881807603147
62	C7A6	0.1	20	27.292551900403172
63	C7A6	0.1	20	0.5049725390801054
64	C7A6	0.4	20	35.49141525615335
65	C7A6	0.1	10	24.543065725469052
66	C7A6	0.4	20	34.698840207609564
67	C7A6	0.2	20	41.32053143147008
68	C7A6	0.2	10	32.992537302032154
69	C7A6	0.4	10	30.345839026064123
70	C7A6	0.1	10	34.59510728288632
71	C7A6	0.1	10	23.047854823294223
72	C7A6	0.2	20	41.60620874747754
73	C7A6	0.2	10	51.56029143663518
74	C7A6	0.2	20	48.319591466070264
75	C7A6	0.4	10	35.75931398647305
76	C7A6	0.4	10	46.8595102544233
77	C7A6	0.2	10	39.11020102855586
78	C7A6	0.1	10	34.63494605928141
79	C7A6	0.1	20	34.345476810703374
80	C7A6	0.1	20	33.35413771564511
81	C7A6	0.2	20	32.53242230307335
82	C7A6	0.4	20	19.90948599595442
83	C7A6	0.1	20	29.10274220543831
84	C7A6	0.1	20	-8.914911816907438
85	C7A6	0.2	10	24.25071745652739
86	C7A6	0.4	10	27.457407696423793
87	C7A6	0.1	10	-5.744428597646564
88	C7A6	0.2	20	23.871947859453904
89	C7A6	0.4	10	13.822840551767909
90	C1772	0.1	20	52.612718482044095
91	C1772	0.1	10	41.53985946612585
92	C1772	0.2	10	72.5925730803216
93	C1772	0.1	10	15.876555813281785
94	C1772	0.4	20	51.88799083833155
95	C1772	0.2	20	51.618899959873644
96	C1772	0.2	20	-12.935643618218206
97	C1772	0.1	20	3.9091863082279152
98	C1772	0.2	10	64.30940977584078
99	C1772	0.2	10	-3.406264566893931
100	C1772	0.2	20	60.433426082711534
101	C1772	0.2	20	76.94863817295466
102	C1772	0.4	10	-4.201944403072119
103	C1772	0.4	10	-6.911599925435228
104	C1772	0.4	20	63.09668797058586
105	C1772	0.1	20	63.406639723728794
106	C1772	0.1	20	-8.680974773833036
107	C1772	0.1	10	-16.120730360507395
108	C1772	0.4	10	52.05415366595983
109	C1772	0.4	10	65.59813680267348
110	C1772	0.1	10	17.541410180853983
111	C1772	0.2	20	-11.826472688651013
112	C1772	0.4	20	-10.024171121374904
113	C1772	0.1	10	-10.456590238749406
114	C1772	0.1	20	9.948157873658523
115	C1772	0.2	10	7.6210265984730885
116	C1772	0.4	20	57.202587349048045
117	C1772	0.4	10	32.52467508111124
118	C1772	0.2	10	72.33604604393669
119	C1772	0.2	10	47.541417488694755
120	C1772	0.2	20	57.172910109546606
121	C1772	0.2	20	14.274500015494189
122	C1772	0.1	20	41.79810774203037
123	C1772	0.4	10	71.17883434526694
124	C1772	0.4	10	-1.8435509618652919
125	C1772	0.1	10	30.269560430198457
126	C1772	0.4	20	58.09996655032077
127	C1772	0.1	20	1.980183748565544
128	C1772	0.4	10	17.515103179177284
129	C1772	0.2	20	37.40245693738344
130	C1772	0.1	20	17.064338780089717
131	C1772	0.2	10	34.09112832188343
132	C1772	0.4	20	17.020272954536047
133	C1772	0.1	20	18.698506442922906
134	C1772	0.1	10	-3.3541177500485384
135	C1772	0.4	20	33.93550829743208
136	C1772	0.4	10	56.29905622798501
137	C1772	0.4	20	59.82984358208323
138	C1772	0.2	10	35.30930962654192
139	C1772	0.1	10	-7.074991420024173
140	C1772	0.1	10	24.680671423102105
141	C1772	0.1	10	46.97648603038684
142	C1772	0.4	20	35.28977787000377
143	C1772	0.2	20	46.43616708683327
144	C1772	0.4	10	51.86816914929114
145	C1772	0.1	20	6.9692523331791705
146	C1772	0.4	10	51.55720698480818
147	C1772	0.4	10	-9.262759156594477
148	C1772	0.1	20	34.616159902669736
149	C1772	0.4	20	71.39271727709273
150	C1772	0.1	20	16.07822287791835
151	C1772	0.1	20	42.08152747177342
152	C1772	0.1	20	35.252982973709244
153	C1772	0.4	20	68.58708757896352
154	C1772	0.2	10	10.520443489824947
155	C1772	0.1	10	-6.54084604625901
156	C1772	0.4	10	24.554379349874953
157	C1772	0.2	10	-8.903693276893527
158	C1772	0.2	20	42.20216219219239
159	C1772	0.2	10	73.09253128001332
160	C1772	0.1	20	-6.697598905731005
161	C1772	0.4	20	-10.25050596937838
162	C1772	0.4	20	62.7502454314877
163	C1772	0.1	10	52.86727201765089
164	C1772	0.2	10	45.10228003392943
165	C1772	0.1	10	-11.642089707309822
166	C1772	0.2	20	48.90151403968068
167	C1772	0.4	10	67.7510449375216
168	C1772	0.2	10	22.777183260390355
169	C1772	0.4	10	63.89182680282419
170	C1772	0.2	20	45.33234030027335
171	C1772	0.1	10	34.5413944431733
172	C1772	0.4	20	58.02326382209805
173	C1772	0.2	20	11.655305303370785
174	C1772	0.2	20	57.25447483878554
175	C1773	0.1	10	73.60775555343588
176	C1773	0.4	10	71.85504184019634
177	C1773	0.1	10	40.18539431372821
178	C1773	0.2	20	63.18263757442514
179	C1773	0.1	20	63.69326349734715
180	C1773	0.1	20	-3.604327463064763
181	C1773	0.4	20	77.40794146673703
182	C1773	0.2	20	73.75512889730226
183	C1773	0.4	10	55.982834317335964
184	C1773	0.2	10	78.65453119546333
185	C1773	0.4	10	78.45763416728116
186	C1773	0.2	20	2.686192630104985
187	C1773	0.1	10	6.353797232147875
188	C1773	0.1	10	-3.3409892246638004
189	C1773	0.1	10	38.17284811232517
190	C1773	0.2	20	13.89998100901475
191	C1773	0.1	20	2.9103931220365347
192	C1773	0.2	20	47.51171991654621
193	C1773	0.4	20	-1.2995279927689305
194	C1773	0.1	20	65.7228764740849
195	C1773	0.2	10	-3.2143367987632514
196	C1773	0.2	10	74.55196432288085
197	C1773	0.2	20	52.458135285257924
198	C1773	0.2	10	78.17708776736696
199	C1773	0.1	20	58.73975640977034
200	C1773	0.2	20	-0.5539081110705877
201	C1773	0.1	20	46.24610181460006
202	C1773	0.1	10	48.80947753404365
203	C1773	0.2	20	68.76091261907241
204	C1773	0.4	20	-5.603643069151728
205	C1773	0.1	20	14.77721438143075
206	C1773	0.4	10	68.25319395165121
207	C1773	0.1	10	48.354271383620144
208	C1773	0.4	20	42.66505172053511
209	C1773	0.2	10	26.125822473105362
210	C1773	0.1	20	-8.095441870729399
211	C1773	0.1	10	-1.1381609390431233
212	C1773	0.2	20	65.22226363436185
213	C1773	0.4	10	28.642464630839328
214	C1773	0.4	10	-8.850648909110589
215	C1773	0.2	10	34.65863232002621
216	C1773	0.2	10	41.15117864596006
217	C1773	0.1	20	26.576492409360338
218	C1773	0.4	20	48.490643903614846
219	C1773	0.4	10	44.19720038278328
220	C1773	0.4	10	62.17885079599903
221	C1773	0.2	10	12.432686888905417
222	C1773	0.4	20	56.25179549021328
223	C1773	0.2	10	42.95947247284585
224	C1773	0.4	10	-9.687579940792745
225	C1773	0.1	20	2.448313934510054
226	C1773	0.1	20	-6.753748823737521
227	C1773	0.2	20	-5.187715986789865
228	C1773	0.2	10	48.39377726411382
229	C1773	0.1	20	37.654322158789824
230	C1773	0.1	10	-0.030732112445233994
231	C1773	0.1	20	52.94484662222936
232	C1773	0.2	20	7.033344134712021
233	C1773	0.2	10	-10.612251913445157
234	C1773	0.2	10	43.67349769937343
235	C1773	0.1	10	9.525492738477624
236	C1773	0.1	10	6.2749668514109285
237	C1773	0.4	20	-4.9650380181257585
238	C1773	0.4	10	40.937353978577754
239	C1773	0.2	10	16.17949890144872
240	C1773	0.4	10	39.094546166251675
241	C1773	0.2	20	1.57296201672641
242	C1773	0.1	10	25.48480657013068
243	C1773	0.1	20	-2.8609793618786217
244	C1773	0.2	10	45.54484384739358
245	C1773	0.4	20	-0.16836274788686634
246	C1773	0.1	20	39.07293364397169
247	C1773	0.4	20	76.05562051060878
248	C1773	0.2	20	37.92515673952757
249	C1773	0.2	10	56.4720936841152
250	C1773	0.1	10	1.2246111216365176
251	C1773	0.4	10	25.97343608939193
252	C1773	0.4	20	48.3064092699594
253	C1773	0.2	20	-6.1652030329044205
254	C1773	0.2	20	56.62194591522942
255	C1773	0.1	20	2.2820920680826964
256	C1773	0.1	20	3.550074248423078
257	C1773	0.2	10	61.43243645822516
258	C1773	0.1	20	33.65232616338421
259	C1773	0.1	10	39.09836270542933
260	C1773	0.2	10	2.8828270293056395
261	C1773	0.1	10	12.774036442635929
262	C1773	0.1	10	-2.839946152974015
263	C1773	0.2	10	14.896857587297559
264	C1773	0.2	10	24.942511793593777
265	C1773	0.4	10	68.52996753811293
266	C1773	0.2	20	3.146134229581321e-06
267	C1773	0.1	20	23.300707745182628
268	C1773	0.4	10	-6.702275868858804
269	C1773	0.1	20	-4.316509859866019
270	C1773	0.2	10	9.385138507841074
271	C1773	0.1	10	-1.5611464196540865
272	C1773	0.1	10	3.4154882377430162
273	C1773	0.2	20	34.825806825169394
274	C1773	0.1	20	-3.080960086543425
275	C1773	0.1	10	0.2923044900316736
276	C1773	0.4	20	49.28684189708816
277	C1773	0.4	10	16.18258359464453
278	C1773	0.1	20	-3.57027419190607
279	C1773	0.2	10	-4.389755980628176
280	C1773	0.2	20	11.328424532901405
281	C1773	0.4	20	32.43681063621429
282	C1773	0.4	20	-3.365605737340263
283	C1773	0.1	10	-1.8008832754824748
284	C1773	0.4	20	16.488380499091345
