# Supplementary material for: Graded recruitment of pupil-linked neuromodulation by parametric stimulation of the vagus nerve
Source: Nat Commun. 2021 Mar 9;12:1539. doi: 10.1038/s41467-021-21730-2 (PMC7943774; doi:10.1038/s41467-021-21730-2)
Supplement: Supplementary file 4 — Source Data [file 41467_2021_21730_MOESM4_ESM.zip › source_data/figure_S8A.csv]

	velocity	still
0	0.0007979383540732687	False
1	-7.174612222637933e-05	False
2	-0.00010044457111657579	True
3	0.0034464711306503304	True
4	-0.0009629923961078646	False
5	0.0004543921074331436	True
6	9.388998710990748e-05	False
7	0.00019929478396241151	True
8	0.0011274390635573894	False
9	0.0006879897511807287	False
10	0.0018518712895193856	False
11	-0.002122976614223837	True
12	-0.00047033569015059173	True
13	-0.0029047689273866695	True
14	-0.003916806820801866	False
15	0.0021895853597968806	False
16	-0.002853901306337281	True
17	-0.00140303527909319	True
18	-0.0012914302000744948	False
19	0.004494909320057944	True
20	0.0027737405154548422	True
21	0.003220603708827652	False
22	0.0007892073444898673	False
23	-0.000393275040351887	True
24	0.0030877405195195717	True
25	-0.0010177320300997772	True
26	0.0008232203209526945	True
27	0.00037467419384873413	True
28	-0.0012249986054204687	True
29	-3.72016930062502e-05	True
30	-0.0008715825218609289	True
31	0.0008415512231982891	True
32	0.0023389235845798773	False
33	0.001535139250177453	True
34	-0.0003507588197726452	True
35	0.004028411899821838	False
36	-0.0026556694278888626	True
37	-0.0035186896553276448	True
38	0.00011957687037744691	True
39	0.0027529252824638473	True
40	0.0004464203160753355	True
41	0.000745552296575247	True
42	0.00305939637246766	True
43	0.0007688349887963186	True
44	0.0010532887502865407	True
45	0.003599706675653569	True
46	0.000427524218040376	True
47	0.0022774016011110625	True
48	-0.00358502845664399	True
49	-0.00479742403953572	False
50	0.0002695914895778362	True
51	-0.0027582398100354935	True
52	0.0012861156725021122	False
53	-0.0016103018544137895	True
54	0.0004386256756357017	True
55	0.003403954910072683	True
56	-0.00024446826832684454	True
57	0.002110930351726592	True
58	0.004035497936583735	True
59	0.0014455514996717872	True
60	-0.0008768970494332489	False
61	0.004421686940172515	True
62	0.0038796051277955965	True
63	0.002885788471771245	True
64	0.001363176322300784	True
65	0.0006542773944592864	True
66	0.00019486601098516604	True
67	0.0007360620687666998	True
68	0.0030292807162239635	True
69	0.0004783074815090469	True
70	0.0018627419140991273	True
71	0.0021098674462121277	True
72	6.863332750542319e-05	True
73	-0.00026306911482997485	True
74	0.0001434922444527309	True
75	0.0001913229926036042	False
76	0.0002550973234715648	True
77	0.0001881342760602367	True
78	-0.0001275486617356436	True
79	6.377433086779405e-05	True
80	0.00044642031607500243	True
81	0.0004039040954967321	True
82	0.00012595430346407088	True
83	0.0002308023402839421	True
84	0.0002550973234716203	True
85	6.377433086790507e-05	True
86	0.00031887165433941433	True
87	-1.275486617335897e-05	True
88	0.003567819510219339	True
89	0.003082957444704215	True
90	0.004430544486127008	False
91	8.768970494354988e-05	True
92	0.0022321015803763444	False
93	-0.0040310691636069595	True
94	0.00032950070948389865	False
95	0.0016216901277830431	False
96	0.00012754866173592116	True
97	6.536868913942229e-05	True
98	0.0015273952242864652	False
99	0.00011585670107683299	True
100	-5.314527572330974e-05	False
101	0.0	False
102	-3.1887165432564757e-06	True
103	0.00015855007258203102	True
104	-0.0037414274109170975	False
105	0.00023738223156577476	False
106	5.9909219906728595e-05	True
107	-0.0024553117384087386	True
108	-9.566149631012877e-05	False
109	7.971791333716283e-07	False
110	0.00033481523705633243	True
111	1.753794098857675e-05	True
112	-0.0006847422177311824	True
113	-0.0006616586827532522	True
114	-0.0002276389310125193	True
115	-1.5943582716282378e-06	True
116	-4.555309347509251e-06	True
117	-0.00022794261830316742	True
118	-0.00019233528357043284	False
119	-0.00018069393745845375	False
120	-0.0012935560111031474	False
121	-6.377433086779405e-05	False
122	0.00019132299260338215	True
123	-0.004497418958078203	False
124	5.314527572330974e-05	True
125	-0.0026142414200993613	False
126	0.0005132315198492776	False
127	-0.001666585232132256	True
128	0.0009061269510768355	False
129	-0.000648625436562078	False
130	0.0	False
131	3.985895679292639e-05	False
132	3.882135855226565e-05	True
133	-6.908885843914803e-05	True
134	5.3145275724197916e-05	True
135	5.314527577127137e-06	False
136	7.971791358585278e-05	False
137	-0.00010629055144661947	False
138	6.377433086868223e-05	False
139	4.783074814795896e-05	False
140	0.00017378505161495344	False
141	-1.8359277068023816e-05	False
142	0.0005473963399492425	False
143	-5.314527572297667e-05	False
144	5.048801193707764e-05	False
145	-1.5943582716948512e-05	False
146	-4.7915105731544116e-05	False
147	-0.00010629055144695254	True
148	2.0795977457854775e-05	False
149	-0.0008340012197418645	False
150	4.133521444682486e-06	False
151	-6.217997259594377e-05	False
152	0.0002459867047757136	False
153	2.8166996133727196e-05	False
154	-0.0008928406321477844	True
155	0.00013286318930738616	True
156	6.377433086779405e-05	False
157	-0.0001488067720250008	False
158	-0.00022169172158736927	False
159	-0.0007387193325527619	False
160	2.285246856104095e-05	False
161	-0.00025155430509027354	True
162	-0.0006702209771762559	False
163	-0.00021258110289290935	False
164	-0.001291430200074828	False
165	0.00017917550100898794	True
166	0.0002550973234720644	False
167	0.0	False
168	0.0	False
169	-4.6502116257229886e-05	False
170	0.00012489139795057724	False
171	0.0001062905514457313	False
172	-0.00012754866173469992	False
173	0.0	False
174	0.0	False
175	-6.536868913720184e-05	False
176	-0.0001275486617355881	False
177	6.377433086868223e-05	False
178	-0.0008910100726549075	False
