# Supplementary material for: Graded recruitment of pupil-linked neuromodulation by parametric stimulation of the vagus nerve
Source: Nat Commun. 2021 Mar 9;12:1539. doi: 10.1038/s41467-021-21730-2 (PMC7943774; doi:10.1038/s41467-021-21730-2)
Supplement: Supplementary file 4 — Source Data [file 41467_2021_21730_MOESM4_ESM.zip › source_data/figure_S4B.csv]

charge	-20.0	-19.8	-19.6	-19.4	-19.2	-19.0	-18.8	-18.6	-18.4	-18.2	-18.0	-17.8	-17.6	-17.4	-17.2	-17.0	-16.8	-16.6	-16.4	-16.2	-16.0	-15.8	-15.6	-15.4	-15.2	-15.0	-14.8	-14.6	-14.4	-14.2	-14.0	-13.8	-13.6	-13.4	-13.2	-13.0	-12.8	-12.6	-12.4	-12.2	-12.0	-11.8	-11.6	-11.4	-11.2	-11.0	-10.8	-10.6	-10.4
0.08																																							24.48406203650253	24.846627179873458	25.193705810165532	23.55132741038505	20.42604625323569	21.179630940146602	24.009529427125877	26.63089694414365	28.367310755320126	29.410638630620916	30.010333323951336
0.24	4.387843751593884	4.061310469892511	4.524630986918268	4.837909366756868	4.382568587270846	3.3290776467993553	3.1608277291957165	3.927237239449937	3.573828302157416	3.409813773941849	2.3971370164214463	3.4756014953443852	4.5775219680383685	4.759219898921579	5.28367765632094	4.443645366074101	3.8212267542772764	3.954857186546235	4.499239143152849	5.01077261935913	4.935021916060926	3.1991676633452144	2.001093735743936	2.78860492168576	1.0584146729175998	1.1171804464187147	5.3198363369582395	10.029719233913752	14.32114272213009	18.18475547521369	20.57824805082484	22.486139763166335	23.220681425268708	23.454112963197318	23.304820756768905	23.484059765592036	23.447295671054633	24.801375291938484	25.508774301819955	25.236020563172275	26.41470516140278	26.57251175893721	26.631416739820565	23.05058789819998	15.087974719586882	11.748863699733434	11.975224775850322	11.292477654119551	7.982829117110292
0.1	-2.712490939035895	-3.5586786266707477	-2.746134698529872	-0.5329461205610073	-0.22821063414411213	-0.42357025044849195	-0.6019161705148051	-0.8018250390987589	-1.454206679628392	-1.3535381659488763	-0.9457709738852387	-1.826133035302206	-1.6190628820083006	-0.45575651736438516	-0.3877074425192646	-0.7110053929038642	-0.24784571754698703	-0.3964125271659853	0.12373435269231692	1.5512410678837085	1.8863991754641702	0.8377892460653982	0.39920116169538034	0.48090747144038204	0.9318790887082358	0.02266707704229276	-1.3415770936950082	-1.210324430971525	-1.2191576756180282	-2.6002792375389774	-3.4129707429496747	-3.175157134123772	-4.263536656019852	-3.6709281772432973	-2.998078491790693	-3.073839588082585	-3.439066585862683	-3.1143398173560612	-2.3556960073709874	-2.4006361128794964	-2.782463251597349	-2.9930871312601752	-2.884365819923765	-2.1281022523876487	-2.064997892463829	-3.406633743166047	-2.2468303595676886	-0.909373080822732	-0.4691568368142143
0.06	-27.133002203195808	-27.95888506674555	-28.330884504735877	-29.306126294194115	-30.146756780519233	-29.23355227096333	-27.606119541920258	-26.986931283171458	-26.69424216285956	-26.67336726509467	-25.747538495027634	-25.51683707999436	-25.8340742787841	-25.601200015106187	-25.72002207937151	-26.262285740817163	-26.808269698441485	-27.365835004744618	-27.817105935017338	-28.514139826419957	-28.8386744613057	-30.468638658909647	-30.75057406084497	-30.309503608197296	-29.663945818825667	-28.595864035048145	-26.792223945112347	-24.678626075628443	-25.59740201723929	-25.986417141747275	-26.57679958112731	-27.200713488136856	-27.195370242295816	-27.8768052770318	-28.39756799428529	-29.060139959375952	-30.213159604901747	-30.379971504012047	-29.569658091716292	-27.061127686424044	-25.72983565597341	-25.128484393086758	-24.767566789426695	-25.51204545119272	-26.29493893340198	-26.099522642821704	-27.39476922791971	-28.097060864525012	-28.59621168978689
0.02	10.552861451316716	10.92730130898309	11.682935584403637	11.053927891115165	10.938477445984375	10.732765072474564	9.898170814395655	9.473776256258716	9.001080837717524	8.386794743868798	8.8969860723413	8.906216888077815	9.232676822674776	8.905442773001994	8.083992575317382	8.391678828703768	8.239747978130097	6.987217351892831	7.613357374953871	8.385071532891011	8.29400702181713	8.220619562669029	8.297196396277378	7.2562235900703556	6.3203268922774	5.556194886960476	5.720958005380851	6.168536035290629	6.0549481066185535	5.80012307224677	6.185062431897329	5.844133795219534	6.86227695575721	8.992112255233131	11.41524670015518	14.221205296714018	15.266757554737225	14.936649893087065	13.277967572160449	11.534016019386101	9.949327961445093	7.759275393169688	6.801353501794765	6.475002197894533	6.467502872053238	5.760932490692184	5.039519185666499	4.5857022518474935	5.140609065872987
0.4	3.2561559231535355	3.640344091238468	3.9296285121302006	3.616464998956438	3.1389813092479244	3.069501378326194	2.636854716350669	2.365129533279884	2.2795309079343014	2.3643149580725265	2.2422447116204935	2.5646940381572776	2.217201967316278	0.9907935348432133	0.5825168968540595	0.5113233681131462	0.6168182046976298	0.4969397255538226	1.4293427178786473	3.2045314870222015	3.5830443504763636	5.224721269278909	7.153754836201777	6.1540340666408895	4.79183878111904	4.330046085107476	3.947546235551748	4.009605058397803	2.568282076676887	1.0555607620409475	1.6643853474076877	2.123947539081982	1.150838918174621	0.07359544452373257	-1.0003342777826347	-0.1846730772931764	0.15388023069165513	-0.04930729870303452	0.8215519686802324	1.490519296446827	1.3549962747013637	-0.029042427617667954	-0.021624981439757107	0.2335476466246149	0.28812728144520605	0.010157239234253268	0.1712681222662411	-0.42910066796198976	-0.4345015117376789
0.18	-10.551717032956539	-11.263457761422792	-12.142325993160696	-11.239997515211186	-11.562488063797147	-11.965355752090147	-11.618487203775672	-11.657548626844303	-12.356278956196654	-13.301776163002394	-14.967638745680148	-16.323046574373755	-16.176991331522196	-13.632868739132533	-11.167547939306374	-11.238849591536045	-11.360034982185816	-11.329882692465766	-10.428720574462169	-10.57886883251917	-10.985946665882459	-11.454433384265002	-12.719910520991064	-13.465688491378629	-13.097942039769784	-11.855107397997422	-10.24440901865745	-9.553727841010286	-9.581291436762086	-9.549267217454002	-9.545590391912981	-9.588414957595482	-10.351052616162292	-10.38012511251548	-11.099433840843538	-12.312305572025103	-12.778351588330217	-12.92013141796133	-11.252660871829114	-9.732786381759297	-9.754528690729515	-10.105302189194731	-8.854882457658071	-8.194295771715574	-8.815214437816508	-9.899605824615165	-10.652429429541819	-10.956092362998227	-11.990316888520866
0.01	-5.359736642706167	-4.253964687872447	-4.076083599521731	-4.797615050622682	-5.232221381577197	-4.889575838281445	-4.786245978404956	-4.185332181119051	-4.461009599101217	-4.803335913063535	-5.940501730878651	-6.0911922621929975	-6.380172874833072	-7.000454693175342	-6.881178889674786	-6.792995541505434	-5.129794987853749	-4.511582258875855	-5.560096802553957	-5.483992869111532	-5.5552769276319935	-5.676761992434713	-5.074623560686106	-3.629871502020144	-1.9023866807571252	-1.1240274346253187	-3.134283802446909	-4.027113649255689	-4.917728209065608	-5.309803053407734	-5.157458875799961	-5.170424771529767	-5.179926045737616	-4.96465517124431	-4.531322702247287	-3.758757057179828	-1.8599733386371753	-1.799367268707229	-2.5520765294066194	-3.400587501609998	-3.826051779310525	-5.685730057239702	-7.731681518428239	-7.635463970597719	-5.827506802963853	-4.824578042287442	-3.0226234114948483	-0.6717308691939223	1.0427745396644852
0.14	-1.3865062182543326	-1.6891023076736502	-1.0267982977770345	-2.0478536830381273	-2.251992118070376	-1.3707537224251993	-1.0988891976283384	-2.095296282523215	-2.4365051879805293	-2.461905510197546	-2.1656197737154415	0.031700981764736014	3.159604536722192	5.996971087125303	5.492259089368346	5.379604910777637	4.497782639879745	3.244900793912265	3.5646438078903913	3.3905239409595254	1.4785022432330734	-0.19336138569394734	0.3691140874191632	-0.4071532223428491	0.4302526543940388	2.643136712699956	3.184638503845207	3.101158532613127	2.744218353326069	2.0677799066907667	1.3352853945364913	-1.4435736052945316	-2.4661981523356005	-3.406093959202984	-5.140896079010922	-4.472091121598119	-2.896239483743372	0.6253276880794232	4.451656121124579	8.187716125030711	10.776792723136175	12.462631075235116	12.869947865149676	11.244470500033522	10.498358851581195	10.64333196877039	11.245328618558162	10.125038540725953	7.669113417855833
0.72	2.9209318121122223	3.1904119279501373	2.5100298081898558	1.9630066670372557	1.088196944818641	0.1895274951042225	-0.521233242852432	-0.1328331778092604	-0.9140873182760387	-0.5743865492175928	-0.3550249472781104	-0.40802726183156324	1.2186435304622876	6.779880434032556	11.905163617850931	16.41071741593074	20.50198469111745	23.22765327157871	23.9632021809092	24.016966078443737	24.27528523186745	24.950404450349218	26.88244185337239	28.348829104020844	30.257998579827195	31.04572779569539	31.396129265977557	30.945991832072643	30.753933731849237	29.74855379015765	29.89188132626149	29.212757616503303	27.837702633257912	26.21219566012943	20.88252534649181	15.470212223381218	12.158817808611076	10.693632431234185	10.424922237038729	10.98522318050263	10.05257123507927	6.878944111912951	6.597503751965071	8.350052517569857	7.364729676081723	4.775235703199947	3.2690859193375843	3.524112057535575	4.293442987694689
0.24	3.4699722678661615	2.110252703175661	2.8022282240637963	4.4269606692913115	5.401606610868718	4.891287236890065	3.0120768864865894	1.5900466373826276	1.3836770090724926	2.106113695151926	1.8826326370225885	1.599941090694891	2.1160384812334527	0.8085497862773607	0.3441233119778957	0.7871105968572465	0.8228824820568761	0.7633945709876215	0.20242398749369528	-0.29554490162658453	-0.42508584562832397	-0.8624495388107363	-0.7186565740043704	-1.1315533690508275	-2.1754701196006963	-4.1030623724065265	-3.461022943693756	-2.762457633445372	-2.1487026082971283	-0.8256925542078477	-0.15314799262517909	-0.6765788244685993	-0.9548065344100038	-0.7701049548709946	-1.444536557770185	-1.6245311971666254	-2.2985828119611114	-2.5934256896669297	-2.435802637722503	-1.9549981220452182	-1.9691543376885505	-1.6660945207373672	-2.0899188962828816	-2.1118692572117155	-1.7768441033453186	-1.3514507559344366	0.12833099027819372	1.7132517773130331	0.8960118220753586
0.02	1.610278402553213	0.8862702021813007	3.1963185372415595	5.597903509774305	7.341871667623643	8.403866386168055	8.689210150913652	7.568646104924838	6.431125618599083	6.203892816357765	5.173249077172457	4.533625620675103	5.053234121289542	2.2482377991289866	1.4820101696487455	1.5793401463291943	0.47003406965749406	1.7160829989288615	2.4220171918611015	2.974788323374689	2.5931136370041656	2.967435417131405	4.1501826820037735	5.297020899131432	4.095067540169623	3.1789938987822026	2.7279463637215855	1.309761700271551	-0.7874589087954789	-0.884661330880931	-0.46721866752900354	-1.4357621180253233	-1.648143589655902	0.313510735054777	1.15131349682963	1.4538630531137429	2.282442677212096	2.3762363925161694	2.7600646492673206	2.912930735500858	2.600238992806652	2.1357978477967876	2.1798120326296413	2.4853422825436766	3.2200622826906837	5.096288452812438	5.448095011452345	4.442352230136905	4.409619900772533
0.28	3.2887164427741737	3.6940885333929216	3.116374335109981	2.6983762370708533	2.341804546804056	1.039211719249316	0.040779003783839585	-1.405009573586625	-2.4934699275451138	-3.0946727161433287	-3.497857178716842	-3.817255013970424	-3.2633038262205076	-3.470152417500387	-2.574132001444255	0.14900095942155644	2.6736779643922617	5.213608504441098	7.948934166594476	9.119955596455796	8.537487648725133	8.027607205273995	7.898626150219918	6.745618504601808	6.539690205419376	5.454411378899714	2.976920554814619	1.2916631601636865	0.6651068354514322	-0.6780273095422444	0.15733200229556843	2.408506026482847	3.1380888066004218	3.029140989753536	3.395086702938741	2.5644155443081686	1.4600334726023334	1.232304124627852	0.14285146659725712	-1.1413361436163711	-1.369014464200049	-1.3354347206274184	-1.1456724413642831	0.7073621279719546	2.3306509858076865	2.3766553730716993	1.0274478776117277	-0.3117750867237916	0.7402783721657329
0.03	8.482010353590525	8.081259648393619	6.752254769442381	6.028422923001081	5.574884353147461	4.825435558537421	3.388465837472438	2.925082514949189	3.831881553740196	3.9608777738621654	3.0819873742872943	2.1301231821878233	1.8018055327793405	0.7696840877536815	0.2475302458652493	0.8880905942464636	1.4339037891868927	0.9553990907045034	1.7934194902721572	3.3986795361315174	3.522068100448621	3.956585358531754	4.512061005163808	4.191322282129953	3.8273165315958195	4.3043975924228235	4.363543543040386	4.443884146984672	4.17313906132874	3.222839616204304	2.646692183242287	2.793084527807352	3.1616730153575716	1.5049585831271841	-0.9350700178965425	-0.5724487812793697	0.8808025544474489	2.892668852737593	3.5908175525803188	1.973279871630325	0.7154305486874861	0.8061430544965731	1.8499753549420532	1.539363043751223	2.407006215059063	5.0216734389212405	6.279940136047429	6.143253596831407	4.494147282736321
0.01	-2.1170315211185624	-3.2569953521550303	-3.602879970816531	-3.622701399287088	-3.912099136785443	-4.079615670493077	-1.8053929652654048	-1.1863553489360967	-1.8666594105889658	-2.4995512330372875	-2.303292137451642	-1.4226112971930647	-1.530358787632565	-1.990501330118498	-1.8434182212938666	-2.4711241556422223	-0.7850090446907174	-1.3763161650751172	-2.7639574136232383	-2.994636045409379	-3.3836622575846746	-4.341676428869235	-4.906658431752788	-5.349055549420868	-4.180485635225651	-2.542961063962501	-3.607299772223591	-3.442533095191756	-3.4318131044758857	-3.088304171833002	-2.187575025616475	-1.7737932467237982	-1.1231800114117263	-0.848712660168637	-1.6709079917631158	-1.916557260698248	-2.380081421412072	-4.563968196217715	-6.361844674741221	-6.46879824864466	-6.2563530922448365	-7.072957644682489	-8.184054401077034	-7.567220162820561	-6.025353951472233	-5.68656719805648	-5.460709789867558	-3.7330903936944253	-2.8513523486059427
0.1	-19.124843198315872	-18.919252177591297	-19.681518112622484	-20.84476818419465	-21.367698917908953	-20.594395778029067	-19.270222126840906	-19.016500086791375	-19.281786269959724	-18.918378926627632	-18.599122418219004	-18.91602796667614	-19.50051131257362	-18.647008536477315	-15.927583327677532	-14.04848387066231	-15.43107256631447	-15.38973123963001	-15.26132632977879	-16.270813627900317	-15.015241414826477	-13.746173095131518	-12.842452071901441	-11.797444267474333	-8.967362589249795	-6.767843305887688	-5.320451603282521	-4.261874566526245	-3.9274725212377177	-6.225335545233342	-9.823933594783625	-11.94601988673898	-15.91032317083181	-19.074317604832025	-19.866677404897715	-17.56216598946999	-15.311056978706873	-13.778086241054389	-13.915001835626505	-13.159775741557866	-12.88107463377257	-13.187559939329148	-14.329023657085038	-16.58182213018189	-17.82419996870651	-18.144968333319255	-19.197366983078986	-20.154815022401877	-18.281168617894984
0.04	2.4301720417479515	1.053560784289843	1.4487421921838148	2.1050253453364363	2.470229096147996	2.8304073262288725	1.8432529648218647	0.7324338168237361	0.5600230077412434	1.4957959603342061	3.6322351969327116	7.411339378933384	9.183295027866002	7.8223946937116935	6.698430259423894	7.181633008221539	8.024487591943625	7.712017516113718	6.230072451394193	5.065038918273601	4.014923517125737	2.8014494433553523	2.132757462556768	2.1562120489006844	2.0742340339315106	2.394305521171674	3.184253296382792	3.3250881221556057	3.0154768577985394	2.902650799532047	2.549729259907025	1.7967003227129013	0.56956344120929	0.1789633472641583	-0.3542772380643129	-1.1090590586744895	-2.023135880269976	-1.7380337712964433	-2.212384803150556	-2.4238722468949305	-2.1946003877440887	-2.5790560281883685	-2.7056060597987823	-1.8747900947624458	-0.8893877749029926	0.3714541770546873	2.1318847348926155	3.5629586657997763	3.148998129943216
0.08	1.146882679743129	-0.9831584010185921	-0.8583876150310772	-3.476727009220774	-6.740735077738172	-7.125500587947613	-6.917990475797836	-6.055001768625338	-5.1574330609428785	-3.1078690730125373	-2.4074229674793486	-2.4088843949267726	-2.4228243716535545	-2.0559473759616864	-2.013222421067688	-3.1341627371871894	-4.243178622644457	-4.277712796665959	-4.859010221555607	-5.488911160756118	-6.739802517004151	-7.3109664519050455	-7.200186111283514	-7.575181106454835	-7.381672832013493	-5.247660350597656	-4.5717462164548905	-4.763510550080468	-4.704778137637483	-4.91754146612751	-4.968696997020267	-5.228705770164225	-5.579896113515055	-6.169456670065323	-5.948285619031751	-7.352970147224653	-7.896584081507896	-6.7815182537100185	-6.250654195816836	-5.675220304505508	-4.8702305091848075	-3.9675959130405687	-1.485646950611624	1.2025631823172063	1.493138946650518	0.3934267277575003	-0.6148810456952987	-1.0074948841984934	-1.9260329992908112
0.28	-9.83740407302004	-10.429767905418643	-10.428628267342262	-10.798362968207556	-10.894968744550951	-11.095866568394804	-11.343973438495937	-11.789969656075257	-12.018215255126883	-11.504916414094644	-12.0466753519651	-13.879309328704181	-15.051420301035819	-15.60255963059818	-17.857334390028136	-17.585527185416012	-15.981870477633422	-14.988655890469225	-16.32498794955613	-16.443793538870665	-15.184309027993258	-13.9889442275568	-12.820121686490417	-10.760478386921037	-10.83126528301726	-12.710202135413098	-13.745704400256173	-13.580430875980078	-14.20954482949599	-15.053879562946051	-15.31053682698564	-15.99607441473433	-16.19200024296373	-16.363762204451447	-16.468400557368412	-16.49125534905376	-16.277266972875324	-15.422853098332226	-15.871253632583667	-17.216903754388923	-16.947996149643686	-16.406264141528972	-15.67943321475704	-15.103929974174015	-15.576031355611171	-16.319565682862383	-15.957359155293013	-15.273297573325884	-15.622617724002872
0.56	-0.4602873399795655	1.388518842691525	2.339455031800412	2.0487495802158975	1.5802562942071532	0.21718780715513475	-0.7674670571352138	-1.4703704964732296	-1.2768174881910355	-1.9558857571861168	-2.138477540300343	-2.5581855915402443	-3.5401644968006565	-3.9936190940818648	-3.319612805508889	-1.761267681712276	0.28870227682576655	-0.1836546531706773	0.5510201520622147	2.790352936717838	2.1510992203363344	0.5927262104533142	0.5461468214799794	0.25795101806569676	-0.031363325483752647	-0.9050485636091068	-0.8050212000243206	-1.0294731544035187	-1.68239300822529	-2.059341562310415	-2.7671199917001488	-2.712945787160969	-3.413802996290599	-2.9657415562994913	-2.1726336972145432	-2.479966574728998	-4.786665597789508	-4.4386887174492955	-2.448352425025945	0.10668568383764665	1.5293628333128666	2.6809069523661506	3.3506939027855225	3.201007332453969	2.6698394255384983	0.8259000568601778	-0.4980460849138808	-1.3143559701283962	-2.652542376247105
0.2	-12.780402413376052	-12.857735054139155	-11.667284809898959	-9.56109830433536	-6.395539747395816	-2.480313558964582	0.10895698216984329	2.1334718432963626	3.152956222971625	3.859951478471075	4.509219425363696	4.8201049848728985	5.011184032469828	5.644289025377546	5.6907939158366645	6.694937812388474	6.510810403884349	6.9761923329436115	8.768489251573683	9.478037028149231	8.951206535179807	8.795149258435657	8.950126726243681	8.69088761936915	9.154368556588366	9.817495722480885	10.53814907912927	11.061758495607066	11.627085253052442	11.813415748609401	11.19169168554511	12.560098763679918	12.640789247623474	12.793880461557237	13.126124187588076	13.294746691338375	12.981081568660201	13.496544921457584	13.889839082503173	14.921057151262886	14.851639249177097	14.362301474970437	14.560262075743964	14.903040848259195	15.478754394736043	15.581036994660366	14.731810827018592	15.1467025720424	15.419869422553475
0.72	8.685598751280004	5.839919263083182	5.703295286461874	6.7478886711771295	8.940251816037168	9.454099132290033	9.494386654963499	9.93657244463099	9.947985846497339	8.50623576016104	6.552522397686097	5.531119407706306	5.807884243936556	6.1533665336862455	5.509668627427999	7.234167312699668	7.79007590925422	8.322492223403607	6.437750303695708	5.058435392178382	5.228129789159119	5.688884294258386	6.9710894197354065	6.3096801726252565	6.133731475514445	6.130182184327779	5.445674960788061	4.699289104821403	2.080161357679124	0.0905071728724991	-1.1223229544417563	0.002205907302140986	1.419975517142582	1.7728770688530844	1.9304542315871416	1.9310036866284719	3.539419777032613	5.325709082084153	5.290432379131637	4.961601884977526	5.053166721616954	4.482282909529289	3.2831527600068213	4.209860825825352	6.54707415870466	10.421345983300846	12.678008289395372	12.14506278800274	10.800056314014022
0.18	-12.128213191257835	-12.470082343036935	-12.356582513856651	-12.397051939691153	-12.678996031083464	-14.201279677807854	-15.062213859494236	-15.539579274515184	-16.644817738705946	-16.59761486405192	-16.929685964907314	-14.75029249675243	-12.328228788496133	-11.683281385889629	-12.330199544743785	-13.732406430911297	-13.356669645917393	-13.249358330817877	-13.627247223047192	-13.828485729044495	-15.67692234822605	-15.897279321650146	-16.856583494498288	-16.761776683883674	-16.822795128767886	-17.302362774273433	-15.512565944857378	-13.30331106393902	-12.575820835708612	-11.442984071823126	-11.301239934757511	-11.503972338301203	-10.711089517814266	-11.436732544499172	-12.560433670731477	-14.773352979728728	-16.390582587659402	-16.443708767489426	-14.145271301903101	-15.254113452768898	-15.369712902520178	-14.371836516739577	-11.98862632622194	-11.668247670811986	-11.53104625286548	-11.594913283586386	-9.597661774971762	-8.516586689800071	-10.318804419023145
0.04	-36.51248539755151	-35.79806486596068	-36.22996773699719	-36.09995627043312	-36.34739264527944	-38.968201336402785	-42.437495083191116	-43.44644163555786	-44.01439334355376	-43.63264731270348	-44.294110362920655	-45.242602153477044	-44.13935963596506	-41.33425568330742	-38.97709465273271	-39.07315549072969	-38.210111232429654	-36.24556481636306	-35.420800732658925	-35.83840971893061	-35.059718941450434	-34.38920942912681	-35.29511157272914	-35.270320557190864	-36.69692732966827	-37.61234722825186	-37.82718328223168	-37.44102081944865	-35.71680489501972	-33.93299544206938	-32.55783054277789	-29.85944831906729	-26.875834163821636	-23.4550473792049	-21.314347841721684	-19.902274961602004	-21.118779145195816	-22.416627076771007	-23.219683504260388	-27.03828582006672	-31.50911434148412	-32.43300025581693	-31.289343047827863	-31.938031279581985	-34.10539395484062	-35.22466785688898	-35.549274463138374	-34.88184138383867	-32.70898114835142
0.56	21.003994624488897	19.9421972120262	19.357814236497276	20.63180614071537	22.63550739245187	24.00062125838724	24.738345744716923	25.800470421061902	26.39658238626977	27.11809755756181	27.599862734335446	28.749277312157275	29.72205860643021	29.768734544976226	29.738343204860783	30.26214288207214	30.36502436124158	30.582360361278916	31.01137262041398	30.5908298616271	30.679747148348113	30.697879988710326	30.78561382472995	31.029495683819164	31.243185078117804	31.07604810184722	30.938298726980292	30.864794053972957	31.159891842941178	31.978924835462593	32.15557256002825	32.35954540751429	31.779262952104247	31.609484225748517	31.628580933228534	31.620769011650395	32.36347862043388	33.039502698836316	33.78116330974085	34.062066976895295	33.709075735286106	33.92339670222975	34.0773522643333	34.108471714722754	34.04485440546543	33.74791226356807	33.86455318556749	33.71060151556151	31.703015098115074
0.56	-8.46578989901198	-8.82204347542563	-7.691092106941973	-5.554708558770059	-5.07459341746101	-5.065127943143217	-5.5163857406687455	-5.969603893331083	-5.984539279869303	-6.737359574865891	-7.779908693675459	-9.071875194609028	-9.584339010531444	-11.00567841278201	-12.060915470342465	-11.918495102344444	-12.504645066670996	-12.510218543749659	-12.622948882230162	-12.43285379640318	-12.183152908467058	-10.520591447073443	-9.22658342544343	-8.835821171096676	-7.7340428437400135	-7.280405016306602	-6.84450555282109	-7.325417867959381	-7.117600131525492	-7.00950101746681	-6.118850255603093	-5.971912968068402	-4.993302075822747	-4.259090566235841	-4.667593260627676	-4.677316450493372	-5.002732660363492	-5.271622652450731	-5.469748021186788	-5.319799417555636	-7.203296672078075	-8.201646147111944	-8.860052883400279	-10.400782128081588	-11.671615599776722	-11.778823128060239	-12.13169915639152	-12.321926721764981	-13.215257388202616
0.03	2.1290194705321497	1.4451319011809076	0.23305369234264361	-0.3299527153398074	-0.9055097654939956	-2.7006936145197784	-3.6355842300136842	-3.4566110699833956	-3.90692952420045	-4.319558770840295	-3.874562039248282	-2.88240100926847	-1.6082766191046431	-0.6743997176557102	-0.5016400265749823	-1.1572242344901795	-1.9336174961808297	-2.2418350618945055	-2.1730738701716774	-2.1908809327613668	-2.4313524965784197	-4.06637937313257	-5.886837533312338	-6.2740009067607545	-5.846615576017925	-6.50321674745291	-7.504991418824517	-6.099254857622988	-3.3749348349862984	-1.4103843630051074	-1.7498169368091467	-2.06535702983512	-2.416517844547215	-1.7935641741816397	-1.506572877866141	-0.879401466137196	-1.8057707451061376	-2.636262204981975	-0.4242035741317025	1.8937778473971036	2.856202542734124	3.179704293348742	1.99693474143087	0.09437587598076647	0.2491865933717392	-0.8900292739479383	-1.7273159155231212	-2.5063541377897494	-3.0344506610029
0.4	7.494074036737409	6.046084547387721	5.573388135429788	7.085582582927273	8.417677826299986	10.349861666972416	11.921768725512116	11.59118612103996	10.021047884502572	10.495248903762906	9.850645499684283	9.649416754806346	9.075745503145427	7.967900725130818	7.1584241392920305	5.452148164152234	4.877399839283548	4.60941523412032	6.385439549905421	8.73367423975094	9.286191152153457	9.66239781828952	9.226899921392146	9.14578272135519	9.555376075745038	9.454165238793564	9.417990302133916	8.49786131839285	7.899817061553023	6.816022181207657	6.497323502970374	5.858216070742834	5.303812927103522	4.641605173646241	2.7434937603092138	1.5262411648056542	3.818632080383047	5.155045067631022	6.707678969283414	7.408721728197143	6.8589108650557336	6.2181600948766445	6.118329591148807	6.415038123705386	5.8662012520140365	5.7372644859395265	4.4201036203351265	2.2324564446541615	1.8162037593317777
0.14	4.934531292765847	1.874396523290109	0.9103101440523389	1.0505278663380153	-1.289390788829074	-1.3815299859765844	0.4229718522500363	1.372541126052326	2.6829392160088403	4.690437315974265	6.148711612385277	6.603593280522283	6.7722771242591975	7.418391262976513	7.475968637157365	6.582640783554446	4.882777335406111	4.195780597484429	3.4563555203319893	1.5551769039487056	1.4213896214098085	3.3278636317682597	5.208650037793824	6.568404524245032	7.310744853409048	8.79708195807089	8.995722697687427	8.761658807089553	6.352667817228735	5.469397079258869	5.544876804306412	5.866372753162054	7.165954834961809	7.91981168333708	6.712206272964195	5.833471412194108	5.686218744615381	4.323502912908388	3.4480484535898626	4.104500005138696	3.5129275322097655	3.0269632625595335	2.9629107493115754	1.3770876091624942	0.0906851135311868	-0.007167231014108211	2.155799895877948	5.346836638377113	6.446022084743483
0.36	11.5964320196572	9.643703458910046	9.26067929993301	9.479558727864521	9.449461576035745	9.913417389419187	9.15276936963231	8.270180723154745	8.352779151769134	9.836109178004413	10.73773399556756	10.566550718344736	8.891933812010691	8.366613082478068	8.987153414884908	11.379568953118067	12.628081090142665	10.748257940427422	8.813147462124924	8.226979129607514	7.712377014746998	5.759888753827127	4.376993253960784	5.928739121629867	8.01611024018164	8.029485611187262	8.313900846787483	8.52459623641132	8.240079475266917	6.63248587420928	6.259763222822421	6.500986361040518	6.6379516433121495	7.677350371962547	7.3082502659134505	8.349132959784257	8.382780621162567	7.753139631229558	7.673091542574539	8.01864494990425	5.711970862713571	3.1368208771548254	1.682884675928804	1.4960056529463515	4.06995651499755	7.237052407718558	7.831568825225581	5.806117297345196	5.180488230694259
0.12	1.2631266545123694	0.31028180841841646	-0.4382113395604108	-0.38942489375231304	-0.8167972557768834	-1.6358497589530572	-3.036111455855931	-2.8094308762474114	-2.4220462702481242	-2.0191315385302175	0.22145807904610848	1.3681710266322114	1.3793533856069473	1.4954163016773094	2.2942583782844466	2.2675777522118565	0.4599478160895103	0.2310641842787149	0.22496563000520098	-0.1757493565456869	-0.16384714620789254	1.2008947006620474	3.0343007448037866	3.9995583451101737	3.226152958386791	2.824565696625058	3.602373347156494	4.358325340757041	3.76469792928836	1.9917012307833772	0.6278976136326264	-0.1925759810517107	-1.213349315869607	-3.359458892831924	-5.507873935596081	-6.134786681315852	-6.728876177819586	-7.014688308454609	-8.51873176804635	-9.481333101635123	-8.729171409499727	-6.799992153278637	-4.373892599815342	-3.847164535482179	-4.211767905325431	-4.260332526629313	-3.8450448770857903	-4.15791907533611	-5.118895759550391
0.09	6.390870137641556	7.943595696236095	8.341834095286927	6.8373062212952505	6.221890910773141	7.062953860553812	7.937281893431383	9.431942431652033	9.76737412865895	8.046373900495297	6.882457364977967	7.111439752633558	7.559973541415346	5.720720422803865	5.2969775279265505	6.301374852014206	9.892609940902211	13.45840545263637	16.337158800560957	16.532333052450213	15.865700751856366	14.825133078230778	13.628088382326496	13.309627509532255	11.775372747553192	10.079611541904256	9.144589972029152	7.828512724681083	6.916641310256857	7.580590657750221	7.99031755812625	8.079483628848628	9.491704530213141	10.851787528484984	9.258985238350405	8.242046263852878	7.781108991210516	7.606854900441128	7.537736406782734	7.274089929414252	6.6616756392179255	5.19507525619828	4.019346538321443	4.185927061340301	4.696330110461865	2.939520494207187	1.8014433549430038	2.224289381542569	4.419726350264469
0.09	-24.67819943539604	-24.41380293416779	-24.369174282350222	-24.64501290538508	-25.521307222096574	-25.57315867019657	-25.71959801661268	-25.792527674043733	-25.715962585122675	-26.530033808218697	-27.571545041101103	-28.169082120636965	-28.251760433272175	-28.041651308972526	-28.23267244000788	-28.180580576954675	-27.808906691031012	-27.769293568994414	-27.85405281432311	-28.851405672889726	-28.535073658077657	-28.177578132374315	-27.012043149067672	-25.20663468647266	-22.695999357300913	-19.965061440464467	-18.20050906871751	-16.69884773437125	-15.174237081573594	-13.104402514578176	-10.80073372526337	-8.512458899523608	-4.7211294450804004	-1.0849681083101856	2.3868316106037994	4.926093771250542	7.130742681861726	8.578581010314998	9.566907054592157	9.392883903516243	9.769942400803565	9.578065473521015	9.24782159823382	9.39394017741531	9.916629872018184	10.619626668717608	11.586749086116363	12.857425542681689	13.28859782533278
0.4	-1.847434403117333	-2.018397781592263	-1.9133722769548172	-1.3962071650174792	0.6110991739673395	2.428635056836498	3.2753628721428925	3.4087905484828127	4.313691339636577	5.500675217632839	6.054637582151386	7.580329185338279	8.691602636549185	8.151607604056352	8.049349187360725	7.677147544440359	5.927366823228816	3.9447587634668224	3.979458653832367	4.86710495892703	4.991999029525104	4.47342192110488	4.735712279311059	4.934748564873587	3.3936942165814514	2.383633011254119	2.767806232614184	1.8368970931207684	0.653815610080386	-0.22687805205799805	-0.6865875758028182	-0.048629903430054355	2.6184674815347293	4.64496731723883	4.875062501909909	5.217768628373619	6.558726835418476	5.843513904529047	2.811835195989609	1.394029548338409	1.5920032728593938	1.2485248123831099	-0.18549766397886458	-1.4917989873389317	-2.0121528628260847	-2.0581521545160726	-3.747582012618224	-4.634437592515987	-3.741733533395241
0.1	3.6488555673536	2.7556503071117717	1.6704274136060135	1.3381580925256387	1.4290072189739789	1.6103052659650103	1.6241418366120328	1.36146750669689	1.9346626326448089	1.8965495439973523	2.344786270803759	2.1609134832572607	-0.022787972758301578	-0.9862058052809815	0.18870043924194135	3.7396872818686546	6.717037637979878	9.040973948003376	11.174441030752597	10.668609799049648	9.992931619864954	8.74897644649461	7.999969019670488	7.173205444720949	6.219186977992386	5.2573434428414245	4.64200496824683	5.610640395725781	8.382963613301136	10.494919533285199	11.397030222332937	10.848695502085206	8.533847081698276	7.7234579814313165	7.255897669254757	4.884014707640041	3.8286760017595043	3.880252863203772	4.584311761299311	4.013938562913069	2.113718419249217	1.9557897431348223	2.1884340290791044	3.5675131696496862	4.5439038371675124	3.3736165546014263	2.252358410950009	1.9360435414421175	1.7333786867555858
0.36	13.791149332819728	13.29518878167439	10.766382554689656	8.614197629501263	7.253822646613834	7.34641375287287	7.314643839225553	7.8749875920580905	9.174876125312899	9.67204488139489	7.3321770120766985	6.196918231762822	5.561808443240231	4.750077975499998	4.1626271952215745	1.530325071207102	-0.2350232707464599	-2.5671622076734835	-5.826416953465937	-4.378718442211266	-1.1586149073619652	0.25133217393814533	-0.8071884658201256	-0.7289983925817864	0.20277794984821185	1.2186444483071597	0.5178465154510761	0.3737602545116161	0.3206747286834286	-0.07184876403727714	-0.8362112689565109	-0.648931727217672	1.3841214682075176	3.8784716853087673	5.2369789621120475	4.194714285090484	2.8730626145180267	1.7551237035850349	1.2870196411916481	1.0894117218057033	0.3354752946284165	0.061809806953327495	-0.8885057500560265	-0.6815914956831151	1.4155072939521247	1.6774734761564503	0.6102379309818105	0.10593551746583785	0.6839889036712279
0.24	-3.922200121703497	-4.069987662426001	-3.7240769444586377	-5.976845073431889	-7.066895202089668	-6.730421841944121	-4.71220886544473	-2.6945678452569055	-1.681617027210848	-1.8826701449414074	-1.0650551635337422	-0.7993804974302421	-2.5714508841663744	-3.2182519110080676	-4.71677019972595	-6.159557634999288	-6.4622914641006375	-7.696845496340309	-8.402226881250925	-8.495298524542726	-8.484434380665057	-8.841867114000458	-9.356396430038856	-10.244449820967525	-11.578799015424302	-12.49880585661245	-12.929767717863776	-11.993459425915482	-9.790069380037991	-6.738172612804824	-3.8563916397842704	-1.7829741459992619	-1.2395287290313703	-1.6352383985628265	-1.6079970618787698	-1.64081378090426	-1.7332329968325126	-2.7840975622859787	-4.237863444606376	-4.772105805031423	-5.8695983560379545	-6.621320544280714	-6.872862353059283	-7.02440871431309	-7.662117605007019	-8.631136451244409	-9.155663995935477	-8.303903649553348	-6.412707792924117
0.06	5.837251209905894	4.405893301023305	3.713851994830037	3.513109380216541	3.5861395379780348	4.745363109431118	3.8593513750104975	3.0508673840815064	3.2889677609310652	3.375622453225759	3.893428201831618	2.6017518267934463	2.7956638047797213	3.4577144309658436	3.0882545449555536	3.6313022341947487	3.85356710139191	3.504082867340337	3.1357926153128304	1.4742729828982135	2.0369840464547124	3.5808676269717807	5.0106102560537735	4.98967957973742	3.7687393155369904	2.8037124688326713	2.053697341439481	1.3992607397963113	2.1051795322345157	1.9422399571577387	1.4952203200998966	1.356494434634044	0.6219972390752702	-0.42699122212459173	-0.4549905371233862	0.175996312858814	0.10581392333354955	0.40792696092444913	1.3760877655185908	1.2589726266158792	0.8723651113886319	0.7256479459989933	0.35385007585209394	-0.9832242178315269	-3.0203734285535973	-2.202763316969701	-0.48422520136414704	1.4837977791497607	5.932959705372916
0.2	2.5796180368302757	1.5342626145156117	-0.01767558358715604	0.4047110982750155	0.24092376795360337	0.04861403944877907	0.3249427749852316	-0.5149258004464272	-0.7583791654627206	0.2003496166181904	2.137462861396898	2.5987314647309674	2.09699431470964	3.0526622508782992	4.090472911303145	3.6836449774333175	3.2531417913649037	3.960274340082769	3.3353229860716027	1.79346253071909	1.1378555268723787	0.7130104275047557	-0.46449669987359954	-1.7098691176585419	-2.4377954497159635	-2.357464747427514	-1.6775474109191322	-0.7116338431900218	2.740061696198609	4.003677588329275	4.108776161477493	3.987100847056446	4.487638137292876	5.593448757846311	5.088714460802201	3.807845937540826	2.8292642957166123	2.146355328120677	1.02115031232168	0.6807027279255351	-0.04323147668905847	-0.6239551134487655	-0.9437251686918557	-1.6563815996586513	-2.507475844125814	-2.799673009836347	-2.515058064880236	-2.1375439232730287	-1.2120566829019737
0.04	-1.009293616805678	0.9757205903948929	3.4434219453368726	6.110200738831622	9.10646673691788	11.637707125193941	13.128901190250573	14.845272984835532	15.706820375903902	16.836314746850775	17.456368231774405	17.8248514539504	18.89129101251247	20.493286408135532	21.59720944568619	22.411966111284713	23.34824600326766	23.021958461640267	23.003107494722727	23.210775673737984	22.914977107394222	24.227696197380453	25.89575553510248	28.084766261758674	29.016871478518624	29.951711959858343	30.76179454963497	30.866165118526325	30.931200171227147	31.069993845681253	31.43750715358223	31.83201759790802	32.480528486692094	32.53188794763733	32.58931683316948	32.635786620538184	32.02125152859752	32.26580339678853	32.26261859411164	32.31805015485136	32.11382511705189	32.56402543088001	32.04834285468323	31.839238545220326	31.65477034690032	31.548773734181694	30.95206452621713	28.80415787589712	27.753079810694544
0.03	-10.936785383702599	-10.376601469105069	-9.049909868671108	-8.467019922653947	-8.127111892164677	-8.43069742283916	-7.697323986625193	-7.2243674878862265	-6.299212909064991	-5.785391451123417	-5.459497555182466	-5.30511549232466	-4.97320218009726	-4.978779399469289	-4.768020043310472	-4.976330241486494	-4.571161903055028	-4.388399673158105	-3.5794865313545756	-3.4937938902757537	-3.262767317906622	-3.1190167180714212	-3.2718570842887544	-3.737257160171879	-3.2871812368384923	-2.9010757308038535	-2.6370521488932184	-2.406844523441208	-2.233452413973154	-1.8774632650188323	-1.7267608088487663	-0.7962288097844521	-0.13462513828184797	0.4252407244745626	1.1389842054395558	0.7193593065119472	0.32712155265704723	0.4138056695719854	0.13403471015341495	0.5269701010753636	0.5159181911900248	0.8813610508514387	0.916897199785609	1.0933891146438555	1.8968384571969352	1.7055819079461543	1.973461867043298	2.096521919313716	1.7865288332741471
0.72	-7.535635690273054	-8.263971892614471	-7.751332367083528	-7.81428362226147	-6.963223688192862	-8.092146102680715	-7.63864492927015	-5.818510710945276	-4.429635726713009	-3.588789178436329	-2.7725181824639975	-2.7506671916506065	-2.652497372577592	-4.677162373890042	-5.919171712002026	-5.596658598931015	-5.348822107428951	-6.524709668121389	-7.621468112909319	-6.882489178434767	-5.650592391676618	-5.811291005768659	-6.020131656553126	-5.984417372316152	-3.181907629581069	-2.096095063394806	-2.5685413927725733	-1.9315844671854947	-1.2173260910441002	-1.4921500191679513	-2.3157111473999734	-3.3982922678828587	-4.167977072857319	-4.29790390171442	-2.2659387362288044	0.26485373924124644	2.4191050373241723	3.9389017412687863	4.391533691606519	3.62908222749698	2.678246531640923	2.1954669358391214	1.6459315224257054	-0.26700890732258387	-1.9998742830262017	-3.9062464314647585	-5.550554912818242	-5.835241375599281	-5.565902327222368
0.07	0.9271458449903704	3.4779862074868575	3.19868674095148	1.7731246951962305	0.8605072813154209	1.7341907903094764	3.3141600482452773	2.8424657048430078	0.6221518058855793	-0.5418423562431371	-0.9693627139122043	-1.284619106263868	-1.781505589157348	-3.032080219307602	-4.192324163554417	-5.002506903624898	-5.400573076898688	-5.950420366312308	-6.70855397144301	-6.893300604500695	-7.048712332355166	-6.471749325786739	-6.639242331627116	-7.516424138166016	-7.415991664489923	-6.9178797514793615	-5.626718276468495	-4.296855376398405	-2.6840173179128257	-1.4907720292100564	-0.6471229398466036	2.458651934993071	5.961326242240418	9.338013405265457	11.608160432451456	12.953041462413353	13.535113274125237	13.831001867346345	13.271173523376781	12.93784468994464	12.963097404205762	10.847149575532782	8.841098391817631	8.591135132271923	9.22160937202974	9.67870551856656	9.50380884225956	7.878638129489602	6.9657851844504535
0.05	-3.4960092065467094	-3.551257577673489	-4.029768853597012	-6.029737506215817	-6.244186663937647	-4.809731045093194	-2.9677430464022834	-0.19579944286004292	2.0227608002452513	1.240679174301043	-0.09073336298995116	0.7381354161970677	1.3626521703698486	2.073964081500435	1.7289532925600923	2.0462127518327975	1.8956430959308648	3.2658244513866634	5.381148515175973	6.090504472384197	5.4477284683976706	4.642489558444176	3.662570936206812	2.8476901242224812	2.167978191726121	2.2511697518581997	1.0055060558366975	0.4593724713367209	-1.9012588067429448	-2.987578482536044	-1.652153920596433	1.744481979172427	4.605651926305377	6.259256211576584	8.16271614488057	9.62621648141576	10.008425544171594	9.81152963393506	9.235003113371178	9.273568269126358	7.915854297217386	5.9364066081146305	2.2118150611654386	-0.8859814258603009	-0.2004584858390004	2.763069224927108	4.059352344182379	4.3529147385009495	3.935596317327807
0.2	-1.4675212641143887	-2.1419166888724206	-1.821914369602176	-3.5656896461991963	-4.2637815611775025	-4.01476841603322	-2.8945095680705393	0.4048388713177573	4.2374885557753	7.344047434078753	9.248204882478653	10.70199271808631	10.96120341028103	10.046114896548623	9.954147816439779	10.235815809591543	9.335167219523115	7.315559838426935	6.232972399393525	4.519720844166834	2.9928022407305477	4.3815411538915825	7.025882117857613	7.9714597507189495	9.201533161905743	11.665191567861356	13.415618188787207	15.341629097194968	15.920371959206562	15.564310232906877	14.961140309659186	11.684312701581092	9.298797629858548	6.638188364949741	4.587357971266371	2.6136267471904517	2.6232979656436513	1.8090458805642555	1.6647225881075727	3.349519571358286	4.357201182286964	3.469636780733211	4.059876296644163	6.043614017020964	8.219196254362977	9.50750624450935	11.081613097836247	12.132906610050455	12.13293694421094
0.01	0.5787577711513592	1.0820017382439886	0.8931649700302984	0.9295074028783574	0.3780832722527592	-2.154440029585288	-4.757047387130932	-5.0015412840744276	-7.189575500264674	-8.355261625203276	-8.639623647865825	-8.90337792068928	-9.323645742707036	-9.031205511877126	-6.075618302711611	-4.883013130997433	-3.9612882998947825	-2.2411561446418276	-1.9695808286069862	-2.958838559018382	-3.078282614559825	-3.787943481453283	-5.168030994879224	-5.116926026755785	-4.720230664615869	-4.734392413978597	-5.362684652654735	-6.5757267023574215	-7.461549078900028	-9.777464965274511	-10.72544220399233	-11.287748552475449	-11.330201198166904	-11.079287344749673	-10.505553483572612	-10.546696711522408	-10.15477964063394	-9.798064531872804	-9.080529978056312	-8.818580187540611	-9.069382807663395	-9.425378346053279	-7.287030527598752	-3.9638705076027136	-0.697986958832864	1.6206593183179052	4.617710962655117	6.403650424801512	7.0529322295165855
0.06	-3.367747831568842	-3.7305426606253036	-5.297284529063475	-7.756394401346199	-8.167828540909575	-7.4218178903916865	-7.9184811994779665	-9.206056512346564	-10.203477498698746	-11.951520643433646	-13.709029570905628	-14.296314905312421	-12.890954255632288	-12.865879435619483	-14.127442530960558	-15.001740978272942	-15.103899560696263	-15.674838376533529	-16.907646093614566	-17.358216476327307	-17.736850042934122	-17.900649130082506	-19.162511212268708	-20.185596596988624	-20.186234288110544	-19.91989144526198	-20.352413951824783	-21.60468024919973	-21.33650057626863	-21.667456121241184	-22.007987130595957	-21.7156362237012	-22.317270535580334	-22.819081288873623	-23.392368087158495	-22.968989447354442	-23.16422809900585	-23.767486147440387	-24.07280246875334	-24.17480652272611	-24.463947938038586	-25.09839101306921	-25.11373693440347	-25.117042391662892	-25.093064473867223	-24.5793370792459	-24.606436601185717	-24.496608207221175	-23.83517113926006
0.12	-2.3459107677704623	-2.3723281979533226	-2.21775484070524	-2.2298641938274955	-2.044096012330101	-1.978415131950456	-2.0925131672629647	-1.6664963662899481	-1.8826984496248116	-1.0047383768070404	-0.43145913710310424	0.15967501271488516	0.4745107420348802	-0.4811690937493722	-1.7804941943032446	-1.6131551133415343	-1.2200579275070567	-0.7210766385187668	-0.07233085522072713	0.39764006851602574	0.3309584029475303	0.4019528986683696	-0.35862569883514084	-0.5648712483799443	0.122280304117794	1.151454413808196	0.9624079122262259	1.497337841465935	1.516682522634838	1.4699179209790287	1.3020959727229098	0.8393426985396104	1.0034539316170594	0.527261355521432	0.24876538794592307	0.16083125290190026	0.9576719670450871	0.6331065968587097	0.8375963099856136	0.7707218215926588	1.1327196330534548	1.3214878210902299	2.447942676066276	3.466431242108854	4.649217996397994	4.529171874673253	3.398039317727978	3.2749678059586387	3.6984660834255436
0.36	-22.43078415818831	-22.143354990732135	-20.638535307580938	-21.614317676682305	-22.61607893205887	-21.9654843891632	-20.882856348691433	-22.05056810078424	-24.89647448090379	-24.877140727673215	-23.49830302167411	-22.93821942524484	-23.382226834123976	-24.926376273490988	-25.455971683046428	-25.842154685042516	-24.412100137102563	-22.650208161846017	-21.27076209652757	-20.78304464696533	-21.46335892534895	-21.429110849513577	-19.894302295085815	-17.562299416216575	-17.703628703758653	-19.846718202855207	-19.54415605488984	-17.86885057220163	-18.617097042091757	-20.826424849355682	-21.566533036336807	-21.87277119496261	-23.316525572125357	-25.040395257569322	-25.635237019787645	-25.083590011739354	-22.82143499898941	-19.275953597353208	-15.638320822719692	-12.725704831648514	-14.051860618181024	-17.038567913258326	-18.293629767940352	-18.065145687175253	-19.00036884365771	-19.987140477387122	-20.05140720143853	-19.989650811563564	-21.882447220218793
0.28	-5.101100424798311	-4.60834477371796	-5.260612708359282	-3.6158219054577216	0.21002001971289275	5.13118346945911	9.755862281455258	13.653398372188498	16.268529949073944	18.180060676288257	19.294579700691322	19.93608738418238	19.895034508000414	19.487188920519493	18.31313473675869	16.72290093272857	13.642612738711925	10.009858465077002	8.85936974449286	9.273311975747184	7.141190664245684	5.024711973181972	5.240927514997303	5.764512528799642	5.102735214290497	4.017671973167474	3.2625211298717645	3.5028501902075178	3.9455871877862876	5.2097325976124225	4.985791619329078	1.6732597438809549	1.283274533489653	3.102035320848877	5.448459536094262	5.3763572009400065	2.8883801503447657	0.15841290039642075	-0.26185538236158123	0.9820471370025459	-1.2859905229819617	-2.5290143989431257	-3.0051990710469383	-2.619306388184661	-1.190339221330234	0.5623608653532486	1.2476175873919217	0.6005244993210042	0.21660989233055972
0.12	2.4870813163962993	4.282491643070344	6.507099569603952	6.764538415871456	4.993051645886553	5.046399355089342	5.600900107156598	5.263304356103397	4.773179427237139	2.944052821217369	2.7109828112473906	2.3826313332061133	1.9658520342559669	1.9821506974857854	2.684437659554206	5.122212008123753	7.586909785914067	7.3225981085603	4.385820453208979	3.44227635005835	4.38912775278834	3.7964297262765	3.1075561926788495	3.5218053975596746	2.6517472876398998	2.077908792212348	0.8171202857141253	-0.5022841205054647	-0.3283653677085496	0.6940126945098655	0.6013002874001572	0.6739504310856006	0.6757210965180036	-0.005367425408906001	-0.8079734116269606	-1.1258526778419764	-2.018667446309294	-2.5132617286433003	-1.979555131577392	-1.2319145886715859	0.08833187698416367	-0.4279843970148107	-1.223181661068125	0.6874204564323634	3.406615125970106	4.62349326105651	4.246278335459898	2.4899568077352825	2.0136082073333057
0.09	-6.516583449001516	-6.722615646930066	-6.558182567539852	-6.7925490760300775	-7.336465486143318	-8.511812290003377	-8.291042008669748	-7.269874531185863	-5.450093214121232	-2.735948308029748	-2.0788774306059494	-2.3835886856430264	-1.8489068102792743	-1.153785553145532	-1.0066748124268372	-1.4718634440882141	-2.6413700947802354	-3.7594121341690254	-4.430160583490171	-5.4326968619016895	-6.386742091438435	-7.277214213380169	-8.427331658360607	-8.860909096993531	-8.504651876652012	-9.237960474483934	-10.468144680009793	-10.47325859768727	-10.392765829561107	-10.210098127406944	-9.966282709011466	-9.868669694899019	-9.340731417807334	-6.31602359304911	-3.637101385266753	-1.178809384178635	-0.5256283126832102	-0.6336809040500029	-0.3826118238980527	-0.541565801532073	-1.2174621579762643	-1.476428329617761	-1.5195514962261711	-0.4545499943386986	1.0440613515132497	1.1572440576666594	0.29788762012016434	-0.10985045177906727	0.4983397276340682
0.05	-3.035756554681676	-2.1617665379106157	-2.121150093969824	-2.776438091869082	-2.2167230528833954	-2.8268895586109295	-3.752035636998997	-2.5063256869620147	0.5722080714742859	2.1898248710641965	2.455791349355678	3.548324595864031	3.8401578525612976	4.093713496169279	3.5619421771732434	2.822592366074282	2.820191366437321	3.403561930559732	3.5238358976930613	2.077744667654322	-0.9704878454771944	-1.6522637326738305	-3.05405973794943	-4.519139012310816	-5.1773457273022885	-5.783795032562892	-6.211019382963499	-6.954345718463898	-6.997257394508068	-7.022804355484688	-7.417237993797855	-7.432812240273847	-5.848153889622779	-2.5797658201441678	-1.978806148106706	-2.0378926541295783	-2.005065057666414	-1.897932729974606	-1.8552494607874763	-0.8995811642038092	-1.4020716856000348	-1.9488428048215525	-2.2380078461240984	-2.7538822367647455	-3.634729592430695	-4.694038701053252	-5.688817305732037	-5.940916617056814	-6.56809636359921
0.08	2.487524974697287	2.941976174556096	1.2733296955529596	0.025542007725867677	0.07138468349674554	-0.7945199601144495	-1.0304916612342652	-1.6116040387557504	-1.1306012450671403	-1.7517487348740772	-2.1612750425701606	-2.2814532140397645	-1.7829577892732686	-2.342630736613536	-2.4935800920352875	-2.0866141353013106	-1.5907685618233387	-1.5448938272208252	0.1882163836213664	3.535181225491698	6.189585497973219	8.790164090912398	8.709789379416186	6.820343998264363	5.504700188267748	4.828191596358863	4.965663021923724	4.622200315894887	4.30306525752804	2.4361201957403438	0.75665818161022	0.022514665791852906	-0.5530876638754378	-1.153646143862595	-2.318172033362501	-2.818657835315804	-1.6644477743208839	1.884630329613593	3.1170959498357576	2.3278926204590604	1.937694836358581	3.0651092474290635	3.432576682421093	2.5959017467960663	2.698063339813423	3.0691640206980892	4.183423884958813	3.144901504950475	1.5606274599109398
0.18	6.325679625330835	4.814956501329071	4.290672752728774	3.0270325148752377	2.245434176909754	2.5946537315967433	2.3449427801167104	1.4373401664425955	0.847356778059634	0.22511371757178011	-1.111569022341783	-1.1976546027994175	-2.3221671727100173	-2.5183919898998326	-1.1517533217705562	0.8748405125130816	2.099554853247895	1.607932531028041	2.1209478454901856	2.9611200513099973	2.7984827843432143	3.161883202411218	3.944621528451094	3.7105852995668442	3.4846857832036235	2.7153396028331542	2.1092185396791905	2.122679278183213	1.105301584227	0.7039833408885698	2.568414302926193	4.8582088859855475	5.715944225923664	5.22885676500745	4.077188113366631	3.9450587763868796	4.001907959192735	3.7775331741095854	2.773276682515629	2.5905962995229572	-0.06270986499995246	-1.803507828149563	-1.7521625510330807	-2.409602620370528	-3.855358914169223	-4.002441681609561	-3.565038396363782	-3.249061682937686	-3.9927243635297245
0.07	-4.827372492521441	-5.226577506492426	-5.731994768679378	-5.84201927559711	-5.94843467900332	-5.811504767687914	-5.986587008654254	-6.2253476751638885	-6.5634327783746755	-6.472591380747545	-6.964629864604518	-6.895715873608687	-6.735299511468398	-7.5163228013227155	-7.974903899552885	-9.879520339596809	-12.508043830777325	-10.492743537797075	-5.679671062041294	-1.435639286534304	3.0521578498253206	7.214073435324778	9.939170214395993	11.875158151778756	13.024823065620375	14.772608774494337	15.919847313936337	16.29522161761907	17.146692118469026	17.93735487710257	18.966443964586183	20.012146404168924	20.01583656138282	20.69223939363976	21.008511095891627	21.5898946818019	22.048272092120392	21.885192440000786	22.289364794287742	22.43375729070734	22.924372645111895	22.92142891544588	23.481381855418128	23.117246889096258	22.996547236603497	22.58990451564012	22.972808736091046	23.597476026403193	23.920794555525383
0.05	5.854617009117391	8.005401466139475	8.573491988673808	7.271532975751711	7.064644421967657	6.8517596021995	6.094943779675525	5.628438318605724	5.7159659111094	5.030735790093807	4.809495805517635	4.6685968481315925	3.918867150529735	3.3533102980351543	2.332799760815668	1.6480385457682871	2.135821299613653	1.580953583040369	1.4177826653345704	1.1512425295201396	0.9331518047954575	0.04414488180045595	-0.5718039148291965	0.3753609162670841	2.1597673144571914	3.4394195457489616	4.382674464377068	4.16786622447237	4.433274140256579	4.804212891665792	4.103699638754847	4.075076087116294	2.8228639221447835	1.742487737885945	1.79917242135096	1.319217264125541	1.2809042336701566	1.4624474035986026	1.1813865676676443	0.8012912329598265	0.907731898125455	0.6964935901270266	-0.5373812804279581	-1.2769381322677376	-1.0712708082017173	-1.4134972649346338	-1.8389935982555201	-1.9756388272497674	-2.086633516558919
0.14	-10.402478495179452	-9.325271640715698	-8.881521812899265	-8.77985134951848	-8.942285923219764	-9.28743652340588	-8.799974338590786	-7.102353346243845	-4.501953496988925	-3.3513833975786937	-3.792084096682032	-3.424271655093335	-0.8750601423998603	2.2693261042925172	4.827754655545263	7.430581690927532	10.097776161853744	11.593507695169706	12.450451835416274	12.813692402277951	12.611290602551321	13.028243484196992	11.922059581872333	10.276985675624616	9.97989661987934	9.511325398721333	8.868759623028005	7.2528993973909905	5.725840563437856	5.254040238846336	1.131392213817918	-2.312107662186577	-1.7575300416755226	-1.3583337953685017	-1.4432657147700638	-0.728729761723443	0.38159946932646704	1.1482631923401172	2.276172168404436	2.5202544978053965	0.5950644501471913	-1.2090836164484813	-1.76489569199245	-3.0214990511684476	-4.945769494220919	-5.256994904819926	-5.600851593653289	-6.644037374499476	-6.204255159541681
0.02	11.06383655650459	13.236665535042995	15.42975925735076	17.11054450276096	17.98339386130992	17.492576604129404	16.316864238338546	15.073479393307082	13.717605659493067	13.550047235589275	12.86940698173494	9.703392752801186	7.219213317527434	7.62269968163973	7.750297987587871	7.5714459718590135	9.172866837927657	4.12015528983639	3.210368929779044	2.9375363969091524	5.795008144239766	9.720076560178192	10.565590584819894	11.218380695320413	11.406272715021956	11.488280651424795	9.287934322197728	8.45589728563823	6.186703528062516	3.8494327878298478	3.151967045329201	2.892504797031158	3.859847437312041	3.5357435610039687	0.674688710267219	0.3792749468320409	0.9571068974031292	2.3309655561967872	2.3696051321073455	2.3991098876137116	0.8475391502083909	-0.021316043670417173	-0.13144890647754437	0.7295209358097239	1.9917376995821954	1.2925084438603491	0.8261752025591846	-0.7213301333922573	-3.10323972628494
0.07	14.9812828582753	14.647222368246076	14.034939876682905	13.443353805600808	13.75047871591611	13.634551322698762	12.979902431428549	11.833600414194478	10.1272833444159	9.50038497218717	9.49398042352302	9.210697070868868	9.065254713930457	9.084132017157721	8.168685465123154	7.182665515941842	6.5764697295179815	6.39934787216108	7.269449711047685	8.498568633190885	9.722788338462387	9.73150935257302	9.516340113098984	10.195793355984371	10.790545244864447	9.786738434112891	9.394722745920092	8.967866329700307	7.8140683560618385	7.697515111100081	7.922261565378022	8.732725243168971	8.585303875501971	7.822306414186478	9.046395746313358	10.723316224568329	13.08861499606455	14.11045702376623	13.643212420110935	12.14122017668452	11.767611137734256	11.938287283575178	11.762510184527969	11.20141765895341	10.78638369996974	10.630241004315444	9.929301977252258	7.513619211167111	7.233218485975961
0.08
0.72	6.525016491600972	7.035097294977454	6.802992265029893	5.288273044448523	5.172872649875536	4.383091573092138	1.677074938203539	1.7058841072859607	2.509072629599629	3.327164878347368	4.547951615122393	5.023419435955169	4.195716498365911	3.167312274947939	2.6904951701119373	2.8013167241875436	2.5702775907832773	6.530721366612077	12.694687021750376	17.60870765382881	21.789998360729562	25.298222491922395	26.301012257199652	26.15071520167175	25.26342468265471	25.190476266244126	23.095220431949848	20.778036968353383	20.66103547243869	24.356017453401243	27.386417557916282	30.421716114333258	32.14181944643304	31.24092831964203	30.607131293803597	29.380108011938226	29.174463759268356	29.73984284049933	29.49845592005949	27.610256917327995	28.481427485910423	28.90881164566735	26.92236158377836	27.277326249948935	26.794581582951444	26.43860581504935	26.03317883557542	22.12218784432762	18.074955722066
0.12	-30.37954562833732	-30.90114343432213	-32.185238553495296	-33.89401185803465	-34.07301409683291	-33.84500021796117	-33.864926838820416	-33.568305655346535	-32.455340314144514	-29.264186932976394	-24.982105941080306	-19.006999113961726	-15.881511602719186	-13.53377417785039	-12.462848575158475	-10.530323941595526	-8.122716961774032	-6.445482049302797	-5.3458931410528265	-4.3958984675520725	-3.0004810361592718	-3.5874188271246794	-3.054278833576703	-3.344066584569191	-1.6743883375360724	-0.23163837248334573	0.5033635728920558	-1.1085617910115104	-0.8168987957293723	-0.8754274866868315	0.10572747326436627	1.113089151179878	1.995084640654298	2.4779951500193818	3.237067227227058	3.7823884876781904	3.5188515140488903	4.510059614444444	4.3873184035387425	4.277781300657622	4.132454446888232	4.679346765685068	6.031799984508027	6.903875171721708	6.728014194817021	7.190562378118003	6.941922820070232	6.489574642454215	5.960650356239725
0.12	40.51469942119452	41.36158788854158	42.11048229970294	42.49843390386255	41.80034651144459	41.00653887027627	40.167704399207196	40.594625083052875	38.06837765767979	36.511361888560046	36.07154220535277	37.00833738814465	36.919600648821984	37.29737120239861	36.73220740715024	36.79247561846286	36.81212479433189	36.433407870315065	35.03019739767859	34.73320422495546	34.47782926991084	32.888250449601145	33.271061806116805	32.91364509611206	34.12084989562814	33.18018709389469	33.56689849679688	32.95448230377727	30.911537428780036	32.654931345447864	33.35515742003011	33.568260939720645	30.930679340507297	28.773017430506044	30.114421138389872	31.210808704854827	31.194670649501745	31.615741455263034	31.347247457143368	28.716620567506936	23.820174197553442	18.628709714409467	16.06594827832859	15.153520063561956	14.812666356541783	15.343971389492594	14.396464503683944	11.606980186283423	9.115373338240232
0.02	-4.47587518794586	-2.7031580129247885	-1.9862290654107824	-2.5662012937091276	-2.2297838726149735	-3.6897791097043324	-5.28033401880387	-6.042216399331991	-6.474374135145865	-4.716567664868222	-4.042527706846613	-3.2885508973765667	-2.96911408012339	-1.7595679088422713	0.019423920172926046	0.4490495084059063	0.36142576264721527	0.6023194621553216	1.583377378809459	1.545615574556635	0.38466355417195075	-0.8989247990930096	-0.9431173109328768	-0.35522888876882064	0.8160368412012104	2.00833164811651	2.4639998116515613	2.3437575681499965	1.639059982032549	2.3057596699976983	1.9142237787752947	2.165397556197192	1.6965461904905936	3.4206425548913586	4.748130261470337	4.62597428667344	4.040119063767406	1.787033616903642	2.1358237751886264	2.2126164792680925	1.0368760761790128	1.179260933020231	0.8696045505243433	1.1500545992250437	1.635135089155483	2.1337885653719866	3.515914961522654	1.8864536848239482	1.103055500318888
0.14	8.645859728718165	6.976292560046829	7.373825947756771	7.177092522714005	7.152632617330411	7.88278615578885	7.409980706532977	7.809682578504976	7.895513089557909	8.258566942047906	7.238037254796524	6.552296069361091	6.5219420208752155	5.8956249609854865	5.1171050157413305	4.659335283424198	3.964511040540728	4.722037612276509	4.602075436357509	3.978154918796889	2.928217879832488	3.417278257681332	3.786731656725138	2.4544250724924126	0.9957550150932803	-0.4185134665006416	-0.3969480906225158	1.0170147398184213	4.100538691495331	4.6140258651848	3.859151941215842	2.9115945389864493	3.4678447460768353	1.8405129195396057	1.6394838584681963	2.853818098911063	2.4783522563290887	0.9135241241147867	0.1391370006423216	-0.15330718148202038	0.779067864383336	1.0907997775718172	-0.17986327356761933	0.8897230518423385	3.088647085577307	3.473192078103537	3.0657299139207623	2.372710604326187	2.046461584131066
0.36	-2.5001690457039842	-0.8186891955887887	-0.3520255657465725	-0.04873542729194469	-0.704561202362342	-0.7688835455940222	-1.1205079282662211	-0.9007026438032568	-0.9540476993201139	-0.5874606457123406	-0.6011113126918843	-2.3959479745372647	-2.969470234580342	-2.008404931593134	-1.167348564481955	-1.1293196357647446	-0.398275653235288	0.9829380127339533	1.4406815203286385	-0.4056877247699475	0.8329174273305853	1.5216784499837956	1.0982498770078308	0.46188732242674746	0.6837242305317233	-0.009560778430497407	0.045985637346362296	1.3440229301271955	2.0608805034321307	2.0521382517796667	2.0943223997328033	1.4643172250344065	1.5632776346781583	2.2739847747623685	2.7082511750209477	2.095983468329905	1.6913835344585948	0.9819921133152718	0.6580459547044484	0.2682451997381037	-0.7225419837192248	-2.6254353095508662	-2.089442871289606	-0.09520211431195946	2.075749763606268	3.3082556190259425	2.568048934253696	2.836191339755416	2.5625048290447836
0.08	24.446249054512307	23.95860024605011	23.991718826654576	26.130917069403864	26.81318860848782	25.958781148130868	26.331399032738645	24.954540299947894	24.73893935600381	25.34011429949122	25.959169482140254	25.084524370395982	24.695244681619727	24.611924231393118	24.013765012346738	23.101032043987075	20.10781754968049	17.55156696036012	17.300777121090206	20.119912537701452	23.003935290848844	20.75311157716756	18.013811617337964	16.430846636814408	16.57659637544465	14.61704727594767	14.840340881764405	11.494204355375942	9.872803318237715	9.01467340975222	7.939561800175582	8.297581918824648	7.272775365680673	5.255393465573377	2.721823512357105	2.459472730637458	2.278411660331699	2.998401000437937	3.0241151114809526	3.4218105807533874	6.212720193566554	10.688364494529523	14.474567161018143	15.770382936619512	16.224277746462846	13.686900919378687	8.599107824764246	9.31057971231894	7.716658150450343
0.4	10.45336421691384	10.03168500732896	9.969500894398365	10.608836404411903	11.107369257850223	10.93069255974261	9.974699400963644	9.922231392756558	9.020863252280833	9.939927185786544	11.485511728307543	12.285452950846263	12.39966350313891	12.428214681889031	13.01122812145428	12.841881011826914	12.855063530483534	12.20076139567874	12.452527011699075	12.139767805612038	11.581765376492768	11.246712479176097	11.878847397895044	12.37466432897915	12.797162040272966	12.187846734518786	11.174317905577738	8.897632134335112	6.151957944300307	5.997066450723096	6.998378827746151	6.835262753270385	4.512370171257331	4.935942933809713	5.624324398026587	5.870799816015136	6.931439820168961	8.246102901619992	8.833576979389676	9.422317675336046	9.83731853782865	7.993206872933655	7.200392031689219	7.487122160101251	8.286672937359	8.143725703805913	9.166330605146925	10.082825428012868	10.250848005516787
0.1	8.310607715519708	8.363223122863658	8.392036957411946	5.848198823519368	2.8015603595186462	0.47257715582026094	-0.5051924220060471	-1.779539115958542	-1.9324808331327716	-2.8174961970033507	-3.692113839569487	-4.11473396907882	-5.789133261836923	-6.169053528837701	-7.377671259328409	-7.016813589673518	-6.448756603741778	-6.672692746087392	-6.500137929807295	-8.108322425169078	-10.280239296666224	-10.125735109871158	-9.935860512953965	-9.697636239397589	-8.512548079632111	-9.462794906721925	-10.457758339767288	-10.281608763025183	-10.10218243850074	-10.816166293896465	-11.523158773802663	-11.422842619549641	-10.501096123779774	-7.961418903707504	-8.074954543157965	-9.374538825474247	-9.854500975162296	-10.326016721586782	-10.964572468818169	-11.96934645335552	-11.857755275039061	-10.724315563708622	-10.955284055174687	-10.891833706728349	-11.042042713032188	-12.1022763514123	-12.003398731461132	-11.32073234240626	-10.569270739672021
0.05	-17.608680348135934	-22.197674379115313	-23.203151546445	-24.831561890576012	-26.8016719030785	-26.64094554182492	-26.71166044202495	-27.449223280504043	-29.063672960876517	-29.52891658645531	-29.754442720088363	-28.48433509008632	-24.058628418787947	-20.079953380826694	-17.64326226765934	-16.006031807177862	-14.43807095032335	-12.365639874226503	-10.508868555340925	-10.004888070239303	-10.236635973832236	-10.794396747649841	-12.645808480720078	-11.423082232597494	-11.217798825086476	-9.955615319411677	-8.335088351576005	-6.532154892910796	-6.070312501677179	-5.786976497427972	-6.13904950888093	-6.4719014298786135	-6.964869379622854	-6.145160038903427	-4.630297621733462	-4.248077931086584	-3.0299393509766475	-2.3409082782999207	-1.931237416259492	-1.9655308000237568	-1.8279726221013846	-1.4489663374553459	-1.0736414894244035	-0.6838745731021163	0.07355806945265897	0.08559693485938169	0.634293524062727	0.35143882924138836	0.7357241558710541
0.28	7.370269133424834	10.72996771787605	12.26366819322515	13.27687619702661	13.274260264894501	10.41105127918594	9.549330561025968	9.633799861026993	8.659675654961006	6.3809520394474575	6.078136866289142	5.626817972374631	2.7135280706908134	2.2247181829372593	1.0854760540895256	0.07908865752424532	-0.9488297770922216	-1.0270420397434705	-1.2729391250659887	-1.4556717343941799	-2.4753454530501173	-3.443171930261606	-1.6684723985629475	0.05976779885845218	-0.39793268221414735	-0.6924166117167943	-0.45698613201697214	-0.6957526103260605	-1.458352442668442	-2.272857406095433	-1.642429550625522	-1.422715875240442	-1.965133775804233	-3.0663636155414054	-2.972214287116131	-2.9470253252897933	-1.7251699125401387	-1.3104920828014173	-1.130546875075865	-0.6402468765358122	0.9069473296760862	0.8576295539882821	0.4610629175539316	-0.7368764803526133	-0.05233472447258691	-0.8590374206354312	-0.4063710595745391	0.26410290097253863	0.6439401759675079
0.08	1.2609756708707849	1.8726719573233552	0.49936097174717986	0.71927472528062	0.3581097047612758	0.024943467370455608	-1.000109578113019	-1.9574765781404864	-1.9590270349537775	-2.017165777872748	-2.9598692655391687	-5.692994636439693	-6.328089086102331	-5.1034411852835575	-5.199559751721019	-7.134121959349322	-7.720018071991575	-7.68872484321416	-7.331255921071936	-7.826292979734937	-7.9076728355400405	-8.518941034981012	-9.226876780770844	-9.802874829889078	-8.914586213574204	-9.612523078768788	-10.15617887323237	-9.788429350849789	-9.027804736420222	-10.196749946056585	-10.591730723988647	-10.615523900473441	-9.691268458111942	-8.340049488847619	-6.803670273603849	-7.543076540719781	-7.892061874608238	-7.4074047242812355	-6.128360774102106	-5.694864162411477	-3.8596471969309647	-0.08335298393303248	3.882768055841595	6.362708570574462	6.89088578807344	6.011671052528094	4.105331193298419	3.1546510483793924	1.9195149591555705
0.2	1.6588576297963726	1.6661896977994104	3.0326068176585537	3.6830917995545605	2.8886092626292807	1.4670687841217074	0.38795067143342266	-0.12262903998080077	0.6853449952059307	0.9627393428717426	-0.21489145363551643	-0.9090798633837309	-0.19637875618278144	-1.374163236421019	-3.314102478969531	-2.5002804773714615	-1.771853225507769	-0.9868619104261924	-1.1815243257521928	-2.2946651379217826	-3.690754772253648	-5.706633618619321	-5.939650985504727	-6.567302945931033	-7.3493514158829925	-7.765923711379841	-8.279282408953975	-8.332642404893186	-6.063397379518861	-2.94998205479029	0.7926211891621691	3.709525745769902	6.300719677636479	7.328889862827147	7.925478237931081	5.646890132611247	5.153134602387674	4.807683194003609	4.03635640251494	2.372708948174875	0.12462246908041408	-0.06450654474095074	-0.4233147887787041	-1.1862568677771321	0.2935599463058409	0.3193789936381535	-1.6473356417521998	-2.145990575356528	-1.0776371694540288
0.2	-2.3447883400718155	-1.8243026381713463	-2.1276055468822364	-1.4089627155927076	-0.841579644393633	-0.04829072398501921	0.758942572331506	0.8985384939974637	0.7479758123498499	1.5304062832087055	2.2373657692883313	2.4890853460797757	3.3614446315137485	3.72476388428818	3.586903263752191	3.9072625689551757	4.736236512408567	5.680981505493008	5.9216596403918516	6.504019509115992	6.233143186159694	4.962434534305643	6.320281056298484	7.613001527516431	8.248927667831936	8.420980403792342	8.626561219942886	8.838990981590825	9.040648010588654	8.836212425717875	7.983158776584801	6.473488463756354	4.211828409200663	2.5078693230499596	2.7714722947926447	3.5028972486121575	5.497231063864959	5.684533115574979	4.599895756707667	2.9356202464285985	3.762274808780276	2.534236878971285	-0.27792159246058645	-3.0294853982123158	-5.519657469737496	-7.213985635240078	-6.767075849218699	-6.371909502358989	-6.584414839244914
0.01	-9.220623822870579	-8.761560512698345	-8.592643850822448	-10.04494246571349	-9.910187502621255	-10.176646570467376	-9.541354502777388	-9.898893031120764	-10.932204239263868	-11.737354592821113	-11.916009559336885	-11.12514210758411	-11.869135686085471	-11.919502224505763	-12.643481220248745	-13.529531202348181	-12.828739775929236	-12.129398658549341	-11.997272192469048	-13.133142994915062	-13.172298008003928	-11.359451697278061	-11.008882137482338	-9.942266672511813	-7.8854020904066076	-5.981960157026755	-4.058966882290271	-5.177649186625125	-5.739425265919159	-5.225299256249286	-4.615823261049094	-5.968315116121367	-6.237431507628152	-9.156065658903664	-9.707705511839599	-8.798192377893145	-10.12804466424194	-10.168024813156094	-9.348449206409462	-10.442366560155435	-10.302258175185834	-10.527213562686015	-10.943099526723557	-11.21505536289537	-11.13009686331388	-11.56697226993078	-11.099117001706176	-10.412271149494913	-9.834098201291638
0.36	3.0352231076367957	1.6802682706878684	1.6337141705129383	1.2361335707671728	1.4648071518882801	0.04330622605732515	0.44513445361952364	0.29783791201744947	-0.7317578246222212	-0.7896676854050284	0.5280660131229737	4.474003005031733	8.64156432483044	12.187211364929034	13.417513129798714	12.563628281329457	11.06307925723619	10.812046711248001	9.875130451528534	8.45542067044677	7.265111224186207	5.520674121808945	5.439590370726634	4.851762325184531	4.88499313960412	4.080534633500264	3.572626130374495	2.781594809096177	2.5490687316144616	3.871741228428185	3.2745644541161028	2.2819671304557687	2.0019472300067633	1.7746069346070854	0.5535884006605087	0.12166609321277377	-0.5920256011201843	-1.6907211499974224	-3.1601662363249616	-3.5687827314172154	-4.051808113426773	-3.796480107379587	-4.390556429405272	-4.587889162447723	-4.857793292017455	-3.956488111220345	-3.70143254120007	-4.46607432358482	-4.283355834050816
0.4	0.07321751274363919	-1.2564104480954583	-2.0762578077468348	-2.0864664811967515	-2.578923453409125	-1.19904658072533	1.9736340399223948	4.895890708292072	7.028301935473152	8.139386426015378	7.8060397792297	6.007103742653683	3.445106717551866	1.6574623874665235	0.7692591966325395	0.3318433049135763	-1.7361952142146109	-2.05745727821693	-0.9759871084982805	-1.6905912327570363	-1.9070971162232837	-1.6826232450981635	-2.939285149767052	-4.892014207151725	-4.7360200587645025	-4.030846530829706	-3.809719228625113	-4.833364637972814	-6.858186972673195	-8.065042054537336	-8.871591397349484	-8.303412460374126	-5.815880380032347	-2.580783750683892	-1.2724796728772176	-1.110723539529829	0.5633431062597651	-1.048902279677229	-1.838409729118375	-3.3802471142645913	-4.2103816786149295	-3.8078208098958513	-4.187857058651346	-5.127602451720769	-5.360893153084568	-7.2649695346780305	-5.226373608506918	-1.898079213974441	1.9851938199276091
0.24	5.280081305857813	4.1557391895222295	2.660675977341512	1.6527150639627948	2.288380212686789	1.806126839970375	1.0812383605039386	1.9165581338064541	4.1045693923963	3.886865123836408	3.4573918127794485	3.6133005587130924	3.0682790691659676	2.495721212244817	1.949003704551977	1.4823159997533182	0.7581044463765068	0.41154764365412433	-0.455742491296121	-1.3511361526625407	-1.9778309859200291	-2.698731038410969	-3.267161467341289	-3.6622977082791905	-2.175725191722144	0.5867142829579635	0.42636116891615217	-0.7064816839323598	1.147942985553101	1.6821077531783928	0.4210393275026192	-0.8698781172948173	-0.6454947334105583	-0.3436001788380594	-1.1042209930877291	-0.6225977471028656	1.7134277951563561	4.10070359223657	2.9765223362707474	2.1262583746513073	2.875953004895436	2.509113888017417	2.277589755146323	2.1881125092447533	1.1626312793246498	0.9310745299587424	-0.3109639256886254	-0.6082921222003179	-0.2041109371835148
0.05	12.452775543885252	10.453333856626664	8.311254047607974	8.219790325499353	8.091975065788354	7.157249138928407	6.298657194447507	6.901114566014726	5.955173445533269	4.818599511347166	5.431935502719732	4.440345143267706	2.4569817911642318	1.4995108096346002	1.4065020213867996	0.35053044320117266	0.15446598265712908	-0.10577778218966927	1.0117222085439792	4.698472495795464	9.081920334768576	9.590242564307111	9.438265270527957	9.600319603308016	7.867334596651041	6.954031599004736	6.746015407085167	4.833242374673652	1.6818021873722202	2.0045958465268967	3.3769056490842146	2.529039631218218	2.36937790992814	1.4548626746703448	1.349686015827956	1.536086172185442	1.2898765994016586	1.290970396139322	1.2023960642563623	0.5052654646655057	0.6445850565191762	0.726069461589752	0.8195877771634272	0.20115124018513342	1.3959666119672889	2.3017171437083874	1.2871310425483315	-0.5203831094460867	-1.4917845702947616
0.02	0.9412431034959283	4.004273175213818	3.9911862510557015	3.6349429536775233	3.108832919969629	3.506746682577372	2.83775751416794	2.8522419303532303	1.7320852942155156	-0.08471176476653852	0.6379168868888883	0.09327458763625884	-0.995269761148279	-2.4195165251656974	-2.773197827513819	-3.0814225689300443	-3.129894978972466	-1.2569120458588827	2.7824172552110014	3.3212253171278405	2.8339126742620095	3.0112272058124745	2.7880252359535973	1.9431145382694126	2.3456623691441862	2.18602059325616	-0.1257787201512386	-1.318741612941686	-3.479792035199189	-3.1033386833488024	-2.605280509412218	-3.037889293210945	-3.0063963275895986	-1.6371188280847164	1.4673070909897916	2.479234351382601	1.5788469929244116	1.4120570854763201	2.229792206553853	2.334107666392484	0.7285248207762578	-0.27164621341910333	-1.1024604089354497	-0.08555328109550686	2.315827726732934	4.765048798508133	5.6535728313281055	5.693572975563804	3.79903118417883
0.14	2.79483970154331	2.120619060501106	1.2297901741679453	1.0457297914733203	1.8014002663469952	1.64213412272953	0.8638934031882783	-0.01927633497796677	-0.3799963078589528	-0.730898400022113	-1.0732009894470096	-1.7134086357130371	-1.912261718100794	-1.8119789871248244	-1.901798768527712	-0.8855169323573904	2.283777499684831	6.017867485956927	7.57221540041769	9.34631339317464	7.544980563024602	5.6440581820062405	5.0150908490016874	5.237892121280062	3.886475685062358	3.1082893171161885	2.995066069753996	2.6061673967082797	2.1433519675354873	0.32692184310148065	-1.0300936440643866	-2.284640597413606	-2.567724227508066	-2.359286696866988	-0.2891081500236865	4.2735465715513286	6.767719749522655	9.122209998035686	10.564600557283306	9.245696944970078	9.022705251753443	8.307333342618861	6.238722681631955	6.6713205270041485	6.6400116213308	6.127294011590784	4.592923945653332	3.5486881017572642	3.7386585654233855
0.1	-2.640960317451402	-1.5938364242694263	1.6639891189623057	5.354748687836924	8.836489817231886	12.320481013999057	15.020206340472377	17.570776964182123	18.933572031073773	19.00730945669202	17.124740880928577	16.24222934007468	16.036819008652223	16.43277008672299	16.231182074126046	13.90592876953395	11.304434423358856	9.904487022782206	11.544287015480371	12.078821132072193	13.360865588779866	15.805996100622686	18.30593009961401	19.94103624942941	20.23880817610165	19.161381293768564	18.811947839024818	17.45735579353454	15.522885954614715	12.764690422809615	8.006794233631425	7.978808327323911	10.592389516837343	11.413176206701607	11.311291108661969	10.986081927634764	7.572558782774799	5.2883697362461035	5.1904793179521675	4.490763325541636	2.6633947967068536	2.647592553960976	5.140465791227605	7.085773283710296	6.3392339737736165	5.923081129021767	7.020426832072019	5.131921284298649	2.5847519225103355
0.72	6.110277941531017	5.2842198210039015	4.935925231849026	3.3800088615557655	3.223654387986336	2.0559705054310413	1.162629743540485	0.14658178975874137	0.6964699157827141	-0.5789488151133995	-1.5586471453899122	-1.554908690080957	-2.108922781449607	-2.0874810140681106	-0.24577788484041463	3.6699581742327183	7.18332415941412	9.251569171018836	9.113998231422528	8.542826653616345	6.524161294453357	6.15411382352621	7.148224148297395	5.79487927927083	3.5269090874548326	5.887908354960459	8.364703456703438	8.296795718927733	7.48643037572856	5.445795215121919	3.37770292416797	2.594163584984301	1.820623871751323	3.124930252973357	4.181952571984198	2.3405728130474586	0.5507476529273845	0.7351430364177389	0.7125786722306842	-0.5156744996455132	-0.49787333313054916	-2.3431262479177235	-2.5636611579380784	-0.1341394187823468	1.5398750467568973	1.616314476936381	2.274974381181721	3.2810048045575684	2.639367053383701
0.14	10.437911358465534	10.198277178284378	9.432153790995379	6.69622831247964	6.917040414191668	6.735664372131836	4.8644954454750575	3.7850130074310755	4.081690315398369	5.24253713676071	10.016997783122982	13.988251841047472	16.296386584181327	17.29707402171691	15.512906182015662	15.055355778563744	13.6614793612885	12.442372706891149	10.898464041770062	8.97768960590836	7.839511646901286	7.72306434523226	5.328259410152761	5.329787725723627	4.023085485494114	3.392795596900875	3.2587008164711904	2.7775396000792085	3.34000661861527	1.980139584707885	1.7922676262310944	1.4392849018229725	1.6653095070895247	2.532539748899687	4.37021178463764	3.3490390236103593	3.816880823139627	4.023242279326659	3.531358265487242	2.849039384700177	2.2163252720782722	1.803543100744477	2.398453462378754	2.151845376181903	2.2221884515080603	3.333509939106655	6.524319886078267	9.25618143768763	7.600138920352883
0.05	5.977452220152763	6.8438478182879905	4.999932987706892	3.341628186755109	2.247712971509337	1.220190910386961	1.7586968901117572	1.7820644610778942	2.18467862185431	2.8140906447773517	3.1047778156588492	2.769450541123483	2.9471471262707922	3.1042673263451377	2.7358145036681236	2.6965379467942583	4.7089545888069395	8.857798317203617	13.41085878946106	16.072300281813646	17.38488980232416	16.393972365712195	13.292631128945125	11.65397279660057	8.49326959223962	7.327814567542482	6.018533715218112	3.9227141728005606	3.4485367693954743	1.7754112173583039	0.11969325142693066	-0.36935002707711817	-0.6838341756403636	0.5072262381912012	2.626283933350699	3.4521807066837624	3.7482256782266603	6.503054443548322	9.014362281844605	11.366886735486176	10.019197179581532	7.117263297093395	5.269257899389231	5.090772151010107	5.342730016054766	3.575679895715595	1.167222815043381	1.12210235828897	0.5541046116432327
0.18	3.2605143693600382	3.2018982047743663	2.942262456200197	2.9213177399748815	3.5211107293239934	3.240721443397689	2.8392039635926523	3.133139074532849	3.963180738266587	4.462583727111763	4.621569728081909	4.375323911956002	4.290569651271255	4.24468434823423	5.289635486293804	5.530743361295308	5.162518047543159	5.378704419550161	6.035133028592583	5.675149397764983	6.1907024328982345	6.91864156927015	6.206152618124094	6.020154828458686	6.9279175316326445	7.1764863264408945	7.515658056958841	7.961501776022629	7.7513892773050515	7.302955734962495	7.115695063032888	5.697966517918999	5.022342034169753	4.220266425761338	3.2431323749405436	2.486551763945002	2.464778096632628	2.763918026229959	3.5134142161848985	4.281146892998507	2.1559356046909954	0.7767811252117696	0.7878308969900019	0.08511125091638405	-0.24856093086179953	-1.0944818997051868	-1.3574788165337708	0.30105683040609676	2.204352128800494
0.06	-2.850747102986233	-0.34174466913197676	3.5771215556645757	7.254174483858307	11.97196436285364	15.230602450725797	17.086202797956787	18.463139523472833	18.967610981862705	18.109971413954383	16.338907106419043	12.479601352975067	10.458227663178803	10.781434550826887	10.945770243370617	7.872928382788828	7.993236721742406	8.740540704515311	6.333418774258256	5.065093463189413	5.594157489016993	5.733745530981182	4.325468635748194	1.7910615443573477	1.9792416488827342	1.594594242289169	0.42563710963126056	-1.3713279867618624	-4.020252645471437	-4.953492300086694	-3.7652554817401054	-3.418087550004323	-3.1565770796554204	-4.4423054946168605	-5.246400719051813	-5.385408718793762	-5.650800864823019	-4.45350524902895	-4.8221059747126915	-6.597932927469884	-7.439848552348181	-6.698055890978722	-6.9746830856419635	-7.876938538080793	-4.468510332516217	-0.7498305198101747	2.5707730260627883	1.8123910787275364	0.5242254742251333
0.1	-5.516259454821203	-5.474070849072305	-5.02093537622536	-4.52106537278204	-4.4778024200718605	-2.0207245385484	0.7697709397663175	-0.8504633403810118	-1.3868338211063076	-1.2775145779423056	-1.5575385072276475	-1.6137748498858713	-2.3427318681386424	-3.6648598504877796	-4.7933187556068475	-4.848720755179869	-5.94426596799466	-7.169805931766582	-7.301016590661568	-5.376025031769807	-2.364205304099869	0.33068451333947735	-1.5537131172260814	-3.2949976662585314	-3.359139794412421	-3.757152787603495	-4.217003383613083	-5.719282745839102	-5.814462554376021	-5.942988805878613	-7.517493233583146	-8.551187879944898	-8.01574336105454	-7.579686795303793	-8.332348091637321	-8.788543546198511	-10.00572332109612	-10.905563598704468	-11.615165114308134	-11.526761523548572	-11.798619442134147	-11.889368426503268	-12.498240136632631	-12.733499353108932	-12.054039641447588	-10.603081168816814	-7.992343792528274	-6.584744856278007	-5.866160495018924
0.04	-3.4808710561847107	-1.5581150434382138	-0.7475025980962258	-1.9498935433148077	-2.486317639990787	-0.7018174296395898	-0.3450482142260398	-1.8883779700398833	-2.857463661247884	-3.745746015447729	-3.990096486265692	-6.252259848360318	-6.808373739061274	-6.643634889215278	-5.206770454865513	-0.3174066856093347	4.043591052137977	6.702814317070441	7.7088050313087635	7.451686067417633	6.89884274484092	4.262369461719928	2.432971654129581	2.9424437081236974	4.242309545788949	2.3959823171203922	1.4218958454321964	1.7976337045851167	3.1778005258226543	6.555008534653872	7.665426496502029	6.871221903501549	7.726570089593366	6.948021227783798	4.983926790174998	4.909526009820212	5.681057931864601	3.165773726315898	-0.10701396800879337	-0.3661862011513932	0.06561421618930297	-1.1908861562984043	-0.5899847543492314	-1.22275323396903	-0.03951918615332772	3.2544061356261906	6.492529141157803	7.982241909193178	6.893078065944096
0.04	6.119573531555346	4.578200898667383	2.6639222615495584	1.3096919949048313	0.7739407505529456	-0.25076624099312284	0.21074084766978274	1.595947253215904	4.556540280921652	5.437275149062906	5.278241523824967	4.907781379732548	4.872858778426448	4.596413398077196	2.103165700101883	-1.015400665768908	-0.6294506322555407	0.333856937272742	-3.6671315293961015	-5.411671983812859	-5.323972696359618	-5.710041375525201	-5.106820686111007	-5.628590720446532	-5.55120286608819	-6.00630533042407	-5.665515052464407	-4.409702322945847	-3.7883576417496982	-2.9934357248148302	-1.5012959695964412	-1.58769506039841	-2.1082869781289943	-2.420142315768736	-2.5944544574427795	-3.596837950512821	-4.28789886502198	-4.702989390878194	-5.847675811235867	-7.0624607269297925	-7.672443842161698	-8.196482222855188	-8.327208185095586	-9.064356294749018	-9.524223860803595	-9.749315679285985	-9.24887362122007	-9.275016666079203	-7.115942764844213
0.01	4.244600445254967	4.758529810638493	3.047505440175904	2.21908760846744	2.3536423401694293	2.663824316074077	3.276961362378522	2.9726202328469924	2.956631348526244	2.1593734554199173	1.8997144835064574	0.7620808002332353	-0.7588967043668902	-0.8600343427710868	-0.9199149085811058	-0.06826363846271022	1.918333099395582	2.012830856535693	0.3950415291401299	1.2475269195412224	1.5827534764307671	0.612793511329528	-0.37179394100969887	-1.311139556140425	-0.6596206343444422	-1.6076464059725026	-1.452769783570254	0.5123540246123568	3.6867218355016007	2.3123414538258658	0.9841326962654122	3.0929392335642802	4.479886852315211	3.1957598896286967	1.0159058710805269	1.0537834216487099	-0.07205629178518791	-3.1344937142001683	-4.473264543363442	-3.20291101508095	-4.931544519409741	-5.86893654643513	-5.618461218539714	-6.085817169354925	-6.524141745919955	-6.138539331974833	-6.507210805686867	-7.320151924140461	-7.6670012652454105
0.01	1.9023500282760892	6.561564150210749	8.192009407095803	7.987671589420451	5.955478174080838	2.8504676835456166	2.4499779749463357	4.246675530369181	2.8273703711345775	1.6080281363739815	0.8572856686512722	-0.5615856195408213	-0.22286806276108706	-0.9279078092453261	0.7416747453109238	1.8032382544013927	1.262151402273311	0.6912467117987617	1.060361500976839	-0.10857876717154369	-1.023524760873876	-1.4692916034408583	-1.7444308940537923	-1.8426239172316983	-2.64230809632452	-2.637051153008528	-0.9366385651504032	-0.6461246409898465	-0.2789360587523859	-0.5684728994501	0.7216796093477029	4.35878887334232	5.776851266068874	2.149714071909827	3.0496756488307426	3.478227868773587	2.4409329894200624	1.5211877344370208	0.10442220604039676	-0.9328036954688983	-2.2855948648196573	-2.877024452164598	-1.6455768571782343	-0.9199644898005275	-0.3913038365038517	-0.8068885059974775	-2.099500531233545	-1.765786346768465	-2.4404781048557638
0.02	-4.8722645945556025	-3.1931615793114076	-3.034539257693204	-2.481710939699738	-1.9883428441998419	-1.8412706324814039	-2.409070554845165	-2.848465031483144	-3.6791998394583842	-3.5369969770357415	-4.261226425945473	-4.354526813821586	-4.29801688255958	-5.1114777781555105	-7.2840762048388825	-9.025102796842432	-8.912112181275063	-8.868911614614966	-9.649766301463337	-10.578646005544911	-11.517371364401328	-11.408013761598014	-11.686819984327947	-12.812072696110341	-12.815714173916334	-13.047760828692411	-12.734706931367768	-10.941113481514385	-9.182000194973675	-7.489780460253975	-5.636610868740412	-5.779092709663296	-5.991929939006752	-6.091321983267271	-5.721617191099689	-5.759202334185559	-6.261967583917077	-4.9198651353064236	-4.998253673517105	-4.742512265770948	-2.7816013340773935	-2.639701759215363	-4.5156163170476304	-3.1667055108898836	-1.5905661549459964	0.8013577828449314	0.6039528293091863	-0.1302163507301657	-1.1085938636256287
0.07	2.4933068626675166	1.327921983823508	1.1801933043207882	0.862503612055896	0.43821642664865834	-0.5799995935271269	-0.6173495328873031	-1.1474599889142283	-1.5655766290844468	-1.9352180642925134	-2.4162717228762105	0.16918894396982154	3.521511489656014	5.732609731227768	7.122297673031639	8.494973311628392	9.792930639122254	11.26924837772276	12.32323693960668	12.847114476945059	10.66581887204807	9.851931881531868	9.59184555332913	8.97900655327804	7.684829669187749	6.891756448479569	6.739911882270562	4.156904356449985	3.097605958377862	2.0219406818751366	3.8066335362777792	5.753298327214196	6.990721968020992	6.950224462822263	6.83253804492783	7.287478155557274	7.489862376999497	6.971451294603327	5.877394982685175	5.2777802891376595	4.436703476831255	3.4525021626469297	3.3966418847049837	2.3797225020875103	1.7434290674752546	1.8088612056952584	2.0917713391724178	2.556836352320815	4.179006903014802
0.72	3.989335469733305	3.0172955692407157	2.4982413590491035	3.1584165271953566	4.102797430278841	3.5214885084917142	3.095379469429062	1.5242835319112729	0.11607704613558667	-0.39204375139956227	-0.5200143693599628	-0.9968103233686278	-0.7370773175072998	-0.7406543670792445	0.062804408109848	1.4370161290453254	0.7842393148495361	0.5504368680868268	1.1309331918408887	1.7855568830837072	2.1369767609047443	1.0955478931770273	0.9911760481921306	0.18872950161880908	-0.9788321846425845	-0.6168181284092142	0.913155761004738	2.330069877164995	2.9475911514162334	3.066364642904759	3.650865232401692	3.853608234657713	3.7321461061733388	2.861950965395735	1.8784240456271561	0.17488669100043808	0.9081478319064331	0.6348302923325804	-0.8033883709305982	-1.009834505535622	-1.3619916758791675	-1.825126449810874	-2.3885125495959585	-3.632097632473659	-4.918167630747881	-5.769376072956646	-7.755957243438083	-7.557738615947265	-8.683869558392196
0.2	-7.075987858754452	-7.969439800565816	-8.8768164928276	-9.258863491680081	-9.485723696682136	-9.603757146776651	-11.199568379349358	-12.180361679676771	-13.126181233634412	-12.85837922188599	-12.92586863388457	-14.115833281131643	-13.547623702034457	-12.730891242816789	-11.604792913666486	-9.777920337478726	-7.72905545563313	-5.387775388454365	-3.5416537715533707	-3.4015613823207147	-3.58274546926922	-3.227224965881277	-2.9899707944857212	-2.575018432358007	-1.8950158441614846	-0.9818322155262393	0.21745503675699496	0.0259361023464848	-0.4008498962506124	-2.0673893073744622	-2.9704499318273605	-1.4860347532511256	-2.0665528723436566	-3.9107525189344443	-4.40514787474708	-2.0362175282010853	1.2574055685725085	3.8534530111074474	5.319681915831701	8.293286873151928	10.992193846973912	12.893845287358388	14.199003175211857	15.159842229835697	14.831361025735525	11.028212960061303	7.5325875380785945	3.713836237516354	2.2279703602259673
0.04	-5.666286263614992	-4.010174484799272	-3.300408042360644	-2.7691255829000596	-2.6733756822658634	-0.9054127885574204	3.1235482095173595	5.534013478451897	7.141579493622778	8.48344526220562	8.035862419575679	6.854006276912443	5.9802183043689965	3.846122043039969	0.4937511728435666	-1.0995117892134658	-1.9631710003837526	-2.1123518439718367	-3.308794407564136	-5.477899838563097	-5.393839560539099	-5.0266354873252865	-4.719677690365394	-2.1307301203523465	-0.6487007290056965	-1.3477503776844344	-3.131604000508645	-4.321828563876679	-3.8395561410824186	-2.816406553110781	-2.0350583952785755	-2.942773715573651	-6.875358318910521	-9.631962488621163	-10.87282787774054	-10.153559174210876	-10.689720673494826	-12.184451676703915	-12.268969661396099	-9.918049572246254	-5.47919409387309	-0.15769931550696015	2.457379722878912	2.9926755984992113	2.883144770499051	1.0487677719706525	-0.8475084656637577	-1.1368511685288567	-0.435470771911433
0.36	-0.1278703622107642	-0.3754244790179371	-2.148125070955288	-2.909742106879442	-2.6172833890118383	-3.7139466105220507	-4.167797090683948	-2.290531977676416	-0.21393973830515733	3.3414065374269697	5.794228152819031	5.495080997859233	4.009107993949662	4.190032757481198	2.876575394579966	2.1040714768144753	2.076107765666535	1.4832140721217542	0.08721377590727997	-1.143238281609321	-0.9295092362023922	-1.0882119975271465	-1.3189037768631948	-1.705117293955773	-2.6792598840313246	-3.505540037657177	-3.81586201185263	-4.976928947256113	-4.070488620318663	-2.7754683913570943	-2.101603434402449	-0.49848414422812937	0.6784879191121078	0.7213465857026478	2.2688959413031284	1.2215374945821367	1.3514436526573164	-0.5869659543504326	-1.6682457219618314	-1.6960888357514676	-2.0113445989649392	-2.264820146753493	-0.8834926604983977	-0.9446019685947107	-0.5269849492390364	1.8683880633932546	5.539820980070608	8.597727270481258	11.18812606659958
0.24	4.726971687330668	3.613840713334902	2.5740006480425492	2.0409723828690076	1.6864210647794167	-0.9876215827338939	0.01173745499679768	3.1168190171753523	4.805929537343772	6.516069956634489	5.370375826469505	4.220749942476928	3.3090715010179323	2.5519175968198624	2.0474649812766543	0.227995959175729	-1.1974609888303007	-0.7036879650406362	0.9083746886658801	1.9155387064940967	3.2245144560070926	4.565884921236901	3.60890743009616	2.923573350979389	1.9659121491190845	0.9848301399530399	0.5348842547590493	-1.8824128810020824	-4.374757630112768	-3.194498586057655	1.8110411097324643	5.423866460048885	6.89528016379321	5.165444356151923	4.312232552489078	5.311841269915547	3.491412638082835	1.832350079808684	2.1897851417542356	2.3841940720894783	0.3525680096042123	-0.2619876270452792	2.1687522486438198	5.091788075868415	7.5828975334174515	8.615838818692161	11.14880746309695	13.955600423706656	14.758507668010473
0.56	-6.194642387242823	-4.019086657375809	-5.068775191160043	-5.2482219979380815	-4.801192927941386	-5.507045052910954	-6.095096246733618	-7.255289117829328	-8.110025410811978	-7.194487920572158	-5.658789784774143	-2.853732936930818	-1.222357692658683	-2.6558725795310067	-4.146072402246212	-5.650263779066265	-6.54837085444165	-6.3493148654599025	-6.100843752009126	-6.066400684299751	-6.782335351433389	-7.3895116154174545	-6.125302464643497	-5.151990954177691	-4.584472190366107	-3.982415286416085	-4.086157702672516	-3.29164564251505	-2.9219801094481284	-3.9956551475074775	-3.415485873403142	-4.7594005021845405	-6.603884706480919	-8.002884421628941	-8.574410714469174	-9.200050463036561	-8.289804062313031	-6.634048017920627	-4.827072149506009	-5.087987453851724	-5.4523138973900345	-4.646966470095052	-5.450223427307634	-5.584953774979603	-5.794698094600278	-6.45507356661988	-6.166355918842925	-6.267555632965845	-4.417693427948585
0.24	1.8715369346886064	-0.44449478593054437	0.015528549220988452	0.011533406951400593	0.9316910254869839	1.2535786779395437	-0.6167117181378217	-3.5418313488444113	-4.918923718975307	-5.297265140900919	-6.094645895564071	-5.9243402422340665	-5.2867523683389805	-7.447950291769558	-8.81623002900632	-8.039691004950697	-9.34444105038952	-8.738572665474749	-6.273365001285484	-4.125132027100321	-3.713836126980283	-4.670049137196287	-7.320916099457037	-8.938194936577247	-8.892691327976578	-9.045871006706264	-9.971106459926716	-10.687427893382917	-11.597730461854638	-12.566879173015735	-13.186773922221413	-12.098368850865782	-12.574599119895026	-13.723244945308572	-14.025602780187626	-15.975689647842877	-14.963348249102381	-13.531976856835378	-13.107406274354567	-14.419783366288485	-15.272249832882018	-15.52932588361054	-15.800579565570558	-15.931223986670382	-16.15631554098789	-16.32854676846322	-16.208010036105996	-15.20793928177477	-14.940518572086255
0.03	1.027208315515466	0.21334168206141868	0.2900169911838617	1.4408354960259828	0.3785736501278123	-0.28139807715097476	-1.7086596750281018	-2.6421375187402276	-2.883248678941257	-3.555334480145646	-5.459988246956108	-4.740506987211077	-3.4275240199144648	-4.436693236578883	-4.665749433399149	-4.546626936613819	-4.292647208734316	-3.9442872209212183	-5.525622168778092	-6.377092059159047	-5.228507429387243	-3.973854248565914	-3.220303750133084	-2.8542490272748893	-3.0957683792971125	-1.7247607050397988	-1.5852058564538112	-2.1406617902206193	-2.0903647874997873	-3.800233080232516	-4.722224223736141	-6.379030408569321	-7.10269938785013	-6.378492275249535	-7.026880070041926	-6.3542514666245395	-7.77421467068757	-10.427507927410751	-11.011508539658834	-10.498482517535066	-8.549858551176754	-7.71856640703303	-7.23361053501209	-7.582915154964908	-7.201310670619456	-7.117175028986615	-7.622796787259851	-8.449303559521653	-7.522528817139992
0.03	-2.3111541598351195	-3.7380004354270326	-3.943938433798749	-3.5737091200076705	-2.2628350328818883	-1.4276572242228838	-1.0628817735575922	-0.25850599106024674	1.6169461727201906	5.505721214039497	6.094497613182213	4.594934890870803	3.2543202874565154	3.074915485501407	2.033554170873863	0.23591398381372386	-1.2443059759774684	-1.4854409153432755	-1.238002855025357	-1.6743673503695433	-2.841520395121634	-2.5871175356063176	-2.7547377062522784	-2.944788555949323	-2.852187236962628	-2.551827542396545	-1.777540383099101	-1.358864560144248	0.16557357967355557	-0.004994500193078011	0.03448853093197357	-0.6515490333062175	-1.2491726441857267	-1.223964245446254	-1.1577009295713836	-2.1677810024461124	-2.31808051585206	-3.071184313140641	-3.648574393812467	-2.9922172974724717	-2.7924505224638523	-3.990592655304546	-4.471992976781813	-4.67726455062656	-2.9430622124814363	-0.3696353909158603	0.7919856172104573	1.6871486854567195	2.5531858974930017
0.18	-0.1360614784943337	-0.0652847699938377	2.461179311424708	3.904900195731294	4.586480327462475	3.8501134099768635	2.7242031185813573	2.4015459914541992	0.3899914630163721	-1.8747861575189972	-3.569312424945366	-5.346250335431158	-6.508665142399657	-7.20855385530956	-7.46838486491167	-8.979174788214166	-10.019564776963982	-10.537567758720108	-8.837959790702122	-8.383056130093742	-7.679451386504219	-7.394675541680336	-6.074186700145901	-4.546066234230047	-5.581631376677699	-6.549730736225065	-6.825520335255774	-6.9116066121555235	-7.438523237752143	-7.605712938606011	-9.603309141765536	-10.950035831452418	-10.355181019965222	-5.988006559373893	-1.170024691528873	2.251797258733653	4.807311512989642	6.823432563930297	6.848125050350021	5.293047893087518	5.85725168077478	6.013162841028439	4.3885283469236285	3.7449877288435545	1.6832165395212257	1.5492154177581199	-0.903233190697506	-2.2640078079681913	-2.369049209835282
0.03	-2.8842610165994245	-2.96546198306919	-2.9429500608997827	-4.1074911733973	-5.14045910673395	-4.704169454595856	-4.727644571466264	-5.094522080840072	-4.110310678878001	-2.646270433340362	-1.1034644785844065	-1.9836196303527132	-2.4976015674189753	-1.9686196118527022	-2.4267320143619173	-3.5117424011074903	-4.791249807781853	-5.029222813508575	-4.979700148063564	-4.182958765559945	-1.973705420282137	-1.7662104240502146	-2.7037353384200955	-2.9996435081666206	-0.5042721570730109	-2.0153990174848957	-1.8264472766443873	-1.3047132390399483	-1.101020922906443	-1.104414564289705	-0.6730464501016158	2.3382043957479937	5.508861963829041	7.680638781805932	9.326464188413219	10.020567254195747	11.601332951038621	13.527507166821827	14.479878232735025	14.947736003712855	12.252377655981142	11.158275383382737	8.826950074916518	5.702132543342245	5.2409808490688405	4.243767208843678	1.290194392503281	-1.0464708899027215	-1.728398690352435
0.12	16.890864011883792	16.32912286157196	16.24573927704644	16.272066051698914	16.33143957282921	17.91469215578789	17.937483035709377	15.067265271808907	13.681576035354652	12.93196633169709	12.955119682774537	13.119120910858975	13.004860561996608	12.377866420918572	12.069260645720007	11.614354764734266	11.397658926685985	11.988594527903622	10.70888146615431	10.037627997580216	10.897169045949589	11.692084470233404	11.013965534691586	9.525301772272961	9.310211719825695	13.545027225788473	17.214773243285606	18.49603677970987	16.93009079217208	15.91602172530817	14.279442506283132	12.294384650407402	10.144605407425829	10.766192186095587	11.471409807283543	10.413323589161045	10.029680257933173	9.002610751618683	8.068984023521857	8.266573232319601	8.003919348767589	7.32041593127493	7.4160554263805025	6.633313499433996	5.778336055464685	4.950621064539774	6.029635350952347	5.830371771164678	5.991946418102671
0.18	-32.619699095196935	-35.21387110169302	-37.39242590429864	-40.184798177691526	-42.94075576262848	-42.72373096363179	-41.6775919503171	-41.87552660851673	-42.616971928380984	-43.26642426797608	-41.9228881162327	-42.01157363530942	-43.853081322559916	-44.69580885963799	-43.83780749079542	-41.5553236525503	-40.19278179720846	-39.95328954431258	-40.04434176155109	-40.68906508134337	-40.49674528295912	-40.8508602806737	-42.63529491304426	-42.26795299847	-39.687995237686884	-37.771128470138144	-36.60382773089281	-36.489152844734825	-34.88818727454654	-32.33791054630888	-28.379008826666848	-25.824704751007545	-23.28501649967994	-21.35079375104415	-19.99076783445736	-19.20737419009987	-17.044218765455312	-17.29807017151336	-18.154039186139755	-18.01685156512896	-17.460250060695856	-17.28078040702445	-16.003045524412386	-15.798385096985896	-16.178585013778005	-16.453447909365437	-16.375420181657603	-18.15370627652696	-18.124095885981177
0.06	-8.1872040195978	-5.3584254838965535	-2.7381697709875965	-0.38772023330284355	1.0611811143594352	1.746703193894362	1.72601602941225	0.7524787674428666	-1.6924801001085967	-2.4600240034919736	-2.4150583733832818	-1.8779886712068503	-3.3616129874145386	-4.10200178381691	-2.435467641836375	-1.3440262104367307	-1.3512858535131613	-2.062779124506193	-3.461269615729087	-5.429005649641411	-6.047385319483503	-4.923797259944905	-4.515785330791353	-3.554442864780313	-3.871793857777405	-5.468982613513575	-6.170800367671632	-5.9212877330432505	-5.499907340762675	-4.59898266069856	-3.6013233716335975	-3.8237529336087164	-5.581771331035256	-6.466479119038155	-4.497246784902295	-4.77448944361295	-5.769602383845907	-6.892992043833459	-7.521727927295196	-7.539457423011875	-7.776048580794708	-8.66627786645212	-8.039800637935727	-5.290193621349893	-2.6378305962764657	-3.0494913513683173	-1.736931399533411	0.6105187441153959	1.379891295357531
0.09	-10.180400570506407	-9.627334803511332	-9.6437391019263	-8.250085711075755	-7.539676441332027	-8.746385150178362	-9.86346791117537	-9.888832329343693	-10.331538040964908	-10.280119135741401	-8.920612584260283	-8.985919370898408	-7.647793199351625	-6.246689115816082	-4.777314773541235	-3.413125598675613	-0.7001591495007986	2.6336071385504596	4.6369638321927695	7.039059106173632	7.86040996507996	8.908237197705581	9.190957764051511	9.802847531079031	10.852742089287581	11.170656808798022	12.950830163368117	14.516672759630644	16.587087799082532	18.10923738420248	19.750908617876796	20.470632236302656	20.91389307699854	21.2504641141061	22.226119439185588	23.46036586324214	23.680690369994174	23.303500262001187	22.48257244445127	21.997335771037378	21.775230335913527	21.480941341510224	20.923268629494693	19.934838499175733	19.50068117687821	19.48792233694423	19.55151853055647	19.319676639659512	18.61343303764597
0.28	-31.974370654066668	-32.2227640561704	-32.9883551182304	-33.24349594547654	-32.81606055335914	-30.391925075721517	-29.315086046533843	-30.458428218967775	-29.652197855620813	-29.795140188273315	-30.51216614530687	-30.830443990543237	-30.76566913883181	-32.39251760180008	-32.537802670970535	-33.576391875007225	-33.56368145305106	-33.38118113436884	-31.556092482974343	-30.578947311636526	-31.08346374535921	-30.93070784531571	-29.77622186165668	-29.690747818106125	-31.008513451505124	-31.858777767427625	-32.761073811711185	-32.453262036319295	-33.96226923739855	-35.47698030642728	-36.5486767724358	-37.15345387206989	-38.17231442979928	-38.64123622190393	-38.90919533984	-39.45503359922407	-40.07909938503737	-41.19430331600779	-40.819737544123356	-40.82493396415386	-39.17542308017997	-38.58618189060057	-37.622908134073114	-33.82592916416961	-31.841555907675783	-31.15599240758354	-31.04268631565388	-30.821672401592295	-29.559391205840754
0.28	22.594603834657548	22.33827731364886	22.757907489784444	21.247637108305142	19.6420097237895	20.07874823417427	20.84832508095232	19.5318491604892	17.305896293889333	17.002312629660707	16.460523894238165	14.071535235619606	12.826643037886555	13.725966032667671	14.146221844507977	11.819365328287034	10.371387093410291	11.121431633891646	11.668060224329281	10.63608179155598	8.259735347563883	8.823680238053157	9.600487808484345	9.01099652060499	9.376955648825117	9.118685621558853	6.808645665110674	6.250612095152462	7.769702409106067	10.160318741305474	11.282925061305889	10.860333758103891	8.327128982084446	9.25373759112901	8.986936186364701	7.491940406946824	7.708244301920651	6.661327519646058	4.771384933779984	4.681686047137994	4.6347219671205195	4.8335041868180895	3.482285675198767	3.3116589359425674	4.3716865651177415	3.041686044187095	2.098364994815853	2.7878070020291617	4.08166667058255
0.56	-1.9611389174009304	-2.662186792074259	-2.7993224580552365	-2.7023508065491413	-2.5928222237519876	-2.836108939965797	-3.4673393445832446	-3.774810134339546	-1.7740439218289978	1.463250177230762	6.122295395355657	8.260871195961435	7.318636848103083	7.058778327496569	4.821808851622549	5.660893599939897	7.308991125794535	7.3763678145801705	4.082373351295118	3.4978437215558102	3.869906605385438	1.6998671367085407	1.5337492838688007	1.9690507866572418	2.153101956536304	0.827595085774611	-0.7560977359591163	-1.7247930388320043	-1.8397807393504166	-0.892703132094887	-0.03492276373557246	3.048210642370634	4.898609300731266	4.24149433137525	2.9468285894382404	2.1965532108068118	1.9239704578848489	1.5338406714866508	0.44936587900638614	0.7948075841272981	0.026421506989315446	-1.0778711145838429	-2.2342445543354046	-1.5159360615903736	-1.80475868931088	-2.7679566224410053	-2.8877652753157577	-3.733507048426354	-4.5158627531992295
0.56	9.339677162884058	10.259662049801918	8.428660094920872	6.159354973182708	4.53221951573947	2.5135435889938265	0.45850786831809387	0.3772164611833304	2.1193425642353816	4.103845757728088	4.085105458959774	3.910152333562557	2.3893615162919133	1.452430727829423	1.3649386137461406	0.1468512986848154	-0.8703451798701138	-1.9869034521583444	-2.623141794281132	-3.8685742923945625	-4.652237838095729	-5.401068831506926	-4.654093239642975	-2.273437215644556	0.6814914108606516	0.983925286137314	-0.6427234723189343	-0.3574071799486518	1.9307298032067592	2.00113286626992	0.35409139726292693	-0.6997596527385355	-1.4508700609617335	-1.7181002499249658	-4.6880197674244855	-6.901879969834688	-7.153766983430195	-7.103346038130681	-7.818497104213996	-9.456882521195766	-9.963592024486559	-10.265095173197729	-11.293299830648827	-11.64820713535945	-12.31255751165552	-11.882035182535581	-12.242707081738374	-10.068929207629836	-7.92188336384158
0.4	-41.538787523686395	-42.44349617998551	-44.04909588977026	-45.048313773144784	-45.492737063618684	-45.29130469744289	-44.46549987950052	-44.477988096213764	-45.48749404187165	-44.3199540369282	-41.439997947922166	-38.10215789679915	-36.2159997205878	-38.160413000834644	-39.81606404154412	-39.856725063475785	-39.85529666138488	-39.5615925375775	-40.953582627045456	-39.49591677545963	-35.852335396102355	-31.578206033703772	-30.522441241357058	-30.818896272013262	-31.434024195071444	-31.758743686749384	-32.049130587217455	-32.120570998995966	-34.3951581478938	-37.32519381795745	-38.6494173184768	-37.34387751339656	-35.13813711557556	-32.756052498800756	-32.87375503604182	-34.535587061749965	-34.367415541562806	-32.94501069387131	-31.149827989983272	-29.571017613337737	-29.283328880268492	-28.605879872011258	-26.347711806083254	-24.201365997655174	-21.57426651159831	-19.232072302065887	-17.782742632315646	-16.096304603137284	-15.001442858584937
0.09	15.063186385886269	13.263525143404735	11.364827105564203	8.281715797683255	6.2957374380560935	7.275986260788265	8.3328702471171	4.637716082572808	1.8545477156354053	5.045004478787831	8.261260423360689	10.489534798947325	11.43017909892528	10.432666684543769	10.466987497851925	11.279412109431526	9.497250656437323	8.191521238410587	8.022209168025768	7.018365683205687	6.399588056867707	5.974217934824232	5.84659087843162	3.3493364106502668	2.3141385967524144	1.5026064122238125	1.0231920211152996	0.8676158857726506	0.373886235020116	-1.864363929230727	-2.7416212797205617	-1.9594081940447907	-2.3155117836759445	-2.2729252463045952	-1.4950455201889525	0.4278731346692126	4.40107494333747	5.550595109844828	6.20153286001014	7.964824194565679	9.538007087222603	11.910644249512828	11.018933322149962	10.177433160435726	10.37664618132569	9.992556211571781	9.212218685642398	11.518352331372874	12.904984989772608
0.09	1.7934554717566584	0.39114764884099884	-1.788930429838203	-1.6981724653538421	-0.9981542333850371	-3.12460316048859	-4.596761398927043	-4.391596619688109	-4.763356966244238	-4.894563202328001	-5.443732421656264	-6.252747041066783	-8.110617693511607	-8.342550383726262	-8.842658541952936	-8.711140393903932	-8.27490681165012	-4.605853637540626	-2.4006992152889453	-0.8583183147967048	-1.5094741310581483	-2.6678657561947716	-4.55739027001907	-4.747251993345699	-4.436616936195108	-5.629276397627876	-7.624088655158964	-8.377941796749383	-9.188495564769951	-9.8469754149598	-9.000673571905416	-5.604363857286614	-2.233228812516799	-2.1754477217360986	-2.9988830609352135	-4.111450613690586	-3.960209223724327	-3.679851330677252	-5.1351092323594045	-6.060390733322315	-7.821674542843773	-8.47661641738533	-8.892427681198747	-8.77272640387612	-8.42434018389038	-9.186103978676208	-9.864940483153951	-10.451534095173194	-11.359083900739527
0.07	-29.626099454754254	-30.720936164992295	-32.13689986173998	-32.22097624734809	-31.163378581007976	-30.280854915700047	-30.12969798820238	-29.504934316732005	-28.554788174867483	-26.045196918723164	-23.496554129569105	-21.338349391969842	-19.66004184292744	-18.17081657244266	-17.332063548845184	-16.705620198482308	-15.954575427453918	-15.196953547937568	-15.118324947184007	-14.252540754404976	-12.90467431110379	-11.0067989891662	-9.790081084590554	-9.226419683737106	-9.192863837446069	-10.05091130486744	-10.26311123543421	-10.059805094197017	-9.776167578128778	-10.247396840260137	-11.12430794382621	-11.302139564211757	-12.089478671807782	-11.141204033797521	-10.857750921017441	-11.086808654535403	-10.658769879657001	-10.55029539914571	-10.799348536204008	-10.742480674262026	-10.973770679651324	-10.54548370549611	-10.412004971434257	-10.174823056460866	-9.188127710618502	-8.067153357352495	-5.939354983320996	-6.0637267969335085	-6.076008117104024
0.07	-1.6051816569610153	-0.9840102188855226	-2.355801679634375	-3.558271479077696	-3.4367505862745134	-3.6612363206829173	-3.6602473890475125	-2.8741479842564814	-2.6956011555293102	-2.175491136739538	-1.4111546498236862	-1.5291564237374047	-2.8766182272380334	-2.6044337403966153	-3.1421349423878695	-4.3743668982599075	-3.984347503099002	-3.821479693873293	-1.2893073732048919	1.3054523739983424	2.190556275561299	2.3477198928514866	1.2442413278651827	1.2040017845509254	1.5315326195349428	0.791297643898929	-0.07712116569231142	-1.3276511260447137	-3.2919123143721976	-3.5707187436207874	-3.9762893929220837	-4.112502914708216	-2.5778398454888105	-0.012340037900479217	3.5470406453156826	6.72585957803043	5.716937457008193	2.74284730371604	3.351326226676811	4.503344759473286	4.583960337945626	2.147539027677098	0.8882586313715635	0.6863477382993821	0.6628991732014811	-0.7541922244595369	-1.2277226548921334	0.46676471088054683	3.014982755130724
0.06	2.0125416237012175	5.878233455179149	6.889944165910478	4.55888419613423	4.414092852891649	7.517008877055126	7.745397849963027	4.092031179358486	3.1966843586966007	4.0153035546173115	2.1874321093970437	2.903066359032451	2.4631678635140304	1.5854862037310653	0.9478233451968308	0.6087107402043799	-0.7243377712723316	-1.0218567422021962	-0.8262199997538318	-0.8634589429888777	-0.6048571577277784	3.3567064094315953	6.12983044462927	6.537859119320544	5.546580889503311	6.133649061821714	6.600486520350444	3.9032959629517876	1.9159592304983164	2.46261670950863	1.6834439320361767	0.7649206066354992	-0.6352852404877325	-0.2676194938897112	-0.4190369343403262	-1.1980319288532115	-2.985993937288441	-1.665202052549624	2.1845558240466403	5.752681419214966	6.7792308185175685	6.006916052138564	4.564446361228015	4.828230470989048	5.016365397695935	5.177320038679213	3.0458926737297674	2.9153001321931313	2.1846497271452776
0.05
0.03	-14.153176892188753	-16.203704954017994	-19.646102315533113	-22.328160829787436	-23.274109777960888	-25.05325868588551	-25.319565827448933	-23.380160536807026	-23.37871991972611	-24.95563671167443	-25.86199171433126	-26.660449309466564	-27.464754575810915	-26.615332118421115	-25.802208308393773	-26.340060821885707	-26.586217202222585	-27.551278222405188	-28.257933902142696	-28.88238799670127	-29.120576999099306	-28.843946592058714	-29.27119532055397	-29.298044128599713	-29.486884967296625	-29.878871987157403	-29.99240517524572	-30.80378232206177	-30.732762652930475	-30.160395713962508	-29.824941956007862	-30.63676854118367	-31.035457739628008	-30.993303544552923	-31.571831250059915	-31.364293099038868	-31.235548735096366	-31.262727163244854	-31.674031322420397	-31.094345938397886	-31.202523967901953	-31.03509061175044	-29.723877958950865	-26.013482781882786	-22.753721379722876	-22.52346467604029	-23.177004778880047	-22.73985471183616	-20.97870002740713
0.04	0.18811570053157567	-0.791858406509462	-2.5954746155226545	-2.136774311965887	-1.9238999192933193	-3.1754539767252297	-3.6314848603706835	-3.61137692465563	-1.758225092738492	1.4898973218355138	3.327134252654801	2.0753453880544583	0.7997312177376088	0.5826668595574063	1.3247930116095148	1.548673842517772	0.3198706541971674	-2.0639979467321794	-3.4205024541224986	-2.544696305587081	-1.7574373039085955	-2.2892691997531145	-3.0652376995762225	-3.7376085805863113	-4.294966649187515	-4.124157602405816	-3.172414850082461	0.5277531716924528	3.3656054528946484	3.498052286224315	3.331599731603312	4.024108620274546	3.3842380807556367	0.744574979654395	-1.116086446629545	-2.6405202476632255	-4.711880026898243	-4.667458228184245	-4.647045667891597	-4.558910362810423	-4.037604439532217	-3.5642298185533505	-4.070410871130015	-4.036815167361489	-3.818371534319148	-3.4233385809670978	-2.3150107958779174	-2.1727762416720537	-2.112028112347346
0.28	10.402797656576325	9.403223849011432	8.18869899998893	7.211050317170098	7.6851855599304315	7.1370803214457865	5.87232185991131	5.4375412656936035	4.94378917172682	5.4009599667164	5.332824781182211	6.3990275546128	7.5687105937354815	5.967785146481894	5.713408104109988	5.791240429845082	6.13372528888835	5.355966824571453	3.7298501643277504	3.22554689973218	2.2542634349081894	2.9101434113891287	5.084377346425441	4.680096694126398	4.629130996957052	4.1530522417193865	3.816574429363385	3.9134486416132788	3.58990526339997	2.9906376025919386	2.382652526881465	3.6391488692622076	2.6700244746295496	2.7210791674440316	3.4298290009912904	3.1479573785106822	1.4607414245675017	0.3073820642826206	-0.018702938667736646	-0.05264605930355515	-0.03762027357950615	-0.5049897328586397	-0.9185255726899229	-0.9203632113665918	-0.17023222312811015	4.235846029725778	7.863170421791509	7.629043356131511	6.21728451796254
0.08	-5.5529585960574295	-7.216279777659999	-6.64180111809582	-5.931452145758016	-7.111309674883643	-7.252261944477873	-5.320956703147978	-4.13451762098736	-3.822500628841027	-4.809863643093166	-6.320688993174656	-6.518682399176534	-6.698386936039135	-7.139601001614999	-7.77507393170491	-7.47069295302812	-7.098308422639441	-4.806438486799877	-1.326574752345195	3.6893569780683606	6.183239810143782	6.40127229179722	6.365782268714902	3.7635978121110583	0.4567122266433472	0.4909693621716045	1.488220251986057	1.8247632198861083	2.894197352142129	1.8273669066413945	-0.07760553305383411	-0.3633979746806304	0.6375735890239937	1.1000783710428195	-0.09837464650085082	-0.19624816062436423	-0.5819974633259264	-1.1487728454778292	0.3418207200050176	2.2180981401410733	1.8484227211080722	-0.21444841728320085	-0.5101594005425127	-0.6748938809183542	-0.5241539251665586	-0.44350204819050987	-1.3529303672600932	-1.7761716515886405	-2.170266945974838
0.72	-9.056777280429536	-9.467956337253241	-9.762565296166194	-11.275868189636398	-11.109231703908954	-10.219682129981585	-9.041428245868325	-10.007233829114242	-10.829268600424008	-10.088302421472598	-8.214074903995368	-7.67298956021633	-8.602447929023363	-8.252728669261991	-7.287910201954311	-7.26300601811586	-8.035453520424092	-7.820779085534554	-4.685378722802817	-0.8439269477560458	0.7426979202734856	-0.027921430679356263	-0.5732788784689831	-0.3452303116673505	-0.27755827735913385	-2.5315785900755117	-3.8182135325747737	-4.3192207406795475	-5.218631582582439	-5.940554289940167	-6.6279224604430595	-6.808902343633434	-3.6789994611302106	-0.4870953455039455	-0.16943608315897052	-1.1938278999705147	-2.545624956128904	-1.9759458742505274	-0.8701872754297142	-0.8190721724451748	-1.3379494488035704	-1.9906109661159093	-4.288031017299048	-3.3567176469007194	-1.9621567596575744	0.24525640667927462	3.8244634300741893	7.596225280486081	8.485186514960986
0.2	-5.783334286499411	-7.181408508981086	-8.705654701350355	-7.449942319087128	-4.128052255788255	0.815104513507066	3.8308204690092467	3.800562533175622	2.5213615949378294	2.9460349890081616	2.7696769930040688	1.3998188037830133	0.6309285842826071	0.013337427321459927	-1.326760148600215	-1.4640259225917802	-1.8122186266513225	-2.477286626587315	-2.571241828905656	-2.2322271825046514	-2.805441402837296	-4.43090249497137	-5.22111889462137	-5.143396625133271	-4.518991643128032	-2.0500797415363365	1.3663701256560685	3.2144905226393092	3.2202757189438103	3.281967055866339	1.8414778358976847	0.7393895666087076	-0.42457783999879695	-2.1662343175759986	-3.627743852705734	-4.6662403300187805	-5.488825037451171	-5.981225864569872	-6.5686377830848315	-4.663806780133562	-1.6571217358719252	-0.3196514202271743	-0.7839652257430458	-1.7318313396303182	-1.002085724553723	-0.9694468100136291	-1.2342778807797998	-3.995288639640407	-4.636655306449846
0.07	-20.94167987847402	-21.669242897007564	-22.642938473905986	-24.16288719336336	-25.97576845931919	-27.11855338012031	-29.119307386533087	-28.866642376134678	-29.799079832175195	-32.53130591302017	-33.56275288314004	-33.312486420195505	-32.66431356042845	-32.4661243302527	-32.95329221356797	-33.84976945457569	-33.72365918128721	-34.75383739563185	-34.404182277342564	-33.24760644580218	-31.19335693755383	-30.139214632463535	-29.799406172360676	-30.93013277235341	-30.378476056732083	-27.577010477321018	-25.506225328080845	-24.353690104094923	-24.0145850582917	-24.458280290841444	-24.076324367655687	-23.017268784362315	-20.24188271377959	-16.482247713876802	-13.221857151347677	-10.92732656830374	-11.228052410381991	-11.714546723487771	-11.983950918814841	-14.522036594923406	-18.414209963653605	-20.089372137486407	-20.50117721430034	-20.4066029637694	-20.502986152075934	-19.534624815057384	-19.13245520482897	-20.446137013280364	-21.235211540482155
0.09	4.467357389269623	3.5361561898419254	2.0096620363010445	0.23733058257232642	-0.41962481601242985	0.06143697382229618	-1.0191369557772347	-2.2401914450117175	-2.4340479133599047	-1.412267954149236	-1.1955508767747318	-1.3927498119152517	-0.4367065453855332	1.9805408883557405	3.979872871985272	3.1500279275005667	0.23226667088252384	0.1908576239877533	-0.8548838152350271	-1.8587911248183389	-2.5747947198496064	-2.92812906225366	-3.0923704602392093	1.2223109799327077	6.13459802119651	9.74689291124541	11.470642937868234	11.971134765957103	11.92187924836064	10.290502013728727	8.522840695212182	5.18362619448132	3.834557039522835	4.149041713055837	4.196058874777663	2.57928790986157	2.5608929038220793	1.7345342910069377	-0.1701314091231083	0.03553368672120172	0.014168277922642858	0.08939029426336731	-0.33274357649467845	-0.687046079989095	-2.426090182780662	-2.2976459210114584	-0.5896100028925133	1.5949268889173354	1.2859102503692839
0.03	2.8460036896006358	3.0210959170098377	3.4665035192237497	4.239310868958711	5.019960090004055	5.016625482935673	4.423568703107179	3.2604055980135342	2.8063134590176233	2.2855508193715934	2.2465331510645825	1.8954253270284624	0.7068902979836693	1.415805155954125	1.9850875244444381	0.4933862713063064	-0.12836725631712653	0.29149573375982385	3.27664326818352	5.861706371011103	6.537960117789261	7.904709259555574	9.486564361692068	9.103668277986351	7.650522233268838	5.123313771423092	4.50254652375223	5.562184567937052	4.1342572604260965	3.5107897234651517	2.7475931025463396	1.4650371996762601	2.0775894397595494	4.886611477838095	6.691175624193974	5.799753331841131	5.859288550966106	7.193801156389071	7.5902206818490185	6.465134686654487	4.544164093489741	2.3023517966704716	0.09521429878039811	0.24354931133370172	1.9175857690680473	2.916339880485438	2.1918958962070363	1.8506081674012833	1.4941467614897306
0.06	-39.136413064499635	-35.917830658042995	-33.895924657785436	-33.130012051590974	-31.043857715338987	-29.207302753422496	-29.262872428792136	-30.648556408591936	-31.794423106029072	-33.557753625937316	-35.66186931657324	-37.13028889000181	-38.29775423563018	-39.11626461071294	-40.663981142578244	-40.07950192735056	-38.86948563156658	-39.22492096785909	-38.90043789351048	-38.75382688270778	-38.94358313979885	-39.922900256480354	-40.216133819853205	-41.445854064351806	-41.40138283467301	-41.60444114348819	-44.586345581545224	-47.42975207621434	-47.91821515566205	-44.70941887213497	-39.978281056550124	-37.61662579448236	-36.16801866358735	-36.21934168128156	-36.75190655335595	-36.22932767255218	-35.515258662152064	-35.58476448726419	-36.96753253083386	-37.4071499476314	-36.12985250782324	-33.991347287286246	-31.696097057785103	-30.56687882395657	-27.75702478674995	-24.053763324442215	-21.726623611887263	-19.475626983107503	-18.285340177295595
0.06	-6.806417570708881	-6.060658110828555	-6.805188488037842	-6.6729670918292	-7.116669613592833	-7.735624443269252	-8.832381191193733	-10.015885685746937	-11.110857274923923	-10.073513192985473	-7.686131322992793	-5.194644436903964	-4.024791721926491	-3.321912249996906	-2.2102408425347306	-1.8922038921084052	-2.826363223862664	-3.1787461815264635	-3.819721781901876	-4.89361140354179	-4.622138666595411	-3.8496315999281734	-3.8013452083844257	-2.2967686923562667	1.1659485180209543	4.610476287687334	7.061982761326632	7.56766538107162	6.637408900679091	5.295673251768761	5.666827061157164	5.561757823617825	3.941497095176871	0.746981359299383	-1.5771374304804482	-1.1648277291567695	1.6474972684815867	4.081106466431876	5.313850797427705	5.97904093336183	6.868935523020639	6.824308731754996	6.683275229863128	6.1058526880234325	3.133049043710372	2.4500980812034783	3.099156316744171	2.706674403559262	-0.18706461801846075
0.02	-12.527397407136064	-11.854685224350696	-13.163653220137036	-14.096579267114912	-13.90794195457618	-14.281686148623216	-14.742849919958182	-14.65694340433808	-14.776102464279269	-14.400377245176792	-12.44937352038756	-8.455614510975352	-3.828158251928812	-0.1519971243174183	1.7387533190093905	2.1445992174432433	2.3606090811034903	-0.08344305225250537	-2.233015686242638	-2.417687689847611	-1.9526269439726889	-1.9349135554283947	-1.9464018787446378	-2.2721374296936006	-3.479489691099019	-5.478641392247312	-6.005020724620579	-5.198452308906155	-4.22604753547607	-3.7561268016629015	-3.944838618226356	-2.565131552019338	-1.1747801297455567	-0.20642243610954836	0.4728192637483488	0.06494452721764787	-2.6386182403065988	-2.978609266930121	-2.8088811349106635	-4.430888461264672	-7.768760359528983	-9.847115970218475	-9.690990776194745	-7.215434469705741	-6.931752912053682	-11.293105242844433	-13.089149971841614	-12.302757553758418	-10.992982088267517
0.2	-4.007168716575826	-3.9142304077787884	-3.0268946841955966	-0.5462449135072944	0.09656747890115724	-0.39839510607419726	-0.1097779296314485	0.290161948669855	-0.07492941386757224	-0.2130147006609704	-1.2893486735978854	-1.3309680006851252	-1.3386287973650255	-0.9458283798947846	1.1529762971788884	3.510834866295447	4.949015075436719	4.633913298063511	3.6956923340342414	2.850741990323641	2.770427045344306	1.4254447651167723	0.24435898830653713	0.2544107203593384	-0.6313686914942096	-2.277960133241791	-3.236152811587175	-4.1900475356344415	-4.421014284179044	-4.5538730132730905	-3.8600511647666096	-1.7508339545142348	0.1854359965381036	0.45128765533869597	0.005918536021049192	0.8953607987990893	3.3292449443244436	6.056322588534719	6.829174797548269	5.792031422862415	4.074347119733282	2.90027660734863	2.0796088735553298	-0.5115312166396038	-1.1380969005659765	-1.0886165809753479	-1.0107102345947467	-1.3813385379628613	-2.131506448592397
0.14	6.062301272730217	4.99338634551912	4.967344459615198	3.4381285701756923	0.7956725539004381	1.036155027851855	2.5741342473730953	2.2765978116895838	1.7843575001372187	-0.8112754128712609	-2.098751319111905	-1.4287368709488248	0.7375164797932428	1.0104811475006699	0.06140869371372304	0.011949689425478027	0.9187673369260168	0.7131871403543286	0.7648145992452839	1.4488224398832656	0.29497320297365803	-0.12955887376856623	-0.42491616697292045	-0.14965431594838208	-0.18496549445540467	-0.6788425022760549	0.23351407814103453	-0.025617976722472235	0.4778487810782934	1.4337848028741291	1.6545054013717433	2.1168778934409573	5.3759348256021084	12.081131614556014	16.75492031472227	20.677214491989474	23.622575306479092	25.758881641416338	25.901999772744574	23.746282596609106	23.207629352718058	21.87398905324841	21.504929161230265	19.5303637863654	17.629067314493625	17.276226046148622	17.20226072549339	16.359814019421506	12.886452359040646
0.56	-32.75135564565305	-32.78837473665462	-30.962353409746385	-27.497337414698286	-24.858481694691676	-23.586562986242484	-23.02669344442839	-22.699125708597293	-24.622402832859763	-26.065467859817957	-26.42992390432738	-27.114252473440715	-27.422139738402286	-30.384295318635267	-31.758048265605325	-30.73759413588236	-28.229075522221848	-26.703967634574468	-27.213803999096214	-27.4608611489844	-27.332568772723718	-27.018113008929483	-28.379373675355538	-29.496603169935042	-29.28305670459079	-28.660592946314466	-29.584119230996535	-31.47066713767942	-30.55798669595781	-27.335602540409987	-24.27659518161208	-22.697477851491826	-24.00834332417938	-25.604782881618092	-25.601620426298837	-25.75546977384417	-27.108173492494558	-29.573102805239593	-31.519103810241816	-33.725566291888924	-35.08536333535461	-33.59998523852818	-32.15303529722669	-30.28151483004568	-28.723864437762813	-28.039374982904988	-28.389580838606257	-28.9702147386692	-29.199686570315976
0.1	-5.733896368454616	-5.31730071153568	-4.977502035063466	-6.450279815674584	-9.219873488062248	-9.426422733751245	-9.217418482729208	-8.681779402588418	-10.146938884739036	-10.351460306840188	-9.980191977741278	-11.269507775902419	-10.266505801895256	-7.06360085083476	-3.783394652183304	-1.542925854575195	-1.25215460775825	-2.8763448967488756	-3.8075076391673264	-3.1531748437198175	-3.309611361831422	-3.35951084665178	-4.724166400850947	-5.87221626795904	-5.134290965777588	-4.809871504572975	-6.306233816432183	-8.991926026302934	-10.456930674857986	-9.560689836187663	-8.090810185805061	-9.011626581847487	-8.62699649247292	-9.326604976073519	-10.51005083123551	-10.020705399047309	-9.035005610274439	-8.866978780545317	-9.077531920105436	-8.990364569536055	-7.473234058647883	-6.370454787934257	-5.132334313725103	-3.6546630797914332	-3.054530966162062	-2.848383847462813	-2.2598500489330107	-2.655652242810767	-5.07304905923489
0.24	-15.764062973777492	-15.199384314664954	-15.210820078008865	-17.222846693591997	-17.712017119054245	-17.646501824095523	-18.36469959521348	-18.467614958216537	-18.567332733006126	-17.806138981905157	-18.34072855827374	-18.17019997020835	-15.704543362864484	-14.137582822596038	-13.445662329468142	-15.566069207013427	-17.102687259777383	-16.578493432305407	-16.930130304872613	-17.897144766493398	-18.46282747494103	-18.779658753162074	-19.03535154730413	-18.749056297669398	-19.389388872913166	-18.791068772809048	-18.5705757118452	-18.08161126966551	-15.69414412614853	-11.834878822753922	-8.763110103367971	-6.008540130353296	-4.8649749512897245	-5.94758860990531	-6.275602269160942	-6.507111151590294	-6.812705165862226	-7.516289453764429	-9.882195449931459	-12.117473304496258	-12.44835249473521	-13.78170164072558	-15.635551155764325	-15.215181520952314	-14.715916262028472	-16.525260552360095	-18.01631283399003	-18.781012101461677	-19.535713498580883
0.4	7.0187469666377424	5.29847985943335	4.232792146190228	4.249529557183145	3.916574129124861	2.074286883387643	1.5043616308441088	3.5655681795063927	6.213653253623541	7.76381135571355	8.699932293585455	9.447359679750825	9.645122165119155	10.22536975354803	10.299414850417413	9.430338254225397	8.98953602279871	8.564114753466406	5.800553688157315	2.9149663698341826	3.508247878825699	4.695441700699114	4.628591863121606	4.883916689929627	4.143438398170282	3.2937883983344065	4.611888968115601	5.620162796953203	6.694380901996489	7.09319416077188	6.673565069016199	5.177545181929794	2.6580998862568705	1.2439552359730683	1.091680932356553	-0.19800400307786958	-0.9383483680086044	0.11183915951481538	3.0597627486501295	4.242642330244642	4.450507976176517	5.917486442092375	6.96713146950129	6.3149539613724315	6.20260973443002	6.189962696131239	6.768838329927753	6.70486429085512	6.456197994611806
0.4	9.144416139433162	6.852736544074844	5.889235384370366	6.137420091702609	6.658379108784615	6.46244149933149	5.971709132159049	3.921013833085709	1.8366553289321104	1.639387497559028	1.1429230204823568	1.33261947466535	3.2121117641297587	5.238942640970322	3.5760722305010546	1.1319739635793837	1.269793827947879	1.9856315678244698	1.3280712767704443	0.5838930253097203	-1.110469112245454	-2.2333271205217926	-3.9179188542730117	-5.608011381336674	-6.448211215888406	-6.347461676700313	-6.222920593174486	-6.013303282376135	-6.134755694376032	-6.236740002122751	-5.6188704325363545	-4.6369534644368	-2.8058749190603365	-1.2326304133719077	-0.6633855360139194	-1.8841210338322014	-3.1329573833269464	-3.7506041901928597	-3.703620321971364	-4.781793062020768	-7.173272116788048	-7.440389559131084	-7.043092012963932	-5.869002351153291	-3.525606877618344	-1.0523059998333935	1.091677028385348	1.4485358618732533	1.4417101288956644
0.1	-4.686139602603923	-6.245557600184426	-7.708008385265103	-8.388543902622729	-8.258170500558862	-9.526384459702825	-9.217423827121323	-8.29432217735826	-7.702798122825541	-7.5199750418668145	-8.930758614356805	-10.546609402627453	-12.85876104946621	-13.945448783343608	-12.911794976030713	-12.129358902851187	-13.829277406207112	-15.128367366854661	-15.862159321470799	-16.964673956246827	-16.930622172406125	-17.327515187129208	-18.5259557878747	-18.744944258647585	-19.87252659154774	-19.9624575547983	-19.635122645160024	-17.062791815073098	-13.625365277571959	-12.420844694990109	-11.374406999704028	-9.497083010251664	-8.943970067504608	-8.19614016454328	-8.38304512377887	-8.928200907836924	-9.828540241758724	-11.703193728034279	-12.437373745329388	-11.758627060565153	-8.84301021558769	-5.782768668264687	-3.2432782064192693	-2.009199253346708	-1.4482749820036815	-0.9245242551085227	-0.2532470789254546	-0.7931390264283067	-2.685020748066826
0.4	-5.140229026736328	-2.9503502499781575	-1.850963186716804	-2.464966359485821	-3.571623275903356	-2.421702047685315	-0.5459714155072177	-1.2490766669482554	-1.7661832417149697	-2.0265108131087715	-3.792303299640338	-6.913957115187543	-8.253224238107656	-7.86894464724719	-7.470390731816067	-7.549760605242035	-5.419198069783725	-2.5437104596967544	-1.5576172069283416	-3.025584724703556	-4.087485105192876	-5.172687904893856	-6.521443053822004	-6.537817075857866	-6.675726610484844	-7.393621327646883	-7.2760529276037005	-7.926725080786156	-7.858130418863524	-6.165558612860487	-4.987464626662813	-2.528874231618879	-0.7305626535243661	-0.7031926386133236	-1.9853466492255265	-3.1141892021019473	-4.307150501678898	-5.844170748114351	-6.905461172832467	-7.2217236985354205	-6.827970915274008	-6.848450681905312	-5.826642435839446	-4.133247740649111	-2.6777460226184857	-3.408574816146782	-4.039037528982632	-5.206339711661229	-5.822343168374275
0.01	15.822121144763152	18.385029115209257	19.065280019981905	19.501733297848425	16.984731231924933	13.446674143179969	10.32018362032342	9.103381274925106	8.35712603102133	6.820983332689387	4.407717624433225	2.7955670496287084	1.6191382803852434	2.2567969186865966	3.74633625435402	3.2488456905932708	1.956199845829623	2.478806841218983	3.3941251574839058	2.167234041291401	1.1269512354232916	0.7545048382948565	0.8734045238641883	0.4771294421650154	-0.5876464361850182	-1.794152684122487	-2.3431645019677063	-0.1439444160405543	2.176365702908548	3.4746278652319376	2.099740916238815	0.14138710488692396	0.4817276981075125	2.03064934728193	1.7461631572362464	1.7026925988901525	4.753518105116996	8.188804373940904	8.532950558794127	4.979321730173858	4.176907624576565	6.539185345058051	9.949216512215806	13.00927890916676	15.317296755237258	16.75224939357917	17.772534070300402	18.672843962759664	19.59264810315012
0.08	-3.6238881222324437	-3.7598643957532474	-4.657542802029106	-6.32238060767439	-7.596226854333182	-6.866464757084842	-6.742180020525531	-7.2434681987781815	-6.585921034012173	-6.7299727158798035	-6.191511487328036	-4.05827753780293	-2.6434983071791294	-2.901606787649065	-3.6704393565193243	-3.592025287564951	-3.2460735124083158	-2.64968757559749	-0.14498050007187402	3.183850164196265	6.866098221591038	9.824051870533339	11.14744723918384	11.263476851830625	8.226021230490169	6.54309083565105	4.332990783833843	2.119529209633505	1.8808195360478592	2.369668453884813	-0.24878043160659047	-3.8369573517636297	-4.724124056965032	-4.142214292311287	-3.3177651370271803	-3.414088024397884	-5.053955826481712	-5.634814448167077	-6.5886101529976955	-7.857775460939763	-7.700038349097376	-5.926287596198051	-3.1148820117547444	-2.5361209601404155	-2.5643849180137366	-3.2753253700535865	-3.0697892119034194	-1.5041232598301875	-2.4110159709827457
0.36	3.285449160505422	0.6221137861231298	0.38309835526550273	0.6389449582104234	-1.2045017377600828	-2.0859228543082864	-1.8408808879386953	-1.2764141023706586	0.7830154054073191	2.811996556519027	4.152740428994633	4.896339778116079	5.032193239237408	4.647880336127024	4.203069083411542	4.687538934958404	4.11352034515896	3.871054961858917	5.026713826703848	8.624481863349445	12.622220558072144	15.567852724150669	18.090535740295408	18.195866752780788	18.590443897339	18.91374445983844	18.85559432708999	17.579704926522894	16.57203867376576	15.041074900600918	13.046693377842047	12.241229317329498	12.089939215057981	12.338304228836236	12.234120524214816	11.858356523885362	11.114605946865268	8.514609574047071	6.494164780342885	6.622552681949514	6.487927796379907	2.9612794577435153	1.51754664174031	0.4547785429718516	-2.6004059721139683	-3.585453252282008	-4.4969511433404605	-6.042635482658781	-5.266868948224165
0.07	-6.9160065901578776	-6.259029106080412	-7.474571732917205	-7.216562834370215	-7.802697167765274	-7.810076792405056	-7.829825541195163	-7.351229422344623	-7.615363498331824	-7.872269428947291	-7.534432621536048	-7.338531942718824	-7.4017455988404635	-9.70056100691135	-10.121421655646103	-10.652578699631789	-12.65902195448529	-12.5423372993979	-12.530165967713266	-11.615402276970947	-9.571591167271677	-5.7335403306791335	-0.9721102539338133	3.5530942765567843	6.336526288873237	5.808095849524456	4.011383174084358	3.0076654180528593	2.563929653752801	1.5517479958611275	-0.8120472341572764	-2.385043887658604	-2.6895362257129776	-2.0605295841624454	-2.6472568243568517	-3.112935825747357	-3.5335146955117125	-4.617893906960347	-4.784767377593951	-5.118469295882171	-6.418089918712248	-7.66574500275717	-8.15775630210112	-5.757783208912386	-1.873517921235397	1.4329784435813977	2.88012507232132	2.1279507250517824	2.5049632329695797
0.08	2.072900061913103	2.064773581542603	2.800960514407585	2.221192254436481	1.5476437197396677	0.8685190098190745	-0.18567918213413037	0.7860950298552112	-0.3445857595106787	-1.4045050670147887	-1.1706523536088085	-1.894852259395904	-1.9554581477231991	-0.4952569335040451	1.3938410377261405	2.1629057931891182	0.7827721629103621	-0.28093190567096116	-0.44303815240519384	-2.291569912525887	-2.6327933099431107	-0.8428281461597109	0.41890057200684794	-0.6924616140349542	-0.5616009021608406	0.02769427761354848	0.2735702067706356	-1.664682167591586	-3.2423281224515392	-4.155752524348543	-3.2197186913535987	-2.4251574824297677	-4.563239522461224	-5.106156021199148	-5.086548927039324	-5.06700740394124	-4.96887928894192	-5.22118109571467	-5.366758410848064	-5.373779439314724	-5.271847964004166	-5.78503480501405	-6.339145645985994	-5.694716703065261	-4.938502777137472	-5.042104982730301	-5.423258763181188	-4.548073672121738	-4.113106918236674
0.02	9.095665809130658	8.200855657672314	8.707774036267672	8.366658347873305	7.536255121307313	6.98244500328196	8.527704523420702	10.71136113991566	11.422191687975506	10.268697502843018	9.572627934736609	8.834916447271986	10.05264462579435	10.702194321325997	11.115962972445793	10.402073387916964	9.135985122161848	8.396407680372953	6.25972459775798	3.0373871354094035	2.634934416121723	2.8220802731264527	3.5073233419026053	4.445517512632243	3.9021760198746236	2.717969406262675	2.3128352119439626	2.48973361293978	2.9542903119734234	3.0333404972504567	3.1016067689238653	2.7944658897984525	2.4659754636042237	2.488231685295048	2.7535582502087195	2.735941775013437	1.5042867184788165	0.8940337501973943	-1.5377693393762684	-3.4371319946809606	-0.842481773139049	1.7870218007073149	2.5824602609866503	2.033832377354358	1.3071348001716316	-0.20759666069537985	-1.5811313834090441	-1.0410850789160762	-1.0037429053380649
0.14	0.09378943338153078	0.6718421295531485	2.403699987159605	2.855726227901876	2.554580240891802	2.2571710871211152	1.8303631145531014	3.7425117764963574	5.579608006755677	5.550785750523978	4.185531411872354	1.5732342266480686	1.5758751440504994	3.4588326723634992	4.311381499642188	1.2907199474471511	-0.49280128862423567	2.028062157118967	5.412265281014896	8.362207821538547	9.40836389725844	7.826810058366448	6.7123573056664725	6.625526484669663	6.173807145401156	6.097532734764322	6.866714093973982	6.479398339927897	4.941592879187247	3.4216447708697544	3.5114357743105415	2.5822832231497514	1.5825654119616317	2.400475745609498	5.473754941768895	8.218076159167566	10.959499484603796	11.488275912182722	9.952866038344908	11.132113302742553	13.356058894547566	15.413179852790044	16.52566143441239	17.625824217692532	16.40345672486891	12.284840755620799	9.46099316861703	7.426453069938255	7.445925246124887
0.72	-3.171279228418406	-1.4916198080752068	1.5424896387341462	4.418369571994084	5.916854421186116	4.240605951015219	3.355757568351784	3.0819588638071878	2.95421626153513	1.643817350188904	0.4437239457883919	-1.4512096634279885	-4.8645188840766025	-6.611372733947668	-6.80126273633725	-7.123146825852082	-5.647197483973493	-1.3471958829200332	1.4432362952868019	2.887921677406858	5.110480828914923	5.699980667431042	5.110005029544887	4.44857613934137	4.0889623829547475	4.045250617979505	2.3551381461477447	0.7411403541565136	-0.4830292110092884	1.1775610644102414	3.558261818151223	5.829134292786563	6.202293075267335	5.938656184590009	7.498573230994822	9.171768435790774	9.515341605206231	9.385659552250893	7.665036290731635	5.4640989259014745	3.093601017172979	0.03185042515431746	-1.7607892012013195	-2.8763633865715548	-2.9362329752608645	-3.5844994917425765	-4.733551331015008	-5.7785489340084695	-6.718912245216529
0.18	-8.77728144801602	-9.337890934077045	-11.385074085918042	-12.338800954065647	-11.77428449840501	-8.197575125445695	-4.615593042973906	-3.0513325682759813	-3.2073119548728783	-4.218219603797017	-4.322159917533334	-4.380994443946548	-5.580548150149596	-6.685964437785387	-6.7599633488135495	-6.580306082381007	-4.416101260380962	-1.258793361866509	1.019569801253347	2.777073031099448	2.9254348379795516	2.311756698455568	0.8196231263249345	-0.5343422381487954	-0.48036539393091005	-1.228268509734015	-4.637434021680377	-6.617731429857145	-6.429788275846086	-6.426140245582673	-6.826033598021034	-8.885047614141392	-9.54888525113418	-9.232424631418581	-9.196344095837297	-9.798517609686698	-9.416206268256836	-6.338410224721152	-4.472310649673943	-4.411046104895419	-5.559260310769133	-3.7984199112265955	-1.0438379440531804	1.1060588191289895	4.151977727489829	6.899342257101964	8.822803659479064	9.669416378581744	9.642394790559806
0.04	15.276577522187615	16.250752788261927	16.56512011136403	16.93913365363874	16.685392196651343	15.679405639909326	13.06441737976754	12.234359705884607	11.991060219287	11.137330530951708	7.1401047647442795	4.620041445904306	3.3688110204206225	3.69601145603734	3.9385408510990203	2.3142417664410715	1.2641017106751207	1.3891581018121926	3.194140121503871	5.977848520360723	7.031495665283167	7.101672663515153	7.0231405067373345	5.904415561821949	4.927754492473653	4.26183711071134	4.045216046992415	3.461471774631626	2.5548291974092976	0.9851156050426013	1.4156434307492205	1.6820612677153335	0.34672463047021296	0.026539277609813894	0.6887482480542104	3.476911788725168	7.3082833578024236	10.333140265964182	11.320069583486593	10.189851564000342	10.117129946657208	10.2490620782606	10.078909271233591	11.157879066822439	11.565292967919156	9.93067825329603	7.6011190481619835	6.9787318854683775	6.495735640681538
0.04	12.571710711904323	14.611114401729303	15.42132985064007	16.096256990810552	15.453015216431858	14.449862500772774	10.053782715464287	7.361488477768873	6.459581100981694	6.638907659067293	5.037650921434846	3.6395248420189006	4.2513629837215134	3.1901322238572334	2.225240866088825	2.673208221553246	4.17782682328933	6.214130952513109	8.604471429556334	9.91957974772992	11.278444189563793	11.443415909136043	8.68292500813017	7.334230799570328	6.8458560551867365	7.62732147856422	9.946496578026398	10.941079122697673	10.696241892859469	9.295035593566176	7.914527192234523	6.7998264913656215	4.430156370699578	1.8803393342531436	-0.3828748879125783	-1.021359918747443	-1.951017077582577	-1.9900899180628357	-2.2731851479997047	-1.415347626495766	-1.2280126314379487	-2.6829799322903227	-3.0414726747238205	-2.264735334301804	-1.9486886260016831	-2.5494708466401477	-2.7640692237212434	-2.193188654824006	-3.719462166453937
0.09	-14.157982205303696	-13.825063268071204	-13.335132541550678	-13.794185257145855	-14.335262010892421	-12.960161968227581	-11.634977846376003	-10.131914536977192	-9.317533022402117	-8.519820491182614	-8.204166975182403	-8.593118742326666	-8.732080425499333	-8.060583751654477	-6.805417080164702	-5.245054227677812	-4.15484824731071	-3.450998594067215	-4.228590065006472	-4.653762604896386	-6.1656642010973	-8.118669266544643	-9.473137936426227	-11.191085294776727	-16.069358904857808	-19.338727301677494	-20.42112986431738	-18.644999266189217	-16.395715377857215	-14.494089801258298	-13.23568997572363	-14.882977309222525	-16.08678255899423	-14.365238696643473	-12.361410357380308	-10.296799656027787	-10.128418430409837	-10.401838579823007	-10.167584473575076	-10.465275688624061	-10.512434632235582	-12.001740365010647	-14.900231533564565	-15.750673803517941	-16.301872248085047	-16.57146660216486	-16.933534520099883	-16.135153213524234	-15.546552842139945
0.12	-23.18367066209386	-23.552689561199806	-23.46838408221214	-23.663752490428564	-24.869978966954932	-24.575221434394983	-22.908989150630937	-23.01447438572231	-24.01307851932078	-23.845678360007263	-23.533960235031017	-24.10620884417432	-24.01021189736749	-24.530981021147674	-24.0695988291779	-22.98043031932915	-20.76491271802741	-17.491577543912065	-14.741866058346112	-16.136585011666718	-17.467385471362192	-17.804052618525127	-17.24320009152305	-17.319669066409055	-16.76867882995166	-14.705150574137441	-10.251845262992163	-7.508716992362565	-6.895468632322377	-8.48497047839399	-10.229476664343537	-10.714403496673995	-10.651105114926693	-11.096943018971118	-9.349982396527452	-7.052567990563702	-2.8801220763101014	1.100314423302521	4.447173199941702	7.45578482617816	9.929383302914246	10.537666750567823	10.497322924529485	11.25279692777066	12.436515447606112	13.80950719965449	14.439019328429197	14.592289581634944	14.14851625215104
0.03	2.4068523080954947	2.895200070792555	2.925389358618034	3.256964079414864	3.2689123225630397	2.146368834274895	1.0578952420406225	-0.18561093247696192	-0.9749877594045131	-1.5346845751230518	-0.35348611671747676	-0.4493463751639766	0.10638654101213518	0.33098472391626643	-0.4139900461839261	-1.1673688603269383	-0.8162766210256365	-0.8197787624087667	-1.5198176809944783	-1.4733255544496728	-0.7786104231870468	-0.7476898271345505	-2.1626302513087907	-2.191143124482167	-2.797839275773079	-3.5480154788665033	-2.5338235035134176	-2.588886286157468	-2.8057791152380176	-2.328003650017166	-1.795630967508103	-0.10212643021442602	0.8729636656268767	-2.1240583066587106	-2.408238742150928	-1.9775168259109677	-2.1868540482407397	-3.7102176955917514	-4.36755431294921	-4.641075729084783	-7.157924569852298	-7.478192633667192	-6.484385980232659	-7.549716234428246	-7.676417739970027	-7.244018597231445	-5.882847462887099	-1.895573570849379	-0.024530732958488954
0.24	-0.4437037440784053	-0.4023356962382536	1.426868585662966	2.6240271579680936	3.7963409075133328	4.611720512799401	4.467171026948073	4.666232323308101	4.22658692235315	2.226501716377129	1.8456932393455077	3.491525560563872	3.738229679982176	3.1669373328107397	0.7914523869152319	0.24291417471886945	1.4379906484655294	2.4559994439242985	2.98730215656672	3.3244695094086794	2.967300943166677	2.093665615792844	2.357720704625592	3.225897239982679	2.4984103496306673	2.493689488608723	2.190591811021463	1.3305653188153954	0.3093366453920936	-0.6323346519200683	-1.3236532532387741	-1.2804812958637157	-1.6134477861318004	-2.3944343446249263	-2.9480375744868823	-5.322192681807479	-5.279423733402176	-2.0975782622065395	-0.5784594265623326	0.2027436200589321	-0.9397586133672462	-0.9920461825185569	-0.9511155315802142	-1.0347619267745287	-1.0294539178705335	-1.2223766623436134	-1.6647523803411133	-2.0533919128101985	-3.046771525107026
0.18	-5.837540938072593	-4.910122036773274	-4.975032211974181	-4.916054266069764	-4.743729591695185	-4.171891428251328	-4.713037333372668	-10.17790050523169	-14.81229383202026	-15.256807203706742	-13.262685637739779	-10.947636314146834	-12.701146407117605	-16.4828440426513	-17.46212635750956	-17.77425269296539	-17.44925508693506	-18.203882258508642	-18.39169731147421	-18.619120678953678	-17.76878263741655	-16.428928311807937	-14.318784021839079	-15.421495405275351	-17.531283161139314	-16.409136825203518	-14.28891288937345	-11.951694357956825	-12.184109218209983	-15.332912710803	-15.89675569363201	-16.493049942439256	-16.253464475375807	-14.985665723050076	-14.816732051252416	-16.284952823914473	-18.437833225634897	-18.07536080372067	-18.014425169722905	-18.85319472935101	-18.856296305936787	-19.892843875851888	-20.461078601409135	-21.280308275490107	-21.441439309005887	-21.37503239062344	-21.566756484494526	-24.349918677876474	-26.106170863697898
0.36	-20.70308953093425	-22.398705014347293	-21.927590580015007	-21.20960182742739	-20.924915348894203	-21.09473610976862	-20.85611714598553	-19.446577130633024	-17.031984232187902	-15.422437671764662	-16.112411239891706	-17.1923666706801	-18.13342576968264	-17.096917029039922	-18.14725798625622	-20.37820851217576	-20.38384585802349	-20.572371412684127	-22.494672344135267	-23.352837659919267	-21.655099150705787	-17.780144049651852	-16.194555258585403	-16.733370031195967	-16.78723030188059	-16.728800856878486	-17.572806148302078	-18.840388158910535	-17.88131674178829	-18.07870541808768	-19.98228363188997	-21.343871207425998	-20.876501721807927	-17.86095473382091	-14.686114892016583	-11.186613964275807	-10.17558381944275	-10.004576493383254	-10.993409886360112	-13.963773385059405	-15.583455976415934	-17.096554954663574	-19.120139398711743	-19.82810849364992	-17.43001300602186	-14.540564519883354	-14.841961578453883	-15.118930060674394	-15.416208144063916
0.12	-2.514186330438065	-2.965614685829415	-2.632593873921877	-3.311628051686604	-4.2384247195131834	-4.337863923488442	-3.5541620217018064	-1.1076834153883865	-0.6083813299995455	-1.4521636919031096	-1.4987756538960895	-1.760957596717553	-1.4989400604763503	-0.9936912414334458	-2.2185439500298756	-2.1643041967836183	-2.1999169392943045	-2.3886299324625284	-2.4986198907567285	-2.395201414602731	-1.485195874427447	0.1725247374996215	1.7317382600706495	3.263006605933434	5.105477174048374	5.868718456123368	5.614931965918281	2.7744599326106467	0.8237208879193005	0.3567415931409599	-1.845071595030312	-3.541193759566198	-4.397375090434053	-3.370201825552556	-2.4181082653148707	-1.6760559897250147	-0.879449320446561	-0.1808636043177856	2.1244154445714827	5.112438691774358	5.859339790969827	6.344913704868958	7.570495692982355	9.000792261190846	7.872349289872467	5.411425372996199	3.4286681504559127	2.495930484958329	1.5074296222788206
0.36	0.7820327755754235	-0.05749079667469914	-1.2664508764499018	-2.1564022549912423	-3.0004924730525104	-0.5412690922661625	1.2644686688692346	-0.7982472461714352	-2.311567374611556	-2.0237131538878543	-1.8556379053192842	-1.546889015556097	-1.7278853143661195	-3.6159263164457656	-3.531120688738369	-3.3746117824890334	-5.968900429150331	-8.530530989743795	-7.171913821344489	-3.0135177208623602	1.8403946909490116	6.078471225138877	8.46340318241726	8.53243377495835	7.546062563238628	7.717500879355931	7.277930590735679	6.181818428131898	6.015540991911735	4.525182310187105	1.566078153980122	0.8799696345385897	0.8710463651071265	0.3333873325005854	0.5343984352706528	-0.5619837648107477	-1.427026700346822	-0.34225082334054235	0.38146390638986816	0.3603311565925509	-0.4559537106417011	-1.397583980951481	-2.4896198325963255	-5.007915376971006	-4.724777912779878	-4.464611353018604	-5.5016372310131985	-2.7128277533190683	1.2182391525324405
0.56	-4.766468036607449	-5.112225859256576	-5.900561692269179	-6.837756103621118	-5.985162130939443	-5.726880099036869	-7.305841732967451	-8.342511125952662	-7.195666136325862	-6.199513743755119	-5.617140918332275	-5.210260994699297	-5.672893615570672	-6.371359768187887	-5.362914578283501	-3.651952337821463	-3.8141332073541534	-5.255614357792076	-5.771795401704871	-6.014524611147209	-7.100031761146774	-8.198488797450743	-8.857632129520752	-11.081050044656656	-11.701517198527263	-12.119631147320206	-12.209940905288896	-12.192034610503477	-9.678986309036105	-7.001648912394131	-7.461006312973282	-9.116486565115885	-7.893163491899408	-5.3135957291202445	-5.702172168642747	-8.452783216238643	-9.568359670069626	-9.278682178382532	-10.354386530460076	-12.207075090001723	-13.001283794410412	-13.789840042493445	-13.71749942793356	-14.316842958122592	-14.527873669615353	-14.47145662696257	-14.387957935893006	-15.166062672151163	-15.568120982292363
0.07	-1.0648455147890346	-0.9440584715538094	-3.22506722521819	-4.996426431928313	-4.489735410200467	-3.8696816752499146	-2.4744967549370642	-1.3093691866251547	-1.5660899319234076	-2.3873542841098327	-2.8262116905113857	-2.4954190455060896	-3.243021448976556	-3.783654382978696	-4.886052875800466	-5.650814848345284	-6.192680809804244	-6.59730706019139	-7.320741046376575	-7.0280445893269885	-7.694314169870978	-8.998094064810978	-9.485631484014782	-8.658162143031014	-7.859745031880259	-7.947553700220247	-6.590605960185648	-5.864328895240604	-5.347886980455463	-2.7183526612599707	-1.874805207167043	-2.720545255755823	-4.7418955355272985	-5.126039744372903	-5.134438584719248	-6.548028347892519	-8.760456009346122	-8.441948571010727	-6.2737889058768985	-2.1161417887691343	2.4964125928497154	6.800580182455072	9.733804589769072	10.160005951530572	10.221645379398076	10.358678909421364	9.984587036005074	8.088885136102924	6.021541632821645
0.24	2.844613691808682	2.6989879443822034	2.2464595865420165	0.9291518517312127	-0.9422445076086561	-2.512526288574378	-2.5519813213779727	-3.9941755489906754	-6.044329547970392	-4.401319757371745	-0.22021622548696485	4.275954194998654	7.525701162385879	10.062620307850771	11.849144431117004	12.291035060917729	12.772767824333151	13.30127097263236	13.33604306891963	12.089067456082368	11.002296449476539	10.155843293940343	6.048628127988216	2.776311779832888	1.1565565611129784	-2.665618404075275	-4.759537979357766	-2.7665889888198834	1.6824172279401566	4.347349877034091	5.397539756066784	6.280763725111562	5.778474878454588	5.283279904414272	6.017117851067731	5.1778453252051335	3.7087371041898294	3.924848499388254	4.0015306742633	3.6716920203591883	0.8627842906922112	-0.8888407019066307	-1.0638497081277265	-0.3345437901204775	1.8035541012583352	4.930399735999224	6.191436349638856	6.277776547643022	5.947320660216484
0.09	3.16756637721263	1.9415129177679873	1.2170154401854774	0.11174509682008704	0.14147478890844667	0.415010015737721	-0.08385971438859485	-1.6370640812018493	-1.700075985729086	-0.9425061267457409	-2.494478323792414	-3.591518051020387	-3.313968332962112	-1.9176132811447246	1.5490510970333062	3.4602442010184618	3.1105533237550844	4.381892002829375	5.877020488235054	6.063389495366103	4.417673306369579	3.1332766897476034	2.468669597538259	1.035331386314546	-0.15373513981801068	-0.6274713712924296	-1.1816193231116046	-1.302018168735536	-1.6882925544980552	-1.1486397267080335	2.7697985467943553	4.821251593731397	4.62459798710595	4.791823427697743	4.689520208725455	3.4951262543165313	0.8178622377665263	0.7082164254766212	0.14964444055900827	-1.1939493308407876	-2.0118595015433627	-1.9013434138774201	0.7183124343139298	4.867816864601366	9.234652534635181	11.498665231116924	12.516158297050666	13.295404146638916	12.87330521356482
0.56	9.093778050808133	9.207155632933734	10.002498105578688	9.918650217738495	7.835608685984397	7.923351104188896	9.98475350720345	12.44945387862812	11.521213130349729	10.695801833978258	9.712831943545957	8.314768459924586	7.383694489063025	6.335807185013799	7.32586355369407	6.328504065320168	5.592494173301759	5.959927939338172	7.1817982798036795	7.017465602596808	5.189106209052319	3.9286795346792402	3.6705942644925145	3.98768684172979	4.684951603967818	5.794851485435515	5.669779872603215	5.66867310172227	5.318414128724243	4.90197042712424	5.892968067486699	5.023349830783403	5.731951545905247	9.122750104005398	10.110216320914489	9.051537534066206	6.925095987775855	4.966533615094143	4.909663561514272	6.269175619109305	6.008298034333485	4.442315839717871	4.165365165035475	3.630567277559507	3.251616196889053	2.8079398486940903	1.5549637046975704	0.756155087192738	1.6249316967981429
0.2	-14.359286447148122	-12.594837088729413	-11.72715131414715	-11.963351145227037	-12.571242657219948	-12.277282565531863	-13.322910961447405	-13.60590302193691	-13.157494405804655	-12.675435897020975	-12.853971106159939	-13.755586978103238	-13.374806646616584	-12.054784772330713	-9.000444019998362	-5.662379627907285	-3.4374931558737813	-3.750841517440975	-3.876580437677916	-3.5733360254115354	-5.272505430232421	-6.734396212386194	-7.908607658543318	-7.873606518990783	-5.76335119564466	-3.397143271369046	-2.184375415077028	-2.477751266217709	-2.5842255535849006	-2.231718127533057	-3.7398783162022085	-3.8438049231440203	-4.200139568736091	-6.182671231603493	-7.037126799131819	-6.683084180508146	-5.521565706452897	-7.824738943954344	-10.347267482710386	-10.510622877104076	-9.53785837288028	-11.17589025110589	-11.677422072784388	-9.294685608015627	-4.278891854491647	0.04404233073262276	2.638437431889429	4.409959760154408	4.336171874239042
0.01	-6.533267185844082	-7.3650732710461	-8.295664808954399	-8.805390023212482	-8.86162246654672	-9.938458029210153	-10.586829811896969	-10.87160105899627	-11.060167590113103	-10.477155024028363	-9.509855420044786	-9.784678517163172	-10.389751639481382	-10.387511075319289	-10.12208008868626	-9.745940918878304	-10.075234637232654	-9.59010406213929	-8.185163641506946	-5.498238776363934	-4.197234505808694	-3.507873023561487	-4.258159531618219	-5.020399432828427	-4.671255680879099	-4.159618474474385	-4.033659209813649	-4.564199128378405	-3.9997309869307145	-2.638184485812303	-2.1018180719271555	-2.6484409097214723	-1.7574326834530183	-1.0534992943013606	0.2844186059310658	1.6147648913388082	2.1495072027291684	3.8067929988304456	4.541365347119637	4.352253540493905	3.8879242107766885	2.3296056523845436	0.5932756741062235	0.343350469801905	0.2764732416752764	0.5770169601268265	0.22551343746353325	-0.5554294773899358	-1.8071453921524494
0.28	4.218332719725105	3.868214659421078	4.627368203080593	3.399982954787646	4.118595225238828	8.458118009265625	12.505370464767537	12.66551561220379	10.90688803052526	10.986118870541304	12.086091795452013	10.143698144622093	9.404785453956961	9.187964522252933	6.7454186446462145	6.629551599126955	9.569207657370036	12.810493752074024	16.23375373831103	18.127781852912285	16.087978938190567	12.988289249658365	11.89716918500502	10.013321733492397	9.568523123545582	7.760419036386985	6.546995372597884	6.491435860439488	3.0513568354992273	2.725301346617279	3.479756897775033	3.3459008492897624	3.58323624767349	3.675350913488529	2.9191051996631643	3.7579101604127914	4.748707855277921	4.4419584935451155	4.319013386072008	3.833589751444599	3.1849884151566172	3.9949022809273487	7.686644906961092	7.992357025727266	4.981134920719306	4.4841906696523	4.6261728055273466	4.672205218796172	3.235250755071739
0.06	-3.8264993099153273	-4.941339050195936	-4.203460797140963	-1.2413862358730725	2.1090964058581463	3.9372580287448997	5.588369700074075	6.442856192503655	6.7195858234285595	6.348484101688491	6.351084039943579	6.5390447354840475	6.271501009614035	2.8826341846757586	0.6876058684473421	-0.4168877150244228	-0.4195721625523916	-0.42566072114625797	-1.2378711829292044	-2.0727035931198046	-4.016253785012431	-4.451538582805277	-4.042756971171606	-4.60649729401684	-4.874906491961035	-4.846080868554743	-6.330361618982238	-6.664623307296587	-6.593786749844014	-6.441763592531046	-6.581625458492006	-5.970125348559584	-6.046521098203769	-6.289739231936153	-6.037191687091436	-3.9919950596449922	-0.6372365693614412	2.626763239518361	4.103825975351597	3.4702634976554734	2.2188340246583564	2.6650462588974975	2.154424724138366	2.3697618270758554	1.517069361936855	0.17722271144066326	-2.129487412791029	-4.465406223657929	-6.051134894488506
0.18	7.335980347873345	6.256098564949461	6.3865593406489936	6.487103168867051	6.218690681991461	3.864803950740189	2.759078840047806	2.594076126162406	2.2718660374191657	0.09175044401809629	-0.7355952621817892	0.029774215679175597	1.4548736871126167	1.2769207726853153	1.246911736816152	0.7791675991826779	-0.3736782782793071	-0.5441993082270287	-0.08076797088170906	0.9905793819335074	-0.11975548633549948	-1.4977491032088253	-1.4562077372556956	-1.782566641671643	-3.318828068409033	-2.9159496606676782	-2.618005502937784	-3.1208285493253882	-3.4204116233501196	-4.159926706447095	-3.8579758593860802	-1.4955953445914574	0.33145953798515393	2.1408499251372746	2.5515759441849966	2.081656994269629	1.48422625824832	0.6550495443501134	0.24224514853525392	-0.16242017242714013	-0.20776646735852466	-0.44537402397765646	-1.3707253827806056	-4.478955867997165	-5.809376601675169	-5.77314877597744	-4.79060875422617	-5.2134350300816195	-5.653115767267586
0.14	-7.047574672417127	-6.9604153687877925	-4.9373247406387435	-3.249159333794367	-2.8675559897370277	-3.1467146831241237	-2.9168876556113617	-3.5108163424843966	-3.8268731586444105	-1.8738343906273016	0.027700960968921606	2.9247792419000405	6.8514269672511645	11.156531085856578	13.629966858245261	15.318781412813372	15.856214843289742	15.910795568376095	15.66847192320973	15.71811602401447	15.892031628400709	15.890646447560904	15.118571583322485	13.44444472006915	11.937936229755685	12.503685204115548	14.081486146036674	14.501072418889315	14.218439732099732	13.840444023801702	10.726934903776218	6.9088478523437615	4.930137951804134	2.5418892595488174	0.7715596759446299	0.19816551261165216	0.8514545047808895	0.47807006417140485	-0.9552225613226497	-0.4498172060664203	0.7849124387222446	2.314468541413035	2.469227000746571	1.2102047320680285	1.258160810647695	3.301598193923766	5.62127387183051	7.139985776329745	7.668487922717098
0.12	5.687133942663344	4.041300564759581	3.804460612661522	4.211750362351843	2.317796390727878	0.5045135686669369	0.8032676485930352	-0.12625516038776396	-1.0494109696394176	-1.0448292898108065	-1.2209355114576539	-0.41187616975624053	1.2071250706503633	2.0618854772479835	1.0121748163620126	-0.535498810481748	-1.538040375001799	-0.2752985269113495	-0.5419635629930184	-0.5691999915939476	-0.04568507230892749	1.6193637793543374	6.81941490937249	10.994552946366916	15.08132273432684	18.10080612197533	19.66585989039489	18.625692200862737	17.065581647058373	17.087252356596075	17.974801573316732	15.668452273186936	14.621349013178111	13.98336786866917	13.500967042907043	14.15017305115071	14.651678236594371	13.572261944196164	12.637092866036134	10.730492644510868	10.338663181207373	7.311826308514178	5.8153241077923425	6.861422347360865	9.042949200185483	8.384320531767862	6.874402694298361	7.253773449477073	7.909267819477471
0.1	-5.667317997934042	-7.478683817062006	-8.933801374518424	-9.006796907379936	-9.768280370987668	-11.520248509442574	-11.932893824862475	-11.99703047374787	-10.834178335866653	-9.751743707433647	-10.225113724407343	-10.607936979480883	-9.012166005249746	-7.659945567642545	-7.5328685510334665	-9.216770044432778	-8.252743145631513	-5.832991679631263	-3.207427569322334	-2.444307429135435	-2.447088142790335	-3.553951599619481	-5.9612445681506046	-6.466720136494764	-6.067201106148445	-5.9505544125189616	-4.571034633615966	-3.2878377349228316	-4.580998255165859	-5.148061548463289	-3.7563963483373897	-1.335186512594447	1.8289798652113234	2.8719771566530596	2.97634782929633	3.0397386321981372	1.959907607908093	0.7755971057105739	-1.1492763629355096	-5.2411214338655014	-9.16808328565456	-10.345212917139648	-10.337844026725541	-7.945154908492128	-3.8022553805387105	-1.494169204708399	-0.8140811132373642	0.6771660256275851	1.5329782506997987
0.28	5.826770941416619	5.567791609212549	5.682568230267698	6.020093135244956	5.613985459272001	5.595269251023943	6.074787933611958	8.441419398213469	9.916571404411911	8.623727942649353	7.40929646467805	6.174292218231976	9.53136590031113	13.09795333469026	14.929836702291261	16.274285297015332	15.374814413426208	14.637004658261226	14.923855730052999	13.686411626580025	12.43169013754482	9.037177853237488	7.265105789302567	5.441199674072642	5.550525830111653	5.868727323119941	5.832651789786993	4.239804178250608	3.1729059337208625	5.152387671593964	4.812124669706833	3.9905201367846033	3.1949242426934887	0.7201114520623335	0.7907068009401712	1.4142677655519904	0.2564116060389523	-0.4023141359784361	0.5915671757054355	2.317876737597537	2.846239999237234	2.557280583680182	2.1742729087186774	2.7730071463492862	2.1227314309532446	1.0455643351867465	-0.5080980455707973	-0.37234992629988994	-0.5896009235042996
0.02	4.636550381372373	4.2444918306493875	3.257450587586682	3.172385946478272	2.0548170434532693	1.1813497552925156	0.7611098411360047	1.1734479757381138	0.6169290535367153	-0.9707043082608209	-0.902890623150391	-0.44321801311544107	-1.1960045796942893	-1.5967661339925243	1.622949318640039	4.758527778935118	5.162104749468732	4.367103399453427	3.454856972279984	2.2842929415570765	1.6086271125433882	1.6740013919715437	0.6442480050625221	-0.15065183129085113	-1.3033593492770663	0.9670998073026951	3.2561529675091947	4.710519729429265	6.522979876987968	7.838918403459502	7.86380043560618	6.028150862696492	4.58264359617926	4.196797459693478	4.140504835027123	2.626026200163288	1.623049784488174	0.3826558816990868	-0.8603133793579616	-0.933169170092718	1.780200879496597	3.718950868313428	4.452932985045543	3.710471492488743	3.077077505571957	2.816938028000145	2.3163198201666972	1.5913195838954977	0.42932200222988115
0.72	13.948544053495162	13.270165531060407	12.728942208336427	11.470517511511083	10.031696371023962	10.605628784952252	11.156142081093286	11.897384850349916	10.510476779003106	9.679420366868577	8.61760642844866	6.673073765156211	5.240323746849256	4.356181772224929	1.7865211603260462	-0.03951956268912937	-0.2074014259557373	-1.7024005902571062	-1.5533720971395866	-1.812534243678904	-1.3107612864667928	-0.6639826668723146	0.6388196974148457	2.31036580163358	2.549972595408377	3.1194794063057785	2.8196123579865784	0.7243605933256987	1.4823282889900256	1.920986314237588	2.012373587643573	1.5866577141803901	0.749814133099207	-0.160448321081347	-0.7251079830806475	-0.5276002276135614	0.4643569201008333	0.026043485172721148	-0.6727776809320147	-1.9757225480208334	-0.7649829656009075	1.152777229814511	1.780048971852807	1.0123602127704245	0.967379949547805	2.0292856926496015	1.4431579484860393	0.9474832988974882	0.827715783120702
0.01	-1.4418829022914323	-0.04776095942860081	0.4817270623184058	-0.44363189913774903	-2.1821264823646658	-0.8322220520983734	-0.22571741745363738	-1.2588152891279023	-1.1087090084060591	-2.827072605746075	-4.248966164716904	-3.1923546425898692	-0.607386497574609	0.5460179511732832	-0.3530389197424668	-1.5675422028783004	-2.4912218449612666	-2.518476153138792	-2.9245083406547607	-6.119577799827255	-8.475602307834919	-9.645062129790936	-8.86053149959941	-8.491240494440945	-9.671895950960739	-9.41089032765985	-9.537013582670532	-9.15987521672222	-6.8434065036699465	-4.327828316111514	-4.667964134766429	-5.262422045494141	-4.9869360523080175	-4.319793641889021	-3.874520971228641	-4.136683240247407	-5.8430027228925	-5.269346465421499	-4.9007480556369245	-5.219540921680355	-6.038547426352778	-8.104773813679365	-8.779665556284712	-7.820998034937695	-6.765019072490219	-6.079397138196718	-4.9390428883099275	-4.966040033090145	-5.439817907319579
0.05	-2.9765591592925773	-4.083500602596629	-4.526549601458839	-3.508686776342252	-1.4277329423482286	2.015859161947546	5.6584242488137875	8.797245916958914	11.127484476869796	10.663316037553514	8.149979238671662	6.951602306231692	6.763163984711568	5.050677728967784	3.620534098672053	2.6944619271235126	2.9923279814931902	3.9761023073051547	3.71971040208426	3.217230005662657	1.6232436489096926	0.7310414073587879	-1.7454011790558326	-3.3881378280836714	-2.551488831789527	-0.21226686442560094	3.005493830573087	6.322355484043854	7.042875049369883	6.30843597832876	6.2559906934991005	7.787320562287846	8.962359793559969	9.85488505096022	8.23786148908313	6.055293756427915	2.6037406343788803	-0.23745226653286977	-0.22079277323241797	-0.3346252956111897	-2.0638418342921767	-3.5908311279877907	-3.405262804707995	-2.301951451226401	-4.473093527794219	-5.083660779617361	-3.0708090777170156	-1.0955699453573686	-3.4059265840336366
0.05	-6.175042966798387	-3.6390021286668883	-0.3621569105258544	3.63172368127902	6.531668875380838	8.13788462869038	8.959223817540753	8.858004117234337	6.7383657632552385	4.17249354231668	2.2767109977742805	0.2880006977149918	0.5221922853376597	1.5473202812020972	0.22385958573165254	-3.2934709354031355	-4.055666016362629	-3.320051579253132	-3.8129450359463632	-2.9463962075585357	-1.790134609028712	-0.41584321134176605	2.0377041925234423	3.9259683551771545	3.7792837443822336	4.067168954704776	3.1778872024835962	2.4346756186516103	2.5022670389462434	0.6054614127570161	-1.0255460915239496	0.2100006334922071	3.1686688604355524	4.689329366250142	3.982771642637381	3.240259604747287	4.403351151469188	6.1076747217419936	6.488445688149419	6.782586019331326	6.916768831952801	3.8923549568542413	0.8761925316888153	0.46329995382058087	-0.11216555214715385	-0.5434086370398603	-0.10953632435789729	-1.4345664786719468	-4.1800407091060165
0.01																								3.6346213357393538	3.018209535745413	2.749393611472499	2.6686751006692617	1.052343068796361	2.5790788013986656	1.7892419090286182	1.413826015920975	0.8156987594906724	-1.0862975346238812	-0.4509158857919715	1.2649593443844793	0.5511895834641365	3.076910057416427	5.113249926746121	4.290396467533526	5.283416944929911	5.909191250795828	3.8271004876233405	3.4910813957422135	2.4966649386356323	-0.6940957837755235	-1.6532165297211208	1.0167980319348544	0.9652719825820526	-0.7069815192902809
0.08	-10.738825216422875	-12.04494704713143	-12.665333987703143	-10.847975230959861	-6.037607821137279	0.03363730888092675	4.440528046184781	6.700710530703546	7.6388485552651275	11.288685577996986	14.16484514995993	16.81920007781264	17.61345601563623	16.631433034179636	16.81452931905268	17.701193178676604	18.397733743532697	19.39299390205113	20.25780674052882	20.059586412375197	19.01399806561392	18.49552869274737	18.96831936447589	17.178148762735503	15.086838086075531	14.318864202369923	15.161233080910051	18.199910376809555	21.1293646913426	24.70715093408336	26.383029926930746	25.76790174906185	27.63681113816891	27.77185122434574	29.569341444343337	30.122427999276084	30.758972913046506	32.13975562101716	33.5753119120437	34.037989839918325	34.8221720832925	35.29671209703551	35.516804501108055	34.965363816601595	34.62352069535861	35.75062688115153	36.40535293008821	35.15980197637809	34.52856538763815
0.08	-21.53126425512621	-21.612372583143134	-20.807590663572604	-21.778797770773046	-21.166163647818003	-21.203664107318147	-22.17040476368834	-21.379351077490426	-20.867890243557284	-20.366973286207433	-19.659424630406463	-20.93350226786732	-21.06856670924288	-21.06950280641132	-20.095658599215056	-20.53895364009138	-20.800124568339193	-20.680420372106184	-21.91121363803795	-22.54795684782942	-21.524665143212793	-21.716299012018744	-20.42935668106542	-19.824893799193042	-16.151350714318667	-8.936380628603118	-2.2573050441830844	2.4711573227721004	7.707681159903302	10.187305993166206	12.197927299344357	12.583085122616325	12.180433702040204	13.423215059881457	14.160719120726014	15.840245454429208	18.123309810299148	20.157278567160006	20.839422917169244	21.744817915704303	21.813454107421492	21.682299697405725	22.613327058863177	23.117451460371043	22.11002453512269	22.40978927854654	22.85581929580252	23.109939922791895	25.57780286935838
0.03	-42.43523151817326	-43.19074895270535	-43.88970315845966	-44.89122652246666	-46.37886659197369	-46.215425102887046	-45.74503288591423	-46.86713515608565	-46.63121371385616	-46.688276324151325	-45.59312259453987	-44.63525353443734	-44.98142094747504	-46.31779723978398	-46.3509724177413	-47.38724078724183	-48.22973640785796	-47.59834280165574	-47.25723704243363	-46.99501302667358	-47.35639775378624	-46.44630595361698	-44.83150201551316	-42.509577620704846	-41.41165390745259	-37.34137755130229	-34.17569573665841	-31.28772959010513	-31.901790771717714	-33.454083099366756	-34.71775108673458	-35.30979088321068	-34.403316444413065	-33.69623219093826	-31.505714006257392	-28.852281326401666	-26.393047765846873	-25.194573156131383	-23.131841217525803	-20.981185389537742	-18.477391467024404	-16.465477715626804	-15.550660898633424	-15.675262959576344	-14.150543901230648	-12.479196022142688	-11.703967945969893	-13.163897478191956	-10.699356347329072
0.03	-24.05783043248401	-24.253936299152343	-24.894926746967876	-25.86077146774462	-26.706316406925318	-25.119981724517864	-25.418414401042916	-27.233849774419014	-26.547434539835656	-28.62350269830624	-29.057212167060044	-28.268644444109555	-29.02742707100048	-28.581497118037397	-28.35207320689579	-28.445935888644435	-25.22250201400456	-23.913445026932564	-23.278004924834512	-23.90677382113919	-24.74085505659874	-24.751242818760396	-24.99445141762377	-25.01725897029032	-25.89184282264013	-26.830700379443336	-27.557420483651846	-29.76175911626838	-30.17899691536222	-30.06061771363133	-30.94385388190181	-30.79026647840581	-30.27511394059134	-27.174540214208825	-23.585980844790654	-23.517935377064177	-21.935132723668247	-22.093343402122294	-23.688649434356655	-24.374376132388285	-24.576092987212803	-25.53286439718932	-25.879429714579565	-27.020849897246187	-26.792557732154506	-25.966200637460197	-27.24722685198539	-26.519002690436018	-26.721862735774856
0.07	-6.37156614767148	-5.333929148731087	-7.100176783954382	-6.77662019966192	-5.096885214514515	-3.638999927969145	0.3840188778931193	4.192549608161009	3.5333676018248212	4.753406730576984	4.222586368554303	4.730395652094543	2.9474652294773946	1.6193735853205027	1.4825565839632375	0.2188211697304112	-2.087807158026088	-4.347492131624399	-3.9749717519465193	-2.6192984743080814	-0.6115968527832223	0.12793788029461695	-0.7664938592295343	-1.1406698410481013	-1.977670045420595	-2.8032426150511824	-2.375010377847488	-3.2403277734110674	-3.2174952312737943	-4.477700366649813	-4.779840757673817	-4.752703320679885	-4.828945588388791	-4.800280040816631	-4.495417702833237	-4.618182256010272	-4.507017203488573	-4.217230833548967	-2.0065984699789894	-1.5079762934080634	3.986730952766983	8.202569198800745	12.078240661684703	15.526087301809824	14.73520610732163	10.993579787272594	9.489113282652738	8.108507003834404	7.371633497880907
0.4	-32.159834740658084	-32.76428826153439	-33.35650032402803	-33.32363874174014	-33.95969178313872	-35.195223576164274	-35.760278798624185	-35.26432258878336	-34.37354159471727	-36.48448979066404	-37.06005963209081	-36.55867729735935	-36.966292552212416	-36.428786584976564	-36.26616702073386	-37.09314754802778	-36.84326034976659	-35.27743177815475	-35.76121156999688	-36.13418208157073	-37.30223169085941	-37.46503650431163	-37.71337598449302	-38.46565657483828	-38.76359336174956	-38.66448484486393	-37.21540586803814	-34.158614250839186	-32.285116033209064	-33.51595967552304	-35.23810420643196	-34.67935382419559	-35.80733077947745	-37.69498889634331	-35.7741995821756	-35.27355308254284	-35.43449327162523	-37.004386808665245	-37.14818014877624	-36.446553157250904	-37.96525693108898	-39.06473719677457	-39.000105524427894	-36.309450485490885	-33.56891654606921	-33.282023257264	-32.6432233314527	-31.149726241810093	-32.39900275154713
0.36	-3.997717073789204	-3.3763798043039372	-1.7073228257216542	0.7126581037904458	1.2993810979127147	-0.2828580618419778	-0.18566658714796347	-0.29712565899246357	-0.9728015584175651	-1.2503880281075936	-1.9629380742690117	-2.2053768747945455	-2.269560290134585	-3.097623924328161	-3.9688669456904577	-3.7614299212297695	-4.44221918680001	-2.5996329684034905	2.0016483957257876	7.009030731096395	7.537647668865716	5.692516470300454	5.289881077706191	5.298429391283257	4.222107965418203	4.040916948274095	3.775065859694564	2.222707784913993	-0.579452105767956	-1.2016311071041983	-1.8311043518744725	-0.7176809629755354	-2.7178677738520634	-3.5096875748401075	-3.709411585984526	-5.003124712801004	-2.0839076914459014	2.0824757952818658	1.0236618424413564	0.8327400125001745	1.1139093313098414	0.11420499693014108	-0.647597687456333	-0.7277173528424967	-2.46298066544049	-3.4076743737900514	-2.803478962216815	-2.5625125392741452	-3.9892903844517207
0.02	6.247974362794508	10.82301604839305	13.708990352438192	15.422992657208468	16.93890214168546	14.42633675289423	13.285234022355922	12.78423869339666	11.624324460648936	10.95846538171832	9.193583619316684	7.368981068429925	6.943267840951847	6.36001611686212	6.571934620838945	7.1449387740403765	8.849297108592843	10.326542385849713	7.405871854809476	6.53989808691864	5.936149192215588	3.1638446907884727	2.330901206653756	3.4300358349142925	3.155715614927388	2.061989989702127	1.1253777595749739	1.9431468764872122	2.223698813183141	0.8728186579548733	0.8665679733934155	1.2006325288253166	0.7525165446702218	0.9774060730073231	1.947818971984482	2.9411112133040618	3.2501438084891774	2.5598627572463215	2.434273514315933	2.357298284185241	3.6657243542766693	2.2656490387260106	0.39807522654518834	0.5374251390761273	1.196309032459311	1.246268751217471	0.7635918237555899	0.23928900946077647	0.2787250224180582
0.24	-1.8139540002527923	-1.436028734143207	-1.2441364172297256	-2.027380488481853	-3.244353108420796	-2.415370556705909	-1.8806024921912368	-2.400755961953571	-2.797636710984193	-3.2387243065981792	-2.7126303340620765	-3.7026242381519623	-3.996110225976871	-5.257410689625296	-2.75735794979596	1.0855288583316636	1.6789070008295681	0.9501542171871549	2.774522547499629	2.1080307837834127	1.2028904491964525	3.2439321109095474	1.6920769462870808	0.8694612461456757	-0.5438605514333474	-0.4522895627030721	-2.5868830319740823	-3.7024224972021003	-2.2721949018164906	-1.7383726999531746	-2.061092874697124	-3.85506562473833	-3.55541318191451	-3.2935640494085234	-2.2276207781861004	-1.459604332440044	-2.3843060254681063	-2.080667509002332	-2.984601325329656	-2.0996788326706053	-2.208298784233868	-3.401667669557007	-4.487038312704549	-6.041222708245307	-5.500006097287198	-5.695349774192657	-6.142180873283124	-5.817843172962711	-5.923005348098606
0.1	-23.95279143117375	-25.312647392207978	-25.411861785014715	-26.087884176500346	-27.843104075819028	-29.68710723170468	-29.5746006083368	-30.808137446444256	-29.156100146764004	-29.402016161582225	-29.63240158149989	-28.450191651046623	-26.84173506153858	-26.35185236356908	-26.413357834949515	-26.88615181844387	-28.04054391500234	-29.176410824080932	-30.343105174175676	-30.103599377764546	-28.84405339548234	-31.0640981204387	-30.93391812863497	-29.343015432724442	-28.865007876761346	-29.895553454174504	-30.144122585191184	-28.897977954197287	-28.89710145578122	-26.24031432191893	-28.080368356733374	-26.406428383196207	-21.073130967549318	-18.570404429931557	-17.72139640981176	-17.580378993112006	-17.037932654662526	-16.981907516261813	-16.78805732418762	-17.581437914444734	-19.610547744435138	-20.193230038726902	-20.869041728309803	-20.324527231463016	-20.631712347909286	-21.357367052845703	-21.495128313659258	-21.92876191522172	-21.780103662745795
0.72	12.543434652490859	12.322393811589471	12.086577382938117	10.622700403713708	11.23723265493895	11.679096660209659	13.252179155373724	15.019455582017152	14.780151236962219	13.843204736261988	10.993575803150058	9.216055761787615	8.775310389825535	7.142023680237443	6.191555215022518	5.124270265170772	6.5439888457893645	6.329915780118405	4.79069502395803	4.919767245984048	5.946413946860034	5.428183384842903	3.2076796521204685	2.8320145912350156	3.0109672227578983	4.384667027506595	5.090029855993528	4.79784834617071	3.807328529498321	4.347445583256082	4.198119817132962	3.9881933292042646	3.854380680581329	2.6699623876825385	0.7287711282595026	2.2686217608416825	4.5310713401743925	8.219824203329765	9.102303485593325	5.249556871082341	4.073801065153148	5.780154013491504	6.132648327258053	5.815870198390343	5.187395712202807	4.420738128170221	3.8406153788124016	2.3008057138965086	3.1806510991535504
0.1	-36.515637086021734	-37.39817576080596	-36.14131475315103	-35.46900012684076	-35.17578129746812	-36.23892895435535	-35.93042712356592	-36.66618664665945	-36.24847213242814	-36.42549217381324	-39.03694135826169	-39.22256075450749	-37.77276120668919	-36.25417881883311	-32.121687278207155	-27.562601583118322	-27.192966804459118	-26.889230028316277	-27.69780004049821	-28.233988757831206	-28.4082354567321	-29.3034385957651	-29.145958857090164	-29.965484421202888	-31.002217535953967	-30.61145434502137	-31.628895194935588	-32.95632888715849	-32.750359663591205	-32.00081439738932	-31.347546226407438	-31.93468191411803	-31.779765736503258	-31.946183015780136	-31.700120136747984	-30.757499403679454	-30.682154354682787	-32.18634461915982	-32.90304859297132	-31.413513224757992	-28.68834663637596	-26.78428661100773	-27.27624838520842	-28.177617064465338	-28.068961081335225	-29.39022541962963	-30.7158420375442	-31.73593913922732	-32.711621232604955
0.03	5.625045085678956	6.866280511993999	8.901215740538966	11.049018523960747	13.525537334659212	14.95854649885181	16.126167363378762	15.581661891362721	19.269045870130633	22.983618944641456	23.46604460124896	25.389069077739784	26.862962691305405	26.928348865926132	27.81067219865995	27.24983821359988	28.429226420279186	27.354586714524977	27.07456916497373	25.83148361422257	25.234321752179603	25.543699996932325	25.326993552635734	25.608714645354304	25.114008753903782	24.669509502835517	23.745072555283038	23.05753437711204	24.505420133649416	22.896809975142666	23.394656918247158	22.28465654207269	22.422078124051346	24.476982523268497	24.251556355447867	23.3792308037984	22.49799096728109	22.10166968115218	22.602562277517087	20.66496217046052	18.54714681446442	18.9238833898362	18.636560330389564	18.252517454624588	19.142622741607987	18.73751452547517	17.225484613744236	16.725763780675244	17.39974107640507
0.01	24.410574990436018	24.02671371520799	23.712443262140184	24.1786667871624	24.370254700235137	25.084689337258084	24.33529360327394	25.04246887749767	25.59940934201103	24.356418652772305	25.67222930100037	26.061950944795285	26.84277522220428	25.79546248108302	27.355499770585055	27.44791412818951	27.490354394214236	26.561942608983557	26.689252368803324	26.7479156772077	26.512093978137585	26.51095134587645	26.28453273418114	26.16543202891684	24.124332063554093	25.574763976890353	26.265060797740162	25.57402262854177	26.17367133660248	26.093668760897145	25.583161574185013	26.62109084208413	25.179591874990464	23.255007952995697	22.631428509134338	22.543043590287738	21.869323167378894	21.80965069413608	22.211408766981464	21.281666228113068	21.672135321617176	20.92822129734388	21.421625619430827	21.309974567863478	21.243255983275375	20.855219065302876	19.82417820566222	19.595733866341845	18.206391586376
0.36	-18.609680422106415	-18.57007914927936	-19.351195209977256	-20.467755668596524	-20.471803052472467	-21.305695078000078	-20.958586511389655	-21.04582597153928	-21.95971256320641	-20.6773288704669	-19.55039302490215	-20.555028846969194	-22.05847627997118	-21.859102146814116	-20.806134020877963	-22.013364573786667	-21.853621966283875	-22.673343366668064	-22.54716400831861	-22.2122004754723	-23.083595559237878	-23.123641345735713	-22.676747514517245	-22.74346398542294	-23.311242747349226	-23.2869738648931	-23.16135375278038	-23.123617614552458	-23.116603874518027	-23.120611552320327	-23.50306232913765	-23.71437400333415	-24.464948151822142	-24.514996031898903	-25.406731815478707	-25.904725639920883	-26.140607807623283	-26.26688754498766	-25.179587811040136	-25.349384867081774	-27.22946767665728	-26.87728865786614	-25.4658478788784	-25.86236106008714	-27.761659468795962	-27.717450792890382	-28.141100698832055	-26.997177839371247	-27.090438027221033
0.28	31.024247349777077	30.13319627979069	27.45825724924783	26.260141080339828	23.77207659118512	22.56846453252239	21.376431914921916	20.178959816006802	18.53619642176492	18.688636629836914	17.414212318749996	14.272048910583912	12.31407016184506	11.239791762327194	11.880391508725332	11.973660496540795	11.796880265654274	9.362189134551222	7.0441981647899965	8.128021744363288	9.010452699359924	9.192041373750378	9.156505595644298	7.514664918617463	6.617690621608652	7.060853110542318	6.241142550327986	5.705689872037283	5.66870754909872	6.014197325989215	5.63454860532331	4.55583280503086	4.5637797934819275	4.14925610104337	4.095834643682444	4.083605650100203	3.2464035052975717	2.8441549624322278	3.032559038193888	2.953750856217148	1.2920608211443962	1.0481123540619421	2.583136536758097	2.7073509159874334	2.5132003101991316	1.6862278697259612	1.9354216299744493	1.7352792056456963	0.5004807753165395
0.56	-24.186208558708564	-23.66860199436431	-24.54731697369543	-24.60346609490974	-23.713746614928873	-26.020155606132008	-25.890198280044338	-21.43194127572371	-16.496915285727518	-11.299254170770524	-7.29580979325641	-4.474472284893693	-2.7616695837055545	-1.1053253592548202	-0.6256823358933445	-1.9370790392513584	-1.8264502909669602	-1.6562459095841575	-2.518282211649762	-2.4554874191047276	-3.5785532986657387	-4.985091403452927	-5.29831815052151	-4.493292577445629	-4.912520315345958	-3.550918553030627	-1.0533943895686235	0.3452568210937699	2.7856644401669115	5.175640989044183	7.071952607402551	7.9835243823318365	10.13587454406698	10.45970012235351	11.54461919978283	12.45369480253558	11.928632382116291	11.997553829255125	10.746632943554815	10.323579888839575	11.280533220035323	10.91465477542907	11.392987357307291	12.41538564818697	11.762271664567152	9.531055088259507	10.072065943847164	10.554078054369313	11.834109834589697
0.04	12.926339571420229	13.3356249916649	14.331135761165783	14.564444525854867	14.58603533373963	13.897682970169654	13.905035687849576	12.512794889496675	10.947943923616592	10.726800731423026	11.524638242916609	9.519391711622703	6.773773025771106	6.515659085630361	7.719695007833259	6.783132486006821	6.902318990651246	6.5980188491371194	5.848055421120321	5.962484695542635	5.9803235796891485	6.268391068095021	5.599341985920248	4.992696474652789	5.53611393194101	4.896073591116632	4.282136074896499	4.982082887202388	4.638484086346949	4.487350420242159	4.9499124841398725	5.68973019545362	5.793149745941733	6.5024215366717755	7.228775347719051	6.025604863532706	4.8789872987355025	5.8750450826804155	4.860724392676936	4.351171243110997	3.4013846936217007	3.869961673236787	2.634526083027154	2.52503527684965	3.7587321732299372	5.007289078420193	2.795760229220079	1.5725091306907117	0.8584219998085061
0.56	-32.61942917839115	-33.10873473291325	-34.02100108588818	-34.2430420568643	-35.141593015009946	-35.452790744085156	-36.23609837969356	-35.683681260757446	-36.03501811053485	-36.66614855085261	-34.718249943954994	-34.1019477053421	-33.92209425512292	-33.71357135906068	-32.83955423707226	-33.88862204125243	-33.22634601237045	-33.8974910854013	-34.31003513247487	-35.08097698481085	-35.37660421759954	-36.964530637883094	-36.73659534213237	-38.915889012690464	-38.68811889395747	-38.36156742088241	-40.11657390357256	-40.186061756786266	-40.37487610898841	-41.2377341685127	-39.662537869516726	-39.63419666131821	-38.83269125780059	-36.238844840940644	-35.21282499745781	-35.75367242967919	-34.45625906269636	-32.47719183180826	-32.79568774865835	-33.92224843775047	-33.93792411990832	-31.0058199331106	-27.244098438086134	-23.598058396680877	-22.208250418821173	-20.936263205398333	-20.743494287603774	-22.019687597649224	-22.76843051826306
0.06	-4.201707946012434	-1.7628793620530985	-1.6287261865834068	-0.5930768101682418	2.117964626244955	5.162820104842673	5.941484718259339	6.850838473281897	7.585706972434764	6.428646510037709	5.776313200989364	4.4693155343663165	3.3751808233668683	1.2821168346651532	-0.10603985052890863	0.015706503982727327	-1.834463435053621	-1.4500297905775312	-1.341175402233624	-1.4832891060672537	-0.6092199251001205	0.8859976890370049	1.1636683620047918	1.5494529840839846	0.3618030421552234	1.3374658213568154	0.7134094219649398	-0.06481039266176225	-0.339805495970829	-0.07689172779610232	-0.07497306662703096	-0.5634122163722921	-1.5259542753804567	-1.614411078775845	-1.7879914354736641	-2.27152369917593	-2.938881725739165	-4.422508578319999	-4.759528116354694	-3.2934895720995954	-2.5945382994772075	-1.870285730797761	-1.2934994878258337	-0.5599139425162392	0.3035671069651755	0.6025536415536408	2.4399238255075844	2.2695618811581113	1.5166632932991888
0.06	7.991851880853638	7.5717007509560545	4.652072468183043	2.041508735652819	1.8227665369175554	2.3748391046483306	1.684834900959018	0.6928974287798368	-0.33162938358613303	-0.7306495696980875	-0.3045796420599274	-0.07439695892154674	1.1254441039149867	2.4637339514147882	3.4298910268855707	5.087612749445185	5.4047724160758435	6.368618814512594	7.411572411988288	9.80969997464544	8.735649542360072	5.775547964902536	6.3008773475171225	6.985554006100671	7.544956837794118	7.352463059898554	6.474209823710623	5.614572003886167	4.989357901399508	4.590056464840018	5.0981619451457405	4.335155647556675	2.5477985529557614	2.8797644898004933	2.205338334939867	2.2803513602581944	2.3241227766105936	2.3699088707631404	3.224720935570957	7.113089966304642	11.346710452294694	14.94165381857875	16.21905429019499	15.815213237341638	14.811783563383031	14.79839050849786	14.203370019604215	13.559027516164612	13.045889602541074
0.2	-13.607445121267325	-13.01628596155269	-10.61766876574572	-8.406299119369507	-4.297142744321363	-0.4218854303078672	1.9063961282923003	1.939251289155223	3.6202739746312176	4.258609342389747	4.737849374171745	4.7870082282922795	5.621714485811509	7.667516853532959	9.152238007283202	8.571545313427364	8.366936787358796	8.42470251641835	8.700206383374237	9.195499684418024	9.001141037326178	8.695461460849785	8.72549831135322	9.232218430474589	9.508150752645491	9.759207854688768	9.76626227269253	10.216562251606263	9.66500650735675	8.260843782445662	8.596126718734496	8.948105349071255	9.070174697339823	7.20351206124451	6.016391694584115	5.113485490214089	4.976512978376746	5.994301697628515	6.289708365591565	7.808036753423039	8.251173087129501	10.457067201461172	9.596433183322375	9.353998053067784	8.691005963423194	9.49079671810793	11.137647412174218	8.150659856154377	7.260855846046709
0.05	-7.494689086502348	-7.495552719452597	-7.490426496309176	-6.519897876769136	-6.46553741515752	-6.035126264533751	-6.689262457442432	-5.876011302812088	-3.987398099400494	-1.0865968404408548	-1.8335619295059615	-0.19788060905129612	2.2593565417301633	1.8704694768639882	0.7371833899320421	0.5773501628637518	0.530263772091466	-0.17760555135411238	0.4994206134577155	-0.864447433464143	-3.204845019682999	-3.4091513415213726	-2.9037107540073492	-2.6637042776354605	-3.905800479521396	-4.532728936384771	-4.434578578821132	-3.5851145797312114	-1.5024772072144401	-1.7693043749133963	-1.672900739762028	0.6687257149554213	0.5363917768706443	1.7792724943272802	2.7119772830727342	0.3629045204105452	-0.30872497439319346	0.2925575135481324	-0.39242005922450574	-1.7112151544118035	-2.3176247476236114	-4.464795981019094	-5.593681355655143	-6.045846056368724	-6.285353574498906	-5.82787563741423	-5.989375766471625	-5.746419560987988	-5.5667068277464296
0.08	4.733558257527243	4.101234198019881	4.881724857115181	4.660879571736679	3.22123868087494	2.8088428641880228	3.387447929184013	3.4490823488025484	1.9120852745243369	1.7123836619316393	0.6176889160828765	-1.9153728420746035	-2.373368881830949	-2.064144091097461	-2.087275854888638	-4.022205834897889	-2.473804222007786	-1.9673641215322704	-0.7811595414744019	0.044716690648073154	-1.1875215593078465	-0.21747309391973602	1.0102048327708602	0.5824171343993427	0.5528427774538471	0.9566194445606868	-0.04903457635638375	-0.5341915531095296	-0.9619709920589159	-1.1676187970811043	-1.3680558906194236	-1.1195058832732343	-0.44386004722871064	-0.8367217873384618	-1.2163402683868938	-2.9460199416209747	-3.08964348991082	-4.043746814632854	-4.735652995037917	-3.8135482379043566	-3.6076276648550447	-2.3938904909552576	-3.3004175085287457	-3.840644120330417	-3.5849389782917527	-2.715224641336853	-3.449540617565802	-3.909708932532567	-5.844327840042368
0.2	-9.281117138066975	-8.608042205116192	-8.816582914957209	-8.819783068094793	-8.788202466906434	-8.245681108540232	-8.380521526260985	-8.343605932459376	-9.609900166999815	-12.676978137795174	-12.997338482226674	-10.186107677449229	-6.472854032161017	-2.2401429847543994	0.25907777336435345	1.3785568727650457	0.5983360691623147	-0.659051701833846	-1.1763079086997266	-0.6866112751027345	-0.100079731179882	-2.2829170860845736	-3.461488001388794	-6.12929645567484	-8.586709912881417	-9.162598359386088	-9.229178094503737	-9.417695516966653	-10.666685226993671	-12.070724858228225	-11.671169733179923	-13.127411964674558	-14.506632613105744	-14.363507131993046	-13.730399784694463	-12.731427795672182	-11.218280448976508	-8.98557849880055	-8.629468356390412	-9.820070541505032	-8.265088700328235	-7.140114790922404	-7.599786676080598	-9.22702993998729	-10.221609216173562	-9.50172483935983	-10.052530313597032	-11.226814391919255	-12.744390598751373
0.05	11.269052903388506	8.527954432871638	6.287392476121283	6.690214569524365	6.516294758530179	3.720008809075466	4.766372537510222	7.694636888888503	7.9635672794468775	6.853359114667128	6.219728304997169	5.593650392809806	5.5077028782317115	4.69335173976831	3.9450056153171857	2.579622135922719	2.6551583991331142	3.235371541465078	1.7805157552301552	2.0691380798604726	0.8280340207224555	-0.8572285781514637	-0.02656835728194551	-0.608494777132897	-0.07583156245014777	1.1258095511619146	3.001716936148455	2.8464437887897844	0.9126959329801636	2.061844142148722	1.2582233946592822	0.2451691300201233	-0.083641525302113	0.056540893071264975	1.8437750170959788	2.5969797792158005	2.13990649906318	1.938378906130552	1.5802779561997156	0.7643244862220868	1.8337340407057567	1.571754583822866	1.4742880477012648	1.7454366595369422	0.7887945797023335	0.10223750919462304	-0.7163415715858577	-1.1499135129734128	-1.4062818697686765
0.07	38.273795055728684	38.7887986296941	39.364213835479106	37.449631793147816	33.137637982068156	32.55503322937588	32.05020463955988	31.269477775421137	31.533597447107496	28.897451329484355	27.61917852622878	27.161537394295365	27.57062306198425	27.376451982422637	25.25797589800362	24.573590970267176	24.453881659276234	22.69221994918442	22.12496480415153	20.57018145330585	19.04942704658609	17.438136213729138	16.90013298319289	14.382254524435595	14.293499041400565	14.498909741439377	14.486404596800412	13.847503058802957	15.34242468603837	16.218396469329505	17.685749333082327	17.16767206074583	14.961158593850058	13.466953037225366	13.374865621916442	12.6472951403087	13.12596503409091	12.487456989097794	12.333684257585503	11.425333901856149	11.917458512259579	12.345888853860629	11.006742125600809	10.659986399491558	10.89335840704473	10.343487635690217	9.56701636914223	8.515062141369597	8.98763388726762
0.09	2.3154025640311744	2.3923304381672352	1.3183539206630996	2.446985961651471	2.554348363106314	3.5428508343689344	5.483956835889238	4.923435825979375	5.2952159038933715	5.649269708353202	4.8979536250512155	3.762867643608544	4.2904847685425835	3.6729081951946583	2.124271087508035	2.658308496996206	2.3229342297370437	1.274282843016799	1.3274762654098637	0.5162532078443647	0.4051393290732932	0.98846854804885	1.221954215146674	0.11907510677651345	-0.2611666814390361	0.6036388793013145	-0.10906076345924731	0.507453599593795	3.0797287429410645	3.8904840889240973	4.970239211633711	6.514236672169616	6.5003600700200295	6.751855702247106	6.210713462289824	5.762600945599566	6.439522225243195	4.909459730384704	3.45161155010495	3.409144052098341	2.9380412920694425	3.3170904968838073	3.7666544638397994	4.046921987361344	3.442339401997309	5.035958270744949	6.703635502434615	7.541883138748609	7.600646285287816
0.12	-6.0382100552084665	-4.270249938633562	-3.603501661277896	-2.7633325459289964	-2.4873178773766895	-2.6919413633524343	-1.5721705026206578	0.6026642912017479	2.853441631063504	4.6410551276805165	3.7032591402547155	2.862059784029327	1.3603442101011112	1.0389271235029653	0.25842421631696055	-1.1867494964282486	-2.0230184707191157	-3.029361087247082	-3.708411234801808	-4.813439784825064	-4.956177572161323	-5.729361130120978	-7.243796142021324	-8.364559256180435	-8.229967307388407	-8.846840880461272	-10.041317010295522	-9.789887684901885	-8.690899286372279	-9.523001951167423	-9.297219672353734	-9.95254353645985	-10.116826299678934	-8.733745904932391	-6.141803015848424	-4.586046230608709	-3.782202771616724	-3.7673058561417108	-2.643345947119869	-2.190831846775005	-1.1978598425542373	-0.776479407191232	-0.6136874265623931	-1.4163480531019914	-3.2356752170458734	-2.7649782561726894	-1.0062856372444386	0.777799020632699	3.010832633919037
0.07	-0.1559480620565168	-0.32624308059042306	-0.9884430192334221	-0.8945546002388554	-0.7491623314470601	-0.9461287643316041	-0.38040274754549586	-1.1198232597924331	-1.401382066627363	-1.6382588355189256	-1.8717301254874172	-2.225840595512331	-1.6150693862774972	-2.7296896148188523	-1.7528172108713918	-2.06931624249016	-4.034719117074353	-4.79863451299849	-4.411762243585038	-4.183974145008449	-5.432188287430833	-5.105550935548905	-4.791370546479591	-4.7319878819481715	-3.963379752942849	-3.02176675408343	-3.023204575063666	-1.0705806268201243	0.679053492435628	1.3417112860867277	1.5435960789676173	1.6173876082030745	0.962048476468901	0.8710551143051362	0.6771261462771676	-0.06494618249310946	-0.770443439554171	-0.8619820642128602	-1.6441535191272365	-0.5870005860537404	2.3363000729825885	6.866622143582099	9.373461301115292	10.455704430492446	10.38020859465309	10.783481040354836	9.37222148342925	9.697791293193042	8.983514432831917
0.12	-17.837981811306676	-17.292518927399705	-17.678113291165943	-18.238274258980887	-17.28338769124752	-16.667285485579903	-17.36600672939977	-18.001761525970423	-17.132069752537944	-14.36943446536651	-13.456308142563657	-14.287381593498587	-14.313395188734297	-14.02735146180602	-13.524122192594469	-12.750064158847017	-12.645607290864618	-12.791597120054625	-12.985152339134686	-14.42228341980605	-16.12327174943946	-15.26567205428075	-16.360734991603437	-16.759191854639802	-16.91972599061416	-17.08472720234473	-16.898557499288188	-16.738061370265207	-15.442974957945019	-15.074561029647079	-16.222417237979712	-17.39510737092067	-15.927405762880852	-15.21955500599352	-16.794595976194884	-16.75001475125368	-17.456606065278706	-18.199697575095577	-19.711062584493618	-17.75615684659156	-14.947085392177279	-12.274271387857397	-11.714600647204477	-11.340740650080186	-11.974942711578223	-11.208407085317923	-11.993697740664146	-12.56168919295883	-13.184475823154855
0.24	28.844635609538088	28.537864891787578	28.81228546753286	29.88521494787615	31.314641445111945	31.832532936814502	32.4966323311976	32.195152413809396	30.86002157773956	28.189518606701597	25.77260631553567	23.88118572716448	20.893505599585808	18.879411219332965	19.503690464275238	19.9911918409059	18.607660325685003	17.09358659707914	16.49884008161621	15.525684748668496	14.070511647581384	14.006698626175819	13.049220553914125	9.051725702844216	7.398278412053628	7.7887884857485545	10.150495300158354	10.502245963902382	8.666065039558902	10.176215774964817	10.895044795498208	9.104102346716438	6.493947743506304	7.033326058013785	7.72453596432976	6.840685709401498	6.692454427755983	7.4616142424350045	6.37929655377242	5.6577351470438515	4.785745903627117	5.396887824230248	5.879525855799557	3.8271649629188005	1.9159561738659647	2.877766605499545	3.4200957490688353	4.442184201273136	4.550578392204763
0.02	-22.089898965672305	-21.790275358581148	-21.650621292415828	-21.676564331124773	-22.623318049764066	-25.057547709456728	-24.810688553794165	-25.119602920771257	-26.608555563703582	-27.36944219366223	-28.91066267001308	-30.52628813397201	-31.440675786713996	-31.918207096501334	-30.520635729740754	-29.520489400659102	-30.333583643974954	-29.624487183716226	-29.033316973780224	-30.576487202030208	-31.518181929685298	-32.4421304154886	-32.511828806872884	-30.630434197705227	-27.05125600295947	-23.264837239551717	-22.427017051885336	-21.731267419471486	-19.87131583484839	-19.239125076293973	-19.365596457089374	-20.39075343081013	-19.658217013497158	-17.476775814458435	-16.565054868923667	-17.132069992320183	-16.918942823117654	-16.991597257339876	-18.023636877726354	-19.261170978682387	-18.7722940227249	-18.378207963727114	-20.927317944217904	-23.190384784669448	-22.922450590688655	-24.059841669960257	-24.85222623277651	-24.63959794805791	-26.277963506542875
0.18	-8.920874788768636	-9.457630041146572	-9.676558183043312	-10.00690964158607	-10.16997937278392	-11.266198793947986	-11.931050281807927	-12.280245549894389	-12.255106514936251	-11.027474828162518	-8.673842808693252	-8.759472820485733	-9.469196812583753	-9.952818399377712	-10.239962525579294	-10.043755193436212	-10.663604536589354	-10.890988907350497	-11.058986789708278	-11.67469142703932	-12.189255562345913	-12.675221230732646	-14.573917647417154	-14.51288033251965	-13.91211649953852	-12.76017606485474	-14.190971468956242	-13.792115291103016	-13.860408670410557	-12.33270315739756	-12.7191978174178	-12.155851273747501	-11.709375927148066	-10.89927949075328	-11.420569241360624	-12.353243020307978	-13.347325990516296	-12.315404825481025	-13.044319181606987	-12.990839027451827	-13.771190108950009	-15.274652235227109	-16.874414241300734	-16.112744746178564	-15.363093793378155	-15.595196197744436	-16.07106545410138	-15.396010145355945	-14.189501633549831
0.72	-8.816070978853496	-7.632326629463989	-4.224635595455524	0.15747050065755985	1.8367507382213262	3.1234645082951573	4.855260336987172	4.251354031195952	3.709423529145873	3.2986515013918805	2.8280754560628836	1.7407071270881573	1.136989845888209	-0.4416707075985684	-1.6482112129630693	-1.739023850055709	-2.3844646946444783	-3.4038105964954823	-3.8014130332666696	-3.582641417665677	-5.315704444617964	-5.777052738198584	-6.022018670454081	-6.06510245627409	-5.756222586774847	-5.964928711242457	-4.396245393194064	-3.4157043887748415	-3.0316478293001055	-1.9940067746208712	-0.5771138522328627	0.3666393300136406	0.9395273604903309	1.5587647551204284	1.1625866675143968	1.8477495130990391	2.4768046407170345	2.4437882516958496	2.555994294648677	2.5628271066296833	1.3069112174822948	0.7524896838544564	0.22488488801423046	-1.3736158398517304	-1.5635436584431446	-1.2635222744468706	-1.7359064240412323	-2.684708134421811	-3.282523691558808
0.04	-13.401392822589585	-12.723534755958788	-12.426387300021212	-13.469697496446102	-14.451689684099776	-14.557321864892579	-14.791121079431662	-14.942214437322392	-13.307557212198915	-12.055306584362931	-13.693074991507856	-11.95954284914717	-10.954556858956337	-11.811106225379284	-12.552314772491599	-13.776850898509373	-13.967976798587571	-13.791577652851217	-13.692635047850032	-14.219620524051479	-14.525032268346536	-15.03413866538952	-14.96061382829295	-13.243213362310115	-12.37698833607756	-11.3248771513746	-12.321754187521904	-11.93491224163246	-11.041474621146037	-10.782571744988289	-11.946386124191676	-11.494628974715141	-10.940059924033996	-12.657440202352902	-13.942089192158228	-14.764459793755734	-13.741968029679882	-13.124364419679623	-12.559688818731523	-11.64125394845432	-9.458741395151584	-8.961306914715415	-7.784379129588906	-8.168814070482362	-8.466972100412363	-8.437415731694337	-8.519337062619897	-8.375601535801309	-8.816147681035872
0.06	15.830939146163352	14.649046434467614	14.466180848587562	13.90681814118836	12.879220851483737	13.183067427045543	14.308200210547106	13.335536342453011	12.530953374567353	12.516180302148733	11.400763260095545	11.098482998806055	11.857451018133453	11.15223472122809	9.357741647327728	8.51384174884575	9.383660043531442	9.345213913207502	7.767042788858689	9.763811054477252	13.042389509774502	13.870498109686444	14.957651839770456	15.144697314455819	13.723466107244157	13.480546535558908	13.542679334462179	12.762839579848553	10.904393327096294	10.59383540493208	10.012916884429927	10.113648735735367	8.707346502245024	7.72641008179567	8.624007835635958	8.441853390190715	8.416451424658902	7.51445332403943	7.634098321624258	5.953925297157987	4.040243942537153	3.8907673415136728	3.7682184336220885	3.90047342879722	2.5903274222416286	2.951915313984273	4.088429706151267	3.121859808802256	2.9674931093519774
0.56	-0.6334219745828236	0.31988634676451255	0.11976588574007963	-2.6446059103414115	-2.319957901109248	-0.799142959206975	-2.599372564252775	-2.998518455190492	-3.4119829166645417	-2.8916598702073983	-1.7230224232177562	-1.7094821267693234	-0.6668484935412806	1.8995890872615107	1.8856229969021285	0.46064245038378715	0.10054555810914678	0.30569910572940984	1.1850446646292667	3.067590049434422	3.147028466822043	2.872628299696977	2.9040923090405073	1.6726469780644422	1.36599780232293	-0.707913081713329	-2.5136189547910703	-3.711514906770006	-5.0576852537277475	-5.3817741342629475	-5.311920636335039	-7.33409709968258	-8.967197831312056	-8.931730906730515	-10.575251015074578	-10.8977235511259	-9.566638893375682	-8.929465607429009	-9.69748339942553	-9.386404394657625	-9.222699151856418	-9.119533730656677	-8.565032790764768	-7.995144524195837	-8.165045333258348	-7.947800078502382	-8.161035956073896	-8.602690803134294	-8.741008924361857
0.36	17.56688778124105	18.246563492680167	19.423653880047453	18.28883531394071	18.422610262850824	18.645348999929993	18.42053509596687	15.694063754381972	15.343310688459837	16.186964747568936	16.797805657405846	18.678018039733317	18.523952453085116	19.546406428431794	20.350514900784916	21.685418622219927	23.198862804077436	26.288407975476716	27.24428323512703	26.04198841871164	24.403460024580866	21.106750711402583	21.91550494735202	21.130699880327356	22.154196927481863	21.862009968177404	20.879686950071942	20.732995393051056	21.111132281263806	20.90805632828601	20.881120804051918	21.10889658492549	22.345214256543528	23.171858126381935	21.463321918699236	21.397381360339452	21.81337931438557	22.84996215767437	23.38587753156787	23.481863570510356	23.206008922202415	22.608947558427218	25.46998214944746	24.816413703828047	23.887264942455474	21.917397651955838	22.13625204892962	21.66186123415372	20.421604944244436
0.09	19.847803758195454	20.789490018329943	20.182050018916954	20.323181567669764	20.51207648298572	20.123531132568587	20.758830012676782	20.291756793132862	19.330243087918078	18.966731143118594	18.97669280366094	19.065337865719144	19.237696423450032	18.93416318867793	19.32814990930426	19.942674701186874	21.311908937095367	22.196758953500492	22.099174253807945	23.283929025095034	23.800801852440244	25.144451011500394	24.505249525534055	24.5826358065178	26.50002020871281	27.506614292624747	26.64769779418657	24.169539096442264	24.27944244168873	23.778717260917347	22.93196418181796	23.970952475440242	24.065496879438797	25.55417269208229	25.952402940753302	26.774548526774538	26.981453532654626	25.524699635802207	22.83494553552164	23.7386916018353	23.214658653205674	23.5050811151373	24.802859566508076	24.450390335941563	24.49535882318095	23.479321623145836	21.066070306844594	21.08566592530117	22.90494027702897
0.09	6.535681428196526	5.5640853757500395	3.6540768672545454	3.2101311945149575	2.93250967674237	1.9548293394259701	2.1666114239114904	2.092068633095849	4.4178694968790495	2.2748923172497513	-1.7837597769413804	-6.901391926797402	-9.507700015090379	-12.288141918802594	-11.491120373434995	-10.843235163329055	-12.316975636704115	-16.37732331992808	-18.003009513828033	-18.11120700180662	-17.70046701312141	-19.222845609499274	-20.02924683833244	-18.656862136707872	-18.720942089179744	-19.08162548574603	-20.141499339095304	-20.145147304308892	-21.198095470483423	-21.05744718023206	-23.06844190794044	-24.029505035466137	-25.21001918278494	-25.780107240093642	-25.686370534068907	-23.632797449423443	-23.894207086337985	-25.431080298577562	-26.070915850470072	-25.012480211441293	-25.403307521827635	-26.81740519807913	-27.132627901053752	-27.320142393327608	-27.307323888947415	-26.272517682675073	-26.643828854870947	-25.966941773011357	-26.128814325202576
0.24	7.907602052514392	6.441811508744287	7.6297482970301616	7.908961413663697	7.7297114249819	8.895807659514752	9.923484207098113	10.975289546447108	10.775088642060702	10.881515736468415	10.222698047853363	9.701709726046914	9.182709671352683	9.043479750277413	9.66036938951249	9.01367001069515	8.667053320470515	8.002351247666148	5.922533421625111	4.728438763984464	4.848731842750851	4.3345262639791	4.47915588737375	4.0084290277725	2.5166474308523235	1.9009244330022952	2.990108058604534	3.1470366002838475	3.0269987252473953	2.1433413905234033	2.0787128235262884	1.3457446986444594	1.749626591979549	1.6856323848080876	1.127767437550176	1.9141144513544646	2.9012586329214187	3.926251723177984	4.073724028605497	4.655044653795635	4.886684494330638	6.118878411641063	4.110658415886668	3.284906203166024	2.772195900264407	2.793380064086712	2.7998178817314354	2.416525701964332	2.0430307804562347
0.4	33.02598202530912	31.76548137130473	29.062627485225903	26.0353581521874	22.174514090996055	19.75940846032026	19.31650845622778	16.750915706085323	15.355022985647608	15.334453648329855	15.819055950278084	15.557404188861824	15.578550913781143	15.957696095638454	17.110568886965495	15.236026900904704	13.55690849255842	13.24522625578421	13.286369744297758	12.732947788843134	10.75141138380468	11.564569383195142	12.2714114702733	11.871143667709802	10.671968614164811	9.901934445064335	9.815072056113266	9.868995546071098	10.559179209664052	11.167146572264734	9.75861771086933	9.151275511447238	10.198559405665613	11.196737183504304	11.420792739882309	12.356963237988346	13.261202154575898	13.850591869556837	13.123292643623081	12.965965168533408	11.549745556856358	10.384322048062437	9.605033186924103	10.156196434957991	10.953762034569664	9.603613196177214	8.453408148097601	8.801981443261894	8.485365430370202
0.02	36.274496283983495	35.33471227835108	34.35344532078494	35.92770393602245	34.95786459507946	33.70845299334296	33.1971652228729	32.24609402490243	31.713139288096997	33.6404296578566	33.85186209912962	33.47246763212972	32.54691905595293	31.79750220112298	30.389381248550535	31.611824007455994	32.76652092130088	31.73699318611004	30.8253988872045	30.41478249870903	29.150603691884157	26.773892738875446	24.447694695335542	21.496604059677367	19.58181040336632	19.17400797100302	17.144991488353867	16.53919154439191	15.93552024295633	15.695985596985523	14.804654170902225	15.013157523095288	15.358630779111394	13.939234143377135	11.445593879957826	11.602008891129458	12.297628001653095	12.752342952608316	12.169788802038966	10.225111993126156	10.52736763423296	8.79021608085133	8.102910278645979	7.671215219025164	8.980348508055869	8.496404062835104	8.807677230407073	9.18888725048759	9.343474923199445
0.18	7.175834715593588	6.57036154102326	5.68965871186176	6.961317323869416	7.0449849917214	6.712415024151419	6.927616260000363	7.324527214112173	7.107326815633563	5.485663923052748	4.82030982506469	5.98144604114384	6.519807739882843	5.191937106281905	3.2160052493373357	3.1917067227028895	3.4588011110468884	3.2926357711686904	2.4301091514662403	1.6766125543105304	2.3541836372493563	4.705244757451283	4.695289811239789	5.160386361355862	4.161703053365194	3.340898987184538	3.608612470246946	4.1205977239784985	4.260220808889201	2.7185524763438096	1.5938355545728058	1.724895539418668	1.7823091512746956	2.893957321812678	1.7775080369441696	0.5669614052673353	1.0549291770932072	1.9118451036178001	1.5984315130619038	1.347238315969733	0.3846804999808029	0.3432932619927058	0.45494224932507166	-0.7614498215891032	-0.44440313999668746	-0.45739421421433946	-1.5094446395220302	-1.377898322048658	-1.4178799810397607
0.1	24.959073305886243	24.815939285108463	24.278300680681475	24.913656124356002	24.792409826785082	26.231271240959508	25.559351541067763	26.636436524957368	26.02329933467265	27.165405322147414	26.53149574071005	28.325563756290002	28.87587517383684	28.754014835235772	28.168159079603306	27.59730311677128	26.670171378188563	27.2296831716287	27.39807922600982	26.11369136077773	25.304908005395966	24.105975849739174	24.262139200826333	24.58135022803743	24.484323629848966	24.440411296475055	25.171954298833136	26.217537983991484	25.010979723994787	23.955296192843313	23.232860622066404	23.9286837484562	24.049470115186516	23.54144662979669	23.344150087639427	24.064428895333855	23.615180539963625	24.58628635185142	24.7309070357336	25.178124344954547	25.254080426503783	26.18778418119701	25.86138121492062	27.379641380530792	26.746114187406015	26.591919184688088	26.797006125021092	26.171386473447576	27.130648581712883
0.2	-2.7575708674593713	-1.4489915212987228	-1.4224905653842441	-1.0238555125626974	-0.9450153754894757	0.40716225824409236	0.9018407321111042	1.2262552225076604	1.3966321521828107	0.9263109547283506	1.4544411569840037	0.34821073355446686	-0.2820263011969857	-0.42831224617825114	0.4622689176326702	0.5619303666089337	0.12318772420502455	-0.9519589898507377	-1.2913242630596216	-2.107742768083682	-3.383475853109786	-4.813089383303108	-4.501543707994102	-3.9793908066567454	-2.8491790720624053	-3.664825522352885	-2.751813951670428	-2.9766758413780536	-3.0797223238249174	-3.592478532741069	-1.288416679461065	-1.6287980978466905	-2.5893327254973997	-4.046908719714146	-5.6101642981872	-5.733945261030954	-5.024151959976379	-5.048743605286909	-6.439190109947283	-4.063141036721412	-0.18228944959450644	4.490965898214277	6.449225851258767	7.31132134477042	7.286569007025918	6.613353269592672	4.384761965487698	2.8962555697799104	3.2779950361018564
0.05	-19.253732020618045	-18.647417846193562	-18.960341732930083	-20.136004896393175	-18.83706200654251	-17.76877647091905	-18.204783289843547	-18.050467447955384	-16.08457542780979	-13.407093598178953	-7.925575168896174	-3.592722687864537	0.3438745767946898	4.355749713465528	5.839591140542893	8.088091064786369	7.79443864598835	7.720616871251579	7.208748852929233	7.201920431660653	8.16411974495341	8.961997697994619	9.61847404122959	11.32908842189208	11.360349285554932	11.523333305319966	13.47538676229533	14.246253013675059	14.795391947477725	16.81152912267592	18.52785080699607	18.718379813964688	19.487544847300157	19.318735059260632	18.83462981779813	19.266059770405263	18.77296471994471	19.070838801300994	20.379801673599786	20.591437445480395	20.395184682274532	20.26591176146499	19.62364394482195	17.863228579812514	17.461475083720998	17.52119729979769	17.534164022912705	17.760647078686446	17.904563870201713
0.18	24.46730776795308	24.194388180528698	23.51011448277726	24.808946307592073	24.09564704759115	25.418684023550192	24.522333942017873	24.42069105212847	24.421424225212597	23.263320836607882	23.627397159947826	23.70826422077031	23.368348865503798	24.14995460126101	24.95172334571631	24.22186077372107	24.009984521900385	24.18215843894034	26.142189164857108	28.934238135378273	30.433283679172952	30.873517687761726	30.901219951920588	30.65888836321249	29.78398310605197	29.732300196564346	30.454854335745217	30.1920128807839	27.729412389875243	27.60628711419617	28.111617206041338	27.73323833343388	26.992843606444715	25.43523995738314	25.639722381902565	26.785215679272092	27.131784938721005	26.229691681822494	24.299489356881075	23.82018617700836	24.557738043949307	23.497415792700785	24.86657794647531	24.188151520344526	24.48324718826519	26.09411982226556	26.56155036218619	28.305553011585424	28.35943701969712
0.14	-6.5120678848284115	-6.53825268535175	-6.666888852648327	-6.0590543816769795	-7.528669263019687	-7.692200943325474	-7.356834635714485	-6.984664066079809	-7.420564092838937	-7.5216137532231855	-5.8542543831103515	-3.9916054979034215	-3.11082865829259	-2.878574739708789	-3.423244822495292	-3.227416628631147	-4.256838311108517	-3.702959322603135	-3.7187068179071545	-5.39163591828283	-4.699990150153127	-5.1084232765119	-7.848389399173733	-9.598332122491634	-8.798107343271596	-8.741778408959618	-9.348548508271072	-10.376257078854813	-11.389608455524062	-10.681994508555583	-10.160500767259407	-9.36944863442826	-9.237041892869165	-8.409844105972567	-8.275082094997465	-7.289575111668704	-5.7473047865230384	-6.6530391422660315	-7.38368434578441	-7.494930663280357	-7.160773285928528	-6.327001790749904	-5.448265210486376	-5.87611608719952	-6.221358670427726	-6.140270729792931	-5.328916508578267	-3.5210981787582796	-2.1553675077267087
0.28	-3.289638086183018	-1.442158093832596	-0.02481802734998695	0.6690757171997745	0.5901621003549877	0.21729610550449507	-0.7980568591481187	-1.9226148612173262	-1.5573656731026944	-0.9900380970463374	-1.1670468909706955	-2.0139767820639136	-2.8934169776108476	-3.571601375918931	-3.654925446264528	-3.5980189538376166	-2.702376341489831	-3.2056483022778295	-2.900439287820241	-3.848604698389636	-3.4839635223127274	-3.2388007321339387	-3.177052650321343	-3.9041059539023237	-4.452362966016466	-4.231344099065488	-4.030630873199591	-4.872124076294597	-5.141598339988263	-5.291926749918119	-5.219545063349614	-4.380402808282639	-4.217822279215419	-3.0777839804169886	-2.22036386638905	-2.5602884730766817	-0.9696801436938784	1.5807057047252115	2.485477831684449	1.3935997360542203	1.2422977159197188	1.7165090744165639	1.108281188397342	1.3193629169878989	1.0164147208783803	1.4716277719391897	4.437258172488782	8.092744710108306	8.674315372056114
0.14	28.654550007935107	26.979662106646053	26.470181665473113	27.407157978310828	28.311718509072897	29.199896912074742	30.76167230037401	30.626469326980548	31.18752892581376	31.149813290982898	30.431718399391478	29.945805324524194	28.096283325696426	29.012126236545846	27.768322758171998	26.892365787673505	26.051578309536943	26.49706637996743	25.990795213910694	25.622395762223867	25.66418204653639	25.17293652626649	26.251536562093484	28.211003162321738	28.427123461248094	27.947520319120265	28.338434372749482	26.23859243818915	26.826815955911904	26.032884303523822	24.0231251517394	23.171451039067897	23.298687322416136	23.61878837543538	21.72186151496448	20.102892413998	19.18031681233824	17.640024390260727	17.736794461953117	16.80793517331322	15.149525611091242	13.763990150185244	12.875177368181646	11.110770954033235	10.213697396391531	10.360701402894172	10.914017588862556	10.919043789812598	10.666215908824277
0.12	5.223705761793653	4.5499914477820695	7.245557274799253	11.477503694521587	14.546668398681376	19.318177731316318	23.97313056851852	24.70051986302473	25.66785690692577	22.096168904333517	21.57463221781962	21.022206083395567	19.916597009567006	18.29836515850473	17.479800897975046	15.178112427044717	13.864421839651378	14.330494116861736	13.196917805211463	11.555763277116895	11.729240158558163	11.54403510157475	12.603576390864504	12.759287507134815	11.79862674467116	10.845082436911852	10.672307905092204	10.549425710932326	9.204801850773208	8.483597376532842	7.084002645549752	5.941729173546243	6.037443197283416	5.881493456757248	5.841766543626839	5.255476944637465	4.165110724583222	5.278313286098083	4.989880295309412	4.086889476182648	4.877199896862841	4.7990228719258425	4.0520553441222305	3.798636165592498	3.859621855958295	4.249857475726095	4.659828557650819	3.9032515342931546	2.8259170872185635
0.14	-8.145160589575433	-7.195309820854845	-6.423270749977071	-6.649677823102564	-7.132920302790168	-8.324061122016317	-7.820226563590545	-7.04436128294239	-6.238512776734375	-6.426936599484492	-8.48152730733149	-10.957545824163539	-10.763039954567304	-7.909285016661087	-8.261392460418193	-6.681383028348144	-5.527553295826081	-5.585567199305046	-3.0991515801569776	-3.225146665944237	-5.446254936514748	-5.523094950986518	-4.764357336996184	-6.199101729103283	-6.780648935097524	-6.333427008894347	-5.2042423809521665	-3.114608771417238	-3.499301481291056	-3.761762592184759	-3.2260026381014555	-0.7399246271731741	0.8206843370724712	-1.1144722025943778	-1.2755247793993973	0.02491719050823349	-0.2567156735829741	-2.298721666730252	-2.9878937961707948	-2.9952116684698566	-3.8706574774861977	-4.670448661562681	-4.922912860101981	-6.01753338799702	-5.491510648286727	-4.374794539046015	-4.283722223966151	-4.415883346226472	-4.357511292899929
0.4	3.6538014902061775	3.2304937132929865	2.1697502228324055	2.6779029381273105	1.96343592401535	1.1605666770178331	0.664844726146157	1.3331068771379009	3.427580115248645	3.618635344356619	2.693296094848229	3.613769920539461	4.423071046945246	4.894213735409792	5.182160701350178	4.164806586683085	3.738824374118302	3.2257142016985867	2.034981635199671	2.0460598564200367	1.278212634696608	1.2947279283493316	2.6402145671181714	1.793247853693849	0.4752113863456202	0.9028710412461081	1.666354032809565	1.9818006735472906	0.36722817661122775	-0.4334774524130509	0.21096717165365675	-0.04028479253295103	-0.2162281815132161	-1.1399520447253764	-1.3295006212938816	-1.0158203960699836	-0.9828122110420878	-0.8942382288375299	-0.1640630864353838	-0.2459751233220402	1.3101857899073082	2.108831856511962	2.3618337666155327	2.7416661821437174	2.5403452626726093	2.7444158791898374	4.54402812662466	3.8299904106909253	2.836926782644838
0.01	-24.276592109592826	-24.487771398668244	-24.792207658506577	-24.75544260014749	-25.435905001921228	-25.599736337708343	-27.015949191372883	-27.50435408907768	-28.197729724630413	-28.32224921480904	-29.13524804249328	-29.886554108777283	-29.644029270073233	-30.059332575459294	-30.34120478173815	-30.173958235574688	-30.888627670978785	-31.73644362015503	-32.892802032357324	-33.669749511745096	-34.026979423709705	-34.05012673445627	-33.60571418648395	-34.19130025535954	-34.63146655436128	-35.30802106219579	-35.813899200311454	-35.151158049274514	-32.839201642956134	-30.605186189298728	-28.174429069813883	-26.87132343546989	-25.383920242050436	-25.467608228195033	-25.180367035437904	-24.959050555894933	-25.291606606216725	-25.250023500497292	-26.750289187704126	-27.519504586715286	-28.01426451955895	-27.91226787081576	-26.79239893938425	-27.726922114511225	-27.66247750455984	-27.753653557656513	-29.397173131701514	-31.31848967645403	-31.933120350162937
0.28	5.750094511356565	3.7398958240939137	3.9009233913467654	3.5700948869828366	3.79656393968132	5.801728607208112	9.175450916514798	11.60570997408356	11.692647735842087	11.259366481851579	10.942805577277042	10.463282508007701	8.824307967519154	7.302844244785909	6.583531100407235	3.6855589568295315	2.1252008569443888	1.3928031680765756	0.6186908798502841	0.6089056394890093	1.132499082749952	0.46134979675118615	-0.26967156861291386	-0.782753638216505	-1.1646519481094728	-1.45556088724382	-1.6587587321098738	-1.6598285263748238	-2.0299180700920303	-2.1448234887417215	-2.87600855898404	-2.671056482232416	-3.0393639594876376	-3.6783559003183584	-3.775440514733603	-4.312199101975672	-4.6210381707445904	-4.471856906903177	-4.202976451967778	-4.458848887507401	-5.160384692283323	-4.550811791508615	-4.482578491652653	-4.7000978289780235	-4.420203996404737	-2.608959230099096	-1.8188802148894254	-1.7513203786390363	-0.8752740305456044
0.72	11.75035734540998	16.37963629357506	17.359126690921556	17.549813429825704	16.37483956113985	14.358189157470207	12.547775442724294	11.243406958034	10.402943520812705	10.320953230401578	8.999659180156115	9.0282330645489	7.476999110520346	7.047693691489869	6.141376602000463	5.442812048106141	3.5630690152094076	3.470154427558356	4.069025257191797	3.9869655649544953	3.136341755212591	3.1870891996329433	2.4631377504802145	2.342956550464379	2.5243414209557784	2.0627786117258466	1.6700844668381407	2.3630402101845434	2.833800856282231	1.752068623686121	2.80508796501735	3.10039444340525	2.8228226304740645	2.9081464742917973	1.9521629247786478	2.7796361330358934	3.905831305965222	2.1656825555834516	0.8089889874733913	1.525508618548379	1.838704787005362	1.7223138330726542	1.8196547981272246	1.6068759963125174	0.8532377510335749	-0.11581465548773195	-1.5445560254042476	-1.24468926347987	-0.2182180660435762
0.04	8.305602189949788	8.533531651003607	7.266771801063456	6.269157336437516	5.888217811765351	5.974119562847129	5.267413231702406	3.673786157598819	2.8666435507498846	2.367134405967441	4.23419011056945	4.012622609100994	3.3643298599127434	3.1255341431088723	3.6059665931117024	3.3194747220215675	3.59850077475992	3.834404297092881	2.6788566998154266	2.03589919593783	2.2684883010828543	1.8931192476235452	0.7236288189799751	-1.075396758617785	-1.2910547518262447	0.47776585358741386	1.5790444437152615	1.7687950142868871	2.2045634832565497	2.802639515565069	2.5360678298107118	2.1227036731431355	1.5063093687678943	1.420963516839457	0.5598989548934625	1.125774473240618	0.9500725452330556	-0.9328185995319984	-1.8235252315415948	-2.4083702853555735	-0.39397619065270106	-0.2223918870037025	-0.041467998561451225	-0.3550575073645845	0.1771011305931509	-0.16551497230969403	-0.64860609991225	-0.7050159388502024	-0.5639597007027319
0.01
0.36	8.560551276043533	8.248146319106702	8.001076115854232	8.311659459401106	7.947319425300144	6.437958164587549	6.054605719353717	4.834128978059724	4.611897974448482	4.181959347880792	3.5727307976575844	4.22269277913832	3.733831441808327	3.322151777850202	3.016865732902396	2.2583919412496627	0.7879400523693434	0.15790080677383855	0.498484165028259	0.4848444636151825	0.059272290770898906	0.6979935651163132	1.266995732579474	1.0594243259898235	1.1301644456633824	0.818558009649017	0.8927988370812514	0.7518550713387882	0.5022663218174088	-1.3534055712419644	-2.4003672398371805	-1.9354329604045475	-1.0235922021649202	-0.053045296316675206	-0.163957171817664	2.6050411760897703	6.449594756266983	6.989668438767367	6.448384841488384	4.176729423916264	3.6350210259505644	3.885453607479228	4.075788769870897	2.611017610441209	2.4411244905309246	2.075127402125382	1.866055770538324	1.1803213799635799	-0.5658781017769883
0.72	-36.330139406815434	-36.30589438420234	-35.196488055774296	-34.91027488095172	-34.0479395929922	-33.420175604518484	-32.93860339063822	-32.044861252248225	-31.62906514058865	-29.31735404847057	-23.58559993377579	-17.12549379935811	-11.778392289081012	-6.430866063978186	-3.7083036935860605	-1.9913736570999134	-0.6798800495203778	1.1127744988227164	1.3045814064550996	1.5912639950043115	3.08210942699246	4.00850020635562	4.330784056009705	2.816056146311624	1.8382464400494882	1.9839856078668134	1.6825152066429894	1.950992489411746	0.5328913766511505	-0.3266210756323744	-0.524585834898545	0.012968636395157773	-0.5785104540736654	-1.6230385903182452	-1.9159798412987925	-2.9668257349163554	-2.382757049277245	-1.812872181113562	-2.1375698976847275	-1.6304403714763112	-1.0197273247911909	-1.8901502801705874	-3.878512454187259	-3.9287173936474318	-3.149471907978139	-1.9095334547847216	-2.724063006769711	-3.3475280914105383	-2.322293197734453
0.08	-28.103011075261264	-27.577595708111332	-27.55545047006875	-27.96034772829259	-28.248753458647016	-28.308417349147817	-28.438092128482374	-29.08437561922458	-28.738456830992597	-28.71925966423087	-29.315623722364194	-29.402657877762323	-29.49706235591765	-29.677425000035136	-30.01619364545863	-29.62766469314019	-29.544982183118492	-29.050752920679415	-27.71238118190358	-27.462689203743395	-26.23170229465029	-26.6762732427958	-28.06929162382167	-27.58171435204261	-27.404861667731275	-27.102710956466645	-27.380769849207034	-28.19272104643524	-28.58494361736186	-28.120085485085077	-27.926007873306048	-28.391869824049984	-28.196911901251433	-28.55410976473931	-28.5767146668785	-27.847578368041077	-29.028974732806645	-29.102386890574003	-29.188300239690683	-29.576075219294125	-28.956464345303047	-29.35963767815118	-28.884084327142652	-30.027696672730066	-29.92516185062251	-30.34948614355342	-30.498275953008616	-29.618205216480433	-29.18444659236154
0.01	9.374054264989162	8.232622857719086	8.37621696600307	9.00986077146181	8.22249727118556	7.211923794943701	6.976590053091805	6.123877439217267	7.050401226224395	6.755942939981566	6.277133567477804	4.886411576810048	4.55960065125587	4.544645512068556	4.314777253101596	5.473580587878438	6.67212403487504	5.50796363728395	5.0567925127386815	4.577360434159509	4.622470838500213	8.504463185742317	15.49912311022294	21.45498736874862	26.93833790056479	30.048925837537425	32.74351200592557	34.393477665814885	34.77789354974058	35.452682363473784	36.05555088945894	35.54156410535188	33.55027610768508	28.31402228155551	25.559942064101392	23.6038505845044	21.276131700805394	19.07973458168955	18.11260822272905	16.49256259403488	13.224812286658498	11.30038512075933	11.794309919383096	10.392803447167985	11.434247598330685	9.387057512139094	7.475600635402969	7.8503721454286435	7.899041465430656
0.02	-5.288574427535444	-5.1336884716968285	-5.593046662343838	-5.606766274186796	-5.581131000090835	-6.3535911224708315	-6.729638029598121	-6.9348684510906935	-6.778027013437729	-7.132813162736177	-6.878948193744755	-6.051143409197856	-6.192040887051874	-5.204124935886426	-4.4416948424299605	-5.402749975700878	-5.234657157111762	-3.5675190473327234	1.5065849406722407	8.275026269613072	12.281695339994435	15.346568884709193	17.053791330551014	15.193546780418878	13.786377263661798	12.175174795477382	11.524347953716351	10.606671454186	10.714540549119867	10.456338917752348	9.721825546107588	8.080360204343016	6.991818391568067	6.520890153369649	4.82816229291236	4.617316946354379	4.682243426965833	3.692366793700451	2.223045742321304	1.4967776596753097	0.35266805573673565	0.160754378815696	0.046623225132279345	-0.2932211120436605	-0.4846680223847599	-2.0500720148655276	-2.3641159401545693	-1.6723370790258443	-1.9226995340382445
0.14	7.530943762124139	5.313116965003616	3.9852629694699573	3.3148936188268507	1.5389799792830985	1.2133619371441213	0.7633082829794589	0.8300837531034091	0.24069273802991376	-1.3780734652026467	-2.4987585092869224	-3.7559985966881584	-4.0875030886846275	-5.1259890450180094	-5.259082539738216	-4.762226553071081	-4.9814528306406345	-5.798867461510525	-5.446252330345345	-6.132089601145431	-5.896502788234102	-6.061803273372014	-7.286194211240208	-7.521004581531749	-8.060462384719806	-8.107752638886637	-8.504111658340946	-9.437738806938007	-9.914540612726142	-9.757020383260986	-9.906166444518185	-10.861480240161136	-11.428515161954614	-10.564106077933658	-10.366269312707772	-9.875189996760689	-9.504129188085223	-9.54326894418464	-8.36421192932616	-8.462800475651719	-9.060002051109457	-7.578153558556956	-7.215713145564379	-7.254155930888281	-7.749231892980681	-7.4466238218231595	-7.951056959011538	-8.897540142051938	-9.054710237993952
0.1	-14.000412661781539	-13.761702443434146	-13.773020131467959	-14.314914439007246	-15.374566120534588	-14.628672716606637	-15.054969866971511	-15.508272172720922	-15.793241138394464	-15.610976303284822	-15.833209830513255	-15.4968247721214	-15.56082082538974	-16.126037613311667	-16.073788394214027	-16.473513497220928	-16.28041311086392	-16.736142512267243	-16.992741000699567	-16.864073600109762	-16.949287516217062	-17.33833043900318	-16.75556214064698	-16.28941834261056	-16.667965238565856	-17.416630908510015	-17.2967437190513	-17.05229113560482	-16.686991490040917	-17.195569593580878	-18.72968863815742	-18.376158988937988	-17.80254464710125	-18.177412208133113	-18.33397603031409	-18.664377435240866	-18.923948990881293	-18.610057316480642	-18.156110227992038	-17.737234248100897	-17.471378240216033	-17.405725573552132	-18.425583519730942	-17.767186282007906	-17.660597278763717	-17.43223825378209	-16.791783138931258	-16.550401910826842	-17.48964571727167
0.36	8.89102592331325	10.59459946103766	10.55612832996026	10.383732475516233	9.425723079005792	7.2969321414053	4.933069879342966	4.624791549219502	5.556520015410285	5.590869724596537	4.747106627969373	4.241563169413325	4.259015051876894	2.794653034436351	1.1666020277581808	1.0467949179778913	2.166227196642261	3.0527772407179086	1.9474957904280572	3.328348868433146	5.104475113981792	7.797639668107507	7.93613298019671	7.2983768635309545	7.093695001187221	5.489392686877849	5.056796823490551	5.64760786200133	5.202743575057184	6.123257584114938	4.971289852602467	2.7086960104523996	2.127265795221561	1.1441315716237455	0.20430037601631312	0.4917782164573907	0.08592807078213838	-1.3681501149107405	-1.1987857643719408	-0.4586651233715031	-0.36000698957572297	-1.8097300416165751	-2.5538732570936418	-1.6675686501962161	-1.7836504362974779	-0.9727871823205163	-0.1280117031616328	-0.6712528910412772	-0.38804873183845956
0.05	-31.162842145425124	-32.47125323600774	-34.07929861171795	-33.16393359377134	-32.72015195947422	-33.703089113159635	-34.73716407859287	-34.9926529719419	-36.0968010184128	-36.45278567534668	-34.805048925889984	-33.555618808244255	-34.18152474681308	-35.936311467487826	-35.640066663586225	-33.24709099162861	-33.537219702577495	-33.80705721633416	-32.46975391519046	-28.56005566604002	-23.120422024714152	-19.47134599185908	-16.97665095453773	-15.210211208174883	-14.354953751715925	-12.837430552651739	-12.230125665316265	-10.809863242914204	-10.20113710928483	-8.49238773888466	-8.082595865585134	-7.657373796034705	-7.011599136442584	-5.545363259688514	-4.711889913895661	-3.2062651248332372	-2.2250282925085116	-1.562557215777474	-1.3303377578610736	-0.7520718074742376	-0.48815336924357666	-0.027312974151072922	0.4022929127040129	0.9494355185661902	1.2542131901617495	2.1328054900094173	2.6134142603994945	2.8564995451923494	2.9378018112583817
0.24	-14.509551121585197	-14.976523771605336	-17.03613334820743	-16.445553427029353	-15.110971020685213	-15.190351229068547	-15.568459410102676	-16.156462950133694	-14.91389237338123	-9.72563203952491	-7.4370826583559335	-7.915506589570427	-8.123477941992455	-6.314183443009185	-7.294990212819442	-5.684326980614472	-3.210454473603889	-3.9217314537259114	-4.239580337594695	-4.64309024946985	-5.5369627120361855	-5.785607126061919	-7.029717337164769	-7.585282082648106	-8.365496251017149	-9.259373763479125	-9.842213178371281	-10.985510829613098	-11.28460137089872	-11.30174093092495	-10.99585514581149	-9.459558860613086	-7.135071150349141	-6.4274486199734895	-6.9925460361843506	-7.434510507319374	-7.910265696689066	-8.673591685242485	-8.357442932306128	-7.786456187460118	-9.138845740565756	-9.86981907418376	-10.94122539698455	-12.033249522164787	-11.837718916096044	-12.216058884614498	-13.018000007715806	-13.004539061362614	-12.993517396348665
0.2	-43.555953682227454	-44.11938253592026	-45.24859373793289	-45.14020122138065	-45.11559331611464	-46.21700544416214	-45.87857293995793	-43.41369329156169	-41.474646820771646	-39.750063967199885	-39.17630790362102	-40.30917340345705	-40.6482632924928	-39.33822286806541	-37.91950785840709	-35.69482899712789	-34.01568853317403	-31.974208851587136	-28.870037444006613	-25.501112997503583	-22.71568922691634	-20.782894980541457	-19.991143940367692	-19.846100577408492	-18.916821428570714	-17.550400694080608	-17.059192790691426	-16.615666813338564	-15.915574748418933	-15.202907685106254	-14.365700921779876	-13.425229571468435	-11.84559455412726	-11.21393741857095	-10.373501897994757	-10.646011837919005	-9.935954716945432	-9.325091461241527	-8.922306173525087	-7.0477581711869135	-6.610509069115281	-6.693536509961433	-6.149515504089038	-5.337383792727593	-6.7224191858853715	-7.356659997596211	-6.798632147592727	-5.847384973351538	-4.891054169274383
0.18	-4.783139950008504	-4.830870734952029	-3.9698951113080128	-4.456872346418287	-4.365584793800984	-4.101274566745083	-3.724593358416385	-3.865222879158516	-3.8381006544580174	-3.1833312846674886	-3.607426716077171	-5.004766054838335	-5.0156439194335505	-5.263247831149101	-5.408499892667386	-4.586306270121206	-4.312011530942655	-4.234823251291694	-3.015242991606371	-4.011319728623157	-4.001528192067745	-4.726384896063443	-4.873337334755902	-5.772572773476405	-5.436202030325305	-5.4413219529936185	-5.567564754293535	-5.6510524483484375	-5.863288782050077	-4.992292570334584	-1.2119864973258956	4.077127170373366	7.494972297473694	8.450264432971188	5.562540029144785	5.014887097279818	4.003556433719147	3.1142110508373833	2.0772307214671955	1.7222105713493505	1.8988743113259616	1.1672857666544942	0.5471753929907095	-0.4725370232773187	-1.324485434775596	-2.520137959011521	-3.1131430667834934	-2.749869600975437	-1.6073627417310234
0.09	6.215410232725837	6.145827701615275	5.560462372112269	4.505241769104757	2.7362679997831805	2.1376486859190678	1.6725736534235764	0.7934354995498865	1.0941806426209624	1.1159933412627865	0.7655999005243714	0.5476967292355681	0.7076656206608192	1.1350308590503317	0.32215827301481426	-0.20084749633458898	-1.0251544490259832	-1.907433781516744	-1.3962976268988996	-2.201260709749029	-2.708471896381866	-3.238454454012391	-3.530383664343944	-3.8552940841056724	-3.0821215268164863	-2.435318121293875	-2.836753235303668	-3.5668639455669933	-2.669322573047964	-3.0661110922475245	-3.0888594976986496	-1.536231161706553	2.793367644912152	9.196107839791487	12.496724459685097	13.515539579655375	14.071241992244062	15.638197876198802	14.510369208227203	12.015047414959454	9.032830714205971	8.007889821265543	6.7637690756392885	4.384827994003459	4.376153492	2.2101641812915034	2.10198898712531	1.8636184222511076	1.9621069893061431
0.4	0.8486031608249505	-0.9410608792641781	0.0832318715392546	-0.1182068372376861	2.5537426951529767	6.1918260465580275	6.83730474909855	6.291233883998295	5.875165102849877	5.3054952792792704	4.210689116732077	3.876206236334717	3.318721443310473	2.6825311276277546	1.930738836174534	1.1227353480632516	0.3243162243146216	-0.01869176644253656	-0.939591764494331	-1.4866172110398423	-1.4665430703293723	-2.2938973723690523	-2.034049029876101	-0.8995241376548222	-0.5840525717216494	0.571980400523465	0.7038461525046955	0.15379358914347563	-0.05496165836897404	-0.048903782158355114	1.2375930541427778	1.0128099496195944	0.9270331284339832	1.153217771386828	0.17225983232283681	-0.25862025312444814	-0.8136468661718297	0.2763334129881656	-0.09243327702752424	-0.2190147291324891	2.0277375140114344	4.080045952728462	6.152259938509943	6.3491805465408575	5.276074793994624	4.770326137570578	3.2169959417119145	1.6860093796646538	1.5610628949227632
0.05	3.2983092151315105	5.336191938547529	10.29332895214067	13.92775614560805	17.839517135439472	20.120135074630888	21.297456222227957	18.77307237258666	16.513201695099	13.334282753758565	11.023042348890762	9.011326571786348	6.854010299472733	5.213624249283264	4.005490628545324	3.929781862390726	3.143129916439378	1.996348775379154	1.1574018235119539	0.05979151515158776	-0.9224224836464074	-1.607794581430099	-1.096721801708398	0.6794104530524478	1.8953656490812278	0.9925815286331385	0.580662216893927	0.5605331302442806	0.40165934739707865	-0.40160004254699544	-0.7266207322818659	-0.6968944009302049	1.2661308909416462	5.382394488009247	8.56809787249798	11.505456693351903	10.290168082027215	9.14679883591618	7.119776919397644	6.823578493841154	6.06145008168852	5.4421777626482	5.198823217977434	4.679702957590102	3.8517883633363965	2.4658581482995956	1.074537687541273	1.411629439505539	2.849907972306511
0.01	8.01172844181383	6.575450857406544	3.7882919784590996	1.983099299953679	1.1619960935148796	-0.2838884977128444	-0.8916503404935909	-1.473514902604201	-2.417418544847827	-2.1852288487662292	-3.043436344395431	-3.81042293185169	-5.563031448960864	-5.6621070193623595	-5.4881149891765375	-6.034062293839327	-4.565413371651751	-1.4672894550821738	2.26074332938267	6.741810361731574	6.983010014641529	7.131918643735517	7.1389493237330655	7.8114739885750595	6.097155205629882	4.419453872034637	2.5458952663699534	0.133872088574698	-1.4724314003218169	-2.2697559616107412	-3.0889928230987493	-4.073860755370404	-4.759203222101526	-4.044593636055701	-4.527016163212629	-5.094460742849677	-5.7287156848431025	-5.505604379699399	-6.182097017117492	-6.911129521436884	-6.557413984331312	-7.492560190415823	-8.016244291856559	-7.659209461754685	-7.550451995862659	-7.0577309521666365	-7.733718525720576	-8.646420354649266	-9.255120872104285
0.2	2.516864828492089	2.527734378701794	3.578478680435019	4.2287793806385	4.640680213793928	6.419515815628721	9.587750225484491	11.845724299894854	13.832587437471268	15.96285947656154	17.505838221958413	17.228865908893553	15.87313522326793	15.545257428443797	15.338693384050842	12.813098220347975	11.219086671114631	8.636767450469428	6.336733908703877	6.932576978374385	6.511120653368899	5.858156693115326	6.191244109561126	6.7654656910387985	5.345321620167873	4.0342040889005375	3.3688953134437654	2.333518835269487	1.9563643046872983	1.1492902623269998	1.6626600003648946	3.1129080060289738	2.3857979427959464	1.841254325504181	3.1640261340597036	2.707568961851912	1.4428290331207023	0.9674960826695553	0.35454252381948237	0.16590953376084627	-0.1991266264366871	-0.39640667538090213	-1.5220361812205567	-1.5513956166644434	-1.6264675810119655	-0.49816161052871877	0.4262857205315598	0.6989712616914829	3.021709296022877
0.04	-48.673240901813074	-49.17455953702941	-48.66737308087752	-48.860899468411844	-48.419641505468675	-47.76004400571546	-47.826838515157604	-49.14282189856828	-48.71669481868466	-48.723466828556255	-48.98583411809502	-48.95399440689637	-49.38281190387252	-49.481088083767865	-50.77448657990624	-50.66422204214301	-50.028826284040036	-47.4136241481343	-44.25127023797199	-41.41533576462844	-37.45461188730954	-33.89803364929291	-31.39918953627879	-29.588448403179754	-28.333672283315153	-27.95071164574626	-28.457965437300324	-32.742322048768784	-35.65072571077295	-36.46232168989077	-37.83658328605891	-39.7190142084751	-40.75340884925415	-42.918575879524646	-43.62675296040056	-43.46999970556122	-43.0608601336092	-42.37121472514833	-41.660877637433934	-42.683882055434125	-43.71368764092063	-44.80506789227864	-44.8687737497669	-44.74446150235909	-45.29723965173342	-46.91251470527799	-47.140333014598745	-48.06814459330708	-47.95305599942028
0.04	1.7580815672688885	1.3075333195941212	2.12045373994048	2.388080017952241	1.9745308938511386	1.8244960252340405	0.2962559678227876	-0.2389936498996832	-0.01950457397389016	-0.6396700254974377	-1.4196407365674233	-1.1819840018985488	0.3332726049291068	2.1256762270498157	2.745719669586286	4.328030118203245	6.08739838342499	7.867366192206006	8.400992934969821	9.135552068963229	7.422492715634554	7.053164634623485	7.296413024082398	6.7091325187485324	4.437269799737457	3.303218987472029	3.009059628376882	3.6263017944156175	2.8168001741712843	2.8111368427148093	2.6933524547919774	3.533175966017346	2.8144707911663502	2.326348478828457	2.0007911358068213	1.4140434896857386	0.7865711716710067	1.5352392478472225	1.2141675026468022	0.2630565967658356	-0.6758483850699051	-0.020629959599730796	-0.8043389410778161	-0.6033397919401082	-0.23266230159347145	-0.6416713404858285	-0.47765517929573775	-0.08970328732691968	-0.664399419000695
0.56	-0.7145138439894154	1.168254377299185	2.5112525571468325	3.0652184936644957	4.8600521860100585	7.567245283492788	8.05858613017309	8.645929711978233	9.26321021612538	9.845507027265938	8.841734193645763	5.490754037052817	5.122306169417904	5.722767121139491	3.9407026771254934	1.9838646247012406	0.666950475965379	1.0937647597627418	1.3387535207573364	0.15160684599934626	-1.048304300426942	-2.0636296480289005	-1.5472843167392725	-0.6329805390061125	-1.0110187996362683	-2.227276606797865	-1.7463305462053	0.5592069676838634	3.682876494689374	4.671239773544642	4.325230957136853	4.363482641206069	3.4774641006194003	2.762510556817851	1.643220530777846	1.2575958972223162	0.6545753830625287	0.8277919118868979	-0.13493160727531262	-1.476063461006376	-2.3348169888325714	-2.8633188553245503	-3.229934144352228	-3.2374491965162875	-1.6800237721641693	2.028443805845342	3.848049527806836	4.657898695287308	6.842679838922223
0.02	1.436971589918592	0.759628573788433	0.8473863483978334	-0.35689722389441414	-0.2044282430727833	0.24686391050770595	0.19781739973578993	0.3561228669020906	1.2925535681401428	2.5211850451206956	2.0946477634192746	1.513534855565375	1.8440348427009567	1.7561058363992146	1.5977898964490649	0.7349300526541569	0.1474891187117322	0.982046280496256	0.6969161011413547	-0.1041339217618571	-0.7157705920904078	-1.0067248595883669	-0.11130741834148239	0.1152885065141831	-0.9119383215123662	-1.892858789201945	-2.659399189364642	-3.0076587949275932	-2.6296710249373234	-2.559364980122318	-2.7760875789578634	-1.5247972922603878	2.587467593035605	4.79796857263652	4.491541151321201	3.669602262951784	3.896067612692107	3.8310469315857247	2.7402403270929128	1.8546006874479062	1.1298454324664817	1.2117520262141142	0.7919626333564125	-0.16943558291489325	-0.6620202043217489	-2.235083243209097	-2.9034081930401285	-2.586135511195451	-3.132945570152927
0.07	3.3171535342444756	1.9585983335788697	1.2888764951782719	1.3995673966397462	0.9975072059602752	0.8255433609297569	1.0706215838937752	2.0623610880439713	4.030567548708632	3.869788828243962	4.905753872563636	5.86770114810399	5.362329453540276	5.1040428317810935	6.3104972193724365	6.564108289650363	6.2042761298831905	5.593452135972051	5.445217836283739	5.1468577262941295	4.0417436132849005	3.0934169445614046	4.412688347285254	5.365265802449365	4.963472759916023	4.497684497620199	5.276646028642936	8.230336953860494	12.91416027636243	16.05613022797865	14.44939459342789	13.611913197864922	12.727906325235708	11.057831168926178	10.140939375518677	9.231611638395023	8.112827112197792	7.221823624441022	6.770621079188722	5.0937347770047054	4.267613396683707	2.7337944525418862	2.1082891935306307	2.4750437592326477	1.2875209084388857	1.9304015020161742	1.8474383127599765	2.4201336728772773	3.8148953383341464
0.4	-12.321571386939134	-12.880238819782647	-12.798436404962608	-10.986632619054568	-11.614772082099677	-12.420699981191916	-12.836816594478222	-13.190512517502526	-14.427507462544106	-14.822083944408256	-13.575826794328854	-12.628196422165878	-12.27207848859969	-11.495179228062057	-9.105867195820338	-7.424842843449262	-6.5263087416750665	-6.56433441130396	-7.490078208427235	-8.765900367296425	-8.976229571205572	-8.178137363571658	-6.514793215380429	-4.795950779469891	-3.9305298641914064	-3.415530882137361	-2.7195413762984018	-1.148937985113193	0.3782891834494819	2.056539896328502	4.110251985969015	5.9408475043736075	8.768533517802567	11.186235163345742	12.14142074967559	13.434447268337934	13.514973871655243	13.744484021876517	15.261447214979341	16.908236958987303	17.67299506945173	19.031647043445616	20.18302927458643	20.797777874033272	21.708750185438234	21.070366503699574	21.53846737328945	21.460916770809604	22.16234341346683
0.12	6.674950564976598	6.0161083838058715	5.925639771764452	4.858910062249464	3.836052909518301	3.72446296602714	4.30246303502345	4.958705047493204	5.646147026055743	5.581618993213496	4.608598418237776	4.706749013038511	4.382645326813915	3.685131340860302	3.785301471973696	4.79597478481535	10.448313090788254	14.689589078660404	17.718121862007585	18.109122871343367	19.48393493733817	21.526014233381524	23.009295370051824	21.59557430576475	19.627652137354467	16.89801495918801	14.50388525795558	12.959464227776884	10.805094692578166	8.622930099926904	7.457583061384305	7.001123609339665	5.292021345160769	3.8137434299275057	2.337265265010963	2.3476347869911294	3.15195134140869	2.709948756731329	1.656732381658351	3.7859442463176265	7.238393872032852	11.630197714107922	12.805489038470817	14.477184327040348	15.090241253509404	15.054138413253987	14.845094265274234	16.83096406940065	18.962905829973714
0.14	-4.979692282183734	-4.393446331082174	-4.067465256758943	-4.4297640199992045	-5.125124666428668	-3.943167795662653	-4.081980139545976	-4.526770412195482	-5.243027226250341	-4.19004936178078	-3.697849343152072	-3.7268170857381193	-3.4083913941876176	-2.326145035104311	-3.016568623274317	-3.510055964210011	-4.45023448465426	-4.745229932265488	-6.284502754385507	-6.323868004992256	-5.7349192482459515	-6.130955873436179	-7.44463934639608	-9.089691474398428	-9.272033276803128	-8.968945507947147	-7.05226355884875	-3.832479225288445	-3.221638194579697	-4.3590579019929265	-3.2443256502813824	-2.016945919115514	-2.1119862271239427	-3.10200071591877	-4.494971274102355	-4.389723774385416	-5.255275081783978	-5.478863665930717	-5.754429377475013	-6.735291734290406	-6.730768184274972	-6.2374000530274145	-6.509302310828446	-5.421327047323317	-4.619557157109178	-4.475898191285438	-4.049976968290409	-4.241086556613794	-4.034075343854532
0.09	10.250700288033045	13.26891058208463	16.11185701273692	19.112586907820912	21.03379900991949	22.18209253818516	23.73545062818323	24.328320468071283	25.813703958706242	26.308912154009846	27.856884935025192	28.973207612634454	29.060212898417447	30.44515321035115	30.288341694146098	30.91432714737924	31.44480923906066	32.50426086991902	32.65617450428162	33.31560431463704	32.98738005018045	33.09253471813365	32.68072945937459	32.1599402648626	31.87612577807525	30.991265182037253	28.061261690439608	24.313535981881927	21.22593555517669	18.987297045526105	16.423885283616727	15.588430584974319	14.19340641417952	11.116448841030262	10.257434505235608	11.034882735662663	10.469131606104554	8.967271544477228	8.970972497495964	7.795511765983406	7.114534120905333	7.638096534452494	6.274337639587785	6.240403570441792	5.9242004895288005	6.165632296119	6.195500643450799	4.842423813861444	3.8028586437271414
0.03	-6.7387928089552815	-7.390118373584571	-7.616386259304285	-8.612380797555744	-8.526769832046824	-8.502690291234288	-9.117325312027134	-9.486812139073947	-6.503208169054332	-4.866706527783641	-5.29689819445808	-4.412154585988482	-3.1691582758237615	-3.1211874074857064	-5.880119033137099	-6.945347983872836	-6.499295978932004	-7.828229510210164	-8.789185134446171	-7.871885931809949	-6.490024008402891	-6.480669616079112	-6.7022376305673035	-7.050229698999665	-6.566162949468705	-7.069120186281616	-7.232075568318592	-7.39133710012905	-8.523770753285177	-7.923109789411335	-6.8746473804996455	-7.201822040270805	-7.976323538480095	-8.034806832827257	-8.004091431745472	-7.681326924399606	-7.394860799760316	-7.345856682572524	-7.230224204746435	-7.2212805276084495	-7.927853387812604	-8.461609645772114	-8.494935625118266	-9.576200341077573	-8.450201090750717	-8.090697463284513	-6.421960977642705	-3.235603494828567	0.8467382423649283
0.72	-1.4715299148465348	-1.7366074620360479	0.12276227535272	0.010483110281981567	-1.8809001650938555	-3.176635044156704	-2.0651129422887777	-0.017476623436358807	0.9416870085001747	2.829236625646331	3.443300964607822	3.1159480224978395	3.268637560172131	4.084893601026863	3.8835288273440653	2.989264392714013	3.021254344391778	2.23408967633452	0.8718095535606665	1.9544390811037502	1.980279478862613	2.5051055367847965	5.204877895985376	7.100278864065096	9.04480743503548	11.028604341541865	12.616942917428197	13.23613345959874	12.165971460780789	10.408802670469548	9.4136181140873	8.87259092776143	7.457473931304051	6.253795244712663	5.5094875499783456	4.972528294780027	4.7498267589169245	4.750479157076619	3.9004777470186767	3.199886277002264	2.3894903650078305	0.45584496546904774	0.01697783278904552	1.7903411095963406	0.6843063421928051	-1.1503554755423693	-0.21311212601270313	0.23287202831830456	0.31645288359412405
0.12	-14.893196515605133	-14.138880225406716	-13.688808615975667	-14.343820548525557	-13.420483958815367	-11.401366768687524	-11.778637012796445	-12.002284208671945	-11.65501768832258	-11.180512100278897	-12.058696769773071	-13.179094641568405	-13.74696248512597	-13.78387571674692	-13.74868374011951	-14.044865610301066	-15.248131818963664	-15.099625523187093	-14.773642914445936	-15.41528493612244	-15.34226474491956	-14.804768920413316	-15.192463654570545	-15.009853771036113	-14.766413569087248	-14.319686622430957	-14.630110008611254	-14.243665354407455	-14.463522922177347	-14.204474844152628	-14.053595685852272	-14.76915809378903	-13.79620344811886	-13.023868245336672	-13.114535267876107	-14.270787783580843	-14.137030310470635	-14.066733464393373	-14.819773838071718	-14.599830964863138	-15.591225190659351	-16.68714692438195	-16.695450252850534	-17.32816228237283	-18.698353500724238	-18.66379057306576	-17.693873087292303	-15.03103508294344	-13.595951261676063
0.28	1.493829225221738	0.6842288356557518	-0.17299921235689197	0.1609596753034026	0.05934244753975548	-0.5661411634933984	-1.8013363022711033	-2.0565837506320435	-2.839908678032309	-3.806888222141282	-2.0227947710569723	-1.2723861872263598	-1.1058718355435033	-1.0684086123453298	-0.46372069465960664	0.13405908080368079	0.19286838195537115	-0.1717231857653161	-1.5101537619714094	-0.536707181940173	0.35009624686979635	0.1460728294167737	0.5199765078697283	1.299322251845851	3.701970800519149	6.635727144170168	8.155350617637332	8.79207502345161	7.565449946546337	6.27581428773518	6.017620464778467	4.8184149581126405	3.439055452570962	1.25027449974543	0.9666901530437926	2.427740706815463	2.2599810469931967	1.9138212156932326	1.6700886007051707	2.5726550926653005	0.8242262260157531	0.46198499836118856	0.7323346929146481	-0.30352095444612814	-0.5445405270174675	-0.6525632519702143	-0.6297777963174482	-0.07671514415602587	1.0323901052842643
0.06	2.434443660802941	1.9533420114201192	1.0099234092514493	1.4313342189230625	-0.009471407957924782	-0.14222666407281537	1.0266956588094658	1.416296780617273	1.4467687850856379	1.1496003132568475	0.250598223983836	0.00034463408800178286	0.2993726321303072	-0.3816541920467884	-1.5224812198486717	-2.0827131622468684	-2.444400241874881	-2.9273623455863245	-2.589340655898063	-2.0980067037798236	-1.7936633419274557	-1.2605607041932885	-1.4172914205277962	-1.8151025118238948	-1.2589409342675282	-1.3471297376883768	-1.9333027160030767	-3.7364817537110895	-4.75382425624062	-4.544293927461446	-4.3723343414641676	-2.1125108259253267	-0.7122628081372184	-1.6014201635597374	-1.8302147289183637	-1.7373788416932499	-1.8008366353409215	-2.3227492135027816	-2.851971884536354	-1.9104480250892024	-1.0878383144819992	-0.7136794927998764	-2.4682940033340373	-3.4224239860072885	-3.804898476395337	-4.6161557647816664	-4.758562835382115	-5.463449638967127	-5.843325608095114
0.18	1.8806865296709674	1.508242181720611	0.2150169023412971	0.5657130737983067	0.5206642574330829	-0.38046666970772236	-1.2340065682892671	-0.7082224567288975	-1.0552591764211456	-1.2713406758898174	-0.5118087221077374	0.7452741571883621	-0.15273027155409125	-2.950881178875555	-1.476839659349693	-0.35684151705042666	-1.071395566590418	-2.7704701368496103	-2.7891624158466186	-3.931271566536843	-3.4610060229312865	-3.366835164040431	-4.432089778724247	-4.203654675742676	-3.1345412539804016	0.4764560271753595	2.012270934118348	2.366035276370532	1.1415995313950233	-0.38178699285182915	-0.5513679188451732	-0.6518243148412068	-0.7964852802242746	-1.803027306740006	-1.6759915620145094	-0.7983701707259598	0.8664036800761465	3.1549883182149827	1.9020976466996586	1.3030969216851673	0.7945735456312093	-0.1650432129969701	-1.5596987743052608	-1.9073220003170732	-2.4404550107226726	-3.844641219641126	-4.2318936246186	-4.756141609032987	-4.790411494627982
0.06	0.5019247934067934	0.6434434932475739	0.8225504020981731	1.0289754909625444	1.2370275339026122	-0.21006173855765553	-2.146312413804118	-2.209031284868921	-0.48598055670631624	1.336257848612533	0.9941210436539976	0.02122102661301284	0.4200274855785011	0.9358679187796852	-1.0914585689666936	-3.024561813929054	-2.352639771094587	-1.431600254075768	-2.343426114299646	-3.9837821647306484	-3.9722089699337246	-2.8476452110438117	-3.00366860341785	-3.0854134016920938	-1.1207840862096887	0.031067317787929483	-1.0609504466092972	-1.9785756016820812	-1.9594064957887625	-1.7312920529329858	-1.297645849034211	-1.4440707450933843	-2.167974971370832	-2.89441801928794	-3.609440638400791	-3.303493918464042	-3.018175838407558	-3.476710326708897	-4.051652138273951	-4.863967802156957	-5.422031588135809	-5.577449839404267	-6.677795789289405	-6.717632832339902	-7.365540424645253	-5.446259298819996	-0.18115774679597507	6.053393864799837	8.564504611927113
0.04	-3.9388630408448293	-3.2513082911679874	-0.8185520865711879	0.4443301313431576	-0.41541672964671505	-0.3086499149194708	-0.4311073030303021	0.14193535884839292	-0.47338392449974975	-1.6468169317369004	-2.2727179245706424	-4.133455059244852	-4.8408367134480415	-4.153061470005653	-5.053002469003367	-5.897061824314569	-5.897729546332499	-5.958481319565514	-7.515392171947617	-5.864007828746111	-4.343349548907071	-3.786135242294556	-3.0654654765613714	-1.5394220704121366	0.8441536664707527	1.9982580407213817	2.6252349909718973	2.841420698526285	2.415992550448003	0.9301088237260586	-0.13401795308965347	-0.5212167827094447	-1.7123334474672376	-1.8505753728395504	-2.292849691534805	-2.741115155854807	-3.9248937431591813	-3.3923588408663505	-3.6741616499773713	-3.3399544112635127	-4.048065581284504	-5.263390385328449	-4.189092756818269	-4.4112448816734116	-5.537045522070905	-5.3244577495334084	-4.941336433476053	-5.608314329533904	-5.6020120561517075
0.05	-3.1087146168741526	-3.1785491163596475	-3.4080252452285578	-2.4666099505422636	-3.6223767042060118	-4.809203066494476	-4.13317809100208	-2.5267426923833014	-0.6872719514038508	-0.3962076962664369	0.01582176148214387	2.969679008267107	4.906611994576863	3.456590830685073	3.0360313663305902	2.214988816368802	1.1536813804108306	-0.11926431638383406	-1.0677072508631582	-1.4776071743766366	-2.7703677490152288	-3.3781619989072738	-5.004214015046081	-6.645857319147886	-5.822788601060118	-6.25330729675801	-6.753177977440394	-7.264120552195479	-8.590194033327464	-6.986698308284623	-4.489195128448337	-4.243718916126596	-4.649416484080099	-3.5902125337236157	-2.1861957101452703	-0.9603854805903467	-1.6444562837388474	-1.2342910674639143	-1.1973714923143532	-1.211129377700324	-1.0070397056980696	-1.1745875602703677	-2.0731729950205704	-3.3372649692922636	-4.139241168492191	-5.993298226732456	-5.524879743874116	-5.532215374128789	-5.48097825974601
0.28	5.967635916792105	8.640284029180485	9.53040414279534	8.558143947069446	9.06486680966907	8.759514481479727	5.743356416970542	5.094363212227982	3.6977656028039902	2.439273445414827	1.4072445991223574	1.07479840188887	1.1648205891870802	0.5263874258049199	0.727219537756632	0.5009266424294125	0.10127831123357822	-0.9683779888041713	-0.9602549718481868	0.187832519675446	0.10287642890848758	-1.459444411030013	-1.8111602965762614	-1.0976646888976944	-0.7361171327042442	-1.4600913446245727	-2.3181498619197214	-3.4577932692722015	-3.84414667116981	-4.865437964645267	-4.5869235096081695	-5.924350423188656	-5.813557950713744	-3.825780478590012	-1.7841260632981744	-0.55058806124093	-2.015387637349356	-1.6512535549503369	-1.9255708952937312	-1.1756494147793504	-0.2047480818706191	-1.114526041285579	-2.0975494818788505	-0.9816754036364514	-0.5767690972719777	-1.2015936280662984	-1.5968109672412965	-1.0841981368158997	-0.9917696595258789
0.02	4.309493857353729	4.287402090512458	4.215849393714336	4.337574031203374	4.4617248692753435	4.32629716907077	3.7274606217853687	3.741277670305223	3.8817484818411003	3.8163262554178488	3.836244244521666	2.079654159714522	1.632069949467322	2.219484500532843	2.451875409323449	1.6923170516244852	0.8210430717334702	0.09605383907053522	0.3695893021719172	0.460455680228236	0.7500620410994117	0.7135920925515364	-0.9413325932565613	-1.8475167299724404	-1.4698739442775093	-0.2678637065386482	-0.48192547787520823	-2.102138896421124	-2.7584861424497262	-2.1860209347950814	-1.8973651410739336	-1.9142112319977116	-1.4827808907049729	-1.677868810282476	-2.5064996535658253	-5.6680336825932045	-8.686749678339353	-9.783773395936251	-10.151924769352192	-11.18001500282142	-12.676489194208557	-13.389099671476231	-12.387319074945111	-14.301330320661847	-16.264524577887002	-15.3804383200889	-15.339074917442403	-16.46181014218405	-20.11390565278083
0.09	17.838564205535697	18.23946433979514	17.132120481320307	14.25643730763921	10.60386802137701	10.801274797063137	11.058383027271041	9.860414598085505	8.85140007471606	8.28856628720343	7.827126018440886	7.839660031192892	8.888311922777142	10.212767334368287	12.577749114897216	12.878087285173208	11.159215187553144	11.206303332936855	10.076697453582803	8.8772731374182	8.29849456897783	6.556126808277682	5.709107769670233	5.53305004906732	4.726613279360734	4.480343303888098	4.3316066497221115	4.013394005269795	3.892549208243814	2.151193786691543	1.7257880765734939	2.0676893249035118	1.0550831722057978	1.4080497578590112	3.1850165894143743	3.324563453439886	1.945754887732491	2.0223282860306	1.9991432613048303	2.277106834507663	1.6623000750464385	1.4704870331555213	1.8762369000750212	1.4955697543739603	0.5107865435029808	0.5391864711871435	0.8388270724514513	1.294777343320952	0.3000751446480123
0.07	-12.289720979075362	-13.054894777886986	-12.69370653718562	-12.014630447770323	-12.73046527918487	-12.76233333967187	-12.453003730597679	-13.220997419007887	-13.487320992830917	-14.521224234633593	-15.34377376211443	-15.428983574094161	-15.622347419433574	-16.44295170206336	-16.506638887644463	-16.472254336281146	-17.125114541135027	-16.35702563627305	-13.74554832804749	-11.735260909337505	-11.305493475344193	-11.136551668875775	-10.244414769335073	-9.76305643649205	-10.275022516690115	-10.164277887819004	-10.207598679248292	-9.519135425389997	-9.665712228540542	-10.304501991417489	-10.926995373798256	-10.880501529300489	-11.136751307874533	-11.790680649507578	-12.336099195861955	-12.801400067590706	-12.384428752114871	-13.179705014398145	-13.438443681181433	-12.023136027401058	-11.323981296517125	-10.284460639822044	-9.814147327105125	-9.445072505359242	-7.160184198836504	-4.34349027046985	-0.7544751569528501	2.9908024810559013	6.030314346678878
0.12	6.788766052033161	8.735272971520821	11.021283718110318	11.912245913917069	12.915629709822703	14.992261434502716	13.816660452905246	11.083013706139887	10.164569566807124	10.553236573528032	11.185649427252962	10.17017170027605	10.242046541754398	8.453021691373017	6.134905059374589	5.411308791417341	5.396059318069128	5.787715555075351	5.835786163513724	5.830217197434564	5.896019498731825	4.062570868219765	2.660181720022976	2.5664096057661183	3.8133957745930687	4.990997012960975	7.127449247574262	6.165503532728849	2.9728150367802115	1.18003305808881	1.7707015505813573	1.979974997656349	0.6977692236080415	0.07743024832241474	0.7868969200859297	-0.5853050990330999	-0.4206638744454452	-1.8740319404595596	-3.411179295203631	-2.6704188636127526	-2.621860901129388	-1.6215906560517297	-1.5469271871391541	-1.5898318705913823	-0.5549684575573224	0.20787002474203575	1.3256923444689903	1.2784365045396058	0.26429138532560614
0.18	52.95897821574137	54.16919801830413	53.869560254641414	52.22341146782827	51.89622027795126	51.447711597513575	50.73282420577131	50.4244228164184	50.77648627543098	50.03505779481783	48.60930546814501	48.71662023358998	48.94869071237851	48.95998811434819	48.14104568280183	46.92279999306673	45.324769557459874	41.42820000375262	37.83800570985568	32.83928291813659	28.372920023938093	25.515348336511423	26.0654822450513	27.70624149299627	26.31646040696954	25.2579297519013	22.797785940069232	19.123308263947365	17.60669867838122	16.318829109398266	14.288138011106255	13.219041241545682	13.725267201654482	13.164932126442906	12.528163068459492	11.71226761084722	10.189335265451774	9.428677413904566	7.941717554679585	7.484768881535089	6.655894771529624	5.614541481963144	5.217348329952777	6.040611804427414	6.324539995138792	4.708584263851023	4.601369567433046	4.06331529370685	4.489619270634975
0.36	2.169188300759913	4.068530987281285	5.622912221128203	4.322057956087988	3.4760271438479577	3.411334802802699	2.408211776447125	1.6358008415299636	0.6386832716354931	0.6068338489512826	-0.057289715061138224	-0.9774742129415657	-2.034051691148406	-2.3492525038671843	-2.307909576150628	-2.280816652973648	-3.4153103912901983	-3.743166202650144	-4.392544415184318	-4.160899556871669	-4.128790253951301	-4.4590183106823105	-4.338882728568834	-4.869909999193048	-4.184487962365921	-3.9481572341856577	-4.495796374805309	-4.377696012873564	-2.827769343850136	-2.879626186992553	-2.770373040406831	-3.0363401028282837	-2.8882118481347447	-4.4467641884408735	-5.035505869562257	-4.499411492159346	-4.243410147457745	-5.103610207043644	-5.48642545334215	-5.824727821045187	-6.706685814002803	-7.4420009937227505	-7.834049479536226	-6.343064433270847	-6.241484093640196	-7.835623233428386	-7.858198688754307	-8.07909697571477	-8.091054265152557
0.24	-5.8071850742782445	-2.177449817950567	1.4098452434051367	5.6655611719410786	9.98024163747548	10.969428545049027	11.489682780425944	12.159135270634401	10.579325243782819	8.288492659310187	8.976288771790564	10.23917798905024	12.7177752357847	12.332883890644858	12.141878754350131	13.021839028669987	13.926332752231382	14.501927093817578	12.962608178720124	9.23164010015499	5.347149270445094	3.1316319761566973	3.0427858486731196	3.7060312673550015	5.110313961806362	5.7324654316733685	4.472891885826336	4.360914437022508	5.923003397834613	6.029321268811202	3.755674023691199	4.173289765855436	3.6294335067169072	2.943153568691514	1.5412130300062898	0.9091816548890748	1.2754114655917377	0.6770796669921211	0.41278952912284694	1.3715486963532797	3.35177648610194	4.148143994684517	3.6272329354158686	3.551507613056934	3.031225130975386	2.9911332664752734	3.511626809717079	3.4058240416095416	3.0738443780866334
0.03	2.1213424057619505	2.0321660389412344	1.0527272723871235	0.15690463322304993	0.22027537448390433	0.512783158336326	0.17253004389041138	-1.6006593210853097	-3.4567996185799146	-3.4858606072363614	-2.595166221225057	-3.8782596371054012	-3.490379447931602	-0.5528710978709412	0.6186160002653764	0.3746207190991271	-0.4671959298287618	-0.7054480766628046	-0.10916862020829399	-0.894339128142768	-1.517792874899932	-0.9851890650494326	-1.1763840346750385	-1.1746099494269657	-1.630822530606551	-3.5221395296969433	-4.046482972828308	-2.481599878747126	-1.8658800998556941	-2.378261838358064	-2.7289374254522727	-3.4587966128028143	-3.335233733318077	-2.9503122327356266	-2.0322516372612967	0.8065668411908646	1.1586595714191645	3.8433989965421915	7.931538888961143	10.807271949615682	12.903507740180636	13.429949045531181	11.835209150071002	10.58596510978861	8.589974252534851	7.814105199885724	8.204367180204336	7.304092424666479	4.955704525795568
0.07	3.9970068657353863	4.109672847458839	2.9777195238435397	2.2751942016247213	2.09945887429037	1.178905423835701	0.09563767318572047	0.1921803438504952	-0.10767047906712435	0.35225152465119436	-0.33218012338780767	-0.11178102544700863	-0.0025732571294696527	1.2849483429542161	1.1104698101749904	0.7943759187438957	-0.0990514355078318	-0.4383627299869559	-0.3626458731764828	-1.853763656655417	-2.760309852837743	-2.4964268858137615	-0.4368382521781271	0.6436152377656441	1.6380544512047877	1.6045604559342976	0.2730671855216542	-0.28015384050867453	-0.8931049259951465	-1.0541163934023956	-1.2585236330435023	-1.6228307089507439	-0.4888101432864289	2.0206369103981388	1.0114720142314582	1.4153619334914822	1.8761685062165654	0.8978328781239426	0.14283321296952778	-0.3290582390440093	-2.1226670550774998	-3.4958977500289734	-3.0090317071277894	-2.9075643017675716	-4.914723807279806	-5.0625331157784075	-3.4182942785031756	-1.932080852074776	-1.3803811080842436
0.14	-4.544774415830943	-5.00229055122491	-6.034571156222171	-6.668964229837087	-6.298285406225922	-7.098912748320821	-6.218778147781428	-5.729704289203035	-5.110587389225451	-2.833738446025869	-0.5432524806357861	-0.2746219814216957	0.040656923917531174	1.284358775191258	2.4586543992538665	1.8075973904435827	0.869772966597445	1.7777836510379643	0.907961205102076	0.3272673262708281	-0.06959155103614734	0.14606585865050192	-0.4072563216119889	-1.6811378588938268	-1.9262431022510356	-1.9496207621397303	-3.5404247128061286	-2.7238164995256753	-3.3028936625632497	-5.846713882223554	-4.069080607228919	-0.9201093757429675	0.3824374689619461	1.1705660574552539	0.5391818306869922	0.53298819674783	0.9575656022580574	0.5033993168319739	0.5604946727765636	0.2923692377188658	0.06957755967520995	-1.0132094027928886	-3.4632893484280913	-4.146571206969163	-4.413048625506931	-4.233404281768131	-5.655189984915559	-6.293442351601897	-6.575140322888757
0.1	10.609397376622887	9.247549922983652	8.643628149424686	8.458360894662498	8.849416421127074	8.440314173391755	6.893993524216668	6.0622857127889915	6.683925801218074	6.671615104242264	7.987612341691509	9.876329730930543	10.524761888877222	10.189918340821194	9.989455539233795	10.406822654157843	9.699978272290046	7.962982596943007	8.04202408743128	7.925662997049606	5.7456072330353365	4.580072747636855	4.518705933547871	2.984565700101861	2.307450107506128	2.5082234721767662	2.2578459514918308	1.6432660986524823	1.7093654376411394	3.9768437662059384	8.371520399147776	13.511091168056275	15.217620733683432	15.34946615991852	15.349583802095964	15.680742220683051	14.317439710944626	12.920161735230984	10.42290415595577	9.65263171355177	10.930761603753254	11.383437676981579	9.711478424875864	8.433762027619451	8.24815678947968	8.21378082094352	8.82277093629466	6.940559093052173	5.117754621713061
0.24	0.9191661376750062	0.7659360124344019	0.3505929187707508	0.2530878013870179	-0.32540048769782715	1.1217849820804915	3.9312443931711414	7.701789286667136	10.248897641963268	10.634618489527085	10.876967163799343	8.674346220974137	7.648687903858317	7.297190591647528	6.011810284418615	3.915746951980772	3.590496663508567	4.449920273129145	2.1802095362426357	1.1734696362896528	3.1729578426239655	5.207160271235921	5.022251568934081	3.407678691458017	4.336906033770887	4.707749325570944	3.982237269031657	3.3881119113421576	3.784815731948484	4.374238870818999	4.171984022698986	2.2083788109569085	3.1284661609975117	2.9681044044733156	1.5513576448819961	0.1881218123776378	0.06617158766780307	-0.060617774425480775	-1.0314804848370684	-1.1440461479614328	-1.484441910792171	-1.54281192370901	-2.50043784380253	-3.834566393662932	-4.268712730217089	-4.360677424826228	-5.642445667853309	-5.681328705990602	-5.935970436632694
0.2	7.206042635903003	5.865515498026987	6.4176916488045705	7.4628568672903555	9.787618814504548	10.076589278477663	9.375526198889936	10.93730103195523	12.623892999613581	15.138092753160976	16.293024839954775	14.600057012588493	12.855201351176262	13.182131420436413	13.941522544215893	11.588247537553961	10.101913716083523	9.986342911515436	9.709387200705379	9.411992656572274	7.604099405564291	5.204210728231658	4.364729150424047	4.915310368785654	4.82154087375617	4.387838874023416	6.529661170491281	9.256071317098204	10.514479050862114	8.820566131156617	8.422410799816227	8.305479034950011	6.60369822550129	6.9686304292842465	6.3836331988657165	6.351185605468153	4.766901111539504	4.016509591201618	3.315927595547329	2.764041087524248	2.578578717466918	1.9654438173907636	2.6043574142260937	3.082882284845155	4.758632705914231	7.453493012350918	10.966699491007262	10.73990534303946	9.740757615379941
0.56	-12.626380322440426	-13.193111881569422	-12.78960443016576	-14.381173017346875	-14.95249462124282	-15.531672737690805	-14.514424839382691	-11.850877459894264	-10.514357449890753	-10.548775149007177	-12.250079965264575	-11.858658402604249	-11.796003101955009	-13.588965379606762	-14.764828794515616	-14.44414871137704	-14.283538021211832	-14.532574288307195	-15.103595555978728	-12.85672639913762	-9.683849432051232	-5.726593688446833	-1.7166548803867698	1.6797786324134378	3.271409091933563	5.58677403089164	8.660075653994014	12.087166337101344	12.772061870671642	13.01678058237109	13.221699312326457	11.223178047298056	9.153999309093983	7.810823361803216	7.431296990261693	3.4240502058507474	-0.7013928564732197	-1.5240250340858736	-0.7616587221609308	-1.6945102784435448	-2.957324256884121	-2.52659863634436	-3.506056102817624	-4.978573558176507	-6.00062177502398	-6.342321493836572	-4.607095930754028	-3.307949615466022	-4.20452849022881
0.56	-1.4547482455513006	-2.0849547904216124	-2.948016144545214	-4.004721364642009	-3.597097284065576	-1.6091227588186783	-0.17068531599075243	0.4158529605902217	1.4187611767508912	0.7558900432071383	0.8261974434595771	1.5809903472229578	1.5289430508674187	0.9571753384385389	-0.5907352892920699	-1.1594926213933405	-0.6534980564812329	-0.8985583744303653	-1.2266648579053978	-2.3242438678764685	-3.417418823844258	-4.2740754322917525	-4.163518303578435	-4.159531977964143	-5.6404552104933146	-6.625681637807361	-5.694384324830395	-6.719580871941936	-7.431497577836097	-7.450129276860785	-7.291414575330684	-8.739315808132325	-9.783100613453378	-8.64102759671266	-5.977762713205024	-4.320331180196696	-3.3489960788805817	-1.6088561032334852	-0.8240347641310564	-0.9383424992768425	0.13956225028334757	3.7378833193770475	7.711643682394893	10.220359448570477	9.88045133745193	9.501611195019926	7.486627082544146	6.037649968228102	5.058932275625345
0.4	0.3794372126278702	2.7156436465346587	5.1923017398396425	6.094491892624006	5.549959539106439	5.124526542501016	5.6592231120249465	6.406224229582477	6.266929444856515	6.071496301932662	4.85903086782389	3.5362615760038665	2.922321331421159	2.85363284327687	1.7794876771134156	2.5473165045587294	3.2834688426186815	4.574911730547136	8.489217069523882	12.958194277334215	16.686473080159473	18.911601312628733	18.645088342608993	17.1924366131608	17.14617872773688	15.722466188675035	13.279159913450314	11.674464715044621	9.982969742391504	9.337486908464022	8.22303957152927	6.271343965943167	5.795712130821627	5.27632931823311	7.637939417740874	12.393838234946877	17.20818240634774	19.46403029114751	20.336508844732137	19.909158677912707	19.89813006838628	20.148239078593647	18.252470869096847	18.913177454442568	21.06279599154678	23.18606032816558	23.711650381632566	24.226054852870107	22.15828892044695
0.28	1.3811227633381336	2.0776009342088884	2.630101145019829	3.7807236857553193	6.0342458272600865	6.936852163750885	7.447092477722265	7.929000698377223	8.090010207357523	6.18476689107046	4.868440394566761	2.778284364261964	0.15192099497053846	-1.4963309797049718	-4.250120175009847	-4.398436907424532	-4.3035305222713305	-5.530471763638815	-3.938701873601673	-3.365226691584091	-3.9469299944293184	-4.323804385473039	-3.4874789203544694	-1.2855077988241845	0.4497288603592082	1.4649023840004745	4.913364801713939	7.3389451746351	7.6199858788928125	5.707089725605286	3.844160096212846	1.8117124903153012	0.7330556665982613	-0.0406242697514827	0.45428946869353126	-0.8183178196456851	-2.0376968893162726	-1.971354894043607	-3.839013629689056	-5.704887206829625	-4.6194078903223215	-5.280038809627243	-5.924357638174008	-5.448064282223889	-5.449292525369906	-5.989638923930215	-6.977356143590754	-7.558983638213618	-5.863509991803234
0.1	-47.25779476270276	-47.20519054657793	-47.54415841073865	-47.5413329912879	-46.77175496982275	-46.89225845335716	-47.53897662116585	-48.15962664310137	-49.73928397548023	-51.47932013232665	-51.204148282460174	-51.0763405883671	-50.31597789743494	-48.49613719698994	-46.738132007613174	-43.557986906553936	-40.935664291199544	-38.55804880679494	-36.46703041455823	-34.3694879622618	-31.9210275617409	-30.84654912670868	-29.576962082565345	-28.775244089644147	-27.992333877720043	-26.435344798873558	-25.049632732982232	-22.69856462932836	-21.346188849245323	-20.576422069278692	-20.24973019956566	-20.52409995648658	-19.33751428894412	-18.643580633125225	-18.15967249597358	-17.638154070317952	-16.25929892386823	-15.289529388667887	-15.298828238903539	-14.719991396688599	-13.85149683316007	-13.388711374986073	-11.457326478281729	-10.61210453052935	-9.621611907401956	-9.536715079562	-9.289777823362385	-8.872981553750336	-7.340837954372219
0.08	3.6330980842517278	3.2498399100570907	2.706212014312115	2.6854363965164367	2.461744682423145	1.8486747917361654	1.4381594504505912	2.0068546317064104	0.5540772793441562	0.8620416702716156	3.365104823992077	2.9855878943707097	2.975496854417976	2.437659924960286	3.0690264861463206	3.2733734155592487	2.671433408144246	2.008089197156764	1.700103739774427	1.1799984358889333	1.3903710067757657	1.2957727113565056	2.5516263694509362	5.3855032292189335	8.468296043920262	10.520550991031733	12.247983395292437	13.4974254958274	12.778271696070632	12.0191830984866	10.995480400646215	10.896650219783048	10.276965461363254	7.393099572834778	6.48492715183388	5.469208251270409	3.785784657558267	2.643022560612316	1.706084677320213	1.3490613786340973	1.3343373890603019	1.0738442139951303	1.2624173653561144	0.8347072516487231	0.6127589479348643	-0.20842861524544531	-0.9010721264362616	-0.6268736539533606	-0.7992157707252332
0.06	30.18033094256188	30.796365496890516	32.41054299813311	33.798384257861954	34.26854761466109	35.17012646590912	35.30358853969366	35.94417898570032	37.05798762712958	37.28322592337619	37.407899121180634	38.068546303764236	38.79594801061724	38.9952171345232	39.30627551455348	40.085518718043545	40.614014428456045	41.59375752470696	41.7505986896207	41.59445909187909	41.66609730540267	41.965436355090716	42.89349153327258	43.258022103468505	42.59555982105795	42.90254964933956	43.31510495644969	43.38741756005443	42.70907018649588	41.868507944354775	42.76762542310371	43.47513134758927	44.177735608662985	43.586395774964785	45.55468135008256	45.30828859702444	43.40018472109429	43.47947268592725	43.8982988846289	43.67477409269776	43.94751518195602	43.701208082251156	43.784973009833124	43.39103561454867	43.93190194093171	44.22605053279089	44.011091837793174	44.246620060808056	43.900591467327615
0.08	-5.7275828958020725	-6.585611152489676	-7.5465229849092665	-7.996800626455638	-7.772708572170714	-7.396250519674091	-7.034040850079954	-5.57424156186876	-4.888605346605665	-4.619758668808132	-5.870448795195443	-7.958905801312923	-7.840772145541486	-8.795837385722166	-9.914159973173689	-10.600116782744685	-11.018016317061402	-10.831814001894926	-11.45397007118006	-12.166608785572969	-12.842663669476849	-13.292908181935296	-12.633215367437053	-10.954243667297476	-9.113779609992605	-7.210420094157044	-7.01274746408658	-7.10314987502386	-6.39176313682929	-4.910187783402868	-5.3842969159827945	-7.080680000663428	-7.558338999137021	-7.688400015098708	-5.307846861888322	-3.161128495164931	0.00040558985104865997	0.748680412267035	-0.04249019175802715	0.043235556898572725	-0.42702383980180514	0.4842304112773448	1.2909009047419104	1.1077402346213177	1.285274680163674	1.5092041697505607	1.8317613678600466	-0.2952614126576165	-1.61844009110672
0.03	-22.63698915759479	-22.422459176283184	-22.711727416128625	-24.094814976563768	-24.727412466320295	-26.358931095873885	-27.02705129149269	-27.488781266067598	-27.38268893088223	-27.848338347660494	-27.08330414215674	-24.470749513401003	-21.734967903933352	-20.510436489913467	-21.26906650918953	-19.725026006224567	-19.938368381511985	-20.053853980963495	-20.88125714371663	-21.229459551407494	-22.056919896107146	-22.613623481522318	-22.5486874417809	-22.87270315433777	-23.08636926760903	-22.6736450779865	-22.790602736724104	-22.85750291366861	-23.340120227273616	-23.351722573061764	-21.2257868532634	-16.54217748058693	-12.89594596002133	-10.367808419755882	-7.810807634792951	-8.843274797089897	-12.282173533788082	-14.828166533057527	-16.023515651664447	-16.97491024757543	-18.133109687371245	-18.92904966135346	-19.685393519763778	-20.519470180016746	-22.523829322506735	-22.753924724397166	-22.27972245868294	-22.32565992287614	-23.521742242051822
0.72	-0.44600406914192803	-1.030627995822023	-1.3035860690406835	-1.6794142122797027	-3.008630227965405	-3.3435005024123257	-3.847290734883977	-3.3881030612749896	-3.8547083777194615	-4.597928567646157	-3.0302486453899604	0.08393350991030246	1.0293720737699488	0.5359062540036135	0.2822598764999995	1.3093900245608054	0.3426547963716686	-0.6831857886395127	-1.6235652014308215	-2.2520288299465463	-2.876555596462808	-4.189959326050953	-5.304450214825771	-5.70322323564335	-4.54700890796034	-4.079391408069014	-4.119155715756925	-4.345651589130263	-3.824548989251106	-3.7626953516714394	-3.825030640995365	-3.5733515176069375	-3.3595870515794886	-2.677934288348922	-2.6525486962472797	-2.6399328610622987	-3.972866379088323	-4.0034360886086375	-3.474562486864393	-3.690766945032877	-4.219734615528338	-2.535486538619267	1.1818084989768067	5.12525635025402	7.669257885693327	9.021599407254811	6.287033229509433	4.90161324255174	3.784433556545622
0.05							-35.1348947223946	-35.15561716276922	-35.40395836888937	-36.155018482873274	-37.21424445073093	-37.4663359918366	-37.247047809039515	-38.07891239151036	-38.33155170012476	-39.022794718115755	-38.92723379886233	-37.83037663453035	-37.03610301546231	-37.39878040250872	-36.87491191488303	-37.5671996482464	-37.85586974954265	-37.347748989195836	-37.70961506312919	-37.931858654296974	-38.30215041626745	-38.54590366227884	-37.95222783771626	-39.012703028137224	-37.46198309245024	-35.338338311011945	-33.3051281244007	-32.44866672422856	-30.71636185281696	-32.06669738515902	-33.43646408807384	-34.14310681628449	-35.04293333870703	-34.907610721334954	-34.95972048355964	-36.089528571438805	-36.838939590422385	-37.385682757035035	-38.13122923454363	-38.51304091142214	-39.01101168622691	-39.775433795202154	-39.096424076012376
0.28	30.918565704111906	29.50563555419452	30.015288612446774	30.894720092366704	32.29982300458625	31.383895950364867	29.439408374016885	30.601752211736915	30.951391216823303	32.71953448713054	32.14482134674436	30.34695705162992	28.089382190922173	26.63824659063082	27.997551355831924	32.41786479954835	31.108858744013226	29.77628643604711	30.14086237878646	30.53271751051974	31.36364521004561	33.03790661610345	34.03520303773187	33.44830628999963	32.91836677797591	30.376739448554268	29.738192486372732	27.22718558792686	27.412310145823007	28.344967665782498	28.749233315145183	29.455175988765355	27.808471369288647	24.692809443546928	24.64580593370794	26.138352867382388	24.321921541140107	23.16522242201855	23.334722928393667	21.46542483417938	19.87151841018315	19.507137426137767	17.90921841548022	15.151207356569081	13.63182457942299	14.264398213749239	14.045156560443537	12.631989343010353	12.766109864454627
0.08	-5.842630694461057	-7.619625487713904	-7.348599909631631	-7.697543242017744	-8.28001493773521	-8.200217233911992	-5.820061479361911	-3.57827727086233	-3.7010555613727973	-4.133213847377107	-5.881410706797588	-5.841542533069742	-4.927975300428109	-4.5371776148321175	-4.596328944381469	-5.475655139018762	-7.519982893762808	-5.02852277022005	-0.4210915665423016	3.734948409590757	8.924650729954863	14.138838827109055	18.136147277948368	21.527337245356307	24.423752258365965	26.362295585442865	27.547747425461367	28.454248158559807	29.103097770982657	29.506323083685274	30.85238431441374	30.821259988602634	31.17797341301042	32.62627897498943	33.720663152646225	33.63164658241506	33.5586790640392	34.0767585158157	33.728442396912584	32.26961768844771	32.396889175717405	31.791238921865073	30.731484484297297	30.0694326968042	30.796365391226303	32.57979439240623	33.399949084187085	33.50704415143802	31.631857126179412
0.56	-34.17929171987227	-34.522289971529844	-35.382442334484544	-36.189220673493374	-34.982608759550956	-35.057562639688	-36.68580811051839	-37.05161164629556	-36.61589298271141	-37.16300196079379	-36.50766446561571	-37.72093832079493	-38.49784525680814	-37.51286519623574	-35.52922572548179	-36.348914348097374	-38.704155797307344	-38.14996109577848	-38.734976432014804	-38.688029316477184	-38.51682261177333	-37.81976212637964	-37.9445353385114	-38.36490722971622	-37.14274210549682	-38.34588228164343	-38.51551459751881	-37.40465356967101	-35.99544425481787	-37.7841430128732	-38.11215348731988	-38.616118588433395	-38.16575504305516	-36.501005731923236	-36.920982409264	-37.637736507751534	-37.793329120627824	-38.527672126917885	-39.560314386322666	-38.84737863042145	-38.09649633479024	-38.145966584949235	-38.89279778491417	-39.35174603091774	-39.0015371849924	-38.49723191929181	-38.54565529777802	-37.32466460003192	-36.29415912509824
0.28	-32.61603222741314	-32.79221821525678	-31.822886794350126	-31.663591791662924	-32.39111641332171	-31.927510318890853	-27.92294421650594	-21.20252913512526	-14.618726419577499	-10.136065402049894	-8.36682228235533	-5.806644204563099	-5.099797290988235	-3.779119930816094	-3.4036801115291695	-3.228796354122238	-3.5750014311934564	-2.770809784930975	-1.6048896978405764	-1.2549596038500965	-2.331225188909613	-2.784717134754686	-2.2222891120080845	-0.7912755285728679	-0.17023219357660935	-2.0929499717726685	-1.2786324792608355	0.2581211702344035	-0.2091926593284512	-1.0158707545342338	-1.7113382933673478	-1.4012824396004646	-2.5188946687877376	-2.5862372399671187	-1.5911634388239406	-3.347491917123918	-5.1712659204507645	-4.465192120909663	-2.735951796822519	-1.6391082900522491	-0.3611637545325834	0.30378251301137027	-0.4161695664563325	0.1672152012769601	1.2281026963947852	1.5190589920050854	0.07682860774576739	-0.50113191293417	1.3981620902725211
0.36	14.474816567862902	12.308372810263819	12.626123044915943	13.302848576439771	16.064049892713072	15.154681022580505	12.713022332828444	12.313173454235638	12.544525595384826	12.524375301557825	11.980097743678826	13.111255661293356	14.078282141445854	14.988818576100059	11.368125256522546	9.476675430693675	9.868496590193843	11.4566252301762	12.212489366212168	13.257555851433565	13.456154802510625	13.353998154580793	12.709953825046227	12.704394305723383	14.818801738700628	14.957920143718013	12.277725674032325	11.570149769980674	11.71241456841345	12.181075456462224	10.912609093489479	8.596949534980823	8.491294434631016	9.128958871958716	9.592184276513848	8.24755983239291	7.512299887130084	5.994559533175249	5.775201340473657	6.900149358366406	8.1488527507301	5.648525141413259	3.65191852517475	4.272187260306282	4.764474567319311	3.4896626367698076	1.9664402442135867	1.992746758116425	2.04392508562934
0.04	-0.3547240795137796	1.4887154034375953	5.260815794112091	11.848140852679876	18.295146155327643	23.728011416608	27.938643469839604	29.645078465196974	28.215659387119786	28.030615721567926	26.678655247762464	25.61552165077356	24.552731644324325	23.2794474927815	21.854475672445403	20.34289944791341	20.290440161630542	20.51627209487488	18.93758434926643	15.656774304064143	12.802001317557341	13.110933791783722	10.70709787172619	8.806902978593698	8.110381838443864	8.352318302781391	8.968653717559455	10.127446542995841	15.013187386208614	20.671256108538273	24.246358736582778	27.05490793446775	24.57480002703258	22.358488375707097	22.021572399629065	20.885666555937334	20.124219195077075	18.806745300351807	17.320718500410294	15.317015005516268	12.715156447979268	13.035082584694123	12.02513785909828	11.423181551905842	9.647546860103759	8.912092726810371	8.369865037566356	7.02757942671694	6.275369877282031
0.4	-9.448980402726185	-9.718722127982353	-9.364411451829284	-10.03868037306843	-10.24626467506019	-9.646325102805434	-9.836371184031414	-11.586149394653788	-11.790004359933349	-10.470988085311397	-10.528221989923637	-8.967935166903096	-10.052751638275417	-12.059782706217739	-12.132085190057865	-12.416247711750032	-12.706182273722568	-14.527174786581298	-14.907832875089198	-14.725686864834024	-14.425665627078487	-15.480188255318964	-15.814187208165293	-14.692026636369526	-15.813172421380195	-16.3364093240223	-14.501980842613094	-12.397544802293808	-12.55226945780035	-13.122515342056076	-12.799580923346511	-12.557626669207146	-12.733591880860253	-14.716985211387843	-15.245552528011885	-16.343174223058746	-17.419467426821022	-16.765065773052655	-15.454377405953451	-14.04667737153438	-14.373083029368196	-14.984421068946233	-14.372965167328083	-12.654300042282507	-5.552108905633361	0.08848626640265422	4.6945195012611975	7.001225520986637	7.076933390241578
0.18	10.33140161906529	9.1258123391828	7.587627349877181	6.305060693056319	4.705013127073769	3.2548291608790336	1.9245842481579842	1.228324284806753	-0.5724720876357168	-1.5678503001529762	-1.6675244652189534	-2.1882078011168886	-2.9787790925811137	-3.9076996215807682	-3.626973825883667	-4.437457033347421	-5.852167503015757	-6.04279245330374	-5.710783976561856	-5.87765405548766	-6.606566309360815	-7.027732329381244	-6.416060140412256	-6.15580112320567	-6.761734451702992	-7.5196009536150825	-6.9946922133714935	-7.632203656447693	-8.118004836690147	-8.205542346024593	-8.217056797782277	-8.968170048035276	-8.986621396101754	-7.161480120265523	-7.922934095483484	-8.342194640805204	-9.502394020290133	-9.415733553559832	-8.585109253127662	-7.50755631946798	-8.270158148642686	-9.653211803885739	-9.290839364409514	-8.388614500006469	-9.06424508031926	-10.240448913403192	-10.164318534681463	-10.57009583377117	-11.288513055148776
0.4	-0.8616276835610108	-0.9135592885856099	-2.0443903879173675	-1.9778170995134943	-3.10950427340903	-3.940005806097105	-4.742433569736853	-5.206383228317286	-4.2583026950453515	-5.21937239354024	-5.014829692104186	-3.357089132293517	-1.190572797283565	-0.17892544572413982	-1.978023107271781	-1.3783293794753533	-0.31809992861235514	-0.5851111336543653	-1.6240533225669012	-1.8880457160613275	-2.2262366825786373	-3.8044766694207226	-4.4906678576277415	-4.490512773855798	-5.92801046140994	-6.693935903631363	-6.1803289290372945	-6.123681985934397	-6.419152619776547	-6.894588502540088	-5.031614489548609	-0.5453368202944091	2.1950407630082225	5.81870809377623	9.039466476196374	10.40708948981031	8.256295665768086	6.281770290791165	5.319043833002674	4.6040224005178985	5.247453696546664	5.596131982559598	3.2165134191102425	2.1505153356985645	0.054926823810760084	1.0267961600476596	0.5092632223859894	-1.273297412932834	-0.8665293475220395
0.18	0.41557003844233265	0.3250181907872829	0.027809980301384485	0.12200712553362081	0.1529634328667271	0.2635668103101807	-0.9309803084430754	-1.602677536649388	-1.4393008002872492	-2.2544140088113025	-3.700138651840774	-4.501269017881434	-5.598092994057033	-6.9220848265504955	-7.167530151924751	-5.81191066800875	-5.140840875311945	-2.4729786380922505	0.9747015791137557	2.4568132481735176	4.758913353953453	6.947966791145376	4.901668060023987	4.926416356037031	3.9784282112064204	3.863811988974227	2.597804720562088	1.4053708481065712	0.23856605223348737	-0.5426489982762988	-0.38069043159364213	-2.0540043670388783	-3.205289529783194	-4.426643710924516	-4.8232304876366	-4.805648342566521	-6.76244008774659	-7.605458515738945	-7.7624219271728165	-8.121647118583354	-8.729216836267206	-8.669830789151455	-8.275115270911819	-8.731357875177487	-8.954540136750346	-6.5109901527668725	-0.5749368358312736	2.911518847882462	5.702926690841771
0.02	-15.886565245681474	-18.135828933972512	-18.631591737689476	-17.15440817160568	-15.53203072361542	-16.86944080788335	-17.246297651985756	-18.07949055057194	-17.796101847361527	-18.825632386793636	-19.3972050950576	-18.769441753949835	-17.831168935718146	-18.675510529459046	-19.911038806415903	-19.63286024270925	-19.482465503146543	-21.02843616797577	-21.375061403706972	-19.94364628942718	-18.68217441375252	-19.47486289145487	-21.22950669391774	-21.327461724803676	-20.958910806736355	-21.62442376281706	-20.751769978309156	-21.287869103522482	-21.06870435269024	-21.00832413375072	-20.07025689827865	-21.047912754836617	-22.556656046294613	-21.967924402528503	-22.001110358184448	-21.803246946588715	-21.37493806034719	-21.663178642461887	-21.23536176812769	-22.526262087553008	-23.63319206991691	-23.825038155413935	-24.208905405593143	-23.48428782810325	-22.70822848626588	-23.03626795072058	-22.715908827396618	-23.166562558644003	-24.487918307617292
0.09	-6.983283687324523	-6.699069558699023	-8.01203677380277	-8.461450862778626	-8.33373746852864	-8.864099079859805	-9.169884583149575	-8.159442837342475	-7.80753844401557	-7.629005464090042	-7.446702229291148	-7.095673573145845	-7.98972067680922	-7.589368205156703	-7.808340817250333	-7.863932374803717	-7.78380162715483	-8.169659476156646	-9.250880634428974	-9.789630170980708	-9.341793239878669	-9.081155968871002	-8.72117441767034	-8.175677202378473	-8.30954439045108	-8.572097866994305	-7.53366731493449	-7.452457175830766	-8.571373194934708	-8.501062491326458	-6.62189851798216	-6.932552058161228	-7.829250302584484	-8.860948945776514	-8.139824821501712	-8.341909661001296	-9.340489654263244	-8.60865074939958	-9.002624863533946	-9.745714127787394	-9.83805865253943	-10.913917013957267	-10.422345130972872	-9.258643186922235	-7.520784054337426	-8.117311862220205	-7.071033347525791	-3.2901526599365027	1.900269646252653
0.03	-6.04937725239499	-7.267106866961676	-7.551884031925752	-8.034462833635864	-7.897013051228747	-8.701224192529821	-9.418991955909355	-9.599731127383102	-9.141295959337803	-9.397274377834016	-10.121506928891371	-9.813565759728782	-7.131986992640023	-3.0935836209843544	2.662187978976249	7.02919737481507	9.694873394210028	11.960550731871294	12.711197027482626	11.10899576534036	9.676851495125355	9.542686263401926	9.400309872343065	6.952252617577308	5.2684851476308125	5.5173767822720805	3.7762669391599175	2.874732582178723	1.7531700282997775	1.7501489687504233	1.4038250265850323	1.7971747691367597	1.1412844923795262	0.0035490628883891873	-1.3211461555846071	-1.5008974593983595	-1.2379759488564233	2.003825716476662	4.476620344980411	6.094243596184384	5.120880479841844	2.71850213023599	2.7107799257308542	2.556183738595678	3.2323996391800947	1.8093346395236125	1.4066954848485125	0.8266904750683253	1.1491552094200301
0.08	24.696352288433644	21.305779780675394	16.44829175977955	12.386543741754892	13.149267915989611	15.382918002556131	14.077192401479415	10.563209359468814	9.308853411311716	10.523709411350588	11.814932905214299	10.636740671238492	9.30776661898853	8.767056027843942	9.269555957800797	8.368596615593702	7.740689788747083	7.674396654385333	7.580414064627675	8.174057418808275	7.412769375835765	7.557280850945908	7.67088487638901	7.893787877879937	7.578297590931712	7.0536365852572445	7.445169072194695	7.602670843072083	7.021365905439545	5.867289505212284	5.249729382719451	6.848991361476358	6.8528791295854745	7.455428668429526	7.56476632326487	7.353579807323371	7.07959693596802	6.545809250207874	6.431405592804289	6.415509940081542	5.4367158328131495	5.413389722728461	4.448388632015735	3.0599907170133207	3.1784393421829122	4.2209658406820765	4.614632571998229	3.4734163234790714	2.540153373585362
0.07	-10.836415827932726	-11.28668611305769	-11.764455866716027	-11.810638755534377	-12.31043656327428	-13.39029438140102	-13.917028152994952	-14.905733525522557	-14.415685716909096	-14.756675451810814	-15.087356250826844	-13.119926979983418	-10.703520716629065	-11.524168614288335	-11.815719539664578	-10.903248049413989	-10.496333291403388	-11.745972473555149	-12.091278078145706	-12.514604133229561	-13.243629469003281	-12.142275155571141	-9.90327538138662	-11.031323956086013	-11.905412888423513	-12.091052506680363	-9.024677896948994	-9.656909714678001	-10.47024578475905	-9.326826506696847	-8.341701702486617	-10.669207498423958	-13.29763613520025	-12.506481836752826	-9.689480441304426	-9.208254257329074	-9.938075061283556	-9.198349491190484	-9.18261588355179	-9.347259280799811	-9.662021512930778	-10.00783826904268	-10.18014063353278	-10.590748801635208	-10.852221655469606	-12.22096183579287	-11.747324079475511	-11.506334610066212	-11.185920132707892
0.09	0.44723601974282445	-0.4687038463862123	-1.9799190094316188	-1.8417387356901074	-2.6695489040334976	-5.421829536467747	-6.8290669453988855	-6.589389380639538	-5.873124810563773	-5.920954997774906	-5.850320018976028	-6.612974809646438	-6.920439481563889	-7.180076394123226	-7.001019726103188	-8.379546019015983	-9.443367547353361	-10.203972511445613	-9.58074214245891	-9.099250715279481	-9.153449948359821	-7.100483001471758	-7.011182379065886	-8.3137290086094	-7.946701677943665	-7.223704766097811	-8.697525586933686	-9.699625181876584	-9.90175063441366	-10.095346836743197	-10.222181374849043	-11.33294974884516	-11.729073412634008	-10.686281402718848	-8.76723338143654	-6.566894863804059	-8.245318361596254	-8.152892687571196	-7.898402898054748	-9.07843663437955	-9.538807875949239	-10.864410752645398	-10.340156003176872	-10.154626160028585	-10.992681736541165	-10.942602762787779	-7.760249492258403	-6.0482108439420585	-6.465611696044611
0.12	-8.556530683718329	-7.558592919520883	-8.219970090026713	-8.85524328990818	-8.604181790959139	-7.9012593347560625	-6.176667068024891	-5.693420250805694	-6.244376012869587	-4.5269480177494685	-4.764205736032707	-6.639812417783006	-6.837004822443859	-6.573657221822586	-7.877048696336232	-9.117431306438029	-8.35107641741056	-8.134446674386034	-8.670539826859034	-8.276078821056544	-7.553410672154662	-7.534310831212075	-6.974473156343272	-5.180900929235591	-5.982127343440027	-6.811322259890559	-6.176646747727901	-7.10964009820708	-7.92921908882829	-7.412524590256545	-8.352856952356895	-8.429559624848451	-9.435496775765415	-8.687164223272845	-9.543379942781847	-10.243342545873098	-9.9270356730281	-8.781896328540078	-8.018916079734758	-7.131483797720648	-5.531827913173103	-1.5953290508210998	2.027167533790106	5.5152342455348915	9.429338321176509	11.88770356442857	12.481681728441622	13.566654771887706	16.32694932203605
0.05	0.5850085845595956	-0.024769472213776567	0.7027435818500649	0.6202253190608147	-0.8142959478924396	-0.2451109212894096	0.4114387927676333	-0.631229743267788	0.04727172199771701	4.438324442235988	5.950687458275944	4.484644417028655	5.0398581095659125	6.303620869959637	7.18650115030546	3.8598490234595957	2.2789538763210118	2.191688751124424	1.729218477839261	2.1479468018138306	1.722326023944781	1.0449867964850057	-0.22985376878892794	-0.3872023563816924	-0.20527670296008438	0.24840772827186441	-0.8205358926884969	-0.7434259715750358	-1.062622616388019	-0.9617840499394816	1.1127588534078185	1.6002122053533085	-0.05985334504083539	-2.320673884968137	-1.3479681704388113	-2.0130344925820296	-4.279482966995211	-5.026615461805342	-5.816810651264618	-4.910782326892914	-3.5621326324458735	-3.1597810128770334	-4.0699685394204295	-3.516201597005761	-3.1568833576871995	-3.3233627934708494	-3.3428557246784933	-3.7270555903968585	-4.132428892192465
0.2	-1.3015638021460063	0.07759377213172769	0.19695574570921792	0.5956539759770649	-1.1815065256738322	-2.046414116980408	-2.2860822131575986	-4.24998460366092	-4.416877837738568	-5.338164031204798	-4.666197286437644	-4.668904708978538	-4.950652971268191	-4.006959763383151	-0.9722058757552432	2.8678107874440926	7.091260343533939	7.314224791681937	4.89883347856194	5.553851993219553	7.06693981821396	4.448009469991817	3.2840277776354583	3.3558034602898914	3.7505089692845317	2.866526598361169	2.302709720448398	3.460790646179994	3.086244188113092	0.4054644039666542	-0.4366699155239431	0.24722597079401254	0.1666029243125351	-1.4304304184796592	-3.024630925247891	-2.3865916546303154	-1.5736802656481572	0.9948569760683554	3.3461003622453873	6.1311566803920385	10.360157223222103	12.231328673956718	8.652601714824286	5.856833217778508	4.74833251869989	2.599705715244241	2.3552639256587256	4.189043668620364	2.8751419136462744
0.14	2.1977383893763616	2.161757150602476	1.3475851330341513	0.4796686759169617	0.08445329432925064	-0.04166720606637142	-1.226564071278382	-1.7413056176334862	-1.7485980566301222	-0.6604766133621709	2.7946878206331576	6.844985715000924	7.465203524127496	9.98513700563958	13.05776947221176	14.203195250611572	15.631356106480396	16.842264773651692	18.42360735241826	18.48744106360573	19.046891363397094	20.245027223437546	22.442171910087254	24.54470645608879	25.324185719351746	25.396785999755508	25.826176115897525	24.53851808975486	20.97842885844814	17.25086820353978	14.037683011688173	9.939791422035256	7.073951884588972	7.317294641010037	7.809087479047761	5.917216875081515	3.6078754133479833	2.8958137831164663	1.354018484623893	1.4776397200055982	1.4700015333662506	0.6462918217500473	0.9573204099512935	-0.10887751646246357	-0.24502556694860544	2.0139453635218914	4.099456622829969	5.42772103387378	4.165516497964198
0.06	-18.721629645512067	-20.6292067219684	-23.481611375362093	-19.598928177101115	-17.06267440026511	-15.56532614897489	-14.489626318612295	-13.326290173686871	-11.483144295129506	-11.01478139894455	-9.534720775593158	-9.600951605015908	-11.874854513340182	-10.641890227398392	-8.615635711588396	-7.7055587736785185	-8.553818530199223	-9.608638331373115	-9.228023600230017	-8.605219203663466	-8.931425472072519	-7.475009019510566	-5.80436120559456	-6.173212182890381	-6.482337991739627	-5.882749823795464	-6.70526632225085	-5.277997236459839	-3.89270309628715	-3.8677537572722116	-2.222800251197654	-2.6663527015803368	-2.4543780559055506	-2.8780636193485805	-4.656038996735376	-2.0192797282318224	-3.7161439411138275	-2.497191395417829	-4.16584510435959	-2.8116355597055787	-2.5901913147579023	-2.0632985551295207	-1.0364683413286144	-1.7842206700746033	-0.057239389498093374	0.28448790255856693	-0.2080107337921504	0.3045272429440331	-1.4241003448534002
0.07	-2.3319325293744484	-2.16771450758435	-2.5476710345520175	-1.4077700949767333	-1.1289839828046055	-2.2388635133607195	-3.5425890961189452	-2.742523702255127	-2.1063383304596996	-1.5713847097232687	-0.34747485739704587	2.3077019116812565	5.787990528386686	7.951227767802209	7.35906373491634	8.434485664154636	12.959027781181867	16.624604804868937	20.93718603733943	23.92905417956061	25.815759949520938	26.403088069519484	25.353569964502327	24.374863452771038	23.293609179811426	21.730598829964336	18.157690838272558	16.342325991581845	16.862592902420047	14.86203191939687	12.352224385136978	11.582100768041435	11.591922476405784	9.713303413924834	8.500866116574066	7.554943511385638	7.030813235226617	7.339837652547402	7.801506911468891	5.779594356240715	4.242028284045908	3.6970163088049404	4.254098850609402	3.942961809727329	4.560705847393187	5.019224437238236	5.041371301314257	6.097577368639222	6.927469751274309
0.24	-32.382028904752666	-29.953144166739364	-25.804056576873762	-23.957817423724542	-20.970825968526576	-18.356042947657613	-19.19968373700719	-20.838277141097237	-21.086238270501013	-21.767035901159936	-22.603183113038035	-24.052720976262997	-25.184380284758383	-25.03387132576531	-26.120651485542844	-26.827940329319894	-28.455467571210683	-27.833921119018825	-26.962333207368133	-27.598611624815163	-26.404368931433922	-26.56742292247933	-28.36525876186429	-27.23501243090645	-27.242555307258158	-29.383915635195685	-29.536482906386794	-30.14190769416596	-29.34454945663112	-29.129733963091724	-30.18699131343071	-29.60501092776287	-25.933209127676463	-23.896269760688476	-24.269390651187223	-25.27048086364185	-24.736157005848384	-25.04609063589676	-26.183588518795418	-26.487959546594645	-26.58414420229723	-27.750296518539884	-28.760837986437892	-28.611507602704926	-28.934479217732992	-28.909397879866447	-29.680707987576092	-30.795056573397844	-30.43542912200037
0.06	23.12981698985812	23.46568354645664	24.745504834525896	25.887225163766367	25.874079179780416	25.227171416697864	23.681777700579566	22.876684964079978	21.718912488871105	19.005289292131856	16.81345408965806	14.009409615700058	15.692758569268555	17.80801123434727	18.74823663759127	17.234018268851166	12.390460679296204	9.883865417284177	10.0772624408445	10.50037972477552	10.449693369406127	8.703113402446185	8.61588242980146	6.745180613858892	4.58525437377957	2.7528653899850823	2.2223118469436827	0.6586096086148885	-1.2843293058959588	-0.561776698451375	0.8785143898296468	0.41048341688156853	-1.4458853490801857	-2.4854895802843586	-2.2051341954432715	-1.1424290746172119	-2.116134110246435	-2.078157747826694	-3.3127885681911238	-3.1011206828285083	-2.5317382568458626	-1.5979435809884706	-1.5867453175270825	-3.3753082023659005	-4.710258959408705	-2.3710023612150337	-1.8266782648562199	-0.6491099206008215	0.7278076652282763
0.72	1.6810094254996528	2.245560332449692	3.605878681210214	2.6277164845505894	1.2181381748559659	1.7181656704528692	2.922237953922867	1.8919747678001997	1.2827991915033579	0.17561270233622395	1.1130093699695465	1.4899410274371547	0.613306494150514	0.39620164286912285	1.1770341319223334	0.8090171330754998	-0.6265411774164917	-0.35032062154217414	-0.9311183925237927	-1.6144912312840205	-0.6362383863205139	0.09982722860286941	0.172069889401115	0.9426872179918035	0.6740879765539987	-0.17024204078065708	0.010847869357789364	-1.3283807589464587	-1.298391544192242	-0.6194815465441579	-1.8913088349388971	-2.6414966873298766	-2.3529992607520143	-3.0027935820227967	-3.0073402407955427	-3.183528473263131	-2.631952201112476	1.3665257032308915	6.237878393416594	10.623820148495454	14.854461640471207	16.081590269939895	15.445750514366239	13.708914832810962	13.02633997859499	12.399595129063947	10.665247651432907	9.530553075704397	8.808884182012612
0.1	-1.0441677778122909	-1.9915755691432437	-2.798506249676734	-3.4540684639163004	-3.9458024330861363	-5.880583975993332	-6.742785711264446	-5.445869759898386	-5.442518601304279	-5.707610343992002	-6.560838053114736	-6.317833872611402	-6.754306510138058	-7.448450361071643	-7.45905205696598	-7.6941291112870545	-7.65890306790066	-7.9173236079492	-8.1290891032206	-6.692223677315873	-5.439913793860363	-2.148422280655822	0.8847167571076326	3.097869768420182	4.4526950336002	5.6914195018057825	4.649670540536718	2.8558906484792246	2.8580418849926588	2.9970444785567167	3.3245479351834817	2.615139237038207	-0.668299121052975	-1.5326812194923676	0.4510621558531298	-0.35893992604309943	-1.6246447191212496	-1.9752383817786878	-1.4548004875213891	-2.496452047762375	-2.9961273571045837	-3.046607423628295	-3.073743085991275	-3.24691944245518	-3.6068469257707676	-3.5475938661971114	-3.2685514276458036	-4.539660322604426	-1.1415920270893878
0.03	2.577500029196294	2.1020027505716854	1.995563104316858	1.3077436804613285	0.06255161943099807	0.267086626200161	0.6612110351058291	0.9044703731798407	1.7057536374264188	1.2520423284091464	0.5175612034039645	-0.1878448474826584	-0.921736962725582	-0.8499569847956323	-0.9727095215190715	-0.9171410072286506	-0.6597840020996486	-1.2230986473638623	-1.3368370639994822	2.027456341542603	5.41254040050751	8.880352700818925	10.08215888264062	9.359663770171565	8.447270832961621	9.583011937851062	9.172793160626036	8.774115452148258	8.782536940308987	7.627604701286359	7.862578899149078	7.33367554555285	6.956247352618192	6.920715229964294	7.7543344632896165	7.613306009031909	7.225252140507109	7.599459129849393	5.870355377071093	4.475849404385187	5.474410220408934	5.380566807037134	3.9871147308735715	3.0841796642959167	3.5648675438485853	1.1536443876929283	0.3741278477318062	0.3496880293541835	-0.35259604890335083
0.07	-1.671292462839979	-3.5342689334373674	-4.162343888492856	-3.098655378718327	-4.346724421792132	-5.565527029309614	-5.729853642389848	-5.054423415183344	-5.218570814178541	-7.334555985399362	-7.396982444377912	-6.497573457274598	-5.931330568242487	-3.4979791616552802	-4.384738315851209	-4.452714562543456	-1.93800625495237	1.5384608726462758	2.5223445137635423	1.193185632909156	-0.6062611419237527	-1.4650906376061101	-1.7073650463070749	-2.4728928637873437	-3.4700898498197574	-3.6230984262441623	-2.6035200135958547	-3.2123061313484413	-4.547057828109473	-5.239708796766614	-6.465962247743647	-6.162133906111016	-6.778203768396899	-8.565428328320202	-7.979691477746563	-6.181357196021658	-6.483299493236615	-6.524051575332329	-6.620479213899415	-5.736788508304663	-6.687916446652544	-7.880583459290278	-7.517812085902669	-6.992832115678482	-7.355127591046319	-7.498220657603305	-7.489517105922573	-5.730491077275239	-4.366914469980749
0.72	-5.165439154827546	-2.876259862295612	-1.3305126202726782	-1.8432648211127471	-2.3416791267383275	-3.1432060585141812	-2.8173265282454523	-3.247555007578441	-4.249865349474042	-6.0661930443664716	-7.910290169144254	-7.74264144498099	-9.204389821473107	-10.28349980090703	-10.800055163834514	-11.289914000120952	-11.13823047816593	-9.266085395449153	-6.770756227405968	-3.162070842816334	-2.0796473542296994	-1.725955795369778	0.5111547936755656	0.501739490571012	-1.341558382623539	-2.82212389339648	-1.9635588742516106	-3.5190112851768234	-3.470630095387584	-1.903262666826926	-1.2508422906949335	-1.3638384357884803	-2.2867507370655744	-3.8513476705427436	-4.356635122783096	-4.84408404021778	-4.700564504589934	-5.935957514796058	-5.259429170805539	-6.104407427140494	-6.118910034626197	-5.408680140838818	-5.6769819412065985	-5.418679010105826	-3.9589544149477476	-2.9569775459991874	-2.596524895876641	-0.23849507521034496	1.1913476783830035
0.06	-34.59774261174864	-33.625067059713416	-32.27407054861648	-33.639039938868564	-34.442639350433765	-34.30286068320056	-34.3488483184552	-35.713592041735374	-36.406573662635395	-36.410558622287404	-37.243323381591225	-37.57842022235994	-38.05170783858432	-38.54251011503732	-38.03331740307614	-37.26568994389349	-37.544451640132195	-35.771668740418974	-33.32808250680437	-32.67194285834854	-34.31270229502157	-33.59491829456257	-33.82701025059525	-33.2536825828383	-34.652517323533615	-35.57414049805238	-36.056253653393235	-36.61865651500998	-38.039684194282906	-38.52511621969016	-38.23958666784237	-38.688637794512545	-39.02248310163949	-39.54099286863538	-37.65386822205453	-36.540145717504906	-35.76829883142354	-34.80085256367206	-34.37013604131414	-33.03819697370648	-33.827270174316666	-33.52971330089668	-33.767833355747385	-33.67233565014978	-34.05212726566585	-35.257867492103514	-35.54068894225806	-35.90538568993806	-36.15193043114183
0.01	0.9962702981966132	0.126882602689264	-0.5416104789271685	-0.2553781268295552	-0.7018416258428815	-1.2361233310673256	-1.2362689450685878	-0.4341336993835938	-1.1783170538671541	-2.275094549257794	-2.380121926916253	-0.6755835630982929	3.0687044966348083	5.947381855783782	6.905997990280426	7.634579423075053	6.361117623443825	4.774371556618362	3.283221557233688	4.201819659982085	4.741821609125701	2.5580256328477304	1.1642970494651692	-0.08763250533380074	0.15976292346555	-0.590646354399297	-1.0144566962087112	-2.0930017987427334	-2.759288499679876	-0.03878634817736781	3.555184156742598	4.2840852832518905	2.5145171417677616	2.4756392244355894	3.9055354737001764	3.15178813448329	3.5296093348196322	4.27889746432249	1.3312404819104913	0.8681867342647465	-0.2766450761336259	-1.700209239559065	-2.470194462283878	-2.565726765129213	-1.492636751807538	-2.025581613547878	-3.231229271601215	-2.599385731027219	-3.1109378993452665
0.36	-16.629834138532736	-17.0678012241585	-16.627257093113073	-17.21182406717672	-16.401823177271332	-15.837580478408192	-15.792092859492712	-16.232272519408546	-16.21244641104878	-15.787581422377023	-12.965930364646788	-10.742971334530779	-12.731799964215938	-12.229361839864538	-10.521296118767438	-10.42922342329836	-10.720058309734718	-11.854638996160872	-11.970411780893897	-13.824285650571973	-14.676849214658837	-15.53979935772717	-16.281170466359207	-16.603459136111603	-17.154250160407933	-17.365143809968053	-17.945273196442514	-18.71715659333973	-18.92389803471343	-19.25646976963033	-19.859107142473825	-20.560893874607288	-20.749221618996863	-21.519563765946252	-22.282265713369092	-21.901212484920258	-22.81343170059462	-22.496688952192457	-22.508543624436193	-23.00530567743118	-23.46710862287057	-23.523367849250064	-23.198469142804967	-23.216126508334916	-23.046418667519013	-21.080763049864885	-20.02380167057335	-19.045360772552925	-16.640716560477813
0.05	2.0245032529889144	4.99675565930437	8.64094624758377	13.588517698955336	16.127936655925325	19.20270325026003	17.979903006264784	14.445369464459773	12.998416532400185	13.162041047258029	13.674595573675305	11.991323721622223	9.755279448895777	7.954805493536938	8.614278428970195	7.288745370225314	6.586569476668487	6.509819196711618	5.600512222646657	5.179207378866785	5.018915518893429	4.657635033712268	3.9175106331006617	3.8939476628221215	3.843536037618584	4.461931479647269	3.0624279774946785	1.533016570103193	1.3081242499492092	0.9021107175891245	1.4282506917157747	3.458238850762214	2.9679408118419346	1.881256511960295	1.231963801281779	1.0893423777554005	1.8176261315600186	4.5287044906895275	4.135350702249227	2.257562626143134	1.4099730048869006	1.47897336158821	-0.8617732925954869	0.45235437838595516	-0.07239620824650927	0.24011052412897982	1.1711282673187497	0.9671824830199967	-0.6354176184598757
0.04	6.06232338465184	9.214714518433787	11.235584533047032	10.861181484463522	13.134467467568463	17.458826812583055	20.288781929503365	20.7752869407743	20.595955389982684	18.46848480599936	16.36889080741001	16.133707115616787	15.834826088571624	14.594425975538357	13.503318715309355	12.511655342186202	10.33484753311604	8.872623472383708	8.489806710732708	8.555598280138177	7.6194584592761885	8.25253590573697	5.8333411265517014	5.5627227720706784	6.735481212039396	6.558805349891735	8.797842298300779	12.966917982828136	11.619922271396916	9.985376036023453	9.85883476388178	8.845307984883739	8.408594825307937	8.056484817643152	7.384706585320679	9.341726712755701	10.088465193893924	11.50518937362726	9.990836255548494	8.640954205236802	8.768244253526355	9.140729527612606	7.844817243456028	5.353537331329001	5.832840449126621	6.1283353505159965	4.453489211496567	4.105385769798879	3.097181422522027
0.14	-5.278826813853943	-6.161749682385391	-5.582117409308218	-5.433882212432838	-6.001420447854105	-6.77474547784302	-7.58236242275807	-7.816151227674666	-8.539702164140142	-8.104534718764413	-8.651882446643473	-8.40721863930397	-8.578619429308514	-8.92342286333944	-8.796105889573226	-8.760896711826664	-8.728594610890521	-8.817668103657532	-7.297204007802428	-5.531856464241347	-3.9631295267715707	-0.6573660676649524	1.1167682630793152	2.0714481479960156	0.9172113150988608	1.9422522265439142	0.5867122856160165	-0.4721140912850288	0.7369754968288476	1.3696851587876893	1.9842204193233854	5.9951556085176705	7.027645192982661	7.505839240895163	10.257721630314244	10.959935278708784	9.31924165104467	6.582774297708809	6.110898227847812	5.200667741951072	3.068151992487593	2.035234614223704	1.8897093404590564	1.37095983204145	1.1593062273307666	0.3741584307096062	0.001976894225251158	-2.0017287662405145	-3.0939149538527886
0.24	0.639594183634209	0.846604327196335	2.200630838778327	2.909356133783895	5.111066913718194	5.617368864245794	4.307899460450063	3.2834199929598746	2.3237438422710603	2.0617822594019977	1.5348345283186262	3.3802647528888308	7.7441414008263045	9.981430417199899	12.654656898294565	13.872835621680654	14.291738615562377	11.460315249545456	9.21660677858097	13.1077828051945	14.522364304995381	12.414292454881998	11.265755139501518	12.741294842808006	14.71687112555595	10.57701065104943	8.90834999337768	7.915813507001527	5.936239098422337	5.359949687101167	6.624307578880956	6.320281788795999	5.889377196207544	5.077357388180356	4.323911568301764	4.00256428727069	4.961203530340288	4.994044275797773	4.621642964059742	4.417328852420159	1.9161157184903779	1.814503368518313	3.711065362836589	3.6176321674608936	2.9409928014039757	3.2145454554548643	2.6065707228210186	2.734290481194325	2.587815910988315
0.02	1.9395837545284849	2.1131754328543124	1.6146010316304995	3.8801280577599044	5.433946311565023	5.062805957738291	4.730807855892806	3.645782525594221	3.8175202743892527	4.952122565026677	3.751617039675409	2.163347518329644	1.3307133721783018	3.872732742342606	5.3422738831530125	8.299958339330715	6.8198052070396	6.560799559940243	8.439928839892062	8.227740642848929	7.0123812433440165	4.522055508038058	4.121766312209715	4.8112393371367475	2.7913570877568787	1.1456646253621656	-0.5172325347667268	-0.8889128345339685	0.19656547302948013	2.915892176691031	5.486468092929236	5.356645798533876	5.2833375820462365	6.182152914950258	5.528041163885078	4.167032675057776	3.388903891100057	2.850073316354525	2.064942362975472	2.3177053289151672	1.0935122325144349	-0.08943281221384325	-2.100747194285944	-2.2811431500577086	-2.2013587779357664	-2.782864913423012	-3.524429883018776	-3.3284541428635848	-2.9236470990093153
0.01	5.273837714646689	3.412864714931203	2.794808548285779	2.4609050779866664	2.465059539966859	2.4441877883487066	1.9670642665625309	1.3778630858611223	0.6902381852133033	-0.5971329357428914	-0.9553680771079556	-0.3712125436767195	0.11164509986346616	-0.7676906667742287	-0.31190549607850926	1.656572773491007	1.7443298087995913	1.5747761871722545	2.451408993905588	1.700959909938831	1.4731868714596175	-0.38877482129230856	-0.4986171803839241	-0.5131983325537135	-1.533388439473434	-1.980824862185564	-2.156885841599127	-3.0982134966664105	-3.52519437780731	-4.014404336278478	-4.235096492703839	-4.095586150238468	-5.5763527470078245	-5.359443277880455	-4.888596045939547	-5.520357908440349	-5.185967636253409	-4.598456783143014	-4.416770033708488	-3.2435640018458756	-0.1459891744945594	3.3061341675685085	2.262342450989891	3.1863829035334845	3.9778511212243046	5.154539489620433	4.847998882401875	3.654989190038222	2.848420472711723
0.72	3.5164425647698003	4.57356508739441	4.134311932206675	2.577671085482063	3.4016634960095935	3.35911893704505	2.5720788537754764	2.1438481937471856	1.5846499062381696	1.4120519061137244	1.704338363188132	0.6913689427738205	-0.21199717672918084	-0.46564194832236794	-0.7893708830805011	-0.12548852224650986	-0.8744408897504776	-1.4145670191611508	-1.1730764893429289	-1.7145201093587374	-1.8705841809579802	-1.3988755043944323	-1.16351235026902	-1.7700406564690425	-2.3367834804046055	-2.3825126735150484	-3.2246542646786907	-3.0668709503926976	-3.6042496510682795	-3.470684136948563	-3.9571878776182103	-3.4001113450936273	-3.7134405301759195	-2.9227791240953493	-3.563779394178159	-4.428937226714737	-3.849520460227403	-3.9393954677953467	-4.309765308105682	-4.869560313376127	-5.108946338320639	-4.582240579470291	-3.994659202048524	-4.382091085667405	-4.621931056927181	-5.081041384962528	-5.153517724465562	-5.6103994901047685	-5.983692834232507
0.09	7.731465480010886	7.3328568361837405	5.793681095157016	3.7276914679316633	3.4225266889499544	5.848334902266622	5.3426070793604055	5.176308400527521	5.293348236613014	6.536515181807207	9.118132665008591	8.873141903029268	9.0022347720253	8.659336368015314	9.22709784154809	10.376013505765709	9.705860566449172	9.683417584505175	8.809566519154412	7.458804641244267	7.762940348179914	6.01503971702078	5.701267167376681	3.6114999018137475	3.7087076687636724	5.595848309961493	5.734057376507472	6.547635539055175	6.732909157860842	6.636887220508509	6.395256025185375	5.983579038861663	5.0538445587542	4.151490544689661	4.188248964847169	2.9960804626871536	1.8891295772380126	1.1736757665912485	0.6979926992200376	0.8752723332534771	0.8923466913694611	-1.0833178041835758	-1.251025858364745	-1.41935454426741	-1.5066611830543835	-1.3034924453012842	-2.2968278594999525	-3.034050510223132	-3.5895146670698814
0.4	5.741377522749744	4.702293592524299	2.862906126610074	2.044413383023681	1.31161908090467	1.0286134794378619	0.5021569644313431	0.5447129315885313	0.9810126520073617	1.582524421363562	1.0732183533000708	0.3456198039004441	0.24280940729968137	-0.4656330809590017	-1.2517559405396774	-1.438483176153042	-1.870313099772897	-1.9972737688139333	-2.1658086825079614	-2.2963042773196314	-2.236965775219037	-3.44659745863472	-3.9951624929465517	-4.48159618364603	-4.6076975344845295	-4.241240132553525	-5.008643578290641	-4.57584518610707	-5.307511922616101	-6.007118410579796	-6.763228328715371	-6.569318886686016	-6.366693034044886	-6.573909128055341	-6.751129363421661	-6.792303752935258	-6.714962478465541	-6.505412908243315	-5.825958754507589	-6.212226943809892	-7.017121824299352	-7.267685484695697	-5.8915175526905585	-4.4044766301970775	-3.215954260175593	-2.033780503098967	0.17888480370046977	1.8621920770353277	0.9310722551087203
0.01	-5.577331042001383	-5.8869691618351006	-6.389489832775009	-7.156933669370552	-6.703331622312287	-7.857104950966342	-7.436452861063334	-6.4496385489291725	-6.750777306795882	-5.779439717832975	-2.97661766975666	0.35549188694827905	1.4168975473690324	3.817124208596205	5.221130613349011	5.209762705888977	4.685353103290623	3.565863026625422	2.0210037057984067	1.2155190022701277	2.7044897941692128	3.4412726990622104	3.4286687234626356	5.241788294840866	7.291505545912031	5.4978982280974265	6.162778481542041	8.588193077661565	9.316465744753245	12.149390871298877	13.898317833564029	12.935411683085505	13.527311286462819	15.687849310090051	16.18096766401883	13.022967969350809	12.006550283323811	11.92320045305015	12.931789709839926	12.666199974839067	9.162305387212974	7.46938160564077	5.4165672197234045	5.228021326268191	8.43703108445873	11.639922591701549	13.203971553444084	14.61205228226219	14.970457516852008
0.12	4.7912569914861685	3.7427375691447686	3.770066757279526	3.791367100036016	2.2172887659015963	1.492310901488512	2.5949563600588696	4.000702090775189	3.8350441763765026	2.8379343736982854	3.352472968012929	3.5995870445125426	3.07199356535428	3.056258934153565	2.771438808541955	2.0506049648865776	2.5337405903959542	1.4734978203288343	1.0802966352176746	1.1269085922012714	0.7683431631735864	0.8957157753450069	-0.17973834174280512	-1.0998973188376269	-0.2059856867398402	-0.3888804611845984	-0.9488643996182482	-1.348879435726694	-2.4941002885506975	-2.599593672700145	-2.7815107331994575	-2.726816954001631	-2.850983943750954	-2.39738499355882	-2.489317011247053	-2.622844965301816	-3.7528673709013916	-3.910254589344067	-4.060792336328454	-4.770671560358224	-5.116891110276406	-4.954412264948964	-5.368115728669718	-5.735003804641934	-6.489801433933952	-5.69239660140051	-6.237014558751895	-6.2056238833168	-6.860433735539274
0.18	-8.354955728969546	-9.035251609121442	-7.986352643227853	-5.619394736868305	-4.767845108259539	-4.394920792233933	-2.3059250921789634	-0.07972431937861657	-3.3719207389456116	-2.9748440184877296	0.13899232218082247	-0.32047550949767256	-1.700645899233372	0.6549267879277885	2.6777502718420187	3.7088769818900182	4.154209822367722	3.852170542538321	3.300667008889132	1.2557747190874586	-0.03925313549579812	-0.21001863122060982	0.07979211782074103	-0.5616231521362494	-3.483248251404536	-3.5967822560594556	-6.21514025311286	-6.8878984990425955	-6.131067561567885	-5.87452636496635	-6.685325023337892	-6.9854843573888274	-4.958301400415355	-5.800631396104016	-6.926469467952373	-5.770031675640055	-4.801767336611743	-3.6403086880412516	-3.128805896283062	-1.949506847249605	-1.59367030198608	-1.833001099060251	-2.1973902399203276	-2.589881860239558	-2.244093612347676	-4.49851537490073	-5.731710396694034	-4.494126253629389	-4.759172769164888
0.56	3.8789477990371743	3.0963302334516563	3.3335932700182695	1.9673538783165228	1.8224676709922036	1.554348991734031	2.5163070262508462	2.423209034187238	2.111248162820786	1.827667503355066	0.9970467924083088	0.27935159570437307	0.6855068671470299	0.7783296153626154	-0.9061583873518089	-0.2274748307028176	-0.21920098468416427	-0.897566326692889	-0.9892562773325828	-0.6843143913049161	-0.36328417764280374	-0.17842517208701736	-0.16663530167078022	-0.6087968147704963	-0.9195502293841216	-0.8457783451845131	-1.066316778357855	-1.9944747698728698	-2.143610838385829	-1.168860677897765	-1.477246493606387	-2.131328586542157	-1.668983805801325	-2.5466054777918146	-2.694067228646624	-3.2505991406483616	-2.0383192675170854	-2.080680955921327	-2.548822149338214	-2.121202754703191	-2.0120148266993816	-2.085542199513071	-2.166791551442536	-1.3898297505141066	-2.4616296737306875	-2.115977614010802	-2.3842287651651652	-2.59493230919826	-2.545024290237638
0.1	12.674342734031995	11.210149516383279	11.792615516178575	13.646950374823017	15.690712562298717	16.417081889474165	14.838797430971066	15.524611438614972	17.181546946491455	17.112134336626458	16.49979037273081	16.251710052550248	16.090101724110692	16.1066560824757	13.662419025870353	13.515593172572775	12.20640055806707	11.745701079193918	11.104028773763375	11.47006510273943	11.654623356814842	10.79948259398692	10.59949629158961	9.430395021826214	7.171601154247043	8.36597828772489	8.53001760639074	8.849582315305856	8.226268044442769	9.465269616484779	11.315791153183646	13.582114395887398	14.977799113153072	14.349581213625331	13.300986120916242	13.696750081944987	14.917086701633583	13.84162064486971	13.52712024965626	14.608922443735981	15.179527832184657	16.363880785323456	15.952451001869466	14.594423671961192	13.858343746635722	15.090774638669505	14.36263293973602	14.760461370361082	13.075137663304393
0.04	2.5170587262523014	7.504182750324894	10.58354477410537	13.888842669598596	13.29050281024832	6.968167686764133	4.9389800049956705	3.8925575262327996	4.311180486337264	5.045679603536698	7.557621515119543	9.15710705088351	10.014450005791439	10.134375559781091	7.646753650810197	6.924407537810005	6.674975388249038	6.632908765349178	5.014135622062184	3.829258203821574	3.320241691762078	2.7387596487555896	1.683404466172263	2.049686280376733	5.40939516819391	4.097787352407828	1.5056120592315239	1.3858376933781145	1.8345353412895804	1.4785000222395652	-0.03929689055590302	-0.3993537966583176	-0.7616953737263543	-1.6335195031508292	-0.6626695901092532	0.7242086014198534	1.8640836730345356	0.7138867337983754	0.23783608576627557	0.02804093650544104	-0.3659884617248679	1.2735528772592133	2.815937855841625	3.9561487476886867	3.803384099236503	3.32630369400362	3.375972691835024	3.028369935010147	2.379703248945475
0.28	-8.822369765908501	-8.943713051519833	-8.577883973991579	-7.241273379834325	-6.395428213011783	-7.559756469989736	-7.3495926550910795	-6.389832821878727	-4.855035505970253	-3.2317984982828847	-4.05998862439662	-3.716394435146597	-0.9561037054108326	0.6360946733272925	1.0314721026412954	-0.4316766433592818	-1.4599259876816078	-2.976150842083836	-4.676095202339791	-4.7535241574361855	-0.9906717174291089	0.0585040928285423	-2.0997532379285957	-0.9095643392694512	1.8628255955325983	4.878198823118986	5.4417458448800105	4.369310074562243	7.769956841584175	11.03331040780143	12.704125779991358	11.122268039296138	10.041179178698762	8.410435396058624	5.290116708185032	5.249024834362295	5.765253110546325	5.3379684272856665	4.133553990962497	3.9569806833376404	3.766240389927468	3.5022227663280887	6.302644545053745	6.726765029312382	5.703798735117751	4.326583870452325	3.7302113342185166	2.827987696626991	2.1424187210629526
0.08	5.166784288455418	5.258979506586549	5.518756341778676	4.849241193749229	4.625427954378779	5.1324776025833145	6.967860716437393	8.264663564589199	7.767712993907601	7.16674828269629	7.520119081572993	8.20790513942017	8.923597390300372	8.590963450782588	6.95184918376129	6.777448927506221	7.895988837891622	9.45961913215816	9.56391880217194	6.742235133366272	6.109136856426879	6.14249629711464	5.969821312034654	5.232323333931873	4.606460154564942	4.631433176470949	3.780840505164825	3.2824299269454755	3.376697161958532	3.647825528535172	4.180491285876812	5.4810076665624905	6.363702099267833	6.3407823545632525	6.7529915860331755	7.360756159284186	6.380806742705687	5.217065320143682	6.077848882419907	5.228562654298827	4.112966531603803	2.714483574508243	1.6365846130365824	2.266091009249358	2.2133573818655137	2.0347008413318974	1.7628950480403986	1.8332989175965366	1.504899959219692
0.2	-16.306388924003105	-16.24980671830604	-17.743982353862148	-16.936843289808817	-16.309471397204838	-15.571040452973808	-16.307285980272734	-16.2850603731413	-16.550666785701246	-17.546555495667825	-17.383049674024385	-16.57808195727349	-16.882182936552613	-17.592737756249527	-17.328843164565306	-16.58744098604998	-17.427563245280478	-17.21650399820073	-17.756689158558547	-16.84987060016935	-15.573903569279953	-15.283146443140009	-14.220790268052028	-12.818543789954386	-10.027378948961822	-9.138515586080118	-8.901482381056322	-6.985256601780598	-4.642167410917118	-5.710015516171282	-5.553161665872906	-3.3613538336697175	-3.5281837117053882	-4.392574405727682	-3.570998755547784	-1.1129157215577408	-2.4632537463018593	-4.040776556561738	-1.8221498038910013	-1.0314516504075328	1.5618988438252757	3.0873887857099263	2.345731377034163	0.8493982868833072	0.18605929722143344	1.3303269065838208	3.3118442983998193	3.858189845356911	2.454386116689797
0.56	-47.63531107704383	-46.90751757729506	-46.932005982827384	-48.05733728639281	-48.81444313417291	-50.14838840521569	-50.5675402181138	-50.79067240771034	-51.650046552891	-52.38341200685985	-52.96981589593117	-54.481908564096855	-55.368241523885665	-55.13743227165252	-55.47682066583197	-56.30104666066417	-56.86643054210439	-57.406010893639376	-57.34674335540183	-57.98360810248504	-57.24073974924613	-58.35399095886338	-58.38267474798991	-58.91390815542269	-58.313192621805925	-58.164491539814605	-56.67130566106292	-54.864219104814424	-54.33001850222885	-51.98642490159834	-49.824420484189126	-47.396275148326275	-46.42557882862622	-46.93250743643552	-48.642011271478346	-48.84780461723324	-50.31062106502467	-49.97497890363205	-49.2174343335266	-49.71895411430212	-50.37012364013372	-50.87677848385267	-52.72858466018418	-52.17290970041577	-50.06788725594625	-46.77544677256069	-43.238136168175444	-40.198898324072246	-36.67014270527784
0.14	9.971350486720425	7.171065271246114	7.133376105340133	7.402538503693641	5.920626884802587	4.895262876401752	5.161879264855543	5.148633975708485	3.805895697415636	3.6634715849202664	4.7877461140625215	5.925504362647487	6.455661391740833	4.779880336804524	4.098106455141945	4.728290637670099	3.9383299695681444	2.281512167502271	3.1068400549867263	3.4285639018123604	2.1646779755097256	1.1295585063820113	1.0528916633862622	0.7448707771862146	1.0809357404141693	2.9505831275494714	4.809753791421485	4.63033478396693	4.433743144872722	3.7887138185109848	1.343593039009896	0.7238682723922167	0.44553017111308435	-0.692869169504057	-0.5113818315876202	0.03079619309059467	1.0276502336946933	0.3748714530913091	-0.8967163864814367	-0.4469724633715515	0.24470572608151286	-1.4177595207961318	-2.4050461742438998	-3.3606157092013476	-3.0991497261061696	-3.8182190161502945	-4.118162744012018	-4.498484875665241	-4.227071405716714
0.24	17.565098847531658	16.302295460692143	16.191374129586677	17.495259250914373	16.5678430835345	14.538162466296924	11.812979701511097	11.32195335497537	11.818871019408107	10.666105347482535	7.302991606851172	6.565062043572901	7.053007314279839	7.345316606736553	6.840324321224301	6.743783552090058	6.0953738476910715	5.966903189422823	4.745487285602003	5.465273620835703	5.7518550407877385	3.9997959798693614	3.738502271423606	3.539243317552149	5.563326461019535	7.261815571842689	6.852077470735068	4.116099411306365	4.336811305490535	4.803980312432678	4.017641860094528	3.5763925037038646	4.0027858447650715	3.811346943711918	3.108327495463385	2.4725355503028794	3.5449534104784632	3.8149113253438216	5.092495524602462	6.226652212537431	5.378054846470626	6.07369628712199	5.269352288665267	4.471333297767146	2.7328498093328406	3.392268612414945	2.689518042681918	1.3378613773718797	1.5081086957343786
0.1	10.841723975123422	10.875537842647695	12.441970402697152	13.704012213002898	14.526073424918401	14.47050403579668	14.238190456046922	13.471560149682091	11.617608496135695	10.430730731430636	9.975914917464458	9.985962363771186	9.614983043832446	8.601573114564012	8.31562149221103	7.972522584276767	8.27140824596124	9.94406425946682	8.29251608646473	8.451942331459286	10.086155203243905	10.038056622767542	9.62913487641083	9.468829996187935	7.6021104128199966	7.189268187199353	5.76886299780643	5.058489541998853	-0.6623353759707058	-1.4570775735443249	0.535801612220304	9.277804434925272	8.81232062467241	12.829866763439732	10.1865985340049	8.739460016329012	8.708649562498493	8.012263831518837	7.691938767838266	6.899569217028542	4.506597549523278	3.8324203919304836	3.6522692629873035	3.1245085695514234	2.636349091867409	2.18201061602106	4.489393311624994	5.952550471071511	5.169555699874387
0.02	4.913967149780291	4.3246367215685595	3.441080066580149	3.2042329085023695	2.7389503288108017	1.3541856457272416	1.8365412380185049	3.2756020039831952	2.7849346253398366	2.936763761079426	3.2267641078897285	3.4284340058313987	2.4557734873385897	1.6067531782870361	1.9649580571387446	1.2835544054450807	1.2817375981765906	1.496967970531493	0.3285706122560086	-0.41954673399488485	0.6635798602717955	1.26571301319224	2.701293933542509	2.2755119779368513	2.1428732417735574	2.8185501479537933	2.0254628369277725	1.0940870704341634	0.6974534929657636	0.9741882216711488	1.015188473383155	-0.2912275137557785	-2.4945043442203527	-2.296388816908319	-0.26263441846925417	-0.0207494622316986	-0.03306431072014249	3.00683444364779	6.331065346274478	7.840694895289431	9.379811821090208	9.800406601161022	12.188825903924283	15.142840552602678	14.987912976596583	14.335913180939308	12.010008972608865	9.777111641185797	8.056078982207083
0.03	28.61539151802048	30.022940021630212	29.78958314840741	29.602431201160393	29.36066619289131	28.402959322232682	27.396754065830173	26.45222195049964	25.768182088456278	22.13798872854958	18.990989775310418	15.90677179289576	14.398521670344572	14.555702388421032	12.560062304360308	10.801748136465243	10.047601372814249	12.691878148219608	17.763776860981004	21.368919496218602	22.880875793650297	23.191203236652292	23.86130663981198	24.17448516347951	23.558278249643315	23.5706389703224	20.997401682496708	18.82041177693963	20.887948921623682	23.290063950983274	24.58624966882541	26.58306238684795	24.584939000694042	25.112635789457805	26.072615037809875	27.683339214961528	28.589719314300986	29.5728794075468	28.2809249394548	24.066283638386288	22.53830294206339	21.461744970965547	18.889732747833897	16.871392625302242	13.2654800858243	9.229673394835352	10.164414083633126	14.958556369705214	18.96427896927056
0.2	1.4650132887634513	1.568403520742443	0.6937503016985929	1.0357257356141005	0.4390492170321352	0.18786165541395405	0.7306219306653787	0.6340013663587243	-0.23941591775503923	-0.5996014609292217	-1.3831882129886495	-1.0429683911588086	0.024566670105620858	-0.5059608965244919	-1.373463296045216	-2.4421104634367765	-2.9409087661785804	-2.9648966195896875	-1.9069017143684732	-1.156736817462921	1.6675763036582083	5.526950802570148	7.2129201576303785	5.782190127069846	5.575985292082748	5.920377228466684	6.5379032196096105	5.0724290603024755	4.78072964002218	4.668731129386302	3.853158181439426	2.564538061176407	1.9462452045347831	1.048426646404863	0.8168029808880348	0.7888653428233141	0.9106259966760106	0.8949718954518247	2.033598316926877	2.598035501879572	1.3933818650703884	1.588970500819478	-0.044261808948569126	0.2898253461740623	1.988930161515647	1.183178351275565	-0.17305268577170096	0.8028705196275752	1.7974212109968093
0.12	3.994124106739349	3.4561127159529192	3.8263984638569397	3.378709684160775	3.4890444425365033	2.5736658144274145	3.0700474729324156	3.8013695068564886	2.7317576311000167	1.8976568051176343	3.086924790129615	3.09684166805625	5.287040475156687	9.597245108340296	14.383644793559576	15.799518429095947	13.854809447535906	14.217554166157008	13.852933406086265	12.776685258258247	11.26543986110034	11.894462401705638	11.516402894370913	9.442468400468073	9.640362996865	7.862454263594216	7.5057282294991055	7.149924553486137	6.385495792627083	6.643150205289324	6.546453669174895	6.480133207270676	6.524076889988017	4.599514061143729	4.035772149547391	4.00973051550735	3.5994328269314053	4.109985880828852	4.079461579728182	2.743734156430776	1.748798852188635	2.525857174979379	3.0000909231807285	1.9277913098354489	1.4768955010209908	2.434927066219892	2.840125762750084	2.82432805329303	1.8796691959552234
0.36	15.552719818058996	15.406383088584747	14.960727366285091	13.345229376072126	11.786619866088934	10.959160529642133	10.14010442413933	10.795957063417589	9.941166876375917	9.06318026853257	9.162962442493267	9.001590143969395	8.501493852328323	8.658985634436839	8.051580084786153	7.955512302119907	8.268438790531818	7.32360241981489	6.565230765238198	7.089407759653824	6.850340801679145	8.177066568417096	9.102518287822328	8.225321822117849	8.480594003262759	8.576037650424972	6.240499960850542	6.21347987754222	5.677970706941402	6.165007258090874	5.386084412022264	3.9699651637650675	5.316535639403682	5.568692358938847	5.997148491528343	5.627146922988615	4.792787386215984	4.294572184325801	4.96325358417397	4.851697774054919	4.2994353795483775	4.020350686856176	2.7771779111846158	2.7145464488118236	2.6350096232920706	2.643885925265238	2.6300440701688785	2.9072764224800096	2.895685885244248
0.36
0.07	1.8949200670737056	3.130301547856554	4.180221135910273	2.5189624194650264	1.0670471654832099	1.4794495299052812	2.1603812464733565	0.8201085207686418	-0.532916607088346	-0.9672024189830779	-0.6460285827918284	-1.5642285879112734	-2.2668685178458787	-2.853554033317998	-3.9230788969095443	-5.894566502116611	-5.441895761248041	-5.080610136255601	-6.380411776273533	-4.992530960195836	-1.7087552574715303	-0.9209248436972501	1.4766950907293719	3.581437085963273	3.61052467529813	3.2967049531340535	1.9018252777359308	0.8763636017514642	0.42880384808140803	0.03285717227425522	-0.5243263235264379	-1.280618997651004	-1.6874470997866027	-1.924618560891986	-1.1270275317816498	1.2768280746725154	1.4993428028314568	-0.191169772049129	0.05467187240020621	-0.022554012961499836	0.004112599690223817	2.4707748796646243	5.784059334174977	8.160564880946694	10.19714451766177	10.802857913082136	10.75730222058236	10.48835738375999	7.926588712304195
0.12	4.954365145851298	6.312801495973844	7.4396348916476	5.4309267773427905	4.075342488841699	5.145002579653351	5.703134446896144	6.250808115304039	9.569710805038639	12.046952168874768	12.214801497429377	11.550265544869234	11.444385515903804	11.652676204077196	10.556692147179064	8.411531857619039	7.775431151615081	6.486143982911301	3.8281303809057334	1.0118886143130936	0.4180143095342288	-0.27017210807046865	-0.32851244634551335	0.4239725684260307	-0.5621734004659515	0.1273781247676311	0.9337563208726039	-0.3963338997927366	-1.3600474593709038	-1.4363911110972154	-2.4317109408538258	-3.4286524033712027	-5.080336117537698	-5.5068236332185165	-3.0153675839756957	-2.0361488146682944	-2.140041543802809	-1.7902496400932435	-2.052075752140304	-1.7212596207436448	-2.496433804774327	-3.429850403321389	-1.5235588479336641	-0.528507629886434	0.625645448347754	0.9601579786992005	-0.15651229592322835	-1.3473749133970188	-3.2664842326737755
0.36	-6.063939884041545	-5.999270517315807	-1.6169429164149633	-1.1366971379531137	-0.45695270433519397	0.014096882412495404	0.7633493127855431	-1.7681296674563427	-3.5395500496237062	-1.6874108685004288	0.55598998993419	2.2869356861837886	1.2208077274184603	2.5582149647176777	4.31918787256474	3.052226466924502	4.588591441058014	4.983229800907878	1.2904331404007578	-2.2961349970902063	-0.43475216745332546	-1.3409553279694961	-3.8154352838913326	-4.102713925691262	-3.661280834379575	-3.0879816226396457	-3.7078706416136527	-4.475675824273033	-5.525646181453972	-4.1595888847069915	-1.854576888491259	1.0750060658466936	-0.7535392314922618	-0.592945742774063	-0.6123649623800276	-1.1620509827786663	-2.667159145869718	-4.47057772129137	-7.323686719863709	-8.179124199427633	-7.7381992523591165	-7.396849294312062	-7.037897742182956	-6.681544863332412	-6.324862171763833	-5.967968001845669	-5.612127263398769	-5.251389945064879	-4.796130339064241
0.14	-1.8167533088375478	-1.733857795861205	-2.320522190898778	-1.9630148714885038	-1.1249242840849405	1.2513362782150779	3.4309961157516966	5.177526884010035	4.793692172098545	3.4850404533617834	1.6869696398042464	-0.9875690504860941	-1.1559292850052572	0.9599891194274406	0.8698480714166124	-0.9444530200364198	-2.0125519093450848	-0.4241552178289467	1.7156603720377532	0.23452482241936679	0.6894896148234224	2.5228697519556107	2.6537747527009756	0.33466717511846156	-0.9628709439114544	-2.1556334821972314	-3.9592742081380123	-3.6282398849386794	-1.1187746187706225	-0.45541454475019094	-1.2837972710849783	-1.533591296569007	-1.7583320899760366	-2.742988161958124	-4.146336452479382	-4.105805018861567	-3.7826259135926534	-2.159830642260509	-1.7260895896868078	-2.5904946906492725	-2.649160503797667	-2.1713669026259055	-1.880575315866409	-1.6378160107546549	-0.18222549923569886	2.3614197658558567	3.704447269517175	3.023484847725612	1.8845105274001952
0.28	4.297026588885146	6.835114403776203	6.087294035249563	4.402840243759655	3.2999254422141178	2.8596736307837034	2.62235005784909	1.5167871232880827	1.0163241789088246	0.12361750780515735	-0.6230720599372859	0.4838959046425231	3.9901759059135316	6.05138547940966	5.08019608745024	3.8138409122575183	2.6733390098977736	1.8091791796058843	1.4581201665923302	1.5473287079743656	0.6937702485210764	1.0133588992936637	1.6976652737749873	1.5912651903127966	2.191900847471622	3.979121178857852	3.3422875079564918	2.3188690742699265	2.780170938124286	2.4644380740564316	1.4592502893264978	1.0943488111126456	3.0997290600105387	2.0341414016271244	0.8940666580572483	1.3837789702417567	1.7058268173278606	0.9202347754304725	-1.7462841400205207	-1.6147188627685054	-1.2735986469467022	-1.1384051901473384	-1.1566870941649299	-1.0819860408793005	-0.621456945801313	-0.5194372071391271	0.11051738437048186	0.9134110802275899	1.1427022402486386
0.56	5.764946505644389	6.117826858466458	6.671735882962807	5.124977775085853	3.6609676553852637	4.845096597685725	6.432766094456127	7.267785989572758	7.177000957882086	7.065577855203813	6.7958305586602705	6.086740738066553	5.8390586533451625	5.993251454983124	7.227145397518711	7.4188086496907175	7.890166334459707	8.36025590935651	7.344129583172148	6.5101136933712525	6.528760431735449	7.584049860210257	5.9483791963196495	3.2371390605175208	4.221847400874935	6.230106688549654	5.651032258482246	3.6716848987672535	-0.0882852406090393	-1.8778360052830578	-2.086058107389718	-2.4508664988310045	-3.010217929471395	-3.4132039602183823	-1.7756129932799638	-0.4243123319301958	-0.6004421867275198	-1.1979336600223576	-1.219410947535323	-1.3930367183434385	-2.446308909666257	-1.902604463681186	-0.054207602861083615	1.1706694329555063	2.0603763276410803	2.583748768815653	3.5216231904482385	4.364536998733968	3.156383059106531
0.03	4.86245126564684	2.409665261530236	1.9140402320705974	2.5246694124234637	2.088606790988017	0.34195664798770764	-1.8851956834831611	-1.5816802375137797	-2.8922771188782477	-2.6481289525167355	-3.2700010556781507	-3.944183173686099	-3.0618186368170015	-1.3880653258772142	0.22710587811270244	0.95096426909749	1.3949872042574967	3.1195503442481822	5.779624921464723	6.706713046278715	4.669135263073571	3.825589002065527	3.569906942909043	1.9809875583917602	-0.3309402466318474	0.5903314433313867	2.1530216904876838	2.043853434636624	2.688113385880037	5.519780068909469	7.519202537720673	5.759061466908449	4.630529818093102	5.433587532188511	5.024667168235602	2.91818423642885	2.4288160225845843	2.7483857933445677	-1.38962119528167	-4.910257643730304	-3.6937353716004324	-1.8695663279959476	-2.1133502094619345	-3.23106226526145	-2.221508405402595	-2.0230959809921245	-0.1962324740300616	0.9364489237255569	1.3154956725082414
0.06	8.720132428955573	10.676421588786809	9.511084476198278	6.752610669099823	6.084892517913836	5.827093674139299	5.789921895285481	5.567646698231613	3.919573711592051	2.970177003320323	2.490278384768011	4.306767062348726	5.765494198455549	4.6681830508464515	4.13741655383744	4.160029506962928	3.6851912844549943	2.034497091465873	0.8380000008782815	-0.11095083298596364	-0.10846629996436974	0.37116020473161626	0.9909512532357212	4.48030851534066	8.156510830150545	10.246557864851823	9.15257144193717	6.77466767732863	6.188511416095871	3.9204908133913747	0.39815026637710105	-0.4826868428128819	-0.8782197184684719	-1.5730213921402125	0.04988398587562415	1.9649181975003245	1.9286509084188737	1.2711447043221042	0.19942812662385734	-0.1416948604161945	-0.19498883416122226	0.3917491121196264	2.120649919040197	2.188103706684764	1.9922911840905897	1.9889051836355378	2.847909018580097	2.356258865888087	2.8529934937120984
0.72	-4.43289649916332	-2.006857709405651	1.2219415166051704	2.5616746195178948	2.343619448899638	2.8197292329247077	2.709077570933111	0.6463931550014976	-0.36017797367351534	-0.7297800809734767	-1.9864841191870966	-3.0552749855615176	-2.077312339008067	-0.5056283578843619	1.5446226038281168	2.8339301621172055	2.55484401415319	0.8742822879079455	-1.4457342952142724	-3.4235140498377206	-3.555935747752031	-2.549966941974901	-2.6793732171382842	-3.6423449615129684	-2.310799096209493	1.5697539659880846	3.118377782942261	2.9898166050685973	5.109748601165499	6.335318100511266	7.332939718665195	7.4265748154110085	7.410068984737784	7.243154352947705	8.044161617524402	7.787306810600988	6.620359314405597	3.608595945786675	1.1669295050255144	0.6744180969684948	0.09179853192476628	-1.3055311609177949	-1.8778860784100857	-3.1789033642277147	-3.022197131842411	-2.3986078169212846	-0.40214296015851403	1.0662270603158817	0.8110262785604192
0.02	-1.556332492715292	0.012896032100087496	1.8844838046667078	2.496165232718397	3.2021970713317174	1.8189612831641213	-0.274179415554201	-0.5642758567388242	-2.62626707449639	-3.5698225703565285	-4.626581649781514	-6.228801598287404	-5.095839567202255	-2.9352796026785484	-2.2525300719098595	-1.6212050217645455	-0.3066599113078041	1.8551454550157516	1.9716851402779554	0.2779107402955745	0.5749912972130815	0.2862717602675531	-1.8274536460379665	-4.056277039170787	-5.91230875079583	-6.101786590715058	-3.856355789453346	-2.395185794230244	-3.6632440564595328	-5.590312057236062	-5.989923288592884	-6.6841147590157775	-6.268668813055285	-6.502816107246247	-7.578020791338709	-8.319540400747151	-8.694946182769947	-5.314966027518359	-3.5685246801084602	-4.017015521165234	-3.5797857355589002	-3.546398439962836	-4.696770998263588	-6.727849299708453	-7.381503116718093	-8.007634539099818	-8.179484577103189	-5.13086256552014	-2.408360062099881
0.09	-2.2447805754362946	-1.9904317551097108	-4.125894830468724	-4.906295205117736	-5.366063592517911	-4.572887644301765	-2.380786277437153	-1.2403097583158527	1.604655065805936	3.3698191355176377	0.4180031467025387	-0.18738439167270826	-0.8020560788853288	-2.605357807208783	-3.299069053659508	-2.928636359233998	-3.271060588823943	-4.26670868595906	-4.687791231825791	-4.5128313342013655	-4.055452709972528	-2.900922906539371	-2.787085757089258	-3.370744550567615	-2.4641006990258205	-3.8559513269715424	-3.8050245696240097	-4.469110675010256	-4.949571076579545	-4.62067913921026	-5.61891242950977	-5.783890739913566	-5.1479781496364225	-4.23818811247444	-3.635951408442061	-3.591596138581977	-2.5844152561749496	-3.2029299589092517	-3.1633113224531826	-1.2676097935314772	-1.3143522088138013	-2.6681849753656337	-3.3657450655779897	-4.306731759580806	-4.801860445931709	-4.666633149485321	-5.352973496436647	-5.615793272066838	-6.189220627444996
0.12	-2.0352003574354782	-1.9714081401875205	-1.5909215429073882	-0.27472366413230986	1.7348190892445032	4.117266563283536	6.789880232171171	8.50331915365539	9.62284547636957	11.917613984044898	13.96630818154133	14.13017834662734	13.198224728572448	12.913580182746152	10.58371948347817	8.146922088552039	7.99561669794803	7.589909542944724	8.635802844657128	10.530443582325724	12.240837589674946	14.19769168231381	15.84246420593579	17.203123386666995	18.317518605184482	18.02674410168907	18.071897533839923	18.95245424651454	21.231576005630835	22.311360103568724	22.434638492882137	22.805357282060207	20.11632059281053	18.744346122072407	19.64804256685293	19.30244552222606	16.722688027977917	13.37035731639157	10.4121728413514	9.462750126469707	8.614911381565925	6.648615273826778	3.6888078312796324	3.2331210959603425	4.912489008418582	6.938292742533079	6.514367717424115	3.241210693956603	2.147983963054962
0.1	3.607597475970479	2.4958076627169774	2.088733272021223	3.220688331431923	4.445913842150503	2.7181783101117745	1.2889417254628768	2.4373052714911765	3.6504460590665886	2.5579938097509682	2.634880215563065	2.91706352768324	2.1219882135276507	1.8340284184377609	2.828239711844901	5.371477611645616	7.807389683692698	6.641640191009223	5.171569451906123	5.241402394526617	5.3176311938224785	5.535654529808134	6.637237295607697	7.2443124715411855	8.575980146035697	11.479978498417019	11.828112800878365	12.752513763230219	14.061730156268844	13.803330150521184	14.018479393120394	13.45239910541229	11.655853179136962	9.615492812294384	6.6241661619314485	5.590144771620743	5.811277682818989	3.5635744349168803	2.362312443575597	1.3039736344726762	0.1364138348493782	-2.037565153536967	-1.713616964397005	1.0697715609047833	-0.2177328339019624	-2.218002198292254	0.01465644762769358	2.1806535869599344	1.417026056361813
0.72	1.2440620874449309	2.7110141636528127	1.7287589088937665	0.8478252481765907	0.32149061010218105	-1.4782947407872982	-1.3514830292776097	-1.4326291902964954	-2.010024571324145	-2.039299192207345	-0.7006427301346605	-0.16143445224074782	-0.8180868103945045	-1.0513131336517958	-1.0749334005023314	-0.29818698375113684	2.1020141496065037	4.999108438194405	6.98686879041481	7.034989964809263	5.597858191043365	5.657306836786198	5.6409855190674065	4.945035459818818	5.102480556706233	2.9954408549843095	1.6639409585444511	2.091300057194154	2.404476728516805	1.2896901621139918	-0.174178926575415	-1.021818871639809	-3.1356268467682327	-4.809141289854566	-3.4882195470702015	-2.4439579867261045	-2.111119642020334	-1.4820637035265776	0.025035870084536782	-0.4031605498532542	-1.2496521675858787	-0.7980099356078867	0.21568896808729932	2.790417153583512	1.0484511927106226	-0.9944853622313445	-1.6185378342860162	-1.2480122258578277	1.3207965825642631
0.07	5.050792282582464	6.10845063913937	6.72320010380448	9.00467238401771	11.1713704490694	12.447456955364629	14.21893195926053	15.734588007721996	14.722654797617963	12.994297823816098	12.224126365841556	13.294012048419674	15.38142318855489	18.015804690040966	18.969105348050817	17.204302860452003	16.537337408282298	16.791884680911252	16.2287790896672	12.732881729178317	9.803854305524894	10.426072835272478	13.710795572562162	17.351462026631353	19.53711539877871	21.626019844905485	22.511262919874625	21.903808781742526	18.374157318331186	15.374155244537107	12.675108300397312	12.809417295768426	13.03059089906614	12.011039193798155	10.285442397037158	9.005089772542426	7.562563331889592	8.254117120848825	9.610752762898699	6.535998872206704	6.024505563942952	10.206454012081608	14.503127448818574	17.140116936884823	17.471182695767766	18.759684827681937	19.90438347147051	20.859942403172994	21.875167303997642
0.2	-2.4648025299366765	-3.5930684689166057	-4.528206509393243	-3.4550533459709314	-2.5523688142670267	-3.5770290103745808	-1.1451265194369071	1.1860041211973424	2.055564569217289	3.330325164111521	3.369970648075082	3.080863995352651	-0.6586438360743827	-4.208389618112598	-5.365883069476865	-2.3133278489379236	0.7932250461628243	4.160850599187761	6.4962249716624	3.8325080215854754	1.4345251713996774	0.7906230884596965	1.2236695314365988	2.484442066089329	2.1050384000033517	0.8782846764970174	0.3063273570987448	-0.5129923800946017	-1.345111625340003	-2.2294791838872854	-3.178422046554857	-3.941512959381299	-2.277731038557029	-0.7310508886939289	-0.25730158624191546	-1.3291047645684344	-2.6825764159704164	-1.3870861016075722	0.9686760871143179	3.184976894857215	6.263142729975378	8.769980650525916	11.429182705838507	13.339846801678014	14.812140784391438	16.094875981966915	16.8392751476297	17.825879681322284	18.590265333255466
0.24	8.757539271299265	5.658689586803675	1.457222801605802	1.2963303529946586	2.6288374580213443	4.518166228421514	4.65713336461782	4.356299023817492	4.024191718696329	2.3097565760150474	1.2700418558863333	0.6777738829191264	-1.5343747257078064	-4.604407056685858	-6.170710418827348	-5.437482408338894	-1.9529716448698977	-0.0692085059778762	0.06929152923167692	-0.37452424069287815	-0.5091213794416163	-0.795050235672818	-2.9201348255210746	-3.1462689675172157	-1.0235950041499535	1.8017838763152625	4.353992577944084	4.721964749104465	3.228504776975285	2.799632300595526	1.569061911584832	1.5888082009491455	2.0534367527804633	2.428938169351987	1.1067117270197997	-0.06594173944937864	-1.887307617854475	-3.0945061081980185	-0.2016395062716967	4.273028735350785	7.430886929531454	9.023969337778368	10.416055613985037	8.7632504110355	7.773185761096187	8.371095468629292	5.33597582481223	1.21090182751216	-0.45221580510471426
0.02	-10.13585183920118	-9.737617145157472	-10.275478588795423	-10.16980987225682	-8.478869378577457	-6.9134363952917255	-5.644288839929061	-4.580969710188157	-3.2977019719704117	-3.961389166542574	-4.449608992020913	-3.8601167971408756	-2.382053357920313	-1.8777458012565234	-1.5319005953558644	-0.7189740642721176	-0.9688640971551052	-0.6432722516144054	-0.48965511641695514	0.10529572051898128	0.9841817062894762	-0.5919552020106522	-1.1450143409444422	0.059939815428833754	0.8610676547887408	0.697698031676552	1.4806205989329442	2.056252670314038	2.1068658943491556	1.7224290052653828	1.8365567921058243	2.165928296371831	2.9402717115096095	4.102275169851481	4.569310838570274	4.6163424156654145	4.514671922119049	4.449165211161073	4.250937459554635	5.58624733167035	7.352609797436813	7.250002080387162	8.290475470208904	10.00455294771075	8.685791135912524	8.556821960816592	9.21339003034251	9.877191206241065	11.18958418209533
0.05	-13.289898131189801	-14.323356167027164	-14.511427751574665	-14.355045062642354	-14.44358283435244	-13.9244737526911	-14.519091906512145	-14.640915083837996	-14.388469290372207	-16.16308435802066	-16.185945849285304	-15.799431366859281	-16.541127283837703	-17.514664037935084	-16.499866696098906	-13.461705984060401	-10.754581002053875	-10.953728463913201	-12.980750839072428	-12.668088303883714	-12.803988466300652	-13.54440186220377	-15.720611482010227	-17.258430200779515	-17.30995284443585	-15.002419303501398	-15.41445039170734	-16.473738893816787	-16.190259411058534	-15.111678662936875	-16.928595057508538	-18.61489445549877	-18.30843777782969	-14.233299125620796	-10.11875079007396	-6.89435639463602	-7.790743958514554	-8.732042724686373	-8.897206424959222	-9.918705798385169	-10.694685440006054	-12.395574743851576	-13.106039301696804	-13.23520247134828	-12.398085576595186	-11.338989658276773	-8.850246587674057	-5.630881046840848	-5.117934227115548
0.01	-10.050113171681346	-9.155525277758798	-8.97186030792588	-8.287387348673008	-7.889713559504713	-6.253025141298323	-5.646396755196037	-4.9396376833823155	-4.744809073027113	-5.133174856578734	-4.7543826005908585	-3.7723635448321033	-3.0632756929539937	-2.739511764027924	-2.2142991412422646	-1.819143917018252	-1.065155206423853	-0.7627603707148722	-0.660351846322456	-0.6638255138582281	-0.051591644196051334	0.28202692309399424	0.6630954060641159	0.32172960174860066	0.5572319735683351	0.37622134303002497	0.09847077587390629	1.517395275834275	2.4324179676030013	2.4577798100851	2.5046714739226275	1.3874798368563717	1.4589720391872731	1.758636544602311	1.0431944597154228	1.2507999187744474	1.5645866866066598	1.5766717200914968	1.8521671908914499	2.325334446110375	2.753098223236009	2.118520975062168	1.4327474265733997	1.068509046085552	1.3602989308848805	1.5848086426734085	1.596111713017578	1.6817671617231866	1.7268864482863933
0.02	32.84553881759313	33.33089434116102	33.50602584858236	33.116791860230755	33.317105423677894	34.21171249111705	34.310750458935495	35.228958798908955	34.72894823544306	34.42508653202061	35.00990914720142	36.43955716321239	36.296852338740344	34.5895306812454	34.34627843094197	34.531320628407634	32.295489644376254	28.25245477549975	25.248458054562725	24.90100364339363	24.680037182531017	22.37422370551213	18.94148326807383	18.291049752514105	19.745470888545974	18.250342225960047	16.758710058243288	16.75079746536168	15.363517803866735	16.493422420308313	15.49327972864885	14.349390080701546	13.860357898737227	13.63305372491164	14.321222052233672	14.14525512644419	13.859139906487052	11.310161220269755	8.695676858809883	8.85752752072699	8.462272371848528	7.3430900604417175	6.405840349381357	7.928389711518399	8.161384834264666	6.141054049278601	4.865001816510166	4.270539198128162	5.0478545638249415
0.04	-9.120351534050613	-9.067048608623423	-8.196227913012905	-7.8150753688926855	-6.707399310737266	-5.929024763812123	-6.254958376954654	-5.9871185606431325	-6.265197303557933	-7.005213671074792	-8.24928009880935	-9.575607337556512	-10.431583136566097	-10.204745282529743	-10.842519821981448	-9.15973854123446	-8.541523842312763	-8.218955965092803	-6.769325109916728	-5.172983479161751	-5.387749388378367	-7.402882164362872	-8.440115258729335	-7.647871093615841	-6.910449385167013	-4.034456652425995	-1.117184295931203	1.8031182067487705	3.571368510913125	5.0508573369500525	5.962038305560192	6.476317681025115	5.091218702548069	1.6351265114053675	-0.8367781181524876	-1.8142564299739874	-2.6668368229192225	-3.5311996068149085	-4.1307131660384115	-5.182369527527236	-4.858596445587018	-5.005486669902062	-7.516580391165348	-7.364220656094609	-4.826080361671565	-2.311915610585352	-0.27364353900117067	1.3255674488264617	0.3108273679782414
0.2	6.961477379915124	6.390659028562617	6.788455198955873	8.201077795607077	7.940592780069515	7.0021468599790495	5.616038959755649	5.522873322570426	5.572865218010435	4.148566330970574	4.169087666741582	3.5367542527906934	3.9955885956827046	4.873262798260761	5.021310738521528	6.382278720310325	6.869222517951549	4.302864196989582	1.9489478710024102	0.40633408828986717	1.7155698076263803	2.3638026628302313	2.525980502308819	3.1906079836778716	5.421748637927685	8.157245618176574	10.100006607510146	10.90888183092877	12.29518532735809	10.808257628586453	8.935044106916784	7.030233503855683	6.9358719931989015	5.948194012626388	4.015457801073289	3.6990457057457604	3.4028935818173878	1.6929724923645466	0.2949644367179971	0.3202601287873037	2.5448839011852655	3.526011303448037	4.5063900397396	6.3173042897682805	7.060076124470399	6.608335560260478	4.443222518222875	3.879779085395427	3.9956293853995106
0.4	6.857684474149039	6.491791423846898	6.081241352770107	6.770820725334417	7.719102333039267	6.915786032260769	5.054238485478905	5.439709374039765	6.419403226926974	4.988795730387402	3.3416771067672926	3.7073997470852262	4.449016522606215	5.06804793044607	4.792540498887085	1.9324904250801964	0.8716710325379893	1.8119612763702264	2.97450130186499	4.351975831938475	4.12785298781295	3.990884570222782	4.364437395130771	5.31921285470613	4.673524952879077	3.6674663065567685	2.024847729346334	1.9413080158209652	1.700204316150554	1.1611632719031277	1.5400079125228245	1.5977008711599083	1.4856876139158075	0.4654932760707311	-0.13283996317748858	0.2969603687554567	2.245526331917098	1.9150143883744875	1.65766781542861	3.1440043111218117	4.87682295001315	4.28164874186502	3.2974489036338	2.0941383325931753	2.4413835828205066	1.869439952627907	1.5683889109185714	1.5398825677646002	1.6354828695125008
0.4	-3.32479295848443	-3.209313794906244	-4.408779031577097	-4.4038741183206795	-5.370320735101608	-4.943786808955252	-2.4581212541662723	-0.9053440270504112	-0.7460077751922896	0.41587259166976764	2.6904569695818026	3.0993378959241227	4.178782843258979	3.9496249942525665	2.2494681506302143	2.8312605768228636	3.348692308981313	1.5105703419261047	0.5481874267386075	-0.17357832873118895	-0.21814261960072656	-0.5996363380840464	-1.3728909314166273	-2.333919568166536	-2.9422037198319515	-2.935399382774719	-3.124142127034908	-3.4425345374030414	-3.845551777129401	-4.577555222631929	-4.252923626571864	-0.9597900520768192	1.4145045442147648	2.6672383644259057	2.6748891249517754	2.1251631591959423	3.052251676146085	4.398341246601582	3.488730560610307	2.2918429080041776	1.1646154682425802	-0.7102472798419015	-2.157893992812909	-1.945874776651614	-2.000513676944415	-2.9208423018684613	-3.921509930219152	-3.7184983596040624	-3.984449671592536
0.4	2.6942253732953603	2.460981290935223	1.3726666675326982	-0.12336778358379519	0.7157905930135726	1.0781690963998756	0.03228916595407583	-0.8894414869483427	-1.259939247501336	-1.8848481625878222	-1.7576949564448867	-1.9946539028245382	-3.047810407868262	-4.0139847737826955	-4.10735427643624	-4.689660208942961	-6.032169077028172	-5.7364040398533405	-5.69612003451752	-6.169288738207285	-7.487127579338441	-8.237613632337325	-7.935852431047376	-8.147173545582287	-8.971795916840538	-9.428266338454357	-10.411496617395038	-10.735444893469783	-10.362862415753817	-9.489465153460852	-9.734619354680323	-9.781736365985346	-9.91035737817424	-10.789244362236577	-10.56734056848073	-10.569989744403479	-10.989009263273541	-12.330073086548875	-12.75335353702354	-13.238375732520598	-12.13032498531999	-12.535306150967717	-12.632081029712417	-12.782693719780504	-12.619597902328263	-13.160560636501252	-13.637663465818349	-13.767046111422971	-13.97756139389218
0.24	7.152561092715892	7.369568676480895	4.689356132449738	3.9534654866089625	5.531412626387031	6.608537970800164	6.149226912000806	3.1464467250536217	1.8180800629607816	2.907179782153797	0.8085945541966311	0.968006217132853	0.15181998534077934	-1.9851796018773058	-3.289913419439415	-4.379733365766313	-4.961662299275787	-5.936043882323226	-5.817182019134847	-5.841572947300428	-7.3817917659605214	-7.00407605649449	-7.054223065089502	-6.690315011398965	-6.544523178886159	-7.8200781953262535	-8.401755431602524	-9.647673389978536	-10.644654898494622	-9.668078775193926	-9.758044372650154	-11.403593946052844	-12.218004034326619	-12.861760222799177	-11.49652686740668	-11.436066147263723	-12.64553691036928	-13.931065960365686	-14.699069176919352	-15.512442740644623	-15.143041194115671	-16.18822420343722	-17.37649040199853	-17.060713862965265	-16.81481613051753	-16.83535089519454	-17.234750324174055	-17.460040953212914	-17.759901683147966
0.05	3.953547812924562	4.349426067835765	3.793471775876732	5.038563319744966	3.2246745314232754	1.5249517163538044	-1.1261421883634597	-1.6719898387537242	-2.887672661475513	-3.7614879749181895	-4.20926222238316	-4.1782031032464815	-3.4966975417194632	-3.7220961617694357	-5.071083553560037	-6.273898981148761	-5.634283309941608	-5.230133403449955	-6.273678329770846	-6.288857714889112	-7.248281288494027	-7.982813164932978	-8.15086232844115	-7.5460227646172555	-7.9305865720509985	-8.079980249619233	-8.610162768474126	-7.964319627965558	-6.137534242995663	-4.1614902709589146	-1.923957913815535	-0.7686490639914965	-1.760439442625234	-0.8698868431310132	-0.5298138119392135	-0.9956192781218292	-3.2227547551209383	-3.0123692913011553	-3.828861795089459	-4.794391175404634	-5.5511612670186565	-6.183663098261896	-6.325437028565766	-5.297373330337365	-3.866397805574742	-3.951518790180117	-3.528398130575006	-1.591656544405886	-0.6982782928515121
0.28	-37.74444297582635	-38.31942828964442	-38.48854125441336	-38.40133051141761	-38.383080954597204	-38.702249329039944	-38.727619760859135	-38.25184933474903	-38.3634537994796	-38.66799990110057	-38.82986131763858	-38.9142857644805	-38.44445505871626	-38.39334905301084	-38.42281921009325	-37.903215956234554	-37.53093966679424	-37.54176506160813	-37.427752804600516	-36.655137112527775	-34.53276502911855	-32.82053250495531	-30.02666956769786	-26.869659219926035	-24.266518233631807	-21.947099638240644	-19.547926035267167	-17.865170478426997	-16.728605568994986	-14.924552951933165	-13.631265575414481	-15.736384383285056	-16.346051395215703	-14.65208918743285	-12.562916895701491	-11.169649459317434	-10.867970762652199	-10.454216055455241	-11.477009605402188	-12.0303576928154	-9.964270198259747	-8.598666859542199	-6.280148878565356	-5.509157609052544	-6.409607170037297	-4.902796454094684	-4.096226704805417	-4.1397925748894835	-5.927330665088064
0.56	15.155710393348443	13.792445063957985	12.159641274862807	12.293525441765098	13.677865938471939	15.871044914497645	15.166666151236555	10.535251032981506	6.600504688262532	4.00539771266746	2.8408634706943303	3.717052452992178	3.602997130171005	0.8866057238989811	-0.1095504948332291	1.4588450403880984	2.3734240503793416	2.9880762647905073	3.583294589979886	3.1430547531958837	3.0285817125938763	2.294551147932836	2.2524608126703782	3.2722184196627495	3.3817748016185476	-0.629481771525704	-2.389124909272489	-1.0810795512730635	0.6411391703623508	1.279540363837512	-0.7955466061815173	-3.238806887938331	-3.7588552628370024	-3.5071322549463915	-5.17268404778433	-6.1020159854706435	-6.109854953159214	-3.663928232329063	-2.842049330835451	-4.233818541329285	-5.6463504677911445	-5.693900143429431	-4.898959405102062	-4.2436992645343565	-3.97476912702367	-2.0904689480971967	-0.7543325018237681	-0.2661909547933732	-0.7830915487390797
0.09	-3.9324520716319498	0.033756961361689264	1.9695980291920137	2.9180062552471355	2.4715164092059467	-0.1587177136945641	-4.2254011046486895	-5.5830168228616515	-5.758067700324105	-6.352735844301023	-8.04762405283843	-8.9069189058619	-9.367773629713788	-8.182480644155916	-7.134890474233167	-6.841933038814602	-6.5348898459872515	-6.364893248117163	-4.599649550573844	-1.7575878364926325	0.7762599951685871	3.5686644209982603	3.8826777059926485	3.4901635136018	1.9925199296724614	-3.4358948160941267	-6.6213368786573525	-5.537836665469783	-3.225456901417388	-1.2117975943513457	-1.2247785321579059	-1.1206558878115231	-0.840068633086986	0.009563311710060418	1.0275273691531268	1.0737201783239172	-2.4344087937985748	-8.974006594920674	-9.711692853707994	-7.1740849931418325	0.5827502902055315	3.1545812646325757	1.8962434051045989	2.4269935211701323	1.790397169918819	-0.4565795815658049	-1.5051025778051823	-1.5270103935542565	-2.0005212703847874
0.04	-10.29586994938498	-8.400609704659516	-7.383063367172028	-7.340264036157919	-7.051214380692571	-5.135285216253806	-4.660122271130305	-4.320625065593461	-4.235843689955772	-2.9201797153052667	-1.548024026959638	-1.4905530860551295	-1.1697578417509789	-0.5033391061849386	0.3780897673256618	0.59691243833241	0.445090864335171	-1.3531812629750704	-1.3311625973484098	-1.0802462312738328	-1.831674623967018	-1.4840012129676552	-2.2674035769815646	-5.2636468260268146	-7.674327782896839	-7.783580414091219	-6.767320653448422	-8.280894441029162	-9.284072488732107	-9.267385970208608	-9.60292607758933	-10.165589476660628	-10.692311756015783	-11.481965439206164	-13.606956270189826	-13.753525664076392	-12.094198619910756	-9.165135474567236	-5.489773096186937	-2.8776037463745894	-2.099050183382957	-2.364570945814492	-3.425449683521066	-4.161661621051479	-5.536624232298024	-7.862120319889371	-10.857036591494563	-12.146568215321096	-11.531784845415473
0.04	5.916191012269444	7.772230412412107	6.354013966875982	4.033743696360297	4.191488931260871	5.510374654263828	4.837576119844826	3.4613256016174816	2.1526724244443614	1.8139404409911606	0.48649150192557755	-2.72110348261716	-4.323660728709321	-4.454728293093453	-4.3014554361093005	-5.622620467921799	-7.285672490533116	-5.798352197273225	-1.5837556464781386	2.345465646842783	5.438377615437162	6.119108751475245	6.406428334226057	5.136223984916292	4.504907326837149	4.400213373782712	4.887466492478325	6.373515820839074	7.981201612092093	8.611644300982825	7.460689582137206	5.076556055793802	3.1738781485036824	3.6874561143382962	4.054803861636046	2.5318742863012176	2.7387742866458282	3.434822233222299	3.540676438324354	4.920121445433601	5.9122028535718485	5.773292543654016	3.6865410824445206	2.195108232366316	1.7027641179159332	0.26772354756670325	-1.2215976183123303	-1.847859280302096	-2.5950030124405643
0.18	-9.215856494870096	-9.252176772838418	-10.054124518172628	-11.678090661418999	-12.205757215542569	-12.238931879928117	-10.955818000785143	-9.656825671437453	-7.178806994721768	-4.508105459801605	-4.426076969917091	-5.63746037409107	-4.93760339119347	-4.167857037363234	-4.821230339181703	-4.411814989952937	-5.121310216093242	-5.452638054062938	-6.020857863561858	-5.998671886112895	-4.493070479843311	-4.217265349593369	-4.911637835543338	-6.372359975734625	-5.831768604470383	-6.359231590833339	-6.929949732754714	-7.77102409230509	-8.377657566838579	-9.088843165046441	-9.824845377342527	-9.990192735036132	-9.378866615254985	-8.563592287400894	-9.402705763953321	-10.089663627598682	-10.24088426788483	-10.189390726670773	-10.73386401352655	-11.149546632997001	-10.880811315154396	-11.654680691269903	-13.176722073417178	-12.46693081895306	-11.997477544008603	-12.491783980833297	-13.55885673130491	-13.312702821176973	-10.203739136473907
0.03	-13.09408430603198	-13.201147495278846	-13.770012944802861	-13.947580185165105	-15.362242863788666	-15.72543520103472	-15.15049549657336	-15.343769073468646	-15.350696952073278	-15.91460800413821	-15.822163462635132	-16.74613903813172	-16.946853827632825	-17.36106903323673	-17.701097753648156	-18.812054263278117	-18.786589418013424	-18.905573893917317	-19.366405824077226	-19.411974727152344	-19.38039551974866	-19.419850305814712	-19.43191010475775	-20.010832059945955	-20.210124327007453	-20.053638911400814	-19.842635586129315	-20.36940374406411	-20.215200294118663	-20.046753711302845	-20.3248058064016	-21.015176764387977	-20.643121215454276	-20.80172002239776	-21.012451237565454	-20.82925476572456	-21.19347610798734	-21.699375594818424	-21.608226990642542	-21.540264314207946	-21.76473858404143	-21.673406366972124	-22.02075792744607	-22.221459806165036	-23.04151293091205	-23.473618345431213	-22.819407784282017	-23.01860874289469	-23.471104636766615
0.12	13.267227652076961	11.160283842763157	11.230119038991667	10.705467256922155	9.369274581235182	9.752641621705699	8.627020939968084	7.09509060467996	8.177738845463018	8.760345734978195	8.44517880663927	7.225478964448051	6.006310731258104	5.1474694871336055	5.0756933280935	5.038589522200645	4.086724410104836	3.1627458383539278	3.119014628073799	4.609628088240612	4.097507632989419	2.239414008217821	1.7848866667467789	2.2710679690720355	3.2232055536612023	2.992791822293981	3.244904940738472	6.053195895169871	8.389283602042745	11.941625163983083	13.568353184678521	13.911717170687929	13.760371030267699	11.638536982781012	8.064381868552765	5.776515837912953	5.550265753785673	6.959827394273738	7.255096764025957	5.6941281500532455	4.658527319210755	4.748443289004165	5.156419049860297	3.600823693660736	3.4174774652817916	3.247825900585802	1.627735091521643	0.6456672643262777	0.2937050727409485
0.1	33.494949514713674	33.32620074378524	33.61187687583813	34.17938729718892	34.871755179181726	34.29185467035284	33.62782680722106	34.40434254958304	35.03163945888489	35.613821002064405	35.7550007786595	35.17701321936382	33.582728716312495	32.158195086721626	30.556727987937798	28.76019779419699	28.776215972354244	29.302916983987025	30.679683448442397	31.850874540573678	32.002463101411486	30.92822366650511	30.67729978041097	31.538623840725997	32.021425531554975	31.545963604619153	31.757965740228634	32.46202181136804	32.61872389543361	32.91523091194998	31.786235704396567	31.120668032102948	31.186406201125557	29.789391779253528	27.928215851030707	25.187916603009548	22.124616232475226	19.984659226270345	20.517409227185418	22.746582860793687	23.461137951665314	22.099771156242376	20.682937008344787	19.553887823565724	17.683182518982626	14.485269896861432	12.760620135760455	12.67729877002838	12.071297787150264
0.08	-52.53049543619772	-52.0000533151078	-53.42780771842776	-56.729587415621936	-57.65947063478413	-55.91341191221763	-55.06785868130229	-55.37468229918992	-54.67795159202619	-54.62466396573656	-56.276244154710774	-57.06094996902763	-56.77929449770928	-55.67391208548913	-55.5088162347752	-55.78243541575183	-57.52389093090043	-59.94303702301158	-59.56823745082087	-56.40396093723287	-52.38183634126912	-48.19522009576953	-44.94896202813619	-42.21160288171557	-40.83061552848189	-43.85564038695196	-47.350447836177025	-48.03049656721026	-47.20553174932949	-45.699877083060855	-46.99626716753714	-48.02642452692166	-49.32950619185278	-51.62683176675289	-54.10820479805726	-52.43383382415553	-48.46943687838245	-42.76625090273075	-38.34869676131889	-34.321669164032656	-30.865276475543723	-28.680135655402523	-26.897925934717307	-25.489827356791167	-24.949902301375957	-22.972673562293238	-22.212910304560694	-21.02524719467172	-19.808335381470528
0.24	-0.00810771882121486	0.5326745769471586	2.410514466878304	3.7715650999421015	3.477271483315093	0.48900088430442423	-0.8303456631529258	-1.887275123031813	-1.1683137339063236	1.3349103284460426	5.860710237882486	8.285615088161705	10.781993687880508	11.364077334462813	9.46980672657142	7.51525718202123	7.814577192938799	8.71267998033263	9.235629228603038	8.463201667348336	7.3309266089717795	8.19318139826909	10.138010432987066	10.587338723284766	11.301144765762416	12.810256369292595	12.057866498426442	11.570438884929196	10.63171166106688	8.181070556293236	7.185317107585831	5.6146906260603515	3.528217821149795	2.432317995813264	2.2092303687838992	1.7670639597323117	1.3027412232367936	1.0623304220799952	0.660424240386817	1.1207112283899079	1.254915932159939	-0.10338886694633942	-0.8408268449408425	0.21383908475617375	0.8700664808469227	0.8855159727002473	0.41686911591655473	0.04030956975312705	0.6311716411309405
0.2	3.892661157750453	5.943607092889735	6.552984381885835	5.722671718018766	5.9505779700603085	5.477610424462853	4.9521151664578085	4.7779152439133625	6.055490841842186	6.8623724083279285	7.6629645331774014	7.582744417637926	7.777716574270606	7.888143568872238	5.2436617500851455	5.33795314481069	6.455853786673387	6.85621377526909	7.207654252533175	8.015140592839941	7.771967633345355	7.2805893713062275	6.98822882953116	7.061959382092759	6.85343670452265	4.6092467141795765	3.48516079675278	3.248426129865109	4.636366152875944	7.179444690703548	8.42953638359129	7.874404337728421	7.368987144724713	7.957574545427811	8.228718680741473	7.024567001842684	6.092498388498164	4.809388803478271	2.736407821849589	1.7495766942857784	1.6597882102095838	1.484779622949425	1.6462166063798875	1.2682950145354113	0.8618957380668917	0.8420422130240013	-0.10074602407042477	-0.7465754051155145	-1.0147286166292844
0.36	2.382640858004706	3.0174227859220935	4.134307425603623	2.745509874224531	-1.1845378014482009	-2.1883619778911054	0.06263219683506094	0.6940006545380228	0.5884622366901198	-0.2799743815207165	-2.891917025013221	-4.3243810745019005	-5.1615837803906714	-4.163855482479299	-2.832922301964686	-3.8942379626420944	-4.656760663969834	-2.414375505111593	-0.9795353121428079	-3.18345834627916	-4.133846681548619	-3.692373600066894	-6.279520629970918	-6.91595977957919	-5.116801028099999	-2.6430475487379965	-1.5221881456008646	-1.2623105473634055	-0.946166396320379	-0.7413469321546557	-0.4046072686678315	-0.8144935875805217	1.8984247042487041	6.384844550907033	10.94887302955614	13.367953672779265	15.753429992720555	16.209819347133347	16.560726991225067	16.538485334168385	16.084074362688582	16.6186763618674	17.15358912690425	18.686428932703507	19.853177450287603	20.43758207942618	20.512188285209064	20.6355432192709	20.001926717303462
0.06	-3.2402045317349106	-1.9550462260647805	0.2595023364569542	1.9074936838015688	1.8057804490460256	1.1778070188902134	1.151815882394203	2.265102138373301	2.5142801558502157	-0.02706749000533648	-1.503108613891186	-1.2751225786299614	-1.4008764673788718	-2.923381443766644	-2.583945927452497	0.20106317404557927	2.5217173043571535	2.384404304275222	2.6604216539856367	3.2143810366145544	1.379412913527112	0.7008151710878892	0.4404296576399389	0.14658536704727965	0.5587509404887641	0.5783321042601486	2.3317123564960838	4.111226271163453	6.176890632320536	7.6020248773934895	7.674166423528973	5.354710417615898	4.9475905821999575	3.895311526078686	2.680288331550045	2.043138137884327	1.3105973329267826	1.5866644591066574	1.6199697437565348	0.2894158559660909	-2.6082192970884748	-4.799139316249111	-3.773171572515693	-1.9974210409145385	1.095241586399581	2.7857651885169474	3.2404373169345178	2.547230768427916	0.818996021092822
0.1	-43.989957003943246	-43.70188828664876	-42.77845861311916	-41.28046606837727	-40.586919146899945	-39.93610793077222	-38.82477074174878	-39.99709352545373	-41.812930698384676	-39.89604462967671	-37.35467821097599	-32.96736566154539	-28.40022032569557	-24.46665034784087	-22.18040447606326	-21.46227913472285	-20.558039856287323	-20.156089001907958	-19.731616381802482	-18.935974085572	-18.369020003451624	-18.227657941854403	-17.286541157329026	-15.972641828190518	-15.994370834207274	-15.69716782137364	-15.01765612645265	-15.39804562386395	-17.842694153272134	-18.738530427472156	-17.456741062655396	-15.46810262849472	-13.806178170903792	-12.4478875827334	-12.270234729166262	-11.33691384782071	-10.461914170534186	-9.466308097027095	-8.814269304068787	-8.949062035793446	-8.827747651614388	-8.479743575266014	-8.666546534855954	-8.411828569620056	-7.917765798065645	-7.7807794894496	-8.818146444481727	-10.288131002819924	-9.684516174848739
0.07	0.6105297542789501	5.403610285047584	8.366004615995777	8.18809364407381	5.127270627717458	4.22436270577294	3.500591669494497	2.199561088536491	0.5509693093494761	1.0746653842128424	-0.6674178663681403	-2.6979668813496502	-3.6649435423642345	-3.3566062599664974	-2.535510785859266	-2.3670604411186886	-2.7921681405339953	-2.0672659981298196	-0.12029743952852812	1.7263267168774306	0.8135068537017247	-1.484334720557328	-2.1482086503271702	-1.487332079884517	-1.9196836232165069	-4.415092441034517	-5.766362184040695	-6.64439394991102	-7.625231418575687	-8.168408863467356	-9.268892677716245	-8.776463739586156	-5.666483588606361	-4.561519644805202	-4.8075291987557875	-4.757968027763184	-5.5335103568594946	-5.100712014409467	-6.39309565125879	-7.561146151379688	-8.268558703912987	-9.780645335579514	-10.052272291713948	-8.382727839460479	-7.882872136943938	-8.249940319821093	-8.757635070700545	-8.460830883726544	-9.134789076850751
0.08	-5.4843543079743995	-5.681186479650208	-7.347195870945207	-10.332237488349719	-12.189277016477774	-12.78999419171732	-12.660487142932894	-12.577198984195533	-11.806409422860533	-11.34081482749751	-11.064016752635567	-10.729473418687633	-9.622953846448887	-10.181687732031236	-11.076661868343571	-10.447576408720295	-8.423633865278177	-7.612973761286021	-8.988344836486235	-8.96443615257364	-8.50872317141335	-8.121282267260725	-8.426305939477238	-9.95471773605437	-10.460218008945674	-9.977179663308796	-9.815134227670406	-9.516801861373288	-10.742220601644021	-10.666949501179367	-10.07064735206761	-10.551292089767543	-9.854733363770492	-9.235415963257942	-10.492232224738714	-11.61490992735245	-12.693443092383113	-13.00366838785704	-13.366695691235321	-13.85066892905433	-14.70611025931472	-14.869735465621183	-14.308477502047396	-13.582506702690559	-12.020403735142033	-9.133527674892015	-6.69752070464498	-7.015034522319247	-8.853531187490859
0.01	-0.7169522029997424	2.140230884068508	1.254734298201079	-2.0855984286250973	-2.830285511587121	1.718509953389436	3.198312218615065	5.614461901942228	8.656227575920674	8.824920009481886	6.950784511674058	7.005945303756036	5.025690856931924	1.5919977479339735	1.2582474089763593	1.754230090958778	-0.41621394473086326	-1.8424289120411004	-2.2102034609573167	-1.7513827401181246	-2.236281665905871	-1.3828499202254605	-0.5052167721016261	-1.3921383042233515	-2.2865607486066892	-1.8656556344762834	-1.0911582473571784	-1.2656190234328477	-2.74629939603048	-2.1801036914432927	-2.774161588401654	-3.586505917742649	-4.321655839827095	-4.593717788116976	-3.1347772743312134	-0.6960118893271883	0.4362263313800625	-0.6017122639209873	-2.0055357229955035	-1.156381906571447	-0.6749840761623176	-1.7665178301434423	-2.9757062552658766	-3.7995366298054734	-3.100689729080898	-3.5260449800337312	-4.59603189082592	-5.56813761309315	-6.342857305466879
0.05	0.5703875227985264	1.3477106707214404	0.1501736602655228	-1.9002784292906085	-2.524587553617536	-2.250890589899427	-1.856448858221583	-1.0453611812839938	-1.3172215375605703	0.10997977448091945	1.993772575983627	3.53495739440379	4.647047569197795	5.257629167878861	4.671054563100569	4.350489253711459	4.624166531261437	4.282982860232607	4.7269947409467505	3.6579403202772482	3.2557745883232627	3.3388966073979276	3.2890718385734203	4.411898569325743	5.137668811942177	6.210677995392686	6.165156680800294	5.972339703196155	6.016720531440072	5.0646746460083705	5.55341083389213	5.850097211598154	6.422037161402585	5.9642871153197206	5.760643327822649	6.040748991106483	5.8002620148204755	5.709242234946203	5.585095156489501	5.181863594626421	4.224040363512131	2.407584142092986	2.8900875203743794	4.333964631257032	4.437444727568888	4.200849379501534	4.6831731729211015	4.4355033276421665	4.1426552049967995
0.08	-30.393340498897153	-29.592870021334484	-27.358008845158025	-23.443653717075577	-20.967031183013162	-19.587980791888157	-19.7371686261872	-22.141119826437617	-23.188161381510497	-24.7014688386423	-25.89971039422909	-24.027280314451488	-23.590494024763743	-24.3877587590935	-24.47921867484513	-24.9197634668853	-25.949073634306686	-26.99743761328333	-27.749000587261335	-26.414247084160593	-26.373309362725387	-28.325496752272464	-28.34118972250414	-28.194551267507634	-27.456252041496782	-26.186230239130097	-24.307904011231244	-23.832282807782278	-22.835347662838586	-22.27802576263923	-22.696645469421924	-22.90215469985678	-25.921095035855686	-28.8286387878754	-29.0436372966562	-28.174476489307303	-28.141925001291263	-30.985118729298605	-31.563119716280724	-29.85247895147021	-28.46373945389938	-27.74616585430484	-26.019732618115327	-24.930742096766096	-27.827500329594706	-30.269650199749655	-30.92039257313526	-30.48367091809878	-30.65366584497046
0.03	0.32350488500372165	-0.19136024794847373	1.3350323807191913	1.5831617201826234	0.10969501078736954	-1.9265632482815178	-3.681812146290561	-4.137167047567026	-2.2811293394261085	-1.4597037326041757	-2.8680230932409856	-3.415257287799143	-3.6276596911676364	-3.265356093215587	-2.8455011479861696	-2.628654756907572	-2.874283471369573	-2.2889151754143526	-3.050248962970379	-3.9727817596355024	-3.219129511645498	-2.1108223704809745	-1.4148322495847623	-0.9431089572701339	-0.3391173261578757	0.8667030552392063	2.302887102959893	2.53866532879006	2.2449517267490506	1.3183546822942205	0.4086234775890105	0.15106334239050057	1.3843017677017713	0.350649545590457	-0.9792981193545529	-1.4946086022934537	-2.080544796144146	-3.493247814897778	-3.9480632875016894	-3.6767053596649077	-4.501821211932821	-7.152110945447923	-6.805166047041972	-4.247956178343102	-3.7776115956189003	-3.7463667201060744	-4.010936079863548	-3.167366371656904	-3.5434060095551914
0.09	17.000346205099333	17.267367999040587	17.48851536461153	17.901437462255302	18.143103126926007	17.718916462203808	17.350541818599282	17.79714380296099	18.245527582364787	17.75024505530962	16.923322790860652	17.35845591024082	17.372023546763828	16.400718449896928	16.672221091226376	17.257802356648767	16.32839468721528	15.41402349090312	15.193027990187858	13.998726353422299	12.376523321318018	11.809288879878181	12.16880695450034	13.889632627103126	14.925970099747332	15.099501433067843	16.263854783845844	14.943503345802668	12.919533620084692	12.68719050424528	12.630110667658002	11.541613306276531	8.826956606639925	6.999271532105652	8.073084177027738	10.343655915332363	12.11720211835862	12.879736404531883	13.360696096691697	13.973364045404324	14.070638250445825	14.949661138719605	15.0381159209295	14.189508006744347	13.46714023116482	12.778714138449345	12.319993758541997	13.265366050771192	13.950553326765643
0.56	6.827824628348466	5.1297296663425485	5.082942092341462	5.466553429549975	4.919735611414659	4.5410405861006495	3.250996540502399	3.4364240670103072	2.9313956031323087	1.7412967694303632	1.681772918307729	1.8112114975950533	1.097390515283422	-0.19104963387584206	0.5439287820664092	1.58898623427811	1.1502774547170915	-0.32526851790429134	-0.6647427952940532	-1.0317410013332449	1.0907392614472116	4.386010054154994	8.579768511129828	11.582095921883322	15.311432624109031	17.118480251509894	16.701542460912336	16.793021184399265	17.523773106171276	17.88158318035741	16.106931516879087	13.626500040695007	12.312492011606494	13.2213828687227	13.237526460623158	11.57080907003656	10.576959561640237	10.295277610663192	8.585885768226461	8.630614896504596	8.54784264499358	7.547436201541103	5.926665504641775	5.55176702419854	6.577571489349921	7.190994318257751	5.204276077082511	3.967142879910895	6.152303708907752
0.01	0.5950440167797026	-0.2678349467210168	2.0013872301523037	4.041644324608939	4.420117284050306	3.231993278139953	2.7882427834142263	3.0411687691621196	1.2235844655239276	1.1184629165853295	2.574138872449282	4.562544427912982	4.553276159100093	2.894940120217356	3.252081418986961	4.222189521210026	3.897374424746914	0.999452697987067	-0.9173727998130445	-1.9204667354483362	-1.5095680282310013	-1.0566273378013094	-2.177706167439112	-3.3718438708982035	-4.1365529736038695	-5.409824580157405	-5.816226051098447	-6.51657025599026	-7.296725087754794	-9.484520957159347	-9.45927338829518	-9.06001857279874	-9.88861532635621	-10.414576531605057	-10.366411995751164	-10.627618227577116	-10.981661577029094	-12.06180929097171	-12.254714954396448	-11.549343067521818	-11.702385039167979	-11.818900451905222	-11.813719444567084	-10.35392610263542	-6.938435386290934	-5.224648847451	-4.2212210535028305	-4.41434488593756	-3.980203403873709
0.06	1.8404806473087802	1.633241203772009	1.565027102082773	2.16163517155492	5.6527495726843355	8.781089010994627	11.840172784917158	14.483702811735292	16.13066949559802	17.262886551955965	17.026062354261178	16.12255026008622	16.262357160833822	15.41981613606071	13.898243047538053	11.914309382897315	12.892264283087634	14.537323479833923	14.450851688279137	10.688491678020739	7.95038024575684	7.851918089004357	8.529917663108876	8.64821443351125	7.086985294483107	4.745151583847871	3.358152052841888	2.9226367607723915	2.821435281158031	3.226894796484892	3.0075242101373334	2.761198399674676	2.6484480922368405	1.7585925903506165	0.9240152976901186	2.3957231915507364	3.4657111187117877	3.2827875643223976	1.9962884326666952	0.32901494114990726	0.5863986709233515	1.0509934537855727	0.5758372268109468	0.39585327143559823	-1.2324847522492348	-1.497892665363672	-1.6090821114527785	-4.154118970742388	-4.499467902879758
0.18	8.109903976086215	6.889969871789717	6.569672274278744	7.162794330223051	8.893477829820242	9.371317162427715	6.760600595429068	3.3559385296490376	2.5877274054284243	2.9970275414946954	2.085450228349167	1.1888150045430166	1.0079697823497469	1.1008819920856183	0.20632564707610612	-1.7948248592708183	-1.2733903075861477	-0.2361789829058054	0.6913478250640921	0.5670929649272125	2.3650909408618332	3.8545115320663825	5.358363840298523	6.296296100673345	3.9492025066223135	0.5931861583839506	-0.8285807705846437	-0.4521818086322966	0.5276450045079244	-1.445908818600465	-4.08439329323447	-3.786910541077887	-2.187336353849439	-1.0841901750921323	-2.8486853012713738	-3.001212115919131	-1.3442500536517201	-1.649002388882927	-2.0212334982252855	-2.2567162374380274	-2.672083710019905	-3.3943483317217584	-3.4806137289142285	-2.899095203624107	-3.1298638359557316	-4.448744226554375	-6.85269930002741	-7.7849257600145165	-7.5106240867267715
0.14	0.22345219972263664	1.6696779711333676	2.8939071011643236	4.652644503191645	5.452796123081093	4.82292958317916	4.815836694238925	5.667100914836261	5.5023574581014145	4.488158924105477	3.9145704085384168	3.108932946305373	0.8579549828576418	0.5515677911947847	1.1304934287748125	0.3388034012057659	-0.07217019900184596	1.7310480393347945	4.6262628661990846	6.193186676666585	7.822930556188936	8.243448608581659	8.171537044237226	5.748337624800435	4.095495207339212	2.7626856565760676	3.4096028544077654	4.1228327367144075	3.605202048664154	3.20398814618472	3.0418613249931	2.8557351814499583	2.8765026172828385	-0.6027295325235968	-5.605506133403324	-5.023465945224935	-1.8606193078433293	0.9995540572906378	0.7838389033252255	0.9837608483304194	1.7292804032828712	0.9875771511254641	-1.680390021816656	-3.079139640595095	-3.0482917046618923	-1.723413305874864	-0.731137937081499	-0.8010614113971002	-0.7110478138944387
0.72	-6.4622251622443585	-8.815115906910208	-10.542977402577868	-10.341240073535964	-9.111704393928932	-9.162104747283074	-9.204160858726148	-8.19088371620915	-5.340040065748575	-2.582264920344187	0.04816944973759263	0.6858054096533834	0.9410621649512905	0.7654845166449107	-1.9739176060586061	-3.3472956066878794	-3.054562290382087	-2.6536348398963767	-3.676590209734499	-4.981918169319279	-4.988106967795048	-5.199180067293597	-6.293372735402798	-8.752137353385855	-9.419316936996687	-9.559455545198652	-10.192739795996864	-9.929204397647695	-10.561606524322983	-12.83297959505473	-13.784438629536034	-12.742424196549962	-12.90992254856608	-13.290218697155112	-13.86956326916225	-13.601573776926735	-14.240704107649336	-15.783941851483817	-16.068118429935858	-16.45940131245262	-17.57444205942255	-18.097057142466596	-18.21604969899741	-18.443939742832633	-18.643694494057	-18.73944969000147	-18.4098952913386	-19.074427153064256	-19.882478126521363
0.18	4.472605601950015	4.589004244157216	2.5502836719679607	1.1742960462870187	-0.9658987595394777	0.41302501094417465	2.525822841550294	5.347683682635328	8.132702427792772	10.607125650080953	11.629101597116737	12.166306376766677	9.671890898326815	5.852772622392074	3.5717835635603237	1.9218469928630668	2.104922310803751	2.559889091266875	1.551731239797725	-0.036128885371880415	-2.175535725391576	-0.04017037343086116	3.2814721029236935	5.213673156651261	5.170219841487182	4.237940060741934	3.698451828491649	1.5311690945520269	0.929436699037538	1.31898836501923	-0.4518056679863989	-2.369460161313434	-2.643345623195671	-3.4986329402780143	-4.161710467361317	-4.677203092677125	-5.802100454041899	-6.404521326546011	-6.349409743405822	-7.470171297551843	-7.769635903983136	-4.955043429514319	-1.6378207139626966	-0.6444993132534691	0.03534289476742458	1.4374538574317768	2.912613010095093	4.1979409172222475	3.7029469409022724
0.28	3.3180603728380476	6.566507866420537	10.135101501264302	12.255252721658891	13.515175008679563	12.95949478035675	10.96164564897363	5.551588352864556	2.160492376243411	0.7368200363718813	0.550256947684403	1.3668786201084089	3.0467124732786885	0.7142093281776951	0.783478748161258	4.632461296963186	4.912743544354697	5.659320785992193	4.042733738333311	1.7763484541763859	0.5756978139585769	1.213360273519669	4.727098520633447	7.530176133380152	9.769869127874657	10.718747543391089	11.829712815961159	12.26981684417305	13.049534329044107	13.865519521273342	12.599422677057433	11.84233896473313	11.500728658690093	8.713762841626476	8.782720587179355	9.956980839505675	9.745591827775726	9.991859556356943	5.243352505612378	0.7885629873453013	2.704177297857086	8.299645968746646	11.544313144526797	10.769131911929378	9.216134322810206	7.906589852547597	4.9902389262937845	2.384441301177972	0.950401467814757
0.14	-0.14832625624083562	-0.4212218735947886	1.2630034947378945	3.028831655757095	4.974716787424114	3.3168665167930484	0.7521598788027717	2.3315884200849197	4.114099068278222	2.684221201502936	2.1910432261764825	5.328968640788787	9.655436109210214	13.104052748217939	15.685216520045003	14.822361655923643	12.699092095133452	9.919112469721753	7.630416820543417	6.740486230898902	6.217350669872225	4.988527680594579	3.9910582909174153	4.417704088665985	2.224996701757668	1.3584201550720607	1.9849172439573266	-0.49255870775009925	-2.6582154931696778	-2.326896266232012	-0.5699896549169239	1.6084693264381755	1.283010708382868	-1.327275707839192	1.173094274925667	3.57376580522547	6.758591916952959	8.616000298648885	9.072311710446485	9.654016142726391	9.678233944551678	7.800033253491321	5.2835503759656035	5.366145902851095	3.305757911919386	3.0257296785838577	0.8410707747505057	0.37247660313657605	0.13371217253218504
0.1
0.56	10.666972293711055	12.226491270832355	13.276035619096348	12.61456731364315	12.249583273040514	10.571480487186207	8.623147292155423	8.24680654760887	6.099084817780678	4.947318488699494	4.069909872430948	3.1017215193146654	2.2391140326407992	1.5497801878846431	1.5272540784421693	3.522647319586916	2.886478394112075	1.925866619060848	1.3798620735070486	1.8990199217882306	2.3871277577298073	2.1483502392478684	0.8102343625660353	-1.22024895793394	-1.8895407397606192	-1.1500938911592158	1.335805456098953	6.832552143904103	8.026055941457692	9.528548088269218	10.484917842283622	10.33221063478723	8.573103455150417	7.150132101286438	5.33095881783661	3.796090561152056	3.8797777554866144	1.9004722253185875	1.9613344582549814	1.4064305598609508	2.0638464859230083	2.978161032368021	3.374452110654559	1.911551115142288	1.0387036663406946	0.7178214976607578	-0.6105458734893432	-2.684632881345138	-2.946896014082661
0.4	5.386174275547901	6.291459037987323	8.013193892259778	8.998320017372379	9.516915333234408	9.643429974235872	7.037892834754004	5.031142578703921	5.43773740937857	6.263884344144529	6.140056097482898	5.232765881319409	5.436682127957127	5.030238353924361	2.526582398904722	0.4087125973296537	1.4068551458184686	0.9752311228511843	-1.3020521655327997	-2.2847524263571017	-2.117102596435757	-2.148906106570209	-2.2222059570725605	-2.8193164555675736	-3.445896580370885	-1.0480289987548588	0.21422703944806187	-1.5420471321357496	-2.4570499505456667	-0.7290675244798592	0.30146493407576713	-3.110936968394725	-4.231204592620614	-4.1152412937771885	-2.4375229416050246	-1.0194365329006132	-0.09796610005213324	0.0976518704081002	-0.03564183519372932	0.24170696987327744	0.3313095047102479	0.3237500893516341	0.6313616585573669	2.8946478130346947	3.992143628920658	2.9019944881956405	2.6631215674840547	3.9975588481964195	4.0506028829230445
0.18	-26.28366304395334	-26.644714962395703	-25.0911168317094	-26.05594960971959	-27.69042783631545	-30.116877614078767	-29.93614353523936	-30.20946651685516	-31.34884399273951	-32.40378841857439	-32.918520375293944	-30.84918962382261	-27.898888444234665	-29.517907954085672	-29.076249039021832	-28.01063274642481	-27.869804888149247	-28.290766141946925	-29.233528200057776	-31.02475417545407	-31.792886011146088	-32.44484828313926	-30.729391432807034	-28.394745803629625	-29.39307089593339	-33.15767033560063	-32.31949606438955	-31.599967111631138	-31.670407032341302	-29.802294703099193	-28.666744479769328	-29.486204042221758	-31.3288001819433	-31.12544038511455	-29.950289507903314	-29.675296244040737	-30.001362935825455	-29.514049157676688	-32.40321180656517	-33.19303391037655	-31.764363795487576	-32.50929030969795	-33.516808107902946	-36.19525410622854	-38.903063608601194	-38.990963761593015	-35.82588893288756	-34.10398183544689	-35.29620103082874
0.03	-10.508986170977742	-10.742218586740549	-11.231748840248784	-10.157003075049658	-10.761801582727948	-11.93338674751503	-12.41673658977627	-11.132837842223289	-11.005545665891503	-9.147113541500211	-5.069337934395101	-1.9535087233521722	1.9842381703040388	5.676403553899277	10.101581084519893	14.08294308541771	15.666074694308932	16.902168638725882	17.296592463998934	17.718773159661765	18.293048145720903	16.631869558400993	14.900070630090838	12.54778500657308	14.679950660453343	17.257283794719044	20.134348378250493	20.903301307347164	21.239638086434013	21.86929664404819	21.16280523200436	19.447997231914385	18.333794395310903	17.869973639786267	18.137809870062696	19.156029774201926	18.733053422001703	17.831292635109875	17.836628384484086	17.453253458530483	17.593005180420803	18.07181770615749	18.85983634267511	18.203397431620772	17.192350252950305	17.936394788730354	17.919008381474228	16.82785405964097	13.772715364454868
0.18	-3.6824457831453685	-5.039107638670664	-5.123257217549941	-7.031714471956207	-8.073820619367766	-7.321537114263592	-7.336391700479879	-8.423003985268195	-8.900270524987512	-7.756450689966975	-5.574616067308462	-4.757645168374147	-5.197012146477995	-4.28137066819918	-4.574440119307937	-6.852505207304652	-7.960892009707344	-8.470249976224075	-8.537942538734328	-8.501280144567964	-8.672259637258108	-10.322125607828397	-12.105834033258219	-13.748398973906355	-13.744985129444451	-13.950461798596464	-14.471586633925774	-13.53534830087218	-13.638334171936819	-12.637244621687692	-11.459939499049959	-7.012976082305634	-2.9225550002150626	2.409882687237392	7.176997034312251	9.818202111809377	8.54643539728088	8.909689366776696	7.57370503522278	7.1452420765955935	5.636596695582519	5.894562913825759	7.781292177080509	12.346764214178371	15.77851883890201	18.441200782783532	18.413114549084888	16.002408601521587	13.927545372224792
0.2	1.1285756858837956	0.37705735228539083	-0.5482770605421692	-2.784747499354168	-2.7303852642158972	-3.9579263999101713	-3.847184463776827	-2.9706886506934325	-3.350265598746695	-1.7143220548304186	-1.8816814923197214	1.140909074334708	1.9670904860807283	0.3795812038279607	-1.3821474012359545	-0.29290299886579163	-0.7718906468728832	-1.4814192265231156	-3.315275891155032	-3.0746368411753693	-2.0580366449883343	-4.202766289167293	-5.468532950990614	-4.769524455032894	-1.8144873293355417	2.1633880939065193	4.616615237064494	3.4196470920402575	2.2095200230759318	2.161676597977845	2.003517731905312	1.454220965542575	-0.5444415965336589	2.958024438601747	6.51839941972019	5.640292399934722	5.126696410803426	7.951207714179638	5.670533268299785	1.1200275152605172	1.14335376061954	1.2778249617391708	1.6620566361897673	1.5450181016592026	-0.664638085712987	-1.6150415050311224	-1.6657881800858547	-1.3246095524622845	0.23731303283626204
0.56	-1.33940922502331	1.6597293504655397	4.817919125296541	4.05255269100001	4.776922474167662	5.811744953134607	3.0637405797129063	0.9520052910275396	0.9926748206113416	1.8333690252612271	0.5815477308025265	-0.6004827069058223	-0.8853500907182834	-1.3555193380612423	-2.3727711352194234	-2.1351038143825747	-1.9303120424624893	0.19651705905324235	0.3075654050094343	1.2483458705763866	1.9215664607924126	2.099537796346304	2.261396058647094	1.1343292292947993	0.3355292274079247	0.21127336272967767	-0.9695717213353987	-0.9947891573894552	-0.07468086052724487	1.7158771492092697	6.268905713499002	8.272158295648175	5.67122347092635	5.177542331994395	4.113516500808252	3.1309023437624077	3.395911036090034	2.6849642387491244	3.7198606891322115	6.229718132727733	8.978870577064221	11.354463706546362	10.503427148231665	9.392820120918692	8.222141125303324	6.691457084373582	5.7129505101493265	5.4222805019270055	4.066166804861645
0.4	-5.585942251001157	-5.659117602377073	-6.563755858215671	-6.443834881453164	-4.283097106911285	-2.8226159411083884	-3.61109022210362	-5.64028671344218	-2.738535791952671	0.6073391834845765	2.590301890606362	3.4507719275408277	2.7126051222923095	2.6801980495343543	2.5474715369637053	0.9596543339534094	-1.8413204327979003	-4.047845387893425	-4.52892054836628	-3.7264567025753763	-4.395295024673345	-5.9977977459957685	-8.143317285620356	-9.115699531430337	-9.429695439689013	-8.605165326639984	-5.258193563360891	-4.157241695526153	-3.7231663184468147	-3.041891929858153	-3.202609711395013	-3.37488670054195	-4.155036952614481	-5.467629468656753	-6.9313238555378405	-6.540971230831211	-7.2167704340730765	-8.313219016985279	-8.795451581759941	-6.880398434797613	-6.14966986981306	-5.012415100808454	-4.9805541097433945	-2.497625959941189	-2.250265899395046	-2.1920594679165077	-3.570242560857764	-4.629370701503412	-5.284242987625802
[truncated: 411 more rows]
[truncated: 252 more columns]
