# Supplementary material for: Graded recruitment of pupil-linked neuromodulation by parametric stimulation of the vagus nerve
Source: Nat Commun. 2021 Mar 9;12:1539. doi: 10.1038/s41467-021-21730-2 (PMC7943774; doi:10.1038/s41467-021-21730-2)
Supplement: Supplementary file 4 — Source Data [file 41467_2021_21730_MOESM4_ESM.zip › source_data/figure_S5F.csv]

	charge	rate	eyemovement_x_1	eyemovement_y_1
0	0.03	20	-0.8787370242549895	-0.9559895662629218
1	0.02	5	-0.48267352213839904	-0.7147635450415125
2	0.28	5	16.832876242265677	8.318756044317073
3	0.72	10	-0.8253702548602263	-0.9157579898622106
4	0.06	20	-0.7926730430314815	-0.9082576996150179
5	0.4	20	-0.9736430669302713	-0.99163614560871
6	0.12	20	-0.9783544278998756	-0.9904899872295397
7	0.04	20	-0.8504723063304691	-0.5739945732069052
8	0.28	20	-0.9005159102763183	-0.9585865196832565
9	0.24	10	-0.8084484740109653	-0.8649678161777589
10	0.56	20	-0.7847425722533712	-0.8808371725030906
11	0.04	10	-0.7982196162598909	-0.8044250206696291
12	0.28	10	-0.7213939806474133	-0.9440697220641827
13	0.72	5	-0.5871214286929575	-0.6583942002877031
14	0.05	20	-0.9743266718158686	-0.9909145593846352
15	0.07	5	-0.41866417626178504	-0.640529887713205
16	0.2	20	-0.9793511544975061	-0.9915572642978286
17	0.05	5	0.009075017360344974	0.10682247180746418
18	0.14	5	-0.7962869231474929	-0.6002657569839307
19	0.24	20	-0.9119248847735046	-0.9849683896597179
20	0.09	20	-0.2976011096946006	-0.667642252723142
21	0.1	10	1.4577703263121713	-0.18835172341519638
22	0.08	10	-0.3009040906904908	-0.09308304071801829
23	0.01	10	0.0173725016848403	-0.0993712185442228
24	0.56	5	-0.5282860851611965	-0.8073650871144084
25	0.08	20	-0.9721030637290927	-0.9890718724691736
26	0.14	10	-0.7833240502855362	-0.9209690808747887
27	0.04	5	-0.5733523518288606	-0.8332817231274087
28	0.02	10	-0.9028384278959533	-0.9514880332507296
29	0.06	5	0.024918216025583334	-0.7012555878048803
30	0.07	20	-0.9282903389884221	-0.9464609575742068
31	0.18	10	-0.3119591031115016	-0.784033907623324
32	0.01	5	0.8930746878792472	0.7253309470486342
33	0.09	10	-0.8444066218034073	-0.9395701182022425
34	0.36	10	-0.938553228840945	-0.9420662300053684
35	0.36	5	-0.46393773881275263	-0.6024388357728001
36	0.06	10	-0.9033769865935062	-0.9179532472419045
37	0.56	10	6.962567510938601	1.8667744958096368
38	0.14	20	-0.9036707611304737	-0.9510065556042722
39	0.72	20	-0.4314369233694983	-0.9249748759075201
40	0.2	5	0.3786986433580311	-0.20460124277467182
41	0.36	20	-0.9410087698644044	-0.9493895236942512
42	0.02	20	-0.7820582341429304	-0.9508595831219605
43	0.18	5	1.2911545309402328	3.0749371575234945
44	0.4	10	-0.449187339023861	-0.7487283998189461
45	0.03	5	0.41626988227308426	-0.45469771947244425
46	0.2	10	-0.9042756370692301	-0.9298608084387263
47	0.03	10	-0.7972592554090597	-0.925479884135335
48	0.08	5	-0.2969851868356789	-0.7153779729985458
49	0.18	20	-0.9031808751541771	-0.9612792841842063
50	0.1	20	-0.9870781572832398	-0.9604344221230241
51	0.1	5	-0.46346072498632307	-0.38422193371821045
52	0.07	10	-0.9288375151496973	-0.8909990291096194
53	0.01	20	-0.9324012305537739	-0.9860189105709942
54	0.12	10	-0.8053961213236495	-0.9047227190237098
55	0.12	5	1.0936336712194779	-0.34220806413608323
56	0.09	5	47.2277314319535	7.549411027280789
57	0.4	5	-0.4803185166539322	-0.656847520090622
58	0.05	10	-0.8944274531157683	-0.844581276893001
59	0.24	5	0.5549997590520259	-0.4487358618548428
60	0.07	5	8.073196567621073	6.27122243391865
61	0.14	10	0.10974052615851379	0.3750442486653291
62	0.02	5	-0.2612837334818322	-0.341318178907188
63	0.09	10	-0.7648314920821946	-0.8917365774322913
64	0.56	10	-0.20585187608647662	-0.23150657764594534
65	0.4	10	-0.7014949255594525	-0.7894466991661546
66	0.4	20	-0.9615008760313836	-0.935826262620817
67	0.12	10	-0.774576291503804	-0.8973542770002061
68	0.02	10	-0.8888622218808312	-0.9264919166211112
69	0.72	5	-0.7530814103341563	-0.7819323075279512
70	0.72	10	-0.16373437306424796	0.1985662465898344
71	0.24	5	-0.11660832563971482	-0.4997050734239916
72	0.1	10	-0.821560133922345	-0.7058746389747035
73	0.24	20	-0.9807725507430705	-0.9708984561788705
74	0.18	10	-0.911189540121513	-0.9259640080283741
75	0.02	20	-0.9415008384046487	-0.9908324483283576
76	0.04	5	-0.5631258387637074	-0.6747434810375336
77	0.18	20	-0.9826658278747101	-0.9614662747258518
78	0.18	5	37.88603433517413	8.332007814224596
79	0.01	20	-0.9499994115477496	-0.9879331157098562
80	0.07	10	-0.9434006978612235	-0.8407401915131609
81	0.07	20	-0.5532922969017511	-0.6453286520273278
82	0.01	10	-0.8449291998967382	-0.775383379543524
83	0.08	20	-0.965090626690322	-0.9887121095466386
84	0.2	10	-0.7770740852852521	-0.9161523611498215
85	0.56	20	-0.9776729130151823	-0.9877752610589967
86	0.08	5	-0.3074195895949178	-0.5641182226267276
87	0.08	10	-0.7562170039665894	-0.9290742285224034
88	0.28	5	11.569460082108796	3.8227025611153107
89	0.24	10	-0.600194448838883	-0.7005571074570202
90	0.2	20	-0.8020273164239304	0.12658126393897517
91	0.03	5	-0.4342242138021341	-0.5971640895699832
92	0.03	10	-0.8807541160000323	-0.9214264568872451
93	0.2	5	-0.17199103781690883	-0.6664757815881566
94	0.04	20	-0.9758220800907357	-0.9881068813697477
95	0.01	5	-0.5169940669282747	-0.4942816720353375
96	0.12	5	-0.36212421085773033	-0.7416502418627133
97	0.03	20	-0.9713585088085646	-0.9892966525390449
98	0.05	10	-0.8978911567851035	-0.9539968906222813
99	0.06	20	-0.9910672019523863	-0.9925433144504512
100	0.36	20	-0.8521700305437946	-0.9286824562749201
101	0.14	5	-0.06235833348871652	-0.747126392332743
102	0.4	5	0.571262703415019	-0.8175271701528994
103	0.09	20	-0.9751891320331076	-0.9786051518584745
104	0.28	20	-0.9459903491758317	-0.9506546059447423
105	0.05	5	-0.3435331147990512	-0.5983014251896152
106	0.06	5	-0.4120044068562233	-0.6885567342459615
107	0.12	20	-0.9725539897166228	-0.9734864200015502
108	0.06	10	-0.9019735789352735	-0.9296056840229242
109	0.1	20	-0.9220322615850913	-0.9435658409137263
110	0.14	20	-0.9527506179009761	-0.9696964352408569
111	0.56	5	-0.05351374186645036	-0.29064796046430974
112	0.1	5	-0.6981169071900631	-0.7317609466473598
113	0.72	20	-0.966152087706058	-0.9861439941377653
114	0.36	10	-0.8173022361833412	-0.9365169584117491
115	0.36	5	56.722097874418566	43.39064258440231
116	0.28	10	0.547770680994274	-0.24956445622751808
117	0.04	10	-0.8608438651712655	-0.9490586436422125
118	0.05	20	-0.9687240688032261	-0.9883223730134427
119	0.09	5	2.7293496229267324	1.4349239083487262
120	0.03	5	0.3327135633204992	0.4497099240390457
121	0.08	10	0.42965234475762243	-0.3986849082434203
122	0.72	20	-0.5360437353001393	-0.6940961001216466
123	0.4	20	-0.7452255529632409	-0.8460349653716305
124	0.4	10	1.1737817425508585	1.2961183304033659
125	0.56	20	-0.935627870847637	-0.8855319990423071
126	0.36	10	-0.8805857272952764	-0.7105161149234885
127	0.18	20	-0.9305583308666897	-0.9000083112383276
128	0.1	20	-0.9686383012443814	-0.9621321887133485
129	0.05	10	-0.8821382180715451	-0.8105925531341421
130	0.09	20	-0.9343638935427199	-0.743771920040256
131	0.14	10	-0.8621096637532989	-0.7234578979146578
132	0.05	5	-0.2084352517596415	-0.13495073775120986
133	0.72	10	-0.3569326803894005	-0.08243118398319142
134	0.03	20	-0.946836387827159	-0.9366434842446084
135	0.02	5	0.2265157211985195	3.746276098850442
136	0.02	20	-0.9793165609822666	-0.9509036152193232
137	0.07	10	3.5903290378695014	7.215261075688178
138	0.2	10	-0.8471860372200638	-0.866921968201228
139	0.36	20	-0.8639213914673307	-0.5973753478956253
140	0.06	10	9.752833955303307	5.136458917641801
141	0.36	5	0.04831797826592934	-0.5013990178856286
142	0.14	20	-0.9742010877877986	-0.9652354108591493
143	0.24	20	-0.9601322277405819	-0.9539366206689505
144	0.14	5	-0.6134765408266498	-0.4371422401093595
145	0.18	10	-0.5525442795612235	-0.2867909561177797
146	0.28	10	-0.764730081584062	-0.6076467761754948
147	0.18	5	-0.18656878625899606	-0.1871214810630583
148	0.02	10	-0.6958541932121164	-0.3660062695136091
149	0.07	20	-0.9311841134924818	-0.7428907309561775
150	0.01	20	-0.9451393771927453	-0.901253021255225
151	0.1	10	-0.7852969799859133	-0.9363347161911586
152	0.08	20	-0.7976252186275943	-0.8406957223936583
153	0.04	5	-0.6649413139924419	-0.700283859860751
154	0.12	5	-0.33096293011067224	-0.3730286599329119
155	0.2	20	-0.3077961022151152	-0.7292779110016945
156	0.12	10	-0.894739830874868	-0.8791170856158869
157	0.28	20	-0.961042210114025	-0.9653095658577636
158	0.56	5	-0.622928327185044	0.5507793469942667
159	0.72	5	-0.5104644715244694	0.8890699043858161
160	0.06	20	-0.9490394562229311	-0.9397766799564776
161	0.2	5	-0.4798636042227142	-0.5805352838594774
162	0.01	5	-0.1817378346480927	-0.16940530420318858
163	0.05	20	-0.9884031174039583	-0.9902496417200167
164	0.06	5	0.17996415037697422	0.6279246918913057
165	0.07	5	2.5885506594546728	14.371334862633294
166	0.04	20	-0.9581748453347153	-0.9264293449072916
167	0.03	10	-0.8181108688326055	-0.8803684627049259
168	0.12	20	-0.9657805928219904	-0.982894263789805
169	0.01	10	-0.8651266328201537	-0.6899302635891529
170	0.09	10	-0.8392187774242065	-0.7290433770481621
171	0.08	5	-0.544170979442179	-0.5378192714370402
172	0.04	10	-0.7219514335067494	-0.7128893708034544
173	0.4	5	20.813869272836996	12.1605858697756
174	0.56	10	2.177280843037688	0.08517013862183752
175	0.1	5	116.32753299897425	75.39980461297517
176	0.28	5	90.3619691284027	18.242126494323806
177	0.24	10	-0.31709004055279505	-0.8605750753617204
178	0.09	5	-0.4008970356895406	-0.23442568769622565
179	0.24	5	-0.32580366980515263	0.1746993559264272
180	0.24	20	0.45607955322171334	-0.38069365570291763
181	0.06	5	-0.2844058237637301	-0.6076997411873815
182	0.72	10	3.0349104111341054	1.6784134977803349
183	0.05	20	1.4759870569336322	-0.7716210216068781
184	0.01	20	-0.68713764851726	-0.8615099234334976
185	0.01	10	-0.7830492892239931	-0.8097783738420098
186	0.36	5	-0.12527576794263107	-0.2855300645443131
187	0.24	5	0.16533840211394144	-0.46047547064446587
188	0.08	20	-0.9381933422338617	-0.9474884327060532
189	0.2	20	0.9293967254911865	-0.7854836736210967
190	0.12	10	-0.13296254906718305	0.3549496025657963
191	0.01	5	-0.2514263784310205	0.15684642039445007
192	0.12	5	-0.32109904903543435	-0.0757046316910286
193	0.4	5	0.7561311213983222	2.1680920633806258
194	0.02	10	-0.8334663898192054	-0.7794312837402035
195	0.4	20	-0.874576870943366	-0.8722665525474689
196	0.1	20	-0.9498910725586888	-0.9600226969171227
197	0.56	10	2.4886918342473416	1.3234747191288967
198	0.06	10	7.886133145013134	18.292266941770535
199	0.04	5	-0.568485983716707	0.22922445645832695
200	0.2	10	1.9326340161230418	-0.15095142579224535
201	0.09	5	-0.42830545711517737	-0.0771144921825608
202	0.72	20	1.2595023316913359	-0.47452454220383344
203	0.08	5	-0.326025592766113	-0.440614659996523
204	0.28	5	0.1994417715508857	0.6704646637000257
205	0.1	5	-0.24651858538579174	-0.04611114656255708
206	0.56	20	0.1659298794119914	1.2352530933964143
207	0.28	20	-0.8328324312911688	-0.9175888495315299
208	0.18	10	0.1417994582950346	0.5198351974949635
209	0.12	20	-0.9641148332874588	-0.9641159494409384
210	0.03	20	-0.9777515425677212	-0.985852596759565
211	0.03	5	0.44611841964052096	0.912803104299504
212	0.72	5	2.2141719238120317	1.703222385486752
213	0.36	20	-0.9631390878137758	-0.921758279748882
214	0.08	10	-0.15120860202887182	-0.5062730059997298
215	0.4	10	0.8179315078870586	-0.6718972236183481
216	0.36	10	-0.6550723269933436	-0.8172442797640002
217	0.07	5	-0.1771718530866009	-0.3577270256732355
218	0.14	10	-0.805418673192077	-0.8769207655933879
219	0.56	5	1.0145387763880067	-0.19976192925772435
220	0.04	10	-0.8589358791500227	-0.8559524554931193
221	0.1	10	-0.7415715035839926	-0.6344758367175605
222	0.2	5	-0.03348121040707666	0.8144296774559823
223	0.05	10	17.766189936916433	12.468430840297403
224	0.04	20	-0.9207910172019146	-0.961455518773479
225	0.18	20	-0.9440771448085022	-0.9364185244924988
226	0.06	20	-0.9561712879132842	-0.9744891190568147
227	0.03	10	-0.5398473684302536	-0.7626101512277138
228	0.24	10	0.40033664642984573	11.618558413401566
229	0.09	10	13.463834696332427	4.06003250312892
230	0.28	10	-0.678675308600629	-0.769470013652813
231	0.07	10	-0.6929401142975751	-0.890084835207403
232	0.05	5	0.31668834432141246	-0.5519721301874955
233	0.07	20	-0.8884220378170793	-0.9534669687537777
234	0.14	5	0.004845528456612784	-0.18648533787973434
235	0.14	20	-0.9420886990591997	-0.9531648315183446
236	0.02	5	8.6724920289556	23.59752729903763
237	0.09	20	-0.9598783058112447	-0.9710089470122665
238	0.02	20	-0.9490438886857736	-0.9653888180007176
239	0.18	5	-0.3040025574621107	-0.24130703379491944
240	0.24	20	-0.8978865660332129	-0.8705204339616539
241	0.08	20	-0.9076748711890501	-0.6937752860608712
242	0.07	5	-0.274291314809864	1.5313254301206165
243	0.2	10	-0.7172847913439682	-0.3817733364571473
244	0.09	20	-0.9102018962357247	-0.7870534061396619
245	0.36	5	-0.7140456201788276	-0.33102589244236297
246	0.02	20	-0.9669271580841251	-0.8439769564572726
247	0.05	20	-0.9640815897048488	-0.9450026788998225
248	0.03	20	-0.9631633196155193	-0.8164894522971768
249	0.05	5	-0.5095771765823804	-0.100545583880469
250	0.56	5	-0.5191635743267303	-0.3621648270702944
251	0.56	20	-0.6990002745925673	-0.026273870590586793
252	0.2	5	-0.645579453196692	-0.07695898840890673
253	0.02	10	-0.9039050571490588	-0.8132614669053648
254	0.18	10	-0.8728441254803757	-0.7992170540081798
255	0.18	20	-0.9355621963801896	-0.8363283909444349
256	0.36	20	-0.9702359972124941	-0.907337493690648
257	0.12	20	-0.9393646576528085	-0.9700915063500467
258	0.14	10	-0.6950191982311177	-0.2062522369684258
259	0.14	5	0.04780548979884074	0.9056916576743248
260	0.28	10	0.4102496423963153	-0.6441834910764341
261	0.4	10	0.1460745894787533	-0.4188857719756748
262	0.72	10	-0.8889433660115251	-0.6927253014592574
263	0.2	20	-0.9331598346055895	-0.7478319033518195
264	0.24	10	-0.7533045379830616	-0.42553350948765006
265	0.56	10	-0.8437244986906208	-0.7612818088852358
266	0.01	5	0.11472174467348147	1.5683042016607267
267	0.03	5	-0.756518780982397	0.009735445860135635
268	0.02	5	-0.7370756311277995	0.0008191096790292774
269	0.12	5	0.14748712409592166	0.12283692914469094
270	0.72	5	-0.6072447721005314	-0.5302873296748379
271	0.4	20	-0.42849255287556737	-0.054773622335141096
272	0.09	5	-0.5585109535151206	-0.4895415423337829
273	0.1	10	-0.7482293799980966	-0.3692559527607898
274	0.28	5	-0.3322982082870337	-0.10242518537352847
275	0.07	10	-0.8606993280188767	-0.7865476900488113
276	0.06	5	0.14961815657749508	1.443043613749966
277	0.09	10	-0.9042048866996992	-0.7430945126197012
278	0.03	10	-0.8364790144534343	-0.5586541394806482
279	0.08	5	0.9354382380006304	1.5961912129893256
280	0.4	5	-0.5057345426425736	-0.23259774441516995
281	0.06	10	-0.8597753701736369	-0.7768020201267438
282	0.05	10	-0.19199675755647946	0.7575797540690898
283	0.06	20	-0.9606434806496149	-0.9617339289940765
284	0.18	5	-0.6461044935765272	1.5524410792334582
285	0.1	20	-0.979986682379858	-0.9720985568960218
286	0.28	20	-0.9370132730319412	-0.9214216609509384
287	0.72	20	-0.9636055479202534	-0.9505744364838727
288	0.01	10	-0.8230514853572914	-0.6355078491973075
289	0.07	20	-0.9498725897759375	-0.7720964626582957
290	0.14	20	-0.9541067806217717	-0.9635457240486546
291	0.04	5	-0.056990149130511224	0.32583497897903624
292	0.12	10	0.12778498385594214	0.9694257666293901
293	0.04	20	-0.9641044028116764	-0.9260222203503286
294	0.08	10	-0.8379037163937803	-0.2896719465274723
295	0.01	20	-0.970324872179552	-0.8289232261961187
296	0.1	5	-0.2391086866551084	0.6740427982905277
297	0.04	10	-0.8046979637827048	-0.6409236072730453
298	0.24	5	5.6432229054002105	1.2343936397564068
299	0.36	10	-0.789445589263933	-0.3873757311488608
300	0.56	5	-1.0	-1.0
301	0.05	5	-0.9896106825703284	-0.972501959846654
302	0.4	10	-0.9907802795524706	-0.9916789945839294
303	0.18	20	-0.8160114526428687	-0.9829812665881674
304	0.36	10	-0.94772557446718	-0.9524515630563166
305	0.36	20	-0.9972329753948056	-0.9969497939389612
306	0.04	10	-0.9954198770971463	-0.9937517061080106
307	0.08	10	-0.9972681764913097	-0.9946133707378693
308	0.02	10	-0.9976727904920076	-0.9945074412620183
309	0.14	5	-0.9850638174949056	-0.9848768589979062
310	0.05	20	-0.9990017299210964	-0.9963197431536347
311	0.09	5	-0.9798131032081822	-0.9703273487162808
312	0.4	20	-0.9992865456187404	-0.9971404703596226
313	0.72	5	-0.9899594683950657	-0.9618390197748841
314	0.09	10	-0.9934666020337906	-0.9849377655952883
315	0.72	10	-0.9868324487008232	-0.9931793199751064
316	0.1	10	-0.9976232175730011	-0.9920686120243916
317	0.28	20	-0.9777756904504388	-0.9915073111051329
318	0.06	10	-0.9959786083407804	-0.9929649034858831
319	0.02	20	-0.9989982630830844	-0.9983111401265443
320	0.24	5	-0.6016819938844448	-0.662564103575692
321	0.56	20	-0.9970305183103167	-0.9969887719812113
322	0.07	10	-0.996882826907239	-0.9929063747632316
323	0.36	5	-0.9925472926058772	-0.9741094510964842
324	0.14	20	-0.9893656925796955	-0.9930140924243441
325	0.28	5	-0.9765121621048407	-0.9703554595691227
326	0.01	10	-0.9968171417957172	-0.9897394238340587
327	0.01	5	-0.9867046159983538	-0.9801096717122488
328	0.06	20	-0.998784243964433	-0.9975927853130206
329	0.18	10	-0.9912282275236372	-0.99175182677043
330	0.18	5	-0.2871115306217047	-0.908177472945598
331	0.24	10	-0.9950720028442163	-0.9943418677856981
332	0.2	10	-0.9968536183775093	-0.9938424660738315
333	0.05	10	-0.9954995051876888	-0.9896280045323308
334	0.1	5	-0.9830509459902874	-0.9624727651423823
335	0.03	5	0.312286871218158	-0.9169994136045453
336	0.07	5	-0.9881375999322627	-0.9670220395531578
337	0.01	20	-0.9986006993933194	-0.9976178492216307
338	0.08	5	-0.987043025879269	-0.9873940552482905
339	0.03	20	-0.9977141414638981	-0.999119532486875
340	0.24	20	-0.9979145194480361	-0.9979801163824518
341	0.2	20	-0.9987438511246288	-0.9965883038121341
342	0.08	20	-0.9982214018132899	-0.9938700242237287
343	0.04	5	-0.9672539963923674	-0.9660030532571673
344	0.06	5	-0.9832442699659829	-0.9719417518293829
345	0.14	10	-0.4395442093367964	-0.9653795118944055
346	0.4	5	-0.952337402789437	-0.9717631542414712
347	0.02	5	-0.9823666716207281	-0.9825019279196935
348	0.2	5	-0.9907106122802071	-0.9791363953242896
349	0.03	10	-0.9966716929738676	-0.9934675774218602
350	0.12	5	-0.9858657661421434	-0.9660273163869261
351	0.12	10	-0.99489478223293	-0.9921654536810681
352	0.07	20	-0.998588097199086	-0.9971256028427651
353	0.04	20	-0.9988005026057921	-0.9962575078870679
354	0.09	20	-0.9985062466538269	-0.998320724370206
355	0.28	10	-0.9960354294465875	-0.9937566032257167
356	0.56	10	-0.9750675165930912	-0.9252970854616998
357	0.12	20	-0.9982539318070969	-0.9970532456600392
358	0.72	20	-0.9983214184773833	-0.9948991861435856
359	0.1	20	-0.9983439413325809	-0.9967243841863735
360	0.72	5	4.219532286573904	8.75275702752316
361	0.04	20	-0.9670149791112497	-0.824151356841654
362	0.03	20	-0.9698632975553574	-0.9608763823693708
363	0.2	10	-0.9370713374531229	-0.3488374283209554
364	0.4	10	-0.9307757249123311	-0.6803270582862013
365	0.18	10	-0.8337659690823558	-0.44707406352216517
366	0.4	20	-0.9643153505413459	-0.8250268294104175
367	0.28	10	-0.9052557125501965	-0.6118269644402996
368	0.56	10	-0.8617966181468626	-0.6422249676575505
369	0.28	5	-0.47358547201130224	2.9691245656947087
370	0.07	5	-0.7986280794234754	2.190367533437324
371	0.04	10	-0.9095271834818249	-0.40592619482359926
372	0.12	10	-0.8986084160803776	-0.523935489809813
373	0.4	5	10.206420381770876	5.929381047323126
374	0.12	20	-0.9822635115852171	-0.8458322192655465
375	0.24	5	-0.5730258201656395	0.9053730708491013
376	0.05	5	-0.6452143727625167	1.9560085064192767
377	0.09	5	-0.6365559116812801	1.2265459644495496
378	0.2	20	-0.9784718817885842	-0.8069466203343559
379	0.1	5	-0.4628904156532964	1.5313857919997345
380	0.36	10	-0.9038189227005031	-0.6055806737369177
381	0.08	20	-0.9810163936033605	-0.8853548234112031
382	0.28	20	-0.9845288076671733	-0.8262944883609912
383	0.02	20	-0.7740682379612882	-0.9057406167176659
384	0.36	5	-0.4699189933443562	2.0648746455174494
385	0.06	20	-0.9706028632197484	-0.8983550410179215
386	0.03	5	-0.5487644224681922	0.5790887955831772
387	0.08	10	-0.8777686892229267	-0.28978317224329153
388	0.56	20	-0.9686060665603292	-0.9187757082134814
389	0.12	5	-0.35022045493155834	1.0497509892437584
390	0.03	10	-0.8484465534818384	-0.6450750635001351
391	0.06	5	-0.67447598281063	0.5324941930057937
392	0.05	20	-0.9895101066130229	-0.8824224358764803
393	0.07	10	-0.8625728722969451	-0.7404981519729359
394	0.01	5	-0.09843055971812442	0.8870848697475389
395	0.18	20	-0.9851235958468036	-0.9473400304292565
396	0.2	5	-0.6605353915903324	1.7289980684573611
397	0.05	10	-0.918925339079474	-0.5588169036474515
398	0.01	20	-0.9647704395830988	-0.7169398406198233
399	0.07	20	-0.9772538533096249	-0.8861371729385857
400	0.14	20	-0.984936890893819	-0.8883735334823092
401	0.08	5	-0.5508021431853428	0.7244289282294586
402	0.02	10	-0.8651613740469056	-0.5786167972567865
403	0.36	20	-0.9744883495908983	-0.9139538461307446
404	0.14	10	-0.9070684691981153	-0.126924078648618
405	0.01	10	-0.9329831866826841	-0.8024600472519867
406	0.02	5	10.193581529526977	6.80235736948005
407	0.18	5	-0.6017625136989254	0.15186595438052533
408	0.14	5	-0.7819295374620762	0.6499756933226243
409	0.1	20	-0.9756768511809212	-0.9176025128681511
410	0.24	20	-0.9609379501657431	-0.8981998774960794
411	0.72	10	-0.7919987601218075	-0.7202354262970709
412	0.72	20	-0.8214964644248388	-0.8292026055371082
413	0.1	10	-0.9223143699277591	-0.5024116164017253
414	0.24	10	0.0038941026414750194	-0.023953401428910715
415	0.56	5	-0.46973363576694643	3.900830984826887
416	0.06	10	0.16089212390886062	0.11244857403125132
417	0.09	10	-0.9111017938440286	-0.6941572421418977
418	0.04	5	-0.6334277333274709	0.07454313563651878
419	0.09	20	-0.9762664646791335	-0.8352432566847064
420	0.24	20	-0.9760444757585297	-0.9184640183512726
421	0.09	10	-0.9236230077550132	-0.4682913725444373
422	0.01	10	-0.9505898426274654	-0.8802712326858309
423	0.07	5	-0.7530456202026629	-0.5895188627439536
424	0.02	5	0.5742995464625934	1.5207899316564109
425	0.05	20	-0.9362774718758536	-0.7973207457767238
426	0.01	20	-0.9539763342453493	-0.858920546175489
427	0.08	10	-0.8790615261185248	-0.6432554190069207
428	0.72	10	-0.9506241982561255	-0.8193848989645621
429	0.06	20	-0.9531151974381146	-0.8307707432460788
430	0.1	10	-0.9098832409907113	-0.841975110875695
431	0.03	10	-0.6880363381581799	-0.6179210435875815
432	0.1	20	-0.9809270285311594	-0.9501401565126515
433	0.12	10	-0.9043570476192225	-0.6980125885686967
434	0.05	5	-0.7892638488204685	-0.2854902977013936
435	0.2	10	-0.9244373774625263	-0.7930642820356625
436	0.07	20	-0.9760383190458022	-0.8809255337448187
437	0.4	10	-0.8913069729687925	-0.8114948237403855
438	0.72	5	-0.3515156441298219	2.880643232427347
439	0.06	10	-0.9170109329833951	-0.8279042674103388
440	0.4	5	-0.6312767552190338	-0.3574633117921513
441	0.09	5	-0.4684391534793985	-0.359535442377272
442	0.14	10	-0.7251908156804432	0.04738576304555935
443	0.04	20	-0.9472044523135073	-0.782119860392881
444	0.05	10	-0.8505459410869689	-0.8438663624934456
445	0.56	10	-0.4663618820211914	-0.5293869781379096
446	0.28	20	-0.9433796792582257	-0.8708389279373875
447	0.28	10	-0.9691455259841469	-0.7881923469059255
448	0.1	5	-0.09374565795185864	0.9816812649770611
449	0.04	5	-0.4709507838326175	0.7088034283720474
450	0.04	10	-0.9287515245513667	-0.778418849985886
451	0.12	20	-0.9674491726285039	-0.9159124839090697
452	0.18	20	-0.9689519231204958	-0.880746867461248
453	0.56	5	12.476878424990513	32.30870770943148
454	0.24	5	-0.7191276981865751	-0.43284895054490036
455	0.14	20	-0.9829965734020601	-0.9659993998767751
456	0.07	10	-0.8871404773364585	-0.4866437186586245
457	0.2	5	-0.39311532494005064	2.81490083181409
458	0.24	10	-0.9114719221582139	-0.7108499555704225
459	0.36	20	-0.94095010906355	-0.924182700153985
460	0.03	20	-0.948486601188765	-0.8770842164285961
461	0.14	5	-0.5563358974614332	-0.11756097950200989
462	0.56	20	-0.9748493494544617	-0.9656314097082124
463	0.08	20	-0.9669678209275361	-0.9500013628919509
464	0.01	5	-0.019944814137191704	0.5848489692826272
465	0.72	20	-0.9096154553606021	-0.6803574316133952
466	0.08	5	-0.1681382322910018	0.034882461250260066
467	0.4	20	-0.9654577978202993	-0.8044927451896404
468	0.28	5	-0.6148266873124637	-0.1887749042187826
469	0.18	5	0.046841503965995804	0.9362129899279933
470	0.09	20	-0.7732092028406499	-0.6647680502045188
471	0.12	5	0.7898240804309536	0.2504662160732529
472	0.2	20	-0.9351086689657782	-0.7875459745493325
473	0.36	5	-0.3459377927428436	16.927033450023533
474	0.36	10	-0.2390434881461593	4.832851077935767
475	0.06	5	-0.7778347164155112	-0.6192222809747119
476	0.18	10	-0.8668740678687634	-0.7868963272342324
477	0.03	5	1.8703465036844167	2.396263652198698
478	0.02	20	-0.9312266021189489	-0.8410851029572312
479	0.02	10	-0.7963594604021057	-0.6994249528845335
480	0.05	20	-0.9430016447604909	-0.9703921912635901
481	0.02	20	-0.9842794538837365	-0.8405238170800512
482	0.07	5	-0.8450829350657655	-0.47829245531008313
483	0.2	20	-0.9698373441504656	-0.9230916288643416
484	0.2	10	-0.8857989485801583	-0.7411017799172079
485	0.36	10	-0.898153013312515	-0.9192835202699362
486	0.14	5	-0.8081135897614748	-0.2574591868585828
487	0.02	10	-0.8992332698140411	-0.7147760951467926
488	0.12	20	-0.9818941893505183	-0.9644344845500501
489	0.28	10	-0.8298976562164792	-0.7679227498955129
490	0.04	20	-0.8602641519273255	-0.9604128332277294
491	0.06	10	-0.9522706969022057	-0.915358744900328
492	0.05	10	-0.2849718290075399	-0.36183736634028496
493	0.24	10	-0.9097490209804834	-0.925190415131375
494	0.01	20	-0.9625064429305134	-0.9167097540149063
495	0.08	10	-0.2438806786990154	-0.5562619624354167
496	0.06	20	-0.9888407446383047	-0.9708469070560823
497	0.36	5	-0.5073368406438482	-0.711742084656347
498	0.18	10	0.947169838508494	-0.7477505876827841
499	0.24	20	-0.7127306420774806	-0.9525376093099104
500	0.18	20	-0.9849269885280594	-0.9506726568173424
501	0.03	10	-0.8018188559174458	-0.8495901982945993
502	0.56	20	-0.6541818778808041	-0.9442401939851695
503	0.06	5	5.81427724592057	3.7329434587214463
504	0.18	5	-0.6251498361057874	-0.7731669114544398
505	0.12	10	-0.9175867444259048	-0.9076843991610192
506	0.12	5	-0.8399845161753758	-0.6150777559080562
507	0.1	20	-0.9909895806701948	-0.959086993092574
508	0.01	10	-0.9567541058873915	-0.8834883291030627
509	0.72	5	-0.7749555973808814	-0.5598849922342289
510	0.24	5	-0.8283293086478009	-0.6030298495794912
511	0.14	20	-0.9798681232148517	-0.9364977912554856
512	0.01	5	-0.8463391611956205	-0.5142511468242321
513	0.4	10	-0.6243758061820649	-0.7466762913201761
514	0.05	5	-0.7359501681963346	-0.7864901995397581
515	0.1	10	2.1763451395552815	-0.3282886567308868
516	0.02	5	5.705350285423861	0.946052897005939
517	0.03	20	-0.9754360652991574	-0.9534947017793161
518	0.1	5	-0.8559951004295511	-0.4876503397302803
519	0.56	5	6.312770498749603	4.8600594133320465
520	0.03	5	-0.7768821934675457	-0.7277177205918528
521	0.08	5	-0.8153728677670924	-0.6439809592766969
522	0.04	5	-0.5532058475004411	-0.4457213469443563
523	0.36	20	-0.9819385099988374	-0.9706060973051713
524	0.4	5	-0.8030755423434078	-0.6178917144014965
525	0.72	10	-0.9483055436395824	-0.7117598599055892
526	0.08	20	-0.9776045468356452	-0.9836835274477275
527	0.09	5	-0.7934963284007094	-0.7033244518733549
528	0.07	10	-0.9785481905129498	-0.9536409223710443
529	0.09	20	-0.9793213579347049	-0.8308334152038617
530	0.4	20	-0.9788064501693422	-0.9779278237128113
531	0.04	10	-0.967977724103179	-0.7622689863452285
532	0.09	10	-0.931728364883835	-0.9163136929221418
533	0.28	20	-0.9800758406761866	-0.9620632144675875
534	0.07	20	-0.9973527334506372	-0.9784909002045455
535	0.72	20	-0.9588219823482139	-0.8829499369865427
536	0.14	10	-0.7296146734506098	-0.6760270454281906
537	0.28	5	-0.8401784901808674	-0.4718247191043379
538	0.2	5	-0.39469857945187536	-0.5136544921631563
539	0.56	10	-0.36689218564772225	-0.8705086314033056
540	0.18	5	0.15184908765002883	0.6409933957998717
541	0.08	10	-0.6795078640244305	-0.7646283613203296
542	0.12	10	0.19928371612309273	-0.20365361858064243
543	0.24	10	-0.005171818087063694	-0.0100475990486808
544	0.28	20	-0.9392138954295016	-0.8659837467804047
545	0.02	5	-0.6908855893694984	-0.533346167451965
546	0.72	20	-0.9532084556401637	-0.9300591318353244
547	0.24	20	-0.95641985364686	-0.8793495336896261
548	0.02	20	0.35742013385390475	0.5227986137180929
549	0.07	20	-0.968310152956638	-0.9389111978478294
550	0.4	10	3.290879382884962	-0.04948498043031636
551	0.09	10	-0.7954426240583429	-0.7314934496286069
552	0.03	5	-0.6705061392133436	-0.1126072428228125
553	0.04	20	-0.9105097715319103	-0.6541437714968888
554	0.14	20	-0.9684259274990692	-0.8522694419986152
555	0.2	10	-0.7074082559756275	-0.6620139453461277
556	0.72	10	-0.7249453402477024	-0.5153718724652256
557	0.56	5	-0.30604870073363394	-0.12230131027226013
558	0.04	10	-0.863301013497181	-0.8155960726501664
559	0.24	5	5.427903743582507	0.8842987514626582
560	0.07	10	-0.8060175200877184	-0.6604246208329742
561	0.36	10	-0.8634948815926883	-0.7872012165879453
562	0.03	10	-0.9183333073410042	-0.8397902346484237
563	0.4	5	-0.5224739495600974	0.002886690310913526
564	0.12	20	-0.9389281376490539	-0.7722270469826176
565	0.05	5	-0.3424382576705032	0.5787044665655199
566	0.18	10	-0.8975591020853572	-0.7766794670725048
567	0.36	20	-0.9712507548168972	-0.9356600397694894
568	0.05	20	-0.9662501224531925	-0.9470371384668422
569	0.14	10	-0.8532291463953005	-0.7533347738677361
570	0.14	5	-0.3691718368835392	-0.292452637802577
571	0.28	10	-0.8633122378673326	-0.8813622989803414
572	0.56	20	-0.8313060106622107	-0.7474763554027521
573	0.06	20	-0.8639051710856239	-0.8843119548807955
574	0.08	5	-0.5732180139342563	-0.24896382018276078
575	0.09	5	-0.2566683804027136	-0.4909988522257457
576	0.56	10	-0.9336737113952216	-0.6734651000816738
577	0.05	10	0.13399316414020113	0.6148438488475209
578	0.72	5	-0.6205859247661206	-0.15612982158631844
579	0.01	10	-0.9016413485885753	-0.8106558680056755
580	0.06	5	-0.5431163157383931	0.1268296109036825
581	0.09	20	0.6962030068285342	-0.4973066855575564
582	0.2	20	-0.9612109628794593	-0.8981764076428124
583	0.01	20	-0.915377006445048	-0.8767286020301079
584	0.01	5	-0.08566553185693923	-0.14931194946350482
585	0.36	5	-0.20542140445864843	0.2542314466169282
586	0.08	20	-0.9587976000238072	-0.9257069303703576
587	0.12	5	5.212806595273667	7.548545653820157
588	0.28	5	7.045989310070298	6.124529012932014
589	0.1	10	-0.7651541383693067	-0.8663132811300002
590	0.07	5	0.5420811955743823	1.0356364610105215
591	0.4	20	-0.6364697442312449	-0.8218683046791013
592	0.06	10	-0.917910268836613	-0.712217226605648
593	0.03	20	-0.9321012676353989	-0.8674184660369766
594	0.1	20	-0.9525174146160797	-0.9358435914736211
595	0.1	5	-0.5427564976054321	-0.23129628378364234
596	0.02	10	-0.8540771615131684	-0.8056767168484766
597	0.18	20	-0.9373074013740532	-0.9208847376556097
598	0.04	5	13.20388551183633	4.920536717648421
599	0.2	5	-0.39109558477128237	-0.5542872661032093
600	0.1	5	-0.6151736436843716	0.7994814114439673
601	0.02	20	-0.749823105720844	-0.8846014352586404
602	0.03	20	-0.9927267653182	-0.9237476592991283
603	0.07	10	-0.9426863843355048	-0.7494102729010248
604	0.01	20	-0.9665893914557167	-0.926801275709132
605	0.56	10	-0.9624309843913965	-0.7529504097466712
606	0.06	20	-0.9756418053720656	-0.9116445863688111
607	0.09	20	-0.9874577082652443	-0.9671844362323765
608	0.4	20	-0.9779267069490694	-0.9167113840592914
609	0.4	5	-0.7914764276940482	0.41801363886808784
610	0.02	5	-0.5933339757157415	2.057330226439063
611	0.09	10	1.2157906868412265	0.6068847884079315
612	0.2	10	-0.9296601312928564	-0.8296859077792366
613	0.56	5	-0.07709464308157465	0.8732956056447403
614	0.1	10	-0.9480871082981079	-0.9035484070189926
615	0.05	20	-0.9885212530536636	-0.952080409445108
616	0.56	20	-0.9692430147746129	-0.9562299638465876
617	0.28	10	-0.9061994473155198	-0.8485253876492601
618	0.14	20	-0.9726167258955435	-0.925298824215412
619	0.28	20	-0.9923099324369717	-0.9730796720295566
620	0.06	5	-0.684260262660738	-0.23536472143679618
621	0.72	20	-0.9961395335233414	-0.9628194750883986
622	0.2	5	-0.6336722302096074	-0.2321142106972546
623	0.07	20	-0.9885421088009553	-0.9734020943345899
624	0.28	5	-0.7651225683785812	-0.27280466134864984
625	0.12	5	-0.8882860010130067	0.06245785047720845
626	0.03	5	-0.8737147115586262	-0.5496647703077332
627	0.05	10	-0.8888507352714832	-0.8301845130298303
628	0.06	10	-0.32871839115524276	1.12102107378169
629	0.14	10	-0.9743299517558436	-0.9009655266266144
630	0.36	5	1.6578023269852746	6.098898711666212
631	0.2	20	-0.992443978034445	-0.9849042143902227
632	0.07	5	-0.7101840525922106	-0.09150862324551821
633	0.03	10	-0.9566734004679174	-0.8439046035014067
634	0.08	10	-0.7715403964777727	-0.3296627974908522
635	0.18	5	10.494027341073235	2.85647902125615
636	0.1	20	-0.9900595785971675	-0.914913239882914
637	0.14	5	1.3790814537791267	2.2316654131442863
638	0.24	20	-0.9893408415419294	-0.9815389142388622
639	0.09	5	-0.6916731076293817	-0.3704914964675673
640	0.72	10	-0.8232710594057945	-0.317163797726072
641	0.72	5	-0.8107465104557777	-0.33747942259685887
642	0.24	10	-0.9148262318804048	-0.6850722748388944
643	0.08	20	-0.9842086635754392	-0.9368864539071846
644	0.04	10	-0.9203840136764672	-0.728531310120574
645	0.36	20	-0.9444287384415304	-0.6992657936924556
646	0.36	10	-0.5479749156060757	-0.7113555620764115
647	0.02	10	-0.910240635547287	-0.6722703674952313
648	0.18	10	-0.9084497179840956	-0.8534890514250806
649	0.04	20	-0.9269684913582282	-0.8592151693188981
650	0.12	10	-0.920814510891038	-0.7401120800306014
651	0.24	5	-0.7485050534265363	-0.4495806122599148
652	0.04	5	2.028137591451372	1.9216503506571427
653	0.08	5	0.5446267802812568	2.507347375500494
654	0.4	10	-0.9582682253374147	-0.8372332501034115
655	0.18	20	-0.979960018343184	-0.9755749482932783
656	0.01	10	-0.9596172676294409	-0.7912210003306798
657	0.12	20	-0.9979478670345633	-0.9573761061376552
658	0.05	5	0.49155125425529633	2.4571185940654017
659	0.01	5	-0.8246531090695768	-0.3970401907710352
660	0.1	20	-0.530092829820532	-0.836486374261373
661	0.4	10	7.306753003206767	0.964400839068422
662	0.03	10	3.0201336180919367	-0.4169280649476059
663	0.08	20	-0.9572040778713251	-0.9499842555036719
664	0.12	20	-0.8804330011161643	-0.7223691023945614
665	0.18	20	-0.7518453131866245	-0.9464282378073993
666	0.03	20	-0.7208013660965233	-0.8963274324586574
667	0.1	5	-0.3084011476445623	1.3769006875327992
668	0.72	10	-0.7645949875738794	-0.6309914134496539
669	0.56	10	-0.11789194571066129	-0.5229795974229079
670	0.14	5	0.516655844543965	0.2072813591205179
671	0.56	5	-0.08036208286919784	0.768422314267027
672	0.18	10	-0.8199600018153484	-0.535661998021605
673	0.24	20	-0.9245938565043119	-0.8839878468244482
674	0.07	5	0.08130544447146049	1.5794883795219465
675	0.02	5	-0.0777334415090654	-0.2530584151877116
676	0.12	5	3.262013922630486	3.2498606849378286
677	0.02	10	-0.7740426182446954	-0.5983270647225482
678	0.2	20	-0.8484715952481626	-0.8295618007320356
679	0.12	10	-0.4283589086568446	-0.23155238593288638
680	0.28	10	-0.7342819465080996	-0.738107893057178
681	0.24	10	-0.6668763455598657	-0.7568543581927425
682	0.36	20	-0.9196916125758919	-0.8580775512366476
683	0.18	5	11.67745890731483	3.709617949413572
684	0.05	20	-0.9688641508038587	-0.8005999398956741
685	0.09	10	0.48773980342823203	0.3607503053449257
686	0.01	10	-0.440103639136464	0.49448046202483914
687	0.09	5	-0.11006888106767783	0.386492984962736
688	0.08	5	-0.22886381443705042	-0.14589382898628375
689	0.56	20	-0.948317752257808	-0.9624901356081653
690	0.01	5	7.830509334150231	-0.05742167643606638
691	0.2	10	-0.8060476685442399	-0.5526528399883972
692	0.14	10	-0.6689230709225327	-0.831852392699688
693	0.06	20	-0.8465443704511276	-0.761167212053977
694	0.01	20	-0.9210456366658036	-0.9162894890614067
695	0.03	5	-0.08565192863812042	0.32798799245155924
696	0.04	10	-0.8105871705110245	-0.5933525073290393
697	0.4	5	-0.1404502404497799	-0.16326890971823826
698	0.4	20	-0.930756306434468	-0.9498893430952841
699	0.28	5	0.07420408174306665	0.794495456838661
700	0.09	20	-0.9837844798330397	-0.9326300745994532
701	0.07	20	-0.9290659986779589	-0.8975046458934777
702	0.05	10	-0.46001536825604855	-0.5773986185284623
703	0.2	5	0.5424287403944285	2.3915607024008145
704	0.24	5	-0.4009134898452721	0.10543683471549134
705	0.02	20	-0.9367320651439363	-0.9567819357806866
706	0.06	5	-0.17851939931787722	0.6938363527639323
707	0.08	10	-0.6114521242980847	-0.4021914644691034
708	0.72	5	17.349113781160263	1.6761996012340528
709	0.36	5	0.22245804606989192	1.0680902336976605
710	0.04	5	0.14491386435045753	4.539316812869573
711	0.07	10	-0.6065694381474662	0.031954714934558474
712	0.05	5	0.06425800243687306	3.000734373624995
713	0.06	10	-0.6695181966951606	-0.6075413914616232
714	0.36	10	-0.6049155681494859	-0.22440693759904112
715	0.04	20	-0.9150156401618739	-0.808232308571579
716	0.14	20	-0.9523148576406559	-0.9604548642354531
717	0.28	20	-0.95459397656626	-0.9544736861495638
718	0.1	10	-0.6983441436191221	-0.7192008397094811
719	0.72	20	-0.9351933115914921	-0.8260428749708009
720	0.09	5	1.1439465442373309	-0.3726846451497579
721	0.72	5	5.262840716520123	10.273180111371218
722	0.28	10	-0.9025904059419397	-0.5931222217376652
723	0.01	5	0.9987944967935257	-0.18024620447319284
724	0.08	20	-0.8561455011849534	-0.8338198195515291
725	0.04	5	-0.8043187031335831	-0.6956031249627626
726	0.2	20	-0.9939987317855061	-0.9665136561085524
727	0.02	20	-0.9791812471946195	-0.9582550503545706
728	0.24	20	-0.9009519308017485	-0.8116031860055626
729	0.08	10	-0.966490104245084	-0.7382491360695101
730	0.18	20	-0.9203537485731964	-0.8138048262936866
731	0.18	5	-0.7679369202082077	-0.5659353640764619
732	0.72	10	-0.8644455463705761	-0.8636215524721707
733	0.09	10	-0.9601158734288405	-0.9174095276096459
734	0.56	10	-0.7315321350008493	0.1493142997748281
735	0.4	5	-0.7809624432277475	-0.02505021088789626
736	0.01	10	-0.9730092516751545	-0.9090625205029389
737	0.03	10	-0.9456998168960883	-0.9370839962299294
738	0.24	5	-0.6960158773633626	-0.5482225373716447
739	0.1	20	-0.8992905837868344	-0.884511882524667
740	0.12	5	-0.8987385387972876	-0.2245413819915033
741	0.03	5	12.374188753742052	14.299979112890323
742	0.12	10	-0.9592497992751657	-0.8238517234673329
743	0.05	10	-0.9289784403141688	-0.5882329106967059
744	0.14	5	-0.8019805266348478	-0.6761322945993841
745	0.56	5	-0.5206683393605499	-0.1724925921407579
746	0.02	5	-0.8717655303149165	-0.4503580798506026
747	0.36	10	-0.9573384795280624	-0.9290083523104345
748	0.03	20	-0.9672082258232306	-0.8816801088614319
749	0.14	20	-0.9942548776517771	-0.9805806823617431
750	0.1	10	-0.9427078416177594	-0.9636590746253846
751	0.56	20	-0.9912018501025087	-0.9815226771405465
752	0.72	20	-0.9879357106459616	-0.9030427285191598
753	0.06	5	-0.9058302426182535	-0.6025565165695717
754	0.28	5	-0.8887889608838843	-0.6516103496738277
755	0.06	20	-0.9715539265371838	-0.9415522552611827
756	0.07	10	-0.9637026088214696	-0.9322881053116605
757	0.01	20	-0.9912961843006213	-0.9793598730455445
758	0.07	5	-0.8554901626863263	-0.7620889477568314
759	0.4	20	-0.9932080235304273	-0.9707215002590539
760	0.2	10	-0.9472768935191053	-0.9100177290549428
761	0.14	10	-0.8416471052629698	-0.7675509019833245
762	0.12	20	-0.9835072957570125	-0.9720000219677251
763	0.36	20	-0.9847514996781348	-0.9827198020938804
764	0.07	20	-0.9947802734738638	-0.9834737767701944
765	0.2	5	-0.8478039201825455	-0.7616448825056408
766	0.05	5	2.8779858961656193	2.134633155583651
767	0.08	5	-0.8162978248464943	-0.7486914431286575
768	0.06	10	-0.9685840471141879	-0.9344961677788214
769	0.18	10	-0.9736328990272111	-0.9086733685029733
770	0.1	5	-0.9047119964396994	-0.8800927545869628
771	0.36	5	-0.7745470256027844	-0.6348389466815664
772	0.02	10	-0.9331641590525398	-0.8747992006460292
773	0.04	10	-0.8720223640192244	-0.7052117080678868
774	0.09	20	-0.9829257415395193	-0.9456218778878135
775	0.4	10	-0.7975437451218377	0.9004888627716388
776	0.04	20	-0.9718848019710745	-0.9636015949128297
777	0.24	10	-0.9613102350396231	-0.9154828672306459
778	0.28	20	-0.991621658894248	-0.9886513486051146
779	0.08	10	-0.8995183576248381	-0.7689456695682841
780	0.03	5	6.716139249736457	2.8292436729708266
781	0.4	5	-0.9999901869353778	-0.9947699520099824
782	0.72	5	-0.3325272361680481	0.6620917818663175
783	0.14	10	-0.838046107694605	-0.07626475429680549
784	0.12	20	-0.9953269885124615	-0.9671357481297714
785	0.56	10	-0.9469487714849982	-0.6861127089987883
786	0.04	20	-0.9609890567692201	-0.912641188135845
787	0.24	20	-0.9868710831696463	-0.922253278063942
788	0.08	20	-0.985629678062093	-0.9659005876852488
789	0.72	10	-0.8029525644571666	-0.7270573198785802
790	0.01	20	-0.9918539089031674	-0.9471401734506809
791	0.36	20	-0.9524354711347462	-0.6727873028007382
792	0.03	20	-0.9900945466003958	-0.9640560037154814
793	0.07	5	-0.9389676626687948	-0.6229688516124419
794	0.06	5	-0.7742651322459461	-0.3284768510885865
795	0.14	20	-0.9924884660131941	-0.9665417797429416
796	0.14	5	-0.8665292212517186	-0.6621698024525908
797	0.02	20	-0.9863599382698456	-0.9397313957439745
798	0.05	10	-0.9777554614461286	-0.9197692379940914
799	0.1	10	-0.9576076850003877	-0.9226922711613328
800	0.28	20	-0.9867570864151878	-0.9410126117510939
801	0.12	5	-0.8139721540802416	-0.4254616934908689
802	0.05	20	-0.9863259076655713	-0.9634052702237553
803	0.2	5	-0.3752080655594429	0.6494377941549722
804	0.28	5	-0.9368254737420417	-0.6937421084127738
805	0.36	5	-0.8772390935203379	-0.35634898197858833
806	0.06	20	-0.9861451771531062	-0.9826896136167435
807	0.09	20	-0.9185355118026126	-0.6880553796644582
808	0.2	20	-0.9876243216999094	-0.9388456002737535
809	0.18	20	-0.9872517026520287	-0.9468822373286477
810	0.1	20	-0.9845408619580373	-0.9120921194209674
811	0.02	5	-0.9454458136201548	-0.5841043770644512
812	0.09	5	0.24174368814622202	0.2288636847851087
813	0.36	10	-0.9559312743471583	-0.7898447391684695
814	0.01	5	-0.8108164838580596	-0.49765162086534953
815	0.08	5	-0.5538844043935148	-0.2807742022372379
816	0.12	10	-0.965209459569963	-0.9485907324401537
817	0.24	10	-0.9523181872849018	-0.7805743532455794
818	0.06	10	-0.9670423500593377	-0.7946033042177278
819	0.4	10	-0.9798022819533765	-0.948536889499916
820	0.04	5	-0.9431916056277547	-0.7294976840760482
821	0.02	10	-0.9761148017817182	-0.7958448187464622
822	0.72	20	-0.7881348151393434	-0.20176808464855742
823	0.07	20	-0.99439019139445	-0.9739875457981382
824	0.05	5	-0.8691971437079766	-0.58649994754644
825	0.56	5	-0.8847641000440526	-0.6686268864225235
826	0.09	10	-0.9550114062946808	-0.8665516974229344
827	0.24	5	-0.8912633525540365	-0.4699452458940477
828	0.04	10	-0.9801197303472982	-0.843862363967714
829	0.18	10	-0.9572849273928107	-0.6994111459137355
830	0.01	10	-0.9015540782557444	-0.7166484116021717
831	0.28	10	-0.9623951657469371	-0.8946799412503741
832	0.07	10	-0.8777680994805978	-0.48399263871510323
833	0.56	20	-0.9572538587312924	-0.9239749682275775
834	0.1	5	-0.8511200446522286	-0.1776622990034741
835	0.03	10	-0.9563854034835844	-0.8308180525983035
836	0.4	20	-0.9954198671195805	-0.9756441144940967
837	0.18	5	-0.9521323688275091	-0.597511257101776
838	0.2	10	-0.9768927740839591	-0.827793162465986
839	0.56	5	0.08074518147436172	0.6692965668288339
840	0.1	5	-0.3719775081688781	0.6357727349022836
841	0.18	20	-0.8104966029490123	-0.7213472789713916
842	0.08	10	-0.8314295112734562	-0.4255152840597625
843	0.01	20	-0.9730406754585963	-0.852737170761261
844	0.2	5	-0.04750278073026789	4.0434916159537275
845	0.03	5	-0.0033635184646189317	1.4282775594191104
846	0.02	20	-0.9697361577960811	-0.9092597629583693
847	0.09	5	-0.06638071710972175	0.15349010747497993
848	0.06	5	0.05700966446480524	1.3512967027901372
849	0.1	10	-0.37990137041371674	-0.41199273056168473
850	0.36	5	12.628294734521603	6.129981693530351
851	0.24	20	-0.7724511502888596	-0.9016560121721013
852	0.4	5	-0.17525571563072798	-0.48640072586878147
853	0.28	5	-0.07575498443170788	-0.19093670723148432
854	0.04	5	-0.41433166792112375	0.02155683977516977
855	0.08	5	3.459113532594526	0.3271184476781135
856	0.2	10	-0.4422053078754826	-0.4661916412478559
857	0.1	20	-0.9556508496795165	-0.9121782358324092
858	0.28	20	-0.7498291554382526	-0.5898762217515444
859	0.56	10	0.2229298473724325	0.24335378180549555
860	0.12	5	-0.13899600106241722	4.605406987648718
861	0.72	20	-0.399156770809557	-0.10394661179173804
862	0.12	20	-0.917096121045752	-0.8971588509274719
863	0.4	20	-0.8778105438738929	-0.7403557729882028
864	0.02	5	-0.26072013886288314	-0.07153434604819202
865	0.24	10	-0.6271348517739198	-0.6911447443447583
866	0.01	10	-0.8926288222264082	-0.795478266223484
867	0.02	10	-0.833428673810382	-0.7517152602424806
868	0.14	10	-0.7426857103620199	-0.6735085300269227
869	0.08	20	-0.9177169818060416	-0.9213551732195145
870	0.14	20	-0.9242999597818241	-0.9018816879404679
871	0.18	5	-0.3181290742781414	0.9741511074864431
872	0.09	20	-0.9309684957643972	-0.9046429145361367
873	0.05	20	-0.9369464870563496	-0.9076457371161171
874	0.03	20	-0.9445210897680221	-0.9273290301021873
875	0.18	10	-0.819096549366653	-0.7728371431367379
876	0.07	20	-0.9303671634519188	-0.8861982668110399
877	0.03	10	-0.6610706703653981	-0.7475942060909279
878	0.4	10	-0.7548193847280809	-0.7536731100702294
879	0.14	5	0.04203467816745704	0.8139677974713674
880	0.56	20	-0.6291449975543737	0.07493743443012929
881	0.36	10	0.2567735156841241	1.7648140081960384
882	0.06	20	-0.8884756310248373	-0.851436407763306
883	0.04	20	-0.9431785571562767	-0.8614138269103465
884	0.05	5	-0.7201408419000538	-0.3044926317700251
885	0.01	5	-0.6322297303395099	0.7791655354698733
886	0.05	10	-0.791170106054206	-0.8294015907520098
887	0.72	5	0.3508221516914762	1.0869722417588545
888	0.04	10	-0.7608866377935647	-0.8313583802279145
889	0.07	10	-0.8425896763897138	-0.8085844211337472
890	0.28	10	-0.6908312069152232	-0.37952622347084547
891	0.2	20	-0.8156475637332914	-0.9142671723634858
892	0.06	10	-0.8842934927145946	-0.8481987985990821
893	0.09	10	-0.7656129378514172	-0.8331998303505266
894	0.72	10	-0.164441892108201	2.4950294408017704
895	0.36	20	-0.599179532207617	0.11691610480993714
896	0.12	10	-0.8575932193157247	-0.8806697277001816
897	0.24	5	-0.3925461813595419	-0.5946597792141155
898	0.07	5	-0.5884067775778774	-0.3091100718489395
899	0.36	10	-0.3059158161800244	0.370600334296815
900	0.06	10	-0.8818627979905721	-0.875321108839181
901	0.01	20	-0.9892880695474294	-0.9405438987041967
902	0.03	5	-0.7872018083935503	-0.15254572235760713
903	0.03	20	-0.9561072917448397	-0.7859467122209108
904	0.2	10	-0.938528369186099	-0.9198227560923007
905	0.05	20	-0.9877257644818673	-0.9152130624516335
906	0.12	20	-0.9787057306893121	-0.9501817355342425
907	0.09	20	-0.9778947501367765	-0.9310744118373641
908	0.06	20	-0.9855526394687524	-0.9470281315709324
909	0.04	5	-0.7834240846239522	-0.5404061219517
910	0.4	20	-0.7022550165589913	-0.7452801662302952
911	0.18	10	-0.8609809520530703	-0.6864068964014982
912	0.1	5	-0.734192967312706	-0.05865804565760521
913	0.1	10	-0.9344569901980102	-0.7326325478501023
914	0.06	5	-0.8737788228478454	-0.479642206758232
915	0.12	5	-0.7733171570118428	-0.5278430839039258
916	0.05	5	-0.8304070589633507	-0.3232601143546479
917	0.14	5	-0.8956807249003551	-0.2757027984881786
918	0.05	10	-0.9788186813194597	-0.8471846254006672
919	0.08	20	-0.9803179109589435	-0.9567017409769177
920	0.24	20	-0.9864702579266184	-0.9720619917947748
921	0.07	20	-0.9943729424733025	-0.9470960301929474
922	0.18	20	-0.9548026321654037	-0.9067926898843633
923	0.28	5	-0.718107001912139	-0.4371744919138955
924	0.02	10	2.158477230558009	19.38403529554333
925	0.01	5	0.3304965835522551	1.2459142485163033
926	0.04	10	-0.911150271015968	-0.6437987102400717
927	0.2	5	-0.7834093255633002	-0.36907554129774844
928	0.18	5	-0.8244489416357241	-0.5511049401016346
929	0.56	10	-0.584751173070819	-0.2947377407989668
930	0.36	5	-0.6648229734638187	-0.34515625358554913
931	0.72	20	-0.15207008712684308	0.24809726150774702
932	0.07	10	-0.9264520967936407	-0.8603037202578816
933	0.36	20	-0.6115769824084483	-0.4114460483362209
934	0.72	10	-0.7308089481218707	-0.13367149627147426
935	0.08	5	-0.652896991189736	0.40022388925254165
936	0.03	10	-0.9852406409143468	-0.7568545150004337
937	0.07	5	-0.8418570247163598	-0.5003019361246503
938	0.02	5	-0.8510841712966808	-0.3862963375258526
939	0.24	10	0.07310222381283231	0.8142289738124295
940	0.09	5	-0.7755565916278773	-0.40922174831254526
941	0.24	5	-0.855912018284907	-0.36331715756709226
942	0.04	20	-0.9255217771598606	-0.4956530678753737
943	0.14	10	-0.4089184782180452	0.9234397089203726
944	0.1	20	-0.9844296520682169	-0.9072393504217087
945	0.02	20	-0.9312017376635543	-0.6439755620479419
946	0.09	10	-0.8975150612268772	-0.664928051503238
947	0.56	5	5.390933294406879	7.718326633426352
948	0.2	20	-0.6815311103690053	-0.19737267526280283
949	0.72	5	-0.7294969073601968	0.29326135298072215
950	0.14	20	-0.9482230709892634	-0.8625974971212543
951	0.56	20	-0.8368492711336147	0.9741400163572793
952	0.12	10	-0.9403950542191841	-0.8957243447616945
953	0.28	10	-0.9240386441785043	-0.7910449199220939
954	0.28	20	-0.8865543886952848	-0.27501051283789857
955	0.4	5	-0.07194887887289332	1.5989804742235336
956	0.01	10	-0.9443228626449918	-0.8364207464999753
957	0.4	10	-0.9467236160266372	-0.8957265882140295
958	0.08	10	-0.9146639743774075	-0.6630331857944007
959	0.28	5	-0.6114042994928608	-0.1779686009117673
960	0.06	10	-0.9415128217541722	-0.8395990516970171
961	0.24	10	-0.9592608888521879	-0.8280169423444174
962	0.14	10	-0.9323651064627138	-0.7003225879104357
963	0.2	5	-0.7782633519746809	-0.6155294889499722
964	0.08	5	-0.3903209878800913	0.07842180047262733
965	0.03	10	-0.9389088097846066	-0.8548163448872017
966	0.56	5	10.560238772392061	11.809370306085976
967	0.18	10	-0.8196822007836729	-0.6759865052423651
968	0.12	10	-0.9127458599129913	-0.7841554576715529
969	0.05	20	-0.9548545473781591	-0.9610815872906078
970	0.02	5	-0.8205714532133983	-0.5201224736727014
971	0.28	10	-0.7163788519882984	-0.6577490065664234
972	0.36	5	-0.6861596844381711	-0.27149586655392116
973	0.36	20	-0.8760378046374355	-0.8377414398065749
974	0.04	5	-0.7559602458799949	-0.39015687669799737
975	0.06	20	-0.9852244377470925	-0.9540797920838268
976	0.4	20	-0.9064550857423066	-0.8171887068903858
977	0.01	10	-0.918231596740293	-0.6116584773837946
978	0.08	20	-0.990062313091111	-0.9380281444946034
979	0.1	20	-0.9721812693076896	-0.9677511369265794
980	0.07	20	-0.9218707077025705	-0.9108692501298578
981	0.4	10	-0.7968055568498499	-0.2220227072739318
982	0.28	20	-0.9424196002620184	-0.7313972550528903
983	0.09	10	-0.8863080823350976	-0.6570594865634591
984	0.02	10	-0.8443446900894688	-0.18461004288580782
985	0.01	5	-0.8248346983104642	-0.629904143228744
986	0.09	5	-0.8793519087602392	-0.12225968261361168
987	0.12	20	-0.9788308299199261	-0.7861980119532443
988	0.24	20	-0.981317095326104	-0.8750615739930003
989	0.05	10	-0.8823845071782979	-0.8514229438836469
990	0.05	5	-0.7974658214678969	-0.4712365877365369
991	0.18	5	-0.6772410137332497	-0.40119062481477047
992	0.07	10	-0.9443907306182905	-0.7099769301994195
993	0.14	5	-0.7342589672286965	0.21159584383967903
994	0.2	10	-0.9214343958942451	-0.8796923819609987
995	0.06	5	-0.6135711731499646	1.8436386780398644
996	0.2	20	-0.9642851591962074	-0.8980366427784165
997	0.36	10	-0.8919489220981713	-0.5129735703520037
998	0.04	10	-0.9482055071341858	-0.7683159077487512
999	0.03	20	-0.9636678180422823	-0.3493088984567763
1000	0.72	5	-0.7829571127208298	-0.15343835397071903
1001	0.02	20	-0.9827001958807	-0.6847302621663134
1002	0.56	10	1.8852914090130202	0.791473733916688
1003	0.09	20	-0.4158434166981992	0.29698863404184206
1004	0.1	10	-0.9183734004304192	0.13211530645544262
1005	0.12	5	-0.7959920459384165	-0.5163767800259942
1006	0.14	20	-0.9718394467781353	-0.6108466141592275
1007	0.01	20	-0.9858082043163382	-0.9233874226729408
1008	0.18	20	-0.9717970188783278	-0.8808459874461776
1009	0.07	5	1.243253692418791	10.318173721237969
1010	0.03	5	1.9985114594383784	3.995459160932208
1011	0.4	5	-0.999978808218257	-0.9998572407039706
1012	0.72	20	-0.9999999998967302	-0.9999999980230209
1013	0.72	10	-0.9999916508233908	-0.9999970038842433
1014	0.04	20	-0.9646105857415201	-0.9856883789284068
1015	0.24	5	-0.999995072675246	-0.9999882274364587
1016	0.08	10	-0.9800022502941598	-0.6983420704642166
1017	0.1	5	-1.0	-1.0
1018	0.01	20	-0.980552954093313	-0.9616731623443742
1019	0.02	20	-0.936086678480918	-0.9151073912399139
1020	0.04	20	-0.9395998109087432	-0.941710917242973
1021	0.24	5	-0.7870125670728182	-0.7800003805849148
1022	0.36	5	0.9649807943881109	-0.03362694213834513
1023	0.08	10	-0.9155790436301701	-0.8777896741423167
1024	0.14	5	-0.5644839599423831	-0.5201092960412455
1025	0.06	10	-0.9732233522665643	-0.9530347111813338
1026	0.36	10	-0.9176088143561724	-0.9225585686043066
1027	0.07	5	-0.5993505986964025	-0.76877824116194
1028	0.05	10	-0.929315162015519	-0.9116822006114739
1029	0.72	10	-0.8907485401138003	-0.9497563775073858
1030	0.56	10	-0.7742461188787104	-0.8519832051853424
1031	0.24	20	-0.8116302660710185	-0.08018428792750597
1032	0.4	5	-0.755494190826093	-0.8509091655802966
1033	0.09	20	-0.9738010355886247	-0.9754549654741288
1034	0.08	5	-0.8385897227225124	-0.797664656801941
1035	0.02	5	0.12590551720985338	-0.022451869963234027
1036	0.28	20	-0.9765063873685472	-0.9799635698060316
1037	0.02	10	-0.9736666581020682	-0.9536639850187649
1038	0.12	5	0.28455245343979574	-0.20359581738805516
1039	0.18	5	-0.6154604848414817	-0.7517628756521784
1040	0.2	20	-0.9783296470313406	-0.9773103452985781
1041	0.01	10	-0.9059515230999325	-0.894275399655902
1042	0.2	5	-0.9002441081105134	-0.8475846897812338
1043	0.4	10	-0.9315480194193763	-0.9560752813386652
1044	0.05	5	1.098067525548729	0.20025825080866386
1045	0.04	10	-0.9555028453070341	-0.9460707086229246
1046	0.56	5	-0.7872307416819605	-0.9155295613449516
1047	0.2	10	-0.9490388730607391	-0.8619502321993538
1048	0.09	10	-0.9458649726088877	-0.9077359943261576
1049	0.72	20	-0.8744838464942917	-0.9306679735694289
1050	0.03	20	-0.984060794963994	-0.9787395793477628
1051	0.08	20	-0.8087906291767623	0.7892908076179109
1052	0.06	5	-0.905317274749437	-0.8285527212583889
1053	0.56	20	-0.9834542875617236	-0.9825507688680489
1054	0.07	10	-0.971450404730359	-0.9521830247052764
1055	0.14	20	-0.9859349428892271	-0.9861974257155519
1056	0.1	10	-0.6324262254300725	-0.6133172747291522
1057	0.09	5	-0.8574729231165118	-0.7476428786522351
1058	0.04	5	-0.223331432480616	0.4762808176635562
1059	0.24	10	-0.8253129099636505	-0.6097980715929582
1060	0.18	20	-0.9443062252651179	-0.9359250683796103
1061	0.28	10	-0.8059063985746745	-0.7762101046672035
1062	0.07	20	-0.9465394508230696	-0.9651406087505
1063	0.18	10	0.07729856560455728	9.76943825536559
1064	0.01	5	-0.49684091179536805	-0.5729169679607822
1065	0.03	10	-0.5709419174617533	-0.3004020346650634
1066	0.1	20	-0.5773745093489169	-0.21639807757639754
1067	0.36	20	-0.827347591816674	-0.7361574001808546
1068	0.03	5	8.33025428852031	5.27022244604185
1069	0.06	20	-0.7453988273150783	0.5870067499991779
1070	0.05	20	-0.9780444064687479	-0.5803503829586623
1071	0.4	20	-0.6907607596466147	-0.8287112003585524
1072	0.72	5	-0.9330443493598503	-0.9637893248995402
1073	0.12	20	-0.9997897438149773	-0.9997416729874261
1074	0.1	5	-0.6038316927266785	0.5323663594870204
1075	0.28	5	20.52690430156512	135.13224596464423
1076	0.06	5	-0.7023641624861535	-0.9230057397303479
1077	0.09	10	-0.4367006506077701	1.6996317745364002
1078	0.18	5	-0.8255690348093583	-0.8019731136558244
1079	0.56	20	-0.9917914862222043	-0.9896797783650119
1080	0.56	10	-0.964183192200947	-0.9704168250531879
1081	0.03	10	-0.8027796971372463	-0.9291764137952043
1082	0.2	20	-0.9909412124033494	-0.987821970330404
1083	0.02	10	-0.954749688012121	-0.9620882575865636
1084	0.06	10	-0.9639596478045612	-0.9717791418715508
1085	0.08	10	-0.9382347626538048	-0.9558987051221417
1086	0.07	20	-0.9647392107350826	-0.9531289060280663
1087	0.05	5	-0.31335169292550413	-0.6936787945849872
1088	0.4	20	-0.9775346938593636	-0.9837911114103963
1089	0.07	5	-0.8426177691351834	-0.8963429961709113
1090	0.05	20	-0.9959756830725036	-0.9972071412880701
1091	0.28	20	-0.9878164575768075	-0.9914685942083349
1092	0.18	20	-0.9942884230403549	-0.993510588006113
1093	0.02	5	-0.8699314562933327	-0.9544214772763664
1094	0.72	5	-0.8627422288074856	-0.8481684454504611
1095	0.03	20	-0.9919559336699147	-0.9969776725515407
1096	0.01	10	-0.8030146659071598	-0.6601125651586239
1097	0.4	5	-0.8711531467625756	-0.7699373204746934
1098	0.14	20	-0.9962702574735952	-0.9971049189526991
1099	0.07	10	-0.5959978258479905	-0.9144163364798408
1100	0.09	5	-0.7912047963688683	-0.7638662834672321
1101	0.72	10	-0.9015961821974893	-0.9314415982307704
1102	0.04	10	-0.8380081714481011	-0.6813373177238068
1103	0.04	20	-0.8478508856261896	-0.8784803350685096
1104	0.56	5	0.4089722700267435	-0.19487333320343822
1105	0.1	20	-0.9115065235541073	-0.9813710149613274
1106	0.09	20	-0.9012813618357272	-0.9474289635085591
1107	0.04	5	1.3192386300425658	-0.24099411160858616
1108	0.06	20	-0.9839077810561035	-0.9847626913447397
1109	0.1	10	0.2547371408623398	-0.4507009678088695
1110	0.14	10	-0.899660602416617	-0.8836326810258969
1111	0.18	10	0.6939985219126621	-0.6949969344071555
1112	0.08	20	-0.999999999919125	-0.9999999998390237
1113	0.03	5	-0.32827019391654527	-0.3927893455785081
1114	0.4	10	-0.5825848434452918	-0.6981889616485031
1115	0.01	20	-0.3279271476540788	-0.6671316990569232
1116	0.72	20	0.9455930095972483	-0.8897087692162788
1117	0.28	5	-0.44792010474905797	-0.4040751651953941
1118	0.36	20	-0.9429529464897114	-0.9551390563545927
1119	0.36	5	0.3035859315680765	-0.3054730615029932
1120	0.08	5	-0.6410909814448907	-0.7221537854184936
1121	0.12	10	-0.8857619052998764	-0.8822167470924073
1122	0.24	20	16.81235873736769	-0.3928753181167452
1123	0.02	20	-0.6412247151780893	-0.9375074593953594
1124	0.2	10	0.5110878054716669	-0.8073389737512783
1125	0.28	10	-0.893321827410121	-0.6993911323991097
1126	0.1	5	0.2976395375016871	-0.25337424660292535
1127	0.36	10	-0.7325903948938078	-0.779986974580452
1128	0.24	10	48.62212177478411	36.16095978973379
1129	0.2	5	-0.6728738542573209	-0.47735851039292787
1130	0.12	5	3.256449699419804	0.3664271495291415
1131	0.14	5	-0.9998984914130292	-0.9995512499718728
1132	0.09	20	-0.9136025768311739	-0.8483579555535713
1133	0.12	10	0.3111025566308375	-0.20131695312767026
1134	0.14	10	4.0274750533236245	1.3166083926493504
1135	0.05	10	0.7299486353314265	-0.08880176474783556
1136	0.08	5	0.4740201748364733	0.8983482924692179
1137	0.1	5	-0.1773839508081501	0.34169936562083664
1138	0.4	5	24.534498180037783	4.265549416777763
1139	0.09	10	-0.8861904190057964	-0.38695150999444256
1140	0.06	5	-0.3403994313149662	0.9376280541833325
1141	0.05	20	-0.9148711266902635	-0.8385333423353508
1142	0.24	20	-0.9143458191384901	-0.8296027930023688
1143	0.03	5	-0.5792337306316914	-0.33540980700799355
1144	0.02	10	0.18348703529493396	-0.7216416213352806
1145	0.72	10	0.13641968337480423	-0.05751750758525656
1146	0.05	5	46.83484567874662	17.11705729030174
1147	0.36	20	-0.6321276254665311	-0.8617040018614822
1148	0.28	20	-0.9163045744618453	-0.8140943555334353
1149	0.2	5	4.450424847504889	1.8205491439125603
1150	0.06	10	1.2928537687729298	0.3856305545656234
1151	0.28	10	-0.6662027578432276	-0.20822885526105747
1152	0.01	5	-0.28002865742299454	0.8063008970534148
1153	0.09	5	-0.11532609132610849	3.374045568284262
1154	0.1	10	-0.6555870179363886	-0.6325009855497638
1155	0.08	10	-0.802067991467611	-0.2949632038621483
1156	0.14	20	-0.13687611689507526	-0.016735660801610344
1157	0.12	20	-0.9265506701816705	-0.8488700601876655
1158	0.18	10	0.10681807894861488	-0.13462373573999273
1159	0.06	20	-0.9640452370714615	-0.8479676013255568
1160	0.04	5	-0.24440476296221783	1.0954124718891147
1161	0.03	10	0.9698324414014152	-0.29940540428978735
1162	0.14	5	-0.5044613655641825	0.5034399945029474
1163	0.18	20	-0.865058975021693	-0.66638655810195
1164	0.08	20	-0.9719299157700679	-0.9483360269355356
1165	0.56	10	-0.8293739833063422	-0.49365126962718137
1166	0.36	5	-0.42392116210774866	0.23909474230826594
1167	0.02	20	-0.9673417546231142	-0.9195920400016199
1168	0.4	10	-0.705312277874164	-0.72747636479161
1169	0.2	10	-0.7160565697608163	-0.8469507347325608
1170	0.02	5	-0.4135335581208015	-0.0632154844633633
1171	0.4	20	-0.9600754166795863	-0.9574664196570701
1172	0.12	5	0.05218809834302214	1.997856751237639
1173	0.01	10	-0.3689798374423955	-0.17613882352420493
1174	0.2	20	-0.9745277607289844	-0.9769041251713686
1175	0.04	20	-0.8696933654447688	-0.9199754837666516
1176	0.56	20	-0.9559262142514593	-0.9359688386470878
1177	0.07	10	-0.8474489166783506	-0.7658399261210013
1178	0.04	10	-0.8081601793922815	-0.5977670886580428
1179	0.24	10	-0.8498852809746211	-0.39200115861268664
1180	0.18	5	1.0934219063458133	4.235066102128555
1181	0.1	20	-0.967254348509902	-0.9150603496157437
1182	0.03	20	-0.9419563243462945	-0.468100044263704
1183	0.36	10	0.3912030326554373	-0.4757860519633072
1184	0.72	20	-0.8740473588668033	-0.7645772834841783
1185	0.07	20	-0.8983150003491329	-0.8672592632294449
1186	0.56	5	-0.528322604599771	0.961286540533225
1187	0.07	5	-0.5018581550811558	0.09348467400779487
1188	0.24	5	-0.041403827967554804	1.1411135810396527
1189	0.28	5	2.1001317220457048	1.5425109694593364
1190	0.01	20	-0.9591872602963688	-0.9499136584978229
1191	0.72	5	-0.040215650819713934	1.2955625723557034
1192	0.02	10	0.9541713971810255	-0.718451567529088
1193	0.36	5	-0.3948541100974188	-0.04348369156484907
1194	0.09	20	-0.9793504675435966	-0.9229614887664306
1195	0.1	10	-0.5609196949644842	-0.6530259045010101
1196	0.02	20	-0.9823619537499757	-0.8509393079005462
1197	0.03	5	-0.029485199716851485	3.396459613610924
1198	0.12	10	-0.8288899682209026	-0.45409555881182395
1199	0.2	20	-0.3860351702554487	-0.7114448960224299
1200	0.28	20	-0.93942584121061	-0.9301074149224231
1201	0.72	5	2.1473579817492623	0.5015396486401704
1202	0.28	10	-0.5493879130537492	0.8145321503338921
1203	0.04	10	-0.8659660862803541	-0.5032925492464917
1204	0.14	10	0.32699336220843694	0.020287944282881946
1205	0.08	20	-0.9436570661337703	-0.9175811043539112
1206	0.24	20	-0.9629551860233776	-0.7610003801959951
1207	0.4	20	-0.8957051907388899	-0.7415306840775467
1208	0.01	10	-0.9182836127629879	-0.4749295091818622
1209	0.56	10	0.03533697406244399	1.0878297181444168
1210	0.05	5	11.952544763694737	3.6069295618547996
1211	0.4	10	-0.5087887495982473	-0.3117649833822983
1212	0.03	20	-0.881435976653068	-0.5382966197819663
1213	0.1	5	-0.2942362436445168	2.7913747750915774
1214	0.04	20	-0.9331589297965542	-0.8505861742649905
1215	0.18	5	-0.5485867867152859	1.2505907330803745
1216	0.56	5	0.029455701682370772	0.33012409109927593
1217	0.09	10	-0.8463550232649665	-0.535467703918262
1218	0.18	10	-0.8713951664751775	-0.8341705850765276
1219	0.01	5	-0.07645635154786709	0.45763026095609954
1220	0.07	20	-0.9624160417913569	-0.9010657220002934
1221	0.56	20	-0.8985624585380141	-0.7044986471171661
1222	0.03	10	-0.8532951296477584	-0.8063464933332237
1223	0.4	5	-0.3984325487911772	-0.43542966553224216
1224	0.72	20	-0.9397232801549337	-0.9059424938798956
1225	0.12	20	-0.9638672456392915	-0.8743195401077282
1226	0.72	10	-0.5467740664270179	-0.3017088604651473
1227	0.09	5	-0.374245546639602	0.4173533462821517
1228	0.05	10	-0.8127253934117792	-0.7740721829743217
1229	0.14	20	-0.9232612457805386	-0.8413940709088727
1230	0.07	5	-0.4150539424787924	0.8386352068985076
1231	0.12	5	-0.41590037834673205	0.22945409920395174
1232	0.1	20	-0.9683001842636042	-0.920918865344695
1233	0.18	20	-0.9626309665559516	-0.8491696395366125
1234	0.28	5	-0.27088777936677194	8.849174513883241
1235	0.14	5	-0.3180832615922271	0.040869355285415854
1236	0.02	5	0.7016319279882114	4.032014980312804
1237	0.04	5	-0.5531545756825433	1.2467526815839183
1238	0.08	10	-0.7722856652452771	-0.6915374729158932
1239	0.36	10	-0.7897976193573468	-0.4632275288546381
1240	0.07	10	-0.7990487788677016	-0.4913764037763524
1241	0.01	20	-0.9617546474178038	-0.7396085879994568
1242	0.36	20	-0.9758183852375818	-0.8580157957554932
1243	0.2	10	-0.47725206911165413	4.876568628865971
1244	0.06	10	-0.8774016678915354	-0.7903467953674984
1245	0.2	5	4.753473520941022	2.0844629222926767
1246	0.24	10	-0.7222072779241024	-0.4025998721688464
1247	0.24	5	1.9135306327675083	5.816731131702068
1248	0.06	20	-0.989332576159482	-0.9704485863835545
1249	0.06	5	-0.34457592308055474	-0.5324108577092672
1250	0.08	5	-0.5050258762051986	-0.45487780774313213
1251	0.05	20	-0.9772731928454007	-0.9449182139819633
1252	0.12	5	-0.5762230474313348	-0.30123613547986516
1253	0.03	10	0.5626632479471493	0.6390096721622897
1254	0.03	20	-0.9761084092013533	-0.961923942680975
1255	0.12	20	-0.8725548555871832	-0.9239993601785835
1256	0.02	20	-0.9706455064628045	-0.8890687800829831
1257	0.18	20	-0.9857901500277423	-0.9180284191573642
1258	0.36	5	-0.7109078139220589	0.46478109833909964
1259	0.56	10	-0.9515875761126693	-0.7615996291860172
1260	0.02	10	-0.9043387906764896	-0.6813220780380759
1261	0.24	20	-0.9873432168834458	-0.9313190488318764
1262	0.2	5	-0.5514837040429708	-0.14016301403369896
1263	0.01	5	-0.7098268716015633	-0.08991166012135979
1264	0.28	20	-0.9797038896754348	-0.9478416964268634
1265	0.24	5	-0.329286633534238	0.4922060154713782
1266	0.72	20	-0.9860805903867352	-0.9519184613288185
1267	0.1	10	-0.8748759280323464	-0.587643178531382
1268	0.1	5	6.384554641622046	1.3709005398449636
1269	0.05	5	-0.42614570266899776	0.7669563196440469
1270	0.04	5	-0.69844635904629	0.1461010723171848
1271	0.36	20	-0.9257507687102288	-0.909217608940849
1272	0.36	10	-0.8442584028378354	-0.14463356582800332
1273	0.56	20	-0.9858416305105492	-0.9387475211714184
1274	0.09	10	-0.93572000684139	-0.7501517160322937
1275	0.14	10	-0.9216548682366987	-0.804825736930878
1276	0.08	10	-0.9383929600374615	-0.7624988258817923
1277	0.05	10	-0.9193407965299187	-0.7039490191808069
1278	0.18	5	-0.2501181663376262	1.6424008864962554
1279	0.2	10	-0.9574334382636775	-0.7359521648341479
1280	0.09	5	1.3657459967963221	0.48583296125332887
1281	0.72	10	-0.7925216513790142	-0.4049059819802184
1282	0.2	20	-0.8568594294448485	-0.8020718352770816
1283	0.01	10	-0.9166501140705257	-0.6587454173350396
1284	0.06	10	-0.5779064793497334	-0.737765164378946
1285	0.18	10	7.982371714022246	0.26990900757904623
1286	0.03	5	-0.7144291828699135	2.419355546975332
1287	0.28	10	-0.8964311437313771	-0.6920286117008023
1288	0.05	20	-0.9840890239106274	-0.9533707408397256
1289	0.24	10	-0.8741667246758774	-0.7306489347866576
1290	0.04	20	-0.9873387512521276	-0.9553895896683381
1291	0.08	20	-0.9802294668276694	-0.9326250645785226
1292	0.02	5	-0.3197656930034156	0.6173543944210839
1293	0.4	10	-0.8432289088421095	-0.8157994239363824
1294	0.56	5	-0.6862808095201268	0.3635786167378869
1295	0.08	5	2.329320656334674	1.798949932904607
1296	0.07	5	29.7300858199882	7.136072929866937
1297	0.1	20	-0.9805041296161179	-0.898945374389749
1298	0.06	20	-0.9208786437779871	-0.6485959267573712
1299	0.09	20	-0.9889418727147754	-0.9435620013297353
1300	0.14	5	-0.6067670564676019	0.5559304051831608
1301	0.28	5	-0.028489608481867153	-0.09676621530280949
1302	0.4	20	-0.9072227258353994	-0.4545920470048771
1303	0.07	10	-0.9138220018193429	-0.6036019152857939
1304	0.72	5	-0.33612642851776237	-0.032607803200171884
1305	0.14	20	-0.8250678087816699	-0.8420187829334727
1306	0.07	20	-0.9816754581812663	-0.9500224125993505
1307	0.04	10	-0.9316895886532804	-0.7403654726679599
1308	0.01	20	-0.9913706113225067	-0.9534576360734961
1309	0.4	5	3.257303945788497	7.740694930140401
1310	0.12	10	-0.9371962735157253	-0.7889025078699569
1311	0.06	5	-0.35931395516719883	-0.458891677956378
1312	0.14	10	-0.8360230665225824	-0.9693233833177508
1313	0.09	10	-0.8982074637866306	-0.9228329939607728
1314	0.1	10	-0.9850501893594128	-0.9971674321344266
1315	0.1	20	-0.9828012581498203	-0.9944239754454177
1316	0.18	5	-0.8583035526155687	-0.9406912269704186
1317	0.4	10	-0.6319794860829261	-0.9069563531909595
1318	0.07	5	4.31143517140286	-0.8015308595189067
1319	0.06	10	-0.9725494751126138	-0.9912047437931811
1320	0.02	5	-0.6465379444514122	-0.7832541237455612
1321	0.05	20	-0.9548728122784046	-0.9449139195678762
1322	0.56	20	-0.9942680971152686	-0.9969030300347366
1323	0.01	5	-0.856028397489995	-0.9756968377175869
1324	0.28	20	-0.9949599176094086	-0.9985259320972254
1325	0.24	10	-0.9842688510633694	-0.9953807954400665
1326	0.4	20	-0.9961729539497121	-0.9988816644138577
1327	0.36	20	-0.9836509828103939	-0.9926267018208842
1328	0.18	10	-0.9680587694416333	-0.9947848872785778
1329	0.05	5	-0.5927602494677721	-0.7773988271961331
1330	0.28	5	-0.9182975581345658	-0.990145068830974
1331	0.72	10	-0.9802234095323956	-0.9820588600308771
1332	0.08	10	-0.9872853937961256	-0.9974159208239702
1333	0.4	5	-0.9378803557601716	-0.9536643559947623
1334	0.01	10	-0.9388781918298346	-0.9856827266885406
1335	0.72	20	-0.9952751093453102	-0.9966520769668112
1336	0.2	10	-0.9781576555695001	-0.9949673857187866
1337	0.12	10	0.3297248814032596	1.6130074703365687
1338	0.12	20	-0.994283979525386	-0.9971502076100416
1339	0.72	5	-0.9170750069650183	-0.9628883775556831
1340	0.56	5	-0.777315919029587	-0.9353757885616354
1341	0.2	20	-0.9924437949305547	-0.9982456454298388
1342	0.02	10	-0.97776836910031	-0.9972904234485402
1343	0.18	20	-0.9932603728180252	-0.9987157035831062
1344	0.07	20	-0.8778525426659574	-0.9112295470914247
1345	0.14	5	-0.9045255678495246	-0.9509601324703811
1346	0.1	5	3.736767414319716	-0.8013910542155424
1347	0.09	5	-0.7618435433015589	-0.9585390823298005
1348	0.03	5	-0.87822198513027	-0.9785999504321868
1349	0.08	20	-0.9936902310984003	-0.9980195849820709
1350	0.02	20	-0.9937023451300171	-0.9974965267589397
1351	0.03	20	-0.9954744351829437	-0.996624297564432
1352	0.01	20	-0.9930679971267597	-0.9982318710728695
1353	0.09	20	-0.989973604239953	-0.993350085182201
1354	0.06	20	-0.9928702471649442	-0.9985653012052946
1355	0.24	5	-0.8771016658806652	-0.9705342799121367
1356	0.08	5	-0.9069835629865735	-0.9716853002973553
1357	0.04	10	-0.9377438007206481	-0.9885469006927589
1358	0.12	5	-0.8539764179488659	-0.961700686001571
1359	0.28	10	-0.9818005033060648	-0.9911959377077105
1360	0.14	20	-0.9954311186246695	-0.9987861420656523
1361	0.06	5	2.6499230493054124	-0.7366728007322985
1362	0.04	5	-0.837279028994815	-0.9592884677310566
1363	0.56	10	-0.9709639982561468	-0.9896820146977446
1364	0.2	5	-0.7596596415337169	-0.9597466422785926
1365	0.24	20	-0.9948883934556257	-0.9923518369378207
1366	0.04	20	-0.987878378733496	-0.9756337039452061
1367	0.05	10	-0.8559285097444124	-0.97447163896019
1368	0.07	10	-0.9636944271311879	-0.9899137417600801
1369	0.03	10	-0.929871136615891	-0.9914100650344019
1370	0.36	5	-0.9012201906614814	-0.9752421344721999
1371	0.36	10	-0.9263840937253383	-0.9878301473065969
1372	0.2	10	0.3126891261743585	3.3422198636441105
1373	0.1	5	16.41790357022308	13.279086840104249
1374	0.01	20	-0.784498098955044	-0.6369764850380801
1375	0.14	20	-0.9350705112077972	-0.8000726930251608
1376	0.1	10	-0.6380159644918143	-0.5839539869851711
1377	0.12	10	-0.46979232871312715	-0.1214660212381985
1378	0.36	5	-0.8854507094507063	0.23277136729481002
1379	0.05	10	-0.9597299573898358	-0.8314160391149414
1380	0.18	5	-0.8463873836803923	-0.21607847555499218
1381	0.56	5	-0.5748252523725624	-0.019161662286920535
1382	0.72	20	-0.9937779760335	-0.8946126907689337
1383	0.04	10	-0.9511368089797316	-0.7828173870907792
1384	0.07	20	-0.956837572474033	-0.060757284145710584
1385	0.28	5	-0.9999997180549964	-0.9999970746999115
1386	0.06	20	-0.9888170444961555	-0.9435909619281928
1387	0.09	20	-0.992643113291687	-0.9733272159528411
1388	0.07	5	-0.8456261613102144	0.6489297662021951
1389	0.01	5	-0.7468705378378375	0.4589776394483275
1390	0.09	5	-0.7882052553736808	-0.31155726852693155
1391	0.14	5	-0.8937775664505491	-0.5044261674097789
1392	0.72	5	-0.6662576990345194	1.4557105801907657
1393	0.03	20	-0.9880482619272186	-0.923304394465654
1394	0.4	20	-0.9900927897983435	-0.9520316894809717
1395	0.03	5	-0.7040413801015862	-0.213968563013548
1396	0.18	20	-0.9934531530269953	-0.9493702630331213
1397	0.08	20	-0.9941415583740753	-0.9445417826244096
1398	0.56	20	-0.9915498472583351	-0.9446820994219973
1399	0.36	10	-0.9713365366291169	-0.8520904179733216
1400	0.02	20	-0.9693342554940592	-0.8421041350169263
1401	0.07	10	-0.9677475562804871	-0.8093303882982557
1402	0.4	10	-0.9717811054361084	-0.616143106867136
1403	0.03	10	-0.9645473459238291	-0.8503473389671173
1404	0.2	20	-0.9949663128480165	-0.9378783806021461
1405	0.05	20	-0.9905400837368609	-0.9268712255044836
1406	0.4	5	-0.706632241788365	-0.3250033319398406
1407	0.14	10	-0.9497118703723748	-0.6957101506102749
1408	0.28	10	-0.9834464062545781	-0.8977195924398083
1409	0.28	20	0.5062553990527624	-0.266016903573296
1410	0.01	10	-0.9508795627128953	-0.8458181475862625
1411	0.02	5	-0.6344575986323681	0.6796282040585708
1412	0.12	20	-0.9121179372192828	-0.5278464676501093
1413	0.24	10	-0.9533341056393891	-0.6773836572208709
1414	0.02	10	-0.9475418027342359	-0.679167112348931
1415	0.08	5	-0.8669115866648394	-0.46005831281979725
1416	0.12	5	0.618451742359442	6.585726002184302
1417	0.08	10	-0.6913755348304546	-0.038192190756272414
1418	0.06	10	-0.9753214087097188	-0.8144103014456265
1419	0.04	5	-0.7907395011547805	0.21522944072835837
1420	0.24	20	-0.9906146101439128	-0.8923360335633883
1421	0.56	10	-0.7228295500171888	5.376887760890065
1422	0.36	20	-0.9833717099802528	-0.8638676076670146
1423	0.18	10	-0.9762371918654547	-0.741483209688136
1424	0.2	5	-0.6520967596401014	1.8218395590910839
1425	0.06	5	5.516478745919969	23.20851780070518
1426	0.72	10	-0.9653236407736635	-0.8148584416404072
1427	0.24	5	-0.5972899477326326	-0.261649498360675
1428	0.1	20	-0.9901408957424889	-0.935101610657659
1429	0.09	10	-0.9709150456742075	-0.8670861288577651
1430	0.05	5	-0.8331919090814193	-0.0995257037127409
