# Supplementary material for: Graded recruitment of pupil-linked neuromodulation by parametric stimulation of the vagus nerve
Source: Nat Commun. 2021 Mar 9;12:1539. doi: 10.1038/s41467-021-21730-2 (PMC7943774; doi:10.1038/s41467-021-21730-2)
Supplement: Supplementary file 4 — Source Data [file 41467_2021_21730_MOESM4_ESM.zip › source_data/figure_S5D.csv]

	charge	rate	eyemovement_x_1	eyemovement_y_1
0	0.36	10	-0.9413118159021235	-0.8932442295667462
1	0.06	20	-0.9845464221076654	-0.9425191899161762
2	0.05	5	-0.7940793278691285	-0.7079418690471195
3	0.14	20	2.6397118768744265	4.473872208568682
4	0.18	10	0.1084662057428093	-0.5341583469843759
5	0.08	20	-0.9764533544512518	-0.9363686173792392
6	0.03	20	-0.9877622561035595	-0.9572085343879188
7	0.02	20	-0.9495599798173175	-0.9792811020685964
8	0.09	20	-0.8851464880186402	-0.9444575593187916
9	0.08	5	-0.7781335996513974	-0.6936346463473078
10	0.14	10	-0.48473862933036793	-0.6933849956280638
11	0.72	10	0.09861377554611997	-0.5295214489785012
12	0.12	20	-0.9327732285166611	-0.867125020423459
13	0.36	20	-0.8822219658014686	-0.48162257467195824
14	0.24	20	-0.9688264839563479	-0.962472023239596
15	0.02	10	-0.5332524691050132	-0.6750747874825439
16	0.05	20	-0.9761884742082284	-0.9358315746587392
17	0.12	5	-0.6785365820688148	0.1919147560369613
18	0.06	5	-0.8542366661991998	-0.7189428571375999
19	0.1	20	-0.9645208855347781	-0.9512238116648667
20	0.2	20	-0.9657131668353082	-0.9066017312696926
21	0.2	10	-0.9162345777408626	-0.8623811707204313
22	0.04	20	-0.9925200908088468	-0.9376873584984003
23	0.07	10	-0.30759668485044167	3.092441362542563
24	0.4	5	-0.7971671844405728	-0.8329768599135663
25	0.06	10	-0.9270686960997141	-0.9312938239785016
26	0.01	10	-0.9130282253019765	-0.7595479873252275
27	0.28	20	-0.9652244682157689	-0.9706832094685592
28	0.24	5	-0.6163148964651638	-0.5500085134968138
29	0.18	5	-0.7457014598625418	-0.6955915720879742
30	0.07	20	-0.9651841513586462	-0.9543341638564883
31	0.09	5	-0.7442051476576025	-0.6648322851659563
32	0.14	5	1.9179884470153084	1.849062280799979
33	0.56	5	17.626916542865718	3.104931294953589
34	0.56	10	-0.5050205166187013	-0.6978272785124487
35	0.56	20	-0.97934207992314	-0.9489980259131062
36	0.04	10	-0.8886463759939827	-0.8590440003454696
37	0.1	10	-0.9220296173234838	-0.8254166870463208
38	0.1	5	-0.6811847778550203	-0.6416134810472883
39	0.36	5	-0.7194588258896816	-0.15339432387562005
40	0.28	10	-0.8081984419217297	-0.7434532360002334
41	0.03	10	1.0470143631719444	-0.39177503120917034
42	0.09	10	-0.9762405653231475	-0.9196764419163285
43	0.28	5	4.468981013037184	8.87392544071949
44	0.2	5	-0.561465057155393	-0.1728380410475423
45	0.03	5	-0.7772586018042796	-0.6455042016421398
46	0.01	5	-0.9037859576640408	-0.5289354298828707
47	0.08	10	-0.9554183486177993	-0.7852509899781722
48	0.24	10	-0.926749205589616	-0.8839347112906146
49	0.04	5	0.4700203145864463	0.04843653371263238
50	0.12	10	-0.917403897889066	-0.9296717739099576
51	0.72	5	0.2639009073412776	2.810536127241802
52	0.05	10	-0.9455592809873057	-0.9372302208804058
53	0.72	20	-0.9891801345976969	-0.9833681367140509
54	0.4	10	-0.9299691987232765	-0.9179572492732763
55	0.01	20	-0.9693124428427876	-0.8202499293683796
56	0.18	20	-0.9766862641178635	-0.9698110667052079
57	0.02	5	-0.6864356484121527	-0.8448191378275816
58	0.07	5	-0.8582129267448659	-0.6417709378516631
59	0.4	20	-0.9806225079760919	-0.9849389727612787
60	0.07	10	0.8177666805996668	1.3869745648468037
61	0.1	10	0.9709371481537663	-0.37034105756274127
62	0.01	10	-0.4047822239689418	-0.48666788485519075
63	0.06	10	-0.23641434557372223	0.2541303012531018
64	0.03	20	-0.8333102327488309	1.5548899776846148
65	0.72	5	9.406017810213015	5.459362379274032
66	0.36	20	-0.11745083242129052	-0.7617739349137743
67	0.01	5	-0.36957281385001384	1.1798248160614784
68	0.56	5	0.7095836815286001	0.38327910622323463
69	0.12	20	-0.470159994916716	-0.5496062755755567
70	0.14	10	-0.10331847309795993	-0.7715233032853412
71	0.03	10	-0.39645196960837475	-0.22231969605772056
72	0.01	20	-0.875548948938606	-0.9447701804932535
73	0.04	20	-0.868861202599996	-0.780936678554921
74	0.2	10	15.274488394725987	4.706772550167893
75	0.09	10	-0.6223179607584326	-0.7020098650434544
76	0.08	5	1.0339648284509162	2.552808978755137
77	0.36	5	-0.24832765687459632	3.32385313878445
78	0.1	20	-0.8708700855897528	-0.9388752087586603
79	0.07	20	0.6121259620078058	-0.8933567049354575
80	0.24	20	-0.6335186499933656	1.1551251974697434
81	0.03	5	-0.10930086604621982	-0.3360527853769233
82	0.08	10	-0.7012899160134729	-0.6756408303277928
83	0.06	20	-0.9004038625899684	-0.9582849526211674
84	0.18	20	-0.8730966190876436	-0.8689439542195652
85	0.02	5	-0.35434414608814063	-0.2242206953072494
86	0.09	20	-0.9186502349533473	-0.9404468151696217
87	0.72	20	-0.5060824949166952	-0.8960156205735538
88	0.56	20	-0.704342541841395	-0.6536528669854702
89	0.28	5	0.3254110832082429	-0.3425304128884974
90	0.1	5	1.3086683961299623	-0.09435774122707391
91	0.04	10	-0.2977700326126235	-0.5294992862422963
92	0.07	5	-0.3173039274987443	-0.10654404689270411
93	0.08	20	-0.8705109028341618	-0.9274618861929803
94	0.4	20	-0.11316608241461934	-0.7069204892826125
95	0.14	20	-0.789365317259132	-0.7120237027185699
96	0.02	10	-0.656049042105826	0.36599005935704304
97	0.06	5	0.02465005454098459	-0.6146559466388416
98	0.14	5	4.893156694830671	2.6735816223623825
99	0.2	5	0.32390201564265264	-0.48548889625416203
100	0.05	20	-0.9390358300091861	-0.961497676857377
101	0.36	10	-0.9301334108500577	-0.7785416034545152
102	0.05	5	-0.08087586161508555	-0.39817377977319546
103	0.56	10	1.212543046733182	0.22661033169446682
104	0.12	5	0.04882585064283194	-0.3769235584079541
105	0.4	10	-0.6697421499310148	-0.869874307379074
106	0.09	5	2.5136128667226454	1.7005198483869304
107	0.05	10	-0.611127086534245	-0.7457008453093991
108	0.72	10	3.664761374722624	-0.35902793246256476
109	0.2	20	-0.7715256956599416	-0.8948685094568971
110	0.24	10	-0.24622076045931732	-0.8398510306533242
111	0.4	5	-0.05188948764055763	-0.5761398609276344
112	0.28	10	-0.5268821563712336	-0.22411569178091204
113	0.12	10	-0.7467394601829811	-0.9110738421842879
114	0.04	5	0.8178486043012929	0.15064840331075313
115	0.28	20	-0.915382249875877	-0.9123762490332542
116	0.18	5	0.6228806288254198	5.568527733332382
117	0.24	5	0.2182296259158747	1.380580240261346
118	0.18	10	1.1687651321977082	6.432144356698639
119	0.02	20	-0.7303509746410894	-0.898929571170133
120	0.02	20	-0.7137461405131291	-0.6147007431358773
121	0.1	10	-0.7837425461271497	-0.7309304523770347
122	0.01	10	-0.6378437241480989	-0.6844411602703503
123	0.05	20	0.6523784263942937	-0.6276252879936741
124	0.08	5	-0.14836358875865002	-0.4426128579191315
125	0.28	10	0.7640954967525089	0.7543155360839164
126	0.02	5	-0.13900755073677007	5.09574818774642
127	0.28	5	16.979913571644985	6.658937996468329
128	0.08	10	-0.13144461401773924	0.06023974658346496
129	0.07	20	-0.8527401551716335	-0.7617169436409196
130	0.04	20	-0.8433019860340046	-0.8978154472129366
131	0.1	20	-0.036238254045006184	-0.8732001840354495
132	0.56	10	0.698948738690519	0.4313887857680302
133	0.2	5	0.2563023848337032	8.720855135367785
134	0.24	20	-0.9174346273766283	-0.5226703944728212
135	0.06	10	-0.6440822874034264	-0.8546797149012966
136	0.72	5	2.992098122383335	1.6683460272276187
137	0.4	20	-0.8640219590481251	-0.5967193126064104
138	0.28	20	-0.2634522797552318	-0.270462959693486
139	0.12	20	-0.5722124848368695	-0.294434027380115
140	0.1	5	0.4988480720937628	0.16355681541566494
141	0.06	5	-0.22995674149769268	-0.15334251367493854
142	0.36	5	0.9836269002214479	15.140328559681397
143	0.06	20	-0.7733109787243765	-0.7132069033802392
144	0.09	10	-0.2295943317313544	0.12911057217142857
145	0.72	20	-0.842783154023209	-0.72020717149077
146	0.07	10	-0.3289392560677799	0.0927474789035547
147	0.12	5	-0.22248246384775328	0.8532654712194309
148	0.14	5	0.6725035642298965	0.695131680627221
149	0.01	20	-0.9501206099097317	-0.924481792153897
150	0.03	20	-0.7618926276430715	-0.7777216648486508
151	0.05	10	-0.5129319019877305	0.7911198292750048
152	0.12	10	1.512066006381836	-0.42558505189519663
153	0.08	20	-0.937552044986716	-0.8880768295830418
154	0.03	10	-0.7803319614989477	-0.7631837213536748
155	0.4	10	-0.30969692411430105	0.8925480648235916
156	0.09	5	0.8240768781566389	3.208871071492346
157	0.24	5	-0.47838128333222246	1.5780055977060725
158	0.4	5	0.32049585865278035	3.011089185273346
159	0.07	5	0.6175161193680379	2.7414512086821534
160	0.24	10	-0.47019149405186994	0.8662463176763379
161	0.18	5	3.1144969011121604	37.6117400150066
162	0.05	5	0.7300198860370984	0.606843155274834
163	0.36	20	-0.8070182889256267	-0.4033262638157184
164	0.04	5	-0.3489044702116379	0.26459261625122044
165	0.14	20	-0.20751897957967566	0.3613464505490603
166	0.36	10	1.7983297725408383	0.5481608450788746
167	0.01	5	12.053958461312053	3.873164151789853
168	0.03	5	0.2692882086007877	-0.29225412703284886
169	0.14	10	-0.25094254234994917	-0.6089940196279252
170	0.2	10	0.522604402463832	-0.25264681304162145
171	0.56	5	0.25384775021812656	1.7966293603533612
172	0.56	20	-0.8389618976570875	-0.7131202578894574
173	0.18	20	-0.8028970457673306	-0.6670111277255311
174	0.2	20	-0.7425882446695113	-0.7685829149041958
175	0.02	10	-0.756357113002628	-0.7389405335730829
176	0.18	10	-0.2112510979181179	0.11482462699469673
177	0.09	20	-0.7069770914982991	-0.616126971378503
178	0.72	10	0.9936727580009664	1.6421173368525155
179	0.04	10	-0.8044648607195793	-0.6537445421690266
180	0.09	5	-0.38184306695810294	-0.21100725609250182
181	0.72	5	1.1407267305890316	13.634271948399533
182	0.07	5	-0.43745392233987784	0.9224932762483498
183	0.1	5	-0.4496886515577831	1.389892074139954
184	0.18	5	0.8564846137282028	5.72845504365319
185	0.01	10	-0.8777270383978698	-0.4662463379065813
186	0.18	20	0.12684800627205217	0.08915012221634225
187	0.03	10	-0.8683440163591644	-0.8336197050260183
188	0.12	20	-0.8942971068015811	-0.6319887056316487
189	0.04	5	-0.6443114291202375	-0.11205671725798118
190	0.56	10	-0.4623041456032396	0.7740551814380137
191	0.56	5	0.9311182289862898	5.325453713223987
192	0.08	20	-0.9698270193807855	-0.8176329855670029
193	0.36	5	0.23342691495716456	9.150662111935002
194	0.28	5	2.0878106174189366	5.925034385613544
195	0.03	5	-0.585291946817021	-0.23870144308854405
196	0.08	10	-0.8953875577326975	-0.6562756282287294
197	0.06	20	-0.8706273679520316	-0.8289892914933248
198	0.4	5	0.23089350845492776	0.7845475798249606
199	0.24	5	-0.4173233587944527	0.1629282971965607
200	0.14	20	-0.890461747599761	-0.5564059114871167
201	0.09	10	-0.6561272720071836	-0.0953613635528066
202	0.36	20	0.4115449186819765	4.612931859457546
203	0.28	20	-0.3336948218753299	0.023804082154560233
204	0.72	10	-0.593955024462708	0.42005939551591925
205	0.03	20	-0.9786405085102344	-0.8827214660104081
206	0.28	10	-0.6660210494398141	0.07700144841052982
207	0.24	10	-0.8749547260278252	-0.3991180242072067
208	0.06	5	-0.6910917455629155	-0.2776543207343675
209	0.01	5	-0.20449367120094436	3.1000363016694683
210	0.4	10	-0.7428807288303729	-0.3674423376395933
211	0.04	20	-0.9714530112340797	-0.9189624840757062
212	0.72	20	-0.7335030389262123	0.07094894927489137
213	0.4	20	-0.6981785081700458	1.770012992648533
214	0.12	10	-0.9183958506611476	-0.7171991745880884
215	0.08	5	-0.6075409383694743	0.04455283985530869
216	0.02	5	-0.7860635375028127	-0.08489125255215957
217	0.1	10	-0.9096808003479065	-0.7701488569617135
218	0.14	5	-0.1949569465468978	1.5193083610326954
219	0.36	10	-0.7606638687242189	-0.25877929118639553
220	0.18	10	-0.9226657844880223	-0.5809828411597439
221	0.04	10	5.064609352007286	11.239992652969754
222	0.2	10	-0.8701017661412566	-0.46958111159139365
223	0.01	20	-0.8774888636402725	-0.7108743123666414
224	0.14	10	0.7075104243948608	6.327474070083363
225	0.24	20	0.046523933811673676	1.4974217643123058
226	0.12	5	2.6287360468149594	4.674779847616413
227	0.1	20	-0.9545802210596447	-0.8082444139559046
228	0.02	20	-0.9497013573033267	-0.6640125788300157
229	0.06	10	-0.8639115439066574	-0.42573389054163296
230	0.07	10	-0.6700545846419441	-0.6759853174793669
231	0.02	10	-0.7681213661346323	-0.28092905744114366
232	0.56	20	-0.8692265681634714	-0.6372536228709191
233	0.05	20	-0.9508106741560889	-0.5622321377401251
234	0.05	10	-0.8301982605380137	-0.3446141889322448
235	0.07	20	-0.929455767308706	-0.570583538670603
236	0.2	20	-0.8532513154143139	-0.5541298743948541
237	0.2	5	-0.21614760926107218	2.077587032625827
238	0.09	20	-0.8814182796802169	-0.7666179439241981
239	0.05	5	-0.18354564056939868	0.5202755121081498
240	0.24	20	-0.9339476926211849	-0.8298862359678472
241	0.14	10	-0.7570036635247371	-0.6012569950205605
242	0.36	5	0.09173174627623275	5.65579991230675
243	0.72	20	-0.952429047784409	-0.8471077537186088
244	0.04	10	-0.8935483381391505	-0.6256085198177626
245	0.4	5	-0.4924773696919089	3.3017324763356064
246	0.07	5	-0.13306274388113182	0.3444210062114304
247	0.08	5	-0.6147583856802574	0.6900134602559763
248	0.4	20	-0.9084546660646239	-0.7777392954631575
249	0.12	20	-0.9744540547217118	-0.8681984265109413
250	0.72	5	0.5944633555335769	19.711796006476785
251	0.09	5	-0.3460961961741505	2.3097012639021917
252	0.1	20	-0.8266381936137581	-0.8260145897810118
253	0.01	20	-0.9611353531157091	-0.9006396158203573
254	0.09	10	-0.3121152432682348	0.03774670554307118
255	0.04	5	-0.22740495692989127	-0.2764728418615721
256	0.01	10	-0.7545291670952364	-0.25074058145537004
257	0.01	5	-0.5078018975281405	-0.3757862681854423
258	0.56	5	-0.46476852223360804	6.9963173372288905
259	0.2	10	-0.7198338599686621	0.09335624262344461
260	0.07	20	-0.9257397726289894	-0.7784375195069928
261	0.14	20	-0.9096053245711312	-0.5999152222372574
262	0.12	10	-0.9073013547930909	-0.607146016243118
263	0.2	5	-0.6992536735598918	0.4210905976324351
264	0.04	20	-0.968680570278374	-0.8492320036354499
265	0.18	20	-0.5820565034739756	-0.6332301860026154
266	0.24	5	0.15074239869515357	2.378599473876899
267	0.72	10	-0.776553522805392	0.5491879511478085
268	0.02	5	-0.6213260376066484	0.0642797721227177
269	0.56	10	-0.8362935024566336	-0.03195065495290437
270	0.1	5	-0.39424446649699907	0.5869649454367265
271	0.36	20	-0.8672498879880741	-0.4696600961085382
272	0.28	5	5.856281607296006	4.608452248867946
273	0.03	5	-0.612606639587857	0.683899260770176
274	0.02	10	-0.7212549007805391	-0.6816050067057509
275	0.05	20	-0.9753465118143098	-0.8964366904023889
276	0.18	5	-0.5835827714255639	1.0356211810176255
277	0.03	20	-0.972576501916611	-0.9653299492893
278	0.03	10	-0.8923604293449323	-0.46761677645291877
279	0.05	5	-0.6339220106035199	0.3614076709471664
280	0.06	10	-0.8962715087235915	-0.5887976194702855
281	0.28	20	-0.842798689879212	1.0725605332852248
282	0.12	5	-0.42660178181152236	-0.11287861634188492
283	0.05	10	-0.9381992550454914	-0.7175409385215932
284	0.24	10	-0.8222715162496832	-0.3445180077504856
285	0.1	10	-0.8090079714270386	-0.616064266808887
286	0.28	10	5.798213653757197	25.509933386792433
287	0.06	20	-0.9822719967361696	-0.8921422040598379
288	0.09	20	-0.7887191824511364	1.2452717829166366
289	0.07	10	-0.887140964021404	-0.2173925571793744
290	0.56	20	-0.6853852373386711	2.8077146040029684
291	0.14	5	0.5566047189291377	22.062187826770764
292	0.06	5	0.38463244326457763	-0.08007692412432352
293	0.4	10	-0.8455928812718917	-0.32314303045791826
294	0.2	20	-0.8344303860660575	-0.15737543103589588
295	0.02	20	-0.9845469769887868	-0.953703181842311
296	0.08	10	-0.09295162910121327	0.11562448205653689
297	0.08	20	-0.9789151368878578	-0.9636351586286391
298	0.18	10	-0.7717961383163964	-0.20876257659745576
299	0.36	10	-0.5682716305538507	0.07957877565583878
300	0.2	5	-0.23993518477278275	4.529598770194109
301	0.05	10	-0.7769550327644371	-0.3642986947946056
302	0.72	10	-0.5354683405812098	2.0096727789076696
303	0.08	20	-0.9550809769417037	-0.853469821514978
304	0.06	20	-0.18612224023747753	-0.2068827386928488
305	0.07	5	111.66982367627884	395.267312481843
306	0.14	10	-0.483330584225274	0.760279747766849
307	0.09	5	-0.19987134612970098	0.9897356646715716
308	0.03	5	-0.3826218146038598	0.6856656626503778
309	0.12	20	-0.34006111281217866	-0.2868585381715849
310	0.36	10	-0.5187210148990937	0.26219685181771907
311	0.01	5	-0.5328109386520244	0.6394964115002884
312	0.28	10	-0.7003266513825308	0.5285601974894681
313	0.03	20	-0.9630202665752103	-0.8337055747017312
314	0.03	10	-0.8557246396300838	-0.62585163479236
315	0.18	5	-0.18249980847038988	1.0206763694774577
316	0.4	10	-0.7980479515258386	0.4605183841257346
317	0.05	20	-0.9843734137366148	-0.9096100865672053
318	0.36	20	-0.908510390181972	0.4841043480551248
319	0.04	20	-0.8981917597011404	-0.5496562523640648
320	0.02	10	-0.7638085961719687	-0.1914344749377824
321	0.09	10	-0.7959709222981259	-0.3757386499156726
322	0.07	20	-0.8792664611007003	-0.20032285123871924
323	0.08	5	-0.33868053916219043	0.30659803863191937
324	0.06	5	-0.5356575186912101	0.3433465916372611
325	0.72	5	0.12670261843262676	10.124980835212417
326	0.18	20	-0.8696956767837283	-0.7008064409724887
327	0.02	20	-0.8931109961027617	-0.7275770754652146
328	0.56	5	0.36056795060078284	4.028113480248415
329	0.18	10	-0.7303805826968888	-0.3291518091458272
330	0.28	20	-0.06957462464242127	4.56732662140598
331	0.12	10	-0.7897984320443622	-0.3598265941199789
332	0.14	5	0.5230428212974326	10.917973027700844
333	0.02	5	-0.4749857733791266	-0.12295082701189969
334	0.04	10	-0.9180104494431462	-0.2756255910644465
335	0.72	20	-0.7617369363224145	0.8678648664090203
336	0.2	20	-0.4647842215605493	1.347197967180679
337	0.08	10	-0.813960352396386	-0.5177148156310897
338	0.01	20	-0.9678851321801047	-0.9161618819414692
339	0.2	10	7.478286900865477	8.119633496691012
340	0.24	10	-0.8311577660419371	-0.14802702581969016
341	0.4	20	-0.8560715761819988	-0.5898950850891841
342	0.4	5	-0.3097895330506643	2.0738183307686056
343	0.56	20	-0.6858373878287067	-0.083779741357655
344	0.09	20	-0.8674070450274374	-0.6218979289757224
345	0.05	5	-0.2847735678191003	1.257841327064644
346	0.1	20	-0.9509557237465486	-0.6931618338289189
347	0.04	5	-0.0196897989781796	-0.08813801063105996
348	0.1	5	0.31213031667872454	0.08222450310330763
349	0.28	5	23.098690688769615	85.75032003819202
350	0.24	5	0.0007133872559136171	2.0217549341989027
351	0.24	20	-0.8770890322011431	-0.6797464098000839
352	0.01	10	-0.8183088148736751	-0.5581382381193323
353	0.06	10	-0.7078651833743009	-0.22084442282153643
354	0.1	10	-0.7747263347245692	-0.35947723916523194
355	0.56	10	-0.4757424120644684	0.5038401483603602
356	0.36	5	0.6112328737444315	1.4593503094738534
357	0.14	20	-0.6744562095642365	-0.47500937451123004
358	0.12	5	0.10797347925561387	8.351106697621173
359	0.07	10	-0.6996314755729767	-0.521883389749889
360	0.03	10	-0.9264812589232551	-0.8605940155821175
361	0.08	20	-0.9587020464049057	-0.9638579271520809
362	0.24	20	-0.9293386927163921	-0.9034525524368039
363	0.07	20	-0.951823348196659	-0.9475286006971239
364	0.24	10	5.800024903277947	2.398158932069687
365	0.08	5	-0.5957635138711738	-0.23938891294881268
366	0.28	10	0.14197776782639063	0.11926782251796639
367	0.08	10	-0.9218470918523048	-0.7671740504342315
368	0.12	20	-0.9003687853420997	-0.8494568898573469
369	0.07	10	-0.3090804001512416	-0.25375603893575016
370	0.03	5	1.6832789118675773	2.731488318861568
371	0.2	20	0.719166320386605	-0.37795136123434275
372	0.06	10	-0.9533706271166057	-0.8792352669686536
373	0.2	10	-0.5015856938354379	3.5776239076298832
374	0.4	5	4.338672061083452	4.17389634698496
375	0.14	20	-0.9321259066090525	-0.9617954987864897
376	0.02	10	-0.9135745178523026	-0.9026907913030829
377	0.09	5	2.1780890479096913	1.7368237850142372
378	0.18	10	3.822342216000781	3.2390831247295186
379	0.01	20	-0.9731757860222683	-0.9421764147821408
380	0.05	20	-0.9594043705169197	-0.9390560653065075
381	0.4	10	11.08324196471679	17.481847228730825
382	0.07	5	-0.657919564808123	-0.6221119314454233
383	0.36	10	-0.6535679255397209	0.21980243394472063
384	0.18	20	-0.49032628510653575	-0.8381455057276115
385	0.14	10	-0.9555384833061575	-0.9037782152142813
386	0.09	10	-0.9169268965662936	-0.8847606430368113
387	0.72	5	3.3013988400267924	7.074456411037563
388	0.12	5	-0.6601399991844566	-0.5831559804203299
389	0.36	20	-0.29206252269517685	-0.2879216200326966
390	0.1	10	-0.9643777611012307	-0.926413868068919
391	0.09	20	-0.963796901166173	-0.9242531429136415
392	0.56	5	123.3620681075715	12.916400846401782
393	0.36	5	4.905832453478927	15.640848459943093
394	0.01	10	-0.8876103209849816	-0.928210752427571
395	0.24	5	-0.6105642763120088	-0.5420366377880551
396	0.12	10	-0.9523092670567364	-0.9022624309341595
397	0.28	20	-0.24096204715932373	0.727725176551787
398	0.56	10	-0.49301300255114977	-0.47078377013420547
399	0.03	20	-0.9451146502734953	-0.9204703710350531
400	0.04	5	6.444370243507158	2.771090477499181
401	0.04	10	-0.9670787382778054	-0.8698952488868991
402	0.28	5	7.036745936136208	8.101281990508435
403	0.06	20	-0.8950480595621878	-0.938240535592482
404	0.1	5	-0.7646639848449673	-0.7135940020741455
405	0.14	5	-0.7668073576680224	-0.6850031501692461
406	0.4	20	-0.32852123666549715	-0.013058649117898061
407	0.72	20	-0.8809249858024608	-0.6752314075649015
408	0.06	5	-0.8575762599178879	-0.6153732433245711
409	0.04	20	-0.9440338036832668	-0.9765889823520363
410	0.02	20	-0.9497254562521057	-0.9360429990125297
411	0.56	20	-0.7087236255178861	-0.3853992679530442
412	0.1	20	-0.9072526837511599	-0.9361220094908396
413	0.18	5	0.9389950990357598	0.9703931515373844
414	0.01	5	-0.5924513925494598	-0.809192167679401
415	0.05	10	-0.6414395789305489	-0.38104973951778626
416	0.02	5	-0.6062577128264953	1.0826948492145831
417	0.2	5	0.7223706331304162	5.003702569804489
418	0.05	5	0.2921305792646483	1.9975116558347472
419	0.72	10	-0.02485361663759364	1.4023689129698342
420	0.24	10	-0.9035583015713237	-0.9889581163482438
421	0.1	20	-0.9962610160739853	-0.998143325590927
422	0.06	10	-0.6667473939927624	-0.9425811341813664
423	0.04	20	-0.9737467315509228	-0.9949164562645441
424	0.36	5	-0.7562151587525678	-0.49226190451083657
425	0.09	5	1.4168028707702984	-0.47248646068579847
426	0.18	5	-0.6779860491941508	-0.7303789372518245
427	0.56	10	-0.9826225955264545	-0.9847377546022297
428	0.4	20	-0.9758276053891215	-0.9966330691889734
429	0.56	20	-0.9962022093575575	-0.9944081127581929
430	0.03	10	-0.9903327593879334	-0.9909034657192748
431	0.08	5	0.12827401952022366	-0.5047522199030963
432	0.28	10	-0.9642475655172816	-0.9571302625300965
433	0.28	5	-0.8635664979878855	-0.9343951350956206
434	0.07	20	-0.9994349807765831	-0.9989723049803515
435	0.72	20	-0.9922042467472719	-0.9922683816340118
436	0.01	10	-0.9919736000338968	-0.9593286381215215
437	0.04	10	-0.9953528430131792	-0.9921811160001965
438	0.05	20	-0.9977681108751398	-0.9966439985246708
439	0.2	10	-0.9968545058958604	-0.9959530594986971
440	0.06	20	-0.9992557996986564	-0.9993829236647576
441	0.14	20	-0.9955636008526277	-0.9988916672349941
442	0.28	20	-0.9875785783280991	-0.9893439154025804
443	0.12	5	-0.9819270719269265	-0.979966180268123
444	0.2	5	-0.864700236095339	-0.74764728473396
445	0.05	10	-0.9927449318143073	-0.9932491241334988
446	0.14	10	-0.9939343536979854	-0.9942114801249025
447	0.2	20	-0.9985526840501302	-0.9976110046919926
448	0.09	10	-0.9890528377489834	-0.9958912274139441
449	0.24	20	-0.9974218883098014	-0.99554674372825
450	0.03	20	-0.9992633324779823	-0.9995969910982992
451	0.01	20	-0.9992059309278501	-0.9980764414428785
452	0.07	10	-0.9932014332898607	-0.9951142314334649
453	0.14	5	-0.9873943679151965	-0.9864311973163007
454	0.1	10	-0.9762935705113279	-0.9442095450188105
455	0.36	10	-0.9913140297350094	-0.9839143608827786
456	0.12	20	-0.9883021007898402	-0.9964349834168009
457	0.08	10	-0.9953606942173395	-0.9952222304401185
458	0.03	5	-0.9767704878721479	-0.9796591627598749
459	0.02	20	-0.9984534968730805	-0.996211164540006
460	0.72	10	-0.923656493990955	-0.9632135311754746
461	0.02	10	-0.9943555694866163	-0.9944489427904399
462	0.05	5	-0.9890547172261677	-0.9846196818060267
463	0.01	5	-0.9502270377609495	-0.7080696374821634
464	0.4	10	-0.7872183783399548	-0.968168509117101
465	0.08	20	-0.9987800970288211	-0.9992451311584836
466	0.18	20	-0.9687513490533676	-0.9854930069427514
467	0.1	5	-0.9919815514500828	-0.9824617267793527
468	0.12	10	-0.9912894621744263	-0.9801756807779934
469	0.18	10	-0.9388144412325807	-0.9795714182867159
470	0.02	5	-0.9887547428730142	-0.9853014946471513
471	0.72	5	-0.9296784686688884	-0.8960407678516796
472	0.24	5	-0.7018271452181198	-0.19161178546717525
473	0.07	5	-0.6222387276436798	-0.7577710759819977
474	0.4	5	-0.017313687700821784	-0.11242058839105668
475	0.56	5	-0.8997276172711646	-0.7511882203942132
476	0.36	20	-0.9857903138984084	-0.9938469029914301
477	0.06	5	-0.9762967944003209	-0.9819642797998521
478	0.09	20	-0.9933754454289255	-0.994269341241724
479	0.04	5	2.7274659226260694	0.24674743533570948
480	0.02	10	0.8390904281849026	-0.8152284861798074
481	0.2	20	-0.875694303227847	-0.922647772705817
482	0.06	5	-0.26040634437134885	-0.36177622932321324
483	0.72	20	-0.8861035616036387	-0.7540522724221735
484	0.28	20	-0.5781784695744231	-0.719954017881307
485	0.2	5	0.012906273972856484	1.6400941816072017
486	0.36	10	-0.19420331062116186	-0.579277563576914
487	0.02	20	-0.9838293745355919	-0.9867476234014103
488	0.14	20	-0.8494030849271703	-0.9014812789955275
489	0.4	5	5.266357808449106	3.307987305897567
490	0.24	10	0.28718298360929767	-0.11210694002296044
491	0.28	5	1.0405786309143943	3.986148541967387
492	0.05	20	-0.9920578897171908	-0.9886614562462367
493	0.1	5	-0.755604646722204	-0.43295930417562695
494	0.04	20	-0.9103525866467567	-0.8132851981215468
495	0.1	20	-0.8469733316772993	-0.862046300498607
496	0.14	5	5.524006321056612	0.7542792668830606
497	0.07	5	0.15411266301461127	0.6774601904638724
498	0.18	20	-0.8963727391101174	-0.8140954480777647
499	0.36	20	-0.846836375423118	-0.5814987195956146
500	0.12	5	-0.6614327091226371	-0.5375519056889148
501	0.05	10	-0.9171082527428336	-0.8338023240357016
502	0.08	5	-0.26053591078453164	-0.5547561338869726
503	0.07	20	-0.9770767614143473	-0.9882185450504509
504	0.07	10	-0.8565733649645703	-0.907722676023428
505	0.04	5	-0.549673694661686	-0.3909539734849118
506	0.72	5	5.227316342888765	4.337846259036748
507	0.05	5	-0.6791693003928476	-0.5422241432345949
508	0.08	20	-0.9754232943542259	-0.9685536256896126
509	0.1	10	-0.7371888831488698	-0.9183092473514977
510	0.24	20	-0.7225844902315254	-0.9019381299467452
511	0.18	10	-0.7570361365888374	-0.698383206849914
512	0.04	10	-0.1679859090287669	-0.5822185529337249
513	0.18	5	-0.22354479446196282	1.2539532499584298
514	0.4	20	-0.7998918762783545	-0.8145072829508313
515	0.72	10	0.15430156138626952	0.6524174557874587
516	0.03	5	-0.6073537981482526	-0.6682108917103815
517	0.56	20	-0.12488970728656631	-0.4216997446566011
518	0.03	10	-0.892851088236344	-0.954338657855584
519	0.4	10	-0.29141982220168394	-0.1985702359321867
520	0.08	10	-0.9605226395383656	-0.9096175393403432
521	0.2	10	-0.9186139555195504	-0.9253619902474822
522	0.02	5	-0.5314599182920131	-0.6894750415176399
523	0.01	10	-0.9169793029270696	-0.9223794001833849
524	0.06	10	-0.49528076873186844	0.02830071070049025
525	0.12	20	-0.7797492883221235	-0.6091136915858604
526	0.28	10	0.06783250521962096	-0.2781439225098644
527	0.14	10	-0.5009255438341684	-0.22956206311833546
528	0.01	20	-0.9818962016693281	-0.9788476152074767
529	0.24	5	-0.6676790931942151	-0.709481769652709
530	0.01	5	-0.09786266626729336	-0.39038385310510576
531	0.12	10	-0.8794128590265426	-0.8047459730111072
532	0.36	5	2.5431005569052747	6.775822941301393
533	0.56	5	4.215539849654292	1.8012649300188242
534	0.56	10	-0.6849866031507683	-0.8155738042703816
535	0.06	20	-0.9583340300219808	-0.9886256205177539
536	0.09	20	-0.9854965276556199	-0.9689502150333016
537	0.03	20	-0.9482054816505754	-0.9635129514404942
538	0.09	10	-0.9158894285305256	-0.8978432164557012
539	0.09	5	-0.6975259029974968	-0.6298228953071433
540	0.07	5	-0.5847709967905118	0.967441431056833
541	0.14	20	0.14134169525448195	-0.592258138003574
542	0.14	10	0.17260834732854707	-0.6843834199052116
543	0.56	10	-0.6078830380114142	-0.4391520318501188
544	0.02	20	-0.9708584770939674	-0.9778458096776568
545	0.24	10	3.3950640493578796	-0.06756783619106521
546	0.36	5	-0.4834447032131137	-0.4431549217534607
547	0.18	10	1.6616957764331937	-0.3543332297466814
548	0.01	5	-0.33940716897833156	-0.39596358025510237
549	0.4	5	4.511854757683106	3.315637880811893
550	0.2	5	-0.02562356529142539	2.7521724506253067
551	0.03	20	-0.9368114515191793	-0.6053059019660646
552	0.24	20	-0.8135255233218699	-0.7945662537388635
553	0.14	5	-0.5307561137971252	-0.7259023681285747
554	0.05	20	-0.9767720874711758	-0.9803378105139192
555	0.36	20	-0.9353239110703421	-0.9047454727464928
556	0.28	5	-0.5627855394168393	-0.871511414304412
557	0.04	20	-0.9559874089169295	-0.9772276451495182
558	0.12	10	-0.9310043601993176	-0.9310437971333754
559	0.02	10	-0.8571445237555664	-0.8306682799904516
560	0.06	10	-0.8626079573402462	-0.9659133010211206
561	0.03	5	-0.5322715506362862	-0.7722776638066388
562	0.06	20	-0.985157025980662	-0.9895048689359346
563	0.09	5	-0.6344824383022482	-0.7398449564765354
564	0.2	20	-0.9307317187195946	-0.9286689037622672
565	0.28	20	-0.9617001221475606	-0.9233357953803603
566	0.07	10	-0.9504621990405928	-0.9463219914501158
567	0.56	20	-0.8845539698950652	-0.8488113302291909
568	0.01	10	-0.8234875796888574	-0.90318658589066
569	0.04	10	-0.9368121763338066	-0.948724072762565
570	0.07	20	-0.9780831125797873	-0.991653272637016
571	0.1	10	-0.7610485548710733	-0.912068327107182
572	0.04	5	-0.2794311641678565	0.9590033023416272
573	0.02	5	-0.30019876885875624	-0.6620286421348941
574	0.24	5	-0.4434504872342372	0.4182738997508645
575	0.12	5	-0.709703718872705	-0.7744005809616715
576	0.4	20	-0.8477833911600803	-0.8677099851760612
577	0.03	10	-0.8870761805897569	-0.9589497416588022
578	0.06	5	-0.6077718761121575	-0.6121538087178375
579	0.4	10	-0.3425390668331776	0.5155009961197587
580	0.05	10	-0.9001539782275032	-0.9493796819591687
581	0.09	10	-0.9532350414769383	-0.8604362118373313
582	0.72	10	-0.5726362849436617	-0.28893582846436444
583	0.09	20	-0.9866680329104798	-0.9937951817401456
584	0.05	5	-0.7590658591706619	-0.8653687246046557
585	0.2	10	-0.9230742066532022	-0.9294061900822145
586	0.08	10	-0.9221770454884696	-0.9394156875138295
587	0.28	10	-0.5118482680363186	-0.7623966120456657
588	0.56	5	4.7950792890619365	2.6350612565991303
589	0.1	5	-0.7760413756908802	-0.8358562738813001
590	0.72	20	-0.8564209598455846	-0.8345417148935067
591	0.1	20	-0.9742275208188472	-0.9869720087329195
592	0.08	5	-0.38354345921437766	-0.22122208379675337
593	0.08	20	-0.9462831660572334	-0.9238041836241727
594	0.72	5	0.00019604429164242032	1.9370979796438432
595	0.01	20	-0.975408593622667	-0.9813506122043494
596	0.12	20	-0.9932462338295548	-0.9877978147792612
597	0.18	20	-0.8615889998965555	-0.8113121880654932
598	0.18	5	-0.6533821519161682	-0.7511692691608026
599	0.36	10	0.0743187450739983	0.30713459849128627
600	0.4	20	-0.937668173644892	-0.9666933470558946
601	0.06	10	-0.7114240786298119	-0.501643464008826
602	0.08	5	-0.6625210195037609	-0.6716552603817351
603	0.36	10	0.5847931385325554	-0.4589063261619598
604	0.04	20	-0.9368118957327723	-0.9570300335697252
605	0.09	5	-0.7079304883564947	-0.6317087242343647
606	0.18	10	-0.6876185595605849	-0.5894596694411283
607	0.02	5	-0.6444113410856438	-0.8349222387850486
608	0.24	20	-0.8571480921449163	-0.8809459139112522
609	0.36	5	2.2447958913262944	1.7906153595374694
610	0.02	10	-0.8499681091072817	-0.9583480117951755
611	0.56	5	0.36472238499827275	3.6998021516440542
612	0.04	10	-0.8270326459347185	-0.8475707346925663
613	0.14	5	-0.5729294731905196	-0.7895563674901702
614	0.56	10	-0.1076964880289865	-0.32239733966893347
615	0.2	5	3.035619762700184	5.09156209781313
616	0.28	20	-0.7490056787273938	-0.9207848200569081
617	0.09	20	-0.870874770075187	-0.7494283678461805
618	0.01	5	-0.7434169981175645	-0.827995452109727
619	0.24	10	-0.9478526900804236	-0.970562597021922
620	0.07	5	-0.4421540173947662	-0.5283140836908307
621	0.09	10	-0.8114483067365463	-0.9033775925736001
622	0.06	5	-0.5770883824964648	-0.8307982738989317
623	0.4	10	0.5274876874351195	4.317935024064795
624	0.06	20	-0.9671147206417582	-0.9867720666092266
625	0.01	10	-0.8427542721155229	-0.9407129227786213
626	0.05	20	-0.9747979372869114	-0.9962495385497186
627	0.12	5	-0.6389603604771138	-0.694428165162371
628	0.12	20	-0.16867844469245202	-0.349341801268924
629	0.24	5	11.027617614846209	3.0489853300025533
630	0.07	20	-0.9192295472934169	-0.9625233104998272
631	0.01	20	-0.9694420686954378	-0.972988365863795
632	0.56	20	-0.9119695425161645	-0.9098198160521257
633	0.72	5	1.713723028427392	2.9592307554819817
634	0.2	20	-0.9388168371590082	-0.9653729750466362
635	0.07	10	-0.8962628304408945	-0.9354356028319972
636	0.14	20	-0.7001062538263274	-0.4925670458763268
637	0.2	10	0.10285311985918733	-0.04907578453854631
638	0.4	5	2.057222975394624	4.303598020680672
639	0.28	10	-0.12039507604823957	-0.09307454337214816
640	0.14	10	-0.928922395696162	-0.9434623393193493
641	0.05	5	0.08118708988663888	-0.1452606602984592
642	0.18	20	-0.8416699093625476	-0.9094568827298846
643	0.18	5	2.5547735021957863	2.952028646930151
644	0.03	10	-0.8587442915711614	-0.9672538090944895
645	0.36	20	-0.5471758592447926	-0.5549314037756864
646	0.28	5	0.8413866396149462	-0.02965162303354888
647	0.03	20	-0.991750750276349	-0.992198863488679
648	0.72	20	-0.9442499888129504	-0.7006663881231908
649	0.03	5	-0.7095105768226186	-0.8446384826091258
650	0.1	10	-0.9066206015291816	-0.9063690455012522
651	0.02	20	-0.9885234387088543	-0.9938726928155369
652	0.12	10	-0.9155822011035671	-0.9433460965860879
653	0.05	10	-0.9507844167097641	-0.9726875171966308
654	0.04	5	-0.8054360273514746	-0.8124711548556804
655	0.08	20	-0.9853960617911438	-0.9952472414287239
656	0.1	5	125.28855945048427	78.3393090863279
657	0.72	10	0.03493573597428605	-0.028575092463725714
658	0.08	10	-0.2732539231097196	0.13667087708041095
659	0.1	20	-0.9503419229574037	-0.975511379589207
660	0.36	5	1.6252706732635533	-0.254489144094945
661	0.56	10	-0.9457670259779072	-0.9632118988817273
662	0.07	10	-0.23721835265291094	-0.7495829488391542
663	0.72	5	-0.6027084433486415	-0.523030614168526
664	0.1	5	-0.9452265376349624	-0.9365845563504798
665	0.07	20	-0.9963396571711368	-0.9958441953536136
666	0.28	10	-0.95837990917064	-0.9885602936364922
667	0.01	10	-0.9856277875258529	-0.9909404389933233
668	0.36	10	-0.9544949047563575	-0.8644917308294842
669	0.12	5	-0.8924036131475311	-0.9086923771911135
670	0.03	20	-0.9952270291688918	-0.994696967703885
671	0.04	10	-0.9674512246090583	-0.978609346653709
672	0.01	5	-0.8667027516088176	-0.9281796882225725
673	0.12	10	-0.9774111716553214	-0.9741265238219493
674	0.2	5	-0.9361993603573475	-0.9363350288662036
675	0.08	5	-0.9318544660375166	-0.923869723030594
676	0.18	20	-0.9980744489167405	-0.9932518179925289
677	0.24	10	-0.9647286435404128	-0.9838179996279457
678	0.36	20	-0.9530063330347256	-0.9428971621917882
679	0.06	20	-0.9933720518024052	-0.9974680613311395
680	0.06	10	-0.9795225586064967	-0.9293979464466557
681	0.14	20	-0.9903473641473669	-0.9908476061359431
682	0.09	20	-0.9969873943446609	-0.9970808761887171
683	0.06	5	-0.8392786253268226	-0.9169547561924126
684	0.05	10	-0.9910502225395712	-0.9793252651737988
685	0.2	10	0.6186167596038971	2.191985336843151
686	0.04	20	-0.9726988986844677	-0.9238534955365194
687	0.1	20	-0.9951536688002259	-0.9948151523895297
688	0.18	10	-0.9848709622886025	-0.9384237577268953
689	0.05	5	-0.915297512518899	-0.8884865929971827
690	0.12	20	-0.9911576642935797	-0.9933535522108854
691	0.05	20	-0.9940666786112513	-0.9924825109492035
692	0.04	5	-0.9222579722294074	-0.9460614956991462
693	0.72	10	-0.9148633721730386	-0.9576614410159208
694	0.08	20	-0.9978901185265217	-0.9976871089106824
695	0.56	5	-0.6527424212308812	-0.5175290539897772
696	0.72	20	-0.8889264831211252	-0.9482309354452989
697	0.4	20	-0.822849351329554	-0.946190829888119
698	0.56	20	-0.4725552794464962	-0.5008633529519525
699	0.07	5	-0.8080273205838268	-0.8150953324595105
700	0.14	10	-0.9791058108815576	-0.9542126840666415
701	0.24	5	-0.6374367078430676	2.515819153527137
702	0.2	20	-0.9851499048504172	-0.9661356979306203
703	0.02	5	-0.8497913863130415	-0.9018231687935031
704	0.09	10	-0.9357616592327282	-0.8405982809884414
705	0.03	10	-0.9831667171445143	-0.9744961498564392
706	0.18	5	-0.8784758952459714	-0.7997094109795192
707	0.28	5	-0.9547886104746436	-0.9564552283374431
708	0.02	20	-0.9968197441340308	-0.9955917547252737
709	0.1	10	-0.981650931687364	-0.9637547666615615
710	0.28	20	-0.8800551977706799	-0.9606494374898922
711	0.01	20	-0.9944843615086226	-0.9934052333807984
712	0.4	10	-0.9848245783438687	-0.9857197031511015
713	0.09	5	-0.8277293097519364	-0.8456514817462905
714	0.4	5	-0.9411107077149724	-0.9567419201987821
715	0.08	10	-0.9819054830952701	-0.95330973352671
716	0.02	10	0.634333911556436	1.118445151498919
717	0.03	5	-0.847412078633113	-0.6259683578131758
718	0.14	5	-0.9406263677985662	-0.9508366207714983
719	0.24	20	-0.9932252017593096	-0.9943234465917753
720	0.03	5	-0.6449914884418843	-0.319773244035184
721	0.72	10	1.093578048759537	1.1954731760698032
722	0.56	10	1.4864678610292172	0.2779564388670892
723	0.05	20	-0.8878716161322706	-0.912295240536232
724	0.06	20	-0.939347561456513	-0.913178695151868
725	0.07	10	-0.8787273929119335	-0.6811488168842632
726	0.12	10	-0.8438477969228431	-0.6373554131559868
727	0.36	20	-0.9448478457315916	-0.9061957517594594
728	0.56	5	-0.04555918957456616	0.24779254022262406
729	0.09	5	0.82875368013076	4.7278530895612665
730	0.28	20	-0.031581198388360425	-0.8945554647024452
731	0.12	20	-0.39429649822992685	-0.7785813464557294
732	0.4	10	-0.42002088861268283	0.060558670255376354
733	0.36	10	-0.36958648878449635	-0.7292139331888897
734	0.4	5	6.5982045737785375	0.7619062593349575
735	0.1	10	-0.3191578588146506	-0.6265534857273242
736	0.24	5	8.269978408093216	1.1569723738131759
737	0.04	20	-0.9909120901447797	-0.9870388228307556
738	0.06	10	-0.8916924114902454	-0.9192121464995316
739	0.01	20	-0.985445790212236	-0.9775642023566176
740	0.28	5	9.483348053605816	7.299368514194788
741	0.24	10	-0.5937220881084275	-0.7864713138121822
742	0.08	20	-0.9003105213595958	-0.9435976304827653
743	0.72	5	2.0197465061430977	1.409138598018265
744	0.18	5	2.1999494132537114	3.980666150732195
745	0.03	20	-0.9097229679151954	-0.8604031809302488
746	0.4	20	-0.9568024709416911	-0.9167907681723957
747	0.08	10	-0.8477529696370504	-0.8790224722496667
748	0.06	5	7.2567623363654885	20.031421709429065
749	0.1	5	7.925308781768561	0.44937480418909953
750	0.09	10	-0.8731928106638986	-0.9108793744101016
751	0.18	10	-0.7103961426506538	-0.7782571740001579
752	0.05	5	3.4728593593717454	6.5728244815041075
753	0.14	5	-0.253624469300298	-0.45274800005584614
754	0.05	10	-0.9445050192747142	-0.9068483437185246
755	0.07	5	-0.5955829997806771	-0.7134985964030099
756	0.01	10	-0.9297329725644917	-0.87459298329662
757	0.24	20	-0.9368633917050733	-0.7099994719410512
758	0.72	20	-0.9149809865797541	-0.742861633149808
759	0.03	10	-0.8424077589007538	-0.9255247922666926
760	0.01	5	-0.5937439054296625	-0.7978635765132629
761	0.07	20	-0.984184679104853	-0.9858486946896151
762	0.02	5	-0.7006427101136953	-0.6281749843918218
763	0.14	10	-0.5460500940296011	-0.3525211633495668
764	0.12	5	-0.5479481162935208	-0.5554726760502248
765	0.18	20	-0.8873327954732984	-0.8380265600681539
766	0.1	20	-0.9255959022885983	-0.9268576993817349
767	0.04	5	-0.7589966369530144	-0.7110508772344274
768	0.14	20	-0.9638516363094608	-0.9257504667734127
769	0.36	5	3.866716566091711	2.4043310837396534
770	0.2	5	-0.24683537772084432	-0.03751270580386044
771	0.56	20	-0.8601715584252164	-0.7225743721581294
772	0.08	5	-0.6471692239410106	-0.5924729246383059
773	0.02	10	-0.12006576314622049	1.1768602790013492
774	0.28	10	-0.5679564902479445	-0.7024316585736446
775	0.2	20	-0.916954515557365	-0.7794869133863945
776	0.04	10	-0.9159320563503293	-0.8969509194123656
777	0.2	10	-0.4770415448888054	-0.2822397676097176
778	0.09	20	-0.8255324104764273	-0.8181742349292712
779	0.02	20	-0.9878211716173979	-0.9897979497007389
780	0.06	20	-0.9178371806996476	-0.9374070532481986
781	0.28	5	-0.6410042367653157	-0.44505935376200967
782	0.4	5	-0.32144672777558336	-0.42760142039067356
783	0.02	20	-0.9367310244996638	-0.940243178125391
784	0.72	10	-0.9331446658968835	-0.735272112399071
785	0.08	5	3.7458556979130266	1.21144306174479
786	0.04	5	1.882216047867515	-0.3237288487774602
787	0.08	10	-0.8892141690465205	-0.7528786762646781
788	0.09	10	-0.8962202666219982	-0.890132017625798
789	0.14	5	-0.44608118551908393	-0.7969223762692419
790	0.24	20	-0.9602383586519686	-0.9583078023276129
791	0.1	5	1.685359765536509	0.6387501866639985
792	0.01	10	-0.9378771326121735	-0.7800242325684177
793	0.03	20	-0.917595724991695	-0.9038649330414434
794	0.56	5	1.3042890647048788	0.015938989259000544
795	0.01	5	-0.8147643252228948	-0.6897443488314395
796	0.1	10	-0.14082510026020995	-0.8029782101636759
797	0.56	20	-0.9381949536593287	-0.880867708730752
798	0.09	20	-0.9722102664617194	-0.9800709874082497
799	0.02	5	-0.6573661128597071	-0.24736783368131024
800	0.18	10	-0.018918220022843314	-0.16035397876399518
801	0.12	10	-0.906147162623406	-0.8244094216757183
802	0.02	10	-0.7924164395194924	0.12455804554660156
803	0.36	20	-0.9142767827034708	-0.9208461152736945
804	0.24	5	-0.6402817583336128	-0.4007190271021507
805	0.36	5	-0.20312839478341121	3.79549362041822
806	0.09	5	-0.6563209233820252	-0.5819481511033542
807	0.18	5	-0.7734287685927929	-0.6705823345184064
808	0.07	5	-0.6662690316016763	-0.41403621507629124
809	0.28	20	-0.9576268632933383	-0.9366139801537052
810	0.56	10	-0.8655386270736916	-0.70724134455595
811	0.12	5	0.14717182379323612	-0.02607525399360341
812	0.05	20	-0.9698757476521098	-0.9512320944777071
813	0.28	10	-0.9375592115076441	-0.8895938306980453
814	0.03	10	-0.8598491021716159	-0.872748193288719
815	0.72	20	-0.7753983692756393	-0.8141942017431416
816	0.14	20	-0.9616321852167526	-0.9658095568687582
817	0.2	10	0.1939694582006681	-0.553256176929874
818	0.05	10	-0.85061757249777	-0.8396621347459304
819	0.12	20	-0.9766560052214678	-0.9433156882714003
820	0.4	20	-0.887906940556227	-0.8346527913936372
821	0.04	10	-0.8887383530923594	-0.828132216563762
822	0.05	5	-0.7055373315355621	-0.6285018773733122
823	0.06	10	-0.9643867719958559	-0.9166874284456735
824	0.03	5	-0.7345557910197723	-0.46220348343585976
825	0.18	20	-0.9682747337455881	-0.9446544608592216
826	0.04	20	-0.9396726836189934	-0.7880709561119625
827	0.24	10	-0.8107842279362144	-0.8730414128432403
828	0.2	5	-0.6891292027120491	-0.6329621900269009
829	0.1	20	-0.8663653558080535	-0.9274497804575865
830	0.4	10	0.19543574336134217	0.13998917307063774
831	0.36	10	-0.7909936109030471	-0.7775411111820998
832	0.06	5	-0.6584473623835913	0.4193608318672111
833	0.08	20	-0.971884854191359	-0.9047706285160432
834	0.01	20	-0.9755120298078793	-0.9615166376981635
835	0.2	20	3.3549037062175886	1.0742015520145791
836	0.72	5	-0.6357451494015111	-0.5067110055448848
837	0.07	20	-0.9748270385559182	-0.9739165662049054
838	0.07	10	-0.9197796733305651	-0.7918527370556685
839	0.14	10	-0.8242156431165031	-0.7841303300266824
840	0.02	5	4.595520497618661	9.911461997047178
841	0.09	5	0.02751584568269935	0.6998933687842789
842	0.06	5	-0.7430484431802988	-0.635050205552488
843	0.02	20	-0.9737961429631509	-0.9702615877105745
844	0.28	5	0.19585344109078612	0.43556036980766044
845	0.04	5	-0.701246305784324	-0.5979008483614565
846	0.36	5	-0.5199427182079701	-0.3671310769697138
847	0.01	5	-0.6773582015882079	-0.41586639334626707
848	0.05	10	-0.7718324581115341	-0.9107584210228775
849	0.03	10	-0.8445265330573697	-0.7774091219258631
850	0.14	10	0.2998365952209902	0.6185147043011121
851	0.1	5	-0.46103776492930204	-0.5965550492626859
852	0.24	5	1.8407474603307135	4.198155191153144
853	0.02	10	-0.7935491763013749	-0.8477515274701037
854	0.04	10	-0.4617151258360909	-0.32749371893975765
855	0.05	20	-0.9521108943737555	-0.9694419169297093
856	0.05	5	-0.3004232217970791	-0.003754262079747508
857	0.28	10	-0.42807185685551097	-0.6072134980901125
858	0.07	5	-0.40417998427694624	-0.8240510866609249
859	0.14	20	-0.895600378795777	-0.9567683095950439
860	0.09	20	-0.8408283441852242	-0.7816469089157498
861	0.08	10	-0.8606688083932913	-0.9053108044047171
862	0.56	20	-0.8544654080035148	-0.6600604683482505
863	0.03	5	-0.6009047671900808	0.13164823806119086
864	0.36	20	-0.782670073105944	-0.8089960860616575
865	0.2	10	-0.12538383674900616	-0.42337180580196454
866	0.08	5	-0.7762704075217879	-0.5503277808687264
867	0.07	20	-0.8815985250519961	-0.8886203293355113
868	0.12	20	-0.8931289079619296	-0.6464205617510664
869	0.56	5	0.4586168511538255	6.710285651056464
870	0.12	5	4.4060724387386045	1.2387906972501803
871	0.24	20	-0.9227020886594602	-0.8593059374239587
872	0.1	20	-0.9425467837256255	-0.9152755596820319
873	0.14	5	-0.35132436747630147	2.2600547160566364
874	0.36	10	-0.2235143769727851	-0.4029028747673449
875	0.72	20	-0.9195768497823212	-0.7683238691916549
876	0.09	10	-0.4091554123685712	-0.4056431544202311
877	0.18	5	1.6150365746340498	3.4347631224383104
878	0.72	5	1.1064922699965305	2.1100899304349596
879	0.08	20	-0.9801520414506038	-0.9837412724840127
880	0.72	10	-0.7183588503668749	-0.47894412382709783
881	0.07	10	-0.32341691350780416	-0.3675467348462965
882	0.24	10	-0.8276942259206663	-0.8442221545170545
883	0.4	5	3.629241055212507	10.539504177060323
884	0.12	10	-0.5486396628505597	0.17135093202827023
885	0.4	10	-0.18102729991909336	-0.7784446500929868
886	0.18	20	-0.9115629370338466	-0.9039065371757965
887	0.06	10	-0.8798654529447557	-0.8133157639412143
888	0.18	10	-0.6679665161853021	-0.9046083927354076
889	0.06	20	-0.9808059682191829	-0.9790184925297771
890	0.28	20	-0.9024572372289267	-0.9037555002201746
891	0.2	5	-0.6765018204203888	-0.5454740912729559
892	0.2	20	-0.8387728351656045	-0.9621408031216605
893	0.01	10	-0.8163389114366639	-0.8502056005653338
894	0.01	20	-0.9578110635008951	-0.9755896758179466
895	0.56	10	-0.37984256168589775	-0.5522682325033613
896	0.1	10	-0.8969702669788403	-0.8705012249483643
897	0.03	20	-0.9823048993676194	-0.9796777938039197
898	0.4	20	-0.4256914480913809	-0.7583734265241547
899	0.04	20	-0.9613701705899479	-0.9505001460864277
900	0.56	10	-0.6396732893787875	-0.22336095541295153
901	0.18	5	0.6859903552041474	2.5262669467429015
902	0.1	20	-0.856558640661302	-0.7758724745540061
903	0.4	20	-0.7852434027510602	-0.856485391462439
904	0.72	10	-0.3366397629484235	-0.5093579913347004
905	0.36	10	-0.3114852789155538	-0.06731126659463876
906	0.09	5	-0.549206907313847	-0.43027706368879515
907	0.02	5	-0.3910058136445991	-0.686992409028642
908	0.09	10	0.26546830735577986	-0.6969179688771991
909	0.08	20	-0.9687811777779628	-0.8805304729687281
910	0.01	20	-0.7304508675975632	0.564525839507155
911	0.07	20	-0.8631094999374087	-0.8342676466987287
912	0.09	20	-0.8948501112703181	-0.7446179745611609
913	0.05	20	-0.8244046756403703	-0.8131260747839042
914	0.12	10	0.15028320317635974	-0.3046446388837446
915	0.01	5	-0.6877308541450969	-0.6955699453633448
916	0.36	5	1.7223906726362885	1.3285666620318854
917	0.4	10	-0.5286876410155742	-0.7432588421508575
918	0.06	20	-0.9061316065143343	-0.8937306955078368
919	0.07	5	-0.847603733889487	-0.5811686741022951
920	0.28	5	0.030866320482785526	0.3371016014362664
921	0.72	5	-0.6005691353841083	-0.2182607331065984
922	0.03	5	-0.8397512356738892	-0.22476462065595912
923	0.14	5	-0.67509040550451	-0.7520016093645565
924	0.1	10	-0.4336352619798236	-0.6082055181608064
925	0.05	10	-0.9242812183142587	-0.9189219815758976
926	0.12	5	0.3106999524006226	0.08324253740051507
927	0.05	5	-0.7877215544335033	-0.4564679038534977
928	0.06	5	-0.7093445512195677	-0.7072650847041203
929	0.04	20	-0.9797766438779075	-0.9851130151552223
930	0.2	5	-0.2617621388230853	-0.37740379799771856
931	0.04	5	-0.8015713373931621	-0.13630014322810216
932	0.18	10	-0.35597203303446734	-0.5060048304704088
933	0.08	5	-0.8422746624183906	-0.53333766142494
934	0.56	20	-0.6599590939437265	-0.6482338830843533
935	0.03	10	-0.8910987779336251	-0.927089080157922
936	0.08	10	-0.8809142392523378	-0.9329896371226066
937	0.02	10	-0.8577581816266352	-0.8508258813872391
938	0.14	10	0.02122925568572203	-0.6531248258034585
939	0.02	20	-0.984947659846026	-0.9669444473331844
940	0.28	20	-0.6671683369339779	-0.7679229724440952
941	0.36	20	-0.9142391386346368	-0.8905484644728043
942	0.1	5	1.4036743494837356	-0.16438291072304836
943	0.18	20	-0.8347051250539247	-0.8211638310967777
944	0.01	10	-0.9676564411212402	-0.923700706600894
945	0.04	10	-0.7447788413434493	0.5600810741198157
946	0.06	10	-0.8495321572633054	-0.8708813812347408
947	0.2	20	-0.9009101878327987	-0.8808370818650288
948	0.03	20	-0.810133442808199	-0.5771273278397284
949	0.24	20	-0.7990077586468874	-0.3711333368700684
950	0.24	10	-0.9456227411956724	-0.8284816722131252
951	0.28	10	0.057631409939282445	-0.4837158064388995
952	0.72	20	-0.8591387772456354	-0.8808943200302862
953	0.12	20	-0.6777537888369116	-0.8274231123337343
954	0.4	5	5.682480104264718	0.17319359106232807
955	0.14	20	-0.8379025021812827	-0.884032761551863
956	0.07	10	-0.9172893358620569	-0.9035937774877366
957	0.24	5	-0.8206516384998703	-0.7650185767572637
958	0.56	5	1.7457218438381767	0.828807325621468
959	0.2	10	-0.676288421294934	-0.769986850579128
960	0.06	5	2.047551090986703	2.0398138027399724
961	0.56	20	-0.7569799640546112	-0.9250113808796179
962	0.04	20	-0.9490287891019744	-0.9012131528018626
963	0.28	20	-0.8332126830282511	-0.711294370096609
964	0.36	5	6.171197251464127	4.1320280735520845
965	0.1	10	-0.902079469769505	-0.783432705097905
966	0.01	10	-0.8989821108886286	-0.6482125957982486
967	0.72	10	0.0874488749158382	-0.6473260648176798
968	0.06	20	-0.9920670131764961	-0.9839108264976006
969	0.72	20	-0.8106657979054047	-0.7594901997017006
970	0.12	10	-0.9526308798921261	-0.959207173422803
971	0.2	20	-0.9936859047992816	-0.9892556061785787
972	0.07	20	-0.9822586816334127	-0.9690295860637439
973	0.14	10	-0.8904603896357257	-0.5230661531067909
974	0.09	20	-0.9902758754111622	-0.9714926228783881
975	0.07	5	-0.8138299403470753	-0.3206521103920744
976	0.4	5	1.2137277947765446	1.0759896121988626
977	0.18	5	1.3147423191523504	2.066497895328559
978	0.05	10	-0.9716773787133296	-0.9044735705276987
979	0.72	5	3.345447203043234	4.571455716313052
980	0.14	5	2.055551167896214	0.3748407365263904
981	0.06	10	-0.9540566989643553	-0.8638270469393209
982	0.02	20	-0.9902677624298699	-0.9640228146359491
983	0.03	10	-0.9707523734827158	-0.932245186681514
984	0.02	10	-0.9812915104151134	-0.9048651046826609
985	0.4	10	-0.955603521524663	-0.95828891688986
986	0.14	20	-0.9853663522543156	-0.9673700441011263
987	0.18	20	-0.9377055966892759	-0.9620776329774553
988	0.24	20	-0.9100090377196545	-0.48189887473780757
989	0.1	20	-0.9861232298273783	-0.9808349619679697
990	0.02	5	-0.7115823619296873	-0.08519785046209456
991	0.24	5	0.28652128318415293	0.6294962853463703
992	0.01	20	-0.7777607605411382	-0.7903306909424542
993	0.03	20	-0.9964980635673203	-0.9893834736932887
994	0.08	5	-0.9363529187276871	-0.6132808156948327
995	0.08	20	-0.9939407992849754	-0.9887799378100405
996	0.05	20	-0.9931331611002575	-0.9853645546878019
997	0.24	10	-0.9677841877954931	-0.9164321559506671
998	0.2	10	-0.9205827889879086	-0.856688522402631
999	0.08	10	-0.9690470993778392	-0.9457581330660748
1000	0.03	5	-0.5655506301588668	0.23417159403621493
1001	0.56	10	-0.2302779145899559	1.882839424541485
1002	0.04	5	-0.9178079963492245	-0.692138108025599
1003	0.05	5	-0.882571713554914	-0.9193070203303031
1004	0.1	5	-0.8607765972456791	-0.4385261460939033
1005	0.09	10	-0.9525942663900345	-0.8417415715862746
1006	0.07	10	-0.33340537698226086	0.3445004504575447
1007	0.12	5	-0.6094095628556832	-0.3086750737765952
1008	0.2	5	-0.6757049567251188	-0.5240779499875817
1009	0.4	20	-0.995297815554933	-0.9859435717755369
1010	0.18	10	-0.9689977548391946	-0.8938889685858138
1011	0.01	5	-0.7836956239010539	-0.5907877377912771
1012	0.28	10	-0.9765616477800312	-0.9800831916816992
1013	0.36	10	-0.9997121142051031	-0.9999511444749972
1014	0.04	10	-1.0	-1.0
1015	0.36	20	-1.0	-1.0
1016	0.28	5	-1.0	-1.0
1017	0.56	5	-1.0	-1.0
1018	0.12	20	-1.0	-1.0
1019	0.09	5	-1.0	-1.0
1020	0.05	5	0.662283712683059	6.784801282073519
1021	0.02	5	1.3240433768076574	1.6543409515737515
1022	0.4	5	0.3354133171752704	1.1176821895139888
1023	0.4	10	-0.9672871504833451	-0.788777882208969
1024	0.2	10	1.8145955267073666	1.1843813963505367
1025	0.07	20	-0.9889182993833543	-0.9671150131877793
1026	0.4	20	-0.9869451509594541	-0.9142610529254757
1027	0.28	5	-0.6651614307380352	-0.5947143499826473
1028	0.07	10	-0.8558972191363166	-0.8598717386640533
1029	0.14	10	-0.7711621308960596	-0.7826416368244641
1030	0.05	10	1.2668666918751703	0.18985988590034442
1031	0.02	20	-0.9941268880674643	-0.9661050651561063
1032	0.2	20	-0.9803036091942232	-0.967890002494516
1033	0.24	5	-0.27001958161661815	1.6041336234030095
1034	0.02	10	-0.8776820364701206	-0.8411286558190072
1035	0.12	20	-0.9730555435358859	-0.960471834280768
1036	0.72	20	-0.9491105670246005	-0.8367440388362706
1037	0.09	20	-0.9596299621733075	-0.9110002266418705
1038	0.05	20	-0.9937955566525842	-0.9326887944448762
1039	0.12	5	-0.39385091100423303	-0.2400159437364502
1040	0.72	10	-0.4360903312618765	-0.4269898228726067
1041	0.08	5	4.167347424129074	2.2353277088618766
1042	0.04	10	-0.9700523223441119	-0.8895609971284301
1043	0.72	5	-0.7643735284641696	-0.8503509908752699
1044	0.1	20	-0.9878510625663214	-0.9450036073754018
1045	0.09	10	-0.9757701910099784	-0.8160177232769239
1046	0.04	5	0.10139662266396997	0.4293500525166775
1047	0.2	5	-0.5901502821864149	-0.688347342716866
1048	0.56	20	-0.6730764285518074	-0.509703037356072
1049	0.18	20	-0.9817751751370594	-0.9277188094473493
1050	0.1	10	-0.8335901011467446	-0.7318444624564938
1051	0.24	10	-0.7287613674181141	-0.6118294077676868
1052	0.28	10	-0.9710569363663082	-0.8966483466666821
1053	0.06	5	-0.2967297917314494	0.8951131722815999
1054	0.24	20	-0.983863604221128	-0.9414536454304425
1055	0.06	10	3.6224417487202287	2.545071967559553
1056	0.36	10	-0.7172413134048646	-0.44076392113674384
1057	0.01	10	-0.9709914338451553	-0.8514390741570876
1058	0.09	5	-0.3369027808550078	-0.14634538148121298
1059	0.06	20	-0.7974646844217518	-0.8099086521450279
1060	0.36	5	1.5310176120314292	1.94740210449852
1061	0.18	5	-0.7635965487801573	-0.2990525025020871
1062	0.07	5	-0.03655113461777661	-0.023909475185961298
1063	0.36	20	-0.7960918987900023	-0.8675229560231342
1064	0.56	5	3.4489268210961277	3.3571700399434716
1065	0.03	10	-0.9724016547887834	-0.914341633859016
1066	0.28	20	-0.9840689333935344	-0.9735781449838228
1067	0.03	20	-0.975067941110003	-0.7860018457635087
1068	0.56	10	-0.8649651030092957	-0.6100103565349403
1069	0.1	5	2.6420412207133896	2.4214481855181798
1070	0.08	10	1.7361289400090714	0.407905084507858
1071	0.01	5	-0.8091208145391364	-0.2564565042229393
1072	0.03	5	-0.6181734154039691	-0.1963965352582621
1073	0.04	20	-0.9768619964223979	-0.9150884784893552
1074	0.08	20	-0.9658876667847592	-0.6940733119214559
1075	0.12	10	-0.6934659924708633	-0.8123708184288204
1076	0.18	10	-0.9615471661454562	-0.9534000841893719
1077	0.14	5	-0.9412354319274642	-0.520145834496427
1078	0.01	20	-0.6583997341215029	0.09755302586432976
1079	0.14	20	-0.9724401937122803	-0.8944258902235761
1080	0.03	10	6.183373464001921	-0.5842454839263623
1081	0.28	20	-0.8251164654931857	-0.8282976175729733
1082	0.01	20	-0.9599925887887031	-0.9604300011520291
1083	0.02	5	19.36099509836885	5.082463113739533
1084	0.4	5	-0.5714521303082357	-0.3726286157906816
1085	0.02	20	-0.9722403955057973	-0.9596568811856686
1086	0.18	10	-0.8477979646145132	-0.6830925001139363
1087	0.08	10	-0.9030553829843742	-0.6967478000518095
1088	0.36	5	-0.19086512469080413	-0.5426085215816124
1089	0.14	10	-0.7489133165276369	-0.42531012926659745
1090	0.05	10	-0.8259450414852905	-0.6666330047725767
1091	0.4	10	-0.5623190230915698	-0.5671038497687332
1092	0.72	10	1.3261453941021253	0.07295970070237963
1093	0.24	20	-0.9607671018901829	-0.965749150387683
1094	0.24	10	-0.8420005243252797	-0.9191111377671854
1095	0.12	5	-0.13195841849120812	3.763800052961487
1096	0.07	20	-0.950985843545488	-0.9716708484837797
1097	0.04	10	-0.785544336321444	-0.35495242880957206
1098	0.14	20	-0.9771880258357677	-0.9629553454602796
1099	0.04	20	-0.9855438512052868	-0.9651263615510199
1100	0.04	5	0.5620489704407095	1.2430988112027916
1101	0.05	5	-0.4476911682010463	-0.32624892357440277
1102	0.01	10	-0.8970046124554945	-0.6376437662199852
1103	0.1	20	-0.8930941428298154	-0.9406481269009036
1104	0.07	10	-0.8701878075129158	-0.8421011909526823
1105	0.72	20	-0.9032346691302476	-0.8327250049485978
1106	0.2	10	-0.8156515716084926	-0.897077153806648
1107	0.24	5	16.7178907276616	22.61192543017122
1108	0.05	20	-0.9709459343123784	-0.92293108257743
1109	0.18	5	0.07144174432540076	-0.3760726481698541
1110	0.12	20	-0.9744281353160453	-0.9629793137127101
1111	0.28	10	2.54290873596239	7.192914029410816
1112	0.56	5	5.489258102606255	0.37492175592129573
1113	0.09	20	-0.869213707767522	-0.9500006126267335
1114	0.56	20	-0.45702390450502645	-0.9364264845305493
1115	0.4	20	-0.5735956834003805	-0.8962879806247963
1116	0.14	5	6.555018115262919	-0.16726210049267107
1117	0.1	10	-0.8950680373351806	-0.8898283419693671
1118	0.72	5	26.414742479658415	11.243789037138782
1119	0.18	20	-0.9561139568458207	-0.9142824942403028
1120	0.2	20	0.43710359008770927	0.42030876220581737
1121	0.03	5	0.27487198144323527	-0.24078750100159302
1122	0.36	20	-0.9140769387135396	-0.8548823474179185
1123	0.28	5	-0.40259756548356224	-0.579444157596584
1124	0.09	5	-0.12314045648312023	-0.22849794749101981
1125	0.07	5	-0.5713541846386598	0.6442397716631836
1126	0.56	10	-0.8033365146749643	-0.7988260286076749
1127	0.36	10	7.994146226374337	4.112019051827835
1128	0.08	5	-0.5306671965304712	-0.45843676308530473
1129	0.09	10	-0.8869231140015761	-0.8857287887002615
1130	0.02	10	-0.7578448128223179	-0.5181823826794731
1131	0.06	10	-0.820574769840417	-0.7267670297733607
1132	0.1	5	3.6279130348349176	9.807050984196536
1133	0.2	5	-0.7704369349819735	-0.8147159988440119
1134	0.01	5	0.09067031538063663	0.7443506481945363
1135	0.06	20	-0.7720660019618361	-0.9269188899643735
1136	0.08	20	-0.9175216343713313	-0.9208615027196116
1137	0.12	10	-0.5727025509584333	-0.842386471036033
1138	0.06	5	0.5421381730146225	1.4787551257658793
1139	0.03	20	-0.9530710048490679	-0.9168088642550495
1140	0.01	10	2.5574638050450367	-0.6306672888210546
1141	0.2	5	3.3409410303728104	1.576176126408552
1142	0.01	20	-0.8027111187353171	-0.49939367397684936
1143	0.08	10	0.6385603208688406	0.19742328804580897
1144	0.05	10	-0.9407021032181928	-0.9762593798441264
1145	0.14	5	-0.6428574486383168	-0.8935894409837012
1146	0.72	20	-0.9712800943315727	-0.9900835631293958
1147	0.08	20	-0.9933083342077444	-0.9968798357312677
1148	0.56	20	-0.9705117720496881	-0.9883424059694136
1149	0.28	5	-0.841758541808797	-0.9355152401100453
1150	0.2	10	0.19816548053029456	-0.9579000494513631
1151	0.09	10	-0.9609592110736259	-0.9784604976584339
1152	0.04	10	-0.9084418159118242	-0.9685895501366917
1153	0.18	5	-0.7987344091311152	-0.9115917704979064
1154	0.06	10	-0.9626986099770254	-0.975446666435309
1155	0.03	5	-0.8352971637863218	-0.9419881199774758
1156	0.08	5	-0.69581822728735	-0.8708699889238253
1157	0.36	5	-0.762948770797175	-0.9157880685732441
1158	0.01	5	-0.7093814724974148	-0.8648076804847679
1159	0.24	5	-0.7612526867501398	-0.9331462804719226
1160	0.72	5	2.5187388876372903	-0.3476062324817238
1161	0.12	5	-0.7484798232144789	-0.9415107703092075
1162	0.03	20	-0.9836409074953386	-0.994793779368253
1163	0.72	10	-0.9271880164185267	-0.9616706222502823
1164	0.05	5	-0.8832604685883698	-0.9090019704769241
1165	0.07	10	-0.9026162700326227	-0.9646709637048763
1166	0.4	20	-0.9759667675917445	-0.9946291404341646
1167	0.02	20	0.047921867146222534	-0.6623440738523285
1168	0.04	20	-0.9508143429091072	-0.9804236088986448
1169	0.06	5	0.10541970998247349	-0.8731779287086339
1170	0.09	20	-0.9778440806629037	-0.9839146815361263
1171	0.06	20	-0.9830648238726968	-0.9973544193809597
1172	0.56	10	-0.7425087764890669	-0.9277285537602625
1173	0.1	5	0.08894621850175122	-0.3426839348691233
1174	0.03	10	-0.9625198342904661	-0.9676184931820692
1175	0.05	20	-0.9847518267969095	-0.995430064616071
1176	0.1	10	-0.9524284325470123	-0.9849433827439653
1177	0.1	20	-0.9812431431307148	-0.7744323841756815
1178	0.02	5	-0.7254558559557283	-0.22675508801715683
1179	0.07	20	-0.896780538181192	-0.9371294320398339
1180	0.09	5	-0.7211908291493573	-0.7878899876518859
1181	0.02	10	-0.9521410190602897	-0.9563836102741134
1182	0.4	10	-0.9575328680814821	-0.9662283555368715
1183	0.28	10	-0.8873483860153601	-0.9582033098797212
1184	0.24	20	-0.9907172555184136	-0.9904937344349708
1185	0.14	10	9.745297961064026	2.974953554411896
1186	0.14	20	-0.9301548489427964	-0.7431147940435668
1187	0.36	10	-0.998910293873655	-0.9990135020384499
1188	0.12	20	-0.9557586171325136	-0.8845441894568231
1189	0.56	5	-0.793654410226002	-0.3740176863750467
1190	0.2	20	-0.9999999981301091	-0.9999999999451018
1191	0.4	5	-0.9999124630173524	-0.9999937670496685
1192	0.18	10	-0.9244576638155261	-0.8727599628371785
1193	0.36	20	-0.9732800983672092	-0.9656951556846127
1194	0.04	5	-0.49078499148248106	-0.5448027554510939
1195	0.18	20	-0.6693402361110165	-0.8471631256850958
1196	0.12	10	-0.9564257225282408	-0.9843820084390201
1197	0.28	20	-0.991182393444996	-0.9948382270322761
1198	0.24	10	-0.7094342761052562	-0.9311353184856643
1199	0.07	5	0.1467350259486071	-0.4796633689897199
1200	0.4	20	-0.9343054484165462	-0.9414918378880376
1201	0.2	10	-0.8964888552991412	-0.9305015958613495
1202	0.2	5	3.0875393138057348	-0.06363815722248209
1203	0.03	20	-0.9186270861999695	-0.9571912177273417
1204	0.36	10	-0.9418017161037181	-0.9492916877527927
1205	0.03	5	-0.719597606986426	-0.7861572101404517
1206	0.14	5	-0.7731807011408643	-0.5939569184962421
1207	0.02	10	-0.9498994632471282	-0.9413865369840296
1208	0.04	20	-0.9799113142588748	-0.9874757644848267
1209	0.12	10	-0.8800038058686156	-0.8684833126889484
1210	0.18	20	-0.9886349954661965	-0.978595514354291
1211	0.56	10	-0.38347499102824045	-0.5718199232395305
1212	0.1	5	-0.5813882953711516	-0.6360164005821013
1213	0.07	5	-0.640951160305792	-0.36460099381402034
1214	0.02	5	-0.7140301876490341	-0.5414933471039766
1215	0.01	5	-0.7887114545692405	-0.7644038277596089
1216	0.56	20	-0.9329021080355729	-0.9500959074869537
1217	0.24	5	-0.6457856207557932	-0.7433592474885775
1218	0.01	10	-0.8044781325555956	-0.887060837835767
1219	0.08	20	-0.9708310201919277	-0.9791230073545912
1220	0.04	10	-0.9249375517867019	-0.7296570910479487
1221	0.28	10	-0.9394193117836362	-0.8385332947233458
1222	0.1	20	-0.7046743378710085	-0.9360892650502871
1223	0.36	5	-0.6468627194060563	-0.6237032253712198
1224	0.08	5	1.9475528200884011	6.092546781440233
1225	0.2	20	-0.9695005333046739	-0.9621647877710109
1226	0.24	20	-0.9802504337866499	-0.9765116929943919
1227	0.09	10	-0.8671495017037296	-0.9086862951462974
1228	0.05	20	-0.9904427916689259	-0.9850108505798103
1229	0.18	5	-0.5825038332242809	-0.5261521605406412
1230	0.06	10	-0.9286536740334473	-0.9337699871419823
1231	0.04	5	-0.41611335299195634	-0.3313690768290088
1232	0.72	5	24.869503828280507	7.734303011290735
1233	0.72	10	1.0134013407888505	-0.3523105086657105
1234	0.14	10	-0.6422575589003734	-0.28767189246693836
1235	0.06	20	-0.9920461638186794	-0.9845456918658051
1236	0.12	5	-0.6571242175019487	-0.5687040074207957
1237	0.08	10	-0.9506564581492434	-0.9442644144409756
1238	0.03	10	-0.8841373259772892	-0.8542846308053359
1239	0.1	10	-0.940489429999614	-0.9309403423381186
1240	0.05	10	-0.9391397485872641	-0.9160509697741201
1241	0.36	20	-0.7767158250954324	-0.884724701415641
1242	0.18	10	-0.8693133170762609	-0.3769823041253875
1243	0.12	20	-0.9653681982626983	-0.9896089793294462
1244	0.09	5	-0.8085231638363427	-0.6583293880037391
1245	0.07	10	-0.9516158177021662	-0.7414406637370117
1246	0.01	20	-0.9775170854451177	-0.9777467603042904
1247	0.06	5	-0.6611021375853119	-0.38182029748661606
1248	0.02	20	-0.9751076682045857	-0.840637956831082
1249	0.4	5	-0.5687326228850177	-0.7053476149457152
1250	0.72	20	-0.7920342761626212	-0.7475262656935195
1251	0.09	20	-0.9880043797372464	-0.9824814433709197
1252	0.14	20	-0.9864489012785113	-0.9830415919989892
1253	0.05	5	1.271296818793951	-0.450483797260974
1254	0.07	20	-0.8188521114268529	-0.8379500792637623
1255	0.28	5	-0.6969543765965363	-0.6762847156158363
1256	0.24	10	-0.9309516968664985	-0.9671747703512453
1257	0.56	5	-0.6099860302871107	-0.5035698878074667
1258	0.28	20	-0.9792785423161736	-0.9872143382793813
1259	0.4	10	-0.9393617264809285	-0.9196583123502953
1260	0.09	5	10.971355748219608	-0.3579743345327841
1261	0.04	10	-0.9564319000424074	-0.9902010759471679
1262	0.02	20	-0.9807982731846778	-0.9906727104015782
1263	0.08	10	-0.8524812520190406	-0.967461631273232
1264	0.14	10	-0.8726170229559862	-0.9568828305141487
1265	0.2	20	-0.8715424769951551	-0.9422417160675003
1266	0.01	20	-0.9626815145205437	-0.9885811695780838
1267	0.12	10	-0.8776070495460802	-0.9664150238656041
1268	0.56	5	0.6464167414707724	-0.4039758949796001
1269	0.72	20	-0.4241475016956588	-0.9056277907928191
1270	0.28	20	-0.9806714917422791	-0.9866535498290123
1271	0.56	10	-0.5398865663443556	-0.7684673127391681
1272	0.05	10	-0.8085741320971647	-0.8045258645199438
1273	0.14	20	-0.9879506525297935	-0.9942793372181182
1274	0.18	10	0.8799887026473373	-0.6681512189627223
1275	0.04	5	-0.8076697998545598	-0.8791017089920953
1276	0.28	10	-0.7556355578615084	-0.8754461275101293
1277	0.18	5	-0.6211013312210816	-0.34160491474395077
1278	0.03	10	-0.9337831713880606	-0.9858549679060808
1279	0.03	5	-0.7997544730308734	-0.9137180323771528
1280	0.18	20	-0.9270659484029127	-0.9793705697030093
1281	0.06	10	-0.02435162398896299	-0.7442259838188037
1282	0.01	10	23.04874949612409	6.676033053512943
1283	0.06	5	-0.7636170451881265	-0.9088844468408035
1284	0.24	10	-0.6259414798406809	-0.4687670672181232
1285	0.01	5	-0.7284813720905069	-0.8552261367633118
1286	0.05	5	-0.439933579876996	-0.5811340600250421
1287	0.36	10	0.03365943311345258	-0.8271348895507824
1288	0.56	20	-0.7794056713362385	-0.8289221777566496
1289	0.4	5	-0.6974518967407946	-0.8690140351291653
1290	0.02	5	1.2686077072606297	-0.10481783917395118
1291	0.04	20	-0.9859505102724856	-0.9931792539593594
1292	0.05	20	-0.990337064488998	-0.9976971864276126
1293	0.72	5	0.006287073639063993	-0.5987979838180956
1294	0.02	10	-0.9147003483992058	-0.9661806884200578
1295	0.2	5	9.559170019063613	-0.13792153088542303
1296	0.36	20	-0.9611962740453834	-0.994014614661147
1297	0.2	10	-0.9602555304718203	-0.9764497864633808
1298	0.06	20	-0.9866017716574845	-0.9958959698464818
1299	0.12	5	-0.764661286696308	-0.9157957154404069
1300	0.07	5	-0.8589135759322511	-0.9647396737082221
1301	0.24	20	-0.967121538581323	-0.9935171639015112
1302	0.1	20	-0.9907591980682504	-0.995451259336723
1303	0.1	5	-0.4196036400993077	-0.46129543433249115
1304	0.14	5	-0.6526242404904163	-0.927573275708694
1305	0.24	5	-0.6225458285352139	-0.9345765000874383
1306	0.72	10	-0.8794825809551146	-0.9836337235638238
1307	0.09	10	-0.19116388466419257	-0.7425604879067196
1308	0.09	20	-0.9760389600706363	-0.9781557468145424
1309	0.1	10	0.5953245758078589	-0.8445366021042567
1310	0.07	10	1.6314555393179198	-0.9380858786736812
1311	0.4	20	-0.9442306842302185	-0.9600729859097757
1312	0.07	20	-0.42824842499372495	-0.9701537410515005
1313	0.12	20	-0.8991323698153633	-0.9696703911066603
1314	0.08	5	3.0993757666274444	-0.5098239920437534
1315	0.08	20	-0.5110465231058524	-0.9271719137904288
1316	0.4	10	-0.3901306034442082	-0.926874103806773
1317	0.28	5	0.5899080187086624	-0.3384541808169231
1318	0.03	20	-0.7959673214596854	-0.9779420001042433
1319	0.36	5	-0.7279670161093664	-0.9435789679350518
1320	0.14	20	-0.6262779815533364	-0.8960124711156546
1321	0.2	20	-0.6615815688241447	-0.5400856884832583
1322	0.01	20	-0.9624645870750417	-0.9378984652012151
1323	0.24	20	-0.5546570381125233	-0.7751071223456585
1324	0.1	5	1.8003605304441794	0.5948616986263727
1325	0.08	10	-0.7912089800642551	-0.8717526229199137
1326	0.1	10	2.835792550992518	2.7008588871114143
1327	0.4	5	12.862247613562177	15.330516367242511
1328	0.07	20	-0.8856011905438455	-0.9268487919988653
1329	0.03	20	-0.8937297947246705	-0.9389784168963569
1330	0.18	5	8.290451610423771	15.235624979977137
1331	0.4	20	-0.5616056488250439	-0.5953298073184731
1332	0.56	10	1.4663791755882167	7.712911693549255
1333	0.05	5	-0.7098290248189134	-0.5959772110900634
1334	0.14	10	0.4336269421822154	2.522261656718818
1335	0.02	5	7.81325202520247	-0.19254168214225087
1336	0.2	10	3.510452797922724	10.036423570467202
1337	0.01	10	-0.9401395326891941	-0.9190304478945664
1338	0.03	5	-0.3694365015441748	0.3304134380846125
1339	0.1	20	-0.8493610536602239	-0.937720892899985
1340	0.06	5	3.972409540760806	-0.052179517721489405
1341	0.06	20	-0.9618783676403241	-0.9335662996528097
1342	0.07	10	-0.8584523238961829	-0.79735822370961
1343	0.18	20	-0.793584183252039	-0.6068218726594633
1344	0.28	10	-0.00858960824344224	2.6524218890536457
1345	0.08	20	-0.9746025266637568	-0.9766374446581586
1346	0.36	5	16.029143027524185	2.8142183596827053
1347	0.36	20	-0.5245337647935253	-0.579274259543218
1348	0.56	5	9.829157760381742	6.969387354128039
1349	0.36	10	2.5853786989548633	5.572216587239965
1350	0.09	20	-0.7226405113895508	-0.7173715710330208
1351	0.04	20	-0.9939015857018242	-0.9742957775099654
1352	0.72	20	-0.7782513409789394	-0.5585520945600555
1353	0.28	20	-0.8359098549819631	-0.6824102791963194
1354	0.04	10	-0.8873857785346108	-0.8547054035806148
1355	0.12	10	-0.9155768173551334	-0.8966518408871306
1356	0.56	20	-0.8251035495690795	-0.6607365259481379
1357	0.05	20	-0.989558524094318	-0.9830754985805988
1358	0.07	5	2.7924008332956776	-0.5247513589445454
1359	0.12	5	5.469149901693815	-0.2253589690986738
1360	0.4	10	1.5906674607598938	3.013029268551674
1361	0.24	5	6.523991655320683	9.773742974104138
1362	0.06	10	-0.9296871446002182	-0.9063361659778678
1363	0.18	10	1.5754068640832517	1.3654157184676794
1364	0.03	10	-0.9691357435930452	-0.8978618349085902
1365	0.72	5	3.626139768827268	7.571232873715644
1366	0.05	10	-0.7931194336217444	-0.901403434702562
1367	0.28	5	5.201894990062785	-0.15885082244002124
1368	0.12	20	-0.8678638122722137	-0.8832012253873268
1369	0.24	10	0.5948544695309637	3.424815227359318
1370	0.01	5	0.4767472549498326	0.25663941812961905
1371	0.02	20	-0.9840426908569179	-0.95802152839331
1372	0.04	5	-0.25409033350111204	-0.2976245309262926
1373	0.09	5	2.366621584603504	0.5140650964901426
1374	0.02	10	-0.9208133991476982	-0.86098625511441
1375	0.08	5	-0.7865184320460072	-0.6192196095355141
1376	0.09	10	0.2353820485834806	-0.48426961859793916
1377	0.14	5	9.11114694441117	31.12479143065827
1378	0.72	10	1.322259770351435	1.7531741464016786
1379	0.2	5	7.153102513565728	8.98371183378657
1380	0.24	20	-0.6719621742123452	-0.8699927072664498
1381	0.12	10	-0.42263465769062936	-0.7231313653360693
1382	0.56	5	5.931025054497552	1.8387343335864055
1383	0.4	20	-0.9363344622752618	-0.9635885915147273
1384	0.14	10	-0.9632466029090402	-0.8761961092562157
1385	0.4	5	5.449386970043917	1.5518817048942968
1386	0.24	10	-0.2669024902589888	-0.6482534032676383
1387	0.1	20	-0.9878137108899488	-0.9827162342309079
1388	0.2	5	0.2684388386268487	0.33107286019321924
1389	0.07	5	8.28991222531868	-0.32064479544935115
1390	0.12	5	-0.8836853410506088	-0.7972000994339256
1391	0.06	10	-0.9746897659674115	-0.8876045870699646
1392	0.1	5	2.9414180066768543	2.633714333332809
1393	0.09	10	-0.9670898333519446	-0.920951941371873
1394	0.18	5	-0.6770722337578274	-0.2842178361103578
1395	0.05	10	-0.9733497243389725	-0.9588665194619315
1396	0.18	20	-0.9310178481241222	-0.9699044983689904
1397	0.06	20	-0.9951857109413683	-0.9972381437689446
1398	0.1	10	-0.9079544799501365	-0.9351422572076215
1399	0.03	10	-0.9663211376963895	-0.9460298150044861
1400	0.01	20	-0.9959961608770811	-0.9901604106075931
1401	0.06	5	0.8951952892429793	-0.3825199189785501
1402	0.05	20	-0.9910878991651052	-0.9886411643585358
1403	0.02	10	-0.9731050218872193	-0.9518325755009357
1404	0.36	10	-0.4686945591921251	0.4585037275385003
1405	0.04	10	-0.9214529441815165	-0.9150081258685849
1406	0.05	5	-0.9156570282841707	-0.8880432751071574
1407	0.07	10	-0.9066218296480919	-0.8918589834256287
1408	0.12	20	-0.884241132314297	-0.8376134678260325
1409	0.09	5	-0.7715002529468507	-0.8188607919500831
1410	0.09	20	-0.9750873605591092	-0.9191836086584863
1411	0.14	20	-0.9548727342228137	-0.8568765229164961
1412	0.08	5	2.76155326180794	-0.10508167003181958
1413	0.07	20	-0.9707866192248414	-0.9574185125535873
1414	0.36	5	2.1883770716097097	1.1786473677972074
1415	0.24	5	-0.7920003799171867	-0.7385311209788931
1416	0.04	20	-0.9961586189526401	-0.9954524867326129
1417	0.72	10	-0.28085279527017293	-0.5474750822301647
1418	0.72	5	0.516622018582929	1.8568944985149278
1419	0.03	5	-0.9529616148297329	-0.916794326665468
1420	0.2	20	-0.9666457982174849	-0.9451458260135847
1421	0.01	5	-0.9294641525489391	-0.8905837222437368
1422	0.4	10	-0.7658733533451199	-0.5959747190874224
1423	0.56	10	-0.8376433841641362	-0.8256082993481214
1424	0.04	5	-0.9345361721674956	-0.8987876692510399
1425	0.08	20	-0.9979633393068131	-0.9959630658140085
1426	0.28	10	-0.048915419455966176	-0.4051098671031725
1427	0.36	20	-0.9690987033100427	-0.9527681768969944
1428	0.02	20	-0.9941106989621761	-0.9916603135866415
1429	0.02	5	-0.9483252233995182	-0.9007824722814061
1430	0.28	20	-0.8286594717844202	-0.48347678474876876
1431	0.72	20	-0.9819578722758617	-0.9669859396379662
1432	0.2	10	-0.9154050420769818	-0.8742541740306643
1433	0.01	10	-0.9884487356044346	-0.969927493487362
1434	0.56	20	-0.9865641405424662	-0.9790275478616474
1435	0.08	10	-0.9895941768292216	-0.9640882843918146
1436	0.18	10	-0.8874526101933246	-0.9006702028679942
1437	0.14	5	-0.8470910428378051	-0.8812274289068521
1438	0.03	20	-0.9981014922252471	-0.9971845416679441
1439	0.28	5	0.3367048734316582	0.17015545184064984
1440	0.72	5	-0.009204804395421108	0.3707908347687564
1441	0.4	20	-0.8545063279167209	-0.9219635015076386
1442	0.01	5	0.9669184152007598	0.12256568421156686
1443	0.02	20	-0.9675557528622871	-0.9678805371253605
1444	0.08	10	-0.8731786695561908	-0.8705214582011989
1445	0.24	5	-0.5385431003951686	-0.8061270405199116
1446	0.02	10	-0.8665621302597208	-0.7934436243564434
1447	0.12	20	-0.9677698323608112	-0.9507637895988476
1448	0.05	10	-0.8483725060344571	-0.802355918623695
1449	0.2	5	-0.7363928742627774	-0.7039551366527543
1450	0.1	10	1.4875489778267132	0.02126822612225531
1451	0.12	5	-0.7588239109712601	-0.7047571568969687
1452	0.24	10	0.9663121043073122	-0.4317804954496951
1453	0.07	10	-0.37945069901290984	1.593169256638169
1454	0.03	5	-0.7032610978954013	1.0719021863811988
1455	0.2	20	-0.972975613826695	-0.8408421947832454
1456	0.4	10	-0.9462665513803038	-0.8898939075307007
1457	0.28	5	-0.8637842170414862	-0.7071476473130812
1458	0.01	20	-0.793268202903281	-0.7623444383308853
1459	0.4	5	-0.36643431755921124	-0.2191245459949319
1460	0.03	10	-0.7287904085073245	-0.9150492000950693
1461	0.28	20	-0.9428778725959746	-0.9507722707875337
1462	0.24	20	-0.8341259102963674	-0.8758801007343664
1463	0.56	5	1.0748505670878563	1.8961226220369731
1464	0.04	20	-0.9899575033880076	-0.9878372216739894
1465	0.09	20	-0.9732870009220271	-0.9938313185201121
1466	0.05	5	0.43491154257629416	2.4694358426365994
1467	0.18	5	-0.10561522810998115	-0.5576132742492914
1468	0.56	10	-0.8701378104014533	-0.8759842678458835
1469	0.07	20	-0.9578640136527884	-0.9715412506863543
1470	0.56	20	-0.9184596229342185	-0.9407600507928277
1471	0.14	10	-0.9349549392816737	-0.8963267981373725
1472	0.14	5	-0.7216143795564679	-0.6973259434336175
1473	0.36	10	-0.9457706816313926	-0.9339884250588554
1474	0.01	10	-0.5686576801176839	-0.7926382960453223
1475	0.1	20	-0.9716344756310286	-0.9882927426667721
1476	0.07	5	-0.8214874535640554	0.11856674362048193
1477	0.05	20	-0.9740301272130639	-0.9564042430364299
1478	0.36	5	-0.7344340235890726	-0.7433496572447631
1479	0.08	5	3.1466277979333026	11.426479533702837
1480	0.18	10	-0.8533722335538361	-0.8401764486812109
1481	0.14	20	-0.7964405421225322	-0.8727661841983406
1482	0.18	20	-0.977109817337763	-0.9749481663578143
1483	0.04	5	-0.6877705598958508	2.1773431073466147
1484	0.72	10	2.36952158933754	-0.30313130549079353
1485	0.12	10	-0.941688917853545	-0.3391570114542466
1486	0.04	10	-0.914901350944302	-0.9098012302841433
1487	0.03	20	-0.9543740028389042	-0.940350840248336
1488	0.28	10	-0.9314948376953489	-0.9116788686713287
1489	0.36	20	-0.976601124362319	-0.9762775433263631
1490	0.09	10	-0.9687268218886164	-0.9459817568539206
1491	0.02	5	-0.6640569434106136	0.5482439163481257
1492	0.1	5	-0.2811087675620234	-0.6325485383674808
1493	0.72	20	-0.8935815772711464	-0.5966604977521984
1494	0.09	5	-0.7593365830987119	1.9166489392557693
1495	0.06	10	-0.8919124630802641	-0.3505549706426481
1496	0.06	20	-0.9232559208869521	-0.5009080464890313
1497	0.2	10	-0.8994142730625572	-0.5594857004772734
1498	0.08	20	-0.9783950410379192	-0.9305876201639482
1499	0.06	5	1.757475420367123	0.11029168411831494
1500	0.12	5	5.908196545503225	0.22550206964192276
1501	0.06	20	-0.8086119731492009	-0.9849218436461569
1502	0.28	5	-0.7026856990608952	-0.8129335779351655
1503	0.56	20	-0.9416880809372132	-0.9820309557546236
1504	0.24	10	-0.9776672136477944	-0.9728904322505705
1505	0.56	5	-0.7923329163975766	-0.802331586379369
1506	0.24	5	25.53235369687809	2.35149219464583
1507	0.09	10	-0.7575543392886658	-0.932732371948156
1508	0.09	5	-0.8238974615176866	-0.9000662049543178
1509	0.36	20	-0.8133941945243677	-0.9644520126674968
1510	0.03	20	-0.9385963987357591	-0.9684798413658833
1511	0.07	10	-0.9529349242032793	-0.9404388928711058
1512	0.04	10	-0.9046776881692773	-0.9128793033003284
1513	0.1	5	1.095910073362487	-0.2773038918281092
1514	0.07	5	2.7717478271152407	-0.49320858600351897
1515	0.28	10	-0.988226977608397	-0.9650981682136803
1516	0.01	10	-0.9330871333983165	-0.8358452495926472
1517	0.4	5	0.7240620260024269	0.666154864815047
1518	0.72	10	-0.6490714837083946	-0.1012406674017099
1519	0.02	5	-0.9253503891686383	-0.907643537773187
1520	0.05	5	-0.640527029667856	-0.4328606798889866
1521	0.56	10	-0.4917997472152478	-0.1615615465509027
1522	0.09	20	-0.9929913005437416	-0.9890568523545494
1523	0.72	5	-0.878749132194512	-0.8769581964861654
1524	0.1	20	-0.9866111318313616	-0.9937892758847289
1525	0.07	20	-0.9746655598683027	-0.9631664924370091
1526	0.14	20	-0.07492575247311223	0.014240873601037797
1527	0.08	20	-0.9918019594127825	-0.9834866243920004
1528	0.4	20	-0.9969128345940945	-0.9966904511091548
1529	0.12	20	-0.86616078671493	-0.8428659522002079
1530	0.03	5	-0.9014949788480734	-0.8897029468883006
1531	0.14	10	-0.7567433816089834	0.16176649100527968
1532	0.01	5	-0.6143210172909007	-0.7806612560280336
1533	0.05	20	-0.9959745032414571	-0.9938550304055591
1534	0.24	20	-0.9914873602303504	-0.9879989795386349
1535	0.04	5	-0.5229666253218466	-0.08530304784156419
1536	0.72	20	-0.9272088853736036	-0.8783931497870957
1537	0.04	20	-0.9906896160589279	-0.9925230978845501
1538	0.12	10	-0.7141232615027808	-0.8369972780075051
1539	0.08	10	-0.9652533094869771	-0.9461787747721521
1540	0.08	5	-0.8042732565083343	-0.780305612113375
1541	0.28	20	-0.992726899087861	-0.9769614236685632
1542	0.2	10	-0.9522619111975366	-0.9647150791690506
1543	0.03	10	-0.03463114434132449	-0.04063157423522183
1544	0.02	20	-0.9841740699113605	-0.9861732558826308
1545	0.18	10	-0.9713793076179794	-0.9637901244234235
1546	0.14	5	-0.9202278912999196	-0.9685837269918218
1547	0.2	5	-0.8687696328069243	-0.8621374402779315
1548	0.05	10	-0.7445557219322372	-0.5846058846313599
1549	0.18	20	-0.9857134279270021	-0.9415069978849172
1550	0.02	10	-0.8620811717517703	-0.25620647064496455
1551	0.01	20	-0.991710071690935	-0.994904627211091
1552	0.36	5	-0.7430677558643621	-0.8863848007312328
1553	0.1	10	-0.9532747529579512	-0.9596490930948058
1554	0.36	10	-0.8962327100020384	-0.9171061749328677
1555	0.18	5	-0.8674777837849845	-0.8701168374636353
1556	0.4	10	0.7445761257023593	0.22142395575495352
1557	0.06	5	-0.5881592413821146	-0.8976567133139018
1558	0.06	10	-0.8671551895866162	-0.8022699044864867
1559	0.2	20	-0.9955992253303747	-0.9864913250982504
1560	0.12	10	-0.8793748044479701	-0.8115723431637245
1561	0.28	5	3.2414900214554967	1.0734968413167176
1562	0.14	20	-0.9386644739225455	-0.9640958186548807
1563	0.03	5	9.295330724006332	1.649961419409754
1564	0.02	5	-0.27347384214673487	-0.1520623391517103
1565	0.1	10	-0.765701665892241	-0.7318386107035847
1566	0.2	20	-0.9756071395215906	-0.9876214683652833
1567	0.08	20	-0.9881524451053632	-0.9859696655595553
1568	0.24	10	-0.7895844479454633	-0.9315920208649746
1569	0.72	10	-0.8304524783803231	-0.954609217808037
1570	0.28	10	-0.49732241655056764	-0.7475607342290401
1571	0.56	5	16.823226880494026	-0.011960235900468352
1572	0.24	5	-0.5574864945409703	-0.7063656180959085
1573	0.01	10	-0.914737371032332	-0.9702001137938185
1574	0.36	10	0.9414240376000015	-0.45574284070946736
1575	0.1	5	-0.36242478183888893	-0.8333064323423574
1576	0.05	10	-0.9625082335218861	-0.9782612758312543
1577	0.14	5	7.60514740258351	0.9275849698020998
1578	0.05	20	-0.9801404294599431	-0.9798517140619596
1579	0.06	10	5.3999949007025485	-0.07815603068140381
1580	0.09	20	-0.9761407232673017	-0.9816375679234193
1581	0.04	10	-0.8792942935863697	-0.9451561511325677
1582	0.18	5	-0.45470016162339594	-0.853655675207554
1583	0.18	10	-0.9621803444126558	-0.9321140442668953
1584	0.06	5	1.36753271449216	-0.29371498885341
1585	0.2	10	-0.9577332415352052	-0.9786664419490134
1586	0.04	20	-0.9792874558915737	-0.9943406625886053
1587	0.04	5	-0.7926532006317107	-0.8968986468600494
1588	0.01	20	-0.7255036458890202	-0.8065559850959992
1589	0.07	10	-0.926519504418895	-0.9797215999401105
1590	0.01	5	1.8759741326612673	-0.2461062650706436
1591	0.06	20	-0.9952381258108153	-0.992843693743143
1592	0.03	10	-0.8195063192837273	-0.8829058347122256
1593	0.09	10	-0.47953517272097973	-0.8533078110888345
1594	0.2	5	-0.6766357804083172	-0.6888472973713968
1595	0.07	20	-0.9714823938711928	-0.9806547069193551
1596	0.4	20	-0.7820029379793487	-0.840572066058079
1597	0.24	20	-0.9927770140109125	-0.9933685864288402
1598	0.12	5	-0.580414568266386	-0.8001183686818861
1599	0.72	5	3.6037323195218405	0.27662422442894424
1600	0.03	20	-0.9811759983707904	-0.9929063156410662
1601	0.4	5	-0.3925887210767664	-0.6364124139310866
1602	0.12	20	-0.9839809774369989	-0.9944081543023296
1603	0.09	5	-0.8695326370708663	-0.9499545741531742
1604	0.56	10	-0.9650618786062328	-0.9347902799922198
1605	0.56	20	-0.9932883512452255	-0.9871139656099887
1606	0.08	10	-0.8792601856084876	-0.970018253476019
1607	0.18	20	-0.975574799810504	-0.9838235035571863
1608	0.4	10	-0.9560003146829439	-0.9656465928464817
1609	0.08	5	-0.6857654894698412	-0.7029593208928696
1610	0.02	20	-0.9709347149369939	-0.9529627335144235
1611	0.02	10	-0.868193059790657	-0.9393085175716285
1612	0.36	20	-0.9831640135870724	-0.9930964797236003
1613	0.05	5	-0.8332705036731345	-0.5326726404111779
1614	0.36	5	-0.7317226083371834	-0.8251905196597938
1615	0.14	10	-0.8870192198500205	-0.946034220133735
1616	0.07	5	-0.7378536842103707	-0.9347280905314839
1617	0.72	20	-0.9956959255191342	-0.9947145649662106
1618	0.1	20	-0.9844748486007369	-0.9888014081666584
1619	0.28	20	-0.9890477774851476	-0.9950745602792301
1620	0.2	5	1.983626023335023	2.830932950296255
1621	0.06	5	69.64253711554092	14.986601209327398
1622	0.4	20	-0.6994699812908476	-0.7871653789144591
1623	0.04	5	-0.3371118771319772	1.0570243101169672
1624	0.18	5	25.513942413163434	38.08819958964177
1625	0.08	5	0.48701791522793403	1.7762953940179111
1626	0.36	10	2.7592859215363434	1.4977223361821663
1627	0.02	20	-0.9934645049317806	-0.9482314609932547
1628	0.08	10	5.994552633106484	3.070498753213017
1629	0.36	5	42.511444113546695	5.269997223110693
1630	0.12	10	-0.5101029590903271	5.474842293307102
1631	0.05	5	-0.10379132217288654	1.4938471973404734
1632	0.56	5	0.9691078720357436	7.709091727997799
1633	0.09	5	4.821405057998201	7.489858375498118
1634	0.03	20	-0.9635728962296329	-0.7856917740663849
1635	0.03	10	-0.5402173413765421	0.12622212357181323
1636	0.72	10	2.0177861010652314	4.419549201606869
1637	0.1	10	0.8854214460596735	3.532466366922633
1638	0.07	20	-0.8678463652258486	0.08078547308546785
1639	0.01	10	-0.9502258863819446	-0.9388174835373629
1640	0.72	20	-0.9026228154624564	-0.8191402315286156
1641	0.72	5	23.92930385147783	3.337385632103605
1642	0.18	20	-0.725246739528054	-0.40281102057446255
1643	0.12	20	-0.8590279603844979	0.18891016446479242
1644	0.24	5	0.34945046021118226	0.04711547978753216
1645	0.08	20	-0.5882903559766546	-0.2960854128250791
1646	0.04	10	-0.4959654468893003	-0.1619934812163591
1647	0.07	5	2.4190293771002356	8.993450302554656
1648	0.03	5	-0.7476594569070171	0.007536868609956512
1649	0.06	20	-0.934433486846266	-0.6330224839856777
1650	0.02	10	-0.7325273724373209	-0.23969692908839127
1651	0.12	5	0.9117611720024409	5.5087057289565555
1652	0.14	5	2.960501807480083	14.426680267079986
1653	0.28	20	-0.9024704533288879	0.7238961169037293
1654	0.1	5	4.96757233335694	13.149528110674822
1655	0.09	20	-0.9613277847556622	-0.9275115132248734
1656	0.06	10	-0.7450320756918174	-0.10059931973940231
1657	0.14	10	0.49162056217374017	2.2275022968142375
1658	0.56	10	-0.17699485268853682	6.977585148389282
1659	0.07	10	-0.841956257048293	2.1202513711432296
1660	0.24	20	-0.9736148767352654	0.38935358264585274
1661	0.28	10	-0.8894484069305414	1.5703346057718763
1662	0.05	10	-0.9494948005982653	0.8958455976983707
1663	0.28	5	5.129243691075021	16.63951957851194
1664	0.01	5	-0.6584581978421612	2.4052278876441853
1665	0.04	20	-0.9999842879035945	-0.9989578646599807
1666	0.4	10	-0.42284180496929347	4.276946410271348
1667	0.56	20	-0.9633995512092757	-0.5838779154036534
1668	0.14	20	-0.9429041788463531	0.29104517485889553
1669	0.01	20	-0.9879633115562675	-0.4969914990819622
1670	0.24	10	-0.6066153584255635	0.6860754978927625
1671	0.09	10	-0.8332386092679227	4.305760975195451
1672	0.36	20	-0.9401008312915765	-0.37620395781357624
1673	0.18	10	-0.8649460728063397	5.208532395483241
1674	0.4	5	-0.08461951586723522	3.1162121995965744
1675	0.2	10	-0.8375981452281194	2.1628287054492303
1676	0.02	5	-0.9771480418255933	1.398568829615707
1677	0.1	20	-0.9897341244206528	-0.11339192841366302
1678	0.03	10	-0.7706090631877173	-0.5255884046214032
1679	0.1	5	2.850470777240892	3.527108162155798
1680	0.09	5	0.039100399045077415	0.6575452214097874
1681	0.07	20	-0.615906757419033	-0.9169929412376286
1682	0.05	5	1.6997993531663331	2.5144574077636195
1683	0.18	20	-0.7570322884563183	-0.8713036582907089
1684	0.12	20	-0.979084001268719	-0.9820748285564612
1685	0.06	5	-0.17329939100216085	1.0875860446056862
1686	0.09	20	-0.8183435193247866	-0.9043267084179586
1687	0.01	5	2.7301032487653676	4.528224148416146
1688	0.24	10	2.1458646682494416	6.80766101098202
1689	0.02	20	-0.9019928832231983	-0.9255855707819763
1690	0.08	5	1.3592654528904946	1.1810583753239938
1691	0.4	5	10.610958720351222	1.3619055437704752
1692	0.03	20	-0.9662437648936858	-0.8158775018191282
1693	0.12	5	-0.3691080298904819	-0.42643419593270776
1694	0.04	10	1.3881080477170138	1.1042445689423908
1695	0.18	5	1.5619536703754373	1.6132060387884906
1696	0.28	10	-0.4409201118769646	4.324090148839958
1697	0.28	5	14.963596753772771	7.159584494771411
1698	0.4	20	-0.500064809198042	-0.6407261334990924
1699	0.08	10	-0.9152710209827284	-0.8273058887301218
1700	0.14	5	29.414810278879404	6.302994827850768
1701	0.36	5	0.4634072586307162	0.45064905640035796
1702	0.06	10	14.594019494423243	30.007554822565474
1703	0.72	20	-0.6224571058900512	-0.7137460268950635
1704	0.09	10	-0.7377901232498361	-0.7335658531600847
1705	0.56	20	-0.7935429522678592	-0.803407207345113
1706	0.72	5	6.262205851674468	9.826396803310258
1707	0.12	10	-0.6682492444571063	-0.3611315085299424
1708	0.1	10	-0.9444657145996715	-0.9422942448929187
1709	0.2	10	0.38296141874248507	4.01251102200726
1710	0.03	5	-0.44092849401569784	-0.39667335062269476
1711	0.4	10	2.994076641242182	-0.6555026483474874
1712	0.72	10	1.2889634543485047	-0.34408101825267523
1713	0.05	10	-0.8882421919157697	-0.8706787068900291
1714	0.04	20	-0.9870436077452894	-0.9867846435625232
1715	0.04	5	-0.6809638180101459	-0.5926517975710891
1716	0.2	5	1.1731478524627557	5.679846576925317
1717	0.36	20	-0.05548449490618121	-0.9452942479582689
1718	0.02	5	-0.5461667657377587	-0.06559560792247611
1719	0.01	20	-0.9814507890645038	-0.9699488195938976
1720	0.06	20	-0.9805302514941638	-0.9738744577638397
1721	0.02	10	-0.9074985404019321	-0.8648946902390234
1722	0.24	5	0.08246196739606139	0.5400663485237726
1723	0.28	20	-0.6033415020531773	-0.5022830781982799
1724	0.08	20	-0.9753862683056269	-0.9674804438788193
1725	0.07	10	-0.8625954004621373	-0.8499166499357287
1726	0.05	20	-0.9844825501186893	-0.9653386135339604
1727	0.07	5	9.908343648036224	11.20128364981645
1728	0.1	20	-0.9424225320800703	-0.9020074235911489
1729	0.56	5	64.11789454705672	10.13649793774742
1730	0.36	10	1.3014440367203783	0.16741220716747934
1731	0.18	10	-0.17203949381621403	0.5124511646205693
1732	0.2	20	-0.9417853777940489	-0.5473111374065817
1733	0.14	20	-0.838994022241832	-0.9425108650553382
1734	0.56	10	0.4921312028974611	1.768684010235378
1735	0.24	20	-0.9009164723069978	-0.7856233389646108
1736	0.14	10	-0.7853379228473104	-0.8535790015517996
1737	0.01	10	-0.9666362019415964	-0.9147714237305538
1738	0.01	20	-0.9737917960058562	-0.9400029547454075
1739	0.4	5	0.01450583989580849	3.1216727385103584
1740	0.06	20	-0.9415715147112301	-0.8869174982347274
1741	0.1	5	4.457006627428485	2.1263223057209415
1742	0.36	20	-0.8945557344858188	-0.70009501276389
1743	0.03	10	-0.9187130007116538	-0.43286518618726716
1744	0.1	20	-0.7975965698475085	-0.8520507977172983
1745	0.72	10	-0.17869288545767145	0.7562806121214083
1746	0.14	5	0.24457402443040094	8.051854449878833
1747	0.07	5	-0.5035661646520369	1.2394368508465035
1748	0.56	5	0.09700104871192948	5.926088998306482
1749	0.09	5	0.3194442773180461	3.399536496662709
1750	0.08	10	-0.6100492543015245	-0.09816789026336234
1751	0.4	10	-0.5982473720222866	0.2506621307247132
1752	0.01	10	-0.9181740993769318	-0.8914391641031253
1753	0.28	20	-0.6961837533153565	-0.5388080503081943
1754	0.04	10	-0.6956017011645266	0.07101107632808551
1755	0.07	10	-0.1002522827464588	-0.865709877026685
1756	0.08	5	1.2172000224390085	6.353191707589055
1757	0.28	10	-0.9315046566332567	0.44420840832730124
1758	0.24	10	-0.741587187506834	-0.1656265680795319
1759	0.03	20	-0.9794951898070653	-0.9313559344812773
1760	0.2	10	-0.6777284114010628	-0.21200468382291368
1761	0.2	20	-0.770793574192358	-0.26415330502562806
1762	0.56	10	1.326715746789741	0.36265620860571557
1763	0.05	10	-0.8592018837680914	-0.20930623532009693
1764	0.05	5	2.5320451546824008	8.577625019385389
1765	0.24	20	-0.7993126185417045	-0.6479255729094412
1766	0.2	5	-0.42741937445866496	0.5771049776074586
1767	0.18	10	-0.6115931454870933	-0.5954670285589995
1768	0.02	10	-0.8961506859653379	-0.5368067036863342
1769	0.06	10	-0.8274550343134043	-0.5517013149690342
1770	0.09	20	-0.7879266056926663	-0.6276737411154472
1771	0.72	5	1.4374414769436707	3.3153483224540903
1772	0.06	5	-0.8431262588987235	-0.07799007152763848
1773	0.01	5	-0.8150645931306961	-0.23734760903051852
1774	0.28	5	0.418905724162203	5.6726528537815915
1775	0.24	5	1.934007736318546	10.379056068859171
1776	0.12	20	-0.9578680478471201	-0.8861661519690198
1777	0.18	20	-0.8604935151858915	-0.5749952785401238
1778	0.14	10	-0.898311323269097	-0.3384074350648132
1779	0.04	20	-0.9465701374891259	-0.7680369649012286
1780	0.4	20	-0.5847201430074667	-0.33883607566362933
1781	0.05	20	-0.846362642089995	-0.7432440585413108
1782	0.04	5	-0.7729866619161714	-0.3671400623184746
1783	0.72	20	-0.5736309974198888	-0.7698423390864657
1784	0.12	10	-0.9287906046568708	-0.8699255998575501
1785	0.08	20	-0.9862647072413253	-0.9625645028407049
1786	0.09	10	-0.6447595856139381	-0.06798522449400574
1787	0.12	5	-0.8587008117119959	-0.30623836723925324
1788	0.14	20	-0.9413806148608646	-0.3140932460030181
1789	0.02	5	-0.8441686676080037	-0.6655073361573762
1790	0.07	20	-0.964696232560602	-0.8216700663909801
1791	0.18	5	0.6309489164628965	2.356236704738146
1792	0.1	10	-0.8510454836105955	-0.10288160704004103
1793	0.56	20	-0.7731473930457042	-0.8238700508391711
1794	0.03	5	-0.9051622671894012	-0.6003173687539114
1795	0.36	5	2.2585329328611032	2.40579603886725
1796	0.36	10	-0.39993000598475453	2.4681745868143783
1797	0.02	20	-0.9919563271107921	-0.9907902191273666
1798	0.72	10	0.7696581419963201	0.8319023010864377
1799	0.24	20	-0.866504755868748	-0.9493756045589716
1800	0.06	10	-0.3198510306992582	-0.5566349705898098
1801	0.05	20	-0.9908561365310834	-0.9713118843523447
1802	0.24	10	-0.7542004067376703	-0.7611070616015726
1803	0.36	20	-0.6820890875160172	-0.9208174283536429
1804	0.04	5	-0.4172938980727759	0.11628767866086673
1805	0.14	10	-0.3235565574902743	-0.6918397063746045
1806	0.36	5	0.10376997069135808	0.84820736641757
1807	0.09	20	-0.8352925772101997	-0.9345630213651406
1808	0.07	20	-0.8182622267308421	-0.9551890931286326
1809	0.12	5	-0.6300532875991557	-0.527375574588906
1810	0.08	10	-0.778121377749376	-0.946946373494901
1811	0.72	5	0.23247105373490384	0.2642474783316011
1812	0.14	20	-0.9092007787225691	-0.8984850196449404
1813	0.14	5	0.2700212801707419	1.9605566250325324
1814	0.18	20	-0.9035403019422085	-0.9026377197586398
1815	0.01	10	-0.9126724536570439	-0.9452666790579031
1816	0.01	5	-0.6417416134920216	-0.33480272254262583
1817	0.06	20	-0.9272731655485297	-0.9252050912910602
1818	0.03	20	-0.9645788909519064	-0.885661902998122
1819	0.18	10	-0.8764735783723617	-0.5743712571949481
1820	0.03	5	-0.7440206355128337	-0.45121251842230525
1821	0.2	5	-0.7453500716784557	-0.6503643993333318
1822	0.24	5	-0.7689008321370976	-0.30885555711695156
1823	0.4	20	-0.698788865281072	-0.5258196385389764
1824	0.2	10	-0.6680469428005165	-0.8629718287014893
1825	0.05	5	-0.8877377048485229	-0.8426030175733229
1826	0.56	10	-0.7542855929460504	-0.45301211782896783
1827	0.1	20	-0.9183543427031562	-0.8876792229535839
1828	0.04	10	-0.9274770241985942	-0.8911314760345701
1829	0.01	20	-0.8647982669065464	-0.9680129615788584
1830	0.4	5	-0.5479683671598693	0.5991063520387354
1831	0.28	10	0.934384692438528	3.589182208996416
1832	0.28	5	0.4221596854486315	0.4750638166203955
1833	0.07	10	-0.8864927665093583	-0.8122156058064084
1834	0.28	20	-0.9156301050823299	-0.4461440413674078
1835	0.72	20	-0.9283444562590099	-0.04649268349190663
1836	0.02	10	-0.8326727500641625	-0.840192893848265
1837	0.12	10	-0.5746005536420395	-0.7110624611167927
1838	0.03	10	-0.7206729971973204	-0.5414220017201994
1839	0.1	10	-0.8727645483029717	-0.8939417094621092
1840	0.09	10	-0.9312143659541362	-0.8892199740910978
1841	0.09	5	-0.7518000452932077	-0.6581287444061773
1842	0.06	5	-0.5865047969693257	1.6246909286641014
1843	0.12	20	-0.8469276548018176	-0.9770345956699917
1844	0.07	5	-0.7947140888608133	0.08961744822745173
1845	0.08	20	-0.9674184913036751	-0.9552157405260718
1846	0.36	10	-0.6047673638106933	-0.6254485111367901
1847	0.4	10	0.06848893122954877	-0.140237995530034
1848	0.1	5	0.2877878610035453	2.0319996827626183
1849	0.05	10	-0.6516088628971887	-0.7389855715493038
1850	0.56	5	-0.43160439814264917	0.9803660282661789
1851	0.02	20	-0.5615936235339999	0.4116757593373556
1852	0.56	20	-0.9313327166681438	-0.8955255934602847
1853	0.02	5	-0.8513517924100957	-0.832517141704372
1854	0.18	5	-0.579635600165493	-0.13079469542006245
1855	0.04	20	-0.9499973214018096	-0.9594922876980341
1856	0.2	20	-0.9204905833975621	-0.9172361570566351
1857	0.08	5	0.5994213635710413	1.413172920769837
1858	0.01	10	-0.6974790761145905	0.22334786025338044
1859	0.07	20	-0.8950187738425135	-0.9338720680909117
1860	0.06	20	-0.9357069338328801	-0.8721503819484231
1861	0.08	5	2.5955783097246012	1.8878414930561842
1862	0.07	10	-0.4582955102132606	-0.8278689190259001
1863	0.1	5	-0.15453948198137177	0.943201325373658
1864	0.09	5	-0.023638519908563457	3.496070495496716
1865	0.12	10	0.59898112266362	-0.23561994643017722
1866	0.14	10	-0.32118365858645503	1.5322368080942401
1867	0.09	20	-0.9499086099973608	-0.8846577126696231
1868	0.4	20	-0.6196431354692251	-0.7713900263272591
1869	0.28	20	-0.6574380678576741	-0.5212952556886142
1870	0.56	20	-0.8026370491315975	-0.7042041150092676
1871	0.28	5	3.0373884656674024	2.545139214333338
1872	0.36	5	6.4998389197054465	6.491140743776117
1873	0.09	10	1.7627711165408397	0.20554511004971163
1874	0.2	20	-0.7069486732811109	-0.9257499891035451
1875	0.08	20	-0.650909988418544	-0.8759151690924598
1876	0.14	20	-0.7459883682081552	-0.9011409950847858
1877	0.4	10	-0.8303196137078779	0.13314136309459762
1878	0.08	10	-0.9019165410131953	-0.34874172024719974
1879	0.04	10	-0.9385022817203575	-0.8628318852908968
1880	0.56	5	-0.2140309091809179	0.7073715569975791
1881	0.03	20	-0.987496751253553	-0.9757130382781108
1882	0.72	5	0.122782823262559	3.0077061339591467
1883	0.02	10	-0.8019502959598812	-0.5452328524787073
1884	0.24	5	2.772290301305839	2.776962820914912
1885	0.05	20	-0.8673798038545619	-0.7573965150696965
1886	0.05	10	-0.9047422516615137	-0.9005012336709973
1887	0.56	10	-0.19835159971480243	0.44167569732012124
1888	0.01	5	4.214722003028368	4.846039017861914
1889	0.24	20	-0.8188680795804983	-0.9218468354102147
1890	0.05	5	0.17204459271868647	1.2238453319176013
1891	0.72	10	-0.7102474278048738	-0.26517821264836505
1892	0.24	10	-0.8491880882300584	-0.19603082303788488
1893	0.72	20	-0.684732951050886	0.9082624198037678
1894	0.02	5	-0.6823142266045684	-0.8097766782478589
1895	0.04	5	-0.6857782615673452	-0.8200508574298017
1896	0.02	20	-0.9936757887692841	-0.9719694856735533
1897	0.04	20	-0.9818599282757667	-0.9433643316942056
1898	0.36	10	2.634972092328065	1.5289108685954866
1899	0.1	10	-0.9139142901874139	-0.6671738040198781
1900	0.01	20	-0.7587752139363614	-0.9563865266903826
1901	0.4	5	-0.23378534467897338	0.06941679890056356
1902	0.14	5	1.813959786656116	1.0968491169670023
1903	0.28	10	-0.1939748614269471	-0.5840375838645465
1904	0.2	10	0.04360698392478801	0.18545309391475814
1905	0.18	5	-0.6537636328245826	0.33197890156229554
1906	0.07	5	1.5825599660597816	0.4293768085706804
1907	0.12	20	-0.8403937776489235	-0.9234189680899233
1908	0.03	10	-0.8078508677281648	-0.8043877423448312
1909	0.18	10	-0.5094229456367128	-0.22073054455328467
1910	0.03	5	0.45473820348463123	0.955894594465581
1911	0.36	20	-0.2874189726380488	-0.6732900889208524
1912	0.2	5	-0.09031109294627604	1.2185587005369436
1913	0.06	10	-0.24977177284302737	0.09350669117003371
1914	0.06	5	-0.5194238636307499	-0.5457324207418357
1915	0.18	20	-0.34918429545154994	-0.8944330651323682
1916	0.12	5	13.223236523290458	5.835644635613898
1917	0.1	20	-0.9467826510160446	-0.9631221976158246
1918	0.03	20	-0.8426991652841191	-0.9434235776111011
1919	0.56	5	2.1560169912873564	8.31115895123619
1920	0.02	10	-0.9017504678189535	-0.8898446766526537
1921	0.4	10	0.21157477278928116	0.2610405771116167
1922	0.12	5	-0.15484532120240574	0.5297905689442324
1923	0.2	20	-0.17412676829491622	-0.13441682626538504
1924	0.08	5	4.588189222391686	10.371999841589375
1925	0.4	5	0.11395973118994433	0.8936271990305772
1926	0.04	20	-0.9065641237720304	0.18093434737179165
1927	0.07	10	-0.9322381843120383	-0.8444287966895982
1928	0.56	10	-0.025127597354993873	0.8295927767335368
1929	0.18	20	-0.3374077930086168	0.8216790789202583
1930	0.01	5	-0.6305380487814057	-0.6636235074356818
1931	0.06	20	-0.8665034972449113	-0.9562657362172703
1932	0.72	10	-0.8412527657310369	0.24003135025302824
1933	0.36	20	-0.5179511580918443	-0.7169491606158556
1934	0.14	10	-0.7706965613563128	-0.17284052792171686
1935	0.06	10	-0.9344694184225857	-0.868266988132893
1936	0.1	5	-0.3351577023620636	-0.44195810344258546
1937	0.03	10	-0.34826241657634804	-0.28014455865646753
1938	0.72	5	2.959841294254529	1.473052621975081
1939	0.28	10	-0.48530326488412734	1.6896373850134825
1940	0.05	20	-0.573054200578826	-0.854386373124572
1941	0.24	5	9.931738820834791	9.20105865661838
1942	0.01	10	-0.8897285284897398	-0.7930636190122133
1943	0.1	20	-0.6739131313706266	-0.9018563807744389
1944	0.09	20	-0.8393677544329617	-0.9048868055381047
1945	0.09	5	-0.35883304164538155	-0.38098680703652876
1946	0.02	20	-0.9859736493209001	-0.9623369562860941
1947	0.07	5	0.6067277061448616	5.955621684525913
1948	0.12	10	-0.8500121974101696	-0.8250229604924203
1949	0.06	5	-0.34524415617290277	-0.2582580585452187
1950	0.12	20	-0.8761613831433691	-0.9077790187938544
1951	0.28	20	-0.5987090053671209	-0.7704109449403506
1952	0.18	10	-0.511856034656066	-0.46044824172806204
1953	0.72	20	-0.3733010992678913	0.9210320692365144
1954	0.05	5	2.5890824202156946	2.2717816368235138
1955	0.18	5	6.810947031092768	8.723249591288964
1956	0.24	10	-0.860298201709223	-0.649509920867142
1957	0.1	10	-0.9258136320427255	-0.9239394434179671
1958	0.2	5	-0.3192798527697811	-0.25972044578281595
1959	0.14	5	-0.42414607070084737	-0.04192446289529475
1960	0.36	10	0.20239775176843358	-0.34956332308035565
1961	0.01	20	-0.9776189848523918	-0.9716898385759503
1962	0.24	20	-0.484176708602907	0.6283214639499456
1963	0.05	10	-0.8822587491065306	-0.926664177791401
1964	0.08	20	-0.9852523461740976	-0.9715302762126724
1965	0.07	20	-0.5050321984853433	2.483186597089199
1966	0.08	10	-0.866896671643847	-0.8642939270525063
1967	0.09	10	-0.7951440676269386	-0.8275943480802469
1968	0.02	5	-0.6947344894521682	-0.6180893998084154
1969	0.28	5	8.166468511912651	3.7183848763094147
1970	0.04	10	-0.7580730859965958	-0.04448104317570238
1971	0.4	20	-0.8009035143644305	-0.8399655646954926
1972	0.03	5	-0.6265626838413492	-0.6809891406775446
1973	0.56	20	-0.7996921915836358	-0.8665671797289696
1974	0.04	5	-0.6824236051502945	-0.6802955279401162
1975	0.36	5	0.5249478290433756	3.531060173375598
1976	0.2	10	-0.7207372923113049	-0.6581893917760194
1977	0.14	20	-0.7024600278957402	-0.9448634604946146
1978	0.2	20	-0.9924796762056428	-0.971137429854545
1979	0.07	20	-0.9937604516051833	-0.9833918184798749
1980	0.06	10	-0.9695347855013123	-0.93947795039049
1981	0.72	5	8.60173478134881	2.0654503720896575
1982	0.18	20	-0.9901666023546458	-0.9821419593246589
1983	0.05	20	-0.9913152068472328	-0.9706619063532221
1984	0.28	10	-0.6386061441629393	-0.4732637215423148
1985	0.24	20	-0.9869556546093846	-0.9930062760709979
1986	0.56	10	-0.8853810955949556	-0.8136815225443645
1987	0.4	5	-0.6971865034277088	-0.30223206794114915
1988	0.1	10	-0.9728906832093046	-0.924290152351007
1989	0.14	5	-0.8580418329579992	-0.8584909969415526
1990	0.4	20	-0.9947706556140333	-0.9774372463123522
1991	0.28	5	-0.9267522011775353	-0.8311057915235798
1992	0.36	10	-0.47998154723009645	-0.8272524936605755
1993	0.28	20	-0.9905500388025745	-0.9817638529108386
1994	0.12	20	-0.9879124300900274	-0.9780854306517733
1995	0.03	5	-0.8226946311290569	-0.6781995255653194
1996	0.24	10	-0.9565011526596131	-0.9103185902727441
1997	0.56	20	-0.9895458648869206	-0.9755915224605639
1998	0.02	20	-0.9928134093085945	-0.9851578874494669
[truncated: 680 more rows]
