# Supplementary material for: Graded recruitment of pupil-linked neuromodulation by parametric stimulation of the vagus nerve
Source: Nat Commun. 2021 Mar 9;12:1539. doi: 10.1038/s41467-021-21730-2 (PMC7943774; doi:10.1038/s41467-021-21730-2)
Supplement: Supplementary file 4 — Source Data [file 41467_2021_21730_MOESM4_ESM.zip › source_data/figure_S8C.csv]

	ne_p	calcium_c	pupil_c
0	0.1618258087686384	1.5568925055457683	-3.577845389789644
1	1.1328794997386624	0.877228806491865	10.726834081464183
2	0.0011271691744001865	1.6333460697737676	7.169540214798257
3	9.311937167826303	26.803688590240768	20.08508170249626
4	12.875394867100256	19.67780896636418	19.854410375988095
5	2.7872639588051107	4.801726914984627	18.557220726682154
6	0.11261235194368562	-4.603734662184872	-0.35694347921491065
7	0.0017231517447600943	-9.771260657234862	1.3116460003823391
8	25.125401564211	33.21800030415863	22.633426075886504
9	0.23616318826417926	-8.94707922753318	13.946601668959499
10	22.315497932347235	36.42331914603822	32.0136861263203
11	3.4137016564313236	33.04202980371069	22.17035293315846
12	0.0022131196193135774	8.162445256301787	-17.287760110474203
13	0.6482923279500831	28.222530159318573	11.975509388936139
14	28.098802523210146	43.089776701825016	20.180140704934804
15	23.066447239850987	49.2185537785706	13.59257367605461
16	12.511449701612788	29.711094199321668	9.99757206619029
17	3.0548165547622106	47.766352102988776	3.5109014901493296
18	0.688127222052835	34.00104703982797	17.789021872070947
19	27.49954600643864	35.89729238731499	13.71541505627188
20	22.775633632142842	57.243770613619574	9.51313231414914
21	0.1271560061703277	28.63189613195499	8.613336900035515
22	27.107001331348798	37.47356732027373	24.72580496239666
23	16.285632212239566	33.34084945553825	25.114421262984695
24	27.03248050917472	19.662197940717377	30.366951712279757
25	24.816755062048536	27.8250808379752	26.521650645112032
26	21.629780281315558	28.898619842463344	4.321242516255763
27	7.416588955596439	21.18240884042641	21.562735378547874
28	9.627191763705397	29.911858394665717	21.417249286309215
29	0.0023487526343456476	-2.7393362008929794	-6.8619510803070956
30	0.05247435482800586	-0.8797456382037545	0.03501372902017863
31	3.505761101573693	3.1752654051871874	-6.784241966204959
32	1.042738210653418	-5.027448359840074	-6.50381779949555
33	27.028161021850448	33.14665211509065	25.448533705750574
34	3.672643701070823	17.50524167038433	-15.707336550451565
35	22.260777020767012	37.21252434516411	-7.020567810419571
36	23.246109096892713	45.540646887574304	29.861468648460388
37	13.888961486588492	32.133800606450556	4.170640979992545
38	0.0037506083109315443	9.13764925033822	-5.897403028082074
39	22.6157174899677	41.86040242050859	21.497187951452524
40	0.2320870707132841	-4.177376533727599	-7.811634090056941
41	8.416395935980962	24.5220003393029	0.692473186088634
42	22.64680308107486	33.33013732157304	18.031646791124903
43	27.283976476861447	37.71511800054239	33.746590582107984
44	27.495556729625143	25.349881807603147	37.79665376999345
45	1.2896981381843682	27.292551900403172	13.46168640059652
46	0.005967579222136849	0.5049725390801054	-13.148072249936163
47	26.59684543533758	35.49141525615335	26.383144900908327
48	19.532411417907383	24.543065725469052	23.030907822951455
49	27.746339725434392	34.698840207609564	11.71805893548089
50	27.306425481413278	41.32053143147008	10.765700496262433
51	21.18779662429154	32.992537302032154	33.127805266721225
52	22.43945711705808	30.345839026064123	24.042240752207988
53	7.223175150996688	34.59510728288632	37.715835526468254
54	1.042738210653418	23.047854823294223	4.8028916718472985
55	14.915988110456325	41.60620874747754	11.123011566449577
56	12.003060021032281	51.56029143663518	-1.1854123694311696
57	0.22492695592472892	48.319591466070264	-8.046620253376133
58	22.659586869241394	46.8595102544233	20.42750497178883
59	23.15760871608471	39.11020102855586	0.3322490317543014
60	16.670427213233758	34.63494605928141	24.087764158636016
61	20.56311872546032	34.345476810703374	20.164858731420463
62	8.264952271118037	33.35413771564511	37.51571746743044
63	27.624890933209628	32.53242230307335	19.918590374611306
64	3.4137016564313236	19.90948599595442	14.8687524032242
65	1.3019039270755546	29.10274220543831	24.025913238446307
66	0.008188773079286178	-8.914911816907438	-18.724287563470156
67	22.016465115045232	24.25071745652739	35.86084536837598
68	23.552667643362856	27.457407696423793	25.195981211331656
69	0.0019435114387222952	-5.744428597646564	14.751378245890102
70	25.99508101614202	23.871947859453904	20.141477056040202
71	3.9113197976701857	13.822840551767909	-8.161717260957538
72	20.49932117413794	41.53985946612585	21.412293348225372
73	16.80503189902465	15.876555813281785	-0.19070225140725228
74	16.748467991250216	-12.935643618218206	-8.267953956951963
75	0.0008907936680258525	3.9091863082279152	-4.7022917462455
76	0.15298721370927676	-3.406264566893931	-15.954014326093642
77	22.604458360806657	-4.201944403072119	3.6551881180994066
78	3.044526373625709	-6.911599925435228	-4.727993243766994
79	0.6482923279500831	-8.680974773833036	3.3557392626333655
80	0.0037506083109315443	-16.120730360507395	0.6131704393555824
81	1.3207095587993476	17.541410180853983	6.0406005165688015
82	0.2812742280006753	-11.826472688651013	-9.457941618784643
83	2.7872639588051107	-10.024171121374904	0.08982244420299601
84	7.416588955596439	-10.456590238749406	21.04825215552649
85	19.705830252803576	9.948157873658523	13.762782753019211
86	13.888961486588492	7.6210265984730885	-10.839725537686647
87	27.58653777382351	57.202587349048045	23.024042402803744
88	21.208923992863525	32.52467508111124	25.475224755915132
89	19.359357295128433	41.79810774203037	16.9573916917397
90	3.6349246394432577	-1.8435509618652919	4.570916040508294
91	0.009719422578406538	1.980183748565544	-0.5278560344791714
92	3.964220150703597	17.020272954536047	6.47416676705307
93	20.39588695628734	18.698506442922906	9.989070809616415
94	7.942717246676932	-3.3541177500485384	0.14719920791133845
95	3.672643701070823	-9.262759156594477	-4.514480887433152
96	0.1578492020856287	10.520443489824947	1.9580313801863696
97	7.8395130408952465	-6.54084604625901	1.774768119006282
98	4.883232840266861	-10.25050596937838	1.0071409831928833
99	1.1145387537938578	-11.642089707309822	-1.8128752225730551
100	0.005967579222136849	-3.604327463064763	-6.326614566340464
101	0.22492695592472892	2.686192630104985	-1.274342294974268
102	0.005838969795859339	6.353797232147875	-30.23224607531056
103	0.8978757000242065	-3.3409892246638004	-27.639141629116043
104	16.99882358401428	38.17284811232517	30.362810987446956
105	14.543437516888764	13.89998100901475	-0.24326811693713335
106	0.9713613745005898	2.9103931220365347	-2.053808743736493
107	25.965601100018638	47.51171991654621	27.21493724922581
108	4.30199865696882	-1.2995279927689305	-21.242515607535573
109	0.1822701046987319	-3.2143367987632514	-11.016533494870092
110	15.440499001756926	52.458135285257924	21.769531615513976
111	0.14933988160019923	-0.5539081110705877	4.156667422209314
112	19.015352697662347	46.24610181460006	48.85203861086909
113	16.670427213233758	48.80947753404365	19.346700239037965
114	26.796431659986997	68.76091261907241	37.00130605649326
115	4.883232840266861	-5.603643069151728	8.681516616497696
116	9.608137700762544	14.77721438143075	-6.000389680150756
117	22.659586869241394	68.25319395165121	30.388460535923656
118	16.91379169968039	48.354271383620144	19.58017549728575
119	26.199228704801005	42.66505172053511	33.17202000903128
120	12.547803339460163	26.125822473105362	35.726125189025495
121	1.0897314202393122	-8.095441870729399	-19.322281989870262
122	0.0028249349524862638	-1.1381609390431233	4.522709772084163
123	20.8311511057369	28.642464630839328	44.52135064877869
124	3.3896031377601936	-8.850648909110589	18.31622952062214
125	21.053659400928925	34.65863232002621	49.77639235310104
126	22.834940531095153	41.15117864596006	45.667003304892205
127	0.013148631575765214	26.576492409360338	45.02097683295342
128	22.580909234735426	62.17885079599903	40.4265827064783
129	0.12345414794674041	12.432686888905417	34.32038466124915
130	2.9423031725364996	-9.687579940792745	-10.22077741074613
131	1.2464378445955813	2.448313934510054	2.7055586451958824
132	0.0008907936680258525	-6.753748823737521	-27.01971742049164
133	0.21291154236494284	-5.187715986789865	5.372795028512118
134	0.011039407107593777	-0.030732112445233994	-6.319631960168831
135	15.11429155698694	7.033344134712021	15.177957341421887
136	0.1578492020856287	-10.612251913445157	-10.012478518495445
137	6.8862106040472115	9.525492738477624	41.138064712668125
138	0.688127222052835	6.2749668514109285	-7.994585697392442
139	3.3552983510183325	-4.9650380181257585	11.073866471337169
140	22.792949316842915	40.937353978577754	25.52224507249963
141	0.08396959394326119	16.17949890144872	12.525430653051904
142	22.938743768003956	39.094546166251675	12.219932218968456
143	14.543437516888764	1.57296201672641	34.87765557766177
144	16.80503189902465	25.48480657013068	0.7876047267963826
145	0.0045520284392623735	-2.8609793618786217	-23.09857758442445
146	22.5489753977185	45.54484384739358	33.06226371470054
147	4.339638055697812	-0.16836274788686634	2.8657971934192457
148	19.705830252803576	39.07293364397169	23.210014140237632
149	25.630681532608243	37.92515673952757	29.268540995984644
150	20.83567313804292	56.4720936841152	43.41774876322474
151	0.0028249349524862638	1.2246111216365176	0.12437543783372451
152	2.8225836291917634	25.97343608939193	28.671662272793405
153	0.24001755172769929	-6.1652030329044205	0.4785657842228943
154	26.928927243127866	56.62194591522942	40.21210313041549
155	10.085915254700748	2.2820920680826964	-4.7139544018655535
156	1.2464378445955813	3.550074248423078	-6.251021485700303
157	22.64680308107486	61.43243645822516	33.270475639096546
158	24.415027507774	33.65232616338421	36.633550275067066
159	16.80716702578724	39.09836270542933	10.32667679242882
160	13.888961486588492	2.8828270293056395	-12.51798451534
161	8.414349656823024	12.774036442635929	-27.960701881618988
162	0.007937767305453678	-2.839946152974015	17.080503538847765
163	12.88969672316873	14.896857587297559	8.917242513942515
164	22.826910049547788	24.942511793593777	31.514847907454556
165	15.788751825883171	3.146134229581321e-06	-0.005063815941189542
166	19.50231143915417	23.300707745182628	37.20920777245013
167	3.9113197976701857	-6.702275868858804	-4.121038931550865
168	0.9713613745005898	-4.316509859866019	-8.790259641659691
169	7.8395130408952465	-1.5611464196540865	5.108489921696375
170	8.963020489742044	-3.080960086543425	7.145815067096176
171	16.670427213233758	0.2923044900316736	11.328635762395672
172	22.464635157036746	16.18258359464453	17.37419759522537
173	0.0023487526343456476	-3.57027419190607	12.055970301921457
174	0.23616318826417926	-4.389755980628176	-5.331035372351395
175	0.06736823954887522	11.328424532901405	27.454954900151677
176	4.883232840266861	-3.365605737340263	-19.246411404374058
177	1.0941569496003907	-1.8008832754824748	-35.9578568955261
178	26.539428766450307	16.488380499091345	30.11129219322692
