# Supplementary material for: Graded recruitment of pupil-linked neuromodulation by parametric stimulation of the vagus nerve
Source: Nat Commun. 2021 Mar 9;12:1539. doi: 10.1038/s41467-021-21730-2 (PMC7943774; doi:10.1038/s41467-021-21730-2)
Supplement: Supplementary file 4 — Source Data [file 41467_2021_21730_MOESM4_ESM.zip › source_data/figure_S6I.csv]

	-19.980000000000004	-19.78000000000001	-19.580000000000005	-19.38000000000001	-19.180000000000007	-18.980000000000004	-18.78000000000001	-18.580000000000005	-18.38000000000001	-18.180000000000007	-17.980000000000004	-17.78000000000001	-17.580000000000005	-17.38000000000001	-17.180000000000007	-16.980000000000004	-16.78000000000001	-16.580000000000005	-16.38000000000001	-16.180000000000007	-15.980000000000004	-15.780000000000008	-15.580000000000005	-15.38000000000001	-15.180000000000007	-14.980000000000004	-14.780000000000008	-14.580000000000005	-14.38000000000001	-14.180000000000007	-13.980000000000004	-13.780000000000008	-13.580000000000005	-13.38000000000001	-13.180000000000007	-12.980000000000004	-12.780000000000008	-12.580000000000005	-12.38000000000001	-12.180000000000007	-11.980000000000004	-11.780000000000008	-11.580000000000005	-11.38000000000001	-11.180000000000007	-10.980000000000004	-10.780000000000008	-10.580000000000005	-10.38000000000001
0	-0.0	-0.0	-0.0	-0.0	-0.0	-0.0	-0.0	-0.0	-0.0	-0.0	-0.0	-0.0	-0.0	-0.0	-0.0	-0.0	-0.0	-0.0	-0.0	-0.0	-0.0	-0.0	-0.0	-0.0	-0.0	-0.0	-0.0	-0.0	-0.0	-0.0	-0.0	-0.0	-0.0	-0.0	-0.0	-0.0	-0.0	-0.0	-0.0	-0.0	-0.0	-0.0	-0.0	-0.0	-0.0	-0.0	-0.0	-0.0	-0.0
1	-0.0	-0.0	-0.0	-0.0	-0.0	-0.0	-0.0	-0.0	-0.0	-0.0	-0.0	-0.0	-0.0	-0.0	-0.0	-0.0	-0.0	-0.0	-0.0	-0.0	-0.0	-0.0	-0.0	-0.0	-0.0	-0.0	-0.0	-0.0	-0.0	-0.0	-0.0	-0.0	-0.0	-0.0	-0.0	-0.0	-0.0	-0.0	-0.0	-0.0	-0.0	-0.0	-0.0	-0.0	-0.0	-0.0	-0.0	-0.0	-0.0
2	-0.0	-0.0	-0.0	-0.0	-0.0	-0.0	-0.0	-0.0	-0.0	-0.0	-0.0	-0.0	-0.0	-0.0	-0.0	-0.0	-0.0	-0.0	-0.0	-0.0	-0.0	-0.0	-0.0	-0.0	-0.0	-0.0	-0.0	-0.0	-0.0	-0.0	-0.0	-0.0	-0.0	-0.0	-0.0	-0.0	-0.0	-0.0	-0.0	-0.0	-0.0	-0.0	-0.0	-0.0	-0.0	-0.0	-0.0	-0.0	-0.0
3	-0.0	-0.0	-0.0	-0.0	-0.0	-0.0	-0.0	-0.0	-0.0	-0.0	-0.0	-0.0	-0.0	-0.0	-0.0	-0.0	-0.0	-0.0	-0.0	-0.0	-0.0	-0.0	-0.0	-0.0	-0.0	-0.0	-0.0	-0.0	-0.0	-0.0	-0.0	-0.0	-0.0	-0.0	-0.0	-0.0	-0.0	-0.0	-0.0	-0.0	-0.0	-0.0	-0.0	-0.0	-0.0	-0.0	-0.0	-0.0	-0.0
4	4.0485021939127804e-267	4.0485021939127804e-267	4.0485021939127804e-267	4.0485021939127804e-267	4.0485021939127804e-267	4.0485021939127804e-267	4.0485021939127804e-267	4.0485021939127804e-267	4.0485021939127804e-267	4.0485021939127804e-267	4.0485021939127804e-267	4.0485021939127804e-267	4.0485021939127804e-267	4.0485021939127804e-267	4.0485021939127804e-267	4.0485021939127804e-267	4.0485021939127804e-267	4.0485021939127804e-267	4.0485021939127804e-267	4.0485021939127804e-267	4.0485021939127804e-267	4.0485021939127804e-267	4.0485021939127804e-267	4.0485021939127804e-267	4.0485021939127804e-267	4.0485021939127804e-267	4.0485021939127804e-267	4.0485021939127804e-267	4.0485021939127804e-267	4.0485021939127804e-267	4.0485021939127804e-267	4.0485021939127804e-267	4.0485021939127804e-267	4.0485021939127804e-267	4.0485021939127804e-267	4.0485021939127804e-267	4.0485021939127804e-267	4.0485021939127804e-267	4.0485021939127804e-267	4.0485021939127804e-267	4.0485021939127804e-267	4.0485021939127804e-267	4.0485021939127804e-267	4.0485021939127804e-267	4.0485021939127804e-267	4.0485021939127804e-267	4.0485021939127804e-267	4.0485021939127804e-267	4.0485021939127804e-267
5	7.134851890506913e-172	-2.7745051513844176e-173	-8.716971387247605e-174	3.343590500322478e-174	-8.150839624589026e-175	1.6927396455251653e-175	-3.224002443429163e-176	5.801640731731605e-177	-1.0010621570125483e-177	1.6696836088107467e-178	-2.704242689513638e-179	4.263089762403003e-180	-6.546494149594925e-181	9.786391944231961e-182	-1.4210635574966268e-182	1.995809298525044e-183	-2.6904556745329056e-184	3.4333760187108336e-185	-4.0348650286985284e-186	4.085995679684139e-187	-2.790538082499514e-188	-1.3063744227731718e-189	1.0744657510476408e-189	-2.9802045721856683e-190	6.54667172831243e-191	-1.2884444840221877e-191	2.3712628137996535e-192	-4.162262486813198e-193	7.0412095583031e-194	-1.154724081658284e-194	1.8417069615015805e-195	-2.8608622443276027e-196	4.328129013617101e-197	-6.367828374453623e-198	9.081347685021723e-199	-1.247949309795972e-199	1.6350611152652383e-200	-2.001942203121638e-201	2.192572575900418e-202	-1.8914493576829736e-203	5.075627304730193e-205	3.010069387421644e-205	-1.0458059283711759e-205	2.4809437347397512e-206	-5.0845257840628464e-207	9.605174379752682e-208	-1.7184702789697801e-208	2.951776974424357e-209	-4.904538064332118e-210
6	1.2216192458100409e-07	1.2216192458100409e-07	1.2216192458100409e-07	1.2216192458100409e-07	1.2216192458100409e-07	1.2216192458100409e-07	1.2216192458100409e-07	1.2216192458100409e-07	1.2216192458100409e-07	1.2216192458100409e-07	1.2216192458100409e-07	1.2216192458100409e-07	1.2216192458100409e-07	1.2216192458100409e-07	1.2216192458100409e-07	1.2216192458100409e-07	1.2216192458100409e-07	1.2216192458100409e-07	1.2216192458100409e-07	1.2216192458100409e-07	1.2216192458100409e-07	1.2216192458100409e-07	1.2216192458100409e-07	1.2216192458100409e-07	1.2216192458100409e-07	1.2216192458100409e-07	1.2216192458100409e-07	1.2216192458100409e-07	1.2216192458100409e-07	1.2216192458100409e-07	1.2216192458100409e-07	1.2216192458100409e-07	1.2216192458100409e-07	1.2216192458100409e-07	1.221619245810041e-07	1.2216192458100393e-07	1.2216192458100499e-07	1.2216192458099914e-07	1.2216192458103034e-07	1.221619245808758e-07	1.221619245815461e-07	1.2216192457943247e-07	1.2216192457852006e-07	1.2216192467765145e-07	1.2216192345613237e-07	1.2216193486791231e-07	1.2216184049050816e-07	1.221625667685623e-07	1.2215724934995775e-07
7	0.0	0.0	0.0	0.0	0.0	0.0	0.0	0.0	0.0	0.0	0.0	0.0	0.0	0.0	0.0	0.0	0.0	0.0	0.0	0.0	0.0	0.0	0.0	0.0	0.0	0.0	0.0	0.0	0.0	0.0	0.0	0.0	0.0	0.0	0.0	0.0	0.0	0.0	0.0	0.0	0.0	0.0	0.0	0.0	0.0	0.0	0.0	0.0	0.0
8	4.747501528575264e-16	4.747501528575264e-16	4.747501528575264e-16	4.747501528575264e-16	4.747501528575264e-16	4.747501528575264e-16	4.747501528575264e-16	4.747501528575264e-16	4.747501528575264e-16	4.747501528575264e-16	4.747501528575264e-16	4.747501528575264e-16	4.747501528575264e-16	4.747501528575264e-16	4.747501528575264e-16	4.747501528575264e-16	4.747501528575264e-16	4.747501528575264e-16	4.747501528575264e-16	4.747501528575264e-16	4.747501528575264e-16	4.747501528575264e-16	4.747501528575264e-16	4.747501528575264e-16	4.747501528575264e-16	4.747501528575264e-16	4.747501528575264e-16	4.747501528575264e-16	4.747501528575264e-16	4.747501528575264e-16	4.747501528575264e-16	4.747501528575264e-16	4.747501528575264e-16	4.747501528575264e-16	4.747501528575264e-16	4.747501528575264e-16	4.747501528575264e-16	4.747501528575264e-16	4.747501528575264e-16	4.747501528575264e-16	4.747501528575264e-16	4.747501528575264e-16	4.747501528575264e-16	4.747501528575264e-16	4.747501528575264e-16	4.747501528575264e-16	4.747501528575264e-16	4.747501528575264e-16	4.747501528575264e-16
9	0.0	0.0	0.0	0.0	0.0	0.0	0.0	0.0	0.0	0.0	0.0	0.0	0.0	0.0	0.0	0.0	0.0	0.0	0.0	0.0	0.0	0.0	0.0	0.0	0.0	0.0	0.0	0.0	0.0	0.0	0.0	0.0	0.0	0.0	0.0	0.0	0.0	0.0	0.0	0.0	0.0	0.0	0.0	0.0	0.0	0.0	0.0	0.0	0.0
10	0.0	0.0	0.0	0.0	0.0	0.0	0.0	0.0	0.0	0.0	0.0	0.0	0.0	0.0	0.0	0.0	0.0	0.0	0.0	0.0	0.0	0.0	0.0	0.0	0.0	0.0	0.0	0.0	0.0	0.0	0.0	0.0	0.0	0.0	0.0	0.0	0.0	0.0	0.0	0.0	0.0	0.0	0.0	0.0	0.0	0.0	0.0	0.0	0.0
11	-7.996309043656975e-08	-7.996309043656975e-08	-7.996309043656975e-08	-7.996309043656975e-08	-7.996309043656975e-08	-7.996309043656975e-08	-7.996309043656975e-08	-7.996309043656975e-08	-7.996309043656975e-08	-7.996309043656975e-08	-7.996309043656975e-08	-7.996309043656975e-08	-7.996309043656975e-08	-7.996309043656975e-08	-7.996309043656975e-08	-7.996309043656975e-08	-7.996309043656975e-08	-7.996309043656975e-08	-7.996309043656975e-08	-7.996309043656975e-08	-7.996309043656975e-08	-7.996309043656975e-08	-7.996309043656975e-08	-7.996309043656975e-08	-7.996309043656975e-08	-7.996309043656975e-08	-7.996309043656975e-08	-7.996309043656975e-08	-7.996309043656975e-08	-7.996309043656975e-08	-7.996309043656975e-08	-7.996309043656975e-08	-7.996309043656975e-08	-7.996309043656975e-08	-7.996309043656975e-08	-7.996309043656975e-08	-7.996309043656975e-08	-7.996309043656975e-08	-7.996309043656975e-08	-7.996309043656975e-08	-7.996309043656975e-08	-7.996309043656975e-08	-7.996309043656975e-08	-7.996309043656975e-08	-7.996309043656975e-08	-7.996309043656975e-08	-7.996309043656975e-08	-7.996309043656975e-08	-7.996309043656975e-08
12	42.11040972862819	45.075931184361934	48.04145284712266	51.006974909442064	53.97249724312539	56.938011799547496	59.90359287489388	62.86867657712524	65.83728506177663	68.78131883937233	71.87245701596616	73.20403898296183	72.1163571024023	72.14413046291409	76.34274735823706	77.4737896820294	71.96444116886819	72.6864460842191	70.94043279130224	77.94790704115199	76.02739449781731	70.34910185781821	73.2438581038332	76.93598522174484	71.6763627232414	73.7920671661346	74.35782014161077	75.00691493038407	74.25054838760649	73.62220015639741	72.97262013065136	72.3263294563021	71.67867189155938	71.03396688074855	70.39017215116235	69.57940075030017	65.77127834181121	64.1609577628613	64.43727705568293	46.04709940195713	24.00183050139658	3.139938186462381	-0.1988108708097291	0.02873010823139945	-0.0030963881100562357	0.0002752602066361698	-9.289337700861e-06	-3.815435419179548e-06	1.3676864862666758e-06
13	1.9656843090999518e-28	-3.8962663218582594e-29	7.204603399094555e-30	-1.2690650274273094e-30	2.152965009663189e-31	-3.5394857092160563e-32	5.65809082796867e-33	-8.80859199882867e-34	1.3356541697191358e-34	-1.969928018120928e-35	2.817291761204412e-36	-3.884900659133561e-37	5.113548170595432e-38	-6.304358312889347e-39	6.990287314873152e-40	-6.218990703094363e-41	2.1970855273231004e-42	8.276712616709179e-43	-3.069136131052675e-43	7.41532653350813e-44	-1.5334079465790587e-44	2.9128850771531986e-45	-5.232078309510629e-46	9.014834698197434e-47	-1.5017735421931128e-47	2.4296562882376483e-48	-3.826288330413293e-49	5.869711435367693e-50	-8.765198855942429e-51	1.2712490244214691e-51	-1.7828602420887104e-52	2.399018357729961e-53	-3.05363506547795e-54	3.573785866508842e-55	-3.588641920148992e-56	2.3783119774777902e-57	1.3699104623930419e-58	-9.94422263382069e-59	2.7193526010154605e-59	-5.939844248826998e-60	1.1652992612279723e-60	-2.14006650580661e-61	3.7504640931985442e-62	-6.336351987337162e-63	1.0379566377816995e-63	-1.6537419557897966e-64	2.56626486909442e-65	-3.8783718156406473e-66	5.6996236422629767e-67
14	-3.0290906544065375e-91	-3.0290906544065375e-91	-3.0290906544065375e-91	-3.0290906544065375e-91	-3.0290906544065375e-91	-3.0290906544065375e-91	-3.0290906544065375e-91	-3.0290906544065375e-91	-3.0290906544065375e-91	-3.0290906544065375e-91	-3.0290906544065375e-91	-3.0290906544065375e-91	-3.0290906544065375e-91	-3.0290906544065375e-91	-3.0290906544065375e-91	-3.0290906544065375e-91	-3.0290906544065375e-91	-3.0290906544065375e-91	-3.0290906544065375e-91	-3.0290906544065375e-91	-3.0290906544065375e-91	-3.0290906544065375e-91	-3.0290906544065375e-91	-3.0290906544065375e-91	-3.0290906544065375e-91	-3.0290906544065375e-91	-3.0290906544065375e-91	-3.0290906544065375e-91	-3.0290906544065375e-91	-3.0290906544065375e-91	-3.0290906544065375e-91	-3.0290906544065375e-91	-3.0290906544065375e-91	-3.0290906544065375e-91	-3.0290906544065375e-91	-3.0290906544065375e-91	-3.0290906544065375e-91	-3.0290906544065375e-91	-3.0290906544065375e-91	-3.0290906544065375e-91	-3.0290906544065375e-91	-3.0290906544065375e-91	-3.0290906544065375e-91	-3.0290906544065375e-91	-3.0290906544065375e-91	-3.0290906544065375e-91	-3.0290906544065375e-91	-3.0290906544065375e-91	-3.0290906544065375e-91
15	-9.9e-322	0.0	-0.0	0.0	0.0	0.0	0.0	0.0	0.0	0.0	0.0	0.0	0.0	0.0	0.0	0.0	0.0	0.0	0.0	0.0	0.0	0.0	0.0	0.0	0.0	0.0	0.0	0.0	0.0	0.0	0.0	0.0	0.0	0.0	0.0	0.0	0.0	0.0	0.0	0.0	0.0	0.0	0.0	0.0	0.0	0.0	0.0	0.0	0.0
16	70.62417318417363	71.76382119343697	75.30981884563653	74.1681555115663	71.12249584070783	74.93185318033886	75.14103545600884	77.35017733103432	80.06945260373423	79.96494852821996	66.74814977019923	54.206122230701745	41.58518579275313	28.974990777427635	16.443864294776024	3.6697031269199423	-0.25516068851041	0.04394284315298521	-0.006173609321959093	0.0008566278055325913	-0.0001131808375727839	1.4042552906526135e-05	-1.5742066648193684e-06	1.4379362820632735e-07	-6.0956259857724e-09	-1.602209968872403e-09	6.386117162526873e-10	-1.5719136537102515e-10	3.279491850274094e-11	-6.2635718115410186e-12	1.1293489143344338e-12	-1.9516351850708593e-13	3.25930468310744e-14	-5.284820964907461e-15	8.340182962562603e-16	-1.2821081217960438e-16	1.9187870119410638e-17	-2.7897170325657432e-18	3.923802036516533e-19	-5.2994461919021624e-20	6.780622305334034e-21	-8.002247374787876e-22	8.172965899656198e-23	-5.747001284751597e-24	-2.106172396515142e-25	2.0336155585738563e-25	-5.729021517364561e-26	1.2662054560264609e-26	-2.5004712314231457e-27
17	0.0	-0.0	-0.0	0.0	-0.0	0.0	0.0	-0.0	0.0	-0.0	-0.0	0.0	-0.0	0.0	0.0	-0.0	0.0	-0.0	-0.0	0.0	-0.0	0.0	0.0	-0.0	0.0	-0.0	-0.0	0.0	-0.0	0.0	0.0	-0.0	0.0	-0.0	-0.0	0.0	-0.0	0.0	0.0	-0.0	0.0	-0.0	-0.0	0.0	-0.0	0.0	0.0	-0.0	0.0
18	0.0	0.0	-0.0	0.0	-0.0	-0.0	0.0	-0.0	0.0	0.0	-0.0	0.0	-0.0	-0.0	0.0	-0.0	0.0	0.0	-0.0	0.0	-0.0	-0.0	0.0	-0.0	0.0	0.0	-0.0	0.0	-0.0	-0.0	0.0	-0.0	0.0	0.0	-0.0	0.0	-0.0	-0.0	0.0	-0.0	0.0	0.0	-0.0	0.0	-0.0	-0.0	0.0	-0.0	0.0
19	-0.0	-0.0	0.0	-0.0	0.0	0.0	-0.0	0.0	-0.0	-0.0	0.0	-0.0	0.0	0.0	-0.0	0.0	-0.0	-0.0	0.0	-0.0	0.0	0.0	-0.0	0.0	-0.0	-0.0	0.0	-0.0	0.0	0.0	-0.0	0.0	-0.0	-0.0	0.0	-0.0	0.0	0.0	-0.0	0.0	-0.0	-0.0	0.0	-0.0	0.0	0.0	-0.0	0.0	-0.0
20	2.181734469933754e-171	2.181734469933754e-171	2.181734469933754e-171	2.181734469933754e-171	2.181734469933754e-171	2.181734469933754e-171	2.181734469933754e-171	2.181734469933754e-171	2.181734469933754e-171	2.181734469933754e-171	2.181734469933754e-171	2.181734469933754e-171	2.181734469933754e-171	2.181734469933754e-171	2.181734469933754e-171	2.181734469933754e-171	2.181734469933754e-171	2.181734469933754e-171	2.181734469933754e-171	2.181734469933754e-171	2.181734469933754e-171	2.181734469933754e-171	2.181734469933754e-171	2.181734469933754e-171	2.181734469933754e-171	2.181734469933754e-171	2.181734469933754e-171	2.181734469933754e-171	2.181734469933754e-171	2.181734469933754e-171	2.181734469933754e-171	2.181734469933754e-171	2.181734469933754e-171	2.181734469933754e-171	2.181734469933754e-171	2.181734469933754e-171	2.181734469933754e-171	2.181734469933754e-171	2.181734469933754e-171	2.181734469933754e-171	2.181734469933754e-171	2.181734469933754e-171	2.181734469933754e-171	2.181734469933754e-171	2.181734469933754e-171	2.181734469933754e-171	2.181734469933754e-171	2.181734469933754e-171	2.181734469933754e-171
21	-12.212038986794497	-6.51114652524247	-0.7840384172156263	4.275720516531003	3.1511447139764783	4.409794933671826	-0.5497342162391803	-3.338162155323438	-4.866229440955614	-4.101126196697223	-4.146215929295636	-1.0176367787123937	-0.552873334459747	0.3720100611446071	-5.762577195872069	-8.035688732840928	-8.367114275299873	-9.316209852305576	-9.972334674288817	-8.871186732384182	-6.990364627575062	-9.127745869698177	-11.000933130029615	-8.824736612441523	-9.797292571585679	-13.038075775735084	-10.134383905263771	-3.6918256488726087	0.8962614739334143	-0.3125824225613556	-0.4601811561193898	-1.550518727973433	-3.4808991774026055	-1.103868737118816	-1.3241708191294492	-1.5076084138875956	-1.7167391388123576	-1.9206803680115883	-2.125630628152315	-2.3303981783147094	-2.5351961556450817	-2.739996583784702	-2.944745173572258	-3.149834307036926	-3.352782714575646	-3.5689642150182266	-3.711812552109869	-4.528461241060562	-4.211966046999983
22	-1.8606501022723754e-141	2.7426857307770177e-142	-3.919917261685623e-143	5.401087134131815e-144	-7.10175754824319e-145	8.741830385346442e-146	-9.666055930769936e-147	8.5409296803627e-148	-2.8583861968849e-149	-1.1854644473935198e-149	4.3262379919106226e-150	-1.0407252570534659e-150	2.1475731234374315e-151	-4.074270747296957e-152	7.311414814519147e-153	-1.2588475603061586e-153	2.095836286353949e-154	-3.3889290645142944e-155	5.334236414104573e-156	-8.178774957263015e-157	1.2206693849649041e-157	-1.7693123966224788e-158	2.479587911832164e-159	-3.333470994881438e-160	4.237571212960135e-161	-4.948960168850065e-162	4.9480120052760354e-163	-3.227465161393058e-164	-2.0475475996901928e-165	1.4072955736241934e-165	-3.8221128786568214e-166	8.325379936182768e-167	-1.630736509634137e-167	2.991682441996736e-168	-5.2387690113059414e-169	8.84510144988528e-170	-1.4480970971611316e-170	2.3060004766360894e-171	-3.576609312611613e-172	5.402455245326032e-173	-7.934866058893161e-174	1.129385728424735e-174	-1.548216460119165e-175	2.021840314268269e-176	-2.463289731009259e-177	2.673755727791183e-178	-2.2534286261946214e-179	4.5602418575319434e-181	4.0421434795547547e-181
23	-0.0012618515347253567	-0.0012618515347253567	-0.0012618515347253567	-0.0012618515347253567	-0.0012618515347253567	-0.0012618515347253567	-0.0012618515347253567	-0.0012618515347253567	-0.0012618515347253567	-0.0012618515347253567	-0.0012618515347253567	-0.0012618515347253567	-0.0012618515347253567	-0.0012618515347253567	-0.0012618515347253567	-0.0012618515347253567	-0.0012618515347253567	-0.0012618515347253567	-0.0012618515347253567	-0.0012618515347253567	-0.0012618515347253567	-0.0012618515347253567	-0.0012618515347253567	-0.0012618515347253567	-0.0012618515347253567	-0.0012618515347253567	-0.0012618515347253567	-0.0012618515347253567	-0.0012618515347253567	-0.0012618515347253567	-0.0012618515347253567	-0.0012618515347253567	-0.0012618515347253567	-0.0012618515347253567	-0.0012618515347253567	-0.0012618515347253567	-0.0012618515347253567	-0.0012618515347253567	-0.0012618515347253567	-0.0012618515347253567	-0.0012618515347253567	-0.0012618515347253567	-0.0012618515347253567	-0.0012618515347253567	-0.0012618515347253567	-0.0012618515347253567	-0.0012618515347253567	-0.0012618515347253567	-0.0012618515347253567
24	1.0448098294766793e-35	1.0448098294766793e-35	1.0448098294766793e-35	1.0448098294766793e-35	1.0448098294766793e-35	1.0448098294766793e-35	1.0448098294766793e-35	1.0448098294766793e-35	1.0448098294766793e-35	1.0448098294766793e-35	1.0448098294766793e-35	1.0448098294766793e-35	1.0448098294766793e-35	1.0448098294766793e-35	1.0448098294766793e-35	1.0448098294766793e-35	1.0448098294766793e-35	1.0448098294766793e-35	1.0448098294766793e-35	1.0448098294766793e-35	1.0448098294766793e-35	1.0448098294766793e-35	1.0448098294766793e-35	1.0448098294766793e-35	1.0448098294766793e-35	1.0448098294766793e-35	1.0448098294766793e-35	1.0448098294766793e-35	1.0448098294766793e-35	1.0448098294766793e-35	1.0448098294766793e-35	1.0448098294766793e-35	1.0448098294766793e-35	1.0448098294766793e-35	1.0448098294766793e-35	1.0448098294766793e-35	1.0448098294766793e-35	1.0448098294766793e-35	1.0448098294766793e-35	1.0448098294766793e-35	1.0448098294766793e-35	1.0448098294766793e-35	1.0448098294766793e-35	1.0448098294766793e-35	1.0448098294766793e-35	1.0448098294766793e-35	1.0448098294766793e-35	1.0448098294766793e-35	1.0448098294766793e-35
25	7.822428109024226e-273	-1.1753415454274922e-273	1.7163212166688456e-274	-2.4264955379171636e-275	3.298571263944704e-276	-4.2587167194664815e-277	5.0980830767340366e-278	-5.354349797712988e-279	4.1137389154673953e-280	3.102445965086609e-282	-1.0884154254372038e-281	3.26350548784371e-282	-7.381937724013435e-283	1.4762366443091226e-283	-2.745589583826646e-284	4.856984908421905e-285	-8.268271933932512e-286	1.3633518137621972e-286	-2.1853424075097942e-287	3.4111403142649315e-288	-5.186252017324839e-289	7.671244955786572e-290	-1.1007292032836472e-290	1.5239714305457664e-291	-2.016666160826289e-292	2.505958727261448e-293	-2.817124005756315e-294	2.590147518419317e-295	-1.1426556707126857e-296	-2.7490941254759025e-297	1.1191012729201803e-297	-2.768769063423111e-298	5.790379881992425e-299	-1.1075236608773158e-299	1.998943774900955e-300	-3.457107478995323e-301	5.777300468275253e-302	-9.373135711643934e-303	1.480029356592483e-303	-2.276450731390275e-304	3.408873642481382e-305	-4.959319863119631e-306	6.980666116969806e-307	-9.437056728779063e-308	1.209084421644237e-308	-1.42996836090286e-309	1.46671556744115e-310	-1.0461063107263e-311	-3.3272199049e-313
26	0.0	0.0	0.0	0.0	0.0	0.0	0.0	0.0	0.0	0.0	0.0	0.0	0.0	0.0	0.0	0.0	0.0	0.0	0.0	0.0	0.0	0.0	0.0	0.0	0.0	0.0	0.0	0.0	0.0	0.0	0.0	0.0	0.0	0.0	0.0	0.0	0.0	0.0	0.0	0.0	0.0	0.0	0.0	0.0	0.0	0.0	0.0	0.0	0.0
27	0.0	0.0	0.0	0.0	0.0	0.0	0.0	0.0	0.0	0.0	0.0	0.0	0.0	0.0	0.0	0.0	0.0	0.0	0.0	0.0	0.0	0.0	0.0	0.0	0.0	0.0	0.0	0.0	0.0	0.0	0.0	0.0	0.0	0.0	0.0	0.0	0.0	0.0	0.0	0.0	0.0	0.0	0.0	0.0	0.0	0.0	0.0	0.0	0.0
28	-4.166494158086493	-5.150950321825391	-5.329757544004437	-4.722973853451407	-5.9437233798416855	-6.453335435916188	-5.439118460113605	-4.997293666959891	-5.256727841096776	-5.070476502345102	-2.7765896282945874	-4.97742741176944	-5.402985126776585	-3.2161123603554955	-6.19012484328033	-5.566945968985081	-6.33735560246275	-5.198528106702838	-5.652568139150318	-6.109492170273768	-5.217553554044997	-4.618847213330227	-4.172278220558468	-3.172847697864981	-5.933321637182701	-4.397217232836468	-6.7185760084195465	-5.29697786385745	-13.875274334143853	-68.69050167087111	-96.52510297554477	-94.87190739520935	-95.15942976930175	-95.33947989496676	-91.49063438307378	-83.54376244191113	-75.87719317291823	-68.15604479841127	-60.44341573316889	-52.729463743954504	-45.01569130042466	-37.302023252286205	-29.5875367761154	-21.87795127515352	-14.14025856812259	-6.5614498515677155	1.6434941966578265	-2.04421090771622	-5.150468954028582
29	3.295996036780167	-1.0585701370527403	2.2753055659971437	5.367562411353049	2.808173023884976	4.023294561001137	5.62310864350286	5.453893130219669	7.910630940282857	-2.638987780067424	-7.234179275399754	-8.806569255520003	-3.0620256774707713	-3.9497883246631034	-3.5642257599554625	-2.8918651158847553	-2.230729260537501	-1.5670864378410698	-0.9326852989986918	-0.07114779432308183	-1.112136895766369	-5.715515483224095	-6.592144511071368	-7.163870503075643	-5.652308168968574	-4.913353132636161	-5.125820381184795	-2.976538890501473	-4.146481183575048	-4.218769128953085	-4.174994091643484	-6.630277040667707	-6.119435436433292	-2.708772882839966	-4.845547776519112	-2.4099010846823603	-5.173733903368458	-3.6364696213562695	-3.9019046768238326	-2.986579220412011	-5.0413486832837435	-5.744180891878898	-4.342818504761226	-3.0819503364415795	-3.4994591108877273	-3.767068190665995	-3.4296879737260326	-2.008730251369343	-3.110058510970248
30	-2.5033440339897197	0.5055622905879034	-1.3997210448894748	-1.5100477933540617	0.10846249600689362	3.1904904071614055	10.764461362703642	19.91110492401782	22.566889856672802	20.79131240660324	15.229990605228096	8.852217339789647	8.22260113635052	7.67813565340316	6.78729719353197	10.374413869044972	19.802600287503154	17.883538798550646	16.821819855947467	15.585704717825223	14.379291595215747	13.159061302462888	12.01079863709181	10.1389835851991	7.965009613667618	9.082458896602944	6.070347206692404	6.31000893133492	5.049187851486991	5.145485437832249	6.4182494807621	5.940983963074487	5.287079510564567	4.581047978786415	3.5466051987785647	4.750270083226141	4.372696487389632	1.5025638191734316	2.087689354370255	2.6182509218941163	2.380424607921654	1.8528917068395998	2.6651174966050206	2.523937258764988	-2.292816366994245	-2.9887812154695155	-7.101422874111535	-8.934862201252386	-9.569284399792984
31	12.490432868274311	12.2668245477292	12.733314160986652	12.200233011927509	12.217389007558793	10.733343861311525	10.511489176409412	11.996990524227527	12.924460207376526	10.906428152587722	13.103210161481712	13.099362068038644	14.056586817949935	14.384165101191599	12.020881699350042	11.577252966264595	11.622207105273134	10.899573786166911	7.250918360814126	7.9563991329519865	6.946166237987612	5.200593528590119	5.445214800476933	5.6046789574659215	6.235845536824101	5.281549085543887	5.863586959631363	4.708982195113393	4.83403148986865	3.033212365124811	4.825061583673559	3.8309880386984645	2.8273727142266694	3.0064074043316964	0.9008899909261032	1.0682492769231544	1.16056763428098	-0.9252183532650236	-1.9888360357379753	-1.3701152494016355	-0.8666139896290161	-1.3257832577187116	0.4560297679846457	1.0921639543042687	0.7197370320964609	-1.3692034458976607	-1.1778465261739512	-1.6085299618793911	-1.795836383146323
32	6.687177222660161	6.709462802364925	7.164999551612901	5.810098034519434	4.908301143745916	1.9322317261077657	3.3655454069845874	5.69381644440962	9.512211914709951	9.485097501344015	9.890187022286199	11.142745702636319	11.431235165943427	10.488914294707534	7.578580042276869	7.593952626248317	6.54813686491714	5.119351985208162	4.186037400731763	4.373061378596397	2.769748578824448	2.786704680171013	2.820574908817889	0.9655362701412926	2.4346716268866047	1.774222881945768	1.3773926550354858	1.6127261683744436	1.0092852092685334	1.322229925751543	0.9740262638899821	0.9473832957051158	1.3096729071490785	1.319172974227584	0.377860039323501	0.28416865623255916	-0.43088092407359113	-0.3856781709058694	0.383856294005156	-0.011206891729727886	-1.0422145667603075	-1.617872271133443	0.03063597465527579	0.44868047751383955	2.1443152676774204	3.1133328723419993	4.107726249406824	3.971445527610527	3.3056434387041165
33	2.6943010845082824	2.0948941728789237	2.9617458711637354	0.7247957574962243	0.3917856969002145	0.018709275540622627	-0.07120862567467157	-0.7631613635630856	-1.0221279438495543	-0.19705298932674964	-0.5706729687424641	-1.2656497143463525	-0.636444818076285	1.4096226914268044	3.1893036822365204	4.943985903197657	4.54552063772487	3.9984754544802	3.7501330638436414	2.095625356892697	1.1033080664352823	-1.1934111964556848	-1.5592739480593707	-2.595671290098238	-6.471972281329066	-5.101336457719022	-2.6771932313833133	-0.15907679260327257	3.3423073816553313	5.608349900570822	6.479339674893552	5.78670174294588	3.876551941570604	3.3375463477313687	2.395078197523347	0.9699647750845912	1.1537620289800827	1.002624944176489	0.31694013985850233	0.4806999672691745	0.07489236183897674	-0.7103101644378	-0.474539609501619	-1.434872992091293	-3.105079173218762	-0.5101268849770761	0.39218024557909814	3.6504486039691173	6.3779452531240395
34	-9.293145074633394	-8.23323081718258	-5.985673062746933	-6.287968953412175	-6.11227488584764	-6.337774221246299	-7.809560900045419	-8.120053402256545	-8.109764140232528	-9.589017229678852	-10.723844838498863	-9.783949285474314	-9.8043188120566	-11.069922335167092	-12.11842416924243	-11.539954538180652	-11.504923757074835	-10.21434033273382	-9.42406248925981	-8.580644068194935	-7.885327313658188	-7.166798286141351	-5.3807096089092	-3.1617894389934165	-2.4509924126231653	-3.088368408005742	-1.6703488675556528	-1.2358521436911758	-0.02886934388683926	0.5762545382037132	-0.7271859580435986	-0.727106641972334	-3.4886951981534935	-5.042795395903802	-4.941252120505418	-6.800886034223318	-7.042952718849307	-6.440875542877471	-4.889907135129839	-3.9271835985344907	-2.480766008947512	-2.836584337047654	-2.4527871788881512	-4.516247829559532	-5.56228244489737	-4.229414241944255	-5.635012808149931	-3.7772887291085624	-2.8515550532536977
35	-1.5844174000122564	-1.1627825753834102	-2.7048947734925193	-1.4885707279558886	-2.5022110239394735	-2.403145194422031	-1.893402954509945	-2.2630090843470825	-2.6147204515701503	-2.959383414353816	-2.8212288401305585	-4.377741891071182	-3.0209380764144598	-2.629382935983074	-1.4602864876907873	0.13310688142218652	0.3811632518386716	0.7745385105590259	0.06991394778384574	-0.10093670714343972	-1.1048283425193333	-1.3302367757923932	-1.867013984745597	-1.309978710726618	-0.7785195014627178	-2.618834650195197	-1.6226185913532305	-1.5846970188186233	-0.7097381948041956	-1.0134615503249833	0.4357838125063651	1.122980919176456	1.7866416015437565	2.1425851362634347	3.579312251658884	4.675807434805208	6.148745243070053	7.202463290791044	6.49820462059872	5.3382783703025325	2.84596148654434	1.5163304981980303	1.3604315188312128	0.9461704456804085	0.5694647411820384	0.7636700379759063	0.9211579233574625	-0.4634802789360606	0.06222740985841568
36	-25.22848135829083	-24.14128192389152	-22.502555198267657	-22.471710823951938	-25.035034419845722	-23.73739208909891	-24.35330243898263	-24.67346750143829	-25.37602792828047	-27.402705800090743	-28.833583812879617	-29.768368459854138	-29.368205815040724	-28.258121641278272	-29.75025610788171	-30.504049933916924	-29.57570322104398	-28.041698493323167	-26.64794822019826	-25.788855941988324	-23.969856402526432	-25.273976509282427	-23.855261186082807	-24.272236020382557	-23.83517153385096	-22.75010194269332	-22.02394223897197	-20.542269815573185	-20.73101511278024	-19.62091661367075	-19.438129408767843	-17.872157372781388	-17.28385142119763	-15.554265926761907	-15.746714152873224	-14.623434949951992	-15.813502222963834	-12.857825745672855	-10.911691798966366	-10.899007436412653	-9.79339544281332	-10.759229374902752	-12.535008844364299	-12.699798458055504	-12.014030361360149	-14.564893001612788	-13.451332245922892	-12.571801662426317	-11.694456755337654
37	-10.187096428059355	-9.772438257716964	-9.291101228711362	-8.981586560124889	-8.999369901228661	-8.241195657661642	-9.579605501637722	-10.289497679357893	-10.510567432006638	-10.43437231222056	-9.820407735128782	-8.623751657292999	-7.984053029652287	-8.691892913728061	-9.5320453509961	-9.902691777173985	-9.08327412571348	-8.789627873050335	-8.801422845366176	-9.137850172526079	-10.037670158623207	-10.031257981231875	-10.601787837709203	-10.196815864245387	-9.774362955939253	-10.037122108643686	-9.569904197146528	-9.303009936236577	-8.935903143932897	-6.585676470953359	-5.325735491571159	-3.9299653342195455	-2.127436047328807	-1.287839604034403	0.40897647448122854	-0.08179450145535583	0.8160303745822404	0.40101818159580915	-0.3223726245690557	-1.7922632660739168	-2.5576996853919454	-4.063263611136215	-3.525220317046866	-3.621585656547431	-4.559656696712075	-3.915867623841855	-2.594119386286188	-0.9470487491652477	1.3699565644519964
38	3.847309736126178	3.855133188401126	4.8774372793881895	7.153661192112494	8.00696200935785	9.390492547902419	9.056496855573172	8.480350279636916	7.7724314718184075	7.082334436194586	6.3057986817467935	5.260096774333462	4.061977197672384	2.7282353412982516	2.52397059516516	2.571123717508449	2.029852317979582	2.7680701737628226	3.1009016580884747	3.3970446971964776	3.89015685781186	3.69583152212072	3.8527933946622497	2.7600752036483556	1.2905785221183805	0.6408535903857882	-0.0022643975976848196	-0.14072131031352342	1.2973172419432046	1.078115376290448	-0.8858997716161525	-1.0072329161633462	-1.2721262932897517	0.015982590353409876	-0.2525241007620025	-0.1677909829301143	-0.2328586737509113	0.7014265431092355	-0.7613897749060783	-1.4679414977938592	-2.2537352977291505	-3.140602316636361	-2.8102516121839614	-1.3805135474078227	-1.1667193137199874	0.38374749490527904	-0.06650903833148192	0.2729364885744303	1.3061133519570518
39	15.1381660095577	14.849009801565153	11.758981982456447	12.116197655881813	13.214279171959	15.1930154518217	16.224014071098082	16.55839340926434	19.854569697856476	20.597864091460572	17.98463804248621	17.640810451384574	15.625132935078959	16.116301953226532	16.97494776348313	14.437689320998217	18.504118889660084	20.59803445056722	19.584925070375384	18.886866848490456	18.144917808225735	17.408341452147504	16.671255782898946	15.933681803623557	15.199115145506951	14.44892097639493	13.776994953474244	12.96860611224804	19.685924395853704	17.209306040781705	16.380474174030425	12.760660238586063	14.018184691612845	13.139346145671226	14.37794658454007	14.388433424676052	14.79053626341257	13.883475048412073	11.56861312497449	12.134086954410826	11.08181644527511	13.921364473495217	13.376618987300574	14.170771014289961	14.37078408753112	14.512522809124675	14.523789983083361	12.324842095799376	12.70027683688081
40	-4.0634348295709515	-4.939765846589708	-4.3978859961510395	-4.278229727205307	-1.8696187480090387	-0.5686103498941222	0.25846422051473184	-1.0675868024162583	-0.8596986122291526	-0.931675739073988	-3.2706076972682467	-4.586847941952058	-5.1279339042710035	-6.387332690530428	-7.554958767675274	-7.87761111693797	-10.327920481237229	-10.182916239999074	-8.867488445627991	-10.193013266364915	-11.104127237785661	-12.04396662259748	-12.952282307633688	-13.84289893387163	-11.60926267633203	-10.347010273959881	-7.893344849030903	-3.953478475369714	-1.975010900338546	-3.0940581986785958	-2.888148007010109	-0.8372492779472438	0.2817875931091436	-0.6020597724244325	0.4383864223895202	-0.7166555616994685	-2.8193653194380133	-2.815712122300134	-2.46664952111783	-2.6314945765372784	-1.5641721647402917	-1.5228214512447593	-1.4627000659393445	-1.3215079207861464	-1.7675342894433044	-2.5385896065496283	-3.5158219672963043	-2.682176984993518	-0.7618977922107248
41	1.917957115979057	2.134203308622709	1.6614486431706226	2.9389021677697684	1.6582611350800178	0.3633095696002968	-0.4351274245744534	-0.60349691867264	-1.9655622137785258	-0.9461043969783915	-2.7475141917039636	-2.9199951542927565	-2.424235091391097	-3.55513918319334	-2.812224747158851	-1.7648058809320517	-0.8197538029841311	2.0362767740297656	3.1482894606610614	3.0285656501644524	2.207830081819516	2.9847362075428734	1.592374367844407	0.16351711433365068	-0.9270889159590183	-2.6128889607630157	-2.0144083420464867	-1.3892579006076673	0.3083004272791925	1.8293194408927818	2.3389235365071244	4.167481893055971	4.256902488165359	2.204014391839806	2.35841456011034	2.7972259077540684	2.3214992197637443	2.64248649583957	3.5949972546622035	2.7019095216674174	1.155113012464625	0.6305613419208669	-0.26919978962178703	-0.4673910658156615	-0.43090749941403317	-0.9868519602393846	-0.478381417970013	-1.6942100527240882	-1.5129089348078963
42	9.925248873204907	10.739813190696665	13.073660362898366	13.60131919617563	12.597887554930132	14.259902194525068	15.433169186517631	15.092220158406938	15.641126519661427	15.58492892784237	15.34678152729672	13.677549916646115	13.310718925898442	13.806792049703148	13.49488084310292	13.654941886668901	9.491671549259515	10.432009772546266	12.029877083298139	13.63661506316231	13.793429509224772	13.213236534261739	13.444643510821976	14.718821391827419	13.712302637717151	13.53376160706916	12.728545965230467	11.912990280962767	10.882608538968896	9.575804849492727	9.429313006019292	8.58719918337863	8.999631424768914	9.596979901255928	8.838609426552203	9.03360979650941	10.364103771768036	12.179566065604739	13.249857652424836	16.354524856646904	16.611266586365993	16.409235011389946	15.58897932732058	15.810872021112502	15.54436233577956	16.775574391951473	16.5965424061175	15.847685672644161	15.760686868914313
43	7.625967997066411	8.472554312231082	8.28834215851117	6.989045202318877	7.3983300197403565	6.390983736141067	6.781852835884962	7.786096767007166	7.783732265691285	5.466204022823717	8.746190476830634	6.1863582940556086	4.433971193688336	7.846537409073278	5.566823226918103	4.304130729827747	7.240735806766139	7.028025524169166	7.230925356973074	7.6731152542895416	8.132096373146666	6.837181256279209	7.528257691094851	7.565924727860917	8.236767984850601	7.640308750656061	7.230583211865479	7.757973612784127	6.41896845072317	9.131012522343909	8.896935637438318	8.741829046193914	7.832176224233692	8.99206866672759	8.88147023962398	8.148827756797075	7.219855470204138	7.399040694665089	6.167481116858795	7.8518331166372235	7.9408323468148865	6.3442600099610615	5.239556782366506	5.8216073292636565	7.590464604905051	5.866333475508327	5.932264229319259	5.041668321749512	4.527709739940434
44	-1.0177456943813124e-85	-1.0177456943813124e-85	-1.0177456943813124e-85	-1.0177456943813124e-85	-1.0177456943813124e-85	-1.0177456943813124e-85	-1.0177456943813124e-85	-1.0177456943813124e-85	-1.0177456943813124e-85	-1.0177456943813124e-85	-1.0177456943813124e-85	-1.0177456943813124e-85	-1.0177456943813124e-85	-1.0177456943813124e-85	-1.0177456943813124e-85	-1.0177456943813124e-85	-1.0177456943813124e-85	-1.0177456943813124e-85	-1.0177456943813124e-85	-1.0177456943813124e-85	-1.0177456943813124e-85	-1.0177456943813124e-85	-1.0177456943813124e-85	-1.0177456943813124e-85	-1.0177456943813124e-85	-1.0177456943813124e-85	-1.0177456943813124e-85	-1.0177456943813124e-85	-1.0177456943813124e-85	-1.0177456943813124e-85	-1.0177456943813124e-85	-1.0177456943813124e-85	-1.0177456943813124e-85	-1.0177456943813124e-85	-1.0177456943813124e-85	-1.0177456943813124e-85	-1.0177456943813124e-85	-1.0177456943813124e-85	-1.0177456943813124e-85	-1.0177456943813124e-85	-1.0177456943813124e-85	-1.0177456943813124e-85	-1.0177456943813124e-85	-1.0177456943813124e-85	-1.0177456943813124e-85	-1.0177456943813124e-85	-1.0177456943813124e-85	-1.0177456943813124e-85	-1.0177456943813124e-85
45	-1.2945108281916625e-13	1.9326489977086777e-14	-2.802288684200256e-15	3.9288925352033113e-16	-5.2847058144142934e-17	6.723119332501523e-18	-7.861463326446772e-19	7.879989845345629e-20	-5.1882992837360904e-21	-3.112449869146345e-22	2.2073655605244804e-22	-6.018987366046025e-23	1.3131927756510561e-23	-2.5745800069063967e-24	4.726127402369846e-25	-8.279802902404089e-26	1.3984839802851615e-26	-2.2903164858619807e-27	3.648293176001598e-28	-5.660194466178218e-29	8.55233023184046e-30	-1.2565450322464287e-30	1.7891566379938456e-31	-2.4538333945932724e-32	3.206562487457979e-33	-3.910498348007789e-34	4.252173323394987e-35	-3.6005236916282454e-36	7.767990692179997e-38	6.310797210280545e-38	-2.1232197298634728e-38	4.988656817770348e-39	-1.0174842383683286e-39	1.9163476271931873e-40	-3.42116553311566e-41	5.866485714650607e-42	-9.733468136767759e-43	1.5690177205679836e-43	-2.4623961955457086e-44	3.764348829104784e-45	-5.600679082776747e-46	8.089568496471451e-47	-1.128975560658336e-47	1.5096056981651224e-48	-1.9044028136755735e-49	2.1963077848854703e-50	-2.1384135587240705e-51	1.2560386013588185e-52	1.3106182809807643e-53
46	4.543261508427986e-50	-7.589336048329323e-51	1.2308550616318713e-51	-1.9428733400233906e-52	2.9873449812228805e-53	-4.4718150682153037e-54	6.503154862438747e-55	-9.149496343728387e-56	1.2361776381175977e-56	-1.5825003670273533e-57	1.869149164917666e-58	-1.9121738057459026e-59	1.3520305195260774e-60	4.699366431109569e-62	-4.705859464071938e-62	1.3299268359300558e-62	-2.942959995894501e-63	5.815627089241327e-64	-1.0732093888705538e-64	1.8875983232826883e-65	-3.198437395266841e-66	5.252743476778339e-67	-8.388757339312284e-68	1.3047520341723489e-68	-1.9765127422165262e-69	2.912101354152448e-70	-4.159804167800306e-71	5.727822305950211e-72	-7.524723860969826e-73	9.25026522165974e-74	-1.0204293115523966e-74	8.96421478874965e-76	-2.857130219584711e-77	-1.2880512769528077e-77	4.640591494810366e-78	-1.1123750635647657e-78	2.291438898900516e-79	-4.342541817471513e-80	7.786900315492016e-81	-1.3399159289202361e-81	2.2296858049143475e-82	-3.6037370484079145e-83	5.6699227799744145e-84	-8.689749289160896e-85	1.296345643784003e-85	-1.8780543798851144e-86	2.6304046410946373e-87	-3.533503657094593e-88	4.486971270463416e-89
47	1.2631351681247065e-60	1.2631351681247065e-60	1.2631351681247065e-60	1.2631351681247065e-60	1.2631351681247065e-60	1.2631351681247065e-60	1.2631351681247065e-60	1.2631351681247065e-60	1.2631351681247065e-60	1.2631351681247065e-60	1.2631351681247065e-60	1.2631351681247065e-60	1.2631351681247065e-60	1.2631351681247065e-60	1.2631351681247065e-60	1.2631351681247065e-60	1.2631351681247065e-60	1.2631351681247065e-60	1.2631351681247065e-60	1.2631351681247065e-60	1.2631351681247065e-60	1.2631351681247065e-60	1.2631351681247065e-60	1.2631351681247065e-60	1.2631351681247065e-60	1.2631351681247065e-60	1.2631351681247065e-60	1.2631351681247065e-60	1.2631351681247065e-60	1.2631351681247065e-60	1.2631351681247065e-60	1.2631351681247065e-60	1.2631351681247065e-60	1.2631351681247065e-60	1.2631351681247065e-60	1.2631351681247065e-60	1.2631351681247065e-60	1.2631351681247065e-60	1.2631351681247065e-60	1.2631351681247065e-60	1.2631351681247065e-60	1.2631351681247065e-60	1.2631351681247065e-60	1.2631351681247065e-60	1.2631351681247065e-60	1.2631351681247065e-60	1.2631351681247065e-60	1.2631351681247065e-60	1.2631351681247065e-60
48	3.482091065733308e-255	-6.981216396666553e-256	1.3005492684231772e-256	-2.3034706975062342e-257	3.9251020683374964e-258	-6.477468607557703e-259	1.0390741691262771e-259	-1.6230972652468545e-260	2.4695724837180643e-261	-3.655785811482782e-262	5.2503649734395756e-263	-7.277200628257615e-264	9.643870095716064e-265	-1.2009208680039539e-265	1.3549941193985838e-266	-1.2564635808877037e-267	5.822406807818323e-269	1.2478511926766762e-269	-5.233250698460849e-270	1.3038631539452005e-270	-2.7356789816016555e-271	5.2427802388131784e-272	-9.475521531350721e-273	1.6404925345903322e-273	-2.7439062849642234e-274	4.455228320686362e-275	-7.040058900283469e-276	1.0836349611551302e-276	-1.6239385497114964e-277	2.3645614866675032e-278	-3.33166232111535e-279	4.509753289297735e-280	-5.788170506528748e-281	6.8648780683440505e-282	-7.080660675546761e-283	5.142818963868681e-284	1.3219791630529543e-285	-1.6472069796164625e-285	4.7331623105635e-286	-1.0540509652012653e-286	2.0901947479510858e-287	-3.8661036984349376e-288	6.811459184236722e-289	-1.1557616243009253e-289	1.9003622411190751e-290	-3.038265977100058e-291	4.730643604084646e-292	-7.174091859408532e-293	1.0582472360326552e-293
49	-0.0	-0.0	-0.0	-0.0	-0.0	-0.0	-0.0	-0.0	-0.0	-0.0	-0.0	-0.0	-0.0	-0.0	-0.0	-0.0	-0.0	-0.0	-0.0	-0.0	-0.0	-0.0	-0.0	-0.0	-0.0	-0.0	-0.0	-0.0	-0.0	-0.0	-0.0	-0.0	-0.0	-0.0	-0.0	-0.0	-0.0	-0.0	-0.0	-0.0	-0.0	-0.0	-0.0	-0.0	-0.0	-0.0	-0.0	-0.0	-0.0
50	-0.0	-0.0	-0.0	-0.0	-0.0	-0.0	-0.0	-0.0	-0.0	-0.0	-0.0	-0.0	-0.0	-0.0	-0.0	-0.0	-0.0	-0.0	-0.0	-0.0	-0.0	-0.0	-0.0	-0.0	-0.0	-0.0	-0.0	-0.0	-0.0	-0.0	-0.0	-0.0	-0.0	-0.0	-0.0	-0.0	-0.0	-0.0	-0.0	-0.0	-0.0	-0.0	-0.0	-0.0	-0.0	-0.0	-0.0	-0.0	-0.0
51	-0.0	-0.0	-0.0	-0.0	-0.0	-0.0	-0.0	-0.0	-0.0	-0.0	-0.0	-0.0	-0.0	-0.0	-0.0	-0.0	-0.0	-0.0	-0.0	-0.0	-0.0	-0.0	-0.0	-0.0	-0.0	-0.0	-0.0	-0.0	-0.0	-0.0	-0.0	-0.0	-0.0	-0.0	-0.0	-0.0	-0.0	-0.0	-0.0	-0.0	-0.0	-0.0	-0.0	-0.0	-0.0	-0.0	-0.0	-0.0	-0.0
52	-0.0	-0.0	-0.0	-0.0	-0.0	-0.0	-0.0	-0.0	-0.0	-0.0	-0.0	-0.0	-0.0	-0.0	-0.0	-0.0	-0.0	-0.0	-0.0	-0.0	-0.0	-0.0	-0.0	-0.0	-0.0	-0.0	-0.0	-0.0	-0.0	-0.0	-0.0	-0.0	-0.0	-0.0	-0.0	-0.0	-0.0	-0.0	-0.0	-0.0	-0.0	-0.0	-0.0	-0.0	-0.0	-0.0	-0.0	-0.0	-0.0
53	-0.00037420322568364704	0.0024581653074382264	-0.015660449263521288	0.1003875126443853	-0.4717599572473618	9.044289366006918	28.6455021427384	47.57521309455285	66.53392442143875	85.9866301675139	97.13573942552445	99.02023471687244	93.81058115970919	97.15499677227899	89.61076313650837	28.677648159985363	-1.4737242846912066	0.3129329309506325	-0.04851080240869482	0.00757349220668554	-0.0011464220829102624	0.00016888274584015526	-2.4117597691114815e-05	3.3198053894144197e-06	-4.359415597749801e-07	5.355681719980249e-08	-5.901325990626225e-09	5.169469067138369e-10	-1.6072496316333427e-11	-7.551816054407653e-12	2.7043790919619363e-12	-6.471560345580971e-13	1.332003816256548e-13	-2.5230045683652484e-14	4.522515001386248e-15	-7.779806286604651e-16	1.29428575978993e-16	-2.09144071115282e-17	3.289881818493759e-18	-5.041049406250701e-19	7.518652993196986e-20	-1.0889848005159176e-20	1.52479183425612e-21	-2.0475392176082532e-22	2.598672446088395e-23	-3.026955162437523e-24	3.009890650878106e-25	-1.923467390014176e-26	-1.3676337814397726e-27
54	0.0	0.0	0.0	0.0	0.0	0.0	0.0	0.0	0.0	0.0	0.0	0.0	0.0	0.0	0.0	0.0	0.0	0.0	0.0	0.0	0.0	0.0	0.0	0.0	0.0	0.0	0.0	0.0	0.0	0.0	0.0	0.0	0.0	0.0	0.0	0.0	0.0	0.0	0.0	0.0	0.0	0.0	0.0	0.0	0.0	0.0	0.0	0.0	0.0
55	0.0	0.0	0.0	0.0	0.0	0.0	0.0	0.0	0.0	0.0	0.0	0.0	0.0	0.0	0.0	0.0	0.0	0.0	0.0	0.0	0.0	0.0	0.0	0.0	0.0	0.0	0.0	0.0	0.0	0.0	0.0	0.0	0.0	0.0	0.0	0.0	0.0	0.0	0.0	0.0	0.0	0.0	0.0	0.0	0.0	0.0	0.0	0.0	0.0
56	0.0	0.0	0.0	0.0	0.0	0.0	0.0	0.0	0.0	0.0	0.0	0.0	0.0	0.0	0.0	0.0	0.0	0.0	0.0	0.0	0.0	0.0	0.0	0.0	0.0	0.0	0.0	0.0	0.0	0.0	0.0	0.0	0.0	0.0	0.0	0.0	0.0	0.0	0.0	0.0	0.0	0.0	0.0	0.0	0.0	0.0	0.0	0.0	0.0
57	0.0	0.0	0.0	0.0	0.0	0.0	0.0	0.0	0.0	0.0	0.0	0.0	0.0	0.0	0.0	0.0	0.0	0.0	0.0	0.0	0.0	0.0	0.0	0.0	0.0	0.0	0.0	0.0	0.0	0.0	0.0	0.0	0.0	0.0	0.0	0.0	0.0	0.0	0.0	0.0	0.0	0.0	0.0	0.0	0.0	0.0	0.0	0.0	0.0
58	-78.83507235542938	-78.83507235542938	-78.83507235542938	-78.83507235542938	-78.83507235542938	-78.83507235542938	-78.83507235542938	-78.83507235542938	-78.83507235542938	-78.83507235542938	-78.83507235542938	-78.83507235542938	-78.83507235542938	-78.83507235542938	-78.83507235542938	-78.83507235542938	-78.83507235542938	-78.83507235542938	-78.83507235542938	-78.83507235542938	-78.83507235542938	-78.83507235542938	-78.83507235542938	-78.83507235542938	-78.83507235542938	-78.83507235542938	-78.83507235542938	-78.83507235542938	-78.83507235542938	-78.83507235542938	-78.83507235542938	-78.83507235542938	-78.83507235542938	-78.83507235542938	-78.83507235542938	-78.83507235542938	-78.83507235542938	-78.83507235542938	-78.83507235542938	-78.83507235542938	-78.83507235542942	-78.83507235542912	-78.83507235543098	-78.83507235541944	-78.835072355489	-78.8350723550832	-78.83507235735743	-78.83507234527418	-78.83507240458151
59	-4.995651006107349e-48	8.621471950765762e-49	-1.4382054266946505e-49	2.3296555379439675e-50	-3.6730479767393527e-51	5.641139390991369e-52	-8.434113935556097e-53	1.2248862705212792e-53	-1.7205952913562013e-54	2.319980040272414e-55	-2.961544710028228e-56	3.482161048256815e-57	-3.529958970526009e-58	2.419545075644678e-59	1.1017501703853105e-60	-9.221271760518461e-61	2.562354319212774e-61	-5.632850865170105e-62	1.109044536453673e-62	-2.0416437997740482e-63	3.5844058754170786e-64	-6.064654520505614e-65	9.947154691145263e-66	-1.586712588310356e-66	2.4650759960074112e-67	-3.729844367710637e-68	5.488375839918127e-69	-7.828419862329961e-70	1.0759908919933434e-70	-1.410143835591812e-71	1.7272617659130453e-72	-1.8931258276440462e-73	1.636191235710841e-74	-4.476389203274904e-76	-2.5775519790245648e-76	8.986746434359604e-77	-2.134089886881403e-77	4.375893850123394e-78	-8.269115434367003e-79	1.4797692926253323e-79	-2.5422171979572684e-80	4.2246667731542845e-81	-6.819850512861292e-82	1.0717608831650845e-82	-1.640687101042296e-83	2.4446028346236025e-84	-3.536727900757561e-85	4.945476591806324e-86	-6.629503401073377e-87
60	-0.0	-0.0	-0.0	-0.0	-0.0	-0.0	-0.0	-0.0	-0.0	-0.0	-0.0	-0.0	-0.0	-0.0	-0.0	-0.0	-0.0	-0.0	-0.0	-0.0	-0.0	-0.0	-0.0	-0.0	-0.0	-0.0	-0.0	-0.0	-0.0	-0.0	-0.0	-0.0	-0.0	-0.0	-0.0	-0.0	-0.0	-0.0	-0.0	-0.0	-0.0	-0.0	-0.0	-0.0	-0.0	-0.0	-0.0	-0.0	-0.0
61	-56.93034256559643	-56.93034256559643	-56.93034256559643	-56.93034256559643	-56.93034256559643	-56.93034256559643	-56.93034256559643	-56.93034256559643	-56.93034256559643	-56.93034256559643	-56.93034256559643	-56.93034256559643	-56.93034256559643	-56.93034256559643	-56.93034256559643	-56.93034256559643	-56.93034256559643	-56.93034256559643	-56.93034256559643	-56.93034256559643	-56.93034256559643	-56.93034256559643	-56.93034256559643	-56.93034256559643	-56.93034256559643	-56.93034256559643	-56.93034256559643	-56.93034256559643	-56.93034256559643	-56.93034256559643	-56.93034256559643	-56.93034256559643	-56.93034256559643	-56.93034256559643	-56.93034256559643	-56.93034256559643	-56.93034256559643	-56.93034256559643	-56.93034256559643	-56.93034256559643	-56.93034256559643	-56.93034256559643	-56.93034256559643	-56.93034256559643	-56.93034256559643	-56.93034256559643	-56.93034256559643	-56.93034256559643	-56.93034256559643
62	-0.0	0.0	0.0	-0.0	0.0	-0.0	-0.0	0.0	-0.0	0.0	0.0	-0.0	0.0	-0.0	-0.0	0.0	-0.0	0.0	0.0	-0.0	0.0	-0.0	-0.0	0.0	-0.0	0.0	0.0	-0.0	0.0	-0.0	-0.0	0.0	-0.0	0.0	0.0	-0.0	0.0	-0.0	-0.0	0.0	-0.0	0.0	0.0	-0.0	0.0	-0.0	-0.0	0.0	-0.0
63	-0.0	0.0	-0.0	-0.0	0.0	-0.0	0.0	0.0	-0.0	0.0	-0.0	-0.0	0.0	-0.0	0.0	0.0	-0.0	0.0	-0.0	-0.0	0.0	-0.0	0.0	0.0	-0.0	0.0	-0.0	-0.0	0.0	-0.0	0.0	0.0	-0.0	0.0	-0.0	-0.0	0.0	-0.0	0.0	0.0	-0.0	0.0	-0.0	-0.0	0.0	-0.0	0.0	0.0	-0.0
64	-0.0	0.0	0.0	-0.0	0.0	-0.0	-0.0	0.0	-0.0	0.0	0.0	-0.0	0.0	-0.0	-0.0	0.0	-0.0	0.0	0.0	-0.0	0.0	-0.0	-0.0	0.0	-0.0	0.0	0.0	-0.0	0.0	-0.0	-0.0	0.0	-0.0	0.0	0.0	-0.0	0.0	-0.0	-0.0	0.0	-0.0	0.0	0.0	-0.0	0.0	-0.0	-0.0	0.0	-0.0
65	-0.0	0.0	-0.0	0.0	0.0	-0.0	0.0	-0.0	-0.0	0.0	-0.0	0.0	0.0	-0.0	0.0	-0.0	-0.0	0.0	-0.0	0.0	0.0	-0.0	0.0	-0.0	-0.0	0.0	-0.0	0.0	0.0	-0.0	0.0	-0.0	-0.0	0.0	-0.0	0.0	0.0	-0.0	0.0	-0.0	-0.0	0.0	-0.0	0.0	0.0	-0.0	0.0	-0.0	-0.0
66	0.0	-0.0	0.0	-0.0	-0.0	0.0	-0.0	0.0	0.0	-0.0	0.0	-0.0	-0.0	0.0	-0.0	0.0	0.0	-0.0	0.0	-0.0	-0.0	0.0	-0.0	0.0	0.0	-0.0	0.0	-0.0	-0.0	0.0	-0.0	0.0	0.0	-0.0	0.0	-0.0	-0.0	0.0	-0.0	0.0	0.0	-0.0	0.0	-0.0	-0.0	0.0	-0.0	0.0	0.0
67	-0.0	0.0	0.0	-0.0	0.0	-0.0	-0.0	0.0	-0.0	0.0	0.0	-0.0	0.0	-0.0	-0.0	0.0	-0.0	0.0	0.0	-0.0	0.0	-0.0	-0.0	0.0	-0.0	0.0	0.0	-0.0	0.0	-0.0	-0.0	0.0	-0.0	0.0	0.0	-0.0	0.0	-0.0	-0.0	0.0	-0.0	0.0	0.0	-0.0	0.0	-0.0	-0.0	0.0	-0.0
68	5.319327130487243e-05	-0.0003397666298389463	0.0021146846530356997	-0.012716821252272111	0.07752836778979415	-0.2885735728861108	8.155894739937375	22.72366846115818	36.811228955357834	50.99114424163474	65.10283834509316	79.55193279186808	89.65931308092271	89.61717901434434	91.91458904379787	91.89329843645568	93.3563410469464	93.45487399577588	91.92757594503831	94.95012141365767	60.03088245166662	4.865920244755011	-0.18866910952488428	0.019925241591668485	0.00011547061948155454	-0.0004813809373764961	0.00014560050904012262	-3.302054469264968e-05	6.612962029137912e-06	-1.2310601466175235e-06	2.1792479530835442e-07	-3.71186332351084e-08	6.123351801998697e-09	-9.819448158617086e-10	1.533369762089599e-10	-2.332296176546263e-11	3.4513744586842257e-12	-4.954841333892316e-13	6.864311843801935e-14	-9.090985488086574e-15	1.131030205234674e-15	-1.2741170306114223e-16	1.1771454767071426e-17	-5.342309020399243e-19	-1.2035954794148764e-19	4.9815895905021694e-20	-1.2373585416377533e-20	2.5924576773817112e-21	-4.964062907186404e-22
69	-95.24851227711251	-95.24851227711251	-95.24851227711251	-95.24851227711251	-95.24851227711251	-95.24851227711251	-95.24851227711251	-95.24851227711251	-95.24851227711251	-95.24851227711251	-95.24851227711251	-95.24851227711251	-95.24851227711251	-95.24851227711254	-95.24851227711231	-95.24851227711375	-95.24851227710536	-95.24851227715226	-95.2485122769038	-95.2485122781179	-95.2485122729852	-95.24851228790385	-95.248512310965	-95.24851140010412	-95.24852201491336	-95.24842484175346	-95.24921709377483	-95.2430560486366	-95.28273683567676	-94.75926608054722	-92.47122078391442	-90.1717245867191	-87.86165156133147	-85.55371396780205	-83.24534773366551	-80.93706077862294	-78.62875978789815	-76.32046116032568	-74.01216229903937	-71.7038633416961	-69.39556443612909	-67.08726552558406	-64.77896657316798	-62.470667645152076	-60.16236872795591	-57.854069807564	-55.54577092979621	-53.23747222075506	-50.929173250744554
70	-89.98166296507695	-89.98218159818302	-89.9806867032061	-89.98880065326313	-89.94273906608414	-90.05297389590955	-84.4974279519767	-76.23756162175368	-68.20127544335585	-60.12840216206051	-52.06064929680585	-43.99221285462005	-35.92372176403023	-27.85626943164595	-19.78157358128729	-11.756196977501403	-3.443855689980012	1.4034178232573709	1.3436974331712435	1.0304178597896083	4.07447801540782	3.3469630287511336	3.453080083058026	3.4724012228655994	3.5122088527740942	3.5481225770070353	3.584744375483666	3.6212438627455015	3.6577633847367963	3.694277051443791	3.730795772693284	3.767307941822992	3.8038292057200493	3.8404841587363876	3.874972654061878	3.9295584599463496	3.7303774348561944	2.3834640771348745	0.6569916356850456	1.0768748620913584	3.025958597937773	2.9693298481273303	4.204694639042501	2.6841756701614514	1.5546405159928014	-2.993627333815681	-2.1849405098438694	-3.146698885854363	-2.8296160464699796
71	-42.36079928342416	-41.69105991117979	-41.02132053894434	-40.35158116665964	-39.68184179461385	-39.01210242159551	-38.342363051520785	-37.672623707355946	-37.00288495759638	-36.33314551576407	-35.663406156352	-34.9936667819504	-34.32392741006139	-33.65418803776183	-32.984448665527516	-32.31470929328297	-31.644969921039888	-30.975230548796837	-30.305491176553403	-29.63575180431023	-28.966012432067004	-28.29627305982396	-27.626533687580604	-26.956794315337426	-26.287054943094404	-25.61731557085119	-24.947576198607962	-24.2778368263646	-23.608097454121527	-22.938358081878533	-22.268618709635206	-21.598879337392177	-20.929139965148934	-20.25940059290579	-19.589661220662464	-18.919921848419264	-18.250182476174714	-17.58044310394328	-16.91070373161142	-16.24096436001072	-15.57122498327864	-14.901485641441042	-14.231746068867281	-13.56200798220685	-12.892260575635987	-12.222570019885254	-11.552543151974305	-10.884428702955034	-10.205695555669067
72	-0.40571654076629216	2.3997035756735983	1.2024218088029102	0.28414319585138514	-4.895038845800983	-1.9577866213821693	-2.2322232261212918	-2.7364604324203725	-3.243755715226058	-3.7455418733659656	-4.24908532219726	-4.752130216066732	-5.255556117387357	-5.758987223825002	-6.231338726593563	-6.263795305170362	-5.132461226019501	-5.968761241010043	-7.090244271939284	-8.16360797172149	-7.594851551390093	-8.518162381614474	-5.682635189917434	-4.764657471019277	-2.8442875825607103	-2.0753884257401154	-1.1571361475639605	-3.091572453931988	-2.8064854916260202	-3.868210542114582	-2.6601953902180497	-1.2467765125937547	-1.991466105266042	-1.956228918752302	-0.9002075363515303	-1.7380062649201875	-1.5869255259022879	-1.3839317206254265	-1.1929567234998188	-1.0018464532271167	-0.8105606842153747	-0.6192402078706323	-0.42816042393566534	-0.23800694956263158	-0.026172849632644102	-0.08147243550784822	-1.5924817357210088	-0.7785669907677999	-0.5491747865935537
73	-83.3933064867145	-83.39361900794025	-83.3930600978555	-83.39329481223562	-83.39279869732916	-83.39558518793476	-83.37867273331354	-83.4472773032253	-81.86486126018447	-79.13502161322862	-76.49497080131886	-73.83906659251707	-71.18551747574114	-68.53162150502834	-65.87777492032313	-63.22392155156424	-60.57006924922251	-57.916216727702405	-55.26236385444587	-52.60851152539373	-49.95465921397421	-47.300806241475144	-44.64695416174678	-41.99310105338422	-39.3392490241171	-36.6853962705557	-34.031543799936316	-31.377691658411948	-28.723839101712763	-26.069985287086467	-23.416133309103166	-20.762281155910074	-18.1084291345674	-15.454575729513891	-12.800724811995352	-10.146848160851235	-7.493220085390817	-4.837545733642088	-2.1977501705562474	0.5502168757105608	2.162492187764471	1.2165616424690597	-0.1305759968333291	2.713476998962207	1.3261203090540477	0.11895943227375483	1.569020272287105	2.724990152926793	3.9283126357215394
74	-1.6245589578560783e-12	-2.975802710440664e-13	1.3049927377902652e-13	-3.2842013050446474e-14	6.922493555227714e-15	-1.3303178632045781e-15	2.4089561848461805e-16	-4.1767738042753583e-17	6.994708901932064e-18	-1.1369575528806305e-18	1.7984405610205602e-19	-2.771051548041816e-20	4.15712563033105e-21	-6.060169402460043e-22	8.550574049215395e-23	-1.1594329867458702e-23	1.4917162964850909e-24	-1.7759929902592946e-25	1.845639836921425e-26	-1.3728802238563853e-27	-2.4534060486589764e-29	4.0673144858799026e-29	-1.1882992027644278e-29	2.6627321458203027e-30	-5.298063506308319e-31	9.82121678819588e-32	-1.7331769366436394e-32	2.944722448441529e-33	-4.847391237103245e-34	7.758042500889338e-35	-1.2091694102889237e-35	1.8356246605215282e-36	-2.7107489873814014e-37	3.8823837014687174e-38	-5.363074125087128e-39	7.0757873977658906e-40	-8.753955998749325e-41	9.765952462341019e-42	-8.81805756863975e-43	3.467200660485062e-44	1.0656395693794976e-44	-4.105705678697751e-45	1.0020146108940719e-45	-2.082086127776897e-46	3.96687379085311e-47	-7.140121751037182e-48	1.2322389894549565e-48	-2.05558031562996e-49	3.3297010158291695e-50
75	5.6595591879567554e-08	5.6595591879567554e-08	5.6595591879567554e-08	5.6595591879567554e-08	5.6595591879567554e-08	5.6595591879567554e-08	5.6595591879567554e-08	5.6595591879567554e-08	5.6595591879567554e-08	5.6595591879567554e-08	5.6595591879567554e-08	5.6595591879567554e-08	5.6595591879567554e-08	5.6595591879567554e-08	5.6595591879567554e-08	5.6595591879567554e-08	5.6595591879567554e-08	5.6595591879567554e-08	5.6595591879567554e-08	5.6595591879567554e-08	5.6595591879567554e-08	5.6595591879567554e-08	5.6595591879567554e-08	5.6595591879567554e-08	5.6595591879567554e-08	5.6595591879567554e-08	5.6595591879567554e-08	5.6595591879567554e-08	5.6595591879567554e-08	5.6595591879567554e-08	5.6595591879567554e-08	5.6595591879567554e-08	5.6595591879567554e-08	5.6595591879567554e-08	5.6595591879567554e-08	5.6595591879567554e-08	5.6595591879567554e-08	5.6595591879567554e-08	5.6595591879567554e-08	5.6595591879567554e-08	5.6595591879567554e-08	5.6595591879567554e-08	5.6595591879567554e-08	5.6595591879567554e-08	5.6595591879567554e-08	5.6595591879567554e-08	5.6595591879567554e-08	5.6595591879567554e-08	5.6595591879567554e-08
76	55.77150875052398	55.33433705480208	53.91893860738589	54.29010663541285	53.15882560572809	52.01705826412662	53.31316614443284	54.02066130377234	54.93321350297964	58.06449966114471	58.20031909565626	57.904277502333045	55.341164700979526	54.14128509229948	57.21332649243265	55.28573181616434	57.42703105770127	61.56527733606685	66.05184025527424	69.3775102648851	70.85770914633487	70.75490518436757	74.6586634897336	70.59464374049315	67.19081210806418	64.1636166454744	60.69795441961011	57.27364445939427	53.84347322846573	50.4140227622961	46.98449057476428	43.55496597117382	40.125441377756935	36.69591630374811	33.26639140767059	29.836866549501938	26.407341612416314	22.97781629062844	19.548295763764404	16.118736188680824	12.689475190223432	9.25803719718115	5.84215059338042	2.3312296273362185	-0.030198656180040872	0.016657414577584115	-0.002920784691936623	0.0005243457253190776	-8.966217025918618e-05
77	-1.7661904337259828e-05	2.7676327050872346e-06	-4.2244974571705574e-07	6.275070569231205e-08	-9.047055267640937e-09	1.2598273082479638e-09	-1.6797734479105731e-10	2.1104056707498327e-11	-2.4172969989422683e-12	2.318845923343286e-13	-1.2758896597602171e-14	-1.6853817941057742e-15	8.250060626512219e-16	-2.12354510310257e-16	4.5214223898908974e-17	-8.74094425519917e-18	1.589352086717364e-18	-2.7644097389380505e-19	4.64159489210594e-20	-7.562181567684212e-21	1.1987837179351142e-21	-1.8510597650510187e-22	2.783168014000529e-23	-4.067241215116527e-24	5.755218755776496e-25	-7.832246847190162e-26	1.012735867681176e-26	-1.2152025045908467e-27	1.2820614569680354e-28	-9.982799784312318e-30	-3.3571302268278416e-32	2.5133036417287663e-31	-7.627807105710452e-32	1.7327854633179996e-32	-3.473117390589473e-33	6.469041943327026e-34	-1.145620586508133e-34	1.9519335699916407e-35	-3.2209321731365844e-36	5.1664034459907215e-37	-8.069619824680194e-38	1.2277120975556816e-38	-1.8172693247419045e-39	2.6096780088818763e-40	-3.616695098648472e-41	4.7921821947326886e-42	-5.9662355174571305e-43	6.729122679172537e-44	-6.234333065099854e-45
78	-3.990436017510858e-25	-3.990436017510858e-25	-3.990436017510858e-25	-3.990436017510858e-25	-3.990436017510858e-25	-3.990436017510858e-25	-3.990436017510858e-25	-3.990436017510858e-25	-3.990436017510858e-25	-3.990436017510858e-25	-3.990436017510858e-25	-3.990436017510858e-25	-3.990436017510858e-25	-3.990436017510858e-25	-3.990436017510858e-25	-3.990436017510858e-25	-3.990436017510858e-25	-3.990436017510858e-25	-3.990436017510858e-25	-3.990436017510858e-25	-3.990436017510858e-25	-3.990436017510858e-25	-3.990436017510858e-25	-3.990436017510858e-25	-3.990436017510858e-25	-3.990436017510858e-25	-3.990436017510858e-25	-3.990436017510858e-25	-3.990436017510858e-25	-3.990436017510858e-25	-3.990436017510858e-25	-3.990436017510858e-25	-3.990436017510858e-25	-3.990436017510858e-25	-3.990436017510858e-25	-3.990436017510858e-25	-3.990436017510858e-25	-3.990436017510858e-25	-3.990436017510858e-25	-3.990436017510858e-25	-3.990436017510858e-25	-3.990436017510858e-25	-3.990436017510858e-25	-3.990436017510858e-25	-3.990436017510858e-25	-3.990436017510858e-25	-3.990436017510858e-25	-3.990436017510858e-25	-3.990436017510858e-25
79	-75.8797457691096	-75.8797457691096	-75.8797457691096	-75.8797457691096	-75.8797457691096	-75.8797457691096	-75.8797457691096	-75.8797457691096	-75.8797457691096	-75.8797457691096	-75.8797457691096	-75.8797457691096	-75.8797457691096	-75.8797457691096	-75.8797457691096	-75.8797457691096	-75.8797457691096	-75.8797457691096	-75.8797457691096	-75.8797457691096	-75.8797457691096	-75.8797457691096	-75.8797457691096	-75.8797457691096	-75.8797457691096	-75.8797457691096	-75.8797457691096	-75.8797457691096	-75.8797457691096	-75.8797457691096	-75.8797457691096	-75.8797457691096	-75.8797457691096	-75.8797457691096	-75.8797457691096	-75.8797457691096	-75.8797457691096	-75.8797457691096	-75.8797457691096	-75.8797457691096	-75.8797457691096	-75.8797457691096	-75.8797457691096	-75.8797457691096	-75.8797457691096	-75.8797457691096	-75.8797457691096	-75.8797457691096	-75.8797457691096
80	-49.40079901807828	-49.40079901807828	-49.40079901807828	-49.40079901807828	-49.40079901807828	-49.40079901807828	-49.40079901807828	-49.40079901807828	-49.40079901807828	-49.40079901807828	-49.40079901807828	-49.40079901807828	-49.40079901807828	-49.40079901807828	-49.40079901807828	-49.40079901807828	-49.40079901807828	-49.40079901807828	-49.40079901807828	-49.40079901807828	-49.40079901807828	-49.40079901807828	-49.40079901807828	-49.40079901807828	-49.40079901807828	-49.40079901807828	-49.40079901807828	-49.40079901807828	-49.40079901807828	-49.40079901807828	-49.40079901807828	-49.40079901807828	-49.40079901807828	-49.40079901807828	-49.40079901807828	-49.40079901807828	-49.40079901807826	-49.40079901807838	-49.40079901807776	-49.400799018080754	-49.40079901806835	-49.40079901810209	-49.400799018187094	-49.400799015709694	-49.40079904366065	-49.40079879119344	-49.40080084075234	-49.40078526053858	-49.40089828935086
81	1.4562585555464928e-25	1.4684277154561868e-25	1.396153967052219e-25	1.8102717534741255e-25	-4.5710288476973464e-26	1.1194931976523907e-24	-4.291866311218586e-24	1.6192060904788367e-23	-1.9903375668510739e-23	-4.097440965496227e-22	6.037520978237358e-21	-5.971890796038213e-20	5.08588518879175e-19	-3.987448186006318e-18	2.9590201211686854e-17	-2.1074996909648978e-16	1.4517181134622502e-15	-9.713225175576166e-15	6.326586299787551e-14	-4.0140347562588514e-13	2.4789361060714464e-12	-1.4866174381503228e-11	8.618199625575407e-11	-4.790987534876004e-10	2.5168218801760655e-09	-1.2129572592699977e-08	4.984868427047346e-08	-1.3088214572458122e-07	-4.019097467491379e-07	1.0526625624895259e-05	-0.00011706454703861173	0.0010518024893433227	-0.008481666028265878	0.0656782492802774	-0.4119533360011403	5.894596934663594	33.513589218043464	61.04795261390973	89.70660138958951	100.0658903650951	99.29540153049972	101.18416231503326	99.2313352545754	101.06021925668063	82.14941021488976	47.44466891388006	12.88627146935928	-0.8205068127875581	0.15395075982454753
82	1.2011916800392028e-36	-1.8778055611890367e-37	2.8193680831666497e-38	-4.513910383215684e-39	3.035720411504243e-40	-3.843374114716577e-40	-2.8965762712587874e-40	-3.0208855830699694e-40	-3.005617436679586e-40	-3.0072990879297817e-40	-3.0071519351137414e-40	-3.0071564669419294e-40	-3.0071586299128556e-40	-3.0071578570609294e-40	-3.0071580418872767e-40	-3.0071580038573023e-40	-3.00715801105934e-40	-3.007158009768542e-40	-3.0071580099905664e-40	-3.007158009953633e-40	-3.0071580099596006e-40	-3.0071580099586618e-40	-3.0071580099588057e-40	-3.007158009958784e-40	-3.0071580099587874e-40	-3.007158009958787e-40	-3.007158009958787e-40	-3.007158009958787e-40	-3.007158009958787e-40	-3.007158009958787e-40	-3.007158009958787e-40	-3.007158009958787e-40	-3.007158009958787e-40	-3.007158009958787e-40	-3.007158009958787e-40	-3.007158009958787e-40	-3.007158009958787e-40	-3.007158009958787e-40	-3.007158009958787e-40	-3.007158009958787e-40	-3.007158009958787e-40	-3.007158009958787e-40	-3.007158009958787e-40	-3.007158009958787e-40	-3.007158009958787e-40	-3.007158009958787e-40	-3.007158009958787e-40	-3.007158009958787e-40	-3.007158009958787e-40
83	18.485492055291772	17.1652727872128	18.60322759392521	20.543473854569427	19.095328420689455	23.674873046706807	22.255037849479436	19.9018890797648	22.72470975349674	20.81701842879383	18.61169783169393	16.02963924601839	17.70344316413751	22.97097236938204	20.921203733226633	18.11531480686719	19.512788374537905	18.05394434572638	19.490605686923445	19.86543218007975	19.417770002079976	19.379022303090665	17.43894756308123	17.113630381684757	16.592006339246012	16.10039122868963	15.60449070866349	15.10918686083997	14.613805972363735	14.118428964698722	13.623055551307502	13.127683361898988	12.632305365732009	12.136932040513216	11.64155994413143	11.146182400181402	10.650808466297647	10.155436443012704	9.660058887611385	9.164684955331396	8.669312932155208	8.173935375253592	7.678561448560799	7.18318944026575	6.687812510448921	6.192437878010523	5.697065856204858	5.201689517391628	4.706311295107369
84	-0.0006752067643423244	-0.0006752067643423244	-0.0006752067643423244	-0.0006752067643423244	-0.0006752067643423244	-0.0006752067643423244	-0.0006752067643423244	-0.0006752067643423244	-0.0006752067643423244	-0.0006752067643423244	-0.0006752067643423244	-0.0006752067643423244	-0.0006752067643423244	-0.0006752067643423244	-0.0006752067643423244	-0.0006752067643423244	-0.0006752067643423244	-0.0006752067643423244	-0.0006752067643423244	-0.0006752067643423244	-0.0006752067643423244	-0.0006752067643423244	-0.0006752067643423244	-0.0006752067643423244	-0.0006752067643423244	-0.0006752067643423244	-0.0006752067643423244	-0.0006752067643423244	-0.0006752067643423244	-0.0006752067643423244	-0.0006752067643423244	-0.0006752067643423244	-0.0006752067643423244	-0.0006752067643423244	-0.0006752067643423244	-0.0006752067643423244	-0.0006752067643423244	-0.0006752067643423244	-0.0006752067643423244	-0.0006752067643423244	-0.0006752067643423244	-0.0006752067643423244	-0.0006752067643423244	-0.0006752067643423244	-0.0006752067643423244	-0.0006752067643423244	-0.0006752067643423244	-0.0006752067643423244	-0.0006752067643423244
85
86	20.770448680094376	19.147338788404298	19.518984086890043	19.79881489972044	22.269638569141648	21.283108769674186	21.0543435247138	22.512624622190017	21.97143266758853	19.454658280882057	20.528078510718146	20.190773844860985	19.999459353745024	20.185902159613917	21.886963320445105	20.71542288230647	21.447808595933623	21.112608598224597	20.928683241010717	21.29083912942302	19.787353205209655	18.713372141522186	18.626113491170997	20.360025650365912	18.035583560781333	19.09390491718024	20.796561263432906	21.242452594455543	21.534945668777155	21.032664055309056	21.015483652067076	21.580271128172043	20.962281366647403	17.929279458816296	15.533280471991404	14.284364858361883	15.675123465563232	18.351263891961082	18.780426217976327	18.701624585707393	21.42068606490406	23.158656717376545	22.0792340680145	23.466264042379564	25.262402027570545	23.885581390140004	23.85764830583564	26.229649515046177	25.240636167143023
87	-11.304248761123304	-11.605803018778772	-14.429208496336187	-15.173790898086438	-17.175435347062503	-17.197669176883963	-17.686043683017047	-13.27951873950866	-12.084331529281215	-10.709370994364434	-9.124617647401507	-9.178475070868018	-10.053008342113287	-10.409184970755774	-10.95066598269031	-11.629629500444864	-11.807459954142118	-12.139091470524207	-13.313774562802891	-13.097446512164495	-15.305305760689393	-19.101576670783956	-19.30944096158761	-18.37186313286344	-17.513125284595702	-17.36409122223857	-17.750628920482697	-18.734212300791413	-19.010761900948665	-16.632770363862292	-14.742814960783235	-13.98759151108662	-9.985033908478783	-9.525827358220127	-9.70762837058038	-11.490315339239672	-11.76173375873202	-13.678094470795827	-14.74382220875512	-14.044431406826675	-17.32158685263748	-14.993034567644798	-10.975802764933974	-6.009608424029963	-2.957572845494113	-2.192536440477994	-2.447540902652719	-4.170991354896245	-2.689860256454253
88	-1.0192952847236114	-4.808664835326496	-3.874063718680347	-1.6584531690794648	-0.47944804934547847	2.048627953887305	2.823713605783041	4.710193259654318	2.6186167081425396	2.3532890454277577	2.9766787900443745	2.6245762138574804	-0.19433399020647357	0.009487986867824816	-0.47211408923674014	-2.202069242966715	-3.1614305315280973	-3.21003286123738	-3.1354076461960148	-1.5824137568301069	-1.4559226427314655	-0.919422552890012	1.1496937187063736	1.9572492825172532	0.9512091182376281	-0.39824198792986465	-1.3569339652420922	-2.147932506044782	-0.8809519145034415	-2.6396988371328405	-3.1252833105475304	-2.8863061643544228	-2.872369037939407	-1.5331623336843876	0.9279796722363898	-1.5805266250186207	-2.6020923670779297	-0.7043858610868483	4.432249668814848	4.512133992070815	4.681646773181214	4.957740503056144	3.059850362331943	1.9648525239374663	1.6082424503432122	1.7285504875622735	0.009724580918913261	-1.1441883386499967	-0.978674427870601
89	-13.332606452939558	-16.21306994834469	-17.60280840164487	-17.54925568588982	-17.09893392117482	-16.119071529662982	-14.498409492157975	-12.472134421822474	-11.077469030076074	-13.660312069835584	-13.697340404388441	-13.511956324606132	-14.979601098727926	-16.64751721628531	-17.98016096699739	-19.515800722681092	-19.343851893671037	-18.965574104647743	-20.092873610229617	-21.71604923512892	-20.797323367327223	-19.674274425794067	-18.220132305279698	-18.279114324935087	-15.764363460061304	-14.633317310056185	-16.287427018038343	-18.090638181006476	-17.09785396268626	-17.02145131148007	-18.41818492753942	-20.61589737358249	-18.852794361733494	-10.396447855106643	-6.7084501253261095	-4.73825798927902	-1.9779239493769296	1.1646604069452309	-2.1800247535549317	-2.036528132428657	-0.2791138894472027	-1.7585520791814702	-2.6698489813069983	-0.7867974617347357	0.3465044705412055	-0.7102299814867052	-1.0237117913396787	-1.3994246459242419	-3.7885850911484056
90	-10.070032390531352	-9.827111347134903	-9.910981320504838	-10.2389227148851	-10.352189636137396	-9.06613819269068	-7.906127044134998	-5.807130020890398	-6.5561078122602865	-5.305323882152273	-2.701354000801416	-0.0032126754061749807	-1.2716637909980903	-3.1681577227308253	-3.423560637398623	-4.510487474250574	-6.79761670379883	-6.093014170600412	-7.061573496751599	-7.4932709975871745	-9.196316799567612	-11.170847357340705	-11.44625312571032	-10.499471822317105	-6.86765267055501	-3.468304641063824	-0.693995276835679	-0.6734374138990802	-0.16171775823330847	0.6694377477906244	-3.1227429226470207	-3.9026178423581683	-4.280424395308522	-3.4826518633502275	-1.40601122823891	-4.1766254887323555	-6.643701847644273	-7.688998419285461	-9.188304926845234	-9.72359642350635	-8.989196359044591	-9.696755142333451	-9.128539465560856	-9.217009943636953	-9.638134004926805	-8.966242022936392	-9.289989572826322	-8.500987493067228	-6.526550340123258
91	-5.552737612223467	-4.262808788301328	-3.4210496742824716	-3.814459562125535	-1.6640580776971632	-1.84211418028994	-2.139420128689707	-3.451677395236956	-2.923281853243182	-5.893451658227221	-3.6735601028870377	-3.6742188387056984	-2.5302391060317433	-5.138041460719748	-4.289171223729596	-2.091625983122853	-2.0588353372836963	-2.684647784769652	-4.067836383085634	-6.224854136856209	-2.0084409156641385	-2.570390866301267	-3.246376809556338	-2.9151243011292394	-1.4246240271055228	-6.314370255082196	-4.2580386369313175	-3.8301900121860086	-5.037444310224643	0.22732167463638575	-0.1410687647921094	0.9974889171497523	2.0740455678411394	-0.6887376576008393	-0.547764420261089	-0.6702773924637881	0.760795967175639	1.49142414488621	2.458997690698453	1.196945181540741	0.5425592315059617	0.9939977257382253	1.90131485300833	-0.7351162961157485	-0.2219372127332946	0.6439426044843799	0.4378485389560609	-1.514293121837241	-0.0627523302887738
92	10.95934276366016	8.820980185389672	6.945028725154671	7.972606672050787	4.906654954139242	1.180621232266489	1.432965563582286	-1.5637328291282984	-1.3507666400262792	0.9178249721721983	1.5990428750853738	3.240366164489245	7.305951487322247	6.944060718530238	9.398529176643066	9.462106319707189	9.398634546221288	9.637196222929404	9.4071695060331	9.924075468869987	8.16645760918226	7.408119233403411	6.514492752517555	1.393946571385726	0.12254328176858564	0.7822541918514361	1.5742031604162037	-0.5500364905930013	0.5711881697534125	0.3848723212454388	-0.7330511592282818	0.2889526130145157	1.1311329259733895	2.859700781207877	3.1583973704213406	4.455719366499139	8.356884798914322	10.141895465157845	9.235464014699886	9.70750937025673	10.048427179739107	9.217921654686833	8.042908161697639	6.791858183608809	2.8989820131726702	-0.7097938516259461	-3.298338551188486	-8.078133877927065	-6.883995682903063
93	11.448938120700888	10.516235417510458	8.288605341893458	8.089354819572847	7.756401926007214	6.099067737970586	7.530582899947277	8.356451274697491	9.546222081848157	8.642905019498983	10.030744282149868	15.236291665375305	14.191005819993023	13.98323361442553	15.409090630015697	13.11447850355826	13.097333322655714	13.966926303812429	14.0703309881833	11.488727010021137	11.58559683107562	11.820097238407172	10.909895116674733	8.761343629509156	7.710002126070933	7.408787916522016	7.112544369368123	6.821352965978036	6.527465949310013	6.2460611041962295	5.883094035827483	6.360680026829726	7.402206677592801	7.06213682952	8.174943792896869	8.604258336566431	9.353554729334306	9.904992425548826	9.461715690399544	9.371742653755348	9.808741153772246	10.333728798628428	9.768243426124116	9.00139891405982	9.315133857709213	7.198601731719663	6.835777257299881	6.387035360203072	5.957976116639614
94	7.939553069270161	8.568327877626558	10.815157449693714	17.09911514187415	14.607498551859152	11.69720467436332	14.839664447823537	14.901023470110346	13.993545849050236	12.935717459448199	11.127540895063547	10.348243146599827	11.247261370191566	9.12753762646642	4.7771623880241805	3.5419364939559017	4.115493233936746	3.1845496384420358	4.1612765426890235	9.315113809998735	8.299527705719072	9.967353949514006	8.596179340727446	3.749627768358664	3.803371348977919	5.378808546644876	0.23489975811222052	0.05669995765379099	3.3277675372297324	6.270008001640562	7.617934535319023	8.874919735958002	8.778296408512603	9.395967535634782	11.11477694380288	10.001691179658991	9.334648594898212	6.643153825112549	4.0567743733162445	3.4751159470007593	3.141801153345156	1.5445676956809251	0.5152021022581295	1.254729562968464	2.7494045863041094	6.025191736008765	10.679387515548427	11.06759982390345	14.338820338390647
95	3.3015129478327765	2.214557944446014	2.304079675382212	0.31994583814113753	-0.7389093356445073	0.7917447005869747	1.1115594901525014	-1.894069491569411	-1.9647179958538459	-3.9918249196949915	-7.811028362877892	-10.521806962024016	-11.258639614081034	-4.41020345791722	-2.4218993069891326	-3.233182868929134	-5.791843260716732	-3.844290924730018	-4.762770930480627	-3.2793478329454473	-2.6181054548177656	-7.846559252356045	-7.5901232839674435	-4.741438943779798	-4.188507791064367	-7.6937769094446935	-8.034358343870835	-9.212666362026312	-8.636799631359295	-10.443669454469571	-9.244282256365523	-8.384876782040351	-7.152289021079611	-6.089180572087784	-4.558525739595382	-0.6710594459118226	0.5963334801101894	5.570639888078759	6.908618505641911	7.154001800329084	9.37365845462169	6.702595882264518	8.897745577799554	7.883644781199152	8.182220748636325	9.621572115645321	6.790955237557384	7.630450822908713	8.844355948009792
96	1.510197989769722	0.11558449803782622	-0.23074423015296475	0.9507776987707786	2.117288526172622	1.7200632121596868	0.12395614378165476	-0.3384665554306707	0.02090493007356997	0.8133133453280621	1.9795647134321044	4.262610261464516	4.163070786080894	2.9310540685245385	2.4164937297480833	3.5109850613200493	2.5419515601951232	1.4616025266941293	1.1191536455559827	1.3100972526041232	1.479550080292455	-1.1291005478020324	-5.076104086477237	-6.113918154846708	-6.241593258230871	-6.153398428343898	-6.178125379229677	-5.893085448864255	-4.813117471348541	-2.764758511124832	-0.5072201150857012	0.059262388537298705	0.1521620608342502	0.24883573596284947	-1.0926047160291432	-0.032953481330380896	0.5770908637901542	2.9229926096977863	5.687587247290502	6.355119097067032	4.642550281278268	3.2856634293720646	2.0449267692499333	0.7535284335950507	0.5176933921337579	1.0603174436974	0.9148733536110569	-1.5249969333271167	-3.89267206330436
97	12.814340439048067	12.16958483454016	12.797269767357093	13.919049596372133	13.257657759717546	11.686638416394175	13.244793937694425	12.00254841910386	11.740814556216378	12.604436520045795	11.637194297945967	12.20014637626548	11.268342130282605	11.14740961945968	10.31719419305378	10.909607757428333	12.567589301237973	13.33543964535616	11.82869313953394	8.710414787251807	10.59354246243116	9.543649757725348	8.080307487824669	9.787477899543418	10.477155203336395	11.390448528153911	11.23253350932535	11.204620422749073	11.052615176158866	11.71789669952139	11.42820290677254	10.6309373751278	11.284731868044418	11.382547878526438	9.966059088045512	10.391628779917482	12.273294197856245	10.356513461628623	12.374659795149398	11.940907583727096	11.536817288519657	12.29591135934345	9.708764996833253	10.498902020000429	9.127650668418525	10.508584844595404	9.820294252433982	10.926015896446643	11.321765739438305
98	-9.187850133487984	-9.325382408228506	-9.566847301141891	-9.924952983567692	-13.13519444156406	-12.813469359337134	-14.118955068943023	-13.329669401460123	-13.865525611464442	-14.798697408353618	-15.827009364201345	-15.967419832581612	-15.786623558633764	-16.484577273038205	-16.629097136267347	-17.634567520880076	-16.58823462751304	-15.967308824569983	-13.94820024108985	-14.000109064893842	-13.466995335487837	-14.115091865321432	-13.348623476355904	-12.188026666717057	-11.324451496434364	-11.36064182844089	-11.119537946609363	-10.731273208484595	-13.143079480694958	-15.572374289896722	-16.98695782486262	-17.374054354521903	-17.502085251736816	-17.494786730259804	-16.480666374199508	-15.645488610612936	-16.373529876639182	-18.28640196677403	-20.13253247947152	-21.379362266936347	-21.251287957259763	-21.13168573936413	-22.280783731640433	-21.60594006664968	-21.867212287952505	-20.256073657910406	-17.47957838212372	-16.411413829005774	-16.8457661678682
99	-10.413985440580376	-10.760216043757907	-11.319934062083057	-11.766623710793198	-11.885542153125904	-11.963641123851296	-11.031694287239624	-10.560036701173615	-10.740896738015167	-12.146465541674303	-14.095271458863607	-14.354345588233954	-15.358141423821088	-13.885603917076374	-13.789230338638234	-11.283759472269992	-9.802045598671334	-9.458058420709513	-6.952619770959927	-7.721926437168655	-6.72846452542089	-4.656036671272929	-4.639141044050206	-6.839250329086369	-6.85443326902832	-6.075303592730009	-4.368581557052707	-3.4793241524497915	-3.1184304292335128	-5.5014004004165145	-6.9491447211722885	-7.7770317729877405	-7.04727406394219	-6.98457443197352	-8.38893524005676	-9.392011439925383	-10.074817874084864	-8.107298335806355	-5.326213174393573	-5.7822851815722345	-6.269679026638386	-4.309821986376306	0.722734548512804	2.922623276166675	0.933291296697476	-1.9222505755762285	-4.225260590468977	0.06349774095076555	0.8300455861658804
100	58.65191746504633	59.26518269304851	59.98727017879593	60.56194239480512	61.94592534927127	62.15768813950097	61.75165079609824	61.40399625271598	61.048097882603464	60.690086042467634	60.369616974585135	59.602041318024185	57.72759344514622	57.845717934311004	56.495556004587506	55.685403022787646	55.76332949640747	55.875602528456916	55.046324278292026	55.34722305974076	54.33889543757392	55.099414814523236	53.90265885031564	54.01128630098243	55.53714762247905	55.511091275185514	56.10048051922106	57.52423879711511	57.54537012554113	57.06440511255001	55.78150785278057	55.78846251898191	55.85600088238177	55.79107496303728	55.94533887431664	55.21062122878225	54.16826768844778	54.94122162064871	55.23334057023795	55.59520231650476	55.93005040196241	56.30986519766042	55.16194926567608	55.50535927514114	56.55073658278379	55.32931658998235	55.174090625864274	54.82739018774925	52.61212338575407
101	-5.38201664538289	-8.000768505432639	-7.937211318379099	-8.545221827436109	-7.441104442474533	-9.724072796633202	-12.040914371117637	-10.959592823104657	-8.657559646816622	-6.220273456282854	-3.5241718218500893	-0.6166743644711588	1.050552609491163	3.8612400296213067	3.3044270988739086	4.952693455559945	8.018821044754475	10.125607097350354	12.292973538628289	14.387376644678724	17.425530363575547	14.445235410926045	13.31872683729459	9.391535711395932	5.882687491445218	5.215881390687628	4.409653504323408	4.356585279659129	2.7592689916355084	1.68248706342262	-0.7228949527546717	-1.354714265579382	-2.3594481909787532	-2.184348186973587	-1.7883087883730155	-2.6535181603136593	-3.985153859805415	-3.1819617060515597	-2.4241873210834726	-2.4701314538672747	-1.8947555504831541	-2.2600251660897612	-1.6226370074929335	-1.0847912792417702	-1.3767630739563685	0.000677220916898591	-2.468172756444808	-5.427119869748672	-8.650770072191314
102	-4.4769156493632565	-3.608429613888653	-4.053647374186433	-4.64859912096788	-4.560834438645216	-3.660486054103096	-3.7800264373318555	-0.576661585879485	0.8329610734807389	1.012581116846384	3.799970317096559	1.7573411974946538	2.4367625975070197	2.2370218790728984	0.5679449602716389	-1.0661836208589293	-1.4182487902544452	-1.415418180163364	-1.925409668489479	-2.307657411096386	-1.349800935829883	-0.28534265455102314	-1.8363353986802835	-3.9130572022271366	-4.202402934033522	-4.1939056818138525	-3.8791440182112353	-2.8099391132853455	-0.9190956717858327	4.6323045084118135	5.983478008165967	7.679792919201724	6.579293974899834	5.815747239362899	2.093208709949444	0.16402754744832748	-0.17245780167121438	-0.9699704373739024	-0.9660760340761954	-2.04532971053073	-3.112826383016433	-4.319139470393544	-4.052936125134224	-3.6485560700786124	-3.6632894658487984	-4.058573537427556	-6.43204608322641	-6.574538902319183	-6.5330081883981705
103	-58.81470843489171	-47.67371968267992	-36.48696239801298	-25.286728978788112	-14.202893941349963	-2.708575917931995	-1.9794062683961187	-3.6403695610725464	-3.5761285305700596	-4.294801419501283	-5.756880041273291	-6.731775193552366	-7.099208860733171	-8.363890756054246	-10.446097741260104	-10.865229714989425	-13.713942239624785	-15.166122149774012	-15.675631264501781	-16.663231017594576	-15.886493086906285	-16.543260314864696	-16.270831637149875	-15.63216086782473	-14.125492400239935	-13.76157359703862	-12.069649321118803	-9.859431593748198	-13.015358354117382	-8.424350820060909	-5.201858820494806	-6.423197885135863	-8.603259467658404	-9.206429369333591	-14.680509539079239	-14.806585630869463	-14.593506433761476	-14.602404384445393	-13.47376682501573	-13.76820872336377	-14.483592282928704	-11.447580838210229	-13.056056760788223	-14.1385113053122	-13.55889685843998	-13.521747327855934	-13.69466490024682	-11.834177318604745	-13.8403869818344
104	-1.5314573329550782	-2.5784606812343753	-3.066557242500096	-4.259613641263073	-3.0675669166335737	-1.6908037645386074	-1.3299977324074206	-0.872018256846161	-0.3659422516045936	-0.9227480952414169	-0.7680392688145048	-1.8058682381639386	-1.7769626528323528	-1.4761005550986184	-3.2634373141663957	-2.11159259268198	-2.2702717322762425	-1.0872821907257872	-1.8011855485062682	-2.332322748304243	-2.9008290374075543	-4.1774665269191615	-3.4054429144327685	-3.0255709864726654	-6.834330858537513	-8.349379437154283	-9.428268675914282	-10.314891375177467	-10.05398285187276	-10.518537707818957	-9.10939642010107	-8.407061562558184	-7.58367332164476	-7.117199429194159	-6.312003729151819	-5.58054061316497	-4.83611015070062	-4.230156067221749	-5.105523529085978	-5.674233168880384	-5.758933724532682	-5.432231276015671	-5.196828773569479	-4.949107879646633	-4.703255835785804	-4.457132194591551	-4.211056515178093	-3.9649191276667892	-3.7190686752255857
105	-0.0007031054850196933	-0.0007031054850196933	-0.0007031054850196933	-0.0007031054850196933	-0.0007031054850196933	-0.0007031054850196933	-0.0007031054850196933	-0.0007031054850196933	-0.0007031054850196933	-0.0007031054850196933	-0.0007031054850196933	-0.0007031054850196933	-0.0007031054850196933	-0.0007031054850196933	-0.0007031054850196933	-0.0007031054850196933	-0.0007031054850196933	-0.0007031054850196933	-0.0007031054850196933	-0.0007031054850196933	-0.0007031054850196933	-0.0007031054850196933	-0.0007031054850196933	-0.0007031054850196933	-0.0007031054850196933	-0.0007031054850196933	-0.0007031054850196933	-0.0007031054850196933	-0.0007031054850196933	-0.0007031054850196933	-0.0007031054850196933	-0.0007031054850196933	-0.0007031054850196933	-0.0007031054850196934	-0.0007031054850196928	-0.0007031054850196962	-0.0007031054850196786	-0.0007031054850197626	-0.0007031054850194245	-0.0007031054850202377	-0.0007031054850239138	-0.0007031054849435326	-0.0007031054858123958	-0.0007031054781039842	-0.0007031055400417643	-0.0007031050724767594	-0.0007031084468955825	-0.0007030849452160125	-0.0007032437397619806
106	13.017719034287751	12.850835050082097	12.880497087682485	12.67748260171841	13.257743002032313	13.62725597767195	13.048357455070331	10.977559548965274	12.47851106276336	10.213227010506316	8.374520210735227	9.63745631881369	7.488359905012302	7.850846874294859	6.503402595125294	6.607263612823047	5.387034607028269	5.001216910877588	5.691325744335089	4.339373354024318	3.6951545404790807	4.390407552944069	3.8706693760314295	5.035519148963559	6.976949503280522	7.5076598467452555	6.126238165211177	5.900848954096432	4.82308040260591	6.049557640393871	5.253682639516015	3.048238143301802	-1.7823706128321106	1.3732637607617448	3.3338647834727624	2.428080535227707	3.3433437856945005	2.9735722912523244	2.9206384321515486	3.3947654080061227	3.0627417908636545	2.217290875379547	2.5870398094368596	1.2601102843229057	3.5638507968359505	3.8557404781291496	3.1356890105327295	2.6491779726225673	1.3568543720503925
107	-4.79808560797909	-3.0998919906484304	-1.9737389652346948	-0.40861857549858627	0.954274533102172	0.779787380311376	0.7477526700916073	0.690829070831974	0.6377263069464263	0.584043790793352	0.5304558925415819	0.4767867846907734	0.4236089022855296	0.36708270163009615	0.3331382033214112	0.1677067267800112	1.492969625156313	1.5019008064163302	-0.3291279236604936	-1.2150205269253362	-0.12481480366604103	1.0246364885800787	2.182284074141691	3.342492133570083	4.83031305553186	4.844072117135909	4.717181738425026	4.478242142246003	3.7992376441562072	3.624736052278152	2.5084672782114694	1.5054035928630398	1.9903637078454395	3.0603759316802766	2.241531555739037	1.893526553736308	1.5865683205837655	1.2805281655268814	0.9748948965602153	0.662797569703443	0.3916464077812094	-0.11736189078407477	1.3932862385566196	2.688766991720321	5.8219366613787855	5.95954166818828	6.556126917452488	6.199343891096149	4.962415778447728
108	-0.9385934648065444	-0.1704543645220724	-1.6625910869462928	-2.7901214227089497	-4.1696803245287555	-2.612903201555042	-1.0241967863817223	-2.2535655708807525	-1.35004553418338	-0.23499599290396134	-2.8097058679017834	-3.1535085798821996	-2.6989930229088657	-8.980025947368361	-2.9304698100268496	-4.897795696879967	-5.035710980844826	-4.528636645607634	-5.226531221753049	-1.0785281576630439	-2.7669895279109085	-2.832768658805392	-1.413247309148403	-1.6766795050655219	-1.0568519782871988	-0.8989501942363205	-2.9289935006420933	-2.609010900352345	-3.7126519690123274	-5.371179212064419	-4.78501948353626	-5.065981916353749	-5.815363221083487	-5.3571433601074006	-6.481273053510137	-5.328309871305834	-4.369231442618073	-3.8162695602056544	-3.239857833706509	-3.353025618007308	1.706597495173341	-1.4444149921967693	-1.3169856240356808	0.15846427332623136	0.7218410669396604	1.2860215837726088	0.786279300591346	0.5199912038647625	2.3088500642349743
109	-8.872288862288102	-9.252021157098795	-9.76105048219329	-8.383460861485922	-9.418080952361507	-7.137596477261596	-5.148274612364318	-2.14927637634964	-1.2731022530248879	2.3190735730512557	2.9345912608883964	6.134795683343924	9.322023957202362	8.899431177411344	7.9685432747332925	5.438885590241767	5.739041523681294	5.49030379452924	5.201320405298304	1.7635442782187312	-0.168575157070336	1.55929222764982	1.706227612515903	-1.5799950974017065	-2.875047721861634	-3.852104588355431	-5.368373141998106	-5.122675414514411	-4.830717281441665	-2.4981354659316253	-0.6360807116341007	-0.4716563283661088	-0.34102940695383666	1.5726028909305683	2.1670088681523367	2.28444422452381	3.539357106953517	1.281520990462809	3.0391624345921144	3.0226288272243096	2.9677909299403353	1.9570787363472135	2.655927395518532	0.9127579293741803	-0.09301735249697174	0.22437695909022182	-0.25522643228507036	-0.4838154511294732	-0.3061296288922435
110	8.885084132595182	8.558084313117789	10.647023317916847	12.515109986022026	12.911498625878068	12.032842428633614	13.00063067318942	11.806430927232682	11.22839882526199	11.241191588543572	10.331515670101922	10.299059440498866	9.438793928125449	9.626484724048595	8.791650596095181	8.224421373353493	7.990380751813191	7.718476514835686	7.45292239309876	7.186385135885118	6.919996998050024	6.653587538082903	6.387180566322485	6.120773195629283	5.854366401028571	5.587959125466597	5.321551838142838	5.055144924057771	4.788737699452824	4.522330896407908	4.255923599513082	3.9895164760402935	3.723108393557652	3.4567092258298544	3.1902483560228774	2.9241906303186767	2.655557348829049	2.4025514016298644	2.038516532000827	1.9506594744600108	0.6634953057458972	-0.8767608230054407	-2.955160558149416	-4.1077500143345205	-4.171300200519838	-4.485301973198446	-5.519043819398554	-5.672735003383167	-6.209121439959198
111	8.416056503237023	8.864164389427131	8.30705173750745	8.464789881247789	8.55890512445557	8.666511551052814	8.771750554031243	8.877423328059258	8.982852393735484	9.089301123377844	9.190158592379703	9.315338710409698	9.130772484634548	8.423068551450335	5.377149099399688	3.5912801057255024	0.7785594806564262	0.019002371412966568	-0.7008139552189192	-2.2561764843416157	-4.071069673914543	-4.400295629778533	-3.5584705316633887	-2.884954152153334	-2.9500180378466254	-4.847749536335783	-7.164671476239576	-8.021456681358437	-8.791444497288651	-9.19015768584918	-9.051372877132714	-9.047523037694589	-8.810343430447936	-8.496715018212953	-7.191889840425958	-5.8986432975124	-1.5982785368451928	4.339133991482164	8.481688974856546	13.906188508892363	16.99050157740158	19.122132969412867	23.366300925075983	23.50839247564455	21.447421494104283	21.419506870604387	18.43336108908013	16.256881893173606	14.965746614430238
112	-51.2852248592718	-51.2852248592718	-51.2852248592718	-51.2852248592718	-51.2852248592718	-51.2852248592718	-51.2852248592718	-51.2852248592718	-51.2852248592718	-51.2852248592718	-51.2852248592718	-51.2852248592718	-51.2852248592718	-51.2852248592718	-51.2852248592718	-51.2852248592718	-51.2852248592718	-51.2852248592718	-51.2852248592718	-51.2852248592718	-51.2852248592718	-51.2852248592718	-51.2852248592718	-51.2852248592718	-51.2852248592718	-51.2852248592718	-51.2852248592718	-51.2852248592718	-51.2852248592718	-51.2852248592718	-51.2852248592718	-51.2852248592718	-51.2852248592718	-51.2852248592718	-51.2852248592718	-51.2852248592718	-51.2852248592718	-51.28522485927181	-51.28522485927177	-51.28522485927194	-51.28522485927105	-51.28522485927539	-51.28522485925739	-51.285224859306346	-51.285224859429654	-51.28522485583563	-51.28522489638503	-51.2852245301215	-51.28522750349574
113	24.761785697465726	24.407056638488854	23.449337472155335	23.702737278067545	28.37243396452797	26.252586206421753	27.50252017640635	25.27128249175759	24.782536397377754	25.423115215411357	24.060752701875586	30.411850163176624	27.18831772837538	28.391057161320276	29.265103278371868	30.063805728327665	32.65221055896325	32.21309776749615	29.988389273970952	27.929031794774517	25.84495625224983	23.75807126709941	21.710915125735298	19.456321174341724	20.121278007571348	23.92509326672699	30.80909223862433	31.081864452187588	28.591860755822722	28.493810020264817	29.70019538920984	32.02174398039119	27.610276003171663	27.4930471520657	30.871106473336496	28.47970965532018	30.924040779600844	28.820616893383203	30.540802627036967	31.246583669295646	31.29782458254138	31.258699563038775	30.728431197789547	31.29993248208507	29.723399933919325	32.62378844360198	31.505108320904654	31.872084133231397	33.634262718657794
114	-5.770978919285078	-4.5446945061807185	-6.967856851368431	-5.190183630310756	-5.14564178783138	-3.2043460089078764	-3.925175271602953	-4.1478519498135	-1.3803705331794731	-5.0199834506559995	-5.537764633796321	-6.370505509784536	-6.024282721370284	-7.393749966553457	-10.042313291366625	-9.39626123626865	-9.11723285263973	-9.162741163116593	-9.200145904710993	-8.285130058244754	-7.271021921033366	-4.98920138223653	-4.8284632800008325	-4.193491660650366	-4.83407400521007	-2.8862795221692608	-2.0128447204938027	-3.9253883284514757	-5.72401300773388	-3.6919962360834404	-5.682661438747658	-4.691060368106321	-5.7744238136403325	-5.688886394957308	-4.39071157831107	-4.792723597764933	-4.960980167432481	-5.532201917489317	-6.774124407266939	-7.437903058947953	-8.371805383935353	-9.013026178831943	-5.082712817754356	-5.943654915236948	-1.3625594689988674	2.893852196606332	7.410045601163944	11.645956323718366	16.850569515524654
115	-0.9017782960235081	0.371424161981011	0.2990817816053166	0.8479644794715853	-0.004024864730546085	-0.6946762155326311	-0.055938640322764854	-1.0979738083465875	-2.097958251133491	-2.1790210312640212	-3.0735927677345956	-2.0596269424749067	-1.9054156738393146	-1.0774047877914938	-2.0444714532591206	-0.6305205387086517	-0.08191784733830332	-0.49475661808619265	0.5940808639790305	-0.05828837194418668	-0.9877327014561246	-1.2909540770927777	-2.0211095219045916	-1.4227623211332414	0.29388541830953585	1.6410228316925526	2.953832374300241	1.4761412537311855	-0.01697852029991509	-0.19199798607085228	-0.8679338524930458	-2.928712689308945	-3.049251470384391	-5.580106910221289	-5.5191035595930416	-3.8282722799820235	-2.5052547011521824	-2.7464496477898734	0.5058969071543373	1.378450449566543	1.5823259353566428	-0.8739144126771023	-0.994524319202263	-1.4084047960210384	-1.052801892771157	-1.0409947737348517	-2.6211913627937307	-3.8845017169184146	-4.5490893030274435
[truncated: 251 more columns]
