# Supplementary material for: Graded recruitment of pupil-linked neuromodulation by parametric stimulation of the vagus nerve
Source: Nat Commun. 2021 Mar 9;12:1539. doi: 10.1038/s41467-021-21730-2 (PMC7943774; doi:10.1038/s41467-021-21730-2)
Supplement: Supplementary file 4 — Source Data [file 41467_2021_21730_MOESM4_ESM.zip › source_data/figure_S5E.csv]

	charge	rate	eyemovement_x_1	eyemovement_y_1
0	0.08	5	32.45853261622235	14.270743645336504
1	0.24	10	-0.9355428355332872	-0.8987166423742196
2	0.1	5	91.820985636632	0.42050754554418185
3	0.06	20	-0.9917880960359446	-0.8743873577826548
4	0.02	5	-0.6398007791518768	-0.08533691468701118
5	0.4	20	-0.9934756450622958	-0.9670793456568142
6	0.18	20	-0.9616189932651987	-0.9105017727405812
7	0.01	10	8.266088698703618	1.8682331184050176
8	0.14	10	-0.9734039146197135	-0.8513009685906089
9	0.72	20	-0.9918573865642092	-0.9628512633049859
10	0.24	5	-0.9369037079877538	-0.6409966555994269
11	0.02	20	-0.9926437425708691	-0.9328312252381155
12	0.28	10	-0.6069373056802086	-0.6980267665443498
13	0.03	5	-0.8383650232012172	-0.16574363987583826
14	0.01	5	-0.8357899042866235	-0.3739424082708253
15	0.1	20	-0.9757495135402061	-0.9229868966067539
16	0.04	10	-0.9359763186488992	-0.8272646300770846
17	0.08	20	-0.9862859867940823	-0.8533495277408751
18	0.28	20	-0.9913605478337328	-0.8790986339374941
19	0.56	5	1.0133956755541944	5.436658377479945
20	0.2	20	-0.8286253493676997	0.2179728177185044
21	0.72	10	0.1622798976548316	-0.47882743668015937
22	0.18	10	-0.9676117974691112	-0.9059473442925989
23	0.04	5	21.643421081476358	8.653536979767887
24	0.56	10	-0.9523517189221492	-0.8277327633726334
25	0.56	20	-0.9749480060109756	-0.8973647884560275
26	0.03	10	-0.47546091698921966	0.2277221262621409
27	0.4	5	-0.4428420244862604	0.3780474158764318
28	0.14	5	-0.8271655231186753	-0.47164619769325394
29	0.36	20	-0.9863280234853775	-0.9392026486485596
30	0.12	20	-0.9274384710520082	-0.7881883162795036
31	0.09	20	-0.9882257654726238	-0.955344343012645
32	0.09	10	-0.9443671022794498	-0.6928463821587383
33	0.4	10	-0.9689478042418875	-0.832475744159975
34	0.1	10	-0.9658009683804997	-0.7489762630885555
35	0.36	10	-0.9828326079088933	-0.8529250725730808
36	0.24	20	-0.982494034551674	-0.9472130494683175
37	0.06	5	-0.8486473186106607	-0.4432398853635151
38	0.2	10	-0.9568582349341457	-0.8365409214902921
39	0.04	20	-0.9879676880381811	-0.8999763375360956
40	0.03	20	-0.9780566005879829	-0.9708514526527825
41	0.72	5	-0.8621259678691546	-0.6333296208639788
42	0.07	5	-0.9104341506549236	-0.7083909067390468
43	0.05	10	-0.822517546424283	-0.11997588224709198
44	0.2	5	10.989394859441456	1.1504181338657744
45	0.01	20	-0.9841444922697107	-0.8956182294665826
46	0.06	10	-0.9641327904788322	-0.8377768642547997
47	0.12	5	0.949375527059721	2.584813919862982
48	0.36	5	0.7215739780551504	2.466187499646978
49	0.28	5	-0.9124615839221322	-0.4659241993863087
50	0.12	10	-0.9541833022698002	-0.8290920885627631
51	0.09	5	-0.8661376111673994	-0.5641457710158326
52	0.05	20	-0.984925788212061	-0.9212154378026892
53	0.08	10	-0.809848396027788	-0.5714104040011283
54	0.18	5	-0.8570306347230133	0.0550679052244365
55	0.07	20	-0.9630237756862562	-0.7663873350733886
56	0.05	5	-0.8678241808484244	-0.31809055283781046
57	0.14	20	-0.5769143061976306	0.7921225090537994
58	0.02	10	-0.965915920901516	-0.8189811962885916
59	0.07	10	-0.860196943970437	-0.4108000513865294
60	0.08	20	-0.6453856729341795	-0.8199744018537709
61	0.72	5	1.507353153953027	3.8031686111846317
62	0.12	20	-0.9624031473143748	-0.9363047468123668
63	0.12	10	-0.9291401843445755	-0.8379630961392854
64	0.02	5	-0.32832328860823234	-0.1328732251224021
65	0.14	20	-0.9275527319805174	-0.9263877013891115
66	0.36	20	-0.9579201572555893	-0.9379241452867545
67	0.08	5	-0.5771056343994152	0.11322675629923573
68	0.4	10	-0.9283936337919665	-0.7840582718917009
69	0.1	20	-0.9238773432770793	-0.8420101437926129
70	0.05	10	-0.8683889088965173	-0.6590707242666559
71	0.28	10	-0.8900777988993643	-0.7524387703709138
72	0.08	10	-0.9441566773176602	-0.7954887333504174
73	0.2	5	-0.5167488816901736	-0.3651771230461318
74	0.2	10	8.043066530891434	3.0907871630133386
75	0.01	5	-0.2176655288672768	-0.29598825489302033
76	0.36	5	-0.763858129175798	-0.2313683980506426
77	0.4	20	-0.9770854862608488	-0.9586668663950915
78	0.24	5	-0.5387076013066483	-0.5360627590594731
79	0.05	5	-0.4732943274828296	-0.10113854012782016
80	0.02	10	-0.9103441322511209	-0.7478491153793917
81	0.14	5	-0.36637018868313215	0.8607252318173405
82	0.1	10	-0.9124307225250574	-0.5212440887887677
83	0.72	20	-0.9806942637977624	-0.907969283557206
84	0.14	10	-0.8873887235147082	-0.7855627922338687
85	0.05	20	-0.9700133360577616	-0.9241393438604029
86	0.18	20	-0.6961853582131349	-0.6051281665380666
87	0.06	10	-0.9067586420581455	-0.7977230344867069
88	0.1	5	-0.3709960681817831	0.24681624593636764
89	0.04	10	-0.8539859964904519	-0.7350700553731987
90	0.04	20	-0.9827500990689848	-0.9597432715363141
91	0.01	20	-0.9852597909085699	-0.9373596581089128
92	0.01	10	-0.8493406612966659	-0.4760634098884072
93	0.02	20	-0.9868274919700488	-0.9584094344138185
94	0.07	20	-0.9653370962670912	-0.9534440292197588
95	0.72	10	-0.897065362158288	-0.6777282662513597
96	0.2	20	-0.979412218439388	-0.9629507772928094
97	0.04	5	-0.23200618800820386	1.7687669359462344
98	0.36	10	2.786640064074926	7.8698940717227055
99	0.24	10	-0.9210138236878437	-0.6351451716394123
100	0.56	5	-0.6336095456019989	0.17947199565701288
101	0.24	20	-0.9549260120496473	-0.9372274609303433
102	0.03	10	-0.8465623676483502	-0.7903891609155175
103	0.03	20	-0.9698887849093937	-0.9318751821825026
104	0.18	10	-0.8004658597007883	-0.4242521447824232
105	0.03	5	5.109703102316151	3.9709846769692727
106	0.12	5	-0.08194866260241963	-0.20196522642827766
107	0.18	5	1.561859979012674	9.015235928403973
108	0.06	5	0.09041204021261014	2.0294515768463612
109	0.09	5	23.169066042486005	12.272691473576344
110	0.28	20	-0.9777548092304403	-0.944924660041258
111	0.28	5	-0.49266755840286386	0.2041332699232805
112	0.56	10	-0.8058040334699014	-0.8589142585047003
113	0.56	20	-0.9888754362091053	-0.9543612156165624
114	0.4	5	-0.24084618531369426	0.127884783783385
115	0.09	20	-0.9799882302487963	-0.8573440492007722
116	0.09	10	-0.7778123897574569	-0.6693873060054323
117	0.07	5	-0.3966956426902685	0.2195214761825841
118	0.07	10	-0.9001984082565124	-0.7212492366619129
119	0.06	20	-0.9751862208685853	-0.9365847473737052
120	0.05	20	-0.9418748198819359	-0.9103967188885586
121	0.03	5	14.990480564056787	-0.2472418577721711
122	0.04	10	0.019842347640585012	0.6797441617324226
123	0.28	20	-0.8231661753857336	-0.6910417553692452
124	0.08	5	-0.622513837010705	-0.5357988882100457
125	0.72	10	0.40882448671955607	0.32881210537299715
126	0.2	5	-0.36860422106127794	-0.6652816793804971
127	0.07	20	-0.866125671422081	-0.8089120976083303
128	0.09	10	-0.8978697501986125	-0.6992909430830554
129	0.03	10	-0.9254931323261549	-0.886550559252498
130	0.06	5	2.8398125838178396	0.5116985367474747
131	0.06	10	-0.9343612832680606	-0.8544529702330796
132	0.02	20	1.7948048080962593	-0.661909060132712
133	0.2	10	-0.8892865164457862	-0.8965842818532612
134	0.14	20	-0.9828667267566308	-0.9067294633648548
135	0.56	20	-0.7826128345326302	-0.8349426552609921
136	0.1	10	-0.6997109870094183	-0.14671720234400676
137	0.24	5	-0.4910035939149665	-0.419211927067738
138	0.4	20	-0.9288693925392913	-0.8610217839831942
139	0.4	10	-0.8892962250289644	-0.8138607701438026
140	0.1	5	-0.6916667522698579	-0.7105594952104717
141	0.4	5	15.039635292486466	23.352926121886668
142	0.01	5	8.397766195848922	18.152711565358626
143	0.08	20	-0.9787422574771315	-0.9110324781730177
144	0.36	5	-0.5966393025441072	0.12630454469832206
145	0.07	10	-0.8308016022006156	-0.7796717417484302
146	0.08	10	-0.9369661463187282	-0.761112543950325
147	0.02	10	-0.8366329257843785	-0.8437832768840342
148	0.14	5	-0.0669845035456754	-0.1376829683695202
149	0.72	5	1.6775010332190243	3.573207341487098
150	0.18	10	-0.8593445284036074	-0.8573597340886964
151	0.04	5	-0.39439055418624236	-0.3144961985538317
152	0.04	20	-0.9698742892324417	-0.924729162734263
153	0.09	20	-0.9037259662244748	-0.8344985635078693
154	0.12	20	-0.9494249418628083	-0.809658869487052
155	0.03	20	-0.9681263679511268	-0.9278065264645268
156	0.24	10	-0.8887605714140091	-0.8556847509130615
157	0.18	20	-0.9191995063800099	-0.8366443433412578
158	0.36	20	-0.9068234594184778	-0.24435632943120028
159	0.12	10	-0.9216873202063655	-0.8544147698836314
160	0.36	10	-0.8952384041574873	-0.7938533154032751
161	0.56	10	-0.8845338395869474	-0.7541066226009823
162	0.07	5	-0.1749312166720566	-0.13730693231890673
163	0.24	20	-0.9716261517299438	-0.9186240042318445
164	0.09	5	-0.42951102515888556	-0.2857725325629969
165	0.56	5	-0.33527868862352417	-0.17121543340197098
166	0.2	20	-0.9716184582571905	-0.8669101847981349
167	0.01	10	-0.8799856117582877	-0.8345748909748455
168	0.28	5	-0.7064406291380069	-0.2880868429405106
169	0.06	20	-0.9833187394714464	-0.9623103320898535
170	0.18	5	2.608696207235535	0.0234072145569422
171	0.14	10	-0.6870218830108911	-0.6173720921472705
172	0.12	5	-0.6014771920113692	-0.3708827980225902
173	0.1	20	-0.9242745451596063	-0.8819223029793962
174	0.28	10	-0.6165004017706034	-0.7562968634149498
175	0.02	5	-0.28471594122647237	-0.3130776395946341
176	0.72	20	-0.9472450331239698	-0.9224855869328289
177	0.01	20	-0.9376190764869223	-0.9089043536968551
178	0.05	10	-0.8987764613947259	-0.8513363287737176
179	0.05	5	0.43968846046795673	-0.04853650630376989
180	0.01	20	-0.4727562737732752	0.24705756567597328
181	0.08	5	25.135466037679908	8.070248158195245
182	0.08	20	-0.7615105558793435	-0.5239318236481847
183	0.03	5	0.01935093451612677	2.8990088366686675
184	0.03	20	-0.0063962671583249085	0.14690327994295557
185	0.07	20	-0.9316109209240062	-0.9071237079727835
186	0.4	20	-0.7328956391552075	-0.7217408732714616
187	0.36	10	0.042480180826138685	1.0240301404702286
188	0.02	20	-0.9529394115285656	-0.9153668038708785
189	0.24	5	-0.48296733714540413	1.5215026820940858
190	0.1	10	-0.49357436064591786	1.4938288751796562
191	0.72	5	2.6985893721524894	13.087328377679958
192	0.1	5	117.15115732384594	57.110790368871506
193	0.03	10	-0.3139672799376047	0.0317241642479926
194	0.01	10	-0.8667030059916297	-0.6957501499545301
195	0.36	20	-0.8553792864143556	-0.8082027023578997
196	0.28	10	-0.8194596522737745	-0.14766182213975343
197	0.56	20	-0.9427177160895479	-0.7930550037523016
198	0.04	10	4.210243811688627	3.565724300489202
199	0.56	5	11.361594188218003	11.263741784967538
200	0.06	20	-0.9349202090240545	-0.9506088878584636
201	0.06	10	-0.7656070833596211	-0.44461228860500135
202	0.2	5	0.5370585936113621	1.1427860208119989
203	0.05	10	-0.8011950474786087	-0.5436994865591569
204	0.08	10	-0.837325200843142	-0.37580925487746686
205	0.2	20	-0.3721391035127474	1.1719529490467704
206	0.05	20	-0.6120626164419719	-0.18154354395740285
207	0.07	5	0.007805631817515176	0.6023873937327993
208	0.09	10	-0.8516964137148947	-0.7154126295134235
209	0.12	5	-0.28705838301391257	-0.5009172729997673
210	0.07	10	-0.7715767850305562	-0.4560724162222667
211	0.12	10	-0.7896427876391251	-0.549390915025547
212	0.24	20	-0.9543880288694526	-0.8411571707306862
213	0.02	5	0.8435924176094955	8.458015629287077
214	0.18	20	-0.9193054542814582	-0.9344117341007103
215	0.72	20	-0.44802363293251896	0.47377189164523015
216	0.04	20	-0.9564146813636947	-0.8571686323197947
217	0.06	5	0.46923740373659417	3.280316388987388
218	0.56	10	-0.1599867921349156	6.009121527083683
219	0.36	5	0.4170542528795509	4.204831471170152
220	0.09	20	-0.924255643241511	-0.8676984980485668
221	0.09	5	0.5600189845518616	6.440008507710778
222	0.24	10	-0.8321724402210182	-0.5857939508958718
223	0.4	10	-0.2363736328025172	1.9868423802511723
224	0.02	10	-0.7330103072300933	-0.510548458982112
225	0.18	10	-0.42907451058948326	1.4242342981784222
226	0.1	20	-0.9618181976316292	-0.895554599127527
227	0.2	10	0.3574712122796908	0.8204483629985457
228	0.05	5	-0.7839518301622289	-0.0022933746082605317
229	0.18	5	2.3430797699581074	1.6029564776750993
230	0.14	5	1.0416834610722592	2.5289652787328114
231	0.28	20	-0.9149274925726042	-0.7326720495314221
232	0.14	20	-0.9011822001341411	-0.893891135293388
233	0.12	20	-0.9207748618415957	-0.9461014876104346
234	0.14	10	-0.7599365406714981	-0.6114621668871039
235	0.4	5	9.483467733503211	7.022080745045066
236	0.01	5	0.21329590868951423	-0.06273877457664066
237	0.28	5	11.58241197457601	10.718457177003192
238	0.72	10	-0.47702849293721317	-0.035045635678522445
239	0.04	5	-0.32452080785091497	3.0826665428753617
240	0.01	20	-0.8986065220478755	-0.5650704133699829
241	0.36	20	-0.7662851142619772	-0.41630189796410366
242	0.72	10	-0.8156590749255024	-0.5233451489118565
243	0.08	10	-0.5967119906114593	0.1721191419000056
244	0.01	5	-0.5061326778540272	1.2240727530206386
245	0.02	10	-0.9533469666901946	-0.4467935640770062
246	0.14	5	-0.5797506658505291	1.273041015289703
247	0.1	10	-0.7855793464565936	0.09417549457568587
248	0.36	5	-0.47190118348068333	0.2150437229664663
249	0.05	20	-0.9515726751686903	-0.6559887581962526
250	0.24	10	-0.8335571602069184	-0.04333723836008502
251	0.2	10	-0.7582583549316638	-0.2418086387714935
252	0.18	20	-0.9624938608418703	-0.7273832038659289
253	0.09	5	-0.0013430112824989497	1.4319820504535867
254	0.4	5	4.423039298224977	1.697068869618552
255	0.05	5	0.6143135531028544	13.294791868406874
256	0.01	10	-0.874335989004217	-0.1274906811101261
257	0.2	20	-0.9813395635352256	-0.9080606040607614
258	0.04	5	16.054553784836934	7.511379602703535
259	0.04	20	-0.9653900121075686	-0.6778873968658514
260	0.56	10	-0.8928415810281581	-0.48983609622965785
261	0.02	20	-0.9552718478354708	-0.8336260314790966
262	0.07	20	-0.9658704571254092	-0.8807958098545208
263	0.4	20	-0.9300108162276813	-0.7186310560477364
264	0.12	10	-0.8326007589903511	0.7260801890014761
265	0.14	10	-0.8341999759558497	0.8155436769098707
266	0.09	10	1.192401159919903	9.171573061124741
267	0.03	10	-0.9262559872408442	-0.6124289698084862
268	0.72	20	-0.979464715358886	-0.7009498519909451
269	0.12	5	2.8638902226004794	37.25362602525599
270	0.28	20	-0.9817471114506817	-0.8022020613728579
271	0.06	5	-0.45722940510963217	0.9143508689721346
272	0.18	10	-0.7664820407476217	-0.017826374726125367
273	0.06	20	-0.9652128138849686	-0.8725753403079314
274	0.04	10	-0.9158548163768668	-0.4529162572204964
275	0.05	10	-0.8364757615141503	-0.5635228063807728
276	0.28	5	0.02717656454832049	15.799440949312185
277	0.02	5	33.95692977232939	11.730062036941787
278	0.09	20	-0.9638768911720907	-0.8896364904308773
279	0.07	10	-0.8477140772412401	-0.088620681723268
280	0.12	20	-0.9472347603036372	-0.8859632525614098
281	0.18	5	-0.2766699411388332	1.6865595667796986
282	0.36	10	-0.7697861658703015	-0.6553582925064897
283	0.24	5	-0.3371358377495208	1.6660517387634521
284	0.03	5	-0.23136874553333353	0.737465484758742
285	0.07	5	-0.42142266064990264	2.1654651401565115
286	0.14	20	-0.9722423727458209	-0.7247110687010762
287	0.1	20	-0.9366860420028554	-0.7489894128887784
288	0.24	20	-0.9897305066284865	-0.8772777700585594
289	0.2	5	13.221221357050647	21.99552099731323
290	0.56	5	-0.5049214002002705	3.409046621004133
291	0.56	20	-0.9517412098152618	-0.9162267785093987
292	0.4	10	-0.6899957137715204	-0.2597808246070403
293	0.28	10	-0.8603746617554633	0.38802102656035675
294	0.1	5	2.2137615223199356	9.224212199374476
295	0.08	5	-0.7930202689704265	1.0245725462055328
296	0.06	10	-0.7612696549738674	-0.5306919452310215
297	0.08	20	-0.7553176995192488	2.452911375870011
298	0.03	20	-0.8756805157105512	-0.2867074283657876
299	0.72	5	-0.5048903250361917	3.5906185510427315
300	0.05	20	-0.7670385527994518	-0.8871773260646049
301	0.28	5	-0.5656012901895995	-0.21075214429876807
302	0.08	10	-0.7258400973789122	-0.6506189993724517
303	0.56	10	0.19679472520736055	-0.45231910527031643
304	0.28	20	-0.3595349867114544	0.8308918834675043
305	0.36	5	3.7322028839190544	1.0312424037404524
306	0.04	5	-0.7514322366133872	-0.835532330873741
307	0.4	10	-0.9766927953065234	-0.9534065156171795
308	0.18	20	-0.9882701292509979	-0.9619576422525257
309	0.4	20	-0.9827888180427603	-0.975175688468814
310	0.18	5	-0.4959760261824284	-0.11006002175400927
311	0.02	10	-0.8533233540736233	-0.8341202826829263
312	0.09	10	-0.9655015316678078	-0.9100366720502201
313	0.03	5	-0.790944017547726	-0.8038495577145053
314	0.08	20	-0.983593072218965	-0.9761250201237245
315	0.07	20	-0.9527027964813692	-0.915670153069896
316	0.09	20	-0.9867223662461088	-0.977441518636404
317	0.12	5	-0.9025583670074587	-0.7311870083699046
318	0.05	5	-0.7945596026015789	-0.7157130953246674
319	0.2	10	-0.6535169701301486	-0.8977689339999013
320	0.14	20	-0.9408304258951051	-0.7606427900935794
321	0.06	10	-0.44209157815842204	-0.15857863094612956
322	0.07	10	-0.954742568067873	-0.7857204062087942
323	0.24	20	-0.981815570388846	-0.9795155760721437
324	0.06	5	-0.7609629147830804	-0.09705056274121489
325	0.72	5	-0.4330025829877529	0.6468702908407888
326	0.1	5	-0.7315074939830002	-0.6555286975858916
327	0.03	20	-0.9767679455353637	-0.9731968618324847
328	0.07	5	-0.7243618983683939	-0.8170515715480106
329	0.72	10	2.202655723569062	0.9177040402415754
330	0.06	20	-0.8196550779834973	-0.784630851778501
331	0.01	10	-0.9133187620049595	-0.9346525246661677
332	0.36	20	-0.985735942133517	-0.976089241068699
333	0.05	10	-0.8090243084702275	-0.7464008216301194
334	0.04	20	-0.34470765506301715	-0.5451688057924012
335	0.14	10	-0.9460895120524836	-0.9473621177913142
336	0.24	10	-0.9650510073249906	-0.9373755626177953
337	0.02	20	-0.9875677678146684	-0.9626946899461336
338	0.01	20	-0.993834976411243	-0.9856728907498556
339	0.72	20	-0.9533262158393785	-0.9060227579508477
340	0.09	5	-0.7795998460005795	-0.026550357675859823
341	0.4	5	-0.7962507563180471	-0.6999491562199364
342	0.01	5	-0.7374133481716391	-0.6622404233581012
343	0.12	20	-0.990165614641393	-0.9680793666040908
344	0.18	10	-0.9644132749630351	-0.9085176372185635
345	0.56	5	-0.6291845975265495	-0.3150129683615333
346	0.1	10	-0.8634785958811202	-0.8875385636302797
347	0.04	10	-0.9674579527764193	-0.7564253001147739
348	0.28	10	-0.9400642504429374	-0.922447559269852
349	0.08	5	-0.7366345264020566	-0.11685849832235072
350	0.2	5	-0.8077433448685319	-0.1583764964278426
351	0.56	20	-0.9783924472015381	-0.9566231761916122
352	0.14	5	-0.8478940504441318	-0.5349876340480022
353	0.24	5	-0.88714927059699	-0.7614403884156627
354	0.1	20	-0.9876392680183537	-0.9895472501610486
355	0.02	5	-0.8750112670396578	-0.6803371104989688
356	0.03	10	-0.9303732816948854	-0.9346206987638898
357	0.2	20	-0.9809564486886722	-0.9682855580035783
358	0.12	10	-0.9533299028535305	-0.9235190115503584
359	0.36	10	-0.788445225082398	-0.8206212532545942
360	0.36	5	-0.10475973854183734	1.476506780526785
361	0.07	20	-0.9821482917666203	-0.9830661069509078
362	0.12	10	-0.9046700190231597	-0.5575089579410945
363	0.36	10	-0.8657655890228804	-0.022140086167120158
364	0.14	20	-0.9904382466320936	-0.9610142005524505
365	0.28	20	-0.9866276752016807	-0.9835429520538211
366	0.56	10	1.814756935807992	-0.5591652677093714
367	0.03	10	11.264032501852302	34.504920251773676
368	0.06	5	0.1740457548196283	1.525661766931477
369	0.72	5	-0.6127491065898738	-0.3071688020925015
370	0.02	5	-0.6556396673851392	-0.43498136343917393
371	0.09	20	-0.9840127667640318	-0.9870560833193851
372	0.12	5	-0.4625621354588114	0.7974771230152086
373	0.1	5	0.18320878861287504	3.126643756284662
374	0.72	10	0.16504681756570838	-0.26558992131986975
375	0.07	10	-0.9664132588372901	-0.9665128027374573
376	0.2	20	-0.9871972959980237	-0.9762817167579884
377	0.24	5	4.986883392747197	7.333314998975094
378	0.02	10	-0.9448188256397841	-0.9265998913187531
379	0.05	10	-0.9440488128144597	-0.8745729611984697
380	0.01	10	-0.8218147875806245	-0.5206295097908179
381	0.02	20	-0.9948907337139726	-0.9905181402770021
382	0.04	20	-0.9512544184420415	-0.873112509319112
383	0.2	5	-0.7867292792450971	-0.7925486294563775
384	0.4	10	-0.9534876922310451	-0.9507982681702373
385	0.4	5	-0.7705982398667495	-0.8138422090292075
386	0.4	20	-0.9720032626736348	-0.9751678412509635
387	0.24	20	-0.9961061552038963	-0.9929882455195902
388	0.05	20	-0.9903194552043205	-0.9923385611878602
389	0.28	10	-0.7584946281507211	-0.725053617187312
390	0.56	5	-0.7945673606103848	-0.38260673704325165
391	0.09	10	-0.9176282754478301	-0.8962952106289869
392	0.04	5	2.1528089880098102	0.9572373625565123
393	0.04	10	-0.9652288350844243	-0.9342068604317945
394	0.18	10	-0.9562498790015507	-0.9234055604427671
395	0.03	20	-0.9959787701271462	-0.9938019566189382
396	0.12	20	-0.9971322642187537	-0.9796589713073774
397	0.1	20	-0.9895707521003617	-0.9545503070043163
398	0.08	10	-0.8883728813270775	-0.4481309004670334
399	0.24	10	-0.9663990974804353	-0.9264589134156285
400	0.2	10	-0.949171460860544	-0.9177482717215869
401	0.36	20	-0.9866175439571677	-0.9807586886717202
402	0.06	20	-0.9847851241037151	-0.9762738261780296
403	0.1	10	-0.915939705102712	-0.8626792866076973
404	0.07	5	-0.8345330275119258	-0.8418147366269055
405	0.08	20	-0.9875411578824121	-0.9838904971014953
406	0.01	20	-0.9961862881409067	-0.9889824534269456
407	0.05	5	-0.26934828701869834	-0.1952020627968619
408	0.08	5	-0.7012236896727153	-0.33019649946047336
409	0.03	5	-0.8611584005201837	-0.6885273116771043
410	0.09	5	-0.35503761640512305	-0.5515461008927001
411	0.56	20	-0.9938300315010579	-0.9639808057874847
412	0.01	5	-0.8601919767710935	-0.763394173374376
413	0.06	10	-0.8279483245199687	-0.6798138342653351
414	0.18	20	-0.9940902354299279	-0.98551880736485
415	0.14	5	-0.9093653441216741	-0.7465867042389296
416	0.72	20	-0.987622006074549	-0.9918106326829129
417	0.18	5	-0.9348624849924587	-0.9154860692546254
418	0.28	5	-0.16803143503215193	0.622517782343777
419	0.14	10	-0.8567988334735702	-0.6744477380793252
420	0.1	5	-0.5821684663446225	3.5406177893404287
421	0.56	20	-0.9675644951822635	-0.902699060101906
422	0.4	10	-0.8971144286411615	-0.7060376581875158
423	0.18	20	-0.9009252877376595	-0.9064843101227283
424	0.03	20	-0.9223908323531396	-0.9569433902692617
425	0.18	10	0.2774000463560711	-0.43349421454274906
426	0.2	5	5.779115401030642	1.7138249276018758
427	0.56	5	-0.4569759920635172	-0.5768501427825599
428	0.4	20	-0.7101772415586017	-0.5879175218809166
429	0.12	20	-0.8808313702796188	-0.7989180939461014
430	0.72	10	-0.73256896355128	-0.7794177718419553
431	0.12	10	-0.9121221699076095	-0.9068217213968982
432	0.05	5	-0.32047142429141945	-0.35503035154542195
433	0.02	5	13.767822409096171	7.277249941104745
434	0.2	20	-0.9865426274948096	-0.9369558638881759
435	0.2	10	-0.8131041964849572	-0.7627017201436991
436	0.36	5	-0.5795502655324871	-0.2595376452873986
437	0.28	5	-0.3865053822277262	0.1928277609259663
438	0.36	10	-0.8317986114762094	-0.786600917170655
439	0.01	10	-0.5294331349267909	0.7414918024949336
440	0.14	5	-0.5491981254840567	-0.40543796489385914
441	0.08	20	-0.9792512010499846	-0.9609146978501099
442	0.07	20	-0.9294370513224693	-0.9048129603901106
443	0.1	10	-0.6911685799636091	-0.7240600055189974
444	0.24	5	-0.6692250346606797	-0.18442902925321986
445	0.02	10	-0.8376876039957029	-0.7933116600940905
446	0.09	20	-0.8281986198235057	-0.8811997081653179
447	0.06	20	-0.9750580797097111	-0.9467674229114766
448	0.05	10	-0.8012571215169162	-0.7107103573405735
449	0.08	10	1.027011509902947	0.5971223940871706
450	0.01	20	-0.9622807317768128	-0.8765964002343022
451	0.24	20	-0.9660723142679563	-0.9173684107751398
452	0.04	5	-0.559216440824115	-0.4244220833365849
453	0.28	10	-0.7213975407834928	-0.18951960817866054
454	0.56	10	-0.8709002269957138	-0.6042661562694862
455	0.4	5	-0.6409831305571071	-0.046210280897817604
456	0.72	20	-0.8041285607522932	-0.9072280955004954
457	0.09	5	-0.5664916591614956	-0.16980206749065543
458	0.07	10	-0.5426742135751436	-0.02659834268037133
459	0.06	10	-0.8955424787905721	-0.8722068184463818
460	0.03	10	-0.8222479446755405	-0.8257563485906062
461	0.01	5	3.743288378524957	1.9303422611150272
462	0.72	5	-0.4873162192630044	-0.588731744653461
463	0.36	20	-0.9842677582468686	-0.9435352704875571
464	0.14	20	-0.9624126015781641	-0.943057412951204
465	0.09	10	-0.8446268722934606	-0.631426593602899
466	0.07	5	-0.30526552816096314	-0.45580497654009194
467	0.02	20	-0.9624930913767837	-0.9467387490195752
468	0.08	5	-0.4559518914617841	-0.32268132855066506
469	0.05	20	-0.9464002710153077	-0.8959098054626569
470	0.04	10	-0.9146827574590842	-0.8521757132163986
471	0.18	5	-0.6491803428737444	-0.4780635351055403
472	0.1	20	-0.9157634778488376	-0.8778777011720938
473	0.24	10	-0.8058183380398896	-0.6701330202361991
474	0.28	20	-0.907441872016614	-0.8694823747678314
475	0.14	10	-0.5494911463072187	-0.34952947343519236
476	0.12	5	-0.671648367486933	0.47771190674132336
477	0.06	5	-0.3906855142128566	-0.5524031727111249
478	0.04	20	-0.9570589451520882	-0.8392094033266727
479	0.03	5	-0.4605358062642476	-0.22302944442782952
480	0.07	10	1.967212729602221	-0.7130418185401177
481	0.03	10	-0.7469556487627178	-0.8734325972369379
482	0.07	20	-0.2948030495153854	-0.9733731314684554
483	0.09	5	-0.3396722960570699	-0.043969396315395995
484	0.56	5	-0.40407664958374667	-0.46437084289635006
485	0.72	5	-0.05206039230220943	-0.6951017275144766
486	0.06	10	-0.903285583031911	-0.9608268149268053
487	0.2	5	1.316097807826224	0.9798695609019452
488	0.14	5	-0.3437430667206796	-0.6485183887562367
489	0.56	20	-0.9795702847098217	-0.9859357442713343
490	0.08	5	0.28823158338684635	-0.08218167124956426
491	0.12	10	0.0657928979825203	-0.8066604031957945
492	0.14	10	-0.7420783542240403	-0.9002233455579907
493	0.18	10	-0.341277373764267	-0.639184619191733
494	0.4	10	1.4909432561700122	0.5429254368691296
495	0.04	20	-0.8721146479817807	-0.8933985886389325
496	0.06	20	-0.9488089534143869	-0.9792157622066147
497	0.4	20	-0.9322266616842676	-0.9586768355779698
498	0.36	5	-0.08940733707218729	-0.5085477978597627
499	0.02	10	-0.5296184120021071	-0.6539797257727361
500	0.1	10	1.1092089204789934	0.8391969950581413
501	0.01	5	0.9170722103264599	-0.43629021474380114
502	0.12	20	-0.9789371376859246	-0.987167798255011
503	0.56	10	-0.8425617597709881	-0.9125051529641727
504	0.18	5	0.011914563875305397	-0.6871313889666966
505	0.03	5	-0.42491099979628033	-0.29921441995938747
506	0.14	20	-0.9630123776005424	-0.9779137065385287
507	0.12	5	0.48095830816979446	-0.5205213418297313
508	0.01	20	-0.9122591851033592	-0.9069993283189933
509	0.1	5	-0.00906725897492573	-0.16405430247818711
510	0.09	20	-0.9682034248760684	-0.9873397275612278
511	0.06	5	1.3638457620822104	-0.20338353554136485
512	0.04	5	-0.5673577946417198	-0.3958332046462709
513	0.28	5	0.3900540369981767	0.19076354531393683
514	0.24	10	-0.8455733426350637	-0.935657170287785
515	0.24	5	-0.6603516281760887	-0.6698029912553046
516	0.72	10	-0.8456283316671189	-0.9225659341850064
517	0.04	10	-0.8465500975379576	-0.8891583920279321
518	0.08	20	-0.8788166420416466	-0.8753277066214961
519	0.24	20	-0.9657470128211855	-0.9835448716761673
520	0.36	10	0.12779429965929567	-0.5182899788632492
521	0.03	20	-0.9655606601933489	-0.9830713995968012
522	0.28	20	-0.9549790549066209	-0.9797610540622717
523	0.07	5	-0.49471546539325767	-0.6685144309855355
524	0.02	20	-0.9587673113198842	-0.9660843405605352
525	0.2	20	-0.9536528606370391	-0.9531161438202918
526	0.08	10	-0.5019664214474728	-0.8972850997819991
527	0.1	20	-0.9773402697144564	-0.9721364857550199
528	0.4	5	-0.5485951301136958	-0.7034554421755248
529	0.02	5	1.6448315699283504	2.913154734182701
530	0.2	10	-0.4088265903337086	-0.4350228231762233
531	0.18	20	-0.9774332302425234	-0.9859003474106788
532	0.09	10	-0.7469173841000956	-0.8783619853911322
533	0.01	10	0.25591985784637894	-0.6802706409829364
534	0.05	10	-0.7448165350359719	-0.9314744683668735
535	0.36	20	-0.8914222396660209	-0.9228017199943891
536	0.05	5	-0.3349865873296861	-0.6602738447658625
537	0.72	20	-0.959410526014455	-0.9479903617211368
538	0.28	10	-0.8905917591275225	-0.8191217724812956
539	0.05	20	1.5785381333183144	1.1665170071836382
540	0.08	10	3.901393359869993	2.5279616721897207
541	0.04	20	-0.8890103036076539	-0.945893440023282
542	0.12	20	-0.9452061764495305	-0.9451592309062524
543	0.4	5	71.59196974740725	6.674412838763965
544	0.07	20	-0.9373804837707097	-0.9310649833480923
545	0.03	5	0.0076714521937071255	0.26206158644044314
546	0.2	20	-0.8801635085743541	-0.9594791567953046
547	0.01	10	-0.587249006307937	-0.7608327069473484
548	0.08	5	3.531565943141921	-0.2644101844231899
549	0.14	5	-0.5258494413424607	-0.41798424144571544
550	0.72	10	-0.7252992247156709	-0.8674654835346924
551	0.08	20	-0.9464715941710712	-0.9192228472625341
552	0.06	5	-0.35397628241724216	-0.676998793927565
553	0.05	20	-0.9585892148701438	-0.9748036839084138
554	0.18	10	-0.4411844202331356	-0.5570164076490829
555	0.14	10	-0.7560752526927547	-0.927363159063254
556	0.14	20	-0.9542752609155004	-0.9898374749905741
557	0.07	5	-0.12787330063706426	-0.36098879058593303
558	0.02	5	-0.21382955027997533	-0.8377325690954021
559	0.4	20	-0.6389531267060314	-0.9700056635211635
560	0.03	20	-0.9460941711060479	-0.9830465605312815
561	0.12	5	0.27660342708538777	-0.0669279224752689
562	0.1	5	1.4884302586121367	-0.44220341060503915
563	0.56	20	-0.9301933317959811	-0.9511896712867441
564	0.24	20	-0.9811387571280283	-0.9765665762098992
565	0.72	20	-0.9781372507234856	-0.9613119122416195
566	0.2	10	-0.8786270770735334	-0.8717807053302655
567	0.09	10	-0.8564986132697644	-0.8163430284330698
568	0.06	20	-0.967274645181772	-0.9703816328471102
569	0.1	20	-0.09567749341870546	-0.7411625299873933
570	0.2	5	-0.22484487136560805	-0.6561704220697244
571	0.04	10	-0.6594766747098673	-0.8791097513147069
572	0.03	10	2.3272259828208828	0.1011170947254923
573	0.56	10	-0.6522769689942736	-0.7594895586996719
574	0.18	5	-0.20795456764633866	-0.5285147214668684
575	0.36	10	-0.24896788345598286	-0.7063545666181581
576	0.36	5	2.099002908334789	3.198935956130406
577	0.72	5	7.203589746313415	1.3602647695582024
578	0.36	20	-0.8841050883850898	-0.9044763194809615
579	0.28	10	-0.7475768598782446	-0.8998104688554044
580	0.05	10	-0.6884277250698021	-0.8340679863347662
581	0.09	20	-0.9751528401093508	-0.9813154646032298
582	0.05	5	0.33296598289661405	-0.46429786305325876
583	0.09	5	1.4721263249415706	-0.5289610954282141
584	0.07	10	-0.4921204650852593	-0.8783084608324488
585	0.56	5	0.029792502281608672	-0.7458517049757271
586	0.04	5	-0.3653852808273053	-0.14085911037983603
587	0.24	5	-0.09600750998289698	-0.7568767867428612
588	0.01	5	-0.08575504421808526	-0.2198466297833154
589	0.02	10	-0.8200241471027946	-0.8956847983691351
590	0.18	20	-0.9204443944444567	-0.9739354293849053
591	0.24	10	-0.3538418208836525	-0.4883994497147375
592	0.12	10	-0.46128558504349443	1.4777056434673408
593	0.06	10	-0.2878058621541814	-0.10153725148320683
594	0.28	5	-0.3475281463015185	-0.7213385513942773
595	0.1	10	-0.23348827180232232	0.10172109971105159
596	0.4	10	-0.8342538877822182	-0.8240181416096396
597	0.01	20	-0.8303442687237406	-0.9240391153982556
598	0.28	20	-0.9475249467890714	-0.9735769518664209
599	0.02	20	-0.7620351894430982	-0.9146428726423208
600	0.56	10	-0.29950498631296935	-0.3098773955394306
601	0.01	20	-0.6514192286074864	-0.4877442368591804
602	0.1	20	-0.9514496877734052	-0.7894285677993836
603	0.56	5	-0.7667414990699083	3.3249355042456488
604	0.06	20	-0.8852747835500646	-0.7930656580203574
605	0.08	10	0.7562403132037285	-0.24973404592222465
606	0.72	20	-0.9213940257907296	-0.8903793693013947
607	0.07	10	-0.8309906031230543	-0.836868448496349
608	0.06	5	0.27924671147446656	0.3824114388156945
609	0.09	5	-0.4442568634279187	0.37245450345140113
610	0.02	10	3.200620593313794	0.14829596414497573
611	0.08	5	-0.3523431424366774	-0.41954191929508616
612	0.07	20	-0.9558061264058494	-0.9637087671395794
613	0.07	5	0.5867808338895052	-0.14135867131407712
614	0.05	10	-0.23187041468076278	-0.3725100768425448
615	0.04	20	-0.9837826167454385	-0.9339554163568222
616	0.72	5	0.10042107174246086	-0.20570212811765562
617	0.08	20	-0.9510991341082901	-0.9325149477983219
618	0.12	5	32.33725666294848	9.97894549098697
619	0.36	10	-0.8243485669821727	-0.8306636467577146
620	0.05	5	-0.6152287653090392	-0.427567382381843
621	0.2	20	-0.9625914113610007	-0.9266916010069104
622	0.05	20	-0.9368721654469663	-0.9493972421416448
623	0.28	5	-0.4375272716419436	-0.5395378870903998
624	0.14	20	-0.9702974568401311	-0.9874453644420216
625	0.4	20	-0.9763746002647128	-0.9526745469893402
626	0.28	20	-0.9660447073327479	-0.9664807881765166
627	0.24	10	0.09301148812917412	0.309386286209925
628	0.1	5	0.5960142439415799	6.1291764131844575
629	0.02	20	-0.9857814950727933	-0.9758530099625838
630	0.2	10	-0.8154947383822626	-0.8481775684981426
631	0.4	5	-0.3659439194451722	-0.31547744249013215
632	0.36	20	-0.9684900766803554	-0.922510880146868
633	0.24	5	-0.2187923027735051	1.8107503667377705
634	0.03	20	-0.9521220539893106	-0.9083898913701172
635	0.01	5	-0.731704533717069	-0.25282397616443864
636	0.2	5	7.7440137522507895	0.5144583827263175
637	0.06	10	-0.9044404773053255	-0.8193017091811319
638	0.36	5	-0.523935870284707	-0.22905552556535072
639	0.18	5	-0.5869064176206019	3.1994292634437698
640	0.04	10	-0.7064495912172902	-0.7875355261489494
641	0.04	5	-0.2611324147298184	0.4102263767425552
642	0.1	10	-0.8353791056560511	-0.8014456244207652
643	0.28	10	-0.9218336633908694	-0.8626413260777911
644	0.24	20	-0.9739066785083563	-0.9473197795960098
645	0.18	20	-0.9644676509855787	-0.9305238119955765
646	0.14	5	-0.40810534230773754	0.49674491966186973
647	0.12	10	-0.7576930012817187	-0.7338164059065935
648	0.4	10	-0.4296870142750802	-0.5437915249736417
649	0.14	10	-0.8338141602997964	-0.7200363500032785
650	0.02	5	4.043880468304493	0.912752982584695
651	0.03	10	-0.8674859862320078	-0.5508232570835426
652	0.72	10	-0.3378274588610492	-0.18924490741260105
653	0.03	5	-0.6474136238742133	-0.29524056129047876
654	0.09	20	-0.9359725530050024	-0.8251971895665645
655	0.01	10	1.6359156696709363	-0.3436557788913025
656	0.12	20	-0.9839939598196997	-0.9837739891089298
657	0.56	20	-0.9785996124688678	-0.9785678922210962
658	0.09	10	-0.9185174585607	-0.7441060729722012
659	0.18	10	-0.9336349765949008	-0.6981983263709062
660	0.03	20	-0.9387739402401732	-0.9011770726028531
661	0.36	10	-0.7282027992223025	-0.7716943525000763
662	0.56	20	-0.9964779089072274	-0.9918373002245008
663	0.02	20	-0.9973789946288308	-0.9781020236267168
664	0.1	5	-0.833309700987248	-0.8039704258282445
665	0.09	10	-0.9850286106692029	-0.9485736185382169
666	0.24	5	9.315337579900193	4.049209946225245
667	0.56	10	-0.9590126133580126	-0.811829894837704
668	0.1	20	-0.9972681848409393	-0.9857305848776913
669	0.14	20	-0.8744134482998523	-0.867157884530193
670	0.2	5	-0.8797603678202106	-0.37479555423642713
671	0.01	5	0.2623400865926423	0.3165759639186868
672	0.06	5	-0.8883911572437165	-0.5720297216970934
673	0.05	10	-0.9877243316951642	-0.6995894628776731
674	0.56	5	-0.9106133425372418	-0.5273689438966446
675	0.1	10	-0.9854891182892686	-0.9289374939362423
676	0.24	10	-0.8945085172653593	-0.779821980775753
677	0.14	10	-0.9317570518188922	-0.8070371330696927
678	0.12	5	-0.963500866280274	-0.8392306726998459
679	0.12	10	-0.9590181776648518	-0.8374210823814988
680	0.08	5	-0.919310756857663	-0.5493588908554125
681	0.2	10	-0.9674084257831287	-0.8350657457068767
682	0.28	10	-0.9682324796702739	-0.9464327535842465
683	0.09	5	-0.8201660465225802	-0.4598489355241333
684	0.03	5	5.670800665010691	4.662143165307741
685	0.06	20	-0.9958130682941808	-0.98779664217784
686	0.07	5	-0.8129689580496532	-0.5579819996586339
687	0.28	20	-0.9947953275773577	-0.9891770764991918
688	0.02	10	-0.9713784182869426	-0.9088375464086422
689	0.18	10	-0.934155201419128	-0.9086214778463931
690	0.07	10	-0.9765781757515969	-0.9115130658588985
691	0.72	10	-0.836077926306096	-0.4974266700553788
692	0.03	10	-0.9729148230205381	-0.9212413280034234
693	0.4	10	-0.9732725414837706	-0.8400349694038883
694	0.08	10	-0.9857936667559628	-0.9676530360591564
695	0.4	20	-0.9695965585583939	-0.9295542521768099
696	0.06	10	-0.9836644277433879	-0.8914576454438321
697	0.01	20	-0.9929669939799837	-0.9894900408199269
698	0.14	5	-0.9287522543867738	-0.6902418468161395
699	0.07	20	-0.997917678672693	-0.9925505386223245
700	0.72	5	-0.8647730877075297	-0.44086933068617146
701	0.28	5	0.1717636757107259	3.450110318341647
702	0.01	10	-0.988366646791012	-0.9532819746085468
703	0.02	5	-0.9369270422228145	-0.8203096333409555
704	0.04	5	-0.898174463381074	-0.7344442353751622
705	0.12	20	-0.9955430885825357	-0.9820367907187768
706	0.2	20	-0.995385665847403	-0.987954275716504
707	0.05	20	-0.992160491020152	-0.980585013031685
708	0.72	20	-0.9957528550992947	-0.9890349463264558
709	0.04	10	-0.9831973246532238	-0.9418531489656217
710	0.09	20	-0.9876044322191131	-0.9259605554853926
711	0.08	20	-0.9940440893274625	-0.9938698170985453
712	0.04	20	-0.9963164659678407	-0.9918319310582427
713	0.18	5	-0.7706933556931961	-0.43052124076793247
714	0.4	5	-0.9351623985215904	-0.47979242896256
715	0.18	20	-0.9969509329429408	-0.9918513054001069
716	0.24	20	-0.9971630581596745	-0.9838502554095224
717	0.36	5	3.012656295170194	0.5499488602858102
718	0.36	20	-0.9957848542925292	-0.9906073186148199
719	0.05	5	-0.8227906061026201	-0.7133638958662765
720	0.04	20	-0.5299967418452274	-0.3324190035017584
721	0.08	20	-0.8644692688050515	-0.6239355645905826
722	0.09	10	-0.1402893363047978	-0.1734904495461782
723	0.12	20	-0.899739245423078	-0.9211026969753653
724	0.72	5	13.28412019379665	1.6349368726392866
725	0.07	20	-0.8185675818798471	-0.7080281141405935
726	0.12	5	9.829839577486618	5.692069008167119
727	0.05	20	-0.5368132071050001	-0.5200443198494797
728	0.56	10	-0.8230984288347372	-0.7371989138114664
729	0.01	5	-0.6325131448422486	-0.7096761308284275
730	0.18	5	-0.5401509537567913	-0.7378484366617247
731	0.36	10	-0.820503608872352	-0.9363225495664792
732	0.08	10	10.177157550095172	0.28680090730787655
733	0.02	10	-0.8287191415000897	-0.9073045420712715
734	0.08	5	0.9931097064540875	4.537030597367855
735	0.24	20	-0.9562305027355643	-0.9658599569697812
736	0.03	20	-0.9406989099835031	-0.9832629400099727
737	0.1	10	0.6934765294073829	0.2849483382008064
738	0.04	10	-0.8726142716196493	-0.902658654923188
739	0.18	20	-0.9726925422397461	-0.9915912057257676
740	0.03	10	-0.3647769373311183	-0.8419015136799083
741	0.07	5	10.045431910117589	10.250656637018631
742	0.56	20	-0.9928513858817386	-0.9882481023738938
743	0.24	10	-0.41156339258382424	0.03832516086287322
744	0.03	5	-0.42539347980130277	-0.5257154045728162
745	0.1	5	1.028039570772541	3.8598368122451006
746	0.18	10	-0.8265923630820396	-0.9136861148891082
747	0.2	10	1.6687911505351036	1.0379421181732276
748	0.4	20	-0.983604518415899	-0.9881471854982395
749	0.07	10	-0.8101380548682638	-0.9407071165938018
750	0.14	10	-0.8646051048304361	-0.7983890085181186
751	0.24	5	-0.20012351232977169	-0.7330014172455707
752	0.28	10	0.0785876486977648	-0.8058564476871787
753	0.02	20	-0.9796772403035224	-0.9880069218172286
754	0.01	20	-0.9849031112193813	-0.9904225398915197
755	0.4	5	-0.6018307137414457	-0.6770865598188273
756	0.14	5	-0.30915276961440924	-0.589395725619824
757	0.01	10	2.427590612039701	-0.3843590091396809
758	0.14	20	-0.9853800073038587	-0.9897921646909196
759	0.72	20	0.058221481939465684	0.415668677314455
760	0.56	5	1.0692231690729577	-0.42221323777413555
761	0.12	10	-0.92132000323799	-0.9189384275171478
762	0.06	20	-0.9784149706651988	-0.9824382480893794
763	0.05	10	-0.8989102274383068	-0.7915864886929375
764	0.2	5	-0.18071319209264042	-0.36257994390065623
765	0.28	5	-0.2187030011805138	-0.68137546352753
766	0.09	20	-0.9624957175059718	-0.992300103964875
767	0.05	5	0.7183307160811206	3.8011023119750456
768	0.36	5	-0.4907208655022745	-0.7160282526573765
769	0.4	10	-0.8705314258782337	-0.9288646982608841
770	0.1	20	-0.6411982815337052	-0.3205803449406605
771	0.09	5	-0.49476637066135637	-0.7691136380955479
772	0.06	10	-0.45404388003394963	-0.3903509983769726
773	0.36	20	-0.967822781915775	-0.9922517696385272
774	0.2	20	-0.9538268858343822	-0.9821286999091005
775	0.02	5	-0.46011031344996545	-0.8669486431827672
776	0.28	20	-0.9869636034514478	-0.9931457111545596
777	0.06	5	-0.5880601183344598	-0.69552588512883
778	0.72	10	-0.8539028318150362	-0.7858633134180197
779	0.04	5	4.341559034256229	4.129435826748197
780	0.03	10	-0.7595066823389983	-0.5015848673679493
781	0.08	10	-0.6808859949360787	-0.8388145843036064
782	0.06	20	-0.9524022465720441	-0.9529414209718662
783	0.07	5	11.670959375344216	7.3894720834712935
784	0.12	20	-0.858445919408578	-0.6726977897358343
785	0.09	20	-0.9797872190702873	-0.9464846219722892
786	0.02	5	-0.7036288264200641	-0.4036333789309103
787	0.09	10	-0.8850186183021536	-0.863070893774314
788	0.28	5	13.967438878158017	2.923574231882756
789	0.56	20	-0.7519479437291725	-0.697050085795229
790	0.04	20	-0.9809583888035837	-0.9863696778280424
791	0.4	20	-0.8441696725937136	-0.7295528026064397
792	0.06	10	0.08397781995261687	0.10143164984594207
793	0.14	5	3.786396369133859	8.460433020837334
794	0.72	5	8.071120470417108	8.518523425513386
795	0.07	20	-0.9704952158166974	-0.9520775161049638
796	0.24	20	-0.9811884177444264	-0.9819971146872581
797	0.09	5	-0.5601155276323193	0.2641420193833507
798	0.36	10	-0.6903607835147128	-0.4791633489527509
799	0.2	10	-0.9321226154560125	-0.8729487663535294
800	0.1	20	-0.9839870259816557	-0.9640810687275692
801	0.08	5	-0.7622134260974216	-0.4098136611871726
802	0.05	5	-0.7385236531895296	0.1315948938958731
803	0.72	20	-0.9673217735023639	-0.9598161179036993
804	0.36	20	-0.9311562141152706	-0.2924439156088894
805	0.08	20	-0.9818017460025996	-0.9345617507166524
806	0.36	5	27.853661415110782	10.702814641406361
807	0.02	20	-0.98803472594676	-0.9764226533113454
808	0.07	10	-0.9285936117618094	-0.9088108752537719
809	0.01	20	-0.9832465690952891	-0.9652585821769362
810	0.01	10	-0.9071354198539443	-0.9361535493601992
811	0.03	5	-0.8372820929490777	-0.6552058004420541
812	0.01	5	-0.811440734504401	-0.6957426545603276
813	0.24	5	-0.6279465747450351	-0.09113495182827654
814	0.06	5	-0.8087988577345075	-0.5544615326841668
815	0.28	10	0.4240560403922464	3.3325720516772135
816	0.14	10	-0.9262950536583533	-0.8870722595057456
817	0.04	10	-0.7935003687007685	-0.9465923038061392
818	0.56	10	-0.9096197335304462	-0.9234369204605127
819	0.18	20	-0.9718443128584022	-0.9680781642634796
820	0.56	5	-0.709773343432739	-0.6877368988712373
821	0.18	10	-0.9012107979216021	-0.7875315071088432
822	0.1	10	-0.8593025549207255	-0.7976637800239683
823	0.2	5	-0.852476451276151	-0.7167965186768833
824	0.02	10	-0.9529711998557527	-0.974690499001198
825	0.12	10	-0.8659746347139481	-0.8076550054151338
826	0.28	20	-0.963040261967125	-0.961927764892546
827	0.18	5	42.74458252094871	4.171728905962425
828	0.24	10	-0.9175429838155785	-0.7111316391413235
829	0.03	20	-0.9900913528777614	-0.9804718037353105
830	0.72	10	0.2799841515350891	2.3771163783611877
831	0.12	5	-0.7596002030318357	0.11257476498517213
832	0.14	20	-0.992734102825554	-0.9737082838638712
833	0.05	20	-0.40709831551885634	-0.273323661519677
834	0.05	10	-0.9298234102583713	-0.8940086391421607
835	0.2	20	-0.9844907039533793	-0.9686187954109512
836	0.4	10	-0.8860885092557615	-0.7499103077447719
837	0.04	5	-0.6203209608758586	-0.48588276590444607
838	0.1	5	-0.5285136374394298	-0.6139983180565033
839	0.4	5	1.9751405766480952	1.7886505785007003
