# Supplementary material for: Graded recruitment of pupil-linked neuromodulation by parametric stimulation of the vagus nerve
Source: Nat Commun. 2021 Mar 9;12:1539. doi: 10.1038/s41467-021-21730-2 (PMC7943774; doi:10.1038/s41467-021-21730-2)
Supplement: Supplementary file 4 — Source Data [file 41467_2021_21730_MOESM4_ESM.zip › source_data/figure_S7I.csv]

	charge	rate	velocity_c
0	0.03	20	0.02196674530468079
1	0.28	5	0.1929560592487904
2	0.04	20	0.024592838509874787
3	0.56	20	0.032719461055658774
4	0.1	10	0.1199794792162506
5	0.08	10	0.09479644700865826
6	0.01	10	0.1495024572355375
7	0.72	20	0.13037303078713874
8	0.02	20	0.16159605306210617
9	0.18	5	0.49003160555694075
10	0.4	10	-0.12891316892836907
11	0.07	5	0.18224894695067617
12	0.14	10	0.2748409133001435
13	0.02	5	-0.15213334026515377
14	0.56	10	0.2239471307030905
15	0.72	10	0.2922388065705324
16	0.28	5	0.02310344718109586
17	0.2	20	0.06202233623247072
18	0.28	10	0.011185598836276178
19	0.72	20	0.46532115857475553
20	0.06	10	0.4387986138719383
21	0.08	20	0.5013174839496407
22	0.4	5	0.620656183206525
23	0.1	5	0.17496454589586313
24	0.28	5	0.31033911457452135
25	0.56	10	0.6211456785520763
26	0.72	20	0.5918159716928236
27	0.56	20	0.624858674765462
28	0.18	10	0.6222676282515912
29	0.4	10	0.16494218434141766
30	0.05	10	0.14635909865660562
31	0.02	5	-0.20716819055082752
32	0.08	20	-0.058727265258859365
33	0.56	20	0.018387741617151482
34	0.4	20	0.12122495848953226
35	0.1	10	0.047421957594828326
36	0.08	5	-0.02415945092870013
37	0.28	20	0.12098675129898957
38	0.24	5	0.029123300889045092
39	0.72	5	0.008853228470626019
40	0.28	5	-0.006668068343163622
41	0.4	5	-0.13045485811311425
42	0.24	5	-0.1294186175539151
43	0.02	20	-0.01608384145999578
44	0.06	20	-0.10224734121712195
45	0.56	20	-0.007425735528072547
46	0.01	5	0.09298504738094535
47	0.36	20	-0.10821820793416684
48	0.02	5	0.007003724006209813
49	0.24	10	-0.09966994491267109
50	0.56	5	-0.1318710400953286
51	0.06	10	-0.11630473747116696
52	0.05	20	-0.06245739267628317
53	0.36	10	-0.08263238812972193
54	0.14	5	-0.09786394913453877
55	0.02	10	-0.12618115591519108
56	0.28	10	0.02400310035116833
57	0.04	20	0.023470165479199404
58	0.05	10	-0.054612616131296504
59	0.24	10	-0.10411564850662669
60	0.08	10	-0.05273277308402119
61	0.18	10	0.0075283345357864545
62	0.24	20	-0.026655559987716446
63	0.03	10	0.002078509576859025
64	0.06	5	-0.10148358221365499
65	0.14	20	-0.09545852097155194
66	0.4	10	-0.008274636938307475
67	0.56	5	-0.13033847469536922
68	0.03	10	-0.108216069671421
69	0.03	20	-0.0804175598876733
70	0.09	10	0.017355983894152896
71	0.01	5	0.03026527679994391
72	0.14	10	-0.010269548273336745
73	0.36	10	-0.011872127045810574
74	0.01	5	0.07813428256805217
75	0.08	20	-0.13997608186914573
76	0.18	20	-0.18686962489523146
77	0.1	20	-0.06003332589511251
78	0.05	10	-0.15018049858846155
79	0.56	5	0.029920882016675712
80	0.03	20	0.027386648710255257
81	0.14	10	-0.10033917274689771
82	0.05	5	0.15852865358769908
83	0.09	20	-0.027000204669786962
84	0.4	10	0.055782409343114805
85	0.56	5	-0.12679345688442883
86	0.36	5	-0.09295572217356787
87	0.24	20	0.05474948675720326
88	0.2	10	0.2915702896164856
89	0.1	20	0.04171576464049842
90	0.56	10	-0.030335615533432586
91	0.12	5	0.12184520739381294
92	0.72	20	0.05016017959168351
93	0.12	20	0.09662856853601776
94	0.4	20	-0.02749439978410881
95	0.02	5	0.01853590403476904
96	0.24	10	0.10396071335456433
97	0.02	10	-0.0828771095203682
98	0.14	10	-0.0422077010461169
99	0.08	20	0.08219278316995232
100	0.14	20	0.21672476283521563
101	0.18	5	0.01810266072511832
102	0.09	20	-0.06470526479111188
103	0.05	20	0.07441552989813882
104	0.03	20	0.14890507118943053
105	0.07	20	0.004126972718735078
106	0.03	10	-0.01951400765075817
107	0.14	5	0.2743924775384086
108	0.56	20	0.1481994736160414
109	0.36	10	0.0025687467225564142
110	0.06	20	0.1263307154566762
111	0.04	20	0.08726286070568667
112	0.05	5	-0.10520686705854118
113	0.01	5	0.0044528225293865575
114	0.05	10	0.003651828368742782
115	0.72	5	0.08129168757747171
116	0.04	10	0.12716831655572053
117	0.07	10	-0.09406997311371876
118	0.28	10	-0.0013816276544238726
119	0.2	20	0.13805153892996744
120	0.09	10	-0.0906422199793736
121	0.72	10	0.24255350986157526
122	0.36	20	0.1375010706438458
123	0.12	10	-0.11006822672680758
124	0.24	5	-0.11358323350765107
125	0.24	10	0.11135384166138547
126	0.08	5	0.13607448738263322
127	0.56	5	-0.0009402394610671938
128	0.18	10	-0.12785186920354413
129	0.12	10	0.11962311857309789
130	0.05	20	0.06806474359641213
131	0.28	10	0.13741649530387173
132	0.36	20	0.21723634676422693
133	0.07	20	-0.022465447492303642
134	0.4	10	-0.016129681121200612
135	0.02	10	0.004433254889292554
136	0.2	20	-0.010965196021552368
137	0.56	10	-0.006126817134399887
138	0.09	20	0.07832535074254483
139	0.03	10	0.12159143109033906
140	0.4	20	-0.015057848736326762
141	0.09	5	0.06491109063537362
142	0.04	20	-0.1653527940502464
143	0.56	5	-0.05856733968529659
144	0.1	10	-0.07106716361321805
145	0.18	10	0.06059606757989899
146	0.72	20	0.20714453363394997
147	0.2	10	0.046403666186678086
148	0.06	10	0.003009468199879531
149	0.1	10	-0.029337354127178986
150	0.28	10	-0.09401941697439561
151	0.14	10	0.08162936722702265
152	0.4	20	-0.11355128960105448
153	0.56	10	-0.004174683034582599
154	0.05	5	-0.030516417141364188
155	0.4	10	0.08110803039812804
156	0.03	20	0.10299353768429594
157	0.1	5	-0.10643497114479208
158	0.04	20	-0.12231815775644317
159	0.72	20	0.09483302038313475
160	0.28	5	0.057221950732442156
161	0.02	5	-0.06546385999430601
162	0.04	5	-0.1272276410246476
163	0.2	5	0.09637575181556197
164	0.24	10	-0.06705242847198681
165	0.24	5	-0.010553776341780813
