# Supplementary material for: Graded recruitment of pupil-linked neuromodulation by parametric stimulation of the vagus nerve
Source: Nat Commun. 2021 Mar 9;12:1539. doi: 10.1038/s41467-021-21730-2 (PMC7943774; doi:10.1038/s41467-021-21730-2)
Supplement: Supplementary file 4 — Source Data [file 41467_2021_21730_MOESM4_ESM.zip › source_data/figure_S4E.csv]

	charge	rate	pupil_c
0	0.08	5	22.74613359164377
1	0.24	10	-6.199049776169904
2	0.1	5	16.31582972162277
3	0.06	20	-15.714790426739047
4	0.02	5	6.209001326766227
5	0.4	20	-2.9246883319941404
6	0.18	20	-9.816255752895655
7	0.01	10	30.31645058429468
8	0.14	10	-0.008824202228385758
9	0.72	20	-4.010296969506473
10	0.24	5	-4.547231637106348
11	0.02	20	0.8730856201549999
12	0.28	10	3.8692611093033875
13	0.03	5	-0.7827980390073552
14	0.01	5	-0.8082997140216879
15	0.1	20	-13.403975245018309
16	0.04	10	-2.4718371352237556
17	0.08	20	-6.316317003109779
18	0.28	20	-11.086122282472086
19	0.56	5	23.564349380869956
20	0.2	20	-10.638357798441106
21	0.72	10	-4.759195243413741
22	0.18	10	-2.280990530091751
23	0.04	5	15.626993741291692
24	0.56	10	-3.444296355282111
25	0.56	20	-5.3125078415218265
26	0.03	10	-1.2912038416535339
27	0.4	5	17.840820821108117
28	0.14	5	1.1681901100786236
29	0.36	20	-3.7401945963015386
30	0.12	20	-0.6218161337828612
31	0.09	20	-2.061542463950115
32	0.09	10	-2.4805452507599224
33	0.4	10	-1.4310993071694336
34	0.1	10	-3.4390209360197197
35	0.36	10	-2.236539996973341
36	0.24	20	-1.811319562711983
37	0.06	5	-3.954492317278298
38	0.2	10	2.865781120255555
39	0.04	20	-0.8362026581537716
40	0.03	20	-31.746428993907273
41	0.72	5	-6.2181282001443865
42	0.07	5	-3.436914278365215
43	0.05	10	-5.396758467634499
44	0.2	5	2.9955852358717454
45	0.01	20	-3.401679269133668
46	0.06	10	-1.133468418497812
47	0.12	5	6.297850039836213
48	0.36	5	-14.362619008284387
49	0.28	5	1.9998090854135677
50	0.12	10	-5.701938430930728
51	0.09	5	-1.91950973155412
52	0.05	20	3.53431255019503
53	0.08	10	19.733666459527704
54	0.18	5	-6.3642807257637335
55	0.07	20	14.888092795827582
56	0.05	5	-1.07601706215906
57	0.14	20	21.87405980422064
58	0.02	10	-3.892527035134556
59	0.07	10	17.297415247919776
60	0.08	20	20.60744989944763
61	0.72	5	8.38652771690829
62	0.12	20	15.514159424299926
63	0.12	10	-6.53257423676223
64	0.02	5	-11.425691562563642
65	0.14	20	7.4850846118418914
66	0.36	20	10.22681324029832
67	0.08	5	3.2267795749410517
68	0.4	10	-8.262043432713273
69	0.1	20	12.902143657507096
70	0.05	10	-9.616259786398665
71	0.28	10	6.792327234004708
72	0.08	10	-6.193767803799897
73	0.2	5	0.7489079766762803
74	0.2	10	13.196995289683095
75	0.01	5	0.28591170650730646
76	0.36	5	3.1793962525976927
77	0.4	20	-4.008579673402583
78	0.24	5	1.4988908312841351
79	0.05	5	0.9854707405099656
80	0.02	10	-4.72415001174962
81	0.14	5	-0.30989702341392
82	0.1	10	0.6398748541490127
83	0.72	20	4.793668403025189
84	0.14	10	-1.9189951347528194
85	0.05	20	4.633913326191197
86	0.18	20	2.2479053693579374
87	0.06	10	-8.515879935810956
88	0.1	5	-3.4992667952368546
89	0.04	10	-3.1377892582582687
90	0.04	20	-3.828000680413499
91	0.01	20	-0.6148939477497706
92	0.01	10	3.109675563936464
93	0.02	20	-4.001740572235848
94	0.07	20	3.2044886893622966
95	0.72	10	-4.599933788502873
96	0.2	20	-2.678671641603831
97	0.04	5	-5.657905654995872
98	0.36	10	0.2813262062957973
99	0.24	10	-3.9609596155951623
100	0.56	5	-3.6803608688804452
101	0.24	20	-13.052553427667785
102	0.03	10	-2.0617388720766012
103	0.03	20	-2.6926904231160202
104	0.18	10	-2.233951597520959
105	0.03	5	22.686389003812998
106	0.12	5	-1.6195410940666708
107	0.18	5	-2.364567778968585
108	0.06	5	-3.9916823762047713
109	0.09	5	24.929619766564947
110	0.28	20	-14.577004920427768
111	0.28	5	-5.419307097850018
112	0.56	10	-2.675069189942466
113	0.56	20	-2.603138238823547
114	0.4	5	-5.728234748987468
115	0.09	20	-2.2071627165755068
116	0.09	10	1.645580474183804
117	0.07	5	-17.011516043706898
118	0.07	10	-6.820408268192908
119	0.06	20	-2.162168379966081
120	0.05	20	-4.680824682178871
121	0.03	5	-15.256820157726956
122	0.04	10	28.6390464804281
123	0.28	20	30.061325416127332
124	0.08	5	-3.6336128205453466
125	0.72	10	27.698007280838425
126	0.2	5	3.0058953672138404
127	0.07	20	10.39206584793559
128	0.09	10	4.881857274077138
129	0.03	10	-3.0411653007153605
130	0.06	5	8.542923231775823
131	0.06	10	9.265116047460719
132	0.02	20	18.245483699718193
133	0.2	10	0.0917730830898833
134	0.14	20	3.3969278643847645
135	0.56	20	12.51476760101449
136	0.1	10	-1.5989292470891083
137	0.24	5	-9.027086420959982
138	0.4	20	1.3011500280785437
139	0.4	10	-2.467708172189738
140	0.1	5	-5.772100728025297
141	0.4	5	26.79631225162982
142	0.01	5	24.805730418495806
143	0.08	20	-7.1537333127051586
144	0.36	5	12.726593387567721
145	0.07	10	0.19034879367947966
146	0.08	10	3.3190324111788687
147	0.02	10	4.334221369831061
148	0.14	5	6.573207681678213
149	0.72	5	29.862602338691005
150	0.18	10	-2.5997142098673667
151	0.04	5	2.9956419848388425
152	0.04	20	1.2397429954980392
153	0.09	20	5.745361267185594
154	0.12	20	0.9814193769201225
155	0.03	20	-2.6195020663826174
156	0.24	10	-2.0362388112637166
157	0.18	20	4.5615839651687615
158	0.36	20	6.445664520675951
159	0.12	10	-0.3083398683988534
160	0.36	10	-0.5352818090371567
161	0.56	10	10.531632849608092
162	0.07	5	0.7989554768965323
163	0.24	20	4.369671395058017
164	0.09	5	4.933457683339175
165	0.56	5	6.060259235545096
166	0.2	20	-0.6744294891391363
167	0.01	10	-2.632519514995632
168	0.28	5	4.194737895937308
169	0.06	20	-4.841212750932533
170	0.18	5	-1.3992660551882903
171	0.14	10	-4.284745398059444
172	0.12	5	-2.2918423267950985
173	0.1	20	-3.874428261401043
174	0.28	10	4.68318237288138
175	0.02	5	-2.08748814866545
176	0.72	20	9.551008509822898
177	0.01	20	-3.1093975259589772
178	0.05	10	-6.135914447579484
179	0.05	5	-0.4751866753665812
180	0.01	20	14.953385841193075
181	0.08	5	-5.665264883663383
182	0.08	20	8.659623289365221
183	0.03	5	-12.58809169837945
184	0.03	20	24.10347215374953
185	0.07	20	-1.1467917513915395
186	0.4	20	9.539667438526799
187	0.36	10	24.628559184327564
188	0.02	20	0.2590585321490728
189	0.24	5	-1.0051859891589379
190	0.1	10	16.63064328096297
191	0.72	5	37.869478413242774
192	0.1	5	-3.9381289432504403
193	0.03	10	24.57639554567257
194	0.01	10	-5.521846156053556
195	0.36	20	12.115184978506122
196	0.28	10	0.24980188853730922
197	0.56	20	-7.220476913537748
198	0.04	10	24.953221387207122
199	0.56	5	7.6562802173009175
200	0.06	20	2.2492789441124437
201	0.06	10	-2.4836725687633736
202	0.2	5	-15.075939483679942
203	0.05	10	7.154439574407846
204	0.08	10	-6.0710884544667465
205	0.2	20	-1.462377806256434
206	0.05	20	-3.3959547427362367
207	0.07	5	-4.558187602748527
208	0.09	10	8.49878302133628
209	0.12	5	-3.1294022213974184
210	0.07	10	-3.886414516410241
211	0.12	10	-6.00923029396405
212	0.24	20	0.24249625271752606
213	0.02	5	18.62970201672869
214	0.18	20	-7.7499551791148065
215	0.72	20	42.68996365216899
216	0.04	20	-7.114964784970594
217	0.06	5	0.6728525068044497
218	0.56	10	25.112585789405976
219	0.36	5	-4.464353300399244
220	0.09	20	-1.7585407675392517
221	0.09	5	5.750814025140137
222	0.24	10	0.870143834685698
223	0.4	10	14.225595522702504
224	0.02	10	-3.7895626285004873
225	0.18	10	2.8894727384208974
226	0.1	20	-6.401004503319719
227	0.2	10	24.82130592943743
228	0.05	5	-3.9489832096334183
229	0.18	5	1.46441321254024
230	0.14	5	4.037318856917063
231	0.28	20	6.5234645171341
232	0.14	20	-4.201142574780137
233	0.12	20	7.32713804813871
234	0.14	10	-0.9977866769494081
235	0.4	5	8.335094293951455
236	0.01	5	-10.302599338558139
237	0.28	5	5.183048799039825
238	0.72	10	5.647221440398034
239	0.04	5	-2.9808116871960557
240	0.01	20	4.627528614553725
241	0.36	20	9.364863150517177
242	0.72	10	3.933378606290063
243	0.08	10	23.345202771131486
244	0.01	5	3.372000353043239
245	0.02	10	-5.65361914949248
246	0.14	5	-8.224285662042595
247	0.1	10	-13.531500208052755
248	0.36	5	4.365439992509574
249	0.05	20	-26.450408859699323
250	0.24	10	-5.196878806126737
251	0.2	10	3.4596836360056074
252	0.18	20	2.3858963474576207
253	0.09	5	-3.527121981396915
254	0.4	5	9.34638894589807
255	0.05	5	-0.2195430894320456
256	0.01	10	-6.125029455991888
257	0.2	20	-3.0346014913523147
258	0.04	5	16.08912940099288
259	0.04	20	-2.227121565921302
260	0.56	10	7.109511383762005
261	0.02	20	1.3380982753415473
262	0.07	20	0.5180689462952026
263	0.4	20	-12.626181727903706
264	0.12	10	3.4257161282416666
265	0.14	10	1.3959873829346172
266	0.09	10	19.50085000533756
267	0.03	10	-6.72277865636503
268	0.72	20	7.632984876146665
269	0.12	5	21.772624583217713
270	0.28	20	0.18811346956981012
271	0.06	5	-5.786621249609319
272	0.18	10	-1.7882559209992186
273	0.06	20	-1.2157997771796625
274	0.04	10	-1.7942015870875263
275	0.05	10	-4.436292307971435
276	0.28	5	6.8510352776725885
277	0.02	5	3.873518120379778
278	0.09	20	-3.153403768978352
279	0.07	10	5.1470043496354805
280	0.12	20	6.174499142773374
281	0.18	5	-5.6501969605287545
282	0.36	10	-4.583244362913845
283	0.24	5	-3.510720416705614
284	0.03	5	-3.058032993088859
285	0.07	5	-6.795932984355814
286	0.14	20	7.926382876155788
287	0.1	20	2.4357160426716002
288	0.24	20	-1.780384393555511
289	0.2	5	26.356898602184806
290	0.56	5	-6.2994305739605245
291	0.56	20	12.468608818422094
292	0.4	10	-1.1731616699624912
293	0.28	10	-2.2550499233549957
294	0.1	5	-21.784146077051354
295	0.08	5	1.5548888384161073
296	0.06	10	0.8139198468493802
297	0.08	20	24.360981819091087
298	0.03	20	5.719250679971111
299	0.72	5	-3.071245696885989
300	0.05	20	14.165156813114528
301	0.28	5	29.43418567760937
302	0.08	10	26.43315490042825
303	0.56	10	8.484558949296876
304	0.28	20	0.6299892018480406
305	0.36	5	6.882028293103339
306	0.04	5	14.40627197226663
307	0.4	10	-8.384984539465226
308	0.18	20	0.5136409258541157
309	0.4	20	3.8338362991904162
310	0.18	5	-2.9579673798929385
311	0.02	10	22.12373683066985
312	0.09	10	-1.3509570728689493
313	0.03	5	-3.10780120664901
314	0.08	20	9.336882570901762
315	0.07	20	-0.48991442897236404
316	0.09	20	-9.683952972846104
317	0.12	5	-7.669358217771727
318	0.05	5	-6.693454074175932
319	0.2	10	-0.7220429779579725
320	0.14	20	-2.087068617356376
321	0.06	10	4.751438520383239
322	0.07	10	3.698338626937958
323	0.24	20	-16.95614765052289
324	0.06	5	-7.913131751869951
325	0.72	5	5.986678941145078
326	0.1	5	2.679646039258345
327	0.03	20	11.451468728642931
328	0.07	5	-5.707848733100536
329	0.72	10	26.344596317074114
330	0.06	20	22.079210123225284
331	0.01	10	2.833607960375722
332	0.36	20	-10.861195814658185
333	0.05	10	5.807967861527347
334	0.04	20	6.09730749978902
335	0.14	10	-4.404978679809797
336	0.24	10	-13.273608693574007
337	0.02	20	-1.8432366180510367
338	0.01	20	-8.281379147421323
339	0.72	20	7.197607150768981
340	0.09	5	-13.486094400085761
341	0.4	5	4.152597336694493
342	0.01	5	-5.096795600704269
343	0.12	20	-10.521134534298724
344	0.18	10	-6.822314534963831
345	0.56	5	19.736994375699993
346	0.1	10	-7.124064700068848
347	0.04	10	-2.543958630055852
348	0.28	10	-8.971515510070187
349	0.08	5	-0.8306550694771797
350	0.2	5	-0.22809309019230373
351	0.56	20	-25.60132211632589
352	0.14	5	-2.9997109989696904
353	0.24	5	-4.663217935251145
354	0.1	20	-4.928082850378489
355	0.02	5	-4.516342502081722
356	0.03	10	-6.847922089669263
357	0.2	20	-1.3849788676045796
358	0.12	10	1.4765368193518285
359	0.36	10	-4.596063028831229
360	0.36	5	11.753866111741026
361	0.07	20	-2.840677701314277
362	0.12	10	-4.045831945719264
363	0.36	10	-2.948804289578179
364	0.14	20	2.2955272099140114
365	0.28	20	0.03050578880681165
366	0.56	10	-10.646100839508925
367	0.03	10	-3.7448154961881066
368	0.06	5	2.2266583631354564
369	0.72	5	-1.0474930993066511
370	0.02	5	-0.7295426959102507
371	0.09	20	-2.4341314024800162
372	0.12	5	16.40416117619872
373	0.1	5	7.579156393303309
374	0.72	10	-1.5429079637536738
375	0.07	10	-3.3580280925713524
376	0.2	20	1.2633310418110053
377	0.24	5	5.009618934840297
378	0.02	10	-18.65767529903698
379	0.05	10	-10.389496841565329
380	0.01	10	-11.031655187425493
381	0.02	20	-2.5295898681585207
382	0.04	20	-1.9358147543475521
383	0.2	5	-1.0401964471275278
384	0.4	10	-3.728106655631969
385	0.4	5	-10.315648011494808
386	0.4	20	-1.9982221370502762
387	0.24	20	-10.766819473362574
388	0.05	20	-2.362691874560009
389	0.28	10	-0.5313998858714868
390	0.56	5	-8.517443696359042
391	0.09	10	-3.8369795677396414
392	0.04	5	14.501689961922665
393	0.04	10	-2.028832360811583
394	0.18	10	-10.448156829052092
395	0.03	20	2.3941408556308783
396	0.12	20	-9.478003008957016
397	0.1	20	-5.797561661548395
398	0.08	10	14.552271910664956
399	0.24	10	0.3066945985723031
400	0.2	10	-1.8024731806713241
401	0.36	20	-1.0813242201592193
402	0.06	20	-3.146709705386476
403	0.1	10	6.119043812180813
404	0.07	5	-3.4276621270816428
405	0.08	20	0.9186075892892624
406	0.01	20	-2.516923972995218
407	0.05	5	9.820069290314578
408	0.08	5	-2.0433774486540415
409	0.03	5	0.9287416950376084
410	0.09	5	-10.203562204254304
411	0.56	20	3.5108154607178026
412	0.01	5	3.9056276945825132
413	0.06	10	-1.4327150083230018
414	0.18	20	4.168808149675812
415	0.14	5	-7.104330961015492
416	0.72	20	2.884804136694635
417	0.18	5	0.35318574176250905
418	0.28	5	1.0221785650752953
419	0.14	10	-0.6282473925771335
420	0.1	5	-2.4011630919933555
421	0.56	20	-1.1899645623628903
422	0.4	10	-0.09158563120912078
423	0.18	20	0.020933083892813897
424	0.03	20	-9.188573131740341
425	0.18	10	-6.942973135277912
426	0.2	5	19.91736478585417
427	0.56	5	-0.5561804898584297
428	0.4	20	3.558578112673395
429	0.12	20	17.74242638905183
430	0.72	10	-0.40052481882957824
431	0.12	10	-5.151789037535996
432	0.05	5	-7.001239853324868
433	0.02	5	6.144720125011133
434	0.2	20	-3.2232778092871524
435	0.2	10	-17.762364101942666
436	0.36	5	-9.156646394854507
437	0.28	5	1.1644113527458906
438	0.36	10	-13.773248024068842
439	0.01	10	15.579376678665081
440	0.14	5	-15.721749932795241
441	0.08	20	-4.5005988851830185
442	0.07	20	-0.5690633417851911
443	0.1	10	1.7391571440961862
444	0.24	5	-6.879607609625811
445	0.02	10	-2.5325753628934926
446	0.09	20	-6.378639604094488
447	0.06	20	-6.193029575238036
448	0.05	10	1.4759154490823683
449	0.08	10	13.349922416091118
450	0.01	20	-5.70752725925615
451	0.24	20	-1.869464136824341
452	0.04	5	-5.318680567973523
453	0.28	10	-1.393062038156848
454	0.56	10	-8.150734885463798
455	0.4	5	-5.987311357103599
456	0.72	20	-1.2186452381076904
457	0.09	5	-4.17504650450598
458	0.07	10	14.520078020150255
459	0.06	10	-3.0209137741797365
460	0.03	10	0.9649008590983028
461	0.01	5	9.489503964650783
462	0.72	5	1.0929885340502512
463	0.36	20	-5.059391312040914
464	0.14	20	-3.0190765816290863
465	0.09	10	1.8474424455303708
466	0.07	5	2.9753229246285064
467	0.02	20	-4.03039434664799
468	0.08	5	-4.656949054194433
469	0.05	20	-17.933487619902973
470	0.04	10	1.1092402600851923
471	0.18	5	1.7872222829051623
472	0.1	20	1.1687086123804429
473	0.24	10	-3.990591248738774
474	0.28	20	-2.368897712003122
475	0.14	10	4.609056816129616
476	0.12	5	3.6092718964087114
477	0.06	5	-3.3599288336645294
478	0.04	20	-2.315100910570088
479	0.03	5	1.409302569309773
480	0.07	10	12.98705271532814
481	0.03	10	-5.12555162357719
482	0.07	20	2.152070679039041
483	0.09	5	-5.699961862599155
484	0.56	5	-7.2646638156641
485	0.72	5	-2.5536055843625745
486	0.06	10	-10.006471498907459
487	0.2	5	3.2407011114996784
488	0.14	5	7.258719177682073
489	0.56	20	-2.5739373905595055
490	0.08	5	-7.16964026852445
491	0.12	10	3.8229982382818077
492	0.14	10	-5.831746531318343
493	0.18	10	-2.880502718138949
494	0.4	10	13.767204611090207
495	0.04	20	8.293370513014132
496	0.06	20	-2.2676606372336403
497	0.4	20	-0.9348275225625837
498	0.36	5	-3.9650212781156213
499	0.02	10	0.9548209398656518
500	0.1	10	-0.45141541526452045
501	0.01	5	15.835886288139086
502	0.12	20	-5.044861291668867
503	0.56	10	-16.26242467975788
504	0.18	5	-1.8275045333027062
505	0.03	5	3.8992671484691286
506	0.14	20	-2.7052140868693755
507	0.12	5	-6.992647495418802
508	0.01	20	0.15037156232368432
509	0.1	5	-4.779075081653261
510	0.09	20	-8.974592790800612
511	0.06	5	-5.431167493995572
512	0.04	5	-4.037800320600978
513	0.28	5	18.5669122948067
514	0.24	10	4.151074303310989
515	0.24	5	-0.7108487692732606
516	0.72	10	-1.0624508454354205
517	0.04	10	-1.4954620295810104
518	0.08	20	-1.0859425339544728
519	0.24	20	-9.004019769321303
520	0.36	10	-1.4066730197645088
521	0.03	20	-2.7377915074472003
522	0.28	20	-0.7906515318803073
523	0.07	5	-2.4968184705538015
524	0.02	20	-16.592722488163176
525	0.2	20	-15.920328778497137
526	0.08	10	-2.1766648715897974
527	0.1	20	1.2957755852121204
528	0.4	5	6.7610589865692425
529	0.02	5	-10.299599692412396
530	0.2	10	17.809381059984755
531	0.18	20	-2.822648207352189
532	0.09	10	-5.327144445311578
533	0.01	10	-4.251642473235144
534	0.05	10	-4.956127759762408
535	0.36	20	4.540514721943005
536	0.05	5	-0.5093323484359118
537	0.72	20	-10.935020845446989
538	0.28	10	11.259539610381033
539	0.05	20	-14.875542277439582
540	0.08	10	31.059894154458448
541	0.04	20	2.3604018932769364
542	0.12	20	-13.83356662436205
543	0.4	5	21.25326271282305
544	0.07	20	2.085067148365928
545	0.03	5	0.3784544478788554
546	0.2	20	-7.27291245948763
547	0.01	10	-0.19939265632574887
548	0.08	5	6.601516491679687
549	0.14	5	0.5910199871726487
550	0.72	10	-3.216371908212512
551	0.08	20	-5.513089389605899
552	0.06	5	6.262758547933432
553	0.05	20	-8.19545464143878
554	0.18	10	-2.603684667978392
555	0.14	10	-3.4095082227825166
556	0.14	20	3.74636763094553
557	0.07	5	-3.9071133071183155
558	0.02	5	10.494313414434062
559	0.4	20	-0.6194443730504595
560	0.03	20	7.439063151074268
561	0.12	5	-9.045333894806177
562	0.1	5	-0.2307674450976478
563	0.56	20	6.534884403164137
564	0.24	20	10.374768800401746
565	0.72	20	2.3962419023939603
566	0.2	10	-0.5699488681070566
567	0.09	10	-1.2565499811462626
568	0.06	20	-7.907276251850373
569	0.1	20	34.016456347449626
570	0.2	5	-5.002920985190189
571	0.04	10	3.4740311117317084
572	0.03	10	11.523653097854577
573	0.56	10	5.37683456959777
574	0.18	5	2.387010199447298
575	0.36	10	4.245843312311884
576	0.36	5	-0.8641949056525835
577	0.72	5	-14.961024623446008
578	0.36	20	-4.615492191905686
579	0.28	10	1.6629798841134154
580	0.05	10	-11.52608660038685
581	0.09	20	-3.9449345440787837
582	0.05	5	2.372495506167043
583	0.09	5	-5.327571124378718
584	0.07	10	-5.536308385999882
585	0.56	5	0.6663743296714362
586	0.04	5	-4.483685749265042
587	0.24	5	-6.503845697487302
588	0.01	5	8.316690770528922
589	0.02	10	-7.907404416927209
590	0.18	20	-8.4122106221763
591	0.24	10	0.5000662742613535
592	0.12	10	0.20380508186702606
593	0.06	10	-5.673705864239103
594	0.28	5	-5.835208724063449
595	0.1	10	-3.5747894707346575
596	0.4	10	-3.137570039877561
597	0.01	20	10.382118477025308
598	0.28	20	1.8188767496381093
599	0.02	20	11.688262618913624
600	0.56	10	-0.47710794722789984
601	0.01	20	28.60726016827099
602	0.1	20	-5.707332247068065
603	0.56	5	-3.126928801808603
604	0.06	20	-2.4425009867233713
605	0.08	10	-6.098127019691145
606	0.72	20	11.328038633217282
607	0.07	10	14.152406445550998
608	0.06	5	-2.4153427992399124
609	0.09	5	-3.917675936308312
610	0.02	10	28.835230223702993
611	0.08	5	-9.474961029664076
612	0.07	20	-4.540508228853093
613	0.07	5	12.011504327139246
614	0.05	10	8.192194078075868
615	0.04	20	-5.588552700545015
616	0.72	5	-20.093268882711513
617	0.08	20	-5.9110555009508525
618	0.12	5	13.884576129235693
619	0.36	10	-5.778957815382315
620	0.05	5	-3.844685319536587
621	0.2	20	-2.915272063251724
622	0.05	20	-5.417880431348734
623	0.28	5	-4.765833206111482
624	0.14	20	-9.641364040628972
625	0.4	20	-14.85644295258751
626	0.28	20	-16.86203362623531
627	0.24	10	37.17109410488792
628	0.1	5	-3.6169076925900523
629	0.02	20	-1.5867325304024318
630	0.2	10	-8.671302082533025
631	0.4	5	-10.786541040223103
632	0.36	20	6.121633719659584
633	0.24	5	-4.469850081477148
634	0.03	20	-12.720351377765244
635	0.01	5	-6.2207221695300525
636	0.2	5	8.746101662440832
637	0.06	10	-1.3290897266383999
638	0.36	5	-6.070650938855824
639	0.18	5	-5.182951494636876
640	0.04	10	-5.730809113576701
641	0.04	5	-8.764514668530062
642	0.1	10	-8.34023415860212
643	0.28	10	-2.7264262640089614
644	0.24	20	-8.651030649152363
645	0.18	20	-0.584906021868473
646	0.14	5	-6.074945343421534
647	0.12	10	-2.777815886299881
648	0.4	10	37.8344593639856
649	0.14	10	-5.043722725118101
650	0.02	5	11.198074927990369
651	0.03	10	-1.6107389594426165
652	0.72	10	9.35220487289737
653	0.03	5	-4.000942254358339
654	0.09	20	3.760775299187859
655	0.01	10	20.683395013535012
656	0.12	20	-2.24351738883019
657	0.56	20	-10.890008716393918
658	0.09	10	0.7712578039850833
659	0.18	10	-6.7081879467057615
660	0.03	20	-7.7992165241619915
661	0.36	10	3.0281990916980916
662	0.56	20	-4.027036830718828
663	0.02	20	-31.015879517952243
664	0.1	5	-4.643013165965487
665	0.09	10	-10.213344751573702
666	0.24	5	-8.43523326751884
667	0.56	10	2.914523445610442
668	0.1	20	2.3333090459279644
669	0.14	20	24.145004916744465
670	0.2	5	1.8471047738669277
671	0.01	5	14.166683248956069
672	0.06	5	-2.704621828146318
673	0.05	10	2.006871034595087
674	0.56	5	-5.844147566719637
675	0.1	10	-3.817276461505223
676	0.24	10	16.14565551459674
677	0.14	10	-9.106336287744455
678	0.12	5	-11.143979075892892
679	0.12	10	0.525929420061531
680	0.08	5	4.167112094875499
681	0.2	10	-0.8290070576161996
682	0.28	10	-10.767949953827909
683	0.09	5	-5.713449297915664
684	0.03	5	21.723036226219794
685	0.06	20	-3.197129737662806
686	0.07	5	-7.35770918949696
687	0.28	20	-1.9894345976369259
688	0.02	10	-5.612546252772338
689	0.18	10	-1.510905758954718
690	0.07	10	-9.686813700960935
691	0.72	10	0.17083545091849395
692	0.03	10	-5.303186308283384
693	0.4	10	-8.283604751305594
694	0.08	10	-11.693120377937877
695	0.4	20	29.557261395727725
696	0.06	10	-4.472728441816567
697	0.01	20	21.207606342793586
698	0.14	5	-7.411797917217614
699	0.07	20	-10.235314568741146
700	0.72	5	-11.872548165486032
701	0.28	5	25.664740489930153
702	0.01	10	-13.485138464811783
703	0.02	5	-8.892505151185158
704	0.04	5	-5.31562234411954
705	0.12	20	-11.260718807148649
706	0.2	20	-8.41302765687073
707	0.05	20	15.786741173750585
708	0.72	20	-1.7265349864587112
709	0.04	10	-4.971628384223136
710	0.09	20	-3.775706470577135
711	0.08	20	-3.698638731898594
712	0.04	20	-10.285295165946636
713	0.18	5	-5.067201969256462
714	0.4	5	-3.352212195476274
715	0.18	20	-5.934967973143854
716	0.24	20	-4.950636183038417
717	0.36	5	-21.37715547650661
718	0.36	20	-3.3423466999590734
719	0.05	5	-2.7582970904480195
720	0.04	20	1.490686097711654
721	0.08	20	-1.5158434228936528
722	0.09	10	23.368297465708586
723	0.12	20	4.929809044664655
724	0.72	5	-0.8142882859475069
725	0.07	20	2.4175408411070336
726	0.12	5	4.8624443436143565
727	0.05	20	30.964670884844786
728	0.56	10	-11.061876582640771
729	0.01	5	-4.3095059380646905
730	0.18	5	-5.934573436990542
731	0.36	10	0.7790536267598203
732	0.08	10	17.653705540604935
733	0.02	10	-2.2069874179275306
734	0.08	5	16.514396578458534
735	0.24	20	4.393363707813192
736	0.03	20	3.970259928147751
737	0.1	10	33.35940748624682
738	0.04	10	-13.823627694328746
739	0.18	20	-6.406282582351656
740	0.03	10	-0.12979982459789596
741	0.07	5	10.060012203063653
742	0.56	20	-6.962869969058316
743	0.24	10	15.010310924968483
744	0.03	5	0.5036125273729102
745	0.1	5	-4.5572885855328975
746	0.18	10	-6.24822834490165
747	0.2	10	26.012210525016343
748	0.4	20	-4.078167379856811
749	0.07	10	-7.743463113337487
750	0.14	10	0.965413746360599
751	0.24	5	-8.463414163553491
752	0.28	10	-10.813650962696151
753	0.02	20	-21.330485223491436
754	0.01	20	1.9015921876778528
755	0.4	5	-2.861684440339536
756	0.14	5	3.3404679335646428
757	0.01	10	14.202764199120448
758	0.14	20	-4.101545534746057
759	0.72	20	37.02659648138658
760	0.56	5	-9.478051635449617
761	0.12	10	-5.144587156205461
762	0.06	20	-3.4681245805813905
763	0.05	10	-6.333168852951841
764	0.2	5	-12.067492209502127
765	0.28	5	-5.303106228469364
766	0.09	20	-2.817316380308128
767	0.05	5	4.462088375643692
768	0.36	5	7.686038638676358
769	0.4	10	-6.385087940075387
770	0.1	20	27.926843347772728
771	0.09	5	-2.2973051608300743
772	0.06	10	-9.400537911188792
773	0.36	20	-10.825763955149124
774	0.2	20	-0.454659797257559
775	0.02	5	-8.507813316789244
776	0.28	20	-3.2415180005703306
777	0.06	5	3.7107775877666356
778	0.72	10	1.7869266209120322
779	0.04	5	2.9736027636401365
780	0.03	10	-4.354251561167711
781	0.08	10	-6.805561324941078
782	0.06	20	-10.09067199689472
783	0.07	5	28.852292968411046
784	0.12	20	17.684252590980435
785	0.09	20	-2.6526884757284854
786	0.02	5	-3.0572928388803593
787	0.09	10	3.497170318763354
788	0.28	5	24.033483522479948
789	0.56	20	20.715761577688124
790	0.04	20	-7.433805148020509
791	0.4	20	29.039260241888403
792	0.06	10	13.712625470090265
793	0.14	5	8.71227237083324
794	0.72	5	25.070048633098175
795	0.07	20	-5.6944506027752375
796	0.24	20	4.985175869030719
797	0.09	5	-12.146178539823104
798	0.36	10	4.935459545560281
799	0.2	10	-7.680533239205804
800	0.1	20	-11.323843832224146
801	0.08	5	-0.43662221310031235
802	0.05	5	-10.756673996907836
803	0.72	20	7.501080779674819
804	0.36	20	18.13133134697557
805	0.08	20	-15.412129203892391
806	0.36	5	30.3008083547346
807	0.02	20	6.198118037400169
808	0.07	10	-4.80894907253591
809	0.01	20	1.4084379916726881
810	0.01	10	-2.5244866300880116
811	0.03	5	-2.8634573422664484
812	0.01	5	-3.2282016893283974
813	0.24	5	-3.882066253359085
814	0.06	5	0.03393108414863377
815	0.28	10	19.76696430770298
816	0.14	10	1.6431226089420896
817	0.04	10	-3.6601977355587465
818	0.56	10	-5.576355055474483
819	0.18	20	-9.38806815909259
820	0.56	5	1.6349436691023502
821	0.18	10	-0.43219090413534644
822	0.1	10	-0.30783543412754355
823	0.2	5	-1.1348962457186111
824	0.02	10	-1.8621144344571512
825	0.12	10	-9.177279073591844
826	0.28	20	-0.12262532848759555
827	0.18	5	3.0841280621748624
828	0.24	10	-2.513708426842358
829	0.03	20	-2.8981504804659295
830	0.72	10	6.3982089614306386
831	0.12	5	0.12429844845890425
832	0.14	20	2.7320369297422413
833	0.05	20	19.389822063939853
834	0.05	10	-0.5137481957149976
835	0.2	20	3.3237448549246764
836	0.4	10	6.212483293697941
837	0.04	5	-3.025362116772989
838	0.1	5	-3.86974040875971
839	0.4	5	4.242545153734354
