# Supplementary material for: Graded recruitment of pupil-linked neuromodulation by parametric stimulation of the vagus nerve
Source: Nat Commun. 2021 Mar 9;12:1539. doi: 10.1038/s41467-021-21730-2 (PMC7943774; doi:10.1038/s41467-021-21730-2)
Supplement: Supplementary file 4 — Source Data [file 41467_2021_21730_MOESM4_ESM.zip › source_data/figure_S8F.csv]

	total	ab	c
0	0.5362354414246443	0.31966340432146534	0.21657203710317893
1	0.5785572710611051	0.17529688412425357	0.4032603869368515
2	0.571533585865319	0.1718239882942589	0.3997095975710601
3	0.4981920310031526	0.2327182086015004	0.26547382240165224
4	0.5242545606451507	0.16094226032345121	0.36331230032169953
5	0.6009812269803854	0.1733181034623634	0.427663123518022
6	0.5852720954826964	0.17723812292000868	0.40803397256268775
7	0.5667169961071401	0.24172083971840022	0.32499615638873985
8	0.5248808911840387	0.2495788737438311	0.2753020174402076
9	0.5997713115085663	0.2116701501847829	0.3881011613237834
10	0.5947866390284408	0.27922458643453557	0.3155620525939052
11	0.5884298125210294	0.16341864614995277	0.42501116637107667
12	0.5523899917646076	0.26553777852141114	0.28685221324319643
13	0.560607483723401	0.27229046242886246	0.28831702129453846
14	0.5649168212416388	0.21614227834623004	0.3487745428954087
15	0.624273125269525	0.20410833791248253	0.4201647873570425
16	0.5287356059192223	0.2920312786076241	0.23670432731159816
17	0.5315082258929141	0.17690431394253595	0.35460391195037816
18	0.5189566468509088	0.17916928361514667	0.33978736323576214
19	0.6376647805316776	0.1589413385341447	0.478723441997533
20	0.5584257285813587	0.23929286842568046	0.3191328601556783
21	0.5311734205592311	0.2526306510841855	0.27854276947504564
22	0.556447646539026	0.18212096786668605	0.37432667867234
23	0.5083228165077757	0.2727532023406372	0.23556961416713848
24	0.568682067582218	0.17162260782490973	0.39705945975730816
25	0.5073528948874362	0.13971196385740678	0.36764093103002937
26	0.593419649778945	0.2232227487083286	0.37019690107061637
27	0.5883197316531198	0.20044718702166406	0.38787254463145576
28	0.5461085062447751	0.27962763485654135	0.2664808713882338
29	0.580582762243294	0.18282389578283254	0.3977588664604615
30	0.5310093220105646	0.2770285852068226	0.253980736803742
31	0.5132979309070449	0.2471610340374265	0.2661368968696184
32	0.5644984267753355	0.1621710791599822	0.40232734761535327
33	0.6199412507441999	0.24721881198951912	0.3727224387546808
34	0.5117396567011538	0.26621217888423937	0.2455274778169145
35	0.4577650677928894	0.25734041752259307	0.20042465027029635
36	0.5560786012037015	0.22629827774512928	0.32978032345857217
37	0.5547141832111349	0.3155684018710643	0.23914578134007064
38	0.5840664424309985	0.2573780521693522	0.32668839026164626
39	0.5555843353637243	0.33758409309210563	0.2180002422716187
40	0.5922718457678914	0.260411232196991	0.33186061357090035
41	0.528004684966181	0.2274776599602308	0.30052702500595024
42	0.5784115021145768	0.18213905811836648	0.39627244399621037
43	0.5868960804793373	0.26842375129622875	0.3184723291831086
44	0.5612204589986939	0.295754868355374	0.26546559064331987
45	0.5583483482948632	0.19703020669581325	0.36131814159904996
46	0.6100922769421444	0.17007979933709372	0.44001247760505063
47	0.5455452718473724	0.2124174664306366	0.3331278054167358
48	0.5683893165306817	0.2795954199909642	0.28879389653971743
49	0.5519328215185618	0.21902662171248574	0.3329061998060761
50	0.5773554586734708	0.21363432801070512	0.36372113066276573
51	0.5613634459020531	0.24438920088664876	0.3169742450154044
52	0.6075491387115143	0.264692092769511	0.3428570459420033
53	0.5608937137430997	0.21490889359859938	0.3459848201445003
54	0.5593985653438514	0.19912119306316475	0.36027737228068657
55	0.5748354383302253	0.12477661588338061	0.45005882244684475
56	0.5621398433905177	0.22101768280482645	0.3411221605856913
57	0.5558723620486694	0.23747274312951072	0.3183996189191587
58	0.5155245348800767	0.21623149760387533	0.2992930372762013
59	0.5645795702975303	0.21812140369871552	0.34645816659881473
60	0.5133823459515181	0.1710583914727555	0.34232395447876257
61	0.5570994898089794	0.20946029373933867	0.3476391960696408
62	0.5167350445694262	0.24470318111476588	0.2720318634546603
63	0.5667344970099875	0.30477422564364287	0.2619602713663446
64	0.5333814544220989	0.27560281048727275	0.25777864393482625
65	0.5481816586005381	0.18922678669465615	0.35895487190588204
66	0.5067496381025264	0.18674780702407137	0.320001831078455
67	0.5649246792613069	0.20905722484021155	0.3558674544210953
68	0.5478897610743412	0.18392229561258294	0.3639674654617582
69	0.5585266896023635	0.2282178849911255	0.33030880461123807
70	0.5123107879303042	0.23502515850453107	0.27728562942577306
71	0.5575228009780192	0.23574377132482396	0.32177902965319527
72	0.5402464305847978	0.33484101796994903	0.20540541261484882
73	0.576236510953304	0.21828785373326867	0.35794865722003527
74	0.5760428440146391	0.2175847436758204	0.3584581003388187
75	0.590441037775605	0.1895987767482141	0.4008422610273909
76	0.5473330208524959	0.22040422865100365	0.3269287922014923
77	0.5636124650418475	0.18757972667653272	0.37603273836531476
78	0.6245211023115236	0.20039928755913383	0.4241218147523897
79	0.5637895826311484	0.289674182227645	0.2741154004035034
80	0.48147834925993116	0.20388268112870497	0.2775956681312262
81	0.5691792020446058	0.14828258924502347	0.4208966127995823
82	0.5301793173486805	0.2139805394765417	0.3161987778721388
83	0.5676459965811169	0.10530034213095658	0.4623456544501603
84	0.5525260867750914	0.2473469329803779	0.30517915379471355
85	0.5263595275535833	0.22966829356791632	0.296691233985667
86	0.5560806049292928	0.18621450615816387	0.3698660987711289
87	0.5372991681181385	0.1662958432540348	0.3710033248641037
88	0.5514606726079259	0.21913393206020232	0.33232674054772354
89	0.5776664887448669	0.19935876583745746	0.3783077229074095
90	0.60079082890127	0.23503235774428405	0.365758471156986
91	0.550300965601791	0.29563313070571445	0.2546678348960766
92	0.557703923242497	0.16403103223510646	0.39367289100739045
93	0.549052582818792	0.20051621675564937	0.34853636606314264
94	0.6082922765293131	0.22377961519030917	0.38451266133900386
95	0.541875862399746	0.3187913149109763	0.22308454748876974
96	0.5618844578006621	0.18092103483545932	0.38096342296520275
97	0.5505981110734612	0.27142232666229216	0.279175784411169
98	0.5963234267258767	0.20264309118186444	0.39368033554401227
99	0.5391423453043205	0.25142874269898763	0.28771360260533285
100	0.5236326919764603	0.190232889928771	0.3333998020476893
101	0.554523036075167	0.1620407063500082	0.39248232972515873
102	0.6049324066122767	0.21436469953749493	0.3905677070747817
103	0.5895462165504859	0.23069896381709895	0.35884725273338697
104	0.5973685678673863	0.24047878467479808	0.3568897831925883
105	0.5492492137751251	0.1983053277107538	0.3509438860643714
106	0.505029068984653	0.15270124948792876	0.3523278194967243
107	0.4959740643212346	0.19237616292231516	0.30359790139891946
108	0.5702407313487519	0.2073850070638974	0.36285572428485446
109	0.5749068961529938	0.22334247004109478	0.3515644261118991
110	0.5605654068135234	0.23143018661557493	0.32913522019794844
111	0.5586484729002938	0.23809374675262732	0.32055472614766656
112	0.5475462913363685	0.24522301721747203	0.3023232741188964
113	0.6010712469630786	0.2182475366943331	0.3828237102687454
114	0.5590219982083425	0.23277483564270704	0.32624716256563546
115	0.5399049195122454	0.26504341750774	0.27486150200450543
116	0.5826825266869124	0.18311621495703476	0.39956631172987767
117	0.6258947406837245	0.28478705383352393	0.34110768685020054
118	0.5749258231533096	0.2367611154825299	0.3381647076707797
119	0.5834918141517762	0.22426381428111197	0.35922799987066417
120	0.5402003406090128	0.2415507174036803	0.2986496232053325
121	0.5784419324711423	0.277370067300081	0.3010718651710612
122	0.5896145861866413	0.16160140671017312	0.42801317947646816
123	0.5610000708564205	0.21534563500252682	0.3456544358538936
124	0.5342515854905943	0.2548215825118481	0.2794300029787461
125	0.5525149071583599	0.24260430529412533	0.30991060186423464
126	0.5543382422203162	0.3219509647157145	0.23238727750460178
127	0.5241063515475	0.2682223488723226	0.2558840026751773
128	0.5873622377616126	0.18364499626816028	0.40371724149345234
129	0.5577910834005426	0.2022896157290879	0.3555014676714547
130	0.5711113681165917	0.19011205916051996	0.38099930895607176
131	0.5861747560284505	0.17927220265511368	0.4069025533733368
132	0.525367666076807	0.17778592291535328	0.3475817431614536
133	0.5616327712584984	0.24057085238628836	0.3210619188722101
134	0.5369786547258304	0.23924222475025703	0.2977364299755733
135	0.5864995810165157	0.3192967709561449	0.2672028100603707
136	0.5281701769927277	0.23648752732833125	0.29168264966439644
137	0.5780835056701954	0.2411214392983169	0.33696206637187853
138	0.5798768477836298	0.1731762432894156	0.40670060449421414
139	0.5471154064576008	0.23888559509627083	0.30822981136133
140	0.568943087711484	0.26329753456958693	0.3056455531418971
141	0.583251734089353	0.2248106335739499	0.3584411005154031
142	0.5407761831268353	0.2134007236369244	0.32737545948991087
143	0.5421861017332245	0.1709873865053009	0.3711987152279236
144	0.48729315261814293	0.18915393986216322	0.2981392127559797
145	0.5789662343558404	0.21103509251489017	0.36793114184095016
146	0.604201662389064	0.17579740651340736	0.4284042558756567
147	0.5359678940486087	0.26049749931691396	0.2754703947316947
148	0.5120705578907659	0.20535841859073298	0.30671213930003294
149	0.5309961536711768	0.23135220427658462	0.2996439493945922
150	0.5630551206928259	0.27802038695008596	0.28503473374273997
151	0.5868687323990691	0.20944236899879823	0.3774263634002709
152	0.5359103140750099	0.1986286863387751	0.3372816277362348
153	0.553768338183303	0.23912397581555828	0.3146443623677446
154	0.5753542612962517	0.24630158287751308	0.32905267841873853
155	0.5843250915906878	0.2445036088431901	0.3398214827474977
156	0.5408919173723084	0.1592594819472504	0.381632435425058
157	0.5316316825641378	0.2411741222086324	0.2904575603555054
158	0.5745309405181868	0.20639249347386246	0.3681384470443243
159	0.48214764821504574	0.20665535278543862	0.2754922954296071
160	0.5059262852825154	0.3390938769943133	0.16683240828820203
161	0.5864788786190458	0.20870267112738794	0.3777762074916579
162	0.5772696743747959	0.21039597432247908	0.36687370005231684
163	0.6146773650097819	0.1902560348747953	0.4244213301349865
164	0.5214673508467351	0.19893324800611495	0.3225341028406202
165	0.5115560948190818	0.23937444221613313	0.27218165260294863
166	0.5422806649275701	0.2618153280850251	0.280465336842545
167	0.4950757890553439	0.24417190200317407	0.2509038870521698
168	0.5232989104478363	0.25173060716731266	0.2715683032805236
169	0.5873110463780997	0.18350411277339682	0.40380693360470293
170	0.5062603835975046	0.15708672586774144	0.34917365772976316
171	0.6089579886641303	0.15132882185657653	0.4576291668075538
172	0.5245194210174747	0.21956165966762323	0.30495776134985153
173	0.5823738823443577	0.20370808692368392	0.3786657954206738
174	0.589256021587568	0.2742831698583115	0.3149728517292564
175	0.522717974333929	0.24237730664391774	0.2803406676900112
176	0.5302673446983399	0.1975174459522135	0.3327498987461264
177	0.5530940347014734	0.27932861852261687	0.27376541617885664
178	0.5388749780068275	0.17517758179282603	0.3636973962140015
179	0.5992362365892245	0.2708883548001742	0.32834788178905033
180	0.5925956859516677	0.2423739842048382	0.35022170174682943
181	0.5829681585953984	0.2488075143644772	0.3341606442309212
182	0.5850111096630995	0.24817201747291787	0.33683909219018165
183	0.5020934791682817	0.22029224921244017	0.28180122995584156
184	0.49151026919913354	0.1792383624838765	0.312271906715257
185	0.5102870053707963	0.18863633277029576	0.3216506726005005
186	0.536357247991168	0.21702170656629977	0.3193355414248683
187	0.6171494161764184	0.2427476548371456	0.3744017613392727
188	0.5854011843151945	0.263920834080684	0.32148035023451055
189	0.581651946682346	0.234740274436573	0.34691167224577296
190	0.5519753491783768	0.258526023316443	0.29344932586193373
191	0.6371924938720646	0.27308828715724265	0.3641042067148219
192	0.5463006705445921	0.1591581431359857	0.3871425274086064
193	0.5357511465226452	0.19089260735334573	0.3448585391692995
194	0.5884948400779202	0.29779766334415597	0.29069717673376416
195	0.569913189016435	0.26802781266654174	0.3018853763498932
196	0.5812925094390774	0.27554988031525085	0.30574262912382655
197	0.6044906133144892	0.2768471685306351	0.3276434447838541
198	0.5588094246259707	0.21768536903135585	0.34112405559461484
199	0.5365536988230578	0.24306279466963726	0.29349090415342055
200	0.5326822306557786	0.24339248500788824	0.2892897456478903
201	0.510097396517873	0.18242809915241764	0.32766929736545536
202	0.5649531388471364	0.23415661720340422	0.3307965216437322
203	0.6022035062827455	0.18301837009399155	0.41918513618875397
204	0.5506982440553922	0.23742440852604035	0.31327383552935184
205	0.6026956159696113	0.2563756726449257	0.3463199433246855
206	0.6266551525741594	0.23788408657073848	0.38877106600342093
207	0.5102620312706638	0.237814517877585	0.2724475133930789
208	0.6003525886366556	0.2723138891736938	0.32803869946296177
209	0.5340995770924286	0.23521525341491467	0.2988843236775139
210	0.5504241326346175	0.16611385300458806	0.3843102796300295
211	0.4742086482623221	0.28879849360398135	0.18541015465834076
212	0.5266942611851253	0.1626235913978809	0.36407066978724434
213	0.5584455715474006	0.17300240681709853	0.3854431647303021
214	0.6051941670233559	0.16039769776340107	0.44479646925995486
215	0.5612742500999526	0.2006462589448751	0.3606279911550775
216	0.5608783736418341	0.22969778093528836	0.33118059270654576
217	0.5388986054650946	0.17973439405340616	0.35916421141168847
218	0.5147102997711699	0.18337165813386352	0.33133864163730636
219	0.5549905459652942	0.18217830328092582	0.3728122426843683
220	0.6013019956456818	0.2458905257715722	0.3554114698741096
221	0.5666919550047118	0.19868497397870985	0.368006981026002
222	0.5082081760253652	0.1913056360675813	0.3169025399577839
223	0.5239732430739208	0.19700954241797725	0.3269637006559436
224	0.5473942208531573	0.18425743232627645	0.3631367885268808
225	0.48917886364258234	0.19889699192721028	0.29028187171537206
226	0.5521578357070264	0.26944630574451484	0.28271152996251153
227	0.5362410185325011	0.3419397688392659	0.1943012496932352
228	0.5787008811581991	0.1894459805680166	0.3892549005901824
229	0.5223155685882197	0.24380760465380308	0.2785079639344166
230	0.5249685093159027	0.1676856894695143	0.3572828198463883
231	0.6100886463523818	0.280467076921725	0.32962156943065685
232	0.5296721316914456	0.2548843460697873	0.27478778562165823
233	0.5187502125223216	0.22998180377475042	0.2887684087475711
234	0.5994056130279592	0.16501901243169192	0.4343866005962673
235	0.6121347080404513	0.20991674332879284	0.4022179647116585
236	0.5124658771392073	0.3105474474569075	0.2019184296822998
237	0.5934991335291049	0.2851160881281156	0.30838304540098926
238	0.5425701010583917	0.24285829799776315	0.29971180306062856
239	0.5193501678715546	0.2106873649087742	0.3086628029627804
240	0.6160404918666221	0.29128044133910125	0.3247600505275209
241	0.5164457114588636	0.22534294659619228	0.2911027648626714
242	0.5803179738522313	0.2608150346394751	0.31950293921275613
243	0.5209217031203275	0.15538771059293796	0.36553399252738955
244	0.6165997468248263	0.29603139252884747	0.3205683542959788
245	0.5541219776728384	0.18224184616927142	0.371880131503567
246	0.5516738930419156	0.23274536288333883	0.3189285301585768
247	0.6032494891471394	0.19247492864675592	0.4107745605003834
248	0.5741518048856755	0.22072919167847593	0.35342261320719964
249	0.5557973556987073	0.3033416494880668	0.2524557062106405
250	0.5693175807773467	0.13736681617813074	0.43195076459921605
251	0.5547770065289197	0.25456627542226296	0.3002107311066568
252	0.5100825479654275	0.22456968638209598	0.2855128615833315
253	0.5792693355459629	0.21575684939381048	0.3635124861521524
254	0.5460679110742974	0.20520702619194717	0.3408608848823503
255	0.4914864269997108	0.31120740043906714	0.18027902656064365
256	0.5979092603942365	0.2381176242556801	0.3597916361385564
257	0.5507316090207642	0.30460142319860667	0.2461301858221576
258	0.6224691707518694	0.31604467530248065	0.3064244954493887
259	0.5269452648828528	0.18305221462713472	0.343893050255718
260	0.5749024122660532	0.19600875981916246	0.3788936524468907
261	0.5137640869860642	0.19169013636979618	0.3220739506162681
262	0.6102553327466296	0.1324060606825166	0.47784927206411304
263	0.5243094804640615	0.22849522325723368	0.29581425720682775
264	0.5323309401724791	0.21017682660185036	0.32215411357062873
265	0.5543284838645204	0.23978331098563632	0.3145451728788841
266	0.5585477654143921	0.1957796719957235	0.3627680934186686
267	0.5274097210640887	0.2736313477201128	0.2537783733439759
268	0.4934810738593888	0.29449035335015167	0.1989907205092371
269	0.5576575158399346	0.20868851550223094	0.34896900033770367
270	0.5402620792393397	0.23282422233499445	0.3074378569043452
271	0.5806035869729316	0.23628008013264	0.3443235068402916
272	0.5287480854223356	0.24357396089616867	0.28517412452616697
273	0.5179240272978195	0.23006777069501136	0.28785625660280817
274	0.5542397745947426	0.278155710821349	0.2760840637733936
275	0.5543570103176659	0.20555597232433095	0.34880103799333495
276	0.5371577897151114	0.3284133088190344	0.208744480896077
277	0.5809920715105116	0.23409230593607558	0.34689976557443597
278	0.5172110505321013	0.23228952825833	0.2849215222737712
279	0.5951708422548533	0.11008783952861867	0.4850830027262346
280	0.5354841526135283	0.2508483726176087	0.2846357799959197
281	0.542199723930207	0.15331597677957956	0.38888374715062746
282	0.4909577435347977	0.25141322300892305	0.2395445205258747
283	0.515294786994521	0.21765775389817682	0.2976370330963442
284	0.5427281067429428	0.22471008334477977	0.318018023398163
285	0.5464654662336571	0.24139031771678604	0.30507514851687106
286	0.5535772718949185	0.12407723214058064	0.4295000397543378
287	0.5502538460710438	0.16886312786559143	0.38139071820545234
288	0.5465460390998698	0.13793198434082826	0.40861405475904145
289	0.5525337144944921	0.19520167754274198	0.3573320369517501
290	0.6122071191680438	0.27940849014034735	0.3327986290276965
291	0.5423268110251356	0.2038932505206067	0.3384335605045289
292	0.5680718825472071	0.3158951064008673	0.25217677614633977
293	0.605404351639024	0.2156619719311105	0.3897423797079134
294	0.5394262402608094	0.32182638200867836	0.21759985825213105
295	0.5120695164573159	0.245008839224321	0.2670606772329949
296	0.5919262292761335	0.3006556458452049	0.2912705834309286
297	0.5292842763194077	0.2493218357607197	0.27996244055868796
298	0.5727755177794044	0.17161904849165813	0.40115646928774623
299	0.5653713859687092	0.2374083329616918	0.3279630530070174
300	0.5958214995615485	0.2178844366902736	0.3779370628712749
301	0.5551383879782122	0.18347601695583007	0.3716623710223822
302	0.5406716244357465	0.07050644997053034	0.47016517446521616
303	0.5732884996591298	0.24096614795278765	0.3323223517063421
304	0.5450442924464937	0.1349800692741759	0.4100642231723177
305	0.5887817056674348	0.18353241306917087	0.4052492925982639
306	0.516672381509246	0.1953584955261625	0.3213138859830835
307	0.5382997348144076	0.20978514218241667	0.32851459263199095
308	0.527858530869175	0.18817638733655068	0.3396821435326244
309	0.6574515827950418	0.26586574047869105	0.3915858423163507
310	0.5193653999132275	0.25794929366090186	0.2614161062523257
311	0.5807240738643419	0.2210024338590671	0.3597216400052748
312	0.6014454564968472	0.22315883071725628	0.37828662577959093
313	0.5774095555517705	0.24227900326009158	0.33513055229167893
314	0.5268266469652061	0.21375330952970623	0.31307333743549987
315	0.6016429712160781	0.16910746842504784	0.4325355027910303
316	0.5984936797797228	0.22025662484522654	0.3782370549344963
317	0.49826648148476094	0.25169713803464333	0.24656934345011758
318	0.5141710393729093	0.24937537467489024	0.26479566469801913
319	0.5366582983105925	0.24174178283168185	0.29491651547891073
320	0.5957092743087035	0.19647970528369232	0.39922956902501117
321	0.5464314824379627	0.2484794477264177	0.297952034711545
322	0.5821050209688083	0.19393426370830663	0.38817075726050176
323	0.5754365003397475	0.15100275491568577	0.4244337454240617
324	0.5837608555358822	0.25300279622328686	0.3307580593125953
325	0.6015443974114958	0.23067136613603997	0.37087303127545584
326	0.5235025442776504	0.2460353981315964	0.277467146146054
327	0.4948691920029921	0.24066458514872308	0.25420460685426904
328	0.599445442199848	0.26749163187854164	0.33195381032130633
329	0.5924927703564965	0.24667814485878428	0.34581462549771225
330	0.49101192164565477	0.27518187908101394	0.2158300425646408
331	0.5290823727721249	0.3225773968076204	0.20650497596450454
332	0.532331952455104	0.27207681104905046	0.26025514140605355
333	0.5394534839218991	0.19923658398789137	0.34021689993400767
334	0.6200523999461449	0.1949158301451879	0.42513656980095704
335	0.5327690244085125	0.16741345398437532	0.3653555704241372
336	0.5875460491379343	0.2156227963239679	0.3719232528139664
337	0.4881990104181553	0.17293353711712747	0.3152654733010278
338	0.571519697884264	0.3210073255765981	0.250512372307666
339	0.5688106960670709	0.23863086452453658	0.3301798315425344
340	0.5799800751288736	0.30252735504882133	0.2774527200800523
341	0.5584067964731425	0.2494380287589087	0.3089687677142338
342	0.5128138793229639	0.22608436564293136	0.2867295136800325
343	0.5695925651585713	0.23213302917112374	0.33745953598744755
344	0.5306891064847598	0.24280229742189854	0.28788680906286124
345	0.5089949949106535	0.1921204756375823	0.3168745192730712
346	0.5944323105772993	0.28461583470838153	0.3098164758689177
347	0.5647097806120189	0.18002223472332712	0.38468754588869186
348	0.5293270347795485	0.20616573579643827	0.32316129898311013
349	0.5315028454074244	0.19138199050612154	0.3401208549013029
350	0.586940854688664	0.3551222933900784	0.2318185612985856
351	0.6083195277573368	0.19940100854519244	0.40891851921214434
352	0.5714051395521966	0.20615069422264962	0.36525444532954704
353	0.5429688109983004	0.20966526798608343	0.33330354301221693
354	0.5369468883256326	0.23046217625514992	0.3064847120704827
355	0.583615086696773	0.2040468782171583	0.3795682084796147
356	0.5500517384150259	0.2524342893211173	0.29761744909390864
357	0.5565043817527657	0.16909148793259177	0.38741289382017396
358	0.5435551407993422	0.3116554761447847	0.23189966465455752
359	0.5641053711638573	0.18076606840756115	0.38333930275629613
360	0.5605951839106251	0.279236129965839	0.2813590539447861
361	0.5692164313229588	0.30525681975137536	0.2639596115715835
362	0.5464747291583796	0.19723627854867914	0.3492384506097004
363	0.5400135631337875	0.2480846602689993	0.2919289028647881
364	0.5275270783360371	0.20139667085107368	0.3261304074849634
365	0.5239756819734687	0.16574007537238358	0.3582356066010851
366	0.5461501933096629	0.22360354824919917	0.3225466450604637
367	0.5457158235734619	0.2441625846473621	0.30155323892609986
368	0.5555375394111246	0.15403937753520797	0.4014981618759167
369	0.559651439230293	0.21006526820120347	0.34958617102908957
370	0.599622508383168	0.21721298608517994	0.382409522297988
371	0.5530789626928516	0.2417952728433157	0.31128368984953597
372	0.5161821554672688	0.2391171022750501	0.27706505319221864
373	0.6437088657004422	0.23474499295787626	0.40896387274256596
374	0.5282559390363536	0.17169610417234685	0.3565598348640067
375	0.5219670019008752	0.1686326366129632	0.353334365287912
376	0.5398570374434082	0.42530126168827376	0.11455577575513441
377	0.5976363987243971	0.2585739401314009	0.3390624585929963
378	0.5767234189951483	0.18117439457797638	0.395549024417172
379	0.5649706230509138	0.232651134307746	0.33231948874316786
380	0.6375070325596329	0.1651774152389008	0.4723296173207321
381	0.615621927532946	0.19344191159821117	0.4221800159347348
382	0.5143961155049046	0.22901651906193127	0.28537959644297334
383	0.5278267175239237	0.2430125761243499	0.2848141413995738
384	0.5307170883588869	0.18039378551708493	0.35032330284180196
385	0.5241937114233732	0.19891817335579556	0.3252755380675777
386	0.5175259407219497	0.26795328386685174	0.24957265685509794
387	0.546130066304811	0.21617170726228116	0.32995835904252985
388	0.5947304919096836	0.18075974589991303	0.4139707460097706
389	0.5546771082031238	0.1483981664056836	0.4062789417974402
390	0.5430093555569717	0.19345368375435462	0.3495556718026171
391	0.527131566240027	0.23370820048409138	0.29342336575593564
392	0.5683616278146291	0.202115373126653	0.36624625468797606
393	0.513342193351366	0.29679017412482733	0.21655201922653866
394	0.5673748796960144	0.1689997546545209	0.3983751250414935
395	0.5620624519875473	0.3093701708567638	0.2526922811307835
396	0.5511144493836104	0.2695247985290723	0.2815896508545382
397	0.5565591009823986	0.27643596343383425	0.2801231375485643
398	0.5826513781728868	0.26075790715591096	0.3218934710169758
399	0.5089627208931374	0.24880840563475756	0.2601543152583799
400	0.5116884016424148	0.2226855069338004	0.28900289470861434
401	0.5667824024191829	0.27401800754110844	0.29276439487807443
402	0.6016260640607052	0.23481570275888483	0.3668103613018203
403	0.5616489701208311	0.19876755745902852	0.36288141266180257
404	0.5013583899666663	0.20149562158158882	0.2998627683850774
405	0.525134681927736	0.2850106320973537	0.24012404983038238
406	0.5630998997155203	0.2647684462364958	0.29833145347902446
407	0.5544638013330643	0.18380178119173535	0.3706620201413289
408	0.5336478921989227	0.3227930528484787	0.21085483935044408
409	0.573200454740391	0.2686872573933126	0.3045131973470784
410	0.5523407359835275	0.23770682934093434	0.31463390664259316
411	0.5455491870468432	0.28711011490532345	0.2584390721415198
412	0.59202798960423	0.21218831834824683	0.3798396712559831
413	0.5728008226805585	0.2163594021656655	0.356441420514893
414	0.5579478237790994	0.25236235951537295	0.30558546426372646
415	0.5434902294587861	0.29743932199924683	0.24605090745953925
416	0.5728015645255633	0.27014671225586057	0.3026548522697028
417	0.5759877901412506	0.19445518492527178	0.3815326052159788
418	0.5970562802452479	0.1811327860100025	0.4159234942352454
419	0.5796370608142034	0.15742719321218393	0.42220986760201945
420	0.5141774028124539	0.2577518504180228	0.2564255523944312
421	0.568143216475657	0.257121820458786	0.31102139601687095
422	0.5113128369666949	0.23903833234490507	0.27227450462178987
423	0.5905910113160451	0.23388120215850927	0.3567098091575358
424	0.5824375308310945	0.282206421970051	0.3002311088610435
425	0.540978268742268	0.1933130099281113	0.34766525881415666
426	0.532054100691205	0.2683983534667314	0.2636557472244736
427	0.6329026726149661	0.22615117078088698	0.40675150183407915
428	0.5697554582389383	0.16067297055744548	0.40908248768149275
429	0.5518041329089151	0.17259939779788694	0.3792047351110281
430	0.5376831814451545	0.20996291823169963	0.3277202632134548
431	0.6048104842610422	0.2197366230076419	0.38507386125340026
432	0.5524723331872488	0.15761591172160777	0.394856421465641
433	0.5438800795264515	0.23609290524055646	0.307787174285895
434	0.5391719292822044	0.21018499974048502	0.3289869295417194
435	0.6032724727980622	0.1820936188301144	0.42117885396794774
436	0.5762167879720297	0.16580684787865188	0.41040994009337783
437	0.516257979810988	0.3170467966967633	0.19921118311422467
438	0.5235684305593076	0.26249360074567857	0.26107482981362895
439	0.5349884564908265	0.35791330304276947	0.17707515344805705
440	0.5618594243748994	0.2417286231966241	0.32013080117827536
441	0.5850804600932524	0.12368283476416946	0.461397625329083
442	0.5442415804445231	0.1354685553162997	0.4087730251282234
443	0.5383198493234038	0.27014818886714637	0.2681716604562574
444	0.56391449323699	0.19099048088463838	0.3729240123523517
445	0.6072225463882566	0.21209606408476606	0.39512648230349057
446	0.6307695634540164	0.13407352973348918	0.4966960337205272
447	0.5234546445985615	0.2168976936496751	0.30655695094888646
448	0.5101322726656717	0.2266497150663342	0.28348255759933755
449	0.5670046328120198	0.3650071673138149	0.20199746549820494
450	0.4893302849834498	0.17486106308362026	0.31446922189982957
451	0.539587378757133	0.2378855783347811	0.3017018004223519
452	0.589038015015214	0.20546498938455726	0.38357302563065676
453	0.5018283909728889	0.23850833315500136	0.26332005781788753
454	0.5520405719189171	0.15388675456935794	0.3981538173495592
455	0.5586290518218328	0.26630840235305553	0.2923206494687772
456	0.5935377725518048	0.26805572528295835	0.3254820472688465
457	0.574396947902246	0.27310291945951154	0.3012940284427345
458	0.5764318717185747	0.1690488417706392	0.40738302994793546
459	0.5091467511844335	0.19073045925885093	0.31841629192558263
460	0.4821493161244047	0.289588442624716	0.1925608734996887
461	0.5382624107700654	0.23504800159528558	0.3032144091747799
462	0.5783144756067937	0.1760305632654366	0.4022839123413571
463	0.5928875397311899	0.30388077545213427	0.2890067642790557
464	0.4965563377486994	0.32031699244585793	0.17623934530284147
465	0.5945895115428408	0.30290429681252556	0.29168521473031517
466	0.598263815628647	0.2420106125031151	0.35625320312553194
467	0.532014241591688	0.268976663321814	0.263037578269874
468	0.5087144172179869	0.21201988037000152	0.29669453684798536
469	0.5533049902608382	0.3410823807934987	0.21222260946733956
470	0.5347312210711133	0.17279345064816481	0.36193777042294845
471	0.6148240902297508	0.2497141215583442	0.36510996867140666
472	0.562267440841985	0.3054568769581462	0.2568105638838387
473	0.58228571811514	0.19419270377228912	0.3880930143428508
474	0.5065716788176438	0.1966450580008399	0.30992662081680383
475	0.5899562797864357	0.20796576353140364	0.3819905162550321
476	0.5787562624396491	0.1443768714319188	0.43437939100773026
477	0.568548073992333	0.194884462487063	0.37366361150527
478	0.5940510082330666	0.2683596030104108	0.3256914052226557
479	0.5346611448814446	0.32715681912109823	0.20750432576034636
480	0.4853398973124303	0.21311176876032914	0.27222812855210116
481	0.5918408907097918	0.1751969797472911	0.41664391096250075
482	0.58203368388372	0.18529291596440986	0.3967407679193102
483	0.5167229495929445	0.3131999520338376	0.20352299755910694
484	0.5171929987987811	0.27525214292624983	0.24194085587253125
485	0.49878405197177056	0.27169822116930953	0.22708583080246103
486	0.5748640924786033	0.1371817251115086	0.4376823673670947
487	0.5870203543628092	0.2579790045251944	0.32904134983761485
488	0.5978817081281391	0.2051863639726463	0.3926953441554928
489	0.5788980587619725	0.2958943662901899	0.28300369247178264
490	0.5935871044523068	0.2598262361571231	0.3337608682951837
491	0.4808675926721515	0.2243271369471274	0.2565404557250241
492	0.5272508399035827	0.21498079239333034	0.31227004751025234
493	0.5554372061594132	0.2002391667422748	0.35519803941713834
494	0.49051914299227006	0.24526865168686818	0.2452504913054019
495	0.6170035157425344	0.2716293035900209	0.34537421215251357
496	0.5306336606125104	0.2044735692161932	0.3261600913963172
497	0.557978094213736	0.11730755942452097	0.4406705347892151
498	0.5442356190061759	0.23967305058231364	0.3045625684238622
499	0.5942616547630377	0.2215943205658234	0.3726673341972143
500	0.5636386617824102	0.1756984253934864	0.3879402363889238
501	0.5983772809496354	0.22585272883755603	0.37252455211207935
502	0.5348373145439649	0.28369516887425206	0.25114214566971277
503	0.53375758011782	0.24943318035305231	0.28432439976476775
504	0.556146058219908	0.20477191893769744	0.35137413928221056
505	0.5715632602355278	0.2636145724262158	0.30794868780931206
506	0.5185878181407462	0.2581975221681893	0.2603902959725569
507	0.5376654710111739	0.1689279697288873	0.36873750128228666
508	0.5703308931224216	0.13111201217007004	0.43921888095235156
509	0.5834206772606206	0.22774280509796144	0.35567787216265917
510	0.5053587731745703	0.25501868515833453	0.2503400880162358
511	0.6074924477274957	0.14649527634725365	0.46099717138024204
512	0.5761654369276759	0.21028537915296847	0.36588005777470733
513	0.6096087669208817	0.17770802380782644	0.43190074311305526
514	0.5750094867896938	0.15361041316756602	0.4213990736221278
515	0.5725241440905586	0.19457773887673513	0.37794640521382344
516	0.5705616456370455	0.21043784020278308	0.3601238054342624
517	0.5621999962624679	0.19006800441142027	0.3721319918510476
518	0.589157384794786	0.15500829856485782	0.43414908622992815
519	0.572825304666827	0.19144859032469852	0.38137671434212855
520	0.49527505417187945	0.2562641035356281	0.2390109506362513
521	0.56204860905009	0.2358672424241248	0.32618136662596525
522	0.5026535633759288	0.23286907929477976	0.2697844840811491
523	0.543337699694138	0.1837172293396315	0.3596204703545065
524	0.5356631179866008	0.15806530916149464	0.3775978088251062
525	0.5838183675770632	0.24510840757627267	0.33870996000079057
526	0.5428148973415927	0.24459741566266502	0.29821748167892775
527	0.5353317893697461	0.1976403248902127	0.3376914644795334
528	0.5674979323503432	0.15472430932914005	0.41277362302120313
529	0.556170338506096	0.13988431661766318	0.41628602188843283
530	0.5988040135254756	0.19524594698183476	0.4035580665436409
531	0.5610592760839139	0.3053502733343541	0.2557090027495599
532	0.5945398756630137	0.29025062150608033	0.30428925415693336
533	0.5503787273953765	0.2218863579094442	0.32849236948593236
534	0.5788455888756576	0.23950872768690912	0.33933686118874856
535	0.48859123876282495	0.28497821753422536	0.2036130212285996
536	0.5742231818318133	0.19969812286564467	0.3745250589661686
537	0.5407260805250468	0.252600126303289	0.2881259542217578
538	0.5574926138344886	0.23116729455126825	0.3263253192832203
539	0.5632940013966905	0.23963754527819286	0.32365645611849764
540	0.5640249077047172	0.20362746466899712	0.3603974430357201
541	0.6012477515669379	0.22836987107633439	0.3728778804906035
542	0.5448421935746119	0.20729644897161562	0.3375457446029963
543	0.5469668518429268	0.2038991716952924	0.34306768014763445
544	0.5598062482521448	0.21868579735743685	0.34112045089470794
545	0.5607859655962172	0.21936543789853089	0.3414205276976863
546	0.5326975486124066	0.2206234092847749	0.3120741393276317
547	0.5988471713915196	0.21905539958049797	0.37979177181102153
548	0.5314097047455402	0.2252415342670672	0.306168170478473
549	0.4928313546129942	0.18586378790609623	0.30696756670689795
550	0.5874784958211808	0.21764377098217194	0.36983472483900887
551	0.580674783254939	0.2590145351374919	0.32166024811744715
552	0.5673765147036166	0.17370369295980384	0.39367282174381274
553	0.5645242362725307	0.18846978836897438	0.37605444790355624
554	0.5403644179212556	0.19941390430397893	0.34095051361727663
555	0.562552191801736	0.3076988807381504	0.2548533110635856
556	0.48964120267177424	0.304989677136853	0.18465152553492128
557	0.6312493795467305	0.17344419762025984	0.4578051819264707
558	0.5638298264741002	0.16823238468517904	0.3955974417889211
559	0.6034993104795412	0.18602206106786373	0.4174772494116774
560	0.5456946627232317	0.1994964452755631	0.3461982174476686
561	0.5354434398521403	0.33822218771216445	0.1972212521399758
562	0.5091974354930384	0.1774524489284491	0.33174498656458934
563	0.5146991491116166	0.22235333586220796	0.29234581324940867
564	0.5667587741696147	0.13427174600166186	0.4324870281679529
565	0.48846417673766784	0.2534004347267565	0.23506374201091132
566	0.5597916525435251	0.2389717983771699	0.3208198541663553
567	0.5448333673582082	0.2732602693496944	0.27157309800851387
568	0.5031585879682963	0.1546679104522568	0.34849067751603946
569	0.5612165430896077	0.2482144288932871	0.31300211419632057
570	0.5323271323731643	0.13224735392899709	0.4000797784441672
571	0.5147967429085103	0.1753622777666918	0.33943446514181846
572	0.5347451982007458	0.14141397540371356	0.39333122279703225
573	0.5506624474555024	0.17778122341831978	0.3728812240371826
574	0.624680407232332	0.24807576723180025	0.3766046400005318
575	0.5197990813489735	0.2598748975733104	0.25992418377566306
576	0.582294990653384	0.21345326288178207	0.3688417277716019
577	0.5671012723028521	0.22396555467699536	0.3431357176258567
578	0.5698432464521492	0.29701192581860464	0.27283132063354465
579	0.5768661447121375	0.23176715703455142	0.3450989876775861
580	0.5710275667406303	0.2389298707048947	0.3320976960357356
581	0.524464134382853	0.3041045594425819	0.22035957494027109
582	0.6143981456150678	0.18633627163988378	0.42806187397518397
583	0.548141954269574	0.258354127963924	0.28978782630565
584	0.5488248385808625	0.1910363771814899	0.3577884613993726
585	0.5937038577039755	0.207440390264867	0.3862634674391085
586	0.5161627374479094	0.24258680167868918	0.27357593576922024
587	0.5988644844885012	0.17387644203507419	0.424988042453427
588	0.5932465451676302	0.22458788823869175	0.36865865692893846
589	0.504619077120565	0.3118040236200873	0.1928150535004777
590	0.5887307149751603	0.18384357676022864	0.40488713821493166
591	0.5922148713665689	0.15285807059834525	0.43935680076822364
592	0.6129962500578647	0.21137407715369178	0.40162217290417296
593	0.5698951592787682	0.2583499136342068	0.3115452456445614
594	0.5326392157047338	0.1997692428236291	0.33286997288110476
595	0.5011880455473817	0.17094904201874694	0.3302390035286348
596	0.595548642360811	0.2822019212363474	0.31334672112446355
597	0.5682235893946754	0.14256156589596086	0.4256620234987145
598	0.5412147415314819	0.22018935666345862	0.32102538486802323
599	0.5780547642903343	0.26625272423757873	0.3118020400527556
600	0.5680885362958936	0.300202515492083	0.26788602080381063
601	0.6135312156302457	0.2381593934065625	0.37537182222368315
602	0.5755077382836615	0.24217840268480015	0.3333293355988614
603	0.4915584492106102	0.2121910529651207	0.2793673962454895
604	0.5207651133751332	0.365799890736394	0.15496522263873924
605	0.5172786155039624	0.2447315255820069	0.27254708992195553
606	0.5738228220717276	0.31342971619745524	0.26039310587427233
607	0.5900250634722886	0.2048126126757936	0.38521245079649497
608	0.5861263353991305	0.22203721701809495	0.3640891183810355
609	0.5835648082775183	0.16693538466524885	0.4166294236122695
610	0.5167250884759526	0.20789557668323377	0.3088295117927188
611	0.5352479711477396	0.2079397122522854	0.32730825889545423
612	0.5323012405469814	0.25990398536823284	0.2723972551787486
613	0.5804741053571993	0.25754304700826114	0.32293105834893815
614	0.6066288976989918	0.21861049005046318	0.3880184076485286
615	0.5395136467896289	0.2068670078295643	0.33264663896006463
616	0.581860013749723	0.23951254431106625	0.3423474694386567
617	0.6130918366027073	0.201658202924947	0.41143363367776026
618	0.588501798869054	0.23518955199628455	0.35331224687276946
619	0.5093690324899829	0.19221518652082117	0.31715384596916174
620	0.6083087514702498	0.2943679662784362	0.31394078519181357
621	0.5847952803236404	0.1363008777557985	0.4484944025678419
622	0.5062347592015641	0.18638165879774832	0.31985310040381576
623	0.5758209557480976	0.2155028626407212	0.36031809310737634
624	0.4727980268323664	0.09655696706969016	0.37624105976267624
625	0.5734055586533108	0.18245182624918957	0.3909537324041212
626	0.48878533410356495	0.15708820551226135	0.33169712859130357
627	0.6079023382399676	0.1979505927802698	0.40995174545969787
628	0.5769907508551828	0.21369488263489214	0.36329586822029064
629	0.5818397325408037	0.19093208600833864	0.39090764653246507
630	0.5408027117343575	0.2306811154387316	0.31012159629562586
631	0.5667536019482395	0.23142304031546002	0.3353305616327796
632	0.5802727441095555	0.233543949593794	0.34672879451576155
633	0.6122861977731575	0.23769819859533692	0.37458799917782054
634	0.5292558468935836	0.20344591459133735	0.3258099323022463
635	0.5485723419851596	0.2258543452933691	0.32271799669179047
636	0.5741832351093635	0.23817596438683156	0.336007270722532
637	0.6178313879857595	0.14618343748963825	0.47164795049612135
638	0.5215598442869894	0.19505382084377854	0.3265060234432109
639	0.6039760743972877	0.23120683698758857	0.37276923740969914
640	0.5828106116905216	0.19549272267159426	0.3873178890189274
641	0.6404025624809384	0.22589042288785985	0.41451213959307853
642	0.4956796020831812	0.18920972011643386	0.30646988196674735
643	0.5631172363946193	0.15545290582851448	0.40766433056610485
644	0.6004131505037121	0.1580668287375104	0.4423463217662017
645	0.4677703290187949	0.2753284868893139	0.19244184212948098
646	0.5540492776975601	0.14471959166733733	0.40932968603022274
647	0.5825748774241025	0.2346671126040521	0.3479077648200504
648	0.5613945699915676	0.17611727728366594	0.3852772927079016
649	0.6051146415984192	0.19528681111083387	0.4098278304875853
650	0.5583579069728807	0.23795952268764983	0.3203983842852309
651	0.5392003089296343	0.1955844024803281	0.34361590644930623
652	0.6092993082124991	0.22687453460259505	0.3824247736099041
653	0.5780557961991502	0.2444796195609119	0.33357617663823824
654	0.5695347084956051	0.263491550766663	0.30604315772894214
655	0.527148380364969	0.27332793768834274	0.25382044267662623
656	0.5013241954686023	0.2255639280806104	0.2757602673879919
657	0.5217128764528454	0.23758806794810253	0.2841248085047428
658	0.5836152344223614	0.20818708819460235	0.37542814622775905
659	0.6167895943728411	0.12016637336431236	0.4966232210085287
660	0.5722794563459525	0.25948089350767867	0.3127985628382738
661	0.5216468553621646	0.2609319653342025	0.2607148900279621
662	0.6432978448713549	0.20850583478223778	0.43479201008911705
663	0.6041872438361052	0.21972429808140748	0.38446294575469775
664	0.5740687018245407	0.08258495520670314	0.4914837466178376
665	0.5843886987114975	0.23160611832393974	0.3527825803875577
666	0.5730752000234509	0.2519393544985426	0.32113584552490826
667	0.5340053655500178	0.30738173698922805	0.22662362856078969
668	0.6490916965879779	0.2348652101757407	0.41422648641223725
669	0.49364724005673005	0.2596305604050523	0.23401667965167777
670	0.5726639617030647	0.3116639893598725	0.26099997234319217
671	0.5176284236155767	0.23672983400923103	0.28089858960634567
672	0.544803304897475	0.22149966733229692	0.32330363756517805
673	0.5540764242770698	0.2291142310084092	0.3249621932686606
674	0.5640391480910791	0.25567581610923296	0.3083633319818461
675	0.5504064273344089	0.19479302402267745	0.3556134033117315
676	0.5385271073726339	0.2728509748274807	0.2656761325451532
677	0.507803770201367	0.26874740545165754	0.23905636474970948
678	0.5850637055946982	0.15351018582949535	0.4315535197652029
679	0.5123490223299584	0.27472109566221453	0.23762792666774388
680	0.47153055426753876	0.18573081511792444	0.2857997391496143
681	0.6264028255466101	0.22023680009910063	0.4061660254475094
682	0.5293252597464282	0.21437536972471374	0.3149498900217145
683	0.5510971602888867	0.30073137344909884	0.25036578683978783
684	0.5848544202794091	0.16245002774206954	0.42240439253733963
685	0.5718147377672635	0.20449516776775456	0.36731956999950904
686	0.5681608981035362	0.1606478622599315	0.40751303584360465
687	0.5424609323509678	0.22428077814711625	0.3181801542038516
688	0.5665624883996028	0.2532348628464405	0.31332762555316224
689	0.5713101000197207	0.23721828376101373	0.33409181625870693
690	0.550402498351997	0.2840462423189394	0.26635625603305757
691	0.5574418139884644	0.18726424589234006	0.3701775680961243
692	0.5698422019295993	0.2091325056601414	0.3607096962694579
693	0.6158486821119282	0.32474866960137583	0.29110001251055234
694	0.5599022240797519	0.2370274921075754	0.3228747319721765
695	0.557924968516443	0.25319890355777974	0.3047260649586633
696	0.6006706725946706	0.07076995486561355	0.529900717729057
697	0.540558777907861	0.30311913876206403	0.23743963914579697
698	0.5112497009263086	0.2693768138515041	0.24187288707480456
699	0.6028330118540194	0.21257583002668698	0.39025718182733243
700	0.6214878861612247	0.14521164641509265	0.4762762397461321
701	0.5845086486516102	0.20725082955581853	0.37725781909579165
702	0.5485507176739901	0.24242341325461245	0.30612730441937763
703	0.5690296778382172	0.2785569524159357	0.29047272542228153
704	0.5227159629079906	0.20649601177999452	0.3162199511279961
705	0.5347640414746597	0.28007388470142436	0.2546901567732354
706	0.5152820450666619	0.1341064015729877	0.38117564349367417
707	0.5117118711408307	0.22381334067033296	0.2878985304704978
708	0.5147654887751829	0.21399842630343918	0.30076706247174373
709	0.49576081701129693	0.25870644867835396	0.23705436833294297
710	0.5846608619811702	0.16545612708359225	0.4192047348975779
711	0.4904538890176893	0.13536796157728448	0.35508592744040485
712	0.5851127298825913	0.2931774948402049	0.29193523504238644
713	0.5646374367975926	0.1932287072269483	0.37140872957064425
714	0.6331363103324632	0.3410858219256913	0.29205048840677195
715	0.517462079409177	0.16214570826713776	0.35531637114203923
716	0.538083907756564	0.2630196986177945	0.27506420913876944
717	0.5801218160720556	0.19794235315081737	0.3821794629212383
718	0.5448408170851826	0.22975387147483514	0.31508694561034745
719	0.5351746720220738	0.19612615010164727	0.33904852192042656
720	0.5740045745124375	0.17682705257007664	0.39717752194236083
721	0.5829806595763019	0.19979587562096673	0.3831847839553351
722	0.5438485336885894	0.2869906958575889	0.25685783783100047
723	0.6200333833020875	0.2042842861643302	0.4157490971377572
724	0.5658139559592195	0.2368867327891346	0.3289272231700848
725	0.6057804472655808	0.0836101817994071	0.5221702654661736
726	0.542052496293836	0.24823525904635838	0.2938172372474776
727	0.6078634213072364	0.3251842225589201	0.28267919874831626
728	0.5270969954106315	0.2497341687913789	0.2773628266192526
729	0.5461927833725504	0.28156635144609454	0.26462643192645585
730	0.5933483184538833	0.19342378472705357	0.3999245337268297
731	0.5732148556198531	0.24204233467033734	0.3311725209495157
732	0.5605620523297732	0.21238903119322736	0.34817302113654586
733	0.5891080246437584	0.23384186238478263	0.35526616225897584
734	0.5155546778858692	0.1456357986734925	0.3699188792123767
735	0.6176769451976536	0.19096357816993434	0.4267133670277193
736	0.5034737348924361	0.2773217200978598	0.22615201479457628
737	0.5638152731169401	0.2462654289767857	0.31754984414015447
738	0.6096464280614342	0.18766339880091282	0.42198302926052134
739	0.5929181498869102	0.10746377442595212	0.48545437546095804
740	0.6259501123975924	0.2637980350192024	0.36215207737839
741	0.5534645674401829	0.23883335392900762	0.3146312135111753
742	0.6068148785563656	0.20614012764010348	0.40067475091626215
743	0.5474186364384531	0.3809269821560972	0.1664916542823559
744	0.5003305325431072	0.14149602575113482	0.35883450679197243
745	0.5249004296099875	0.2187530704800201	0.30614735912996743
746	0.5770989024859038	0.23241903633209715	0.34467986615380664
747	0.6042449050476596	0.24906312218482388	0.35518178286283575
748	0.5940185756638048	0.18567886469832287	0.40833971096548194
749	0.46465783713995257	0.27305362464508715	0.1916042124948654
750	0.5550098747312848	0.2276078511794601	0.32740202355182474
751	0.573645416680966	0.1719680198599299	0.40167739682103615
752	0.5585892870645369	0.18991088134125997	0.368678405723277
753	0.5519949608606751	0.19678343815821697	0.3552115227024581
754	0.6281636524310844	0.1717134108011305	0.4564502416299539
755	0.5827264964282124	0.24096777624146515	0.3417587201867472
756	0.5576514394237598	0.2649394079415713	0.29271203148218855
757	0.5628681233603737	0.17491769761418732	0.38795042574618643
758	0.5122197673984056	0.18970571111027376	0.3225140562881318
759	0.5357815195443031	0.2351734108128142	0.30060810873148885
760	0.5308218127975279	0.2484391263589117	0.28238268643861625
761	0.5452010522883608	0.22132670062478732	0.3238743516635734
762	0.49050728073247063	0.26913557591842974	0.22137170481404092
763	0.6215010168542571	0.20105995112327246	0.4204410657309846
764	0.5310283205195204	0.2872073620171329	0.24382095850238758
765	0.5071251758174837	0.30651544212121595	0.20060973369626778
766	0.6015315524604578	0.2595491995089636	0.34198235295149415
767	0.5942757864905506	0.2766158985535379	0.31765988793701266
768	0.5902006881329036	0.15387191763175362	0.43632877050115004
769	0.5107247614356318	0.2122179696752795	0.2985067917603524
770	0.5826954336013965	0.15130436934822408	0.4313910642531725
771	0.5024885772617489	0.2586551039334761	0.2438334733282728
772	0.5616520038272957	0.23134083462155133	0.33031116920574444
773	0.5208767109323744	0.26167607848809704	0.2592006324442774
774	0.5489606252414273	0.30469546796367475	0.24426515727775255
775	0.5622601455113124	0.2582544451240611	0.30400570038725133
776	0.6195111983244554	0.22990346039580403	0.38960773792865144
777	0.6243484419487619	0.20124500243551494	0.42310343951324697
778	0.5543474171864525	0.1790285967937199	0.3753188203927326
779	0.576082506128909	0.2494292197382952	0.32665328639061375
780	0.589819404514733	0.19377003699797438	0.3960493675167586
781	0.5000643899157283	0.21791083253185642	0.2821535573838719
782	0.5513353437741157	0.27162667876057645	0.2797086650135393
783	0.5027255070888205	0.22814960813030347	0.274575898958517
784	0.5169176033262409	0.23700686057113368	0.27991074275510724
785	0.5938113691309856	0.26768627701645586	0.32612509211452984
786	0.5532349421261384	0.20735038518485965	0.34588455694127884
787	0.5118840138242196	0.24866074993105644	0.2632232638931631
788	0.5724464664973248	0.26157809385862313	0.31086837263870165
789	0.5170571826986384	0.1906793614206406	0.3263778212779978
790	0.5161131217234735	0.2608738699863051	0.2552392517371684
791	0.5959117853695304	0.2419942233328396	0.3539175620366907
792	0.5009421373419148	0.2584692545656877	0.2424728827762271
793	0.5058017235878284	0.18266783433431663	0.3231338892535118
794	0.5724760297935807	0.20134680992699688	0.3711292198665838
795	0.531829375295499	0.14270108039047222	0.38912829490502676
796	0.5129262024677625	0.23605337869624854	0.27687282377151406
797	0.5395252250450424	0.21336977232449195	0.32615545272055046
798	0.5855739662643517	0.2347346535009554	0.35083931276339625
799	0.5942158937466717	0.15401632743488244	0.4401995663117893
800	0.5883999165389283	0.12852654323904675	0.4598733732998816
801	0.594272518974982	0.23970191152583017	0.3545706074491518
802	0.4446572004818332	0.14469626519586545	0.29996093528596773
803	0.542728143811124	0.33081745573644833	0.21191068807467572
804	0.49976333004483803	0.2004706836165815	0.29929264642825654
805	0.5894322724508422	0.23596012564647376	0.35347214680436845
806	0.6244771075693248	0.24140697783669054	0.38307012973263427
807	0.5369701458494937	0.2288554728647392	0.3081146729847544
808	0.598597942830508	0.2290435367849494	0.36955440604555867
809	0.5610468793478193	0.18139925815406513	0.37964762119375417
810	0.5595968419021081	0.23116724453228182	0.3284295973698263
811	0.5678227613747784	0.17885380012464513	0.3889689612501332
812	0.5678696890822537	0.18626197670070727	0.3816077123815464
813	0.5494725200995954	0.2373653663715582	0.31210715372803716
814	0.5588741609937182	0.2850025297313522	0.27387163126236597
815	0.5537288682379553	0.20753742863063152	0.3461914396073238
816	0.5812202560741306	0.12229063433851449	0.4589296217356162
817	0.48766516115347935	0.2359756249165396	0.2516895362369398
818	0.593227006077993	0.269788717348426	0.323438288729567
819	0.5758009697734447	0.24298675863565894	0.3328142111377858
820	0.5060534953157578	0.20553709870137524	0.3005163966143826
821	0.552097459095329	0.2897746163004257	0.2623228427949033
822	0.5853696231501366	0.22569144132933489	0.3596781818208017
823	0.6272334009263478	0.2022307581129614	0.4250026428133864
824	0.5332225034492029	0.2259097602914361	0.3073127431577668
825	0.5333848435267436	0.31179207231836564	0.22159277120837803
826	0.5952867761623376	0.1251771562884249	0.4701096198739127
827	0.5835861712928416	0.13983159347387863	0.44375457781896305
828	0.5692248586807113	0.19964273470688543	0.36958212397382584
829	0.5186689501563868	0.21603747810493049	0.3026314720514563
830	0.5459603465945391	0.2496310062338002	0.2963293403607388
831	0.6058293758683305	0.33526641171714616	0.27056296415118436
832	0.6170922877559104	0.11058673217611498	0.5065055555797954
833	0.650158734471791	0.19580523801087293	0.454353496460918
834	0.5671060851525217	0.25770819066379297	0.30939789448872873
835	0.5031714130481878	0.2416328267430867	0.2615385863051011
836	0.5927311957724756	0.2583185660370036	0.334412629735472
837	0.494829002554525	0.2847170319685994	0.21011197058592562
838	0.6098817931451892	0.21805038778319713	0.39183140536199207
839	0.5634370886277842	0.283030771016742	0.2804063176110422
840	0.6065520106164091	0.16685444134181027	0.43969756927459874
841	0.5441983844188425	0.2140693363969683	0.3301290480218742
842	0.6111271719972048	0.14877386241165444	0.4623533095855503
843	0.5761545787419364	0.16807698826767564	0.4080775904742608
844	0.6084461288689291	0.15008745946226995	0.45835866940665915
845	0.5492139785110768	0.16148124571744926	0.38773273279362747
846	0.550016992379653	0.20952568787472048	0.3404913045049324
847	0.5049794331714512	0.19716706170452397	0.3078123714669273
848	0.5223641063454088	0.19300870353915234	0.32935540280625647
849	0.5778946016981603	0.18257172718237175	0.3953228745157886
850	0.5745771525814698	0.23347969002401858	0.3410974625574512
851	0.5290868027722813	0.2623086850405131	0.2667781177317681
852	0.5939856978463758	0.2816478673124793	0.31233783053389647
853	0.6133029943805995	0.27599482720700036	0.3373081671735992
854	0.609971206874327	0.2526324032316243	0.3573388036427027
855	0.5347778865412361	0.22051382443580508	0.31426406210543106
856	0.5521161388209168	0.25106607757199206	0.3010500612489248
857	0.6154020084482197	0.15753732810145843	0.45786468034676125
858	0.5490798812774168	0.19992669920269576	0.349153182074721
859	0.58733807916622	0.20917221510146936	0.37816586406475067
860	0.5552348345377647	0.26022376956992643	0.29501106496783824
861	0.5760839737577879	0.23545001301400453	0.3406339607437834
862	0.5988999586407127	0.23622384504595262	0.36267611359476004
863	0.552197225622727	0.16102632690681024	0.39117089871591676
864	0.5849192876179222	0.22239182964254622	0.362527457975376
865	0.4930783793434037	0.25771209699726716	0.23536628234613657
866	0.5212569559209539	0.2617698082958364	0.25948714762511754
867	0.5696923451887821	0.2709030555498373	0.2987892896389448
868	0.5746142469106492	0.2359221594416928	0.3386920874689564
869	0.575449808224251	0.27631935975198607	0.29913044847226483
870	0.602131433560337	0.27604302548994736	0.3260884080703897
871	0.5769369046854831	0.2132994896270011	0.36363741505848196
872	0.541342232647275	0.17386151416838014	0.36748071847889485
873	0.5190163377906799	0.2146404582783886	0.30437587951229134
874	0.5564900142380703	0.18195712989869953	0.37453288433937076
875	0.5980231293707176	0.23611807163453505	0.36190505773618253
876	0.5748111763056407	0.14425270484759534	0.4305584714580454
877	0.5821960484172248	0.17904611626957864	0.40314993214764616
878	0.4855288154220695	0.21207985750013314	0.27344895792193635
879	0.6289387677636198	0.234318032910402	0.3946207348532178
880	0.5058749935156304	0.2498276396934673	0.25604735382216304
881	0.5659682331944005	0.26783812516565914	0.2981301080287413
882	0.580097234653608	0.22500762740618685	0.35508960724742106
883	0.5276173733849773	0.27140729157950144	0.25621008180547583
884	0.5726273719674576	0.26294180243473925	0.30968556953271836
885	0.6010542957492069	0.2286512631638288	0.37240303258537805
886	0.54702231189398	0.2441395971497859	0.3028827147441941
887	0.5898703742778114	0.2333148380651949	0.3565555362126165
888	0.5590713201249055	0.21786753782441845	0.34120378230048704
889	0.518015792248394	0.20057366527148768	0.3174421269769063
890	0.523450579411862	0.22016313099671983	0.3032874484151422
891	0.5338779439322225	0.20873793621471537	0.32514000771750723
892	0.5324351342085439	0.19789058904597429	0.33454454516256965
893	0.5786161238240609	0.17978700742668022	0.39882911639738067
894	0.5759584416170894	0.18570142561649397	0.3902570160005955
895	0.5444859209068365	0.31568840563855577	0.22879751526828068
896	0.5545817708245874	0.2074463057568271	0.3471354650677603
897	0.5622105656677268	0.2601909667484611	0.3020195989192657
898	0.524530390015588	0.21990605016285922	0.30462433985272874
899	0.5135844737567895	0.15981817583214908	0.3537662979246404
900	0.5242262509339505	0.24014424725649214	0.28408200367745834
901	0.533914352431725	0.24157978191253873	0.29233457051918627
902	0.5062095612374597	0.22243206834666746	0.2837774928907923
903	0.6164977625758765	0.1927074639210816	0.42379029865479495
904	0.5461234848793122	0.23840327184625654	0.3077202130330556
905	0.5728008039566334	0.19855547082070357	0.3742453331359298
906	0.5695066107429136	0.2302593282347229	0.33924728250819075
907	0.5560361676243746	0.22195251118036757	0.33408365644400695
908	0.5214640955971601	0.25882276268282883	0.2626413329143312
909	0.5443619989401534	0.2597963492328555	0.28456564970729786
910	0.5462328850307514	0.1806456736112902	0.36558721141946116
911	0.5146787493580418	0.13520005530499024	0.37947869405305157
912	0.5526715693677311	0.27526088579754454	0.2774106835701866
913	0.5773705920890155	0.29189696260942444	0.28547362947959115
914	0.6152524887491215	0.27159694065957607	0.3436555480895455
915	0.5800591784395084	0.2670732861113647	0.31298589232814367
916	0.5445043913523605	0.26352069593019095	0.28098369542216955
917	0.57861219895909	0.3025447056888667	0.27606749327022334
918	0.5871401912013563	0.2904679233320121	0.29667226786934425
919	0.5797219040244271	0.17872954886274328	0.40099235516168386
920	0.5621098376496824	0.16367875569444681	0.3984310819552355
921	0.5622822007150898	0.2633128698407606	0.29896933087432925
922	0.5380813992719741	0.2413070999849163	0.2967742992870578
923	0.5403926528685907	0.3139481054473408	0.22644454742124998
924	0.5276165246404418	0.3054694117619766	0.22214711287846525
925	0.6164672747624287	0.2588205674978486	0.35764670726458003
926	0.6125974604528435	0.24522453236483313	0.3673729280880103
927	0.5149998828118231	0.1909377069697941	0.324062175842029
928	0.5839065680815871	0.2770599491810522	0.3068466189005349
929	0.523863077020197	0.2077921593194754	0.3160709177007216
930	0.5483109620950247	0.19517222922177854	0.3531387328732462
931	0.5794700264815005	0.1965661014355115	0.38290392504598897
932	0.5930205869158129	0.1911589982650767	0.4018615886507362
933	0.5444677045455042	0.16149628687469006	0.38297141767081416
934	0.49724714723447627	0.28508822863931255	0.21215891859516375
935	0.5085600871379528	0.20072417597814907	0.30783591115980363
936	0.5412366962544838	0.2273945592304431	0.3138421370240407
937	0.5749313910251177	0.20850380634525006	0.3664275846798677
938	0.5257601677085122	0.20831695762785096	0.3174432100806612
939	0.5175148090381634	0.1665422390923709	0.35097256994579246
940	0.6085789791465803	0.31787786142090246	0.29070111772567786
941	0.5655828932148839	0.17190694548793933	0.39367594772694453
942	0.598856232005718	0.22346930028725065	0.3753869317184673
943	0.6040080492447901	0.28679976236704097	0.31720828687774916
944	0.5715921442661723	0.24645432219358002	0.32513782207259234
945	0.5406358746241018	0.23093505202163148	0.30970082260247034
946	0.6135387175946461	0.19219834518171083	0.4213403724129352
947	0.540841323841017	0.1571944891503027	0.3836468346907143
948	0.5725313767558939	0.2181908542984272	0.3543405224574668
949	0.5886171293528728	0.2969972010509295	0.29161992830194333
950	0.5642651539021157	0.22162957769846975	0.34263557620364604
951	0.5655079708752984	0.2832138300585431	0.2822941408167552
952	0.574274449992694	0.21207459419222657	0.3621998558004674
953	0.5676269160207279	0.2328011622733389	0.33482575374738893
954	0.5846108178874608	0.26320027772705273	0.3214105401604081
955	0.5972489274082343	0.18066902363283857	0.4165799037753958
956	0.48393729366938976	0.17344761209724535	0.3104896815721444
957	0.5372041144020849	0.11949561791101782	0.41770849649106717
958	0.6196074482983313	0.24186122149764264	0.3777462268006886
959	0.5268766804440839	0.1789287375865352	0.34794794285754865
960	0.5647634752431643	0.2031275230190413	0.36163595222412304
961	0.4165356143526481	0.19026070953254323	0.22627490482010482
962	0.5324982210016075	0.18836954930183483	0.3441286716997726
963	0.5623099046911192	0.2471130513657985	0.31519685332532066
964	0.5353303159165017	0.19297918974849734	0.3423511261680044
965	0.5682478558626081	0.2725138359603798	0.2957340199022283
966	0.590138936127318	0.1676793114372833	0.4224596246900348
967	0.556463510650614	0.16002606886542406	0.39643744178518986
968	0.6100427675516982	0.24496504802095326	0.36507771953074486
969	0.5410352516707357	0.20675044149774086	0.33428481017299494
970	0.6026495373361584	0.21700945471766248	0.3856400826184959
971	0.5409260608121809	0.2433233702162096	0.2976026905959713
972	0.5317018216495144	0.25124817002942534	0.280453651620089
973	0.5410126402378175	0.22722731623184686	0.31378532400597065
974	0.5192602610740595	0.22721230866833278	0.2920479524057268
975	0.5120952115576276	0.3236011055170034	0.1884941060406242
976	0.4927461700318503	0.1970513765866129	0.29569479344523736
977	0.5789649086401659	0.22152063094807645	0.3574442776920895
978	0.5557082621861907	0.19508168871339057	0.3606265734728002
979	0.5853243497895065	0.1901397686022468	0.39518458118725974
980	0.54213548430202	0.23382721674826037	0.30830826755375956
981	0.556554851213869	0.21149617569350992	0.3450586755203591
982	0.5684745416348169	0.2582065338407502	0.31026800779406666
983	0.558990905833316	0.2556077138734236	0.3033831919598924
984	0.5309271672237839	0.19750383060968324	0.33342333661410056
985	0.496749485964056	0.2368524435051432	0.25989704245891276
986	0.5589812461861903	0.18934272493759796	0.36963852124859237
987	0.5971913238322845	0.17280706864107592	0.42438425519120854
988	0.5882255594950578	0.23117774338248775	0.3570478161125701
989	0.5699913166502532	0.16535666372449903	0.4046346529257541
990	0.5348841825114792	0.15160911991218118	0.38327506259929794
991	0.48576626335100326	0.22226369742867755	0.2635025659223257
992	0.5771790948662561	0.22896960975556474	0.3482094851106913
993	0.6066978260689174	0.2494718102013421	0.3572260158675753
994	0.5779825469370502	0.2262994416441889	0.3516831052928613
995	0.5981670363010179	0.17856630112863447	0.41960073517238333
996	0.5400287889565116	0.2339245093050341	0.3061042796514775
997	0.5472189088739445	0.23567963870950615	0.31153927016443844
998	0.5410803049787934	0.15112171594066384	0.3899585890381296
999	0.5571106435103895	0.28819784148211713	0.2689128020282724
1000	0.5678160912086125	0.22973075145955685	0.33808533974905564
1001	0.555570678548947	0.22913365549071404	0.326437023058233
1002	0.534950746579966	0.283617953810012	0.251332792769954
1003	0.5871820497609022	0.1887334281318163	0.39844862162908584
1004	0.5453981579301627	0.22822375453849006	0.3171744033916726
1005	0.560169488172428	0.21300411330283656	0.3471653748695914
1006	0.5804145493200236	0.14349600178904057	0.43691854753098297
1007	0.5490816661703637	0.16819795179205774	0.380883714378306
1008	0.5399026521367846	0.23627250917186543	0.30363014296491914
1009	0.5680859333871943	0.2367834314412998	0.33130250194589445
1010	0.4919227924314563	0.23796181699706762	0.25396097543438867
1011	0.5710048471802226	0.20315814414245234	0.3678467030377703
1012	0.4998913540709903	0.11885276337559267	0.3810385906953976
1013	0.4908908895862129	0.1959595342782044	0.2949313553080085
1014	0.5348388519373684	0.20501941060661183	0.32981944133075647
1015	0.5835669290907585	0.2268536832378321	0.3567132458529264
1016	0.5905354324415321	0.2267830309957737	0.3637524014457584
1017	0.5583632320378289	0.13694283830889464	0.4214203937289343
1018	0.5216346015293674	0.1589826556675662	0.3626519458618012
1019	0.5422672227630138	0.21479191305914747	0.3274753097038663
1020	0.5362271072841461	0.20560147555842478	0.33062563172572135
1021	0.5768087637889253	0.18224017941807377	0.39456858437085157
1022	0.5697685716627773	0.18468155744295414	0.38508701421982316
1023	0.6191535810084032	0.23691087056278265	0.38224271044562064
1024	0.5058116056061968	0.18918571991795122	0.31662588568824557
1025	0.5679561305211005	0.23113408010639303	0.3368220504147075
1026	0.5928823938529473	0.23162186077598024	0.36126053307696704
1027	0.5717775642986556	0.28175347539242157	0.290024088906234
1028	0.49221753807205393	0.2416719889063598	0.25054554916569416
1029	0.5265140453420456	0.1511666638637202	0.37534738147832536
1030	0.52348962670147	0.1333114861811358	0.3901781405203342
1031	0.5665958168124816	0.20833718463177572	0.3582586321807059
1032	0.5190198437387606	0.25667900108232844	0.2623408426564322
1033	0.5175315931818537	0.2884922935055394	0.2290392996763143
1034	0.5640091260631815	0.1692890045274241	0.3947201215357574
1035	0.5415870656119395	0.21834935480074555	0.32323771081119396
1036	0.5281802797365515	0.22215989496236058	0.30602038477419086
1037	0.5884213654080479	0.21458129437315315	0.37384007103489475
1038	0.5334880475469442	0.2377991141337282	0.29568893341321606
1039	0.5048168949635656	0.22077011324846882	0.2840467817150968
1040	0.5787645768110841	0.2613810818239003	0.3173834949871838
1041	0.6126674737324653	0.18599887577842159	0.42666859795404377
1042	0.5373084932219208	0.2126823646528921	0.32462612856902867
1043	0.604533349400163	0.15552638151419942	0.4490069678859636
1044	0.5729841707656441	0.2155103129976971	0.35747385776794705
1045	0.5518510752379551	0.22901560128931922	0.3228354739486358
1046	0.5464209372472815	0.20672346946442574	0.33969746778285576
1047	0.5558024417802468	0.3376767786391378	0.21812566314110907
1048	0.5563864559091813	0.17024790609324603	0.3861385498159354
1049	0.6105664294356279	0.23079378406758438	0.37977264536804345
1050	0.5012348891298657	0.20489301508218138	0.2963418740476843
1051	0.5365674426261641	0.15972718599588184	0.3768402566302822
1052	0.5186976597464132	0.2673350116557564	0.25136264809065684
1053	0.5832048386526336	0.26421777030961946	0.3189870683430141
1054	0.5895268768689644	0.1983391479092319	0.39118772895973253
1055	0.5404865516492641	0.28937836030601083	0.2511081913432533
1056	0.5877038777875918	0.22218724837017312	0.36551662941741875
1057	0.5609462788466903	0.21401708666417366	0.34692919218251667
1058	0.5164259549530152	0.26253369603013377	0.2538922589228814
1059	0.6045939668615117	0.21959006394196529	0.3850039029195464
1060	0.5636660939575838	0.16402033648214204	0.3996457574754418
1061	0.5511027741722101	0.23577085759921726	0.31533191657299287
1062	0.5567015972775744	0.18269529061420345	0.3740063066633709
1063	0.5472405499374914	0.22069870122018317	0.3265418487173082
1064	0.5167592225323902	0.18019140163522954	0.33656782089716064
1065	0.5897943667953212	0.18333430053935834	0.40646006625596287
1066	0.49469303817540566	0.21808094208507287	0.2766120960903328
1067	0.5612625306418886	0.17689477473883575	0.38436775590305283
1068	0.5423916679843316	0.20278179183159598	0.3396098761527356
1069	0.5758061553065034	0.22981694900516877	0.3459892063013346
1070	0.5612324006903624	0.2686825125189756	0.29254988817138683
1071	0.5167429519660757	0.2381278811217738	0.27861507084430187
1072	0.5921150049397488	0.17923338789176213	0.4128816170479866
1073	0.567609444790688	0.23746521352183647	0.3301442312688515
1074	0.5154396448711042	0.12240306798425354	0.3930365768868506
1075	0.6229897631626738	0.13615296953105108	0.4868367936316228
1076	0.5938905896833034	0.261156532023316	0.3327340576599874
1077	0.5818563314186769	0.2114577951949549	0.37039853622372204
1078	0.5589204960333933	0.22969664002336934	0.32922385601002396
1079	0.48381453423922943	0.15157333755611058	0.33224119668311886
1080	0.5791320104709053	0.16452772372931626	0.41460428674158906
1081	0.5691284244973587	0.18058015199072802	0.38854827250663065
1082	0.5980176070262773	0.3255138486839836	0.2725037583422937
1083	0.5388976124976327	0.22707966568642718	0.3118179468112055
1084	0.5198604058112766	0.311922694930544	0.20793771088073257
1085	0.5849976754149045	0.11777890203937331	0.4672187733755312
1086	0.5638481585104935	0.20741611164863055	0.356432046861863
1087	0.5676714912687513	0.2130628407456168	0.35460865052313445
1088	0.594109550706939	0.2265242566443502	0.36758529406258883
1089	0.5842091229526886	0.19394446931650286	0.3902646536361857
1090	0.5757483944001605	0.22235831299153172	0.35339008140862876
1091	0.5535036589262969	0.21600596700042524	0.33749769192587176
1092	0.5575639131412436	0.1471504178642056	0.4104134952770381
1093	0.5345747806861907	0.2170485219276228	0.31752625875856794
1094	0.5216142643169899	0.24742783655216277	0.27418642776482705
1095	0.5598055986878032	0.24361750720787878	0.31618809147992444
1096	0.5080269869136427	0.2884104553450632	0.21961653156857947
1097	0.5696721907133891	0.2632156550304549	0.30645653568293424
1098	0.628072199745056	0.1710280597139468	0.45704414003110916
1099	0.5858463046747218	0.17089482291003272	0.41495148176468905
1100	0.5713991782533298	0.23575758950516082	0.3356415887481689
1101	0.5467180444667282	0.1829832556858769	0.3637347887808513
1102	0.5928357323708027	0.19935157178233406	0.3934841605884686
1103	0.5705453005558687	0.2723869905718412	0.2981583099840276
1104	0.5628126332129824	0.27166340785138265	0.2911492253615997
1105	0.5220673579432547	0.21636063351994095	0.30570672442331376
1106	0.5645168953677104	0.2828973006026266	0.2816195947650839
1107	0.5373184582614312	0.23073237751449222	0.30658608074693905
1108	0.574840805197179	0.23599923728854946	0.3388415679086295
1109	0.5941927847294995	0.19796226870109057	0.396230516028409
1110	0.5578941343700123	0.1785448056973196	0.3793493286726928
1111	0.5744224745295263	0.14630190329564874	0.42812057123387753
1112	0.5750314485531949	0.2132632228254246	0.36176822572777023
1113	0.6123466862286979	0.21580699455090244	0.3965396916777955
1114	0.5978083592522767	0.22911485424816622	0.36869350500411047
1115	0.5773210357060246	0.2106318039376102	0.36668923176841434
1116	0.6105414353068079	0.23276042149025256	0.3777810138165553
1117	0.5536087417833447	0.26699114994044093	0.2866175918429038
1118	0.5425736138819108	0.18157697686308866	0.36099663701882223
1119	0.5979746684275171	0.3366721344632949	0.26130253396422215
1120	0.6575738880646899	0.2683938557877487	0.38918003227694115
1121	0.6006586662659352	0.26017913194216924	0.340479534323766
1122	0.5639712496677194	0.2248488305859631	0.3391224190817563
1123	0.5835603861124778	0.1952604818362625	0.3882999042762154
1124	0.5492108993320924	0.3081309878026123	0.24107991152948016
1125	0.5255819390107379	0.22983160217247472	0.29575033683826313
1126	0.5132624320210905	0.10216682299918468	0.41109560902190573
1127	0.5580012433126076	0.25489985992160374	0.3031013833910039
1128	0.5622229316421457	0.3524450624631011	0.20977786917904462
1129	0.5479202346385007	0.285571846096997	0.2623483885415037
1130	0.5641296491911103	0.15912756948830592	0.40500207970280433
1131	0.5551106201905871	0.2733667049801543	0.28174391521043274
1132	0.5466249373423726	0.22693463768720865	0.31969029965516393
1133	0.5694063182107791	0.18592478042030508	0.38348153779047406
1134	0.567448178957178	0.2710571746889929	0.29639100426818515
1135	0.5811002730706851	0.22506495223452544	0.35603532083615963
1136	0.6195723643944372	0.23234567980466803	0.38722668458976917
1137	0.5010882226401675	0.3052420173938141	0.19584620524635338
1138	0.6174758277617205	0.22366428045568923	0.39381154730603124
1139	0.5816258099406029	0.2858560077403859	0.29576980220021704
1140	0.5509504856553286	0.20645808301789545	0.3444924026374331
1141	0.5476163040924448	0.2044306328953187	0.34318567119712606
1142	0.519663487874517	0.24821131672458926	0.27145217114992776
1143	0.5963890874036326	0.1624968643982298	0.4338922230054028
1144	0.525681286086932	0.2507076186641282	0.2749736674228037
1145	0.5863924176918122	0.16875169300532225	0.4176407246864899
1146	0.5726205625125579	0.23913070497545996	0.3334898575370979
1147	0.5658853876077299	0.12271417702292346	0.44317121058480646
1148	0.5168585008930903	0.24772368072910816	0.2691348201639821
1149	0.6560283002694485	0.3057414940994278	0.3502868061700207
1150	0.565403488402632	0.21808023653686404	0.347323251865768
1151	0.56635115833264	0.3300775890778401	0.23627356925479995
1152	0.5628961083525151	0.20856554148188397	0.3543305668706312
1153	0.519661048178764	0.24982704875718506	0.269833999421579
1154	0.568479622588093	0.16986407965514538	0.39861554293294765
1155	0.5638672936273555	0.2697096634913681	0.29415763013598745
1156	0.5531200979182201	0.19254925761331432	0.3605708403049058
1157	0.6179136980364716	0.21435797148235022	0.4035557265541213
1158	0.619412619898839	0.23463243313728252	0.3847801867615565
1159	0.529910907221112	0.24867960233745215	0.2812313048836598
1160	0.5971104686513931	0.18153435802578463	0.4155761106256084
1161	0.4837627337799719	0.1452290225231937	0.3385337112567782
1162	0.5754885475282983	0.24610474657061315	0.3293838009576851
1163	0.5732713287435653	0.19088651735521228	0.3823848113883531
1164	0.526582796404476	0.20707513312417386	0.3195076632803022
1165	0.580492829106937	0.27780148167485047	0.30269134743208653
1166	0.5592232141235784	0.28240008273564743	0.276823131387931
1167	0.6049632306834429	0.2766828736443262	0.3282803570391168
1168	0.5811626833859217	0.3255221512993798	0.2556405320865419
1169	0.6071620559635497	0.19601895709863845	0.4111430988649112
1170	0.533759531300414	0.30562041334369794	0.22813911795671601
1171	0.5387804829046503	0.21425110451364437	0.32452937839100593
1172	0.605497069168131	0.27758655803160565	0.3279105111365253
1173	0.5655408575448218	0.21918680178757285	0.34635405575724887
1174	0.5940238210217995	0.20185910429908271	0.3921647167227168
1175	0.5237302947968387	0.2744477929783496	0.24928250181848916
1176	0.5543511256287578	0.17268269252293642	0.3816684331058213
1177	0.5489617018945453	0.3610419544753585	0.1879197474191868
1178	0.6080377774586982	0.20384049557300965	0.40419728188568854
1179	0.5433907818995649	0.1759874345132098	0.36740334738635505
1180	0.5540038996294844	0.16879293187338548	0.3852109677560989
1181	0.6125340090811549	0.27043794969412166	0.3420960593870332
1182	0.4762401016720788	0.27878315138957427	0.19745695028250454
1183	0.6071229187975913	0.22267483272534688	0.38444808607224434
1184	0.4743459204929895	0.2604738047294158	0.21387211576357376
1185	0.5304866860212141	0.23361657796363833	0.29687010805757574
1186	0.5717001114029805	0.13244348540148027	0.4392566260015003
1187	0.5472589556440882	0.12358684307156716	0.4236721125725211
1188	0.5642855328201066	0.21506455757001228	0.3492209752500944
1189	0.5171869019679808	0.31376282923437226	0.20342407273360852
1190	0.5391159493079746	0.20160162729591571	0.33751432201205883
1191	0.6121163650509953	0.26116454420212176	0.35095182084887355
1192	0.5225365428597272	0.2211518169338679	0.30138472592585924
1193	0.5897269546098617	0.18201356606908148	0.4077133885407802
1194	0.5373563710728779	0.2941760572245239	0.243180313848354
1195	0.5467070965461394	0.20332423539633093	0.3433828611498084
1196	0.5733578254946377	0.22489491230042258	0.348462913194215
1197	0.5509479867077732	0.1884880777075296	0.3624599090002436
1198	0.5845201162579795	0.20718300956897123	0.3773371066890083
1199	0.5041572432681352	0.19395766095200814	0.310199582316127
1200	0.5503179447779828	0.15947150648320865	0.39084643829477417
1201	0.5862606253957009	0.3425337718463169	0.24372685354938398
1202	0.5608621781166072	0.24428265209676836	0.31657952601983885
1203	0.5208238292284215	0.192634425246067	0.32818940398235447
1204	0.5515848655787069	0.17546239340053016	0.37612247217817674
1205	0.5245309572106047	0.16213350824544137	0.3623974489651633
1206	0.4902042780206542	0.2531719286716072	0.237032349349047
1207	0.6225742277578994	0.17805007469487555	0.44452415306302384
1208	0.5694831564814223	0.24706084434027195	0.32242231214115036
1209	0.5260212134632402	0.20978404184895072	0.31623717161428944
1210	0.6049365876502247	0.2593453780296836	0.34559120962054113
1211	0.6111486348568443	0.2296898197664242	0.3814588150904202
1212	0.5558680708479254	0.1946289970455019	0.36123907380242354
1213	0.48658177073670905	0.3395068885371139	0.14707488219959514
1214	0.5603225481715768	0.29392472562494276	0.26639782254663397
1215	0.6202074360865155	0.2700605243212478	0.3501469117652678
1216	0.565356153161452	0.17895723331359426	0.3863989198478578
1217	0.5457845694287027	0.2319499520565561	0.3138346173721466
1218	0.5627446598898853	0.1584329949033696	0.4043116649865158
1219	0.549885082091348	0.23738716781302197	0.31249791427832607
1220	0.5083171334252374	0.3679513872367304	0.140365746188507
1221	0.5593252347061071	0.14328694989926186	0.4160382848068452
1222	0.5391314554492741	0.2379752525700719	0.30115620287920225
1223	0.462952459463989	0.1724385788406417	0.2905138806233473
1224	0.618057775219069	0.20915302961369983	0.40890474560536916
1225	0.5961207741422936	0.2269217443152048	0.36919902982708885
1226	0.5213353291289453	0.227772132135827	0.2935631969931183
1227	0.5444527658493767	0.2979087772481029	0.24654398860127388
1228	0.6050047076607512	0.24185996752616065	0.3631447401345906
1229	0.5981504472595123	0.2668337628893759	0.3313166843701364
1230	0.5584121372996022	0.1299642260265287	0.42844791127307347
1231	0.6293502634769973	0.2640284364246937	0.3653218270523036
1232	0.5111239984234736	0.2702746424661803	0.24084935595729323
1233	0.4943088931606394	0.269619554183472	0.22468933897716742
1234	0.5775957610349269	0.2395409902063125	0.33805477082861446
1235	0.5408815904146644	0.2027377525892162	0.33814383782544827
1236	0.5451894944764993	0.23322106578756197	0.31196842868893737
1237	0.5240815084267836	0.16644924035579328	0.35763226807099036
1238	0.5522248296561887	0.19174698149775632	0.3604778481584324
1239	0.5541563010356707	0.1692796213297585	0.38487667970591216
1240	0.5669151235925807	0.19438825948292943	0.3725268641096512
1241	0.4953698202704051	0.25222194092073075	0.24314787934967436
1242	0.5719332837947914	0.17758590754601758	0.3943473762487738
1243	0.5576644182409605	0.2088963401150189	0.3487680781259416
1244	0.5471804226988856	0.2560517436186035	0.29112867908028206
1245	0.5024632942698581	0.16640732737717956	0.33605596689267864
1246	0.5547484105725782	0.14692343792959794	0.4078249726429803
1247	0.5719407692601959	0.33418396502717057	0.23775680423302537
1248	0.5858198676267697	0.20684811301041212	0.3789717546163576
1249	0.567827057415148	0.21879609803515448	0.3490309593799936
1250	0.6100185637395401	0.2543542646683875	0.3556642990711526
1251	0.5747776841360994	0.1548948723250199	0.4198828118110795
1252	0.5524380409735073	0.16139785051227273	0.3910401904612346
1253	0.5539302466617089	0.22139451494184648	0.33253573171986245
1254	0.5500284678715497	0.2806729776260857	0.269355490245464
1255	0.5361200332638267	0.2913973026909449	0.2447227305728819
1256	0.5434091955431384	0.2694394015627043	0.27396979398043403
1257	0.5675525855955632	0.26388113629343996	0.3036714493021232
1258	0.5385699707784579	0.2522025128339495	0.28636745794450846
1259	0.5356579727222011	0.20370203298464956	0.33195593973755144
1260	0.6062717798932945	0.21153895222490507	0.3947328276683894
1261	0.5074830648331535	0.21702366443692653	0.29045940039622703
1262	0.5920913922360727	0.24128255336345455	0.3508088388726181
1263	0.4871170316219109	0.16649690006209159	0.32062013155981933
1264	0.5989015943710974	0.11460778060899529	0.484293813762102
1265	0.5131623024452261	0.20082865790825888	0.31233364453696716
1266	0.551437413849934	0.2624133452621911	0.28902406858774293
1267	0.582193942072373	0.15540049186114036	0.42679345021123255
1268	0.5965939489090526	0.17434910978304982	0.4222448391260028
1269	0.603551170565132	0.27539041958296134	0.3281607509821707
1270	0.541267789411403	0.2057110967950911	0.3355566926163119
1271	0.5489635358420248	0.1702230846304965	0.3787404512115284
1272	0.5313946414085329	0.2446409838084079	0.286753657600125
1273	0.5271445221035993	0.1792120120752783	0.34793251002832104
1274	0.5174072625565536	0.2506504123352651	0.26675685022128853
1275	0.6016001371503008	0.18512893558776322	0.41647120156253753
1276	0.5602284969028111	0.19581035038018035	0.36441814652263077
1277	0.5428101800566174	0.25459185532153283	0.2882183247350845
1278	0.5675025943739118	0.16853003987861853	0.39897255449529323
1279	0.6363963895941132	0.22821516435024078	0.40818122524387235
1280	0.5794190282460159	0.28873700876530217	0.29068201948071376
1281	0.5733083388618823	0.19014896871790302	0.38315937014397927
1282	0.5487888551813668	0.17022696044470045	0.3785618947366663
1283	0.5811896493900749	0.22368848407792752	0.3575011653121474
1284	0.5551280393195368	0.24491607769821666	0.3102119616213202
1285	0.5675606359540155	0.2373666042687463	0.33019403168526923
1286	0.5082856836202124	0.26596726835720413	0.2423184152630083
1287	0.5443500527642776	0.20876829655602713	0.3355817562082505
1288	0.544232258125629	0.1976485241410277	0.3465837339846013
1289	0.6218369713226397	0.18913257689527208	0.4327043944273677
1290	0.579569768441816	0.2197926177726544	0.3597771506691615
1291	0.5513633653701914	0.19225837728953515	0.3591049880806562
1292	0.5686929022198575	0.21861340588966927	0.3500794963301882
1293	0.5857895588543407	0.20372548497622636	0.3820640738781143
1294	0.5491127354666607	0.176036576947137	0.3730761585195237
1295	0.568737593655283	0.28308793960948214	0.2856496540458008
1296	0.6073550949772892	0.20559895267347858	0.4017561423038107
1297	0.6076724372813469	0.1922284391213397	0.41544399816000727
1298	0.5398597447982624	0.21909680907639814	0.3207629357218642
1299	0.4148431106781997	0.15545932596943915	0.2593837847087605
1300	0.5551891669899728	0.17388502967766556	0.3813041373123072
1301	0.6266798889814906	0.2777750085615242	0.34890488041996637
1302	0.5703066090483571	0.2325187569402116	0.3377878521081455
1303	0.5783613678764621	0.21918156606566092	0.35917980181080117
1304	0.5153360103625771	0.2683804338154213	0.24695557654715583
1305	0.5480788732819494	0.22655756623238849	0.3215213070495609
1306	0.5263487224456662	0.24614221760581015	0.2802065048398561
1307	0.5589523863095993	0.2374285714503758	0.32152381485922354
1308	0.5700294422501522	0.15569435068966195	0.4143350915604902
1309	0.6176717738642241	0.26435898153097503	0.35331279233324914
1310	0.5363017657418274	0.32599772330689347	0.21030404243493392
1311	0.5772405939492373	0.25148855599785563	0.32575203795138175
1312	0.5846615064759834	0.17673303577110838	0.407928470704875
1313	0.5530966771843011	0.34550558631814193	0.20759109086615918
1314	0.5662548019192423	0.23955894621593407	0.3266958557033082
1315	0.5584448850535716	0.1703155451664268	0.38812933988714476
1316	0.5707157602525581	0.2127993795397281	0.35791638071283
1317	0.5068260994021414	0.2754415028253389	0.23138459657680244
1318	0.5466937794570551	0.27324145524586185	0.27345232421119325
1319	0.5567040287052194	0.20130180252163277	0.3554022261835866
1320	0.5210848060965065	0.14907065088637586	0.37201415521013065
1321	0.642508292118676	0.2385294200582905	0.4039788720603855
1322	0.6035018804598177	0.27039885231522287	0.3331030281445948
1323	0.5211321354658193	0.2518627260756622	0.2692694093901571
1324	0.5618102895948577	0.19878372977565104	0.3630265598192067
1325	0.634016546414118	0.23750465353176345	0.3965118928823545
1326	0.6067926083470394	0.3167633423333479	0.29002926601369144
1327	0.5463122925473082	0.2386569335128504	0.3076553590344578
1328	0.5296579220358822	0.16184858412253508	0.3678093379133472
1329	0.5434699764368127	0.11725071354532884	0.42621926289148393
1330	0.5036472870213224	0.2552299306587007	0.2484173563626218
1331	0.47984746170909953	0.21923020594036316	0.2606172557687364
1332	0.5601967629711582	0.15789132290773014	0.402305440063428
1333	0.5521232021104854	0.25710043816884537	0.29502276394164006
1334	0.6299677817987419	0.17586432129870516	0.4541034605000367
1335	0.611184636609783	0.2338117308958303	0.37737290571395266
1336	0.5620940103502161	0.2209543487969981	0.34113966155321795
1337	0.5197642281047109	0.22184345345544268	0.29792077464926825
1338	0.5240063826534509	0.24941160705196436	0.2745947756014865
1339	0.5332948027562783	0.2105934640155467	0.3227013387407316
1340	0.5635199924092161	0.2566579420054114	0.3068620504038047
1341	0.5353913257542733	0.16913117694105773	0.3662601488132155
1342	0.554242674655492	0.21149918584590244	0.34274348880958955
1343	0.4890578029854462	0.15200768476865828	0.33705011821678793
1344	0.5102509447039576	0.2158723898843269	0.2943785548196307
1345	0.502950621351941	0.2217178301230186	0.2812327912289225
1346	0.600474393508498	0.15360096617704558	0.44687342733145236
1347	0.5375251488772034	0.3678025963954413	0.1697225524817621
1348	0.5317836943165406	0.14807692929677396	0.3837067650197667
1349	0.5632378849739191	0.18977189042325168	0.3734659945506674
1350	0.5575244449745397	0.225603178654014	0.3319212663205257
1351	0.5334746305934144	0.19653762971362274	0.33693700087979167
1352	0.5901292488227537	0.2734224304363627	0.31670681838639103
1353	0.6014278840419481	0.24038235428669447	0.36104552975525367
1354	0.6112114619409161	0.1908279492302758	0.4203835127106404
1355	0.5983043943531647	0.2262378520900908	0.37206654226307395
1356	0.5437375772487723	0.2907368007921916	0.2530007764565806
1357	0.5129724015898455	0.23704137529401448	0.275931026295831
1358	0.5548951082395281	0.1772327121274397	0.3776623961120884
1359	0.563850836283679	0.12446539189283672	0.4393854443908423
1360	0.5191003130621994	0.1416470249109438	0.37745328815125556
1361	0.5289970570960122	0.1679562851464211	0.3610407719495911
1362	0.5774715344013095	0.3251524783686327	0.2523190560326768
1363	0.5678912654050763	0.1850542492573258	0.38283701614775045
1364	0.5513655782681747	0.2322195360524713	0.31914604221570336
1365	0.5843149259846961	0.11840797524544917	0.465906950739247
1366	0.5885938324653748	0.2235493656592169	0.36504446680615793
1367	0.5949329384393836	0.23609842275240805	0.3588345156869755
1368	0.5563586666511303	0.22648983990089616	0.32986882675023416
1369	0.5896249636238604	0.26388052361720743	0.325744440006653
1370	0.566167136346178	0.25555468676049103	0.3106124495856869
1371	0.5479660162341612	0.17976234760264498	0.3682036686315162
1372	0.5568186338221881	0.23270013029295789	0.3241185035292302
1373	0.5274079894261028	0.13409892667808962	0.3933090627480132
1374	0.5728409675172093	0.2911693185049092	0.2816716490123
1375	0.6001092226582534	0.27750590335373204	0.32260331930452135
1376	0.5257567345979028	0.2679158573492137	0.2578408772486892
1377	0.5405594206510294	0.20830221751105815	0.3322572031399712
1378	0.4380446608985049	0.30780190905952337	0.13024275183898157
1379	0.513966873517171	0.3087638668062362	0.20520300671093475
1380	0.5968349690772938	0.20322692982901702	0.39360803924827675
1381	0.5562137333971126	0.319300367822284	0.23691336557482853
1382	0.5522362944471471	0.2550118283056877	0.2972244661414594
1383	0.5782830946548324	0.24091264549781438	0.337370449157018
1384	0.500755036856751	0.23900964045569603	0.26174539640105504
1385	0.5684841438629561	0.13612454965647658	0.4323595942064795
1386	0.6233722345843338	0.2560543117750262	0.3673179228093076
1387	0.48931745730595994	0.23304732401032002	0.2562701332956399
1388	0.566135071980004	0.19487432762387624	0.3712607443561278
1389	0.5349620636181598	0.23739200627362042	0.2975700573445394
1390	0.5341882068154555	0.21239125727034833	0.32179694954510724
1391	0.5889837533522435	0.22426984161362942	0.36471391173861406
1392	0.5456157272809616	0.2625481655825642	0.2830675616983974
1393	0.5003175610204647	0.23083649290117875	0.26948106811928596
1394	0.5442942851999162	0.2055028625784749	0.33879142262144124
1395	0.5414727529071828	0.27739715245829366	0.26407560044888906
1396	0.552828738436201	0.2135867630435364	0.33924197539266454
1397	0.5631552389901556	0.22883840552784723	0.3343168334623084
1398	0.4938742227353742	0.2559407920576411	0.23793343067773312
1399	0.5407992969003416	0.20046533826050283	0.34033395863983873
1400	0.5728540326587568	0.2504474320426354	0.3224066006161214
1401	0.5868829816586768	0.15345842675363905	0.4334245549050378
1402	0.5807209007170385	0.23951473840692036	0.34120616231011813
1403	0.582310271393957	0.24293348137323356	0.33937679002072346
1404	0.5627374813977518	0.19234935433640113	0.3703881270613507
1405	0.5297267885304889	0.2576817609876912	0.27204502754279775
1406	0.5668574144869152	0.2786058419859742	0.28825157250094097
1407	0.5576944957709582	0.20548480547348982	0.35220969029746835
1408	0.57672759036553	0.2538289463342859	0.32289864403124413
1409	0.5277158398452694	0.1686528027375838	0.3590630371076856
1410	0.5720251225691835	0.20806268174623951	0.36396244082294393
1411	0.5200050882723547	0.2782841318600485	0.24172095641230615
1412	0.5504420568333376	0.10629871416811364	0.444143342665224
1413	0.5619761879277403	0.23540495366971675	0.3265712342580235
1414	0.6065705463644384	0.16352203083938024	0.4430485155250582
1415	0.5894396487322076	0.1838112930467338	0.4056283556854738
1416	0.557351460746299	0.27423958655041614	0.28311187419588296
1417	0.5484565198440707	0.3110356995140976	0.23742082032997314
1418	0.5317253464826077	0.20867383569052764	0.32305151079208005
1419	0.560905137872302	0.24380085200879056	0.3171042858635114
1420	0.512798184965362	0.1771159942625724	0.33568219070278965
1421	0.6114501844698776	0.30914228206237615	0.30230790240750155
1422	0.556246387888887	0.18044757362556652	0.37579881426332057
1423	0.5876109613002931	0.29374936312997196	0.2938615981703212
1424	0.5437987521227428	0.14855764775113706	0.3952411043716057
1425	0.5304544941987577	0.19796046633886316	0.3324940278598945
1426	0.5377800477762285	0.1640144053722942	0.37376564240393423
1427	0.5563561299945721	0.22467011261545677	0.33168601737911524
1428	0.5369216577329214	0.20337497239056165	0.3335466853423598
1429	0.5856765564124763	0.21221292167336522	0.3734636347391111
1430	0.5876421348919724	0.23351599831606848	0.35412613657590386
1431	0.5946713908031965	0.17226529253076078	0.42240609827243575
1432	0.5995807744217186	0.219398733739846	0.38018204068187267
1433	0.5899038424358791	0.2145163202009337	0.3753875222349455
1434	0.576437782584273	0.34068946231700553	0.23574832026726744
1435	0.5785226781485906	0.18494675169090735	0.3935759264576833
1436	0.5824456872628054	0.28833485993803226	0.2941108273247732
1437	0.5295049744603624	0.20790618224684201	0.3215987922135204
1438	0.56401127363183	0.14650284354981982	0.4175084300820102
1439	0.5784789362086398	0.18631621277752017	0.39216272343111963
1440	0.4981554913822891	0.22076737784480024	0.2773881135374888
1441	0.5644250354049504	0.22780368605807438	0.336621349346876
1442	0.5155911675338946	0.2288742147482416	0.28671695278565296
1443	0.4843956103146901	0.24477451544562936	0.23962109486906072
1444	0.5324713244176421	0.2226534328913576	0.30981789152628453
1445	0.5406872702643045	0.20449314990025147	0.33619412036405305
1446	0.5482775686265304	0.1648102318660449	0.38346733676048556
1447	0.5524378471653918	0.11453973813865623	0.4378981090267356
1448	0.5380270104326554	0.20535615391300227	0.3326708565196531
1449	0.5586201662572141	0.2474157729865301	0.31120439327068405
1450	0.5341163789072614	0.28976258224638707	0.24435379666087428
1451	0.615674351731107	0.2168857711434466	0.3987885805876604
1452	0.5181123640144829	0.24199923654458871	0.27611312746989414
1453	0.5707020003810738	0.13813629715503248	0.4325657032260413
1454	0.5088766973904846	0.3058596670182562	0.20301703037222843
1455	0.5244290198810295	0.25203705938134613	0.27239196049968334
1456	0.5455915534414666	0.24364665226516927	0.30194490117629735
1457	0.5891002516414539	0.2334176464301041	0.3556826052113498
1458	0.5754919676042695	0.15449684380366244	0.420995123800607
1459	0.4798419838952934	0.1753608487650349	0.3044811351302585
1460	0.6019552633681033	0.1797804437666249	0.4221748196014785
1461	0.586071233860472	0.20212070001851626	0.3839505338419557
1462	0.5323279228563895	0.20956087350164382	0.32276704935474576
1463	0.49756409237213994	0.25179942879234885	0.2457646635797911
1464	0.5128880556067359	0.11594569581697087	0.396942359789765
1465	0.5362780201313702	0.20790771296650726	0.3283703071648629
1466	0.5739548984473288	0.21201945716781642	0.36193544127951244
1467	0.5199642945664634	0.28118317039929175	0.23878112416717168
1468	0.5448292867665883	0.19869432411141036	0.34613496265517796
1469	0.6443741269802664	0.2838854516465311	0.3604886753337353
1470	0.5728250730779183	0.276715194343312	0.29610987873460637
1471	0.5867680030604334	0.22435601399762395	0.3624119890628094
1472	0.5468457731591616	0.20911172203756379	0.3377340511215978
1473	0.5306697911936126	0.1704174590276149	0.36025233216599767
1474	0.5835700249657412	0.257766459244791	0.3258035657209502
1475	0.5915525122983216	0.22695209604054792	0.36460041625777373
1476	0.5488855889207167	0.1297670585637016	0.4191185303570151
1477	0.506851114928971	0.16479222767679266	0.34205888725217826
1478	0.6155760061171381	0.21504955880786872	0.40052644730926945
1479	0.5769113092923481	0.1912471526516607	0.3856641566406874
1480	0.5320911675628525	0.2687083756957213	0.26338279186713115
1481	0.5110686742432106	0.2030295751745651	0.30803909906864546
1482	0.5859035033665719	0.2723812863548436	0.31352221701172833
1483	0.4984213018240666	0.3098986942556059	0.18852260756846068
1484	0.601914666431036	0.1982337441594845	0.4036809222715515
1485	0.5311324639267403	0.27487141021552053	0.25626105371121977
1486	0.5561333102071954	0.19133020370678425	0.36480310650041115
1487	0.5969754307246473	0.2628010028692258	0.33417442785542156
1488	0.5498996983402559	0.2087467309103558	0.3411529674299001
1489	0.5822875434357043	0.2523194552833839	0.3299680881523204
1490	0.5472394290161934	0.2201666058585741	0.32707282315761926
1491	0.5887444671700712	0.21193941656499826	0.37680505060507297
1492	0.5874353876970959	0.2566075194955318	0.33082786820156407
1493	0.6008927946510735	0.17251840591707074	0.42837438873400274
1494	0.5121078036780273	0.20723582746336455	0.30487197621466283
1495	0.515343895229143	0.23625844322325285	0.2790854520058902
1496	0.5848037889903767	0.1976430397695516	0.38716074922082505
1497	0.5537143406263638	0.2200488996084541	0.33366544101790974
1498	0.5594289457509352	0.16536595020971398	0.3940629955412212
1499	0.5549619094944522	0.23400455413617846	0.32095735535827374
1500	0.5490494160586186	0.2210000852331541	0.3280493308254645
1501	0.49066681794870537	0.1281413462014924	0.362525471747213
1502	0.5591384429202844	0.20572518729379122	0.3534132556264931
1503	0.5910200251929453	0.23642181445090468	0.35459821074204056
1504	0.5921778887485794	0.22780332764119265	0.3643745611073867
1505	0.6085646053908089	0.21282500403527407	0.3957396013555349
1506	0.6035069811235112	0.25638938986901505	0.34711759125449615
1507	0.5814629738109292	0.21673032830433067	0.3647326455065985
1508	0.6009536691991106	0.25450791170098097	0.34644575749812967
1509	0.548332905115501	0.19333632587235744	0.3549965792431436
1510	0.5863652212826935	0.2313224221460502	0.3550427991366433
1511	0.576895754906344	0.24919166295488226	0.32770409195146183
1512	0.6023789226876891	0.20788367020955284	0.39449525247813627
1513	0.5259405060047828	0.22635216574884248	0.29958834025594033
1514	0.4920358382966725	0.36237138783188233	0.1296644504647902
1515	0.5472379899583873	0.1494585588699735	0.39777943108841385
1516	0.4661889412848216	0.2988125409858879	0.16737640029893366
1517	0.5344678668603186	0.19417585211858338	0.3402920147417352
1518	0.4742055828467251	0.26213220009220606	0.212073382754519
1519	0.6118350626539224	0.2773629742998722	0.3344720883540502
1520	0.616760536178258	0.25392298357054854	0.3628375526077095
1521	0.5542797798298323	0.2485319020580349	0.30574787777179746
1522	0.5134081570343141	0.21659568371771948	0.29681247331659455
1523	0.5608094789527472	0.24254164280319046	0.3182678361495568
1524	0.57707606772868	0.22124674623680698	0.3558293214918731
1525	0.49161200902026336	0.28302359006134836	0.20858841895891503
1526	0.5522498069384599	0.2118014335280543	0.3404483734104056
1527	0.5470057323185419	0.21732720770931718	0.3296785246092247
1528	0.5891066126501907	0.2696739013466426	0.31943271130354817
1529	0.5012811838381187	0.30222539139598775	0.19905579244213095
1530	0.5911143543730658	0.20905671110746196	0.3820576432656039
1531	0.577324886232806	0.04384678045669627	0.5334781057761097
1532	0.5024105982626392	0.26008792364797817	0.242322674614661
1533	0.5772873750285096	0.21629542074103095	0.36099195428747866
1534	0.5689824510559038	0.24900769968593983	0.31997475136996406
1535	0.540802237754401	0.17322635749686155	0.3675758802575394
1536	0.47059819739655373	0.2398653763684185	0.23073282102813525
1537	0.5020225559244982	0.23666473951233133	0.2653578164121668
1538	0.5560092517571554	0.1939826939716525	0.3620265577855029
1539	0.5864560029190949	0.21131780388453966	0.37513819903455525
1540	0.5282926866455284	0.24570442281057536	0.28258826383495306
1541	0.5633286653906876	0.09040620156173614	0.4729224638289514
1542	0.5626506184294529	0.22696731946605836	0.3356832989633945
1543	0.5696677941393993	0.18881678245511363	0.3808510116842856
1544	0.5276846941898068	0.16879772063767806	0.3588869735521288
1545	0.5826135897260751	0.18540385424979572	0.3972097354762794
1546	0.605350170802428	0.34387155490786325	0.2614786158945648
1547	0.609303725529933	0.23848294352361246	0.37082078200632046
1548	0.6062521992831356	0.26640567463325415	0.33984652464988135
1549	0.5450919457319113	0.2088094423973135	0.33628250333459786
1550	0.5303221374952563	0.22766963260494288	0.3026525048903133
1551	0.5202821908527309	0.22512386142339053	0.2951583294293404
1552	0.6410810176691855	0.2248436534842474	0.4162373641849381
1553	0.5403351152903866	0.21377922477785566	0.32655589051253087
1554	0.5471579648759537	0.18113453629929138	0.3660234285766623
1555	0.5442822630454155	0.24154261729842305	0.3027396457469924
1556	0.6080106410759079	0.1008022003262341	0.5072084407496738
1557	0.534818242596749	0.21665068765121137	0.31816755494553767
1558	0.4470180522611671	0.1895995293140297	0.2574185229471374
1559	0.5535743881209986	0.21744643728587484	0.3361279508351237
1560	0.5812984265231342	0.1820841623567154	0.39921426416641886
1561	0.5203119858465631	0.28588549349946224	0.23442649234710086
1562	0.4885771726759521	0.2337148525464211	0.254862320129531
1563	0.5937304708769915	0.17422495660385756	0.41950551427313393
1564	0.5663185904217551	0.29972727096949037	0.2665913194522648
1565	0.5770261139040173	0.2543643041896807	0.32266180971433656
1566	0.5721435975336888	0.15085312834334688	0.42129046919034197
1567	0.5690319616550751	0.2407212451446593	0.32831071651041577
1568	0.5129958839059934	0.21431576651612455	0.29868011738986877
1569	0.5896129482747092	0.2546364809792128	0.33497646729549635
1570	0.5728039871789572	0.22387425207733747	0.34892973510161973
1571	0.5956697807771056	0.20320028855392844	0.3924694922231772
1572	0.5359211373326266	0.31798531873305197	0.21793581859957464
1573	0.59275464800818	0.21421297779922188	0.3785416702089582
1574	0.563854849470876	0.23612035328333683	0.3277344961875392
1575	0.5715007072235847	0.29801755341110797	0.2734831538124767
1576	0.5819567824875039	0.17497894493725621	0.40697783755024775
1577	0.5564915765624534	0.22233485356638086	0.3341567229960726
1578	0.5783754309984515	0.2526941144490823	0.3256813165493692
1579	0.5464871663843741	0.2625200626272904	0.2839671037570837
1580	0.5761307934305198	0.21596798262307168	0.3601628108074481
1581	0.5492989062280058	0.21163944755080505	0.33765945867720076
1582	0.5725645224506751	0.24623479202880538	0.32632973042186975
1583	0.6097946386731538	0.21233133701718063	0.39746330165597316
1584	0.5839399217467731	0.15701680257519562	0.42692311917157744
1585	0.5085866889529163	0.09784410960360414	0.41074257934931213
1586	0.5530109776848224	0.12689895299823806	0.4261120246865844
1587	0.6585736330499588	0.2710055263982661	0.3875681066516926
1588	0.5498184826362541	0.23204669374312745	0.3177717888931267
1589	0.5805295597185662	0.22595234788124968	0.3545772118373166
1590	0.5561391895928501	0.28821010369842154	0.2679290858944286
1591	0.569174851794042	0.15594309301939027	0.4132317587746518
1592	0.5624312680320303	0.21757394416213557	0.34485732386989465
1593	0.5126811468802446	0.19263058287531262	0.3200505640049319
1594	0.5918814350739708	0.24819791230883134	0.3436835227651395
1595	0.4712781248776843	0.365647609669715	0.10563051520796927
1596	0.5727556577233166	0.19100006611049536	0.38175559161282124
1597	0.5714635305809224	0.20739868656923233	0.36406484401169
1598	0.5395720008884602	0.17940131311227137	0.3601706877761889
1599	0.5033991428327909	0.2800785715112111	0.22332057132157976
1600	0.6340389413929921	0.2120970998100667	0.4219418415829254
1601	0.5524688635694267	0.21089866822977207	0.3415701953396546
1602	0.6294401450156848	0.2865011533648344	0.34293899165085034
1603	0.5345083506134163	0.2686095218599008	0.26589882875351545
1604	0.49915486947341214	0.32776002588493264	0.17139484358847953
1605	0.4958215224974068	0.31022504083643065	0.18559648166097614
1606	0.5632890712440921	0.17910628851845792	0.38418278272563416
1607	0.5799232092245354	0.19784202817400975	0.3820811810505257
1608	0.5478093149261846	0.27206112840483293	0.27574818652135163
1609	0.6276155530603876	0.16946667635882423	0.4581488767015634
1610	0.5762266756769203	0.2413376525489594	0.334889023127961
1611	0.5960235145270822	0.20108411446002053	0.3949394000670617
1612	0.6199650938508514	0.1335809605188354	0.48638413333201597
1613	0.6117544150522062	0.20705534610206297	0.4046990689501432
1614	0.5533415252658257	0.17758065816873822	0.3757608670970875
1615	0.49864206662749494	0.24705693907869786	0.2515851275487971
1616	0.6186398335041925	0.18611868607257925	0.43252114743161324
1617	0.5557200787705572	0.20990935971596253	0.3458107190545947
1618	0.5399060326266805	0.21154702788809152	0.328359004738589
1619	0.6299791573325926	0.13583476413532822	0.4941443931972644
1620	0.526280568669806	0.26060869924742663	0.2656718694223794
1621	0.6082564676227474	0.1434755595130121	0.4647809081097353
1622	0.5312090012480576	0.17313789898687115	0.35807110226118644
1623	0.5087513017205751	0.20849224030863373	0.30025906141194136
1624	0.5711384208229209	0.22575206758890837	0.3453863532340125
1625	0.5449364461704429	0.28117084101069795	0.263765605159745
1626	0.5597978344799516	0.17080268216180414	0.38899515231814746
1627	0.5369343246522855	0.16753469238473248	0.369399632267553
1628	0.5870955042081933	0.14241588469079625	0.44467961951739704
1629	0.5902835605363356	0.14604515919474706	0.44423840134158854
1630	0.56125411184867	0.27652212164606865	0.2847319902026013
1631	0.5520526538003606	0.3462667783100165	0.20578587549034413
1632	0.5347706458311265	0.23646724545666145	0.29830340037446507
1633	0.5319842416088276	0.24362729875971564	0.28835694284911195
1634	0.5646532014900787	0.18814429819555273	0.37650890329452597
1635	0.5747536015768572	0.24937019084648485	0.3253834107303723
1636	0.5821118088958043	0.25563223442322014	0.32647957447258413
1637	0.5429758745459727	0.24793257910337435	0.29504329544259844
1638	0.5620956033253285	0.25658005568216563	0.30551554764316285
1639	0.5467523207679535	0.27875465882491435	0.2679976619430392
1640	0.5997802374561723	0.2237782768677335	0.3760019605884387
1641	0.530672259094024	0.22701468706514832	0.30365757202887567
1642	0.521260673910783	0.2713609592866964	0.24989971462408656
1643	0.6121330454257445	0.2073042881587095	0.4048287572670351
1644	0.557245359437346	0.1838631905832865	0.37338216885405945
1645	0.568450305631274	0.23238128154557072	0.3360690240857032
1646	0.5837239950675002	0.20762182775876062	0.3761021673087396
1647	0.5987954248795879	0.1863139156238729	0.412481509255715
1648	0.5594727109326868	0.19643859948324874	0.36303411144943804
1649	0.6165477937213149	0.1369763598874849	0.4795714338338299
1650	0.5263492323935135	0.20392233580600175	0.3224268965875117
1651	0.6727194344148175	0.1920278909872596	0.4806915434275579
1652	0.5525928269342242	0.23053436977558076	0.32205845715864345
1653	0.6210950432154989	0.20539224263603628	0.41570280057946263
1654	0.5633986181769672	0.24443185329810851	0.3189667648788588
1655	0.6041027569252113	0.18403807095669994	0.4200646859685114
1656	0.5873717552503287	0.14706899662609293	0.4403027586242358
1657	0.5380344920496387	0.3170540957808429	0.22098039626879584
1658	0.6065914142313513	0.27760503199782965	0.3289863822335216
1659	0.5142482743670954	0.21940992524449807	0.2948383491225973
1660	0.5584651030850593	0.21043494730780837	0.3480301557772509
1661	0.5599506898939167	0.26630923103222354	0.2936414588616932
1662	0.49181978054313047	0.3277720174567222	0.1640477630864083
1663	0.4810402404097591	0.22400985673197263	0.25703038367778647
1664	0.5329508980901294	0.1630971041739039	0.36985379391622547
1665	0.5409154831153252	0.2742963581838242	0.26661912493150103
1666	0.6236479856361014	0.2122814456952483	0.41136653994085304
1667	0.5121179789546482	0.18449607017352632	0.3276219087811218
1668	0.5582059088477289	0.3004563343162925	0.2577495745314364
1669	0.5612747236830551	0.24219394311081083	0.31908078057224426
1670	0.5490931340927322	0.16296190812642364	0.38613122596630856
1671	0.6160413993201573	0.1504380564305857	0.4656033428895716
1672	0.5329814325560575	0.14708461955050864	0.38589681300554884
1673	0.6001618416984889	0.2488527467886522	0.3513090949098366
1674	0.5629615839839563	0.20067199582750156	0.36228958815645484
1675	0.48839045849833523	0.22457458240313016	0.26381587609520507
1676	0.5638577558478143	0.18624775239649913	0.3776100034513151
1677	0.5766206923041419	0.27054590048526195	0.30607479181888
1678	0.5622427877294116	0.161325423967296	0.4009173637621156
1679	0.5564912053682597	0.13894194096266932	0.41754926440559037
1680	0.5663113121974073	0.27251726195805537	0.29379405023935184
1681	0.5073974529622687	0.19604159021765086	0.31135586274461785
1682	0.6123793798887195	0.27787018654668566	0.33450919334203383
1683	0.5861843971130338	0.1700698921298251	0.41611450498320873
1684	0.5149458433438375	0.22696821060251846	0.2879776327413191
1685	0.6006251974024608	0.18499643021040924	0.41562876719205155
1686	0.5492953960368581	0.22932717938281844	0.3199682166540396
1687	0.5155357180323982	0.20541277977205427	0.3101229382603439
1688	0.5649752446133637	0.22434212069255463	0.3406331239208091
1689	0.5707738311785624	0.202318907032424	0.36845492414613845
1690	0.5618537310684795	0.19324216354950427	0.36861156751897517
1691	0.558901325403671	0.12904405690000886	0.4298572685036621
1692	0.5764453827007558	0.26927581545049245	0.3071695672502634
1693	0.5955991196737624	0.14833609865765507	0.4472630210161073
1694	0.5435377315491039	0.25806761496564873	0.2854701165834552
1695	0.5430097536486386	0.25836699610186475	0.2846427575467738
1696	0.5242951795874292	0.15224473894211327	0.37205044064531595
1697	0.5342461630429054	0.26566898993933763	0.2685771731035677
1698	0.6002102826452496	0.3419067847498052	0.2583034978954443
1699	0.5566396502562977	0.19820749409957017	0.3584321561567275
1700	0.5628377041582365	0.2347923569693044	0.32804534718893213
1701	0.5576618316111668	0.24027425885642154	0.3173875727547453
1702	0.5956555407627442	0.2390793313843505	0.3565762093783937
1703	0.5663076688177872	0.18935394668085756	0.37695372213692957
1704	0.5266782268438901	0.19065263646306924	0.3360255903808209
1705	0.549576574925265	0.22180919529222243	0.32776737963304264
1706	0.5230353714111775	0.18641294767574912	0.3366224237354284
1707	0.5499588562790915	0.2086747619729445	0.341284094306147
1708	0.5680514613871823	0.14100183544739853	0.42704962593978385
1709	0.5716383008932373	0.30856920919237596	0.26306909170086135
1710	0.5348653572111426	0.34707035797100744	0.1877949992401351
1711	0.5601330242143292	0.2156055713828844	0.3445274528314448
1712	0.5944208353065741	0.1452503225282172	0.44917051277835685
1713	0.5996711004659403	0.2820685652263921	0.3176025352395482
1714	0.5406669646386568	0.19908311470712053	0.34158384993153634
1715	0.568591278903127	0.3303912917009687	0.2381999872021583
1716	0.5619434084176339	0.27310532364490014	0.28883808477273376
1717	0.5868985092478434	0.34743629349678135	0.23946221575106208
1718	0.5619008747229174	0.33594242461409923	0.22595845010881818
1719	0.5749035899449546	0.24103346236750675	0.33387012757744783
1720	0.5367542668731705	0.28132656988006194	0.2554276969931086
1721	0.5408720301430093	0.14414533769484275	0.39672669244816655
1722	0.5391891282326488	0.20858450216274102	0.33060462606990776
1723	0.5669963396970857	0.24950712873091616	0.31748921096616955
1724	0.6095298408189415	0.22060007893514938	0.3889297618837921
1725	0.5424996702312666	0.2873381644289818	0.2551615058022847
1726	0.5372133337806868	0.2041834413281874	0.3330298924524994
1727	0.5466878929547786	0.22215590097888596	0.32453199197589266
1728	0.5425267362466657	0.24771687266022815	0.2948098635864375
1729	0.5797332535896224	0.17167640248312446	0.4080568511064979
1730	0.5709058701874536	0.26283752038688407	0.3080683498005696
1731	0.5241501444441748	0.1812319879842769	0.3429181564598979
1732	0.6006828492295858	0.2752257913138064	0.3254570579157794
1733	0.5260760049130192	0.20361664030462148	0.32245936460839775
1734	0.5649985209586961	0.22203327311014412	0.342965247848552
1735	0.5556085864155736	0.20038852174475916	0.3552200646708145
1736	0.5847972384044531	0.25925639919204807	0.325540839212405
1737	0.5271086766155667	0.15710853721366944	0.3700001394018973
1738	0.5443737403604062	0.2270491367469504	0.3173246036134558
1739	0.5388662674528493	0.12569646898702022	0.413169798465829
1740	0.5496741308493792	0.1792105911769585	0.37046353967242074
1741	0.5585483876987448	0.2306548650341189	0.32789352266462596
1742	0.5764141001326579	0.20668062415118435	0.3697334759814736
1743	0.5984477163594236	0.19721185064368393	0.4012358657157397
1744	0.5505907024547894	0.22748942721947069	0.32310127523531873
1745	0.5022847792825713	0.17834537633280953	0.32393940294976176
1746	0.5696852750585859	0.23699975575403515	0.3326855193045508
1747	0.5745689028039858	0.26309931866766506	0.31146958413632064
1748	0.45413551506684213	0.20206017133241036	0.25207534373443174
1749	0.5181389109302558	0.21527100013347011	0.30286791079678566
1750	0.5997141907758892	0.2641304290026553	0.3355837617732338
1751	0.5342384186979727	0.25386030652718095	0.2803781121707917
1752	0.5706639460391487	0.2861208716701443	0.2845430743690045
1753	0.6145474203203313	0.1802722699754075	0.43427515034492375
1754	0.5584731796854344	0.2260398547765454	0.33243332490888905
1755	0.5832088927095672	0.27920384541142773	0.3040050472981395
1756	0.5795181250256025	0.2716289279943457	0.3078891970312568
1757	0.5678790897334659	0.21307608368544603	0.3548030060480199
1758	0.5533306831278169	0.13967112402810572	0.4136595590997112
1759	0.568590894925789	0.19389153235110862	0.37469936257468034
1760	0.5998929192276474	0.18531889755636066	0.4145740216712867
1761	0.5416511373950124	0.19506332673459084	0.34658781066042155
1762	0.5399143229689007	0.26597473848444925	0.27393958448445155
1763	0.5388311796157429	0.2804162229963168	0.2584149566194261
1764	0.6062938647130561	0.23080869961194825	0.3754851651011079
1765	0.568415616483506	0.23199061750347608	0.3364249989800299
1766	0.5889973198395483	0.1948361652060207	0.3941611546335276
1767	0.5440923858528939	0.15433227161952004	0.38976011423337387
1768	0.5635817947327775	0.16737350154973518	0.39620829318304224
1769	0.6194219541294783	0.2531123902708228	0.3663095638586556
1770	0.5388818458296468	0.24518410425874199	0.29369774157090484
1771	0.5064069813237311	0.19275884658919185	0.3136481347345392
1772	0.5808551205209537	0.2867881879445627	0.294066932576391
1773	0.5936832808291801	0.24379102233547167	0.3498922584937085
1774	0.5711115534899678	0.19915477138047358	0.3719567821094942
1775	0.6118520505659258	0.20961355761194564	0.4022384929539802
1776	0.5677212943453072	0.22162540556610494	0.3460958887792022
1777	0.614242658384805	0.19027653156047747	0.4239661268243275
1778	0.6062276707858634	0.17440524555322445	0.431822425232639
1779	0.5857383718296563	0.1509488237340053	0.4347895480956509
1780	0.5354239726222132	0.19449433643652017	0.340929636185693
1781	0.572641736601996	0.2078222169337382	0.3648195196682579
1782	0.5850443320638364	0.20943692357840016	0.3756074084854363
1783	0.5471850452836571	0.26183225816251826	0.28535278712113876
1784	0.5863479188976368	0.20340939803260122	0.38293852086503555
1785	0.5751587725018118	0.2420294136642311	0.33312935883758066
1786	0.57769279921703	0.2991130177865084	0.27857978143052153
1787	0.5730954782010413	0.194346113740702	0.37874936446033935
1788	0.6296553041957706	0.17441400032525298	0.4552413038705177
1789	0.5096885170346548	0.2037120983196243	0.3059764187150305
1790	0.5860307406564785	0.26160111805801645	0.3244296225984621
1791	0.5809436006073657	0.1854416880524964	0.39550191255486933
1792	0.5324784876919445	0.21934144378557793	0.31313704390636654
1793	0.5948301583412384	0.22646389009720944	0.36836626824402896
1794	0.5543316168564125	0.26408193471808844	0.290249682138324
1795	0.5209162391028805	0.20813062883850172	0.3127856102643788
1796	0.5461208607610599	0.21585103911358705	0.3302698216474728
1797	0.5468707841768174	0.2607930658497414	0.286077718327076
1798	0.5494265155030561	0.202259869784548	0.34716664571850814
1799	0.5649996565116191	0.20820358706673223	0.35679606944488684
1800	0.6162916861510279	0.2683808859927573	0.3479108001582706
1801	0.5439858631600616	0.2786085780323789	0.26537728512768277
1802	0.6066267985106648	0.20826984320009514	0.3983569553105697
1803	0.5882214491135606	0.23730029244651374	0.3509211566670468
1804	0.567560418925998	0.2987712695099416	0.2687891494160564
1805	0.545750501460973	0.23226458918851267	0.31348591227246037
1806	0.5690472662526078	0.20844261176112636	0.3606046544914815
1807	0.5330999142654662	0.3596276898532822	0.17347222441218407
1808	0.5306669817335177	0.3276104300421528	0.20305655169136488
1809	0.5666695151043374	0.172844809820398	0.39382470528393937
1810	0.6313096134012447	0.28929786337852625	0.34201175002271844
1811	0.5732136633124671	0.24584767578310238	0.3273659875293648
1812	0.5371335425405539	0.24799690102491884	0.289136641515635
1813	0.5862191125096634	0.2153092130363247	0.37090989947333874
1814	0.5887975738140092	0.2508017112893221	0.33799586252468705
1815	0.6205744172352345	0.20339058635113663	0.4171838308840979
1816	0.5254031394779526	0.26607090641893194	0.25933223305902064
1817	0.54776076273201	0.20816518388065902	0.339595578851351
1818	0.549925387923609	0.16724385937012792	0.3826815285534811
1819	0.5586865220081172	0.31368079998201615	0.245005722026101
1820	0.5920853493874239	0.19891030926092793	0.39317504012649596
1821	0.5285310768860589	0.17560822532997833	0.35292285155608066
1822	0.49613157487642734	0.3424804900899242	0.15365108478650316
1823	0.5498457786397521	0.14540899816847974	0.40443678047127235
1824	0.5939552023376992	0.18460775730200044	0.40934744503569875
1825	0.5879791856619537	0.18838582249410377	0.39959336316784994
1826	0.5540334222366372	0.2296653816392235	0.3243680405974137
1827	0.5576839104155233	0.2206641446950315	0.3370197657204918
1828	0.5452129783877789	0.29393519437620363	0.2512777840115753
1829	0.608939608783074	0.161266575417946	0.4476730333651279
1830	0.5590904773235128	0.14674548702865337	0.4123449902948594
1831	0.5920253471878598	0.2076881645072648	0.3843371826805951
1832	0.5501826075110224	0.22243858484250387	0.3277440226685186
1833	0.5959820401176282	0.24813123762324243	0.34785080249438577
1834	0.5884868830571592	0.3047951395388922	0.283691743518267
1835	0.5464820251101903	0.24851348729046283	0.29796853781972743
1836	0.5226065043806769	0.259279358716198	0.26332714566447885
1837	0.5218506581169929	0.2480004651332171	0.27385019298377583
1838	0.5650371479917489	0.1587435696562337	0.4062935783355152
1839	0.6283727294399326	0.208853681307394	0.41951904813253854
1840	0.5698750321840601	0.3039293050861548	0.2659457270979053
1841	0.5830228400961854	0.16603400941973825	0.41698883067644715
1842	0.5743691383362728	0.20393886759729374	0.370430270738979
1843	0.5369051712087942	0.25791869436074166	0.2789864768480526
1844	0.5621725313872887	0.15859686625549485	0.4035756651317939
1845	0.555367428611853	0.2519268909242637	0.3034405376875893
1846	0.5904489798773677	0.22326341481599474	0.3671855650613729
1847	0.5738895718515792	0.25526253007929756	0.3186270417722816
1848	0.5951159952901593	0.22631223376601575	0.36880376152414357
1849	0.5669523265548437	0.25699984001489024	0.30995248653995355
1850	0.5110020506894646	0.23649234165416905	0.27450970903529553
1851	0.5457150323642694	0.2763769805394371	0.2693380518248324
1852	0.5507160510889669	0.19799712638815956	0.35271892470080735
1853	0.6455894601642997	0.14074167014934486	0.504847790014955
1854	0.5355222456564446	0.27430026257929296	0.26122198307715155
1855	0.5600063235811872	0.18542562453316122	0.374580699048026
1856	0.537930923055262	0.20765526734374756	0.3302756557115145
1857	0.5388933816535582	0.2166261682016581	0.3222672134519
1858	0.5616503716314145	0.2437337956991873	0.3179165759322273
1859	0.4713945051075341	0.19702120469981335	0.27437330040772073
1860	0.6113189317675825	0.23517576221435196	0.37614316955323046
1861	0.5941858630767938	0.22064071954561099	0.37354514353118284
1862	0.5738612049586354	0.19046107189111472	0.38340013306752063
1863	0.5350317836441213	0.15477998262382406	0.3802518010202972
1864	0.5125406702586084	0.26150652402147667	0.25103414623713166
1865	0.5727050875894116	0.1623765116629449	0.4103285759264667
1866	0.5413375386194684	0.26025681518568944	0.281080723433779
1867	0.5621048145926488	0.2330882322857709	0.3290165823068779
1868	0.5235075109063596	0.19697157350299363	0.326535937403366
1869	0.5676766754908185	0.19898657011303342	0.36869010537778507
1870	0.5568210526396691	0.24654804449379633	0.3102730081458728
1871	0.4907898797536932	0.31106589559789866	0.17972398415579455
1872	0.575693348307328	0.1819604420823265	0.3937329062250015
1873	0.5780569439583353	0.2278449372580914	0.3502120067002439
1874	0.5349317445038394	0.11114871387013561	0.42378303063370376
1875	0.5021161124685063	0.20132377574080965	0.3007923367276967
1876	0.5972001488530659	0.14911184383847376	0.4480883050145922
1877	0.5888092747670252	0.2294437100634625	0.3593655647035627
1878	0.5368675740038473	0.15830974547404458	0.3785578285298027
1879	0.4986254389874771	0.16590485601323524	0.33272058297424184
1880	0.5884301957544172	0.2648109436237625	0.32361925213065473
1881	0.5448380517853113	0.22304743227942214	0.3217906195058892
1882	0.5761355475854473	0.1913587858232677	0.3847767617621795
1883	0.5893849943727625	0.29031920725916993	0.29906578711359255
1884	0.6162368094627007	0.2284317439548451	0.38780506550785554
1885	0.553563379548293	0.18424546457762703	0.36931791497066596
1886	0.49601102210421616	0.2487397003442115	0.24727132176000466
1887	0.5373292024744147	0.16727058780723036	0.3700586146671843
1888	0.5045006297612167	0.24959117351221283	0.2549094562490038
1889	0.5609068010672562	0.20851058967609723	0.35239621139115895
1890	0.5868007260419273	0.24448447581059993	0.3423162502313274
1891	0.51659340757849	0.17902573835148283	0.3375676692270072
1892	0.5365862561762831	0.30541268329323035	0.23117357288305276
1893	0.5417439449556534	0.1947475143889963	0.346996430566657
1894	0.5952238114812478	0.2015946542788427	0.39362915720240504
1895	0.5443221640406346	0.17713937166105315	0.3671827923795815
1896	0.5790683359972144	0.21191110275929692	0.3671572332379175
1897	0.6186031000062564	0.18205360489966252	0.4365494951065939
1898	0.57485175835711	0.25820273422921686	0.3166490241278932
1899	0.6068859152074155	0.1814455376375489	0.4254403775698666
1900	0.5802004867669409	0.21354840526248997	0.36665208150445094
1901	0.5863424446491123	0.19178462516300215	0.39455781948611024
1902	0.5406609921066561	0.17634894858138683	0.3643120435252693
1903	0.5001947345174539	0.20505366438875602	0.2951410701286979
1904	0.5628409160015899	0.26563850510776377	0.2972024108938262
1905	0.575785484448504	0.21324376825951996	0.362541716188984
1906	0.5775674223431638	0.2733296362538073	0.30423778608935653
1907	0.6071400885009166	0.20430184026806308	0.40283824823285347
1908	0.5678003552145984	0.21352886169997742	0.35427149351462095
1909	0.5461794746960564	0.23003554340353785	0.3161439312925186
1910	0.4974102608519775	0.18039909975503382	0.31701116109694366
1911	0.5463767155303751	0.25005375918510886	0.29632295634526623
1912	0.564053183277544	0.21537505773846125	0.34867812553908273
1913	0.56202699685729	0.2147617504405812	0.34726524641670875
1914	0.596743725879026	0.2609807581142446	0.33576296776478143
1915	0.5320040829860964	0.2311980845160934	0.300805998470003
1916	0.5753891965248991	0.16488537354154123	0.41050382298335786
1917	0.5165255799972296	0.2634238055934813	0.2531017744037483
1918	0.48142817974762614	0.21530271940958717	0.26612546033803897
1919	0.5522849169556109	0.24550859858344054	0.30677631837217034
1920	0.5596114853402961	0.19943502603999744	0.36017645930029873
1921	0.5467903833320605	0.39555702076864585	0.15123336256341469
1922	0.5301145559531389	0.16056988556821492	0.36954467038492406
1923	0.5564024901536158	0.20434603874963048	0.3520564514039852
1924	0.619017490078171	0.20413488323494614	0.41488260684322487
1925	0.5449269291231653	0.2177921416734395	0.32713478744972585
1926	0.4868746640913171	0.24812754162733536	0.23874712246398172
1927	0.5534039195728053	0.2127955159989205	0.3406084035738849
1928	0.556688827347003	0.2818220318960174	0.2748667954509856
1929	0.5606204829937173	0.2584299304566156	0.30219055253710164
1930	0.5453274111099573	0.2867549222728331	0.2585724888371242
1931	0.6092126213466835	0.22033274610048176	0.38887987524620177
1932	0.577514687887025	0.1990036988573848	0.3785109890296402
1933	0.484475636167532	0.1450606148151192	0.33941502135241275
1934	0.5683627573875669	0.23477130615830555	0.3335914512292614
1935	0.5780322405498438	0.2229969730836366	0.35503526746620717
1936	0.5736226047260959	0.2238378906350273	0.3497847140910687
1937	0.569327124845102	0.3038177445245449	0.265509380320557
1938	0.5368137887315942	0.2906200590416371	0.24619372968995717
1939	0.5529605896572136	0.16627545129883253	0.38668513835838103
1940	0.5936417426720759	0.2730723499207935	0.3205693927512824
1941	0.5873162176820872	0.2079089039218533	0.3794073137602339
1942	0.5644819865450603	0.2995296209920637	0.26495236555299667
1943	0.5335502140064894	0.29962365686427994	0.2339265571422094
1944	0.5815229878489326	0.18650990981009505	0.39501307803883756
1945	0.5878336684470253	0.17687656660300877	0.4109571018440165
1946	0.5227651260802679	0.26840590355219013	0.2543592225280778
1947	0.5112602749199187	0.3218284257536351	0.18943184916628356
1948	0.5141513128433888	0.28144065828681114	0.23271065455657758
1949	0.5560570667600214	0.21522126942439787	0.3408357973356235
1950	0.5427311057962749	0.2439214658101817	0.29880963998609317
1951	0.5323775256196308	0.2733136750509912	0.2590638505686396
1952	0.5316515885290092	0.1177523570740874	0.41389923145492175
1953	0.6407167708542949	0.1812772683013425	0.45943950255295235
1954	0.5575703907285254	0.18276444116484344	0.37480594956368196
1955	0.5744068453308351	0.18828468874569906	0.386122156585136
1956	0.6311953814896595	0.24989592564820726	0.3812994558414522
1957	0.5230234155673216	0.21554012946267564	0.3074832861046459
1958	0.5810133268456474	0.26713398386673987	0.3138793429789076
1959	0.5591309317719872	0.23379350868434914	0.32533742308763813
1960	0.5425963615915121	0.17116591619121346	0.37143044540029874
1961	0.504570767894095	0.16164627228789602	0.34292449560619903
1962	0.5208356479976319	0.21959600465438606	0.30123964334324593
1963	0.5849461717719364	0.2402258135267656	0.34472035824517083
1964	0.5229185868754157	0.15608568637191844	0.36683290050349726
1965	0.5784647584983562	0.17956889557388575	0.39889586292447043
1966	0.5191130983280406	0.3002651372433228	0.2188479610847178
1967	0.5601427673026862	0.2666208778361281	0.29352188946655805
1968	0.5473812612922608	0.1543497797498627	0.39303148154239814
1969	0.5489406952983759	0.18093274598560286	0.368007949312773
1970	0.5157477726440123	0.2841914651394845	0.23155630750452777
1971	0.5155948138791411	0.19447821746237867	0.32111659641676243
1972	0.5179798999127351	0.16578784797225768	0.35219205194047737
1973	0.49193632629852746	0.2122086101753031	0.27972771612322433
1974	0.5395269835672731	0.2775522639195745	0.2619747196476987
1975	0.5673142402757527	0.14798724123048512	0.4193269990452676
1976	0.5759207792419798	0.24001805291671274	0.3359027263252671
1977	0.5471312637875989	0.27603907026969715	0.2710921935179017
1978	0.5592302865828722	0.2035486149248362	0.355681671658036
1979	0.5395599020724251	0.25191613027972687	0.28764377179269823
1980	0.5323763004639301	0.2529520919739937	0.2794242084899365
1981	0.5606331693341027	0.24238330786885012	0.3182498614652525
1982	0.5757410608941389	0.22645518673165005	0.34928587416248885
1983	0.4998456557824069	0.22090772471356532	0.27893793106884157
1984	0.5931830429789886	0.19952456304289323	0.39365847993609543
1985	0.5619797996978219	0.3073027582771835	0.25467704142063835
1986	0.556537004725769	0.21107544095955294	0.345461563766216
1987	0.5855878323558296	0.2193971257751769	0.36619070658065267
1988	0.526681142442842	0.26896745579233355	0.2577136866505085
1989	0.5320291166355621	0.24321067749223532	0.2888184391433268
1990	0.5565225761781775	0.2437293135906298	0.3127932625875477
1991	0.6152609706329748	0.19062392738673029	0.42463704324624457
1992	0.521064822343001	0.24733944748656228	0.2737253748564388
1993	0.5624242494212526	0.24584869362781292	0.3165755557934397
1994	0.6178866401610719	0.2571101280481413	0.3607765121129306
1995	0.5388211098512297	0.1728268283424568	0.36599428150877283
1996	0.5616740990393929	0.13362200632001917	0.4280520927193738
1997	0.5641232693233446	0.22085686912209873	0.3432664002012458
1998	0.5876687607552051	0.21172760036377125	0.37594116039143394
[truncated: 8,001 more rows]
