# Supplementary material for: Graded recruitment of pupil-linked neuromodulation by parametric stimulation of the vagus nerve
Source: Nat Commun. 2021 Mar 9;12:1539. doi: 10.1038/s41467-021-21730-2 (PMC7943774; doi:10.1038/s41467-021-21730-2)
Supplement: Supplementary file 4 — Source Data [file 41467_2021_21730_MOESM4_ESM.zip › source_data/figure_S3E_vns.csv]

bin	-10.0	-9.8	-9.6	-9.4	-9.2	-9.0	-8.8	-8.6	-8.4	-8.2	-8.0	-7.8	-7.6	-7.4	-7.2	-7.0	-6.8	-6.6	-6.4	-6.2	-6.0	-5.8	-5.6	-5.4	-5.2	-5.0	-4.8	-4.6	-4.4	-4.2	-4.0	-3.8	-3.6	-3.4	-3.2	-3.0	-2.8	-2.6	-2.4	-2.2	-2.0	-1.8	-1.6	-1.4	-1.2	-1.0	-0.8	-0.6	-0.4
3	60.55939993097511	62.83232700276085	63.22700513698604	62.70477490453732	61.757344839749265	61.20208968882538	61.701293012048566	60.38678621593404	58.333823162176536	56.710638708760555	54.65755464665635	53.23133204635406	51.91991594371067	50.54899199316959	50.904991066759806	52.496117764586515	52.95202391553339	53.43749984511435	51.820730017296746	47.84517524499406	45.289645889888035	44.7974915615593	46.15916210922597	46.35392377063937	46.34371236032451	46.862128034911905	46.101454612394946	44.9674335791063	45.749445946280794	47.263727769299464	45.302323467838626	43.891736952990215	44.08160128001564	43.00666865911876	43.22531896859046	43.990554969955454	45.68562912333734	46.92821658100572	45.51219883555115	44.77250532352357	45.29555136034721	46.44401140559748	48.082626996814405	47.38853705796783	47.11825157744753	47.32785445461889	46.397371623451775	44.86501264288144	44.2777565593114
4	45.056250385110765	46.62978896071911	50.40367098583981	53.90186633198375	56.25139280451502	57.10598044561282	56.64704125502114	56.346327344431	56.3916766716099	56.49487876114776	55.40234849613099	53.83474597565526	54.02237556809918	54.76015389470079	55.95723623950338	56.63798515546629	56.91806359442114	56.619389804705634	56.54744067308777	55.762680966620216	53.53971330097048	49.22474405192193	47.51062979722357	48.234684693344136	48.67923795492512	48.61972865408201	49.55699179322753	50.52532809447582	50.18826965443196	49.55507422516393	50.18004686405103	50.883454180933654	51.22894564393988	49.72684829043877	48.64665059152826	49.12926745185573	50.746981955709266	52.37741956649399	52.35741180767286	51.684767184764105	52.3469075941021	52.44520658747496	53.866752062629295	55.88125318068532	57.639485965250806	58.41252155288994	57.20140557814077	55.07094167070722	55.27667272816762
7	77.31412065774215	77.15958352707533	76.17352892182029	76.79821767038264	79.03559726399733	81.1043348036717	76.85815738193145	78.90024156329187	80.3004499559403	81.15704993355747	81.09423576973005	82.8889058452988	88.54349783233447	90.37139299057259	92.03295351296265	92.89651603155976	94.52237157706215	94.94275548448057	96.45198497515047	96.80657308970542	97.09963744382736	95.72978487653035	95.31390517434785	100.33770347207106	103.16101384747543	103.60196259896215	102.97002986018839	103.78008403696735	103.11596044445986	102.68872975140002	102.09557211214447	102.11830469211863	102.30548266797908	102.077551579234	101.09609844001103	100.80440037168741	100.91497678660647	100.26447686096944	101.04895630289445	101.55461837820046	102.51419705072631	101.85508041386325	100.3526290609312	100.22814187823765	100.23339288546622	100.66429731792302	101.8442538835757	103.06536269089229	102.81900507244477
3	47.24109830722082	46.56543632721499	47.43712435771727	45.75212643160126	43.86020235969543	45.30478150214326	45.68915127343357	44.69304725530509	44.936343574457815	45.777474788301774	44.637220245533854	43.69905195469723	44.360673179506485	45.22228678673205	45.45157480248703	46.51713610570533	46.856980536655215	46.342751356863054	45.707344368718246	44.637664260186696	42.22885274169227	41.87648256281438	44.092713971005345	46.1854331052007	46.87060828705209	46.02603800989898	45.17539270238068	43.89778284010607	43.01778659857461	42.72815240270249	42.00143240820463	41.55476153519113	41.124011589247615	42.66451627855175	42.90428244120103	42.35334796649878	42.689460876460785	43.826121464155136	45.15399464121946	46.45480831560047	48.6403809845217	52.645344649620185	55.67145995986712	57.7699824923009	55.44488155732354	56.29631621989627	59.64261420008997	60.2139168895615	60.517131776563474
3	46.6097862332135	46.85634490722084	45.301867254059964	42.17842930531855	42.5086746502114	42.80047256665435	42.83210323048708	43.26647494550961	41.42655472950108	39.47972227566841	40.036424196539635	41.837538267080774	43.81858330335901	44.49012054148365	43.48390232463088	44.37192290902095	46.685026694434626	47.52747590519744	47.166496155600385	47.56315846574574	48.30775011412093	48.11332510967509	46.29148738877563	45.51564900331363	46.49133247132327	49.69865036262615	52.06053851242254	53.38138042654915	51.87108063046863	48.80636761034469	45.75311511296675	44.086207710624244	40.97301723957968	40.24762768378878	43.022182258583435	45.681616024253245	44.74480134893027	43.46908928016811	44.14927018959184	45.62714605086847	45.546385789485825	45.406951420689914	45.56668731853701	43.77763274875062	43.95769951124338	47.70995717359376	52.688990942145054	55.437728896587345	57.68494033511901
3	35.46465410999696	36.511077614210464	36.51727559504356	37.118856010481096	36.732262377827	36.65071487698701	38.08449354277429	39.215483031168034	40.74280117635497	40.431051485264526	40.381575610065134	41.153117369601574	42.227050463568	41.96186473263141	38.69252344546613	36.465512862651636	36.28465600081402	37.28547652240133	37.81226534449563	37.17622891847911	35.56292742127016	35.92990832625792	38.81465204773499	43.05986912896593	46.00795162992073	49.51542960182513	51.85132247743217	53.463445292001076	54.01448433989165	53.855663435195446	53.6918345461624	53.49952906519776	48.322766724287696	46.15596579484426	43.3881971483123	42.93528288832382	43.443846665681804	42.4700340323517	41.22035831170246	39.6524277545174	38.30914448914362	37.94478566348279	34.48822049105347	31.857747131455493	33.41082662687879	37.394236653184365	40.75536216037487	40.32964331581837	39.63545911561951
2	36.833170918224035	36.50659979795671	37.308960610777355	36.73322837796955	37.606036207861294	38.98522696714426	40.41661934430101	41.94980638094266	43.28486223348701	43.54978043755171	41.47077195795696	40.142213348723246	38.66792344105353	39.611933180466444	39.15962124881251	36.27749244767735	36.332664323803485	38.995959992061806	41.50107758695787	39.68674647989335	36.15323760419203	36.1992309954688	36.940704217607816	37.76993796792175	37.99824788277539	38.16765998447948	39.046620915729115	38.203915673749414	36.27561725239288	37.55244875840968	39.30708053094777	41.20319072181813	43.281264225989545	43.24214772208213	42.15943077928832	41.992118785073174	41.67407926141274	41.22683471112343	41.35596352493288	40.798621749889904	38.73988808455396	34.56297036791698	33.751599584615256	35.764089976722474	38.454720391344694	41.171616509731884	40.30841480000947	40.793750044171674	42.954143933866504
2	40.58769970565055	40.36200952039908	40.035216979428334	39.580222828252616	40.89272969172309	42.42359405276307	41.313152825117335	38.11328771572769	37.659119832571214	37.500780355000515	37.494881588937965	36.9816696958014	37.30844265935775	37.89805697062413	38.56369589641633	40.07533857350072	41.45268378472446	41.65507775524345	43.40173131390756	45.48621601653299	46.47034025824866	43.86233567613143	41.48054577278513	41.742013070107355	42.956946067656446	43.90114711122709	43.657504569630824	41.10873350910003	36.32743437759985	34.41728019184283	35.34110140250904	36.08489256580742	36.61415151214873	36.27445907932036	34.82328545836165	34.9746978305664	37.15974354320593	40.12780952401751	42.837927153812124	43.241875109215414	41.7119424416715	39.320219432085544	37.43387751052375	37.49410211309233	38.9836342962289	39.15902705395804	37.88023439628433	37.1336739990124	32.40489331821529
2	45.45523118259852	43.41406100803474	42.36960235573734	42.07894015260492	41.49652349079083	40.98000923870772	40.62100831808965	38.579843376051386	37.33483462445261	37.813053873091356	38.330148199425196	37.16548594914954	38.121714932456015	38.180192230033164	36.439590818298775	35.476830395718814	35.16522804107407	34.61771934173312	34.62798069097527	35.028709342399466	34.55689930099378	35.40001836422023	36.24623978847566	38.111255647436614	40.38410132981419	43.28247551864017	44.31616863862732	43.867666525260596	42.30385881819723	41.490905275309395	41.50547220492469	42.42664202889055	42.341337973438876	42.75681275964459	42.88540200536256	42.092643724005285	40.48973562263428	39.17554601552959	38.64277905798329	38.95687250054462	40.83593646945344	38.42361981055749	32.93958496999891	33.42400821152594	33.696201687969015	32.79441564460301	30.101784140136743	28.062911065714314	29.455915820878488
2	41.968992388665846	40.61195887710342	40.936781634226996	40.58287223953439	39.01341467517958	39.32838251943391	38.11825824381848	38.05316649040887	37.475171782962235	37.931809696768	38.78325662879295	38.78728480620494	39.04488050636135	37.0016139753548	36.19546960473212	36.1156712228502	37.95937668590497	40.87871422810102	44.75993665423683	49.99944211726741	54.20657906836459	56.22620094779253	57.76865486989973	58.27328387285438	57.85148585208953	56.713793158403526	56.16829486180235	54.54311968507953	51.91655659092363	48.377313458352965	42.274954289073776	37.47286333166896	33.78162711688789	33.06715780243296	33.93204545465431	33.73609933198733	34.19236660372733	33.43042453302839	32.65028616123624	32.28444731685591	32.41334424669989	33.487844012198956	34.51987512411382	33.72075240366053	33.09867194270136	33.3172169910804	33.19183463022403	33.05045870023729	32.28118837936225
3	48.12662948715584	47.516320963743986	45.31736076356363	43.0495740999151	41.00885809579566	36.783143345025756	35.33756290921738	34.61311212647543	32.620994414489196	30.40465141550343	29.546901805102614	32.33504083366276	36.058021589078784	39.44560974138419	42.26252652350059	44.348942527486315	44.80818234250521	45.04494175576008	45.03195057771243	44.714977778059534	43.14088955590306	41.86392620306073	42.061290619626135	42.947451996553	43.510236331769654	43.99085354348632	45.69457053506799	46.720459456461974	47.884095009801264	46.438980795625426	45.7572676072222	45.64746522351911	45.341643440646166	45.603860624007424	46.2339630482668	46.05301633588114	43.97023120506972	35.14838401351481	29.660267360450366	28.669523453979906	30.698484006997113	33.46802905671238	36.32542031821237	38.592038481039	40.741067779850695	44.509290094367785	47.59667213106666	49.84234780307122	50.55117228753646
2	35.89887935613984	33.988833136346294	33.40912486670333	33.87428018260272	35.92661017110372	35.720143291355214	36.32781381649082	36.06220513092325	33.275106034146845	32.6003537459646	31.098878896543138	30.02535113268592	30.50652991387649	31.21399481105885	30.593004829156122	29.220029552320746	28.0836406689773	28.553003273293925	29.666810181578334	32.11277505167535	35.075404487354916	35.84459983754585	36.89501186504753	38.65735015773808	41.338664596532475	42.65267869770993	41.30820584499553	39.112049169823685	35.96675735187614	33.19882046297549	34.49257142192623	33.893094113725404	32.225302760456984	32.272215623681674	32.600053918483134	33.48180647779749	32.64405478305446	30.270495172526303	29.629913578602334	30.312349919072506	31.264946713805465	30.414506086761183	30.044633150141408	30.365536288272978	31.508552579807276	32.947355861524954	33.42453037828675	33.990566980414414	34.90812865645077
4	52.22798499037214	55.18570485475826	56.61769479841312	57.194639602654576	58.210273928451116	56.77922332955417	55.298923728790115	53.32640122363023	49.34940284124398	48.00439140961293	46.04715298584559	45.595973018469415	47.81897888747243	49.36022646007975	48.976466716866895	45.25552451003501	45.741940323763664	46.891512505540675	47.126949017746085	45.60188540148164	46.04764754602053	48.99179278491434	51.859867997683764	54.0575803811834	54.30258735669264	53.709913789985094	53.019769192664455	53.2517098526448	51.985376144106944	51.43864033272357	50.98389150377397	50.89023454389984	51.5784341666435	51.47326861585627	51.650726627047625	53.0417505473622	53.92172862241716	54.593397753102344	55.34996802552084	56.8378580164812	58.367682649760376	59.695882124202726	59.000897339863236	58.24024407869296	59.49832198722578	59.916139608649935	60.57876223717831	61.85297556800795	63.887195900789585
3	41.855690170774665	40.94648629363606	40.02531220617005	40.503274278703415	39.7940731932778	39.751508097404724	39.16729139480134	39.00316134641451	37.400320420714614	36.73704122839946	38.314455266119396	39.92858883087351	37.885264444069385	37.29316595426876	38.35893179217314	38.985625911306755	38.73019804419507	38.52203018457045	37.92383320654986	38.24975423896851	39.117110394382415	39.6858138237352	38.45459054459487	37.953789485578845	38.2574699475584	38.28864515712977	35.74343034203561	33.44714149885128	35.53168765641519	39.70298529994243	43.823841907900295	47.34369183860483	49.119511345153654	50.36904420663322	50.308940332457354	49.3760501307512	45.129966234202925	41.93085214677259	40.803403120507824	41.29581810868114	41.814301343567436	40.52082288975811	38.28521086084496	37.170224550549314	37.988253225339854	38.259966605954546	36.62431331242452	38.276746339696835	41.4947838626374
4	55.96466998861306	50.44289437460117	52.982924532680975	57.3110544158139	61.43323548482055	65.13480407776461	67.56593133511993	67.6218018955217	66.82932157475919	67.02340133505032	66.8319147859939	66.22349363705156	64.5092252133351	60.257476442966976	56.25205566889725	55.159367016471194	60.18092459229485	64.1145707683127	66.3375628757351	67.27403346765718	67.31700212489386	67.5301274946452	66.49665573916315	65.5679728020087	64.94079024390628	64.23260347135104	63.245115571914226	61.12449764560952	58.5182589333212	57.18579938784918	55.97554120211645	56.51869127972666	57.70764701767222	53.887866547327704	51.67677602176851	52.776446285754886	54.28710755715185	55.085772124766905	53.41714830063161	52.30190734676729	53.72920447068993	54.2938240710376	52.14564464351059	51.54557897264961	50.75085552997507	49.73293838315525	46.4764005826615	43.23487815781621	41.836257323975026
2	35.41174682199376	37.8483183069997	38.58572650735777	38.81010681955899	39.44254969761465	38.56579349205603	41.210142241417614	46.47799189966531	49.85104464969921	53.18528444971636	55.78168028919328	55.14261496990153	52.50227847529695	48.56286742204969	42.92795466640744	44.1623745654539	44.938630988089805	46.15416965255098	43.85438375765004	40.75587802441475	41.28663726997133	41.31704449915017	41.49137500598555	40.55346033098582	40.27738778427728	38.30705662686255	36.436696164029435	36.22156990466624	38.151115426489845	33.61060923625983	32.56171097312413	35.0387656243801	37.85406628470256	39.05935026282553	37.77620194116932	36.995599907726664	37.40365734569505	38.97406528476609	38.42857152023693	35.780952267757975	38.143724060734925	39.392921707863145	38.132192653711314	38.04355767802934	38.82649835115332	39.554078129678885	36.159738397482116	34.21324729150228	33.20893290598508
3	36.94381924721498	35.79883998317879	36.56016437901942	36.80596850232906	37.32246857725655	37.95408572215924	39.42126345314277	40.21161532117987	41.5649054065672	39.663151579490155	38.238573705662084	40.08398041830288	42.65953375304696	44.03969944652918	44.0688638910876	42.561688184725064	40.9345416864274	40.44110482512842	41.580329559328035	43.478575347278735	44.865215397146095	44.211918964827106	40.6080065597816	39.066755636420645	39.084116362124036	39.440667592591815	39.841143492762406	39.48430334949414	41.14934835921274	43.208216952265765	45.174630928848885	45.391804420940815	45.00983044519341	46.04058490965877	47.83444778563715	50.231988454634724	52.574841726841946	53.31202171318914	53.66226849606949	53.92484862358473	54.0025354670122	54.94262057656202	55.63648637591028	55.77415596125993	55.62358215282458	55.1809375783947	54.48668833629052	53.85016533774066	49.42940406045177
3	47.33880399137172	47.28805183357326	51.65391635151465	56.36080405226992	60.91759479611777	63.525396580508385	64.55633483353914	65.68226542646252	64.92148498625735	64.34019976433596	63.18454866024767	60.86668771462329	58.20699346228548	56.00601718695197	54.42451998554974	53.746510916323395	54.53719088790954	53.90882290284701	54.77248856820047	53.989849349874184	52.170268028763076	51.62851962429741	51.60571637995689	53.327031661580136	54.32157629523673	52.299265323234245	46.20854499397551	45.05651926472896	47.25419431535901	49.860556788208655	50.08605882991003	45.91523759555932	43.06782403339531	43.07682788315278	38.88849404138239	32.7955116399705	33.39807067719979	36.83293306449143	38.35533158344476	35.29878830445714	34.37394743934013	34.06890943581542	33.92948236054481	35.70995651698225	36.90721497468065	38.80922794398559	39.79051973566991	38.79398011400183	36.935453316117304
1	27.1439771290485	27.379462852073132	27.282644686750444	24.228586083005823	22.778661145447685	22.772788202459587	23.54355353236158	24.273061029998942	24.08674770091242	24.33926451344655	26.363225459314794	30.588212614750958	34.18903448861416	37.72156402210541	39.98008306370628	39.431320654868316	36.56977866783276	33.33148350984326	33.4683513280249	35.2351288714274	36.79912771216271	36.85182454060937	36.26670339284099	37.88094133496447	37.638966876600385	32.373568921343775	29.197758839254018	28.54452681150339	27.731309529805852	27.065636722352927	25.012644984075976	24.60766878397346	23.90103713650122	21.144742622011346	21.94356126091036	23.77691642803829	24.352838244503697	25.791669937815964	27.545901509080338	29.906095711169613	32.41281032883083	36.02637679279367	38.430466145384315	39.06994822901444	35.14076785656767	32.49451753597663	32.70852770478523	31.046791042375034	30.90531143251074
2	43.719869169859	46.43522916984968	49.37444666020182	49.14605231194559	45.521343060583	44.529683853036126	44.705741150868775	44.955191801208585	44.20357373770113	41.15559711534213	39.63754125497537	39.14416271280083	40.93666577741336	43.619061878040554	45.058949083826846	43.7348299650028	41.472057879637205	41.9547116042918	43.31693785871832	44.62370882482312	47.19548621924826	46.31828867805078	42.60545839307814	43.762565438021085	45.01399161984082	44.88905348181278	42.12937407987295	41.006672603009136	41.54298184836252	40.64533139081746	37.71722096940941	37.555107365404	37.4004184344273	36.31092838226036	35.51883992811745	35.20083717238877	35.20455019214586	35.42895171285362	35.065851720287526	34.45585624915849	35.2035036613507	35.07059694818196	33.83279720873198	33.50024832505842	34.23821480276374	34.30649210633427	33.18041982002505	32.956951882944765	34.18309421401489
3	54.058060190654636	50.34041848306954	50.36142786692328	51.93857123166045	52.778475587115715	55.204459039997	56.99713362665514	56.586919547960754	55.03322632218083	51.383310996410145	49.83643143339726	52.13153072764993	53.3890357989148	51.32897995005003	51.471894244968496	51.73651188587009	50.89461464980265	48.983224200900146	49.63238417927016	50.32974695211884	49.69818740371293	48.557412113259474	48.4312151718408	49.034229441696105	48.3496379855277	45.98656056747657	44.22749775153001	45.37804198750353	47.29326181481813	47.75060353734932	46.847189647729785	46.81283607944788	46.16744323730822	46.94869936291817	48.82213159876215	50.534723627633404	53.05573212652076	55.00080182577551	55.98263122152106	54.6908852853219	51.97943210139812	52.172961247200156	52.711211346270815	51.37981907173209	50.374988867608074	48.92702478699421	48.93144994916246	48.677190215436696	48.014109945070444
2	33.038889571935435	32.9817971212338	34.80507901745545	37.95512289293382	41.437028116256656	42.985079600447776	44.54150106413772	45.94619820939809	44.970336766769805	42.42193928458053	39.03245619909879	39.28216202959684	40.93566109864288	41.382648157852294	39.48137148032132	38.891261251592134	38.81211351759165	36.4872565884808	33.916757400852774	33.375707962257614	32.891897317907684	32.30819403893443	31.78325018211797	29.811915620374073	29.54569329811295	30.98860223281551	31.047802569752893	30.572601465030107	31.01455987906268	30.366503735105265	29.872161757965515	28.670456379829336	29.360648983964143	30.401851536075437	29.701466760835753	29.03037085309737	29.16982495625608	29.047535731733877	28.930180651300958	28.840030881422674	30.26057617249382	34.904066244563374	38.29883856871268	40.29256908178358	41.97903144127773	40.406008648160075	38.398445548962975	35.90293096001153	33.52038767019055
5	54.109484754473335	55.99126307532419	55.897693612043	56.37814923050826	56.93161401096846	56.39329098468275	55.989342143980224	54.293991498895224	50.133141639490866	47.38810510543854	47.06965261072979	48.100870584102715	49.01875921193242	50.899680344224244	52.34653697429796	52.91396582175643	53.14196508939909	52.80037384040923	52.87793457947794	54.95915686242464	56.14669582843739	56.5709133763171	57.10824140248296	57.75034586252136	59.33959528670935	61.3020747147892	63.263949806538754	64.94110989655718	65.73917767737638	66.137807449461	66.0924601787651	65.46908388110188	66.10208072770092	65.03983604543835	62.165387572926555	62.205818203985096	63.09728887956426	63.23265684453377	63.00280972409199	63.029318095266774	62.89842394569528	61.056293763872816	55.276979428268824	54.38256371721564	56.37883613318817	58.19504755657494	59.75377411558781	60.62536440165894	58.533347704707836
1	29.095821065032418	30.540502028919054	32.44440748285146	32.04843315423636	32.43565344849401	32.04781111411049	29.860714221287125	26.913941462818496	26.62259787926249	28.040223402251836	27.817261637770596	25.676797376872734	24.35387746640259	24.97813128164553	24.908941596522478	23.131727979281642	22.752836435068968	23.023730116646988	23.835909577160923	23.844314836352478	21.461062981124613	21.838377824992776	22.94558373208162	25.473687118325767	27.750614025918953	27.975315700188897	27.03410698867051	26.542789561529478	26.472034359358044	26.763410813382272	27.684312911126348	27.593357360468353	27.487312905321264	27.61722880939712	27.564970623143996	27.295301038760876	27.2010043275205	26.851044458473893	24.478929890195474	21.37025182729927	20.31697985327442	19.375144419674648	19.838449897478966	18.31922112260232	17.707562050518423	18.521802157220353	18.449288594652298	17.91692637442206	17.536915523690208
0	18.51489612405661	17.943620316300738	18.16108485831069	17.298981119354316	16.98866923639548	16.741758112832102	16.744690948371506	16.409284818231004	15.717735568021457	14.945193985980538	14.886430205751605	14.473575892680207	15.6115372547014	17.347127817613686	17.70826806450594	17.478208208927988	18.209198985264134	19.105841905911117	18.182787342480573	18.035463209141977	16.678964604279255	16.337814773744345	16.800768859624114	16.569188961126237	16.2395689950101	16.084053120100297	15.920948225191673	16.01714368526582	15.425074851536266	15.565765126965026	15.013058492937597	14.481509203958028	14.23059313789912	14.228584763641738	13.810013669987073	13.552229776952249	13.069050808608598	13.360765624954926	15.313898355449385	17.26885581595001	18.704413458924904	19.173076263446635	20.011005812112238	19.71375732081383	19.581177972676276	19.407996916495026	20.28158205668042	20.847595774435284	19.31623210844645
1	19.426634309018187	21.441890364441893	23.72397803894003	25.98268838997108	27.58213168303677	28.70042208973289	28.73686126896689	26.150219136012996	25.379367317770168	25.81828114793039	25.554352145153718	24.97007872497194	24.83390665052772	25.215007231268572	24.22227730298679	23.249259328845895	23.037406040328655	24.258976887992297	26.638290219685288	28.200420609126837	28.46780622547013	29.536005137617778	29.41449130735988	27.903254794794268	28.550853780743296	29.09727817671953	28.23207219824646	27.12005244818862	24.39214804428476	21.66582851896422	21.160787401531923	21.97043239525168	21.73102458638653	20.926979023300994	21.08760636625827	21.684218057474723	23.453302952243117	23.781251882182495	22.927329363018575	23.099636206353715	22.863465487939326	22.272352194089564	21.575176006094157	21.24288739155469	19.855775541205094	19.565803718263634	20.364098584064404	20.627756743024264	20.89220885944649
2	38.14216198199272	38.594030635830855	39.41782138509014	42.38271178913646	44.31533516456479	45.02846543621892	45.77699401388076	44.69103015076449	41.528689798566816	39.703974145353534	37.99407170984894	38.46534299864721	38.73769385948795	35.94781821575663	34.63807098347429	35.48483760437652	37.04957685208014	36.822727488316445	35.080048054310545	35.08245498467152	37.41816233166401	40.20265668466499	41.58811636589809	42.8969733789446	44.14216960199155	44.556461876000135	40.8977201715257	39.58367235488976	40.37085613940332	41.17503022874659	40.46207719401215	39.23088648482793	37.795841928558175	36.455863054267	35.6869380234471	35.478412524402856	36.20818680367876	35.2315793364764	33.52110288435233	34.183905684728835	33.375090729223714	30.916913496961733	30.938554509827448	31.701966565571745	31.525228948802418	30.25248836288361	29.64586830407073	30.217246799910424	30.302941704020913
2	37.483963099945164	36.99896775673944	38.32634859022594	41.553784439319635	42.29360716768024	38.56750859656342	37.24968211275985	38.95599886663449	40.688768863576065	41.42323769585208	41.92559966947457	43.28821632011021	46.17650462922047	49.21222739428983	51.19371505183331	52.254229914210626	51.571588402536705	50.64924426158728	50.52294242237787	51.20819938833332	49.920891156404295	48.5297974671529	47.930657683550606	47.62847455292985	46.913881571915695	44.40196207476965	43.828577240286	42.82082103966547	42.39966472431779	42.1733092295278	40.94260185099866	40.766713184913364	41.56994334849942	41.68367716857667	42.06294981621748	42.164791533206476	42.49786630661244	41.04471057079689	38.39330916410351	38.70780530331183	39.18192152311766	37.88180343659901	36.29228304467039	31.105182760569054	28.154740499949433	27.34925127262084	28.740853156211056	29.36177604583851	28.31864047428766
1	37.157612065774586	36.95182419223853	37.55324183532863	37.67361674172868	37.74774289151478	37.19707658798913	35.78411676096421	35.318030684233975	34.321596068524265	36.20810750157675	37.03848716173995	37.40594806672665	40.06980794435959	42.04510076866768	41.856677906866146	40.94536782599362	38.36801130244517	35.8339943473806	37.36670132333618	35.512216189725535	30.76922863341236	29.33570595492356	28.632578898620263	30.05339307929482	29.916913040361887	26.13379914870919	26.431466798950805	28.456509165760608	27.279019968830504	25.749501194190987	24.782653281074868	26.74287651125318	29.535063413042206	30.014941622513003	31.487930930412954	34.06039475748715	35.63254869101846	32.77349619280847	30.185509048718735	30.065336468900433	29.128045852009425	29.318612508661396	27.139462065765546	25.809902151527236	27.363612656643465	28.423468850621063	29.1196943555	31.97057048955821	32.93837480204429
2	23.323070784216657	26.52010069716777	30.79713494641161	33.53671931615281	34.10016010735954	33.40214726195697	32.53702662688966	30.763360387079025	29.752258969774992	30.476255095590467	32.63312212086212	34.7138779223112	36.11881865298189	37.07064523710237	37.52258292628199	37.814353699266775	38.41784975220803	39.78149732426006	40.163908207084106	38.37065728096378	37.526130244243646	38.0131476856086	39.04439052289259	41.12471659763716	43.366763591829624	44.46897953519522	44.05305683334537	41.660245721026634	41.81419628950044	38.834479668668585	36.68166485757626	36.30224912482088	33.219527482710255	33.02192025704276	34.280951415247884	32.49274143915723	31.762558058917772	33.10340622127572	34.95716584847118	37.28440336189541	38.22351567718893	39.08284288779137	40.97171896574334	42.96780817366657	43.27375715779088	42.95898112882338	41.323709398415005	39.95866225788332	37.32496714995087
2	24.258034202040896	21.938290849212894	20.6669135445189	21.133709278821552	25.34996125271608	29.106485979570046	32.922595955115526	36.1112731992913	37.15303933620867	35.15655820061107	36.175112269151924	37.56054527979953	38.88364170942617	39.761949427610084	39.21383175178508	36.10951572695177	31.095600143472957	29.648013463331807	28.171419703473934	28.936983347872836	30.726237346757713	32.31061741425712	32.91452278031124	33.57258837686024	35.22171217529999	37.52840419237332	38.547106799302114	39.731666476631354	37.841647884582926	36.370087601792136	36.05221118297901	36.243691779855915	37.150377068584795	38.072748490135936	36.18029462091105	34.394790375671505	34.81901055277915	35.81827802174921	34.08247533371738	31.71610349656649	31.541706995291523	32.229859910632946	34.152121892642825	36.49421207381497	37.68122787488532	37.001448926376774	35.24008201645409	35.24756399825113	36.69707753356397
2	30.708044055735854	30.66560513894998	30.799950108758566	31.59537751555253	30.89558946995813	29.318255650583954	28.44266094935754	28.665022371633608	31.498201052854213	34.26400985459031	33.10480827276147	30.578467851740605	31.099687964554295	30.540976612273436	30.191596394937477	29.825399583728128	29.093492207817594	29.834522313090524	30.11872387545566	30.4555942206265	31.07416429224306	30.94874270018339	30.4478310612862	31.605285131767864	32.63552245847546	31.720014438614395	31.494261675474345	31.19966725899313	30.9257205140394	28.27210787494267	28.01924645078871	28.756911186377277	28.753905959417946	26.64824443415234	26.446106579700125	28.283403263948625	30.48318607640258	33.272841379297546	35.724647038753524	38.15385842710944	38.713142207042836	37.50578045343998	36.656589258402455	36.76895432824912	36.72178267255698	36.588709165493185	33.03656752984613	29.92337930900431	30.0261312157248
4	43.61629797833474	41.92210421581187	40.82291655788405	40.593889323382164	41.38025021140332	42.117168515804536	41.373429867672584	40.80374263469888	40.03938029218537	40.41203085039006	40.823947480558544	41.876904141320594	42.088525455071746	41.902034882768554	41.97652434600913	42.840681318884144	43.91389746367326	45.55922376570594	48.156605524385206	50.358499281982624	52.6520101672932	52.768188924141626	53.0166774853273	52.47910326222625	51.027079757769435	46.8835697931085	48.386609493013424	49.61282579080522	50.67661847241345	53.03574854882173	54.8401788074994	58.76242613420318	58.148205126891106	58.0809661106232	58.42738118429133	59.64449031245543	60.821633186275534	61.22743819801302	62.20588221615465	62.248610096793264	62.07290173911396	63.4709593070373	64.75956704910806	64.18172576146243	64.23642018459697	65.26390704153322	65.66187363817755	65.60686390703069	65.77596230938848
1	21.580381638718155	21.818986774534725	24.5593058513035	28.573120342586726	30.641929373385462	28.19482002438726	29.974030774416022	33.453662132240275	35.40949641372975	36.8655830192245	34.23831303861338	32.29733521250293	31.593513395647253	29.81190670827457	30.633685385797577	32.01492075008615	31.406592619209324	30.803529610157103	29.621157686154586	29.902202569329567	31.57284152411656	31.078588082399953	29.27344017088181	29.4122287826485	29.687318531018565	29.91669596745883	29.4782986991298	27.49830184835368	25.637663299490796	26.066285119240046	25.821166550259278	25.34234152746473	23.97920893081658	21.98287059706145	21.618585086199573	23.01194669065261	23.109884968124312	22.927313533779554	22.80025319821874	21.198561956903212	20.90020422391976	21.29179157736369	21.987849846047304	22.494907452935124	21.79466164900737	20.905219645154503	20.867733129381715	20.291260409823195	17.841199682880383
1	38.41113735319723	37.659965958215906	35.43513387169341	35.79578599365252	38.949573473487504	41.08107853686916	42.371695456088446	43.721341971677404	44.44110548866178	43.6892506904952	43.99320147993	43.56959852077155	42.041365933077905	40.30211199663973	38.689039869781645	37.90071260428404	36.46593600216869	34.91012652133045	30.82683907297356	30.415846282102915	32.15020688246618	33.59433563013241	33.37658159056033	31.73483925892749	30.38237077075675	30.695165753415743	30.35962120866466	29.590253212581136	28.82532306111495	27.578100986187305	27.432637749348753	27.833160902783195	28.613741708983685	28.837086229690822	27.32649044089784	25.594369878918954	24.497736143011988	24.26392180126036	24.9262796195	25.722155676469573	24.402309720520954	25.2608511672602	28.30500902355537	29.780918902216037	31.604545048397544	34.25005835777948	36.515313614687926	35.89840245182246	33.50752177125714
1	30.578228126172018	30.562711825785126	29.262762630083277	28.376955900815275	27.575533682280383	26.70562797138856	23.99102927046869	24.109534971905344	24.816076336685253	22.372186659693764	21.50016561643605	22.281180295467294	21.535998011828696	21.23139324819289	21.141026477261534	21.22716137147667	21.295518798044267	24.021356948166726	26.248977822399443	27.182302496733328	23.6545166113039	23.861686985696657	26.87232009852098	29.48725711815453	27.690502717618635	26.49623588211331	27.041762480449723	26.968678082644736	25.090553988997193	23.98493534706812	23.882081995394397	22.65139254184161	20.557030783078524	21.149503055974375	20.50040440007786	20.24623498199781	18.652984660874335	17.42290459139848	16.650365984750902	16.412803790362712	17.92332695006451	19.501073060583725	19.628712100474484	18.663821624942287	19.62394246830743	21.247341361756853	20.65625927565363	20.206168930880207	19.91506298188746
1	12.579289513022198	11.748471310174681	11.346837414068158	11.27737609104007	11.021193562891664	10.344265626013856	10.146509420777534	10.052993096071964	10.11442049915442	10.564266881272422	9.829274699747153	9.82866448417433	10.373608324038692	10.302819027165947	10.031011902685252	9.314860721477977	9.681505889140457	10.57205396550813	12.166171289552853	13.164028237218231	14.400091750134564	14.032339260164653	13.697459554129876	14.174508361215779	13.445752087012004	13.751380894518144	12.92633117385421	12.458257258930617	12.395077180735482	12.029240413348406	11.957274484834524	11.982289992958659	11.319362710528733	11.066210927092	11.247115295787067	13.37375384316811	14.696754038634879	17.25390621379416	21.131021325226573	24.876484124398406	28.350139581420265	31.059576245280418	32.600094034093544	33.54819194774702	34.33863676975966	33.797836861900514	33.61602231593655	33.25939257135267	26.284787214949702
2	24.891381308769635	25.557682216231758	24.550614227333877	24.112737135379884	22.35696866945623	21.01537010661066	21.101115566013032	20.89648513316906	21.326720501753304	21.227654893529195	20.861626033151882	21.409016205226855	21.141904230009235	20.767052757307788	21.870782412344354	22.324451239597746	22.611113391851188	23.58862639399941	23.36727451749455	23.62523851426607	23.917315337083824	25.97686264064493	29.664649845347196	32.66441815931058	35.82220824277257	38.046324540982425	36.870575626577576	34.569323682658656	33.08799581306613	32.40785999008484	32.686770287950104	31.275957689632648	30.709127962696915	31.828483207250407	32.63165645875738	33.0327121876695	32.523588884240084	31.18975959124982	32.18287436807583	34.45592490885777	35.44071128951655	36.99200411787269	39.035628578923074	39.40918589339066	37.960258084518905	37.40741339698404	36.64882873285189	34.704914432388925	32.45350840346209
3	31.485027399891248	32.29316259016333	33.68854288417194	35.72990914782858	36.36067404491868	36.35569257978025	35.708987836873604	34.7704701595806	34.79058586145815	35.0305676574444	32.18606972859243	30.4270504200231	30.872951934790954	31.027620988169534	30.882316315339537	31.777369596925265	31.61069690749599	30.787336533568016	30.510247909838988	29.844036031534703	30.967258085146003	32.42643673596206	34.49968549742478	36.374065383116196	37.2782196702234	37.506635996520835	37.884711248697144	39.99959104041053	42.58765006642403	44.777557941352384	47.04843554021571	48.640651970758	49.60964265830006	50.24788203923971	49.435108026356275	50.32308754222136	51.020495420204306	51.49140138998679	51.79102348551533	52.26061809979571	53.44965620896652	53.8628266459563	54.13837205772587	54.332119406374126	53.8517333094297	53.019237990121404	52.39607738795651	52.34654420919955	53.54793020277988
4	45.82583835255233	45.58774815734459	46.772828376669956	48.16424481264164	48.496557524796	49.08177247499607	50.61103015905387	52.74908756791582	54.635212319746174	57.633255781830826	59.16977815777573	58.37093139277728	58.36654696533851	59.79442753200882	63.243998404134125	66.42458409384791	68.2585509839326	67.71397660929858	64.58356427019876	61.708761420705	62.23808472695789	63.12791169651595	64.16576913390405	66.38230435188537	67.92005456537676	68.95215718473428	68.26603292363832	67.97240836245875	67.4464098498789	67.87660543579786	67.01682107907513	65.84110962736312	64.90417240066311	63.948912271788274	60.26077525580866	56.27546284766345	53.681561452096346	48.643936563446665	43.40064192218931	42.917033370573826	47.495393691412986	51.52518179303846	53.52427807325828	53.8027452615236	52.65798937903049	52.100015799087615	51.66366153567844	48.83701066041828	45.90478740967468
3	41.4195977660126	41.267657590970444	37.62557823789513	29.45721512615792	27.537548885304908	29.526173711260196	32.6507186006254	35.179560194001795	36.212744320878016	36.327126744835006	35.737996960979174	35.70015312876376	35.64555398835201	36.96979739645812	37.580373356309146	37.45788908473012	37.358001992607846	37.5912992204633	36.3388189886266	34.741393211971086	35.34147627392591	36.64602724457037	37.55935141386839	39.13298123329619	39.622955888663796	38.63691302357156	38.45922114365409	38.78698125320349	38.611460878979756	38.188360404379665	36.258410352375165	35.65232691947535	35.73524520612351	33.51423298803844	32.76711559696268	34.86475317153871	37.30441360637637	40.3820578711818	43.454343228134874	47.362996856612995	52.203142570356206	53.51131061142812	53.960608488365445	53.512341203934156	53.516130237366845	53.13788555523845	52.612938249033256	52.077399013313766	46.78447253036339
2	35.927743294533	39.660134447613906	43.34933425664485	47.41699457407549	48.58537230511219	49.99020209191951	51.07498752339379	52.49487353272719	50.704021911008134	49.38452634941974	49.09313959205149	47.54855233524658	45.74995666497379	44.388070661259846	41.8360004247216	38.41035555924262	33.93109304778372	34.175046896193464	31.23234445364101	28.134424230476217	29.078489504899125	31.809028799175454	32.5746941501135	33.00196260808907	32.63853649004016	31.744630734215935	32.11986668586786	32.26476719530053	32.21074378305003	33.33868274646961	33.69160840176821	34.952920123412376	36.61053616827871	36.95742452120992	37.41602600093742	39.48089474261901	41.4950727080515	43.51103545304048	45.31215204807309	44.7462001916527	42.85401904617432	42.83742239503933	44.12962587110174	44.08359232863616	44.79660806540103	44.64763508525509	43.598596060118396	41.76625989361493	36.944246103956
0	22.512424333276712	24.416582006727996	24.439803300323852	23.269911547656257	22.193975310782292	22.46202599986123	24.100365480045586	23.74799438900107	22.38201546490198	22.36264278340572	22.776702876717383	21.20159115463434	19.483696293142657	19.0673293242561	19.1272722183819	19.271115214810834	20.57320211060701	20.360535659372548	19.64905815017324	19.77942683462112	20.29644318384099	19.97527800180577	22.24961750692179	22.692412099390125	23.61201167838389	25.320307170137024	26.725114569782804	26.235153793897403	22.730022112361514	22.04747211555133	22.30379178869394	22.131464506301526	19.919675158852773	18.773981320086737	19.271748398993207	18.88564260231754	17.72840276311336	16.944086820124824	16.009655859712446	15.162215531894882	15.376829392574859	15.413633889820302	15.404543538615195	14.837108049201774	14.81015883467023	14.613632598446241	13.537810865129634	13.446364098244597	13.780144282372497
1	51.10127461752124	51.77664911302144	52.60652597189994	51.81590668440994	48.4951618941429	45.516836841065064	41.397639917078465	37.076281675593336	35.33242143013814	35.03424888164009	36.45343970584199	37.63262321167511	36.732410366040206	34.699761410960896	32.607934069000684	31.28471447273178	30.450841319969683	28.231173113764463	26.714924819501036	25.471897717462532	24.33276068085779	22.963092635013606	23.257037960474662	23.123951183843992	23.064437963444497	22.75119228799586	22.49459648570623	22.0019255418678	21.615693673751213	22.339207724042627	22.99324546735134	24.18191952369451	26.55139629820575	29.48774824276081	30.644888999932927	33.96110360176474	37.711934444125546	39.201882040403895	37.45708813502863	34.870302825571734	35.11062119922725	36.20997161439657	31.119476713327394	26.643121277154208	26.378956818575254	26.19490267301561	28.00912563306255	26.195815148249963	22.91736908055075
3	52.76969609825864	54.138639251133384	51.74635688171934	48.410177723414364	51.67349190973257	52.84777690010847	52.141060020669016	52.509329688531025	50.87209049645296	49.4526605667906	49.77156177005338	48.4990820312105	48.827757297744476	48.87448421247591	47.554324115735035	47.315429493241766	48.27916584068322	49.386453068537854	50.03201068587192	53.95641681566396	57.333076095150304	58.73106446916041	57.97266054010542	55.7780294990214	55.8672674153533	57.471883034417445	58.541779888448	57.73359298834082	54.040688557404984	48.30036248840327	44.799683509850254	43.49736746422873	40.09145576260844	39.94863608440956	43.50818605861637	45.744025644185754	45.19033201710603	43.37533783518763	42.453792269537104	40.86171653878292	40.31892761158438	37.57010536650305	36.577961137250206	36.071643879931564	33.08152376853692	31.755268382469517	31.606652527744156	32.25439278313645	33.69893370782864
3	35.08757977224448	34.86829512666172	35.55318396931075	36.135644428815276	35.71336645649733	35.40309093322047	36.67965045379532	38.634390738309136	39.79027434027716	39.545947035885106	38.3171340930137	37.506844539707735	36.35189794706244	35.71144869422837	36.0273690346347	34.599938329752966	30.728587157756458	28.417547728541393	26.54585820450966	29.395253483910487	33.57739447788229	36.06302285474872	36.49240953373936	37.100448564086676	37.05208549792298	36.432985208114125	37.41358903442282	40.13845755216218	42.81954338076203	44.89519790673667	45.55715699941974	46.20704439227873	47.461848326742775	48.406290389256576	48.79606211149712	48.15976907977042	47.57570870344132	48.063006902488034	48.01599364430004	46.04237083983666	44.033567184255176	43.54867788678878	42.08780896505362	39.387093249880664	36.621871073796676	35.275410722257725	34.130431519010976	33.36170679799711	32.2457668951469
1	32.52607660078418	29.97027787340661	26.343842596649115	25.568427354644523	25.95563104196063	26.717027302995472	26.84949337730699	25.902001127573566	25.04352033047778	25.234472236616167	24.92687637487525	24.420117260088777	23.9662565307474	23.44914869462097	23.373321859173803	24.465672191474315	26.053321306792554	26.91035106885038	26.686208965575464	27.240168211700343	28.1339808605031	27.06199692626744	26.568720317629275	26.771607405183516	25.89307439400662	24.392385885673125	24.532624121065982	25.582050875648825	26.792168060902384	25.572934435573092	25.712534074490023	25.30091678961299	24.931046996085627	25.447086960947907	26.263211651663752	25.557889516960692	25.079512809763422	24.503951039535078	23.627296169695065	22.517839649565854	22.775906233993563	25.113585825025147	28.40270295211051	29.078453888092888	28.317654380528186	28.850213721672908	28.914133279759678	27.239326406157645	25.673720211316592
3	51.231395113295484	52.994977890804066	55.10985297564085	57.64748010014332	59.407118962311614	61.02256115008247	61.40423284973949	60.776492704238684	61.6958866062098	60.956594672678875	60.509502753730956	60.33519749382166	60.55602840567891	60.91812696462734	61.429397967131436	62.08821675974124	62.060024442039776	60.93823452135384	60.15912419471361	60.29084330749951	59.786060133953924	59.47743332076732	55.89540141646798	52.77334022408664	52.374044606717206	50.365817151310566	50.85928463273366	52.76592199804128	55.2594192692897	56.21835067816014	55.14967267770787	52.3338332147227	51.67217645760632	52.14794950434851	52.64606346490777	54.17507265993542	56.05444255385918	54.95966603032906	52.67163859677317	50.60387455823863	51.40488693840501	50.99680997725328	46.41987881907677	42.95728373009919	39.8939590899572	38.26899015512165	39.15286534449841	39.378900079570954	42.08702554554165
4	27.218445333074232	28.144111062418148	26.173847900693918	26.57843501155569	28.48168398284072	29.925807965374396	29.813503700606276	30.015487299633687	30.56238182941515	30.905164810472424	32.11078945218799	34.708808926122806	37.23413202457526	39.268718132945565	41.56729400072165	43.312164734662254	44.214838804237885	44.57420381294217	44.73661304820003	44.39737956299218	43.82913770782427	42.501244914811515	40.92822476037788	40.361957469101824	42.009550935131635	44.47870564845732	45.38202654368561	43.0764287920691	41.25105398833639	41.754450810132326	42.85855288037435	44.34117205273363	45.62465860032352	46.2797057714444	46.433914202998615	48.09514887344143	49.9496003718769	52.569181040464684	54.39774394541653	55.88212678249228	56.94026819760219	58.80745401537364	59.615092257038405	59.20437794668918	59.958558926679295	59.136326426758146	58.65810820813798	58.32254090266825	57.060612230793936
2	21.85141051599174	21.441869559968204	21.164599755261424	21.675991801401615	23.48606874017315	24.36377886931086	23.153372454166504	22.565039908291602	22.74561970270293	23.22549272191144	25.159640559269075	26.96724402180483	29.038760377475715	31.59229967500182	33.52287722031683	34.673755728886704	35.042343219911594	35.99474524471161	34.5362280611348	37.95897941569875	40.97293620393084	44.461103958677384	46.642475986194235	47.821238409149736	48.01711097875418	45.53833776951103	47.00903611836741	46.165975725653105	45.940472204307525	45.57723303091461	45.754650532633704	45.69506638036208	45.39639789791037	43.80026672320762	42.92337296198079	40.95597048728358	39.67265332161017	37.932713221739554	32.493204504980696	31.80114257895473	32.43710959748195	33.16009892461985	34.09417950685793	33.29733042476726	30.21242726753499	30.049401220498517	31.43764614977415	33.790012496840724	35.44768039297978
2	34.20298261285524	33.299260151972135	32.24066033162665	32.743127605195156	32.486728883288485	31.5789864974846	31.880595410163103	31.503288263573793	30.551509438396184	31.153194614156487	30.726055365171028	31.09663885878909	30.77728395365899	30.600452602236505	31.736715563536176	32.07612456298937	30.981507407790883	30.7694934531132	31.11771487106069	30.19653299561974	29.389711039607636	31.342572397542135	35.24234939771875	38.30634764143405	40.30749672886094	40.94499173154617	41.67574205696344	40.159616479972925	37.69216659545336	37.864608971363694	39.81564991321188	40.87000128561932	40.664988156451024	38.32803893363288	38.01897835786925	36.84879524448782	34.392590686973946	32.573686877450406	33.31661432434617	35.52116343420833	36.68846807607847	37.885200508502756	38.5243932189252	37.87662272198282	37.45128496982665	37.87057878304061	38.12642483088191	38.54292589091404	39.301366358684746
2	38.12701448436326	37.67680901390521	37.05893774319098	36.01518075448814	33.972846224410134	31.376535101784054	29.740688571733415	29.39483824311428	28.408818690108657	27.286964080024216	27.64503220283892	28.788713493060918	28.96450958499966	28.777673642116447	29.812269893085073	31.500341552165516	33.97576537799718	35.788399045455066	35.40110732033149	34.36438048457073	35.03728954462169	33.45127432375722	33.468235197987084	35.11661954120048	35.221578162266546	36.39266683791937	37.948687213932956	39.90141453276159	42.255816331514836	42.499501570854804	42.34951880360251	40.75259804401751	39.287468531958204	39.331286338240005	38.951941911449765	37.2550107962883	35.00427722119166	34.14392853581091	33.16666676086283	33.75680552019137	32.403850301061375	31.89479352839417	30.228281724011318	28.086681542969078	27.822683956474176	27.647626619642857	26.485063336352038	26.30901857403441	25.26273972563913
2	44.55138267820999	44.13026105737862	41.38351654973522	41.86200589915935	43.47045628609531	44.04460383665533	43.03384058262154	41.44330398487693	39.837716652015786	37.61407402913592	37.885791644228185	38.71393830070077	37.34171006848299	36.93205750689352	38.669856829628735	38.13990804327444	37.74290587987538	38.368502051908436	38.43052607114907	38.18534097995931	35.979344013359594	34.94052423326738	35.345898136176565	34.224332370819674	33.96396336785247	32.88060929553402	32.7897670583932	32.80993359711943	32.195565545865335	31.900543148461818	30.768315279681346	31.260563439947603	31.33380043068677	30.934116714590772	32.20236072890887	33.62492599928072	33.19860637466387	32.94076820866677	31.504698285342663	32.157650881630204	33.212580657811245	36.53464351311048	40.81436862901004	42.636002354355576	43.78437514908944	44.94819042315575	45.18322986894265	45.759427975765696	46.92257432696079
2	44.888413074054014	43.966059802163045	42.648396623267445	43.387064943016895	44.76684227837323	46.92454527185517	48.596175413191816	47.17825117999382	41.63627171465505	41.51534114663591	43.764059975317565	41.887736631087044	38.8780582237408	36.83898788840185	36.31949047851191	33.67339375412072	33.11568556242061	32.969945007990724	32.488643760991245	32.905654420483614	31.3032970171159	30.79414402305342	33.15406565371776	34.08214833873488	31.38009340132032	32.414917148692396	34.61642551225256	34.93025501968556	33.44291076900457	32.82741957923802	32.939059332719474	32.96353574121972	32.95233523718625	32.823836344892605	31.41508436573424	32.309350836944596	32.87346444247854	31.102853971681547	31.22507995759447	34.511640422559694	38.028092607156054	39.78182246111999	41.70843658600349	44.10637176904836	42.2653287863754	39.95713140933129	39.79515961777682	40.41106005371237	38.017926113456895
1	22.193906444980406	23.36549016797448	26.047642140842353	27.64191920503058	29.78550061472237	32.231307028915104	31.660106646742985	28.002092992582238	26.69970202724114	28.016546245095093	28.138841776499458	27.659448513004765	27.820294573935065	27.388493050237457	28.1028433381286	28.584088219913852	29.302609657828167	30.38954242885624	32.79781477287083	33.71290146879885	34.790013396482586	36.710311695395646	37.6138804453382	37.57365673340479	36.08694417739227	33.540512831713755	33.685952257603006	34.11360663671167	30.0462668026324	24.854661718188396	23.665115419651972	23.460599048068318	23.03939335974318	22.85647530239393	22.885630549402194	22.144775254242525	21.40309670845589	21.727799085040083	21.512283151870356	20.5675513353084	20.988825016807237	20.376745275778227	20.291371792040074	20.099640798827654	19.613924514675556	21.948178666070163	25.74854467500697	26.25526746191292	26.889545914248064
2	23.80559177253739	22.05244446505839	20.064065703113503	18.955053980358777	17.636305082839097	16.53469788046557	14.820378222718231	13.665913524606097	14.190502323031525	14.108969321639483	13.952145490985082	15.130459683368244	14.589958064440781	14.052120593806238	13.122376069689281	13.187162182584213	13.27014703365646	16.361676171417226	16.524520841219125	19.117322756846068	24.438179706119048	26.97025056036675	25.478312562059998	26.90607467938796	20.825957592922695	19.688382300164044	24.563947402454602	29.995446161986152	32.50722721892692	34.382295111695996	35.48894373144622	36.54197132683607	32.364729421386876	33.52454811869098	33.166383224017196	28.904203272163315	24.43768168260711	23.595778311799474	26.708920022146355	32.87336145903514	36.38253532303287	36.724234977642276	37.36457275403458	37.48281430255573	36.17964045646523	36.266727962011345	36.44420735953073	36.10581329829075	36.36137224997738
0	21.361712451965293	20.611722578873977	19.428565818161267	19.432398408133746	19.769518471764222	20.041305876600383	19.70864340639208	20.005913758316794	20.39948389599445	19.93901523201983	19.9195001076567	18.683534649010365	17.93307113097584	16.723697046211836	16.042678260549515	15.820773756305329	15.867964133569817	15.968890541928818	15.362920138118438	14.523590937789924	14.631830050172939	13.803936118582849	12.93667385051805	12.557832418809648	11.778533635898981	11.657978279661155	11.706313051226083	11.702936901940982	11.118500169491744	11.041488861308025	11.262366343563214	11.302043049310837	10.948720820434934	11.079525899968628	11.001549433851004	10.552155665990764	10.359329875474932	9.703511550044645	9.796677080930314	9.463924558086172	9.302636438728772	9.221940349902518	9.188263702694726	9.152766097077569	9.343222388039836	9.10727162093389	8.744345866184911	8.888512927209161	9.387769958928589
1	34.067339992719255	34.012658971261175	34.76936847973349	33.80839019566845	33.43835350770259	32.715719758073625	29.910881741159983	26.39675750801922	24.78361071408535	24.842058717431723	23.860791722833664	24.714604042121817	24.122889292257984	24.64553121835361	24.876405214206606	25.99007100994496	30.867842024177527	33.68126986932873	35.14138375178078	34.11259109090594	31.331403185795125	29.53731852131125	30.253193624175168	29.701636049361507	30.380491568861224	31.183611611817163	33.46070137176212	33.40636703363725	33.73883111610386	35.870913879442625	33.1314044670124	32.041916197126575	30.74744661287663	29.638945868803507	29.897818265860614	28.886827159120433	29.676251676332534	31.70784064966365	31.47194671827092	30.53155626887606	29.562641767283143	28.936353405985717	28.436680613256225	26.84818366347858	27.847403750765466	26.473616271812144	18.495997858807076	22.780546228758865	27.475130444159085
1	33.039035810789194	32.053179099926865	31.96795291421794	32.760420856772214	30.959937005028493	26.93848719072282	25.20535729545316	24.465687217089354	25.377248883914028	29.80243647733385	32.05953477364864	30.801722264657393	29.374176499348646	29.889736788213135	29.616416155471935	29.07703329414112	29.253593831808782	28.46349359773004	27.53626491432626	27.131343392784956	27.612121704922277	27.72929165346743	26.280861549978873	26.3434604761193	27.5134798750805	29.335070847837002	30.821042123521387	30.889893001433734	28.86580382066239	29.210617840616816	29.783235928548322	28.734174841604954	27.778034978348614	27.901043174986555	26.46970404943402	26.838568492486313	27.698360460925286	27.655976930466608	25.983462798308892	23.514078124228345	23.091743134745872	23.07484666330265	21.709492711746083	21.360566227530352	22.152580469939462	21.304124653639818	21.06759537189636	21.401106408922725	20.940236660713154
1	27.780287930960572	29.167413811911064	28.71783415933919	28.1152175157077	31.777821407468643	35.43584249182271	39.440151769983075	41.91844508296755	41.87410912950687	40.80612643803339	38.58329303942571	35.34252916776816	32.606042686102356	32.790159086716606	31.079238033198	27.323454029719326	26.069118733897344	27.55613258928276	27.843572581623683	25.32187851573959	24.39311952114353	22.99045998184192	21.825128581910622	21.061845102999712	20.21529262596779	20.448673401046975	23.45118366989097	27.29903569779631	29.43039402650901	29.61976089340293	30.344160627648414	29.5452865699247	28.689294400191717	29.076270589888054	29.01008002812834	27.88406308267185	25.62662817463657	24.753618438285816	24.696210953273134	24.156000748400164	23.633703901459373	23.182726771189113	21.684963252205286	21.789071811845368	20.56457949741237	18.606405768338966	19.22856617826969	19.39685910641849	19.158704349289195
4																															44.76156696606972	47.225278240177765	49.08331951551283	50.08936732698116	52.67499101437244	55.46043599911907	57.06213743312685	57.86867705887311	57.70202230698397	57.06402448407385	56.071193267939194	54.86243961612002	50.730669251712825	47.95315180803247	47.165699781680935	46.980776429934984	46.64974067278529	44.66487816279033	41.98742116679281
4	64.74615698227578	64.20226564962046	62.679207569746765	62.36989506426839	62.192128346108134	60.21401683738623	57.80450680285295	55.407713279260165	53.360031494529956	49.6738411927761	46.65622133975164	43.12006962674762	38.71658581282883	36.54454777393685	37.530727398257646	39.82954155494494	42.801173329342454	43.12565964773217	42.36437654721632	42.5329054112599	40.459725503162176	39.17067916257322	39.803377890334104	42.26527356545242	45.255661310723255	47.30029978773223	48.52077764819913	49.602145585369044	48.80323878854317	49.283469488112814	51.10162472701201	53.28189270160291	54.75152742038749	56.46174859015246	56.97414446025223	56.11844889682595	56.28573341735164	56.920241231414984	59.02116537258456	62.396492799372496	65.50100612813272	68.09115874390996	70.37380735391233	69.95620657896917	69.5376114638857	68.77126387796699	68.83560544887408	69.55678040978141	70.19719159791343
5	37.56928593773282	34.32889046688249	31.592455149951924	29.032578347806748	30.487798095248465	29.83386801058558	25.59177843415582	26.13310456553371	28.528874780903585	30.033555410900526	30.239218560866156	31.954207429176375	35.060055102031434	37.68299882502836	39.12021608371286	40.564612756555725	40.3689909936739	41.91479189535453	43.94714357643726	46.417965083502004	48.67990910751891	53.47151304751298	55.24213847991004	56.03810715757736	56.07354249758669	56.059455365689956	55.73434340505876	55.8388220595349	54.79966613291497	53.70635474122758	55.064491323216494	57.185266780078	59.08646059771635	61.27066123557178	64.45232013869935	67.74622022914616	70.16064057134979	72.03079338343835	72.76253429875773	73.07416232169098	72.66195871803188	72.36541564750101	72.87541460345209	72.35485535762413	72.55218807319285	72.99496069082706	73.13232733517776	74.62749350782829	75.55130923199769
3	31.107038020851004	31.67369257827046	32.903103630515965	30.060179810966236	28.853524803743184	30.81052368117076	34.10635167526936	35.3265750613377	34.38916354101951	31.44595400159461	30.63477059945445	33.18751398885921	36.31076042830193	38.80644962509277	40.716385193413295	41.080463743635235	39.22163449515047	37.44550907222886	38.94449754771093	40.91832050126344	43.849913756957655	46.47780684611625	49.07708691496354	52.562908814675914	55.64398820433745	56.947263435021725	57.411868817982835	56.835203777620876	56.793123207274775	56.854301452366975	56.12895365629993	55.084381900246235	53.79163226607025	51.569514728154566	48.625430648464004	44.53681105320705	41.54770127889654	40.75633720322782	41.54258691165623	42.522623075396055	42.5789915283993	42.53552815325499	45.371172989382714	48.36776686420123	51.19940558388202	52.155481776819855	50.440956605015465	45.57884585311393	44.34965764094893
3	46.67773033927429	44.9812582475518	44.14431203207052	43.528564009012186	42.197479451436784	42.10606421799593	37.94795690466481	33.63011898908598	34.72247614397688	36.97311653521897	38.79489949830444	40.4887663831835	41.297161492336585	38.575324826757196	35.213409462038	35.113433180453626	36.905344907046	40.1452407413307	42.67439782148208	41.565407770629044	38.9910429950287	39.27341041083041	40.808872877761985	41.09474587633123	39.994776512452475	40.99121792227645	40.950807046278655	38.5006424807245	37.48467798709077	38.554262169193024	40.96543615249752	43.55020740137686	46.44294704647616	46.858342894170626	45.22930603157731	45.32771789431019	45.98752666584209	44.50551547318718	43.94387152273326	45.77779431631069	47.64619471793953	48.357455425151855	47.4758690515293	47.02513887912978	46.99461539682234	48.70007799453067	50.5687527163449	51.39095635722683	52.10966049605871
3	38.4521428697775	39.84777377615261	40.536338319907024	42.75379408841207	45.65711986735348	48.53629939423283	49.70824822293372	49.752900382088704	50.01795531772106	50.60133510085052	51.01324022784328	50.82693027909948	51.543631906089374	53.41695551609722	55.44874264648257	56.79441117844005	57.75645465536018	57.61366330832677	59.10595681227891	61.556981429087564	63.078447865396	63.37696523253123	62.63458126612173	61.135740399898864	59.3579486345477	59.00948255284499	56.54784891875161	49.19617006514931	45.044918145419295	45.36672526381633	47.8314636273559	49.70340973084744	50.41506181205766	50.213017047038925	47.150546866820754	43.83384867632405	44.641195828428856	44.93918090728581	44.722106358581875	45.080322270397566	45.30421980881387	44.708049834351016	44.64398393621348	46.69691595357668	47.892234153079386	48.89304567331257	47.758788024485	46.35689451580415	45.682079417804275
2	72.72390031768037	71.24096235934937	66.89713533200667	59.14959548044912	53.699297074738084	51.35712356189646	52.37262373620576	54.13606582993069	55.4762024411982	55.76875850045697	53.68717152675039	50.13481637169262	44.56183339957466	42.16305872661753	41.703018906448115	42.28509807680839	45.96672219210034	50.77860806404067	53.51236978460946	54.154460102752346	53.31049860141059	49.74340926459988	47.81735254106248	46.99934149271818	42.51297054873553	38.916052925717715	39.065853477598026	40.07920468183206	40.96684316622665	39.02478488550892	37.00993194096864	37.439225619511305	39.01043097669215	39.64559156723026	39.12230688093429	38.54552107410162	37.76161109977881	38.52818912620844	37.70710881249709	36.87973838082543	37.76945175203223	39.58659926837069	40.356200304450454	41.68464743196815	45.07515490820873	46.718039531608454	43.691057322998226	41.571325964335045	40.57988385350242
3	70.24901077521243	69.47593705447537	66.98407884678494	65.47019946888354	64.5951707421519	58.463572708703225	49.83926220454969	46.25968694404358	42.93280753136655	41.77286526355154	40.48133322796457	40.48386776913617	39.786258356727025	38.82959960645243	39.19610857745035	41.31447504126554	41.53767128924547	39.35962908351669	38.346147049582754	37.37928591251822	36.25056446170184	35.26102035836914	35.59500413696956	36.231180241961916	34.8090296061609	31.58088620934919	28.22656507984251	28.50164851755791	31.454851059024314	32.719529141488856	32.46516900409488	34.06233853354455	35.918966150887265	35.75349653161074	35.726597024998924	38.281443975578085	41.08818651739626	43.6989411292475	44.8437423615189	45.85987130584172	46.44368518420201	47.15271240385761	48.71162024929791	51.60725320379832	54.359879053220304	56.92584975454579	58.26907435612387	59.21558136316571	60.62900417652677
4	41.10859698546486	42.992526620324796	44.69407889945371	44.602743895713864	44.012166028750904	44.22746066745889	43.20070383823048	41.869005072280764	42.92289324573584	43.42590213830294	44.43258722067692	45.92765258595916	46.060206562557035	43.097495269744925	42.490564648649155	43.15773793772632	44.69250522311351	42.28590298124738	34.96602012909029	32.79471877022727	34.926416071307465	37.86194892230038	38.48813512298438	38.987043865569746	39.33212546264835	38.95563429762009	39.7986746114908	41.95117358493864	40.03834018645733	39.27975210664737	40.90167703052956	44.1025476507426	47.04718895554404	48.10294097098499	48.70546113638328	48.88027900424029	49.00154453309473	48.58050601884855	48.691095982053426	49.45045768952837	53.76903966292284	59.6246519087184	63.989376656425215	67.23491318669281	69.00689748626941	70.0906020711384	70.65325068677394	69.20303120424846	68.14193585913422
4	54.11609187649174	55.05116638681066	55.76798737940346	57.043011343392614	59.04529975316635	61.48064997838054	63.65996152337363	65.8897606333964	67.97126439672442	66.2822203943968	65.04635617205687	64.83977949362809	64.15667064890063	63.957617209615904	60.88295794019153	55.803762221176086	54.22198350094424	55.72421148006451	57.722211697071316	59.58590348588234	58.32144104053252	57.87891516773036	58.44366064672069	57.4022086048538	56.45924091151303	56.293530821645156	56.834420061522316	58.42035709007426	61.0739102089495	63.0832239670511	64.47032027497609	65.57087097666219	66.83641851008608	68.18354253286039	67.07041876473035	66.40901688966761	65.46968239901409	64.23921114379773	63.70635462761673	62.63024519674269	58.70646498197695	54.626439361276546	53.104610346041966	48.68487893791416	48.35901338761622	50.10237453465584	52.08514504392664	52.43142988660858	52.842324937198015
4	48.81788567602239	48.73323163532975	48.172161509760215	48.02338558338915	45.892388856769166	45.491881912691916	43.491407173112286	43.888696635078105	45.95614806055095	46.57114748879003	44.631270895254424	42.68970687834102	42.12906876319661	42.045490758953896	41.08093876460291	40.98378619600873	40.83600991922351	38.051279625430105	38.28892646181076	40.045043446197056	40.52138242694741	39.56453063216601	40.41009394185262	42.18675914962711	45.06945296521346	47.19659248352052	47.15825992042047	47.23427026078701	47.95563881719718	48.98529109427482	51.61272839368438	52.23171863744995	51.924683106739934	54.030638969472065	56.293438667968864	57.006608658578415	57.22498308447233	58.369103237752185	58.57683262442529	58.21461538459049	57.62356799496533	56.388838297879886	55.06656372743064	53.45253141881345	51.20918599238844	51.82704448233771	51.63415244006434	50.94666922804274	52.61950560349563
1	29.008459522980573	33.72793251906374	35.21891261427646	34.86721164158152	34.720088126623075	35.13479611040004	35.97986976457771	34.44031955009576	31.90708317075574	32.09136099787672	28.346710798717368	26.55790751845577	30.298913080656458	36.13451364010527	40.64161444430829	43.78578921949897	44.74929374559141	41.38085299999096	38.789569278754854	37.70788230667198	37.01058245507357	35.4362020779159	34.14388854592435	32.27585177772037	30.81335758199123	31.57424945408479	32.94735323972614	31.74120634772237	27.912990378303913	26.07739337126413	26.5899827179246	26.047696941445587	26.32496287582793	28.324347273026472	30.275966661507546	31.386289034820276	32.56901220121628	33.04021036493707	31.580836250940497	31.451154504325036	33.11359128820614	33.24423855021767	30.817234195411476	29.952352979862585	28.675312936119546	26.540639493450293	26.108134192142955	27.444519052583043	28.310294266222762
2	38.61122760496737	36.08797126497324	34.88978218134123	34.52174197679614	34.30595520094927	34.45305049155357	34.16780762057356	34.335582071992086	33.58991773614758	33.27444252200025	33.47805189257698	35.74602462598632	38.629206484568535	38.93711226643205	36.95356856183625	36.96844827913806	36.06118937246674	35.47347275656271	35.833770735146835	35.730836265192394	34.284783132788036	33.149450939492986	33.45103883942689	34.24580408024298	35.88001989084816	38.060955781325745	37.733368607290856	34.088927588039354	34.87711192940181	35.360094068585354	33.68828391377915	30.60515778553534	27.327716020114984	27.379179157592294	29.15141263764156	29.985814249195585	29.636578145228874	29.729565568962656	30.82100312030792	33.07207446302573	36.764539235436125	40.65254863624553	42.05206341464135	41.780024954703855	39.48681831875778	38.30698655460777	39.112461649290395	38.413835206309976	36.88966888002233
3	30.560032617622557	30.440105459766816	31.900177472739404	35.32133568128238	37.40755148680569	39.83501810799165	41.85428448610506	43.34182979125498	42.64326590051083	38.17957599266881	37.153909863838514	38.362836387294614	40.21334589279555	40.707576288421535	43.070178887873745	47.49636590467776	51.34822846838462	54.93240850387835	57.41433601081426	59.225547589945194	60.88756298104643	61.70708220874814	61.8475894168899	61.15092519599583	58.76884556134985	58.26253521368988	58.9477670762807	58.175732360086975	58.113144957992006	57.19482248480053	55.41645329727335	54.388725822021286	52.17941855970296	45.74162990913172	42.11351425639392	37.80641095217484	36.287037259497374	38.16062005805656	40.4861511578286	40.69941764654597	38.77944263359154	37.74242402009702	37.56395552102125	37.43162211684273	36.34417271860897	38.17654196065073	41.813873435786256	43.93893609885819	42.89675708782696
7	82.07438576526222	82.39764409777166	81.61267659223648	82.16708923837172	84.11792010139088	85.08968222014413	85.00586716712758	85.2613811403379	85.30541086740475	84.80195980151123	85.60855041032964	86.35143827501778	87.46502053953823	88.14717186173932	87.93289716900853	88.36390738491255	89.99588895224477	90.79047254383666	90.65066480288542	89.52560743147865	87.96440406504249	88.56677609469098	90.12135520921859	93.71723869703189	94.8804855042926	95.57532085067008	95.74485091651025	95.44736320129064	94.78640676130792	93.85754154994797	92.30221605406352	91.88279392826092	90.90457241492392	89.6386058930516	88.76977302928724	88.01185823661956	86.82246633610616	84.47686830257658	84.17271528409702	84.53711201155652	80.06179652089003	74.59210524682854	73.2249499416918	72.53155213704244	72.89695572880868	74.98683143680726	76.40239549508595	77.15598760484421	77.1066166490907
3	41.491278266360155	42.59934955969809	43.84494387964777	45.40667918926727	46.628847438839735	49.14235553409204	52.73663667303593	54.78419903285406	55.47716134448286	56.52798240888425	57.90777791629854	58.55435820048537	58.46168063991526	58.451998371269156	58.088855953459785	57.43090476358677	53.46375522451995	50.61412770029213	50.67236937411853	51.869862989575935	53.534442828746506	53.61968608345985	51.99459230000038	52.44088254091406	52.62933794939095	51.54629231577263	52.70174787401013	52.10801653685476	48.559017561881475	48.4272476904699	51.77518073801939	54.3059957503514	55.87217233487388	53.29630813103109	50.742214121221174	48.89221056269021	48.61364231348242	48.938042791649984	47.01580189632831	43.3596401484535	41.50144696190669	40.750317794498514	41.04228236966931	39.43906969768644	38.49339693868578	39.73815460714534	41.98700011351254	42.605452248625795	39.87309597779986
3	53.61788664214051	53.10420106365965	53.80879511840744	54.73054102368168	55.98393175257984	57.76327710693463	59.91794328317487	60.91894466712513	61.62576133092734	62.321434517513254	62.939226716948205	62.735569370244995	62.1459423420354	61.83398147674885	60.8197283939639	61.155125829351	63.62839387862134	65.18960060290105	65.37556426402747	64.08199495673301	60.848686605752825	55.67140606276409	52.077006384316626	50.8406883230388	48.364872947478354	46.411709024679055	47.47907389814088	49.1836241231302	49.23429606387339	48.70665607621012	47.86052388731481	47.19153495088442	45.21461921936908	44.40142279919772	46.78232779060798	49.27451271218879	48.69121934044499	46.85476693485553	45.686730607555646	44.95819446952555	46.66120114099898	46.423110459509864	44.41963849169543	42.80345255460604	40.35756344202042	40.501112104994505	41.5962313414327	42.084670473058	40.99171411843383
3	34.67757878192593	36.75681274949396	38.813327520158246	38.460306750469556	38.215770533107936	34.2954318540859	33.66343656113532	37.536407743549596	41.713957660201565	43.0375011392381	41.28418045307364	40.395945434238946	40.73402137276308	40.83671558139913	39.861609081973896	40.07680324905337	42.04178009243995	43.79188917575148	45.12153813684439	46.67739950460692	47.75383054931687	48.21832418601563	50.08701533751538	52.43797357465758	55.22710577117551	56.43423749078224	56.84875484225634	56.32226524870722	56.53649169851661	52.54264696590396	48.63189707215294	46.95659951541562	45.07845082378733	42.33296807442437	35.45811926677671	32.78313731032691	32.76509013407123	33.90896168411802	33.975842779663026	34.03424239074763	35.37951304404328	35.93637535662525	35.76995249559354	35.437893161412234	34.49681345382985	34.84652341364597	34.30045820487598	33.80868985239706	33.351834986271214
5	75.56945179712922	75.33355475446521	75.92453400997053	78.10225424828583	80.50245465692237	81.91244613183943	82.7926517979277	82.74730575651643	80.5481140538198	75.9824365379148	74.05379885837482	72.40108521801608	70.03186570956588	66.57691235529504	62.109830372039475	60.63904468180436	62.15720882036747	64.6628880865623	65.49922649106182	63.48433788668646	63.3224539534234	66.34594358669486	70.43851753688838	74.29659838961588	75.98649542943345	76.09382875969891	76.29444904686873	69.20086815728095	62.28304214667949	62.41701518429886	64.56931167084909	68.14358037533236	72.81487362627556	76.10063437485084	77.420393577574	77.73244530817627	77.74264072334627	76.67336550622029	73.46906983955631	69.8395404095032	64.04827647506465	63.99003334943726	66.15989956017042	64.95089297270292	59.42523301281044	56.559597095042236	57.606191193201376	59.40271718244736	58.29432605860643
4	66.69299685518212	68.97777755709865	71.7065235095165	72.4535240191181	69.4490452096007	68.39334275124942	68.76835139343335	68.76943363115919	68.2815920928166	68.554032829928	69.97131604290118	69.65676632895726	67.51506860758847	65.40534588247425	65.67870312378174	65.21374507731707	62.50428324485963	59.2914759843536	58.220474175341906	58.02415202779186	58.213556674829235	55.74340597622223	53.88488476480467	55.46985346232256	56.71100766539442	57.80037940954487	61.10596500741112	65.78049461626972	69.33844854055644	69.61900208895467	70.03449482002874	68.99734186562483	64.91684697271177	61.201336853176905	60.23938147433952	58.562284175565594	57.82901303345521	56.64542545834402	57.21282188851372	57.467482078668944	55.948279338928245	53.920814826085184	52.423047005972045	52.98897936286902	52.27426470085981	51.172074045628946	53.73873725277439	56.873041265429045	59.494530654447374
2	47.543734091141395	46.068483208498805	46.36293807121062	44.63833821463503	44.062425223979254	40.40610398960746	36.953332771043854	36.83902472750154	32.912681648455376	30.16246657079322	29.456599054479838	30.44768847276515	30.971618730995587	30.12317928637333	28.88106842071785	29.094785432810998	30.091849752486226	30.18952362726568	29.776018066550826	30.35759025043156	32.53971639928929	36.33827111234954	38.43292697861499	38.68546002605003	36.793388963392935	37.069977654709454	38.31153062629454	37.69096042141516	36.56006718755	34.999248587945544	33.878511243676826	33.805139583707074	32.59231741758916	30.72498082548402	30.453250236066147	30.250402617276777	30.495396494725668	29.378373308943118	28.591159578295727	28.72151078135492	29.896117309538393	29.138829342443774	28.84904334217851	29.735845380901882	33.8008742065443	37.96498450915294	41.38949886323101	43.755873108168956	44.39885431320249
4	37.46506511599472	36.833236740838906	36.537068933112515	37.76764164519742	41.21837221524915	44.789816878220115	47.56809021963595	49.23166777686181	49.383950652413375	49.76755437821734	49.05250655696127	46.465465105706514	45.45892205588754	45.52412892728469	46.8613838800913	49.19542727584124	50.012617906356816	50.00479191919156	49.84137248957799	50.24961620278341	51.00504351138165	51.645055699152834	51.957832183472405	52.19968793688656	52.2276970249694	51.45805457679086	52.88823449826562	54.17845742897958	56.293501049497884	58.01824186667074	59.17924789920104	60.339515671754484	59.78257796633293	58.03263946928517	57.39758813176537	55.75646103446754	51.66501604313798	47.76477793376908	46.48537782953887	45.108279029938544	43.78584731482517	44.116402414038866	43.31947603059098	43.05545155040459	44.90621579598457	47.659746617237985	45.53742882985851	42.80085679859403	43.37544139156893
3	31.08807163801571	31.531671247089715	31.07359987454439	30.287755769055018	29.009661746205744	29.91314227487738	30.116903805827633	28.3719446329883	28.597367647670797	28.74600177391179	28.404519604790877	27.610974076739048	28.763091796245245	28.368515072630863	29.50715966658927	33.15920325725846	35.46613431062191	36.40559736284934	36.21317065782194	35.09559864561725	35.75087362634686	36.11058636824872	35.124151142547156	34.56865131417786	34.826175002863756	34.352938508940596	33.33108447481241	33.4214444780503	34.37861045179381	35.05669774273985	34.85101093093743	40.4183283015409	46.39611754393796	52.217791968313556	55.715406734919924	58.250897349857624	60.111789203371636	60.70213186804497	60.90314050288116	60.074301087980245	58.83813735341946	58.72623739825303	58.16389072432824	47.265911696074085	41.94639102461281	44.327258326394926	50.20869072048183	55.22944194551085	58.33379823706485
2	24.37666997275663	28.133486060138218	29.997360394631418	31.718761356219215	32.94265183317185	33.339494966464734	32.48004819898589	29.399629737779936	28.51216043296222	30.63116438042246	33.66559940504405	35.62119937072451	38.28160943374889	41.68354070900949	44.111559852362575	46.63451688806342	48.0178022419824	47.66507526140504	43.28005686808504	39.70184488480381	39.168515763001196	37.32849688986941	33.043092279571525	32.128815049077616	31.82773229966035	31.202467416606687	31.860443757605122	32.68044375347483	33.74113587277347	37.77987451870789	41.70808990140921	44.59315480673685	45.16946158676711	43.56643513394778	42.970285637017824	42.130037616839225	41.0749127055053	40.52076027811614	38.88834158474772	35.90420279279254	33.9155402171499	34.6876888473574	37.00295719784706	39.86285212928971	40.76599754248605	41.34664878277049	42.50329110293058	44.765193966185905	48.29893375918143
4	72.64708485217962	67.14135794239041	57.164020525368095	53.28116735301397	53.97716627734914	57.868985108986394	62.15536408703919	62.71734419022831	60.62574080575399	59.96333897700816	61.91219647926871	65.67057345125058	69.45193611812982	71.40768036119233	70.88793937801617	65.8753083270476	59.3183071275186	56.4423496224819	57.3897784864296	58.373245059450376	57.98973888495914	58.67150603892185	62.120860121764046	66.3885826459876	66.68767491254383	65.33517254410823	65.67183933035109	64.37912362285729	59.97372875213275	58.693891025582566	58.929714545518195	60.47677352034578	61.635802013263245	63.58121427696665	65.75702824097304	66.63023928969669	66.15066931167415	64.34993668241925	63.477693677720524	59.57860557100035	57.630870208392935	55.44334398694974	53.37888323804256	51.825695507469405	52.66525596200847	52.91919330335199	53.933322975239264	54.79007239452959	55.1774619444849
1	34.36899818674916	32.107197227677936	32.41614325240578	32.149242567364084	30.43744984598441	30.33834931416414	31.799349662849963	31.2723727110836	29.984333577102174	28.564999744554846	28.644531619402976	29.9561862202068	31.33248825621856	32.98581036490463	35.3270028778609	36.410979266214625	37.30538892891395	37.636244687290606	34.95548849511568	32.35364645269101	29.853900270476736	28.435971634780934	28.069502961135385	27.974429751254714	26.64071145858216	21.96147056673839	20.1330072089991	20.44771553393197	21.939044313419537	25.238900888893674	27.895628373082708	29.239004085269293	29.889123347574216	28.98516472204774	28.07536038330746	26.606575853281594	25.262601490881647	25.57014399454509	24.614033880978916	22.12231886016152	23.22105808929776	24.834500443760508	23.86855779244171	23.423597241819014	23.7562151622435	24.128329783112086	25.109746126546206	28.094457896057644	33.855640269419716
1	31.502712273610413	29.778750914616797	31.075733363964194	30.115865808535595	27.657961688133533	27.05821475462654	28.72606253926424	28.847061388389534	27.87696212045286	26.69378239255873	27.36838420404372	27.223978981265446	24.952669774798075	25.301155865008347	25.50882232420255	24.88337673293077	24.264624942776134	23.877235210708072	23.447908547701793	23.49850680384784	23.108699046211004	22.54487401038214	21.95840651019659	22.5916779914497	23.94783841579651	27.482288120268457	30.658080877500325	33.6683816149241	37.6036638523511	39.89048481494189	38.4574638225423	36.40768057453474	35.924584820997694	34.175844952082	30.691351812903893	30.090290387010377	30.315180120564367	30.295309133072557	29.354813030961974	27.29717490301799	24.025816138347253	21.705537814003836	20.485700534491535	20.30078087971577	20.50475150914549	21.044184498528278	22.458109252323272	25.03224772810238	25.94753859881445
2	47.324723423766144	46.29962438501952	45.79213293279656	46.60448825650755	46.94717130076022	46.878697834174645	44.328771715356844	41.04853572453206	39.57746862245075	39.51275268549993	40.93298004648639	43.24954208947081	43.02350328135339	42.04706266297897	41.7180679846027	41.18674407673449	39.123382968669304	39.10774565786151	34.31872119669549	28.52711186624347	27.15383903789591	30.865162258671052	34.863080240556144	36.7463412229535	36.64435378887852	34.631061825378296	31.349130183265224	29.383812420904487	31.217597891080214	33.13411263572832	31.67405494573572	30.1593900857477	30.990915489257908	31.72246586473185	28.807099554344962	27.275850641170496	29.852095958189118	34.07177013481345	35.60249590493998	37.021930578028964	38.46095655002253	39.81959789482344	41.132100116512774	39.253143357543436	36.142109925701774	35.71200286732033	36.064495679032454	36.480327442923524	36.48980285712071
2	38.2648119047603	35.453311967040754	35.34174873332688	36.20909165900519	34.640450401297244	32.29069007117641	29.571809807812134	31.372807582506905	35.580329509695154	40.85678161235119	42.53083600546616	43.50018681909986	44.60393378354454	45.44851409927017	45.99723466103557	43.39239398876326	40.553230857448426	38.87866914192558	40.8996773303983	43.329931094730455	44.616096636895044	46.13897825602867	47.988784608223675	49.67876665223934	49.228353990214515	47.881402048499325	46.498842020880495	43.86114530003305	41.14709286343278	37.723006584450665	36.01460945973587	36.73053397904574	35.84632409244916	33.792262682502134	31.07154741615865	30.707064662671748	32.65637789577292	31.64646300871592	30.510685003206117	31.620286945692648	32.443352073625235	30.254432929549598	28.817167482288582	26.597077295337485	27.016885441425625	30.227935833928598	33.05218844786745	34.115902483661706	35.99576693043836
4	38.12738210083672	37.376164170369535	34.08137311233109	33.32704050885769	34.0403160609475	33.62388821586063	33.71782351189458	33.14135474706598	34.17421621210932	37.806027050781125	41.77672493116061	44.84689138194441	45.87880164139224	47.12241558012485	49.33202143451888	49.70206355359453	49.53554042264171	49.06361225333824	48.20993863884377	46.306722376060506	44.47101512218018	45.206064330681244	45.76852513354475	45.63777015033029	46.86490438336837	48.20107601787761	49.80728265107631	50.44034237979902	50.35818532751032	50.46175174658364	51.1936258308282	51.871502058156636	52.80265271939979	53.67492920759289	55.9094135241976	56.985844248484426	59.66118513983586	63.034944672218685	65.94033069843472	66.6920328201678	66.95419547047001	66.53904640968206	66.2380459813738	65.82802252531937	67.03951338262688	67.07424088897166	68.21115225998807	68.27636212499566	67.5457199760197
2	43.28594593966292	40.18161522737784	41.725828152752385	42.16709821241654	40.91689205930062	42.34554806834501	43.16929084557077	44.237350794299275	43.8748512400104	43.24398573006157	44.06379284005751	44.49432627489738	44.276610745813386	43.89112867197854	43.81634037002598	45.33537995926537	46.430162549257304	46.32269566941612	43.329044056050954	40.72665898077898	39.752571209511075	38.54351258027189	38.46131299830153	36.6726755870747	35.6718374097235	33.208241059208305	29.222230011026596	27.67026982299095	29.472272567886492	30.837324535976947	30.28522436952752	31.734075292906482	35.592237338228244	39.73126494249885	42.102988834000996	41.85546242593948	39.85933776443258	40.44973657508275	41.187747478645534	39.08681470276015	38.11940740975561	40.5184950986351	43.26164868756037	44.76400223735381	45.71297443975465	46.671320828641555	47.63232858168463	48.64823409928196	49.21525942626554
2	34.65303168404951	34.108987195165156	34.14670816360539	33.5911727019625	33.8689777410145	36.97607851993928	36.74337668074805	34.96264493792595	35.32987214903408	35.64604968860544	35.34160440176122	33.94635659359036	32.755186188279765	33.242382411623254	31.395753540970723	31.275656388361284	32.933458939998914	34.58553078182521	37.9422014315195	42.05911731813619	42.60347341090248	43.193028815978465	43.881324222031445	43.68037480778256	41.60155432153568	37.379576038624755	36.38307674653668	35.40122769898417	34.765635690789054	35.11909149370913	32.26344081562622	28.691263633186363	26.297562273235314	27.497152024895723	29.41160136746282	29.693131366415805	30.105113949311253	30.950593125748487	31.751297880798003	29.094556871179666	25.605542321526386	26.693659327394048	31.98969777163572	36.062445417305796	37.94234107827172	38.13077170948854	38.58085880851753	38.01768922093544	36.455827847927615
2	25.215584628293964	23.175692041887686	22.769146821572342	22.55734380576286	22.96681475763743	23.073256453716425	23.03145274991463	22.428186982550613	22.72912034330023	22.857382202660453	25.79871358240245	29.13234495282057	32.61494227902465	34.44946287781693	35.47447793664429	34.61884333545282	33.84749936983019	33.64654807283088	31.366282661378442	29.914201726938394	29.567656980745195	28.99486688328887	28.189928520344747	26.491863034054543	26.036814548871984	26.16113450071222	26.739882304782054	30.256965162647724	33.984276456432845	35.786695519012774	35.70700540370934	36.46242469355317	35.65088607099316	33.608655824725325	30.978274580595688	30.279435248647165	30.82711807904326	28.928477126582074	27.4210818612516	26.654597940512666	26.79879139549809	26.329373415207336	26.02646970732997	28.733819177509872	30.521526390937094	31.392491509901415	31.267188298224763	30.873251546625745	30.86340175192874
4	59.01124337294128	56.02516863051788	52.69202200331707	51.69326756649052	52.72717300337487	49.06626237494378	47.32899255403056	50.53764238308425	56.08183871183628	58.81748546768954	60.70703824130942	59.98915971996759	58.97857326483761	59.39671166964816	57.528434177605256	53.94948189296376	51.44330718248251	51.420814372861315	53.30316231827077	54.25620359717661	54.42389261475205	51.422593126223134	48.69944769633416	47.359795324433016	45.77022230265878	46.67009430228469	46.349340698639	46.93789761960455	48.83459369703922	49.48358460832188	46.38254797417078	44.89982287691471	44.99235070345145	46.58727930030487	49.43263543242824	52.327319945917615	54.94075194919878	56.70961047667019	56.51250239881605	56.750970870500915	57.892720287331244	58.804831156612295	58.966466618151514	58.90314298822764	57.71388436844903	58.12311699358204	58.84943154050627	59.15097692169503	59.449192632364586
4	44.93648624730469	46.23831029795877	44.51958909742309	42.552745626170804	41.30212013346288	42.595699329518155	43.15112396030635	43.450134466436175	47.790859595428756	50.6595482894775	52.69002392205903	53.35523534697163	53.69978115841189	54.82905896980791	55.16383605053328	53.31943971246824	53.13174490722871	52.83819527009592	51.80517790634025	49.63103462906214	50.37894900589585	50.262871893840085	50.652555964229606	50.61774058312311	48.990701290320416	50.549321279701246	53.03921991088806	56.03316821628796	58.12664032755877	59.62571783055297	61.050302626337725	60.063334236262264	57.753036347852884	55.22189673144426	54.45737420086133	55.29750658472212	58.92314723042384	62.655264747544095	62.873541666194136	59.77788083307579	59.628082719765665	58.17396948833876	57.6962320627047	57.31784844677149	56.20897218944367	53.89483475391296	52.089628314664914	52.197439784133714	52.60510907108732
5	77.04990085632808	80.1907007577745	83.49570030711578	85.30404389269137	85.79252419903635	85.37671295153484	84.79145052082455	83.36127331828938	82.76295647905197	84.26650483598662	85.34167652501475	84.69550204157251	85.14326646746477	84.84422221654684	83.36256001130383	80.58487765805334	78.7806740217649	78.46197055444662	78.86223289448846	78.84503491722549	79.09207091988125	80.17934224324794	81.73803443270042	83.35169379828042	83.0038086970428	81.99608925015416	78.6762489221354	75.42795516438385	72.98615474807416	70.43071573633385	71.35077257691478	72.13555342469341	69.63496710171142	67.73606996926347	67.21814349184274	67.77639754621671	68.70567808605837	68.72245993214221	66.82651966266288	58.44034440746648	55.65541677307822	58.48113825049715	59.74605073400823	58.92365932813101	58.95321084870463	59.499142896347834	61.56807035130241	65.56314902274045	68.18064093601826
3	58.391264072607974	58.365083960844856	57.14357301591726	56.64533192955332	56.02235878176876	56.682636522404394	57.63947494437264	55.10110340982622	54.358801126805155	53.707892194491116	53.42733284496239	55.006412676003656	56.00576759437982	54.702127412013745	53.80263130676861	53.65055820492981	54.27546725522957	55.62526496362592	56.939788257431886	57.241670152511105	56.59855154629169	53.836456281513456	52.7427642240217	53.82725726797578	53.97387260659746	52.20066465925392	49.867729851563716	49.6397198835475	51.44174123226244	51.0760551965161	49.76545530498531	50.1716568064965	48.47839357589493	48.481181347954674	50.123645231060635	49.621550510717974	47.608800094600554	48.077936191439775	48.504745702775814	48.35513505837647	49.27263732566559	49.34041923529679	48.31097165986473	48.69411941008958	49.224006417056465	49.04423022809081	46.95350551525348	45.47168359288902	46.00612731031265
4	67.11816208837942	65.98389470574307	62.44579409966452	57.8208410474698	55.22554205800482	55.25574736651566	54.46017111639634	55.315201394748215	55.47458836751322	55.50600036730312	58.14593062813618	57.43465691764056	55.4334032250813	57.30857868363688	59.318841525220265	56.48914006410729	52.97077827368213	51.369955226428296	49.97168052138667	49.18752477150637	48.670633092485744	47.96283568989574	46.76449484774371	46.73799335631716	45.460063339276886	46.3934600937755	48.10012707175687	48.22041065848076	50.383195370031444	52.40965639448727	52.613850635924784	53.26177105508957	54.75500261785044	55.86170047122536	54.52462885263025	53.03459500230828	53.44940245387462	54.0808616947661	53.254192184176304	50.92246367495885	50.01289682476167	51.86798364501563	53.83215682342827	55.18264140541434	56.100898145315824	56.82796803501986	59.05770929134234	63.200423497694445	66.43589729552373
5	48.251657327884985	50.8001468019639	52.32112203026824	54.009891027605114	56.30729981118535	57.687318976179455	60.742685385784725	61.077034147539	61.861190965229454	62.311936596424125	63.64771332928877	65.0161313608871	65.38514701941487	65.25040397071587	65.40168746882645	65.12985540784089	63.67467949417507	63.62157113664648	63.740861908397626	64.52300623060574	65.44769932206692	65.61256647037744	66.13500358834607	66.45335176554285	65.33782783666331	63.801165534409456	63.87396494733407	63.93787542899133	64.82650197871213	68.03947539486953	71.17438741966454	73.57212574771142	71.20732301224446	69.93142351274432	70.46051602205932	70.62914266331441	70.58918376124004	71.09320633934486	71.10718203189248	69.2618338350007	67.70787056846925	66.78829938328417	67.65787255817027	67.42243450502858	66.74577634019003	65.2494026471481	61.99821201602832	61.53975117207337	62.74973306093678
5	51.07729167784195	51.62162549519825	54.11491617381711	57.43338817139816	61.070198500141124	64.74147022908947	69.41605474517569	69.02618480136805	71.08750589280454	72.69406950735116	72.36729286536239	72.81199228784946	73.44156664852825	74.09179651927133	73.40389280776931	72.23584022454102	71.6732406127809	71.33021396749241	70.98374107454045	70.43184126398491	68.94690362264818	67.42659451056262	66.91181318931558	67.28284090578174	66.30931524250555	65.40258442670938	65.56672718568444	65.9756230589031	67.0668380766575	66.54610853713153	65.34850821366925	63.92534553163137	65.48384265116847	67.96865182654439	69.77974619590043	69.67252890483199	67.02345091551251	61.28524295668167	59.23690215245101	56.787087763263855	55.57107381149632	54.714696413851286	53.91966633008304	52.12698180866126	50.26591203932509	48.69805930249307	49.73710149912037	52.2606848695266	56.58857658589708
3	60.307891407127656	57.145270340948706	51.944227607723846	42.62871236073293	39.138306124003606	40.891128570039726	44.59446790702206	46.15135893957618	44.88448915718595	43.96082231067498	44.705720239069095	46.756366847776654	48.249185322440056	48.30773870384233	47.01016119791756	47.37631648649119	48.0156011898484	46.99387488965448	44.55249134698096	44.03487106278209	44.99883817029631	45.4977089519357	45.34611339926109	44.332599980162676	43.01635652508446	43.71473210037921	45.59076412752772	47.56707114604474	48.10777255125875	50.07760025034008	51.217848962295456	50.572046411372625	48.4741438867915	47.07403866887494	46.6663020554214	43.85966942199139	40.316177151520094	40.37522262728266	40.34906696646714	39.41879679078194	40.25359552181797	39.49568592625683	38.37832371346901	36.70076842679022	36.74119214332474	36.5080650844368	35.79236080507597	35.743698653763786	35.83116221098385
4	77.41461601729776	79.48371968348924	80.06048870259467	82.63449810832293	83.16528402133723	83.67063836405428	83.66190182696216	84.06252529594087	84.46573341850377	83.9110973170849	82.73040695028462	82.14874320936957	81.80543257000954	82.5053749505275	83.74367556406303	85.70601262349194	86.29946617505193	86.00477652996045	85.74456095338599	84.81300603308918	82.46145516512352	80.42844831619658	77.28507845250763	73.04352772493439	69.59223240109183	67.95918453862632	67.2139625190341	66.18863009766866	61.218319783248695	57.46158580311636	57.20832024373901	58.26620532994203	58.179709261857774	56.06930561988612	53.02202481944648	52.116626887867355	52.64829089240891	54.10809004902525	53.74288832758134	52.43860643733025	51.85403697515121	51.28751025084824	51.603208049984794	50.80314553366983	50.90103805205882	49.032078533833754	47.069901341803266	46.60117326249527	46.530948557967875
2	29.799043411841186	29.89470273395474	29.004649322029785	27.719285794280644	26.97125499727941	26.88407797978086	28.94030396579585	31.42579250551635	33.18656352836787	35.06280782740548	36.27260210435964	37.54649719735079	36.15700475461349	35.406549492395925	35.890367549739985	36.33762963022059	37.227522331579	38.03315019976494	38.4934537874245	38.41042114301757	38.21989033565752	38.01966069018328	37.92083295725742	38.6298510657799	39.83814820220971	40.739485797567966	39.519596900925656	38.706068039949784	38.710572799532876	37.413197979548855	34.109124225942274	31.857462769540913	29.957158945752415	30.387830317489474	32.58579006065016	35.88969615491955	37.7443140782159	39.676238702827646	41.14069836262884	42.19395011156589	42.76365007323159	42.368368554413216	39.90452256335759	38.07655224724575	38.030613215806596	36.69406337759258	36.35894049713268	36.11161870820729	35.29739579629133
3	58.37111465988	61.24688877499437	63.101840459649075	65.238133407634	66.04296031500189	65.91676234923128	61.420767286734765	58.331276191121106	57.52669231115271	57.544600431973855	58.205955051533124	57.744822114903705	56.254200274332646	56.43254558077495	57.63304212591146	55.77378563341827	56.16090435911503	55.75566337816019	53.973962694169145	54.261089144971294	55.72925052794423	56.88718539570642	56.33269049228171	54.79688976450745	53.29941501203167	52.586880601068486	52.57436018979076	50.99084908894979	50.92993590615531	51.17252160180345	49.76097815477809	46.23905912651505	44.47462619289639	45.05497322116491	44.7985081216319	41.04678775951056	39.408936174715066	40.38671012878326	41.990358387415284	43.52413162536232	45.02816150595259	46.54974029967228	41.57140940608657	45.41930876205725	52.84489890886312	56.267122268823634	57.28446428503088	57.95388806182379	57.73603496575799
2	46.36374213559639	46.91393376732824	46.830762462530586	45.93629734484693	45.014715327239045	42.731666260384145	42.00275845394836	41.79460939132765	41.5770694789404	40.72065810576695	37.341739526753905	33.69980928177462	31.122174974664368	31.409267286664104	31.679621514705815	32.755202356515554	34.79199275100869	37.18865459473459	37.51608936075906	37.86520082730556	38.69093327756561	40.000008662645136	41.355358477523616	41.26370280797243	39.71318207765712	40.29662353375774	42.1573092967236	44.60700253326129	46.95072832208615	47.337000089822105	46.0162287001034	45.27747194519339	45.643067547150366	44.456586050917565	42.0802944047394	38.162421893145435	31.697160148056795	29.216695221788235	28.344136204176966	29.920552507087066	29.623822077268446	28.82539138130379	28.568755282984746	27.745385432663305	27.352532947119535	27.56290058868174	28.153994083258958	28.063570376081937	27.639666667546166
1	15.901815492751457	16.336694117796323	15.747596356402143	14.5903352770375	13.906981667865924	13.78223316931971	14.015342021176668	13.686343053311365	14.735719524825633	17.004094082155813	19.042787721621053	21.315182470973777	23.34050758083894	24.007940994109493	23.3150984717895	22.291578849334236	22.571383982714202	23.214164645371902	22.362682534033844	20.860129302447252	19.2705115551276	19.34986324761222	20.195892343850677	20.076002283909748	19.476425836140006	20.639997705530458	23.25462638901536	24.874028229936677	25.808240585396803	23.4786770103701	22.26309962186547	21.852786117639482	22.983522467470156	22.873040747782944	21.431503249322397	20.89094034311308	20.75118851416852	19.615474738873765	19.62309951347564	19.813652180757813	20.083370839312746	20.586585586301744	22.111120327383695	24.028530967052212	25.253643889156656	25.97737914256839	26.299392498899937	28.558898755047586	30.55545489254534
3	42.32312542641412	41.66222477499561	40.2741626549537	41.628995850002234	44.700269171984424	46.61299509343983	48.198393275060056	48.8710417074573	48.63542501649308	48.61259881306075	47.527508404069884	46.290544789461435	43.95810019105685	41.86897120859835	41.18218786078127	38.71428038042253	34.567231479122675	34.84066310082479	37.06893756858886	34.86144675114028	31.53278418166631	33.55562781992374	36.93303201175067	39.783704363709454	40.77252804710403	41.001462012228245	42.019521160566384	43.36375660344011	44.431057972935726	46.153266176128035	48.09727327064867	50.16677923619953	50.28455646260739	48.14365933049441	47.60830008556302	46.40470149440454	44.01076721340084	41.59268314858384	40.02662975211271	39.60601062043793	38.687620245958584	38.11165490453924	36.92464028506938	37.01009472834615	36.67372084198012	36.72941752773306	34.54651793893782	32.4163976998418	32.17532903114419
4	30.522438788661038	29.664163487071004	30.02619618446368	29.60240898017891	28.959590393287947	28.554567516539393	28.75497913773607	29.580456352624047	29.806553040402996	29.96010266960962	30.34603338725353	30.309651216371503	29.906094204717466	31.05283755501017	32.44734930683005	33.46286151836886	33.665097125163165	33.8717525784766	34.26831148054414	34.867026461893374	35.4184585463983	36.307421416406285	37.53887034624249	39.63743165317837	41.84367433067249	41.561002206008204	41.86412446770979	42.6026597521401	44.91388944349375	46.47499738923446	49.11790332923919	51.32046042688281	54.18226548065529	55.91595600326126	57.232905093821515	57.650828342454496	58.83989015046166	60.43612119702598	60.824381662536375	61.459656942193554	62.70608192257314	62.894871970524555	63.100002748743776	62.31622163532828	61.506431605055454	61.179186260308114	62.89664396496989	64.71037830590919	66.26051778924436
4	17.18934998772369	17.206590866000454	18.02213651211963	17.771584331259167	18.308778004400306	19.402777190245125	20.209623374337447	22.435478825446957	25.92037598423446	29.748454901767516	33.07734132980491	34.759653091279894	35.94287255264806	35.83852341580327	36.18081152072641	37.049428421174795	38.49254019247976	40.463333963563684	41.19645804033704	42.02251016900501	43.34204320268186	45.3368697784511	48.755592556063846	51.11736066826028	53.507186068559484	54.79487061194289	55.07537207059461	55.20268842567847	54.51768469080154	54.19623993713919	54.04304890039807	53.50947221770254	53.07038808130893	53.05056209625716	51.68017892822525	46.80795381070905	45.2198547692545	45.87839376379911	47.03792434348126	47.769223150547404	48.75521775224851	49.66432098823882	50.87984942585724	52.136715486272045	53.1232418133411	54.105310879138536	54.677329163817646	56.145648706599474	57.52269185551163
3	59.20088224025491	59.93225630882109	56.410043563778345	54.876207754811986	54.81663194005716	55.358108484975524	52.485332173566945	49.60745637857753	44.333688792324565	40.91087820852143	41.74048338134161	44.66056541986369	45.6560624127711	45.759338783678444	45.8213923911012	44.8813145762641	43.511425625703474	43.95878724660431	44.3127435958943	44.98940775233653	44.00728711088905	41.8694710444912	40.516761701744876	41.427614073007355	41.79129623162206	40.518176638514966	40.65374374058624	41.46305933061721	39.97568843606666	38.94554444541341	38.740422401020496	38.58953056703187	39.61311631629149	42.032224766390854	44.62302017825757	45.741247555817914	46.34799034780788	47.01852779122641	48.85277751994657	51.28014037515092	53.580240433362256	55.83246279374564	57.42071350089915	58.52318993143607	56.86447940866006	57.787962467342645	59.60390206013086	60.58743557340015	61.41863989101539
4	85.23569619311175	78.3095361752105	64.87862844795819	58.04529624532845	56.17623587426168	55.057213469819374	55.266429018179544	57.11612287535628	59.112185168599105	61.28825664009522	62.34027785066141	62.71539916465222	60.30403620919805	58.2508752019398	58.049394225988785	55.65244471850769	53.80444569129775	50.295346392834006	46.85625014709569	48.459494655672245	49.73187325722655	48.77986435233816	48.87439144605459	49.34670310395975	50.20891238966237	47.781933161712125	45.81390004051403	45.993804453736345	46.05814149819366	47.23032807038467	49.87010357348588	51.99259385873233	54.423726616208846	55.56086871618911	55.734484268600994	56.77951171250678	56.95641935557653	54.474937101680474	51.68399331353364	51.6026751242037	47.70778418584716	46.5650079105883	47.382990250525815	48.04066886233556	48.50538823794303	48.62877921152817	47.70246964710252	48.583941004131596	50.81707549291126
1	42.18945252764797	42.68970097079542	39.495907365034064	37.36848631082051	37.4595768669738	37.6800354157152	38.99924743598151	38.66213182620831	39.218541229737944	39.08925481990805	36.161556892679165	35.43575554283683	38.649263739739666	41.114896128988896	42.08891376998322	40.74507818052862	38.318480952987514	37.069485493570134	35.69432639825039	34.21409509710326	32.478075701547205	32.11957283907809	32.02344153287224	30.10297747244405	28.832530608190126	28.98749058518143	27.05030521848199	26.005295927675075	25.784615063740755	27.015188444318174	27.503290159933247	27.852146186755643	28.237182951023073	28.301197778582367	28.130152770657308	28.595090433009318	29.776680427532686	31.232652205092254	31.67371461577042	32.66970164752168	34.97710482962731	32.637864662263475	30.99189829990077	31.068612249060678	30.52906302603401	30.07082089742235	29.87204545590879	29.57853850465754	28.088940781746675
6	82.29209164357863	83.32825313858552	84.81814946287355	85.32571001252192	85.71701093131927	87.47195896825586	88.08063690050922	89.76621851006549	88.84688635341698	88.75529028701392	87.69177330963443	85.92813498909516	76.49898770445498	63.601455706203915	56.905277391292465	60.24917086675733	64.50428084685302	69.35587399980243	72.53209609360479	73.37482054049747	73.68115136935369	74.0161309712674	73.34105204428374	73.03142462137654	72.48319411942917	71.30130487019662	69.87301751933607	66.76548745000491	66.06052158936778	66.14711398749506	65.75891865167918	65.56802106379662	66.54758720141909	68.45719621938726	68.43739473396039	66.95961329110493	66.58107735583494	68.47590995858698	72.26852166956333	75.04146356393551	76.43053462541302	76.71423352710995	76.67155925179581	76.60986924147753	76.67430403550955	75.97786314461361	75.18537031492772	72.42893041773152	71.86696365436607
2	27.006045731428507	28.4230605887894	28.960021340712622	29.199371674520165	29.34884069007875	28.604017508133428	27.44582485131437	26.333143635811023	25.718575699807687	25.618049933973673	27.221755579416413	27.999993921723167	27.288203538643945	27.69045802823348	30.55368639690194	32.16801742334636	31.994349709366958	32.30759822994315	32.66272110721524	33.616580491822106	33.128739464142164	32.46872395929042	33.619061125657964	37.40542372839681	41.583286404201324	45.28628418154983	47.3325974499245	48.89563572469101	49.02305614916983	47.28416308051713	46.5743190188232	45.98164986289767	44.15721578957653	44.248526578753534	43.73485465168122	42.505582036488306	40.11013127768873	34.31071984468093	31.916852730905248	31.6101436171616	28.133717066801324	27.388806848620746	27.206551698839178	26.656651473397208	26.936111046234647	27.816875678266378	27.760757752301817	28.638583783831027	30.23556086371244
1	31.35682002074357	30.539323508936473	29.993815337105232	29.177370405957408	28.070553920327868	27.625882891996746	26.25482031184674	24.305232345856297	23.31924757626903	23.55323761950776	23.379716963996685	23.802796908173903	23.55727080734843	21.587862296854112	21.58611103514101	21.707830359670822	21.391259342190537	20.78711963706178	19.97671266499941	22.177532088573894	25.4493852647324	27.160456373329232	26.883155971944618	27.439737354581318	28.720246875899676	28.739773307237343	28.308059360423037	27.821215205715514	25.066084274037976	22.856374135113537	22.24194891904972	20.845397276891084	20.986269866712803	20.44662642661663	19.218150723042687	19.473125252405442	19.39393985476713	19.60884292532374	19.92273749598608	19.43180030533754	19.08932797354965	19.017327182486916	18.460307700224977	17.755697562275234	18.119095932165227	18.69331186550305	17.71049805943214	17.362349693704836	16.783916183726955
1	19.730858617170284	19.756652468657535	19.42492167603419	18.952933832277477	18.629052726969565	18.912960803733643	20.025152837549207	20.47582433057576	20.422089866077904	21.343766898905127	23.139116336118384	25.212769983374965	26.646208487646273	26.145020057332168	24.70073663237963	23.587802668743333	23.105412983877805	21.142049418266346	19.827873844087986	19.676641694388252	18.95118556461722	18.231210979571188	19.229429915903587	21.797209549673187	23.18908720066635	25.164914929152165	27.327993317044765	29.160004348886346	29.609502992003193	29.66199175076543	28.34012017469711	27.366436701111013	28.383795408605245	29.495381615320092	29.974193901947686	29.20356445445745	28.717408033463887	28.71856098070516	28.151692681348994	28.14376792332115	28.06713588148529	27.280256171544487	25.3227905154029	24.336738992485945	24.751674803038448	26.034125390955897	25.772813495111425	25.90300344265896	26.115148538005894
2	31.98348800960322	33.971113105573444	36.053063506935814	37.314071599137094	38.0799524689783	36.7571600610267	34.04321885844224	32.726810812833065	29.70577574461586	27.80864940910517	28.06976066272007	28.03227343751879	28.320659675821492	28.98854554185226	28.86488658214909	29.008180450576937	28.86423720160616	29.76064672861758	31.816730955885703	32.64930227508061	32.61566592953802	33.170731291584936	34.49964929310347	35.28432786319081	37.3388457857913	39.312398366934644	40.22179026829774	39.8835394814267	38.96573657038183	37.978899935608666	37.26504858584773	34.94857624901689	32.1190689226919	29.604768779041855	28.762100825710057	28.2941405277783	25.747989061674197	24.956941240679058	25.492102957591083	24.83901781057038	23.568304624753566	23.857264516905214	26.042187592354832	29.199786495006318	31.909400526720606	34.84362058783929	34.22347464313481	33.19011902729374	32.868028132914176
4	30.47917297176927	32.04389162262308	31.975875480059347	31.12878199368488	30.350684985943644	29.806936890062858	29.55119947755086	29.058882704570806	27.307592843908186	26.687244884755877	25.15407758135596	26.330054348403937	29.60248756356565	32.99296719034396	35.93395459487312	37.56442224180558	38.69786045453686	39.061590829920576	39.30721750919388	39.507279220255704	39.823528488133555	40.4206342420103	41.456906079607684	41.938188234152705	42.59455851934103	44.352045664048276	47.45912460468478	49.03676355429506	50.35934317087659	50.49458984821775	50.906278884477274	51.264753087147255	51.689855730161035	51.77203436321338	51.57961470279784	52.80014966724333	54.31692373808234	55.26288848767531	55.88102349462366	55.7952385377878	56.06835717526483	56.0484254144142	55.98035354876421	55.316454093855604	55.63933911773571	54.98665095835354	53.885326767626495	54.12694217746493	55.19115812103475
7	102.4327420885067	103.08275269165375	101.99636298934624	102.85978405056728	103.08880408639712	102.30466578245101	101.38054228938924	100.48832862818038	99.92364489749028	101.22501146309418	101.8751279093466	102.44420362871882	101.70983267638347	101.69432370825562	100.68908195316013	101.58550784158042	100.82772887822217	100.59563838979983	100.05699140880921	99.31335077695874	100.05475545025486	99.42786914928752	99.91824149882164	98.22480289073738	98.14694789280067	97.34388329057786	95.28136563762628	95.60975433264298	94.72846318915683	94.62447663837429	96.65632055562105	98.42464572132337	99.31711327718901	99.68064686638903	99.32253425158093	99.47496079582103	98.23562761129881	97.0919881971695	96.68651715067368	93.48163601623631	88.64894580495111	82.40152560341417	77.55111335719148	77.16659731566163	75.88953036064645	73.36336054439873	70.17555799330972	68.79086448296985	69.14632584429113
1	23.84195741706047	23.523911706883066	23.864705070646973	22.949405918942226	22.03873031621083	20.539775826847915	22.39513833724092	24.23346567957033	22.94369861256984	24.405143731909796	26.23837750388858	24.860429971808664	24.238373960230238	25.66947876459118	26.63966759905097	24.506252118150275	22.529157371826248	22.71747355387609	22.723165303927807	22.103366186841285	22.111140100466674	21.786434995249092	20.37772545940751	19.023200051738655	19.2331830104642	20.09250072141831	21.8844580287011	24.529667382648945	25.39860055325722	25.301892024035293	25.86553769454547	26.67013192402029	26.3995144252781	25.059551881102287	25.529064787801637	26.962795300289923	26.368633976547017	25.578239662824426	26.39144323985512	28.55938616218452	29.267588981886515	29.03675316434035	28.020421163171292	26.379826150535546	26.396107622518787	26.325000011803507	26.288046475167405	25.03737310156219	25.262351965983804
4															40.18349384162634	39.78434861729957	41.63043369069553	44.64952277053108	45.526160441890696	44.82089755273859	46.204435268913464	47.273923799841114	49.074417772874654	50.65672860098793	51.05262175207941	50.72445282021819	51.23727475224894	54.100509496757056	54.71690074478287	56.05170208834741	57.27332234246432	57.98152354965421	58.19143621147931	59.16860492087548	59.267601318594785	59.25396792942308	58.638547705055124	58.74281525988365	58.60332480270009	56.4235215030961	54.384312222637035	52.574386124977494	49.660047094966394	46.58577041057604	43.717531916373325	42.621342650129165	42.744455108373266	44.65789433426713	47.15996122468227
3	55.298983479412534	53.668303244267456	51.391643936943446	47.649702294571874	46.12507432813591	47.26432565472641	49.527828184505665	49.70536761341684	45.611661890227936	43.121953482567925	44.48264528048814	46.703651089171466	47.065179270133456	45.738761439918946	42.69178522939778	43.04576768803116	44.98083105730417	46.02002741365813	44.24476421309999	41.98701980586665	41.45750260119756	41.892957979799334	43.8559540524729	47.24881476250346	49.2991736518924	48.37234710721322	47.55293177800478	47.161443821221646	45.254958672851444	42.38977487298454	41.63529083074978	42.03256360653276	41.92805736767042	41.127342753024486	39.163439447993134	36.55753073384857	36.85482533573057	38.37823344690785	37.544430552170596	37.31291044875217	38.366452316165216	39.88846659024776	40.80878505354833	40.286601425602356	39.45858251333236	39.597102613813625	40.77401681022023	40.60320723263015	39.97763318899818
2	43.10581710955366	40.39077335606743	32.34475523589788	29.953396757058265	27.76231305386553	26.693349924320803	26.580107785786005	28.697352298531264	30.986104169555762	30.534742223735233	29.836029897408118	30.371243975543255	31.321627510910805	31.08516533885458	31.93761340080955	32.97978360993713	32.36692361047075	32.57896156730661	32.572977466999525	32.429348928939646	31.928842076969172	33.06292934151342	35.18511782490845	35.90175244640602	35.72068960531804	34.27076761760105	34.82652399644978	35.37998062797679	33.773227095162476	31.885923331341647	32.05800633877398	31.756586200502102	31.505455405527027	31.16772854680526	32.11236066686212	33.408732585668574	33.639729349001406	34.20571454432482	37.8902156623972	39.91588804896769	38.31158786624492	38.965277936787025	41.382341758414405	41.079281210406585	39.36698065280335	38.47494892046788	37.244181557826145	37.14128393327159	35.14150814556931
4	24.664454087453823	23.76462888534738	24.060940083947017	24.57797316331327	23.307260475824663	21.343314117848923	20.556534780357964	24.062734126404067	27.8412693585739	29.074468380957246	28.846795496127164	29.484158152916446	30.33759522493975	29.307439555446596	28.25925274255452	29.183056610032793	30.925172711689136	32.48445893150064	32.517319200419216	33.47049654108184	34.07066222369901	34.35530856613666	34.95218929209816	34.32361298925681	35.62524808316574	37.38937857596513	39.06690356306587	41.25678712323669	42.156381716253385	43.026380128698165	42.6379162824497	43.055151100858524	44.20358110186816	45.40023664397767	48.45075477007067	50.996478039339145	55.189509679370005	56.82240771489106	57.56434434987827	58.09241841947246	59.686743316986515	61.4070816316137	61.85185596745046	62.30134697222064	61.66319189112528	61.3605282172317	61.040738053146704	61.12686888708685	62.7474217157473
2	46.755494927670995	46.61442684308025	46.88716452779321	46.752644757126674	44.594948377964336	44.41678445180503	41.763155882744854	38.15641773880202	35.92764450753954	36.32637413410269	37.614312094009975	37.961895889962825	37.06458172352724	36.86041967120844	38.1606979466338	40.118797362357185	42.174292454582876	44.54711983820851	46.632446787980065	49.53365271130707	50.385927938557465	48.733817189681695	48.43483083459053	49.23898117546833	50.12116747449167	48.68192118980311	42.60887377128323	40.06157408719839	41.13818290676316	43.36931624858214	44.318282060327235	42.76856933263951	41.549156235945574	39.84331619582096	39.907689086681806	41.65491416501197	43.19632519675958	42.820600072482875	40.51504885339451	39.09672570451429	38.98727015364617	40.901851854295415	40.237306537985006	36.37921289440542	35.1425965896417	36.34854068855137	36.66314253390086	35.37182482123127	34.29062119313805
3	40.02638977264453	40.513412496388426	43.76509547837436	45.68872639846907	44.84663227852782	43.71195358040396	45.51396222201498	43.45874928631489	38.02753477448231	34.486941020171486	30.10930759535678	28.7069932205116	30.063331504789538	34.15937875620953	35.73846894620119	33.46830405702072	33.00904751785703	31.596086214207453	31.165769925372345	30.3270716587271	29.387869654722714	27.86386437372837	28.229441982908	28.094770660117234	27.86468921857287	27.26603237842279	28.828520907559103	30.152469279380224	27.386794120337495	28.30566554702295	27.480242705335744	22.973731619124006	24.255423253973266	30.880779435479738	37.448362542454035	42.9195853391636	48.39707692549265	49.93081996238622	51.36479543309059	52.81932090189938	53.17090776549186	52.86838165889367	53.52921434775395	53.94378241537541	55.349899896685905	56.831409541815525	58.37363186755302	58.19102726151593	56.70714329870474
3	45.966861989194435	38.063965823793076	33.53253138286594	34.661695544987246	36.991662183344125	37.70905798497773	39.55192080291025	37.44603032436331	36.74994779578195	39.277679404292755	41.89710908258495	42.272574723940544	39.60008123078544	37.8550567347938	38.39498573173822	39.40135376511164	39.73054928146511	38.14029300964128	37.31449013352161	40.85086621400616	43.70696144999343	43.42319816311305	42.557269455902095	42.99418111918204	44.51458952234611	43.546955754182534	41.55764567261378	41.21818705960917	42.41379184260011	41.077806149909726	38.204239195495965	37.870523205203355	40.12455287301108	43.69424298577535	46.207992276076084	47.386010681014646	48.23397205085198	48.88746140843847	49.09498891632013	47.40305782063907	46.69663044631858	47.84908459772969	48.75322047491536	49.62713460439796	50.896513691705046	53.00848127530552	54.7408165972327	55.88662226668178	56.55582125212033
2	36.14916416629576	35.838320932304235	34.94156588562383	34.17020248985629	33.74142230903917	33.40674002092262	32.31702878311763	35.47459091603889	38.328968600484295	40.27761601936421	41.48259050863434	40.77837824552115	40.59415392520032	42.196049929307364	40.1599037088065	38.362394881357204	38.391332587317635	37.046915068951314	33.9981721720789	30.4801679458641	29.92198442612144	28.624272922157303	28.67590285481581	31.06975777914704	32.060200470858405	32.01908480556565	31.344582159787194	31.684432021498075	34.026239059486066	35.99881446996204	33.00174793268423	32.04984603995683	32.274958668301274	30.399812004658543	29.940074555365225	30.28583833201534	30.40295440892702	29.006904761410173	27.385688809188576	23.594035316978772	22.527760692449466	23.642341697206554	25.16305463801181	27.611725463543774	31.092063117810525	32.24542622895235	30.94459075879328	32.07603037911896	34.19441912803241
2	57.75351993476845	57.60663711439618	55.598146337957225	52.40944677680083	50.17701313809826	49.32974176414856	49.46899022059367	43.58298127980069	37.95622645255713	38.06388636081404	39.594763341579394	41.577386990996025	44.800300487568514	46.80425175182952	46.598266185359606	43.66491074426501	41.46594315517111	37.47811379923464	36.5159762786385	36.42856725833663	40.283137044850484	44.36062920869771	46.289393390321564	47.77586555178939	47.57489732793093	46.777753090282395	45.49488026146935	43.372047041150616	43.908258672426065	42.48913362908064	36.00471012965702	33.6970757507324	33.68167316405989	35.570694322648784	37.93203275332046	37.34896033026982	34.99764932285441	34.690929044434895	39.65257857663694	43.39937258234035	44.30290885481198	46.09173193218005	45.79344844305622	40.66328143448721	37.56697683605475	36.53777875940774	36.656957447387356	32.55046832876239	31.48266561473089
2	27.32479337938637	27.537462108829825	27.58750334669419	25.959510089012756	24.759410405542827	26.003907418319987	26.401653374852156	27.013674535100918	26.005195936737163	25.79651196203513	28.650736593807153	32.02636196700368	32.70351874269989	31.674084151760805	31.4168354450374	30.85755563817071	30.129367229629857	28.764480844869194	27.75715308330898	26.66375181227035	26.194768508862687	27.684788136699247	30.43702231745006	33.05783865678791	33.28463007293063	33.1234284690697	34.13643828716915	35.83513402325037	37.14567323533521	38.393664734074925	40.301899620535934	42.09547723168429	41.758701196641724	41.01474905983209	41.97554016588554	41.43359214236377	39.63705766311622	36.974687162091286	33.03580598158428	31.48832250582133	30.260706315427655	28.256774320081306	28.174635621097373	28.540566140008846	29.98446755615958	28.491884123007573	24.522777427754534	23.166217357499548	24.627208418097503
2	46.43344102430678	44.35858954671348	42.84403498320265	42.483547184510876	44.28509233686573	48.39854181269565	51.02588414298507	53.70276825657262	56.905103439083724	57.951922918127174	57.18881521810298	53.14769452313932	51.40837778286609	49.911880963492116	50.27951973480076	46.06227979175521	39.79171767626675	39.633713268278186	39.974560710950485	39.08806270466251	37.01519201564368	35.917970201130686	37.02702915912333	37.89889626261129	37.445082054736204	36.355977796240765	36.81424689918508	38.41146657072027	38.77458374545746	39.9986790039453	40.213880091408186	40.850488271901824	38.74713683910828	38.477974706722904	38.24649964019215	37.71674851464225	37.35448729299723	38.11325159013531	39.480573477357346	41.55088713417439	43.478770401893634	43.069572947093924	43.05931582097788	42.256852898991035	41.22349058513277	40.72242752812541	40.63434651826593	39.719288709883806	38.97011969582439
3	43.265330988346804	45.85054269693518	46.82981567896546	48.11463467015843	49.95865951366687	49.90890412592321	46.80661355476563	44.749135945749046	43.249055932536045	40.92497037822124	38.066898352773464	37.24707050184128	36.63690239315354	36.59021219709007	38.059997507245335	37.69448304106297	35.793998442261696	35.554789232828256	37.02420616723216	36.6699409977312	34.01104835480735	33.651469156999426	33.66430057580107	33.69897355936656	35.117875985104625	35.99394293538147	38.633304357782386	38.450384160933346	40.18209519332388	43.89224122667828	46.165721775949706	43.3910212390315	42.97549850409766	46.65542119489518	50.2329225084768	52.230282842769114	53.45130276889915	52.27789961417507	48.31587007294746	44.12422093402258	42.498632643380915	42.67298813748283	41.316764993236944	39.85100152478328	37.23772800088638	34.998462041150816	36.241951035563524	37.98330012874565	37.5510511183091
2	34.48142949445379	34.56081129845327	35.175738748209284	35.56138358070553	36.79816160988579	38.48584035168406	40.700679935011514	42.53655642336704	43.038107138074736	43.40930929097473	45.11547958444163	47.021827419570016	48.86442923379405	51.00922866349258	52.69198375786578	54.86349285951071	54.104396897378315	53.74086018262199	52.77522008151738	52.46495715568115	52.388100715804974	51.95583512300098	49.7693101021362	40.95592280071706	33.17282138364882	29.824280390120965	34.98136660456212	38.5500944492567	36.54940601570571	36.374492379415784	38.97569808544241	40.48355659470319	41.535827603861605	42.795630754422234	44.8702140316567	45.2547440397903	45.09438241048349	43.80253900931694	43.585426545096894	41.842917362920886	42.55521384629122	42.333673543970704	39.67656644529477	34.984490540257326	32.58229387769353	34.79238265121335	34.51178296785455	30.064631852142526	28.801750900490276
3	52.93964023522095	54.051629060039986	55.99699443832876	59.07816694977658	58.155077048187785	53.35299573449833	50.731120031610786	49.915580258838865	50.84774835518368	50.192665584873154	49.22776768912893	48.687647619947995	48.06033543324484	46.68902424823924	44.47038910088455	47.78374281520303	51.58417283694629	52.34228977954951	49.238416146672144	47.01205791831162	47.0307907600817	49.01798451694486	48.74533385433896	49.196062294941115	48.725176198478906	47.66436596064537	47.59457616323907	47.83794623624571	44.28581715867338	42.15935637389471	43.34879792998323	46.42126937611455	44.89775011659859	41.33071571808644	44.43504192902344	48.51465988151251	51.58157979852545	52.38674371106464	53.560646112551126	53.17426507717449	47.30742010580858	42.91231852077534	42.724604080877775	43.796353856460975	43.82522825751396	43.323950403972184	44.27780705860776	47.22769639805611	49.571722093767065
3	30.80913424942994	30.32743433493385	31.744836180470365	34.17457026143616	33.86374535570449	32.23354168333989	30.725249226217187	29.76166726938495	28.34051190239539	27.196366325052708	28.596934348995482	30.25978934974053	31.64172834504788	32.93065664876955	31.922144344726167	31.075451841057493	31.56756898243181	32.629663043933085	33.81755653726467	32.988178920308975	30.850207827628402	30.04874387379259	32.19002826450756	34.76122617151622	34.168830155704114	33.22365356906736	35.267078280842355	37.40280679709756	36.9770096295282	34.506854096291875	33.8780559999821	35.128344973673606	34.936097006608804	34.928865010077395	36.05134132186548	35.800711558850864	36.52691667076161	39.26798773279916	42.729138784417195	45.72124230610331	48.7577622017377	50.382636567010685	50.92389829304511	52.19750460413819	53.70576294631891	55.20406062974349	56.20630873096395	55.932631546374914	55.23579442627208
2	26.42359041854423	26.264400312386655	27.86282101995366	30.165993051290464	30.05357781971187	30.852066350131736	31.28349289019285	30.099360091985172	29.164446494082817	27.64396664521517	26.605066326321776	26.487068951483415	29.337568019290345	33.24061554768228	36.07570061788964	36.58903882214348	38.21599514330126	35.95220503894447	35.72367289527464	35.268419155679126	34.8562616405319	34.69443737904863	33.32626086062823	33.775146258251006	35.386074559513546	35.01881284771009	30.77641056608298	28.371808902649327	29.361065225268206	32.286600241611794	34.526971551495166	32.66139940367575	32.93579088555573	35.567096533699804	37.20250897746764	36.999031934469244	38.761182978083575	41.39067498902793	43.99514358206772	46.010316225367646	47.72097889272216	49.70431095956929	50.05593827018052	48.46477052958994	40.21450765771396	35.22511646954145	35.24012822895096	36.54993619926521	38.3738212290642
7	89.69185964495082	89.12603315240446	90.62404086775157	92.06898434604037	93.64333401471605	93.97053696441276	93.8920465238431	93.69206458137607	93.41328987501753	91.57119156679103	88.59348453775941	87.25940830310655	89.1965201768269	89.62593590098582	91.17505830412637	94.44194526089373	95.93177339961694	95.49166525507195	95.05348264971036	92.87979816863174	89.76476507288838	87.33485206406002	86.16381652976573	88.00481706906922	89.16619501901766	82.32022961528887	72.31122603842634	69.82445847554521	70.21552061875693	70.68887983946254	70.87278561559481	68.57232136111404	67.63972462958914	69.89283365821014	72.80170277968054	75.6162533755207	77.10706309947442	77.4854217199351	78.75720111390171	78.02053859701587	79.69002365645179	80.88267327767407	84.66130301197585	88.52839608507364	90.86917761150907	91.68018384146767	92.09380799010843	95.77455620477298	97.22620545967577
4	48.39380446930373	45.78378928502242	48.360167986248634	53.069672606656205	56.419345562511445	58.325442089986	60.51759644581153	58.65669186136575	54.29972851906067	51.13466829226412	47.945136391413165	47.952431403964816	50.37540053970855	52.721185510785006	55.6836499660425	56.1540438591282	52.45341452078054	50.025086400104826	50.52706747939604	49.12351942270865	46.43517466534288	43.79548034582979	43.610176515529716	41.63267357327024	41.53584365145486	44.20633696413643	44.51428562925216	45.652340660425736	46.76211162691771	48.015826848780485	50.7537297247719	51.374530564333774	51.74646821573262	53.011268693773886	54.483310757197664	56.22661476658367	56.79709080414588	54.54344817204447	52.96512408190313	54.021311555476146	52.49717247781989	49.96705391365824	48.25215519362546	47.76672292002465	49.32183125381446	50.47709161962665	50.66330126188233	52.96698194128901	55.63371418511755
1	39.92233204631539	38.31042099157458	37.902808343670294	36.33794585929592	33.4615197421454	31.977159271620952	31.354810494874798	29.481719502076952	25.78370495939801	23.612007377255896	25.225913633208748	25.282004969392407	24.691806270990728	26.015532713888685	27.001477915859756	27.98238846227487	29.18478930661101	29.45265092618913	28.9000363952876	25.44284343172518	24.5906971620751	22.68453080438074	23.167901105909603	23.645308569596498	23.426405232983395	23.128659553847466	23.80331834860239	23.342711060393608	22.49730069303039	24.77254739267406	26.73486106344936	28.066693498866385	29.4794761675024	32.24796136911379	34.38122289827085	34.929514773644414	32.22319240715657	30.995090068221952	31.418643093469644	31.531025469468826	30.795665019454905	28.570391510941697	28.62563260341142	29.857242470135876	28.464985425144747	26.202925244865426	25.933671907183907	26.831888076035852	26.61934085304968
3	33.397396136606424	35.61810419818154	36.29530435022807	40.02784846241399	42.71292400000709	45.9744415072917	48.02735983714068	48.56891296041273	48.288971200306996	45.50408343478656	43.25910399241368	40.59227511065086	40.175232640352206	44.162954837174894	49.10928102790573	51.682655650949485	52.868478586762514	53.25923182343284	53.66599273401401	50.35944038193839	42.89740218185818	38.57504460170745	38.43214555949424	39.06751345724466	39.21710344773667	38.41651048132276	37.446547106625914	38.89274651829741	41.54415480727429	40.69864886366042	40.87661182652714	38.61800265899627	35.36930050118113	35.840705401724385	35.99033033316044	34.837064671657856	35.553409849955095	36.37772885625937	40.60113012314256	46.2724610205219	48.5945815610372	49.93961099028046	51.585330193589506	51.63589193158936	48.17407420471878	43.544366252689194	40.62567655735989	35.323864076795026	33.455665522871705
2	34.66702440469119	34.416468389207296	31.95435798412289	30.94144569194966	28.915924231402375	26.598811049661574	29.00187244490247	32.977366865806026	36.90861828084717	40.604062107671915	41.42791424569492	44.257164817934765	46.205486693114764	44.49843354224622	41.198594430468425	40.13217838964343	39.19961352186206	32.49875225223902	27.400800273091747	27.132581730841675	28.651142792540725	28.147765408956925	27.937352939889188	26.31256757622806	27.669859074631027	30.70133124658239	32.78508262532598	34.99905208960876	35.46859685273255	34.846435548948875	35.35196905176031	34.62414252496062	33.80973747002899	33.353224503455756	36.18861534827787	39.40929774908463	41.80294705866498	42.30586912111484	42.67081611032978	42.15018620633969	40.4022544989333	37.7449508061645	36.443135766671	36.54178300943238	35.39210749639968	32.086416411345034	29.800913667707363	29.729120489371347	33.56460245918506
0	29.61129991579956	29.89504212528428	27.45297202189822	26.731686012257793	28.745029196445955	27.899149802772843	24.855605873852703	23.931224687117858	23.320247125246837	22.030393018226512	22.78242675732612	22.91992035838942	22.846083477136748	23.324844540783136	22.944466823160745	22.039436018278767	21.19832902187147	22.364917379130926	21.995245524401426	21.18956468329863	21.317261688826136	19.484233257660012	17.92816077946301	17.72969932715165	16.889645540333277	16.64834993557865	15.878725774744426	16.973770560095268	19.981947422642484	22.05823566514952	21.377882187345826	22.898406226410838	24.12461430537281	23.251839995223406	23.01133800782659	23.366641368030624	23.083041848938326	22.965935525689012	21.439709892071892	18.009852019303267	17.11252186137102	17.248922489567004	16.808729012151215	17.106418105593598	16.297070065423338	16.352455061182496	16.480240500644474	15.805191659981855	15.98277812474269
2	16.835554124445522	17.4809259164115	16.137812367873018	15.348257179963316	16.70374007117422	19.057574268333944	22.214520854093326	26.041205944167515	27.497882292891195	27.69407620664799	28.589014044903237	28.653401419408702	27.59732771850672	26.109239479487222	25.101306565960464	24.420281676748836	25.760269324983508	28.728817649915218	30.221253634766292	29.69254577015221	30.202035788028393	30.370291474716826	29.849578267240062	30.569363617216737	33.44727000805075	36.78294520675586	39.32895663034468	41.478229005234155	41.20361365860616	39.80601131493536	40.40190686563628	42.20369021361936	42.21901212025316	42.555625180958714	42.96835523897463	38.584814377605916	33.71957299043566	34.24409894600991	35.46981648151522	35.09307503093424	33.16831989242676	31.077210660328074	29.969413570454407	29.61174523413393	26.965863825844266	23.008669832432794	23.63235036863703	26.199344921388384	25.21122757390285
3	25.076970774190162	27.826870183107133	28.234873943885113	28.109377803587016	28.95693409255882	30.281916375901176	31.496702521949466	30.65850580602987	30.713761611356695	32.80398040672481	35.67967217798472	37.859367449199645	40.022246146729366	42.09008869904834	44.323480743012894	46.33204733117466	47.49075752412842	48.628565280225594	49.784519067544515	50.48716251970819	51.347972313520316	51.08140416903769	48.91035075109285	47.434825356206375	47.63204366952375	48.73157425963789	47.204208383614024	44.43322612896164	42.527740645203814	40.269957667252385	38.56387856422653	38.32899299980988	36.32096005767597	36.37824426951644	39.76724495369478	45.455815800267565	50.6495410691469	53.887251970996175	54.959311122272545	54.66017898457193	55.12482685749702	55.312965359916866	56.07539689817593	55.50231992686597	51.94942391128953	48.49767041887836	46.24005016249829	40.32297095038879	39.2496573024936
4	45.21103894558494	45.51110921509738	44.931648667255956	44.028762150228175	43.11098351846343	43.5022201180578	44.117747356082596	44.58164931756314	43.63132590014385	39.42264502788092	35.22474109753679	34.65228796627814	32.27287055369818	31.845288362015538	33.00188214023761	36.07474819726214	35.50476705857154	34.80078338463486	35.126338548284956	35.093217341367364	36.405929541462726	35.972721215778456	32.809792984828874	32.074268242666264	34.144088685483844	34.20539860060492	35.51112305674082	37.83822931215598	38.905084815824154	38.479132346405756	38.86311141119943	40.746741218607	43.374466267933364	46.2651459899858	49.19389161782644	51.88721281373267	53.47125821258527	54.26239209036952	53.79413121201733	54.348668245619656	55.06619100549865	55.88990853876389	56.81251452813603	58.00933368607175	58.581274764898495	59.28780118415779	60.21146331310936	60.30939935895873	60.9104453120774
0	14.878331118372415	14.528192432724433	15.821513273572593	17.36120167779039	17.969492298387113	19.2995306286558	20.63915943176529	21.819635785619425	21.484983653232042	21.939401661060934	21.794381341392793	21.409995930595578	21.03307687782526	21.293659625566207	19.770283982890298	17.62400639795272	17.558717416008847	17.416799361729556	16.899534812691687	16.073819639389907	15.340865560725655	14.660435957258889	14.605554994667362	13.972954765050089	13.030759850089483	13.092105699117365	12.837838935003914	12.338683957061695	12.094035688657856	12.219069637370001	11.80997591639054	11.54802778785449	10.78528559285629	10.043063777596021	9.641740404817423	9.680737072339237	9.644633356402432	10.158167804907592	10.79388070967762	11.031490259905445	11.87446906120941	12.698969529491395	12.848767668673947	12.988250367172604	13.432317190801019	13.670058590974609	14.064622828663481	13.322023362346755	12.928268902899887
1	41.896937838188116	42.67521647671703	42.021059515830004	38.82678981423848	35.854010137726924	36.52726676768982	38.18987402147565	35.23481179150919	33.14749646551059	30.237116273327103	28.52412876345598	27.548111692705707	25.778514262738117	27.027364673406478	29.67886319851807	31.051163156352523	30.149522503902364	29.224100406840435	29.566630966411424	30.1089020875041	27.48386355859205	25.947556717520843	25.806918491035287	25.367507789046556	24.310332467166347	22.611572545066977	22.168730519327084	21.795802757737203	22.0797487689619	20.69114153769074	20.03259965419207	21.655103016404343	23.29644758395817	23.195551431993692	23.138872183409333	22.846103750824874	22.606728074039022	22.968779933217803	21.65871725551772	21.50092064796516	19.979445470307784	18.790588424468957	17.320848882685453	16.809415625869786	16.61221397872276	16.34727804025221	16.37883054884808	15.537937478086986	15.316753923824212
4	71.98378242545557	70.01150571158136	63.63635006991313	60.57062680661453	56.71893228838844	50.13700300409468	48.47747861644693	48.02344928690738	50.758385015740274	50.70081981358333	48.888944290374816	49.01920139869881	46.94433724221993	44.180268455562796	46.25722922353556	46.88075747069691	42.860845655154606	40.35880240498276	41.49024257871229	41.40756974792333	40.95302261186013	41.582992179052894	44.657995639455144	47.40038542576853	48.922516031037716	49.929920610485446	49.17434241204469	47.5202795292102	44.530628669011946	44.97402369174127	47.257717173825775	48.44189387274209	50.10269320316336	51.566595809146385	51.593148045061575	50.59117495868415	51.53391701070639	51.47239591269018	52.065481218694174	55.29294223503839	57.64158219564093	58.72483705953159	59.5868485913382	60.93704189415641	61.17520557808137	61.79366126164864	62.22029729155305	61.70876335796005	59.407043221101766
0	22.10445944119782	23.097178178444004	24.02478016806184	23.813398093935934	23.532259496971516	24.550081639353177	25.836261913793518	25.997620447668012	26.70647728616623	27.644928565565134	29.545861653613258	29.50573309684333	29.40946892801287	28.60470336265581	27.808416078096627	27.039778529851848	26.53731395299616	25.682398640524767	22.686113362664244	21.573739137686545	21.008338617443105	20.463369173448065	20.81476132487455	21.225629926770033	20.16535444801844	19.22667959733519	18.65248906344455	19.304638057275653	19.390933476555674	18.60663386531233	18.543641155179152	17.040852648246158	15.555103018775679	16.161943378222787	16.293241142958735	16.34353426331428	16.647625544008843	16.69257925904472	16.481774119583292	16.17086152385885	17.767775900285226	21.383030750506478	22.96388699938904	22.522929465148213	22.28960062312655	23.06990732963184	23.18034499224107	23.743211692049186	23.1254953811323
3	22.354064948996648	23.25820056716162	26.45057302264611	25.91595860229612	24.087255645982612	26.07897458309744	28.78979113031832	32.478949281235806	35.08370946170017	38.422358964806556	40.302143175103915	40.74927864692188	41.37783011602518	40.80020803929146	40.7084354830107	41.89406088424953	43.695524225817124	45.34243490366619	45.89165123054072	46.60334773174785	45.25191707557143	44.834131108164584	45.165323608265425	44.96885963845221	44.65757635155484	46.41611532102925	47.980840723434085	47.705201228879204	46.00889067362999	45.45044677902983	46.10347675390744	47.77754908351149	50.58136432181624	53.76258221737953	55.906012972610874	57.55063568069975	57.367459914522726	57.43475443404117	57.31329169085201	55.04565465920888	49.93978995869026	47.26367667999371	44.56770154689338	42.140592501065136	36.575783802164274	34.979801410632945	38.414913499963134	43.335848261697286	45.78514674299909
2	18.35525947454107	16.892807682390966	16.605759430349746	15.348883891612033	15.551013569394511	17.93179750160525	20.365624607571664	22.150968150099022	23.03291573985386	23.279613644942078	25.835913655051414	27.1750216888024	28.035843076793537	29.18869245563553	30.582424838373495	31.423696978671916	32.28657925780482	32.59350918005139	33.92368740140664	34.89965241528636	35.96197888753374	36.89223358398833	37.59762412430815	38.58448666961249	40.826798716519946	42.13295421239219	44.694525280044665	47.30847317471429	49.51547328641657	51.535292500784045	52.30686856606999	51.41584091342195	50.708062017021874	48.66805135669076	45.54430330553429	43.49458962954813	39.436662542432465	38.24365610499142	35.73081631635479	33.58717439223107	33.88851381997804	33.53070094366532	27.73578268120911	23.483705932308066	23.250850358896223	25.160607441693877	26.812218642853164	26.065117866092503	26.049490112443603
1	23.667682823838923	25.414539268664694	26.756775314782296	28.97189750376939	31.30446947135619	32.241908186944144	31.972764704297973	32.79780748617008	31.59375864815477	28.618456330379082	27.73912311535775	28.243182161512937	27.715476717330873	25.989161653092275	25.425870221486463	23.896700112390164	24.193246963982272	24.355962875517648	24.61175483205295	25.14337355354039	25.387062139374528	26.789684953303222	26.572147835800102	25.77368236794923	25.504901432996068	23.29402598546459	21.21470339946844	20.296976120075254	19.549795263522242	19.045353420533637	20.94940891728357	24.450822772724443	26.54705977431608	28.42306543250267	29.261798719828665	30.136144837862677	27.312869595548634	26.817761708990854	27.086190025756235	26.454515728209017	24.57065648810852	24.04290927461563	23.58652418139475	23.040402633348343	20.19403803284421	18.27422327660109	17.921194708521178	17.74438812764691	16.552729659914103
1	21.749981124689498	21.845381683240632	19.492252163686892	18.708032998517083	19.98872864140685	20.53003570099376	20.642785171817117	20.698109946064008	20.42513963616111	20.034479787563786	19.582807553571477	20.599577504813517	21.88251027428473	23.075530223707766	24.264895284183364	25.1377201407786	24.981176416164523	24.67328626076022	24.20626461128989	24.653076569028364	24.04144356392643	20.92562134738592	19.7426843854159	21.204665610186275	23.049300041720322	22.874763678133412	22.73961164787203	22.739928623139928	24.640094469504227	25.786932480722918	26.5740226837065	27.857414727463443	28.60955906265635	28.09118167089355	27.806733445146588	27.0653214164974	26.403604611469696	26.036567385961014	26.1724945664139	25.4655244334825	24.69440531962269	25.741004944760654	27.491353467930395	30.234039773055464	30.89865127869037	32.375431162230186	35.646697966741954	38.800752514397956	40.533921405421914
5	68.03282644730842	67.71622357294336	68.98306301192297	70.09209957271467	67.22847224192789	64.61172224761621	64.01613864560213	64.43723352041224	65.89754002609321	68.07136651896718	69.32632589828923	70.25598010756468	71.14393501332275	72.24573279549847	72.90744823782755	73.86566127958845	75.22886241215502	75.42156728629786	76.44507943275588	77.32980446530664	76.39364510236062	76.9819623312609	78.70046025389824	78.96080470593998	79.35970864975846	80.62055955030134	82.81414344032339	82.71289922451204	80.50207441039726	79.20853890747289	79.69551894147028	78.74054905665876	77.72128167087378	77.4199127738447	76.32692178004366	72.39003694448138	63.276088441541546	55.857956644715166	51.384018064356965	50.62863930952355	49.50493323994641	49.54625235864902	47.53128117803909	44.87954722617256	44.50312940408298	45.18662397821114	43.34976519701943	40.81749262736541	41.854347243977514
2	34.58519259850819	33.94248941019481	34.05668359984895	33.39697065567502	32.21472823387107	31.552556217074795	31.58804769137887	32.99079502209182	35.2234024280965	37.55652980143972	40.32805702506502	42.77159695606778	44.594398048050934	46.04044405596446	46.50479013936407	47.422181347934966	47.57240617413132	47.666796919322955	44.89211211617247	45.99416680197406	46.42478507450578	47.35252376717561	49.490412860033054	53.16137796626522	55.42814570523308	56.024938145956504	55.76004929995051	55.46428876101102	52.327371357924946	42.9468491572561	33.491797850101314	31.29320191697183	30.89923722339244	31.831405517771955	33.87111518875719	36.13791720664871	34.19143985661422	32.081914601896386	32.377087679495965	34.48755914092345	35.472298691419084	35.10180789964242	35.84594925877618	36.36935297617412	37.37434360814646	38.308957630898064	37.9873264074647	37.50291226079513	34.23260832100142
1	25.275260116291797	25.184336694001345	26.34525094335849	29.77290147092458	30.4966506371723	32.20518430897496	35.668470621918416	37.94484558586967	38.18784894460292	38.78837484659138	37.67713675000331	37.9075960636958	38.6038685459546	38.585897505481555	34.85395847660557	32.934106210475065	29.49336987533212	26.56869080641815	27.85273247408408	29.518706812590278	26.74926535194244	24.040800394269567	24.16430923071611	23.598679252934904	25.15813988259992	25.91445222761792	24.484126849415432	23.796493110924775	21.684295156692514	21.379848253228992	21.18053621875131	22.57929008177687	25.771541063302305	29.04809537690256	28.691269813294884	27.22126073736728	29.06248713252352	30.835338928012945	29.42609593496655	29.006935222837544	27.26255522913234	24.715864790166638	25.60815276695987	28.97164605675896	31.966470118941775	30.38719413102719	27.980833831940238	28.134909441905492	27.856974635482175
0	23.858282357703875	26.641507084781658	28.61730138754871	27.462324224288505	26.601898305036887	26.422388213957053	26.095406944344163	25.178477921348325	24.33323038904309	23.701931922497202	23.763346999498154	21.888659141716886	21.28048652485045	20.3499835881304	20.530175366885796	19.30535881861423	18.44364841028643	16.933184652605764	15.98990385801454	14.814994091337535	14.525677949351563	14.646902187019888	13.71707911475742	13.083709894470244	12.341439403728529	12.040374410118119	11.495174423180966	11.380518205440152	11.355153627549793	10.859006262742694	10.476661867962111	10.336704449335864	10.35248001368616	9.929110557732924	9.624535210330563	9.732101686932936	9.388542400780807	8.822058704245931	8.452582175359497	8.422538518681637	8.42518046315864	8.17202886239643	8.095782682548291	8.362977098050415	8.414117680783088	8.421847363679626	8.373124042194029	8.011665212547019	9.40795736567403
0	5.855099827607035	5.907934799108426	5.667568556777967	5.553836025707728	5.6953756689450925	5.6480926655530155	5.450244866584161	5.602591178906494	5.511132664550476	5.629049318875705	5.5981009649981	5.474028239643448	5.442789101702003	5.329361712631215	5.43772753395799	5.377536765354801	5.430315664541493	5.491349657815573	5.279477522471061	5.101302436126436	5.102524266141194	5.13559200069706	4.988014001548781	5.194951718806543	5.070688669046115	5.015856445466038	5.160675949500858	5.169475501172487	5.051638006749544	5.269765688804069	5.768022107594029	6.246843153990183	6.4890369204537155	7.128860534694594	8.021280482759416	9.362672944350146	10.54901630197754	11.38505489054738	11.654892035276571	11.736981987020318	11.768656370454718	12.509352017976463	13.207855258934186	13.6427116452033	13.334947550387707	12.780664472195019	14.158060765740158	16.255467413804674	18.277292932555767
2	4.781327818494829	5.375464508853126	5.823404200500316	6.069925830093962	6.193591871855185	6.236145517041163	6.486552431893319	7.36343807464293	8.367855641092866	9.709551467508113	11.268544149273229	12.392918283802837	13.47107198142409	14.394511512172917	15.13134882567859	16.234045333208464	17.588760406892934	18.56316185409105	20.55652476793916	23.38953294259082	26.596483140205194	28.662880075492687	30.015735884767675	31.161818528242875	31.69949323214612	31.60926822174892	32.16803392324537	32.83024681508712	33.00055877506864	32.897554405355606	32.41454213481564	30.902025584530428	30.821483420595136	30.679174869165355	27.380669972719733	25.672995916501623	26.531136593815614	29.28163999505738	32.475206770960256	34.06612613152304	35.327323798975506	35.814694510031906	35.30860182074398	33.28386430327539	29.63005369485252	29.6331434503877	30.8131469592845	32.84904332450181	36.27584138970103
0	21.279654599566022	20.879323292519228	19.948540870723473	18.311128446067585	18.578535186022663	16.444396620546332	15.065405272184845	14.829744504094306	15.065366689615306	15.337444612822889	15.487964257705505	14.941591284331283	14.754191541357137	16.102578684138507	17.565444031953607	18.798031001087534	18.924272862690167	18.11007635008433	18.784672718948418	17.60490273645079	16.95455903013576	17.064805628187447	17.60144097125996	18.063104444285415	17.073658652073	16.272666594591335	16.342335741758838	15.244808818042374	13.933425462059986	14.84723019178699	15.478021878806365	14.011069791407046	13.48192591464893	12.91696145169248	12.804082167191053	12.729014393180298	12.194582391189979	11.355442499369074	9.769226242058794	9.598433451000632	10.885889142060059	10.803788521079609	10.603309919455372	10.092723806359945	11.018316041044361	12.2063750404069	12.39409343226795	13.632754728032651	15.606546537925519
0	18.85938583127164	17.829084629397045	17.316738590968342	17.187158049824568	16.4050379134284	16.131530490881076	14.830272150382417	13.738516194510462	13.138917114338236	12.77019725264238	12.458706825747004	12.109636895672212	11.984902729617083	11.95363021897147	12.332541733117376	12.66253696446547	12.517018648230238	11.995137727657744	11.220309847399704	11.493976148124109	11.40694119314692	10.92913890863102	10.560562829005928	10.691232246633783	9.94058119595286	9.696069342405881	10.023543570118076	9.704603969120383	9.316043638839098	8.98093054977433	8.970757462807349	8.526351931783086	8.289418397770786	8.281292184233404	8.180280627559931	7.597322709102756	7.872017372015044	8.712864231426822	10.266360556161064	13.375742861996947	16.833509369700554	20.833926889777022	23.70314616781652	26.432433390389733	26.16242020217688	23.89139899185614	24.24696666786553	20.55183751824392	18.373531726531812
1	12.271384319926733	12.373607027426074	12.19683254303337	12.42423648302641	12.139632849016088	11.702803923473224	11.23887316625186	11.346973045541253	11.29408189509356	10.649441489777242	10.205668535482086	10.10135915868237	9.735288505285437	9.63341456082581	9.630025577589915	8.884140934769166	8.337693153041073	8.558640565862307	8.602816570174628	8.468782989480355	9.094011385809745	10.715117718578897	12.131921734038187	13.574315297465938	15.104574311900587	16.9176858263877	17.52395045086645	15.520588855745512	15.158130262400313	15.859797051069094	14.789310521236542	13.449345340798613	14.361671872527518	14.080882211051657	13.880510139380513	15.336302855798255	18.096645658562263	21.182535905078545	23.643983294901197	25.52158296511209	27.262641408824962	29.5288113859338	31.577793597071075	32.78256337773024	33.413913856735064	33.32581667349129	33.030328870509514	32.31355488898971	32.22155133212608
1	34.88038132967832	34.031261789112335	32.000176246039715	32.460698550358025	33.67384491178178	33.28901275962822	29.851522102408406	29.092702777500794	27.968795414215876	25.23245633200523	25.229101017106842	24.017368736665272	22.18700684129551	20.863614423314548	20.95193331471094	19.353142144539085	18.80526221885287	19.529337473683128	20.304558357951308	22.832012992937283	23.25501627174959	23.63875188198956	24.47162174252465	24.776503999623703	23.99779289865648	23.64195847556804	24.42862717089541	24.10302175447659	23.263804518810513	22.860131181067946	22.69993847617129	22.756454052317608	21.15462350943208	18.893462322737843	17.768810952060576	18.288457360988097	20.74730023938325	22.985361788824058	22.38829559535924	24.03930097780183	26.832732579514328	28.345262148582957	28.235056682450622	26.472241565838534	24.584849705188862	23.596759238540667	23.65982738684708	25.943256267491904	28.527193405080233
0	5.485421807841384	5.501755143392977	5.487008630718584	5.293058213139861	5.231693754725588	5.215642270586358	5.110309094580083	5.113020809691864	4.961099929163261	4.930491074552519	4.814051151603812	4.64904951981104	4.848607930300916	4.744947234952074	4.7010190929294104	4.580514856898389	4.527795971709249	4.664044699551422	4.767806557870535	4.553518533570291	4.429123409829806	4.532359169792169	4.459903491260627	4.441506535592356	4.415925661072496	4.199510724307216	4.073148512596216	4.13847889930687	4.044717410120102	3.986242915494214	4.07839481073122	4.023158011364359	3.8441323766930537	3.799573788690782	3.801669700085926	3.9113236891990617	3.879927862796368	3.7942326517306677	3.8470145190675953	3.6427675019744794	3.551011700082852	3.614248379890417	3.762459399460436	3.5995901511163093	3.6275077258122264	3.6737148049865285	3.6042801793984913	3.5104204733766458	3.5218338100032547
0	4.941815948981638	4.739617968269868	4.653843308930223	4.540348251180827	4.343012380746738	4.20743047381561	4.198222935791036	4.291264761444949	4.212793916494994	4.23290284713775	4.0603498816391514	3.9352823331002935	3.80860736717853	3.9458059427197623	3.8742509390569833	3.912311681261063	3.959557417829756	3.9617256867313038	3.940628071407173	3.8790298343496983	3.865874516821884	3.927271330489584	4.038531844439842	3.9774643877370943	3.9063440220176355	3.900710831504791	3.951710763389831	3.9416058479140252	3.9303102678302135	4.1603916620374495	4.173353268525278	4.1335343106059375	4.141656286081884	4.038785021119888	3.983901782276875	4.026917557309765	3.8405449206213977	3.805267915046152	3.8659951249325952	4.061704058782846	3.849643884747283	3.936757249084308	3.915956420844674	3.681033324476368	3.572399816170515	3.624215563089929	3.700324810169152	3.6329992393696644	3.570406114548577
1	24.12605665024684	26.69203839335332	27.844399915039546	27.100304728985673	25.54869273810135	24.71367131849328	21.379021478006198	20.61598562491775	22.43610723707392	24.324995074526225	26.247865185040446	29.37369396883304	32.3207614787165	33.99300637528609	34.82290051642581	34.13396061724907	32.42540390334751	29.815566037873925	28.793291186130503	28.720960418590526	26.30926987619698	24.39108531407302	22.790266891417456	20.794796090026196	19.9871460068078	19.709900811109414	19.036205871075765	17.65879464529909	16.365923669639663	15.145445546402744	15.546631811243557	15.400870998935549	15.305912018574585	15.119552659162391	14.707879868560727	14.652949475001801	15.09790840165119	14.966729307793312	14.595326432059458	13.48121527959342	14.931765657885448	18.6761856587578	22.541348871019277	25.717062375008055	29.034137006921313	31.4882986409436	32.76340609815159	33.48323126385448	33.667317366172824
3	24.204965692244237	23.736666605955406	22.94758026010357	22.95736847482825	22.22989387838783	21.28841436731377	21.603499047129212	19.951948023425008	18.84685276903519	17.903284082798187	17.346459749452986	16.486455085110645	15.883481405251393	15.265511519547303	16.60107311856567	20.37679343547581	23.204268405299246	24.86767468354816	25.77911223800441	26.20593882709241	26.721698387002206	26.883802223479776	27.905346302300373	29.144859702257197	29.2446624984499	29.795305579889952	31.36912874113226	32.96046016716572	33.93201297937917	35.23084367489889	37.253922943395715	39.86764282687913	43.05750648105505	45.87229450124069	48.147090844206645	49.24143966231036	50.03255035370766	50.39633777945124	51.23090426869907	53.530716577816115	55.860616757001935	58.02646876544409	56.990170499241756	54.57912932586224	50.38675945641765	55.279841689107634	60.02262594251688	68.13140629551343	75.07954864574697
3	30.758218811730437	29.822943411509478	29.656629112749926	29.624453022209764	29.550294344648503	29.899813669591392	31.14716777889301	32.63136480651641	31.66836011857926	31.646194859928272	32.499615300049655	31.443812959962624	30.83572411884975	30.768946591624474	31.27992246215866	30.91679957666677	30.46955068631862	28.927476640995124	28.764691486563354	28.829896017155594	27.269793550641204	25.864569045156266	25.43558055118032	23.751898558728243	23.846738503839095	22.886248660354262	22.195337630825676	21.801424932730267	22.879348473050438	25.93351479108416	28.254651453305062	28.228721426287734	30.847670285937596	33.893346025489606	35.73321113470388	38.128677569603305	41.342247893024656	46.2918963277099	50.85146849323683	53.59558956803433	55.58682652935305	57.11307795008634	58.23377395452615	59.54726736809675	60.37108532687171	61.5113684327547	62.5302435870987	62.95485926879287	63.357650521264254
1	38.01479450055364	38.05914249465799	36.451302835833054	34.67549382080584	34.55206376040522	35.37244750885825	35.39158055527166	34.13244048821065	32.9610230365551	33.75184941724115	34.351636092505245	33.127487386302235	32.52590731037428	33.41522596141935	31.607986274114403	30.500569389968096	33.074909646222714	35.550269767876856	34.94610917316792	33.1643819553654	33.2622051878473	34.849774415726664	34.1048662145878	31.88664470362	29.956815573447166	27.15947323614769	23.97863803560916	24.1331543771152	25.410583791830238	24.896347951995057	23.715812690224713	22.090899605863843	21.09554457958735	21.151285749821565	21.12980058952235	19.05971043638672	17.414215332439202	19.117941075895306	20.9935639269013	21.687296172353047	23.36840256955002	24.400737607199048	24.85454637803728	25.145174565036783	23.694632220675523	23.553125845534325	24.26836835839926	23.69475717446486	22.14594178077002
0	18.285815815719577	16.972758102688488	14.431253630800772	14.6476509254787	14.64454705107123	13.70958579497041	12.400311338944698	11.642241101130093	12.101609211539484	12.006576612325738	11.605218849269367	10.813647353214007	10.405623075675665	10.699371109569649	10.38004018418791	10.223835730353235	9.93984604257009	10.064849444667171	9.88304458992789	9.613712276989128	9.42827385848252	9.004234037648937	8.949693363440277	9.06380399535988	8.777571541403235	8.148929801219873	8.387279543709937	8.017165989398041	7.977665926772663	7.665089693671822	7.373706696799855	7.501381065308404	7.461053465823024	7.662728762641136	8.517698667188535	8.141660958437996	8.270397189197494	8.885974861428283	9.482312131221606	10.743894310752536	12.583407794705984	13.7260411172146	14.595088136684941	14.985969114903371	15.354387672358252	15.258892673479366	14.820182374487532	16.965718789310372	20.107327391615154
1	15.726626691674902	16.16580787506228	15.763163890908022	17.67643915102755	22.586611678307627	25.61559529312762	28.94742909650749	32.066392510059394	34.95671142005038	36.425173338806985	36.731277552233074	34.57165272016192	30.775488926474846	30.14434917171751	28.792579009054414	26.747274552269324	26.336743789798646	25.851117929071023	25.777470687844467	23.47497054658059	22.553275309560473	23.59709259913016	23.49008127197653	23.067896845414605	22.4125875237295	22.585757596163152	23.434026875320143	21.798702589940664	20.802563156376554	21.554493204318202	22.373488467489434	21.293034379459726	19.242651598249243	18.598698095370466	17.89124664716496	16.37177049141266	16.61096445018209	18.156986043834337	18.689685049927096	20.214859617793955	22.908009418033227	25.58381177539995	26.6583179730723	25.971802716162646	28.78926137160865	31.948670110225958	33.65802053879461	32.38921379386453	29.763035449869573
7	43.32940416469713	44.30905173354064	44.92298113883681	44.33566702031744	45.07962995425117	45.284905260095265	45.03671197740988	45.0193408774512	45.47556848127376	47.496513364304626	49.89930761776844	51.890304798309714	53.52813180669839	55.82396277100301	58.09047605707227	59.49802293427952	61.135606471033036	63.04401316469966	64.59388868186693	65.87268163445873	68.19069379631104	67.7684376711091	68.4708247872911	70.34293112432887	74.53951960033443	79.71814087811605	81.50551387551258	81.43145639519247	81.96208190891358	82.35296099902763	82.56648778450348	81.7920342556871	81.65081838303752	83.51218561080618	85.67707362988357	87.04890056788143	86.83755907177229	85.85635160714068	85.24567002198704	84.97661413054142	84.83501425980656	84.67797464259948	84.30310867887503	84.22031597252705	83.79115370322874	81.07879676058782	79.51910196048966	77.96515278181381	75.45599692582276
5	67.96457914641933	70.3171510728023	71.1952322170627	70.9626008085812	70.59116208433147	69.81743852501342	70.12274925910077	71.09214895689534	70.55218489856286	70.55989795884449	70.45375745484222	69.02545708363863	67.54128969781482	68.36645321160319	67.07765906732732	65.39213406553871	65.55827008673694	65.33350270450153	62.26855556182994	61.1809802491917	62.498000737204904	61.33155118119325	55.23271020677101	54.1783190921368	56.226826569356135	58.930270481328016	61.38440898185104	62.81025642283533	64.36481479831203	63.94191565726551	63.745017098641895	62.03282637386005	60.874317565564006	61.4266199350742	62.99465952062412	66.00702175597829	65.62014806154758	64.9047453487567	65.35632086221077	65.74800412213565	63.53896529830767	62.69950912971347	63.76011093142261	66.0664704711392	67.01672466028302	65.5186563941951	64.75424994113764	64.06739273831906	59.50703317209957
5	54.80287926751607	54.73116989583332	54.42630430498217	55.595663791532004	57.55064146573422	59.02272238730776	59.34498539983878	60.265546593070304	60.0347710372244	58.21469735990441	57.65858478317363	57.4408340726253	58.12641246480948	58.74732892647121	60.16470295754901	61.4435391315875	61.781400779162546	61.28690211649989	61.02221223454318	61.0795222809782	58.8342567872434	47.646781088985904	40.696392710716346	40.267034798735345	44.77980438689489	48.69354319513197	50.109783463430055	49.80323184414432	46.28473754007965	46.287701950082344	48.05739474259698	49.32307710026375	51.49997881586966	54.69637952775754	56.721738260781216	58.984094615143825	60.29985102796799	62.23565649247459	64.40099032732378	65.9330773663339	67.58071194466677	67.15165336628814	66.5525637783213	66.75349506423056	68.05489353422912	70.15430306629187	71.41502080335484	72.65568727635514	73.03134695055104
3	30.60494934853245	32.52944872587564	32.68045082752472	31.298954199357564	31.057613518784976	32.25201040993066	34.795751508211815	38.57362208579885	41.62101440526302	42.659438890203845	42.65932883838447	38.58996866565869	37.32427892641734	38.02102945638571	37.80802334082773	37.31506539292985	36.68296861740011	34.84869072083939	33.96349528801391	35.38531746273526	35.46235184437059	35.607103761818095	35.010863133320136	33.471774505666716	33.57503709805132	34.691587904246404	35.09884248344701	35.08967759822434	37.44647512565132	40.35462509361154	41.97306459117832	43.39245867034465	43.78746026217287	43.16617580249369	42.85524419763673	43.61781695249936	44.95722110221849	47.186983676970016	49.5492897469236	51.011614595359035	51.77025742070966	51.742222584421015	53.97837439104956	55.44045210168359	57.659557724807385	61.34418546780083	64.47659218797756	67.48298062224049	69.08925722829191
3	49.5596770592477	52.45816187930165	53.972574391561956	55.115685936394	55.27272519453715	54.99371235556294	54.23313928042058	51.821810527773515	50.060066540182206	50.64535629070013	49.57819254046937	47.90768825445036	47.4740008435461	47.01958653386853	44.56731026049391	41.27411268368466	40.16648310781537	40.45688265088325	39.68114698448289	40.42419695379767	41.78700129431671	43.3601211183856	44.42789157225045	45.03504983497541	45.12480515674266	46.19563805890108	46.369673952513565	46.79944288669075	47.74552265459171	47.565605463449536	45.09907847617304	43.929838746045945	44.834022361225735	47.061913351613846	50.382033008088186	53.57652760090058	56.40181525822322	58.122144642380526	56.987171088946475	52.5659553719766	50.86444039013824	50.41946934547429	47.680625207445274	42.13286609739264	39.37160538786251	35.50825838749449	32.078164024723854	33.59533963851239	35.94909409793312
3	52.24436940551143	49.11864832672167	48.59091997959134	46.985832831089894	45.01658814304876	44.6331995154296	42.98172170533178	41.11712462866542	41.50783843271072	42.68099603682464	45.98400411462046	47.179682051238316	46.48871294841411	44.46343093792831	45.09475938802455	45.12986378339991	43.65470461653731	42.62532649864828	43.01325543751666	42.03863922535944	42.69246866250423	44.6675330303986	48.394781119847444	50.850141146853666	53.82542513795211	53.64492006488495	52.630514736496835	51.91214901674165	48.39305453317444	42.312357455301516	37.57580214471978	35.79707684346246	35.35685430981365	38.661420322704	41.58176173478213	43.610782292944194	43.01157898802192	41.998731092904336	42.01115712616012	43.232582804050665	44.921974139156426	46.28939626271949	47.63575840266379	46.84499054114964	46.38965731448861	47.53326464108183	48.26541308589808	43.51285574741911	40.059221337361684
4	101.1717449566562	99.66661832292982	95.47518233527667	95.36854832221897	94.42632990106141	94.2914713842606	94.78880133123695	92.02684315088192	85.59148734358062	82.62625342735244	77.1261811912601	72.86942835198566	70.01043685550337	68.36411319312474	71.93599489433909	74.77132202690188	72.49710347795252	71.16804938307327	70.38505517009952	69.75350250626447	69.74240945621838	68.62843725723502	67.96205341894203	67.91919146473974	65.26545682943322	62.499645002027435	63.261817491110804	64.06283813975709	62.73595380359118	60.6740125384084	59.52893204192131	59.0033941772156	58.14256413695006	56.398467574693775	55.14582039760867	55.443844589944256	56.892126445239924	54.80053487469531	52.906452482386335	54.094537226202235	55.22931156155083	54.47743482601085	52.15938839584392	51.38260403477551	51.78934502139027	51.78371752589888	51.998903196860915	52.28161187336995	49.31142080552725
4	48.85403953728928	46.97066951485411	42.07243626332127	37.70514769206714	38.64485554070005	43.02005241612612	46.89364320650968	48.30508142614678	47.8229006027857	47.58676946462147	48.02562067826946	48.328905072393894	47.69840948256326	46.9892837513147	46.289239353977024	44.68657740015195	44.53233791261361	45.57805299019607	46.8229974873007	48.835576403137225	50.9246760448403	52.291761989265225	56.72554164068856	60.25991531647239	62.85868054009506	64.30589282939113	65.44514145009585	66.3606580201764	66.32123863109368	65.24946535826017	64.17177468124807	63.06192266080066	58.60552853134874	57.16144012185317	54.99783839729071	50.34863411998296	47.15664780033609	45.38936824140313	46.22698641460432	46.19130690193642	47.168337708992304	46.916270185128454	45.18260991309396	41.75613130498772	38.84790258646321	40.109660803826976	43.40678229282316	44.89314349540975	44.86315184096789
7	86.17097605570652	87.24482598823653	90.35355216828019	93.23425075858117	94.49948477736334	95.64214360051768	97.78691441891316	106.09857728615111	107.92541998234866	107.7971151120489	107.32751052356386	108.53972390566216	109.87311036697788	104.27303605888383	104.91973177268817	106.04152484994833	106.16252514697541	106.98262950992911	109.06910965202441	109.8175490853305	110.00434700506443	110.04288266566242	111.04618411572748	111.37773360689309	111.65577349632206	110.6621119926362	111.15038109574196	110.77673818857517	112.24950473009818	114.07859540161938	114.97524494256459	114.09078216902321	117.47046675073365	118.7958050458288	118.33015446797003	117.61536410619757	117.93248175756621	117.49492602717379	116.87905697187324	115.8458456403059	115.55629146592695	114.89310258799195	114.90787427306364	113.54213941132227	113.68821994171698	113.24906528979601	113.40982007927633	112.99013120458616	111.95807866770404
2															34.406616243553806	33.52072083549516	34.962493627892535	36.46917378547466	36.89722234414194	37.1817567097851	35.76838757673133	35.121106101431124	35.80162906033687	36.59587535309243	35.686273013492865	34.917418656669604	35.19977026587554	35.0579735244461	34.022312399759194	34.22502662979206	36.14220365088393	37.827177617856975	39.3905316645562	40.955005134964516	40.80574910974883	39.904556925855914	40.83913022410162	40.01857378199896	40.62844074001401	39.82723593562266	39.94472094343254	39.56082488691503	38.70663607561841	37.11016997449329	36.360154653574504	34.846433910881345	34.254593990092985	35.42081424770235	37.51542203140622
3	50.19898623972323	47.63931576795289	43.57198812815699	42.133892830028806	41.78657478551451	42.46625226197309	42.736233845609455	40.90459022616515	39.15723498553289	38.68301261854568	40.21588450584404	41.10847765103625	39.02554487134594	37.61627951380383	38.81791555705135	39.16366215976397	39.84618115756049	40.34722437483772	40.87897083526393	41.29558105764613	43.98183007047924	46.283616083861574	46.811559003372984	45.70162649483734	44.15148767403348	42.21298698008296	42.156947709974446	45.144300461688566	47.57027030425686	49.54867133372527	51.10207402828342	52.46652230692421	53.09415249590374	52.20112515229507	51.04780006584164	49.174480046834134	46.808568294450275	43.99742036471245	42.10123806537661	41.19151339823985	40.38421668882894	40.34983206853505	40.28988656768158	39.42371365964395	38.28168087036747	37.98173051756515	37.693010225156	37.0043077921162	36.34475653797129
2	50.77296112446156	50.229511087911405	49.29601635076689	48.85509647051727	46.37125364664079	43.539709359141995	42.514304662833254	42.46047466849462	43.172656120298925	42.95436676208212	42.8943971469006	42.71906372965664	44.1964215077978	43.601968844433244	42.53622307200208	43.089889691846075	42.779712487400886	42.60034339561208	42.86057597053731	43.37284042664015	42.33567013911679	40.37437503119165	39.54365072412747	39.256467928508734	38.60156347289431	37.61242673397442	37.765795057185805	40.36689551170905	42.15539098869493	41.3041613347204	37.04618321060549	34.405940314821684	30.637594768933152	28.047366637932612	28.269776317174994	29.279872159703235	28.659422846686905	29.239737378548448	30.637740797567854	32.831530809258815	36.537807915796236	39.72163908892346	41.7127354822474	41.97582579535866	41.433453925658355	39.451250306410444	39.25483618863286	36.776037907861294	35.29531168912758
3	37.626355781296006	37.606206132728346	36.97520245704533	35.729458696751884	34.79582547868962	33.77138631178768	32.07726836307949	32.39991047159471	35.74588726386919	39.38476040968514	40.637125926442145	39.39593524970615	39.08253071963108	38.644758249070705	37.790123437205885	35.77493321627176	34.51506882820202	33.935835298050854	35.254861164178756	37.89979564860065	42.0711059332895	43.622719573891025	43.172399466739726	39.56932073687755	36.34802026496528	36.45846000867275	38.26589242293651	40.54308035231722	40.85735103569364	40.37093135171735	38.87485200338271	39.69662254621946	41.522401876009305	42.93874426154786	42.78992637355443	42.9084924494052	42.4159639458953	41.71651559800115	40.2932353488635	39.65986933715994	39.42065849302447	39.7770028479142	39.596840206414115	39.18702512774665	38.17366186649965	38.02598983652975	39.00069877117882	40.702275834324894	40.612264604165574
2	23.53889401327269	25.7070013370121	28.836607788122627	31.327362711853734	34.30752229960831	36.291902847204376	36.48246256771938	35.67243249448188	35.35714070475482	35.30894956572151	35.628343229663386	36.01129132161282	31.52857470757031	28.053887962385655	28.97100265007222	30.584923471217294	30.603502407243116	30.160230164621467	28.19335092676594	26.189700520410764	26.98898098772766	28.642299266894884	29.95468662296843	30.928588335949136	31.66120877663829	34.615044722890396	37.6217355633788	39.89496312415445	40.61825389608693	39.397523368697456	37.92163704234902	36.20395267278679	36.40134657608438	36.020195214387805	35.9092462401239	37.24489826729428	39.033179726652904	40.96847699856539	40.40007124479795	41.75366855821645	42.028559418961905	42.533886700471264	42.43153064872816	40.53652976741426	36.12471364426926	32.24473416881468	30.78856748513613	27.76775009460493	24.219047313309126
1	15.493013388248153	16.918226552882572	17.31154916938301	16.82015743999546	17.12440444007447	17.161367268462687	17.52245846266157	17.997857630945305	17.8962942932195	18.69921454361255	21.00596472209147	22.364586439085926	21.21129013901819	18.624565583566433	18.207123741820403	19.53590539251624	19.81965388849224	19.34014286793157	19.851434026814267	20.158088158957995	19.57027340287035	19.096675950800808	19.706418647870322	21.437730307201143	23.128102562319814	23.41201101277802	23.268431184140667	23.81929099643477	25.550510524946805	27.55546045315637	29.71574700042542	31.68935409184448	32.315316047474525	32.63173119693138	31.865944810066544	28.719364629691746	27.083549188474215	26.58818292138844	25.02685206229469	22.982417513613694	21.98446521390609	21.403525617885357	21.30250451759228	23.312950708655446	26.042192306535593	28.555108726135188	30.623898731755112	31.287601303190748	31.43099023177921
2	63.243173859085374	60.89883706221282	59.48571225422936	58.55833205437543	55.56040427861959	49.19178347137966	46.26955319173815	45.873565292335805	45.86116797697098	46.31812312395335	45.29453539106908	42.41356329393025	41.041229422546394	40.46558980343728	39.37771127558947	38.784106454611084	39.226582803958344	40.26935484855167	40.59733296886969	38.254451374551394	37.37134076473975	39.24299070647987	40.58975925707926	39.92602303505113	38.74422223296118	37.8478347744471	39.30571262578922	41.58019262546663	43.26490974702413	42.07963617142118	41.13030411994635	41.78454819018065	40.447816989137	36.0813483013968	34.58941931549735	35.577764639949095	35.47760791170334	34.45179353727413	34.52523799852014	33.736025553053345	33.73432658008466	34.21452038277122	34.650993648091614	33.63971474729154	33.391886965040875	34.443980093282775	37.64709090868083	40.532974711644705	42.65069026415775
0	24.222843496558568	22.035764982527272	21.041125445544147	20.656203747512322	20.226546273739913	19.33447182555304	17.30019772100377	17.71587402715188	18.783473004946714	19.008329679926234	19.046863125485753	18.980910372878192	17.148840691813135	16.425742930469905	15.911523978737414	15.519708061138015	14.952755332696126	14.257322080821261	14.173047702441819	13.862535369074294	13.640344366606042	12.825958674135297	12.350539782668491	12.177052383644085	12.039507320269358	11.328640587916041	11.035185821085157	11.482001717465826	11.203497596938503	10.856381093256644	11.640658286835984	11.754533280424646	11.394179786803285	12.001653936953224	12.72704532227637	12.816565736878108	13.03938209141334	13.545811952382888	15.022713731467045	15.228815926076864	15.17131643370585	14.771317565952764	14.994924007886212	14.28093321263238	14.160597015379103	15.24846284747613	18.204209566648817	19.99569822848813	21.04485267564095
2	20.808488488999117	17.558492929291667	18.571907205333765	21.0493636935083	21.59538688618666	21.26476003586661	21.73616731843123	23.664701839105906	24.45869580339763	23.7378061568897	24.218233851793624	23.453308483587215	23.394752636783753	23.875450142826075	22.68520208340103	21.901699662647136	22.111218486418103	22.003812671944484	23.037550094757105	25.87222787583345	27.64885938941935	27.379489679759512	26.996030031924956	27.542041252957027	27.489583928162766	26.70500959624988	26.61164005377129	27.239357147358955	27.41078712467044	27.003777524546734	25.356165254586205	24.477280685902187	25.79502182389049	26.086842201577703	25.3441799211246	24.06887959613834	24.933448078959124	27.176482673113327	29.621181949780144	30.518340763956687	31.520212700186672	32.87821003490744	33.717114153445934	35.712227078650166	37.84823668284866	39.63022558062535	41.121397008325076	41.96961594853493	42.509407318111975
2	36.79626187212269	35.50322105836475	33.964136938313196	33.57845722323079	31.943599790268664	29.091816952597714	26.378933934299546	23.872012437431312	20.392394406603792	19.663578381505694	20.575251397191693	21.82440094801594	23.086397749287297	23.58540196611003	24.101212791071173	24.73694194960429	23.80749850330629	23.503842270786897	23.312311617313032	22.974871891297017	22.020196421558193	22.49081989355327	22.69535784666556	22.395084536822214	21.25885216613613	21.29727469651633	22.1140318042587	21.10979699112737	19.77685407039895	20.505789628692195	22.677160516416023	23.927164372310447	24.782261877942744	25.44163514626246	26.797128737866384	28.68463755503548	29.963241394951346	30.56026805021314	32.59179369992389	34.95182851922606	36.79526383719603	36.825489048388505	36.97579043361645	37.06923573023555	36.69261337419866	37.02359453252173	37.791365600780324	37.911848074857566	37.013417502977155
0	15.002812576678895	14.144894035423167	13.757153436699635	13.172900362149061	12.709704320911088	13.227923212450191	15.181740829826365	16.025619947750975	18.04364691952144	21.12156920246179	23.553631093659554	24.617144183020272	26.36803406997945	26.926810187687302	25.804881669508607	23.41833970863698	19.66416601256979	17.948158660886055	17.32690035452046	16.17337674232971	15.295837267237294	15.835863932573446	17.857068106532974	18.73691836739355	18.442980630393258	18.41468541701389	18.318688152398245	17.655429175761235	16.671428090263042	15.810412314540242	15.603358835236378	15.95639650060044	14.395893668551803	13.735503249579128	14.424986589079914	14.754547993838646	15.648415937081667	16.807331593617473	17.410747664528152	17.65765530783899	18.098493442241576	18.626275265645162	19.26429804199701	20.57622126540217	22.54947470055472	24.639612195504476	24.95308903298931	24.511845625980516	24.643926304232597
2	32.24914490835488	32.66357918975782	33.0350720951235	33.10025319396057	33.662388324591994	34.212308477301356	34.121104634334884	33.95663666327049	35.3237268204699	36.6131105214963	38.67360709359111	40.8965958941835	43.07677023492318	43.60078079839334	45.02965855650357	46.049166536555745	46.57772737645666	47.07954340120661	48.22449009641229	49.5019757840625	49.92763929997465	49.81339438600399	49.670020715091006	48.83540302597748	49.39730750120536	49.78067338644505	50.419500202608326	51.20732036258679	51.796577349781245	51.792408927667054	51.52256029229757	51.89686458338684	50.860708337618654	45.73898766123576	40.159786473929096	36.7755668485272	34.94173390846594	30.251940598151094	26.66673169312877	22.822194953830817	20.956867933770422	23.44761863151798	27.375766649177923	30.47155802095721	32.39588531784409	32.37417491530869	32.00910958711676	31.474418761672347	31.581291350427115
2	43.53337810974697	43.04906328008087	42.77176690355729	43.23369445493397	41.68577901450881	41.027654288823875	42.02861289385007	42.24336643117089	41.659725942124005	41.9584481344462	41.8342456543309	41.8194116347297	40.80347390880718	40.65971705237019	42.720911693477845	46.819653138574246	48.91748778403657	49.476745495670606	49.87260848752433	49.37632984791026	47.32099245071465	44.5896329278375	37.777112354861856	33.45431101133175	33.50241995889563	33.49320038813761	33.31045762180915	32.17600583187701	31.597957248631047	32.7325311116274	35.19266241244422	36.96483779391164	37.94537213844804	37.814662790160895	37.03681197124344	37.14504205626287	38.18358026206646	39.79772101631167	40.08130107226703	38.70872797352533	39.315772095705356	38.37117197323933	36.55304386405315	36.00514101202539	34.654354322125954	30.72987611096018	25.82635202646123	24.230327838331498	26.620916154162057
4	29.54655203779289	29.70546215762087	27.86100555034806	25.493899157772375	24.61202640332655	26.192825834484484	26.51230475672553	26.61102489733703	27.82969661997507	29.156849981410737	29.640788072190766	29.28699688044069	28.911457386641192	28.829596945437718	27.361778651777268	25.822133206217114	26.088694439300518	25.698403757444066	26.6987490474502	28.94341849091543	30.153266030771547	31.05439655529654	33.63468501523463	37.45423993876813	40.609401242553936	42.528143821322146	43.73367932996782	43.15331230239726	42.79806703500873	44.84752917591304	47.8660172034985	51.419165193378916	53.029640683146496	54.24770314862526	55.25950481072699	56.334363193531104	57.40268266945742	58.24583318729892	58.23167551212812	58.13893142526243	57.521262676352805	56.165174213168825	55.837297536567895	55.97879491743796	57.395842359807915	57.192129221441	56.70174889482041	56.58137899818607	53.5064027086674
1	21.44275034891794	19.920203029112425	19.10263032993354	17.47680042660366	17.111829892142502	16.711976859298705	16.18638394394878	15.377158936870087	14.766601476312823	14.555965039809472	14.881833930896018	14.695214955159456	14.889728329580768	14.839155307827845	14.560324619094855	14.177587888385112	14.562257352138102	16.92328589954822	18.774251842159778	20.612607213595627	22.263627305280988	22.713395728226086	23.396669967124037	22.41459422388283	20.83345098623277	20.928588360284614	18.55864422730132	17.140705627223888	17.494573969270895	17.428050088495375	18.805580560407307	18.686332780918118	18.67210051924934	20.2253416034818	22.30007448725933	24.311030850032488	26.68555864053932	27.97023604938072	26.831371762727024	24.912754486361912	24.88630477819679	25.10188090067954	24.15768226764031	22.407091511111577	19.88121751526208	20.524476863495458	22.454473869370663	24.74204352630289	26.158913044946956
1	26.220975458868185	25.61036817194845	23.773543226380287	20.921225947091273	19.824012009010612	19.46131375115001	19.463482801975314	18.345966268006293	17.153926985218334	16.14458298830576	16.135591006238855	15.99128394476429	15.242896005032708	14.927131158838444	14.100527716602823	13.504099137707682	13.151763702713712	12.7972090450546	13.055802918794901	12.923763333462912	12.754123882602425	14.079212591913063	17.098404930944334	19.964149311162966	21.26563631334823	21.65223299191063	21.915716381924977	21.987558708048645	22.063123092595806	22.920671979701265	24.368826601877327	24.458702203172887	25.522637591528035	26.21535837644745	26.604424591873993	27.06472460087413	25.896275204687587	24.38838550436237	23.86139945416977	23.435050989861228	21.608813671898503	19.43664080403568	18.136539695684935	16.834533201581227	15.73268813508065	15.748577796469313	15.756421768225797	15.387733296840295	15.076082795188933
2	22.023119432395212	23.928909077821732	24.804812371918278	25.383894653117068	25.159118696119485	24.643176854694893	24.027297649850183	21.17714035290389	19.30945154482747	21.021991451041565	23.918544496862232	25.526468734495424	26.366061425206176	26.983047856136217	27.845488166307224	29.021374392922404	29.572097989682234	29.88953194873648	31.043271689926762	32.795410519911705	34.541182271683404	35.202259986211466	36.49861815696239	38.85537549236467	40.49884783767858	42.59215165657821	44.58143835098957	46.32068197374101	48.06464270203165	46.37863532382047	46.84766055186498	46.365249698084796	46.20284471801696	46.95601436333269	47.598176185242046	47.96725997961537	47.16922803489303	45.634528229649725	44.066125071206045	39.538584315182014	30.251569755758982	23.471232062414263	20.817610237806683	19.719567362024602	20.75025166129647	22.284549282290897	23.673114644014536	24.223569052483604	23.551443884834192
1	25.558681586342363	25.221978017801387	24.449662715023006	22.951478967801265	21.905026222307967	22.257188547969346	23.1192447911255	24.12829295452015	26.401582765639958	29.057101777944588	30.33513471916344	30.709372491863373	32.26362893564122	30.608133272187516	26.789299911435627	24.852110440310245	25.656549889926893	26.02477746299185	26.132983943358735	26.33086172557742	26.36938975169192	25.7651175214251	25.472450717158203	25.336732229833732	26.582094577183113	29.360512009926666	29.190228845860865	28.140646227708142	28.194641116308183	26.709747756951007	26.933224074686464	25.448764023904697	24.07609083404212	24.49770296575063	23.519925048326467	21.413178587931156	21.522875987964778	23.550504012113716	24.721022765625882	23.83597558869652	23.23198778968685	23.018577908522616	22.549448475974398	22.733154147319016	22.279970953249684	20.858783250421443	19.2059863713266	19.805140556229517	20.297601447573204
3	29.026457321489328	28.38914568257147	30.230101163231858	32.358451563106364	34.132262334205905	36.34395753247309	37.22726824312114	37.832878852801485	38.41558483242449	38.517351834155136	38.66843221411561	39.80972940416816	40.72929158423083	41.583316449818966	41.5880523051266	42.39515662875894	44.990111239879845	46.22339790067818	48.74015848146091	47.919071640590175	47.300783281035066	46.59563123614213	45.661296966398105	43.59573079598123	41.40436615989045	39.659126356558986	40.226144661407716	38.85713007723684	36.32327398932437	36.74746336247204	37.4864256082745	39.15509977327806	42.94766860506762	45.84554343625549	47.480761710566554	48.318305196262855	47.9329059474963	48.463625209978005	50.01000528467148	50.349106745679606	49.88310504289035	49.634256997930336	49.66902762864445	48.97265481477204	48.631454326056165	46.43303616561031	45.022416324954484	45.785476311238895	47.33021928396653
5	34.62604780152099	36.46533531082211	38.78747905889371	40.118244165085706	40.68158119563351	40.86943921220469	40.45562176799826	40.39733272878011	41.323078181012804	43.122296412294176	45.05056210417588	46.236439024723445	47.57002170350256	49.03616440323497	51.077733228830745	52.82992412272398	55.46562487413579	56.65969055941539	57.886794319790326	59.750742481991004	60.54651994446295	61.08838418309238	60.98165452988553	61.43475222464036	62.387358842450894	63.78644958773175	64.18508441436391	64.0084375761896	64.24819658111096	63.655778198402615	64.03666360282386	63.26963965135207	62.85840088070398	62.752299588375124	62.04912618428213	63.35695183016005	64.36648690032165	64.71743452348807	64.24860963638125	63.516471994727134	64.31239128956324	64.92583702563996	64.98477837383727	63.97517473547536	63.26360674883256	63.02526922181475	63.64256344064424	64.55047533968651	64.99473770198487
2	46.399784850989114	45.45542053927372	45.59542295156807	45.167911114146776	45.193364734518255	44.03390739260208	42.497182437039356	44.2929598245007	46.44594384191013	46.256666202099275	44.75044860467471	45.47154406088415	46.58141988620304	45.15242412689152	43.56598447642382	43.39184751526597	41.956392381837084	38.83107514819514	37.740242661823046	33.584190441804886	31.390944143729254	31.41661249551415	31.800328268932127	30.059210350579246	28.68931595875627	28.980402942532912	31.793351356369463	35.695926015667155	37.30900039652945	39.27856030466212	40.8150886550522	40.494854379936	39.57462457560049	38.26757303881569	35.258567618272394	35.96168536006138	36.603545385204086	38.26434258237793	40.32733440890918	41.7484447042694	41.76747351931405	41.05982272324902	40.5567372518412	39.02766665990413	37.80669237158437	34.32380508215749	29.78957338879239	28.092115927627688	29.2595699350233
2	48.753028039829985	47.73173247750931	47.40915506474766	46.82392599646456	47.934558777941945	48.75591493615345	48.78104594487328	48.2866920530534	47.505805018104965	42.76166015728838	37.66621386482735	33.59803201001102	30.692104115645986	29.936284357321384	30.757370678345534	30.313062266846817	29.7168712651626	28.83778811814984	27.226222633067	26.314814808587045	26.73481610096975	27.31905511559065	28.890297961015616	31.650417121397854	34.254047507446955	34.6154703661768	34.125905683540225	34.20681459538866	33.125366366827656	33.065956902600114	31.867363089663808	30.795588858470964	29.015565443156316	28.57569684503859	28.399490866758647	30.10380528044759	31.888536209513358	32.04036490167844	33.068750881412676	35.252061322117925	36.21616723959989	36.449010907427564	36.589851919331196	36.543993322496036	32.573610747997364	28.712081483945074	27.174795655061928	25.23720494245894	24.64118044147245
1	49.28327492990866	42.21777872612588	36.610939638786775	34.061577365251885	32.29246560303242	31.767305655758538	30.694390072801507	27.84213273139324	25.414920957190745	25.055600642414362	25.259266277184505	24.570295173847693	23.01557682499346	22.187856189682208	20.696281493719596	19.013176873615816	19.173560706901657	20.523953259370707	21.966400496382402	23.812902130483188	26.05638932118401	28.205806299234936	27.614262905169713	28.040359039319227	27.778905360520806	26.909289553918196	25.94228855863985	23.630599755674194	22.929334737622167	21.586036347820464	20.336745362529722	20.29961968309822	18.57821342700305	16.43770929628459	16.05548064810576	16.73815267041588	17.45332243135932	18.17969088168977	20.282454934067182	22.77569136613586	24.374292149256586	24.0550112218065	22.689594832801944	22.482619479319908	22.515720129306494	22.20205475513442	20.559690060049473	20.337570759067845	19.872674249251098
1	50.05578838318686	46.70159843233997	39.854018659958854	31.559093924580907	28.19871520475896	27.33912396220144	28.185440089212626	29.270015376718145	28.872221110679565	28.759878311911375	29.14516716029286	28.979455445616047	29.045643844164985	29.682317793447567	29.51937716632412	29.319147073711495	29.241047662322963	29.980030133652757	30.379531230154573	28.437733319186382	27.589162934711364	27.69225742342097	26.728673094706952	26.36090983584624	27.594161051335696	26.341681751695845	25.83505808744263	26.291283619161465	26.616833795278676	25.57011855443237	23.922247352189267	23.667833259621833	24.06290699263907	23.863575106846643	24.09377326008803	23.63105232749147	22.605157295843657	22.630310248685987	21.706078754001197	19.65870542193542	18.749888908325616	17.58313838058509	17.37006115577379	17.531165160783495	17.876904634388744	19.01538689812961	20.376472208152798	20.97282627890646	19.69116864060414
3	19.071948273554078	18.98284806138237	19.368284068463815	19.99939302356989	20.664090164930858	19.289176209418184	20.461898403404064	23.205946880580512	26.639799658145392	30.425490435737967	33.38342027228698	35.78921695028508	35.338429104649606	33.77187362846873	33.922287510686104	33.49796799497764	33.82347056175752	33.171106178327534	32.81855542941893	32.59805677843202	33.09139741112734	33.67751635944885	34.401780465083945	36.12952748873203	37.46880766303533	38.07426183056536	38.39833449525493	38.687595367643304	38.140422305955674	38.8615807840492	40.336798983894376	41.80846265612345	43.07435984966666	45.08380484326507	45.71404349170604	45.85509112903516	45.659478882535666	45.29367685444669	45.20658251973228	44.554561193813846	43.39945023158423	44.32305749240195	44.57855478194081	43.700175273440564	45.35901233365055	48.71887975808727	51.53348396503217	52.78946359300903	52.55355202563954
0	27.242839318656863	25.86142241779678	25.715493308831988	24.664037459802504	23.812330956331422	23.740361522926076	20.24023832812403	18.389447953646247	17.812846684087894	16.79806662992894	16.217929507085525	15.483983030275377	14.484166497105539	14.579557701407603	14.901132356271079	15.208922631231042	14.4660689133861	13.938289048063151	13.538048664779836	13.001652495232733	12.521976458180353	12.45195197938302	11.969809942540309	11.994937644775373	12.01811916450849	11.713417487895569	10.800463213620034	10.361858530478196	10.180105869308711	9.997303442111484	9.669004797690357	9.286204481389511	9.30510660647625	9.415068872130359	9.646912338717138	9.149416610699395	8.819668882334875	8.866826367314806	8.643831823622769	8.230124942289791	7.812645169692554	7.565674105230054	7.58627557005638	7.536434660099049	7.566263894672891	7.313954043221401	7.103462376913596	6.9998654199380494	6.99240637964704
0	8.900624505474411	8.902348850478102	8.934919409505294	8.863809159576	8.888397787646058	9.616018942166857	11.405513077239405	12.621232708086156	13.598325872380537	14.513455421564265	15.134345634579255	15.092538611529257	15.419418389132867	15.573101475670034	15.709586252851008	14.967269508266998	13.893431011060315	12.9402417728671	13.071708479238401	13.333287319782555	12.826680139142569	12.591624804710902	12.877213926562739	12.854185043642888	12.554023161467997	12.471438190651085	12.243236157745997	11.96490860307007	11.865701231513395	11.82228667375421	11.917501183758777	13.068147849343836	14.85221637702315	16.740553295975758	18.2232092542219	18.373985396333705	19.789404560996367	21.409265081603703	22.486470460842664	23.02180411528164	23.76480344364951	24.140800875523276	24.555105464564107	24.09098857364098	23.861238732564527	22.951159961016845	22.742362897235004	23.634722884123978	24.99735138183847
1	33.82348690129741	33.94642499180916	35.08027673807035	37.37026231321816	38.20225975626413	38.44218461278792	38.889591686409176	38.60760934591328	37.27656825847808	36.2481618190258	35.78221025164025	35.8515406787981	35.427826353514305	34.15450731574259	34.25787213462399	35.99823763610198	36.76070616506957	36.69591623806035	35.28064318753696	32.657747900129266	31.687798329920664	31.466658361355186	30.273143718194202	28.171863183132288	26.112730926552068	25.135274188414115	25.799192037523422	26.113457004312952	24.70686700443091	24.514045906482522	25.18108562297571	26.362547579215505	27.264262482136502	26.28339150464821	26.129187665446818	27.77474234626937	29.195728447493657	28.6167150693448	27.34326620969931	27.17656691788784	26.67334134060312	25.325038917075837	23.38088725819977	23.03457213342967	23.44404250766341	23.549974081112946	23.049288973270013	22.67606808213567	20.10157338519391
3	5.754434152937617	5.600192680290326	5.440941855113484	5.397903393865401	6.205276100354878	8.381120038672748	10.880511183933647	13.11823926124817	14.881881305369864	13.813247487574879	12.304999534775659	12.991780774568129	14.717551352609847	16.775413432135984	18.324055963987536	19.900230266250908	20.914121933585992	21.86368768202521	22.567217929579428	23.829425392969945	25.170951872821785	26.79736977955482	28.50636840260895	29.42779266886884	30.00098843390799	30.43966062218163	30.8819554787253	31.02429185012659	32.022154802716976	33.37830541754721	34.904461086097555	37.44827794797784	38.918901753862094	39.961060008640764	41.61070318827306	43.09333833143334	44.3732400312236	43.974844420765294	44.149309023694975	44.52918910976574	44.53620532066525	45.51950780626262	47.244556605776545	49.307799656679585	50.38517492545276	50.43961923801083	50.6711992430382	49.52746610473721	48.11328977538622
1	32.02894305684763	33.17506429967853	33.37378517074982	32.90204899633834	32.515768325220634	32.951460225889406	32.636751091920985	30.79651437837337	27.080169215473184	26.373289052443567	26.84206908862208	26.680966011041757	25.620914618052392	24.474861593892317	23.18310534746552	22.221670534905037	21.57372453853886	21.898927918037217	21.8298537798199	22.56665408369244	24.49288798874314	26.80018704609795	29.040745259937808	30.391820135988535	30.81203539362433	29.483281919575806	27.66965966738318	26.76368052739019	25.83612988254566	25.846722775246704	26.232502849883144	27.001772499399095	28.209492575140366	27.577800943483993	26.15712910169239	25.728095517583988	26.4112291186942	26.500061205004084	25.81881435954675	25.942345246077608	26.690300587779475	27.677540674770867	29.886240286584098	31.847150234241063	32.207896871442045	31.206336875841213	30.39948058725957	27.486245210117882	24.75091047315021
0	16.7413690000079	16.18637662728846	15.339744542438059	14.987874516828983	15.28119811152196	15.186043847121272	15.722073992027774	15.037604652534501	14.238080778770223	14.454543057743718	14.732880770067236	15.410750860114463	16.27455888320133	18.17950411915543	19.89430573829967	20.316229239804905	21.749753993535162	22.822935752729926	23.58861037083906	24.048724749173587	22.92528811140064	22.303746274169114	21.553759425613688	22.518246954120997	23.86620375443212	25.6745770583027	26.969141104900103	27.936840502530778	27.479118260304254	26.18649415034203	25.68938331695269	24.878656563980677	24.224436186741976	22.606855833800093	20.012363126324733	17.96873983408421	16.033282294106478	14.780157679746587	14.388306696401546	13.712640143789354	13.486533319286734	12.660804771521333	11.990891882063393	11.967152522291403	11.573087103675048	11.437557442607464	10.725344847832384	10.229728431682132	9.795037643133671
6	81.41991776852166	81.02000449332101	80.70862871661501	80.63449128693144	81.30694676395824	82.59034800027229	82.69192574051965	82.25557488876916	82.73459824828923	83.6806526043884	84.01986873867756	84.08646672313304	84.94688311993869	85.35928136717442	85.70403159099642	85.64920470146026	84.99176347360493	84.42219732151167	83.23173179600819	83.12392900112341	83.12633985362544	83.35001374500919	83.03500905927274	82.5866786517621	82.66409145747674	82.83291813882269	82.16689801840748	81.81398922173774	80.80106353169012	79.6095994547472	77.83673215856017	77.5234360981874	79.15084775301858	80.60323871258882	81.77181445358556	82.34229341562622	81.66913270304542	82.55553730112105	82.30764713997371	82.70464936151424	82.22374041400931	81.74510651375286	80.00684803222714	77.68785130425955	76.02705755935577	74.22687667260128	72.20066172119158	68.38202033011747	67.19427847729006
3	57.86328874510637	57.4455955677034	54.147003210501666	48.038409556850795	45.45863551822945	45.034946581513	45.163995712773165	46.62194339950617	50.235382574238486	53.37086172683853	55.256833376902726	55.520147516871354	54.25974664967585	52.52817984006566	50.75851742185402	47.72141814690807	45.71764562484857	44.84557416818442	43.395597793182574	42.356093987227034	42.5147236419106	44.21841221007853	45.69022655888102	46.36822790906053	44.894560126916616	45.31660888387925	46.875379345639566	48.57845478723516	47.846269027626974	43.71702120769284	42.257060841524954	43.23210908992577	44.418140951150605	44.89343051001796	44.6007445189964	43.74267076266813	44.44875648938058	47.05597678740462	49.7722134345006	51.0473474833015	52.04340011435198	51.71466194845308	49.00962293865676	45.646127848005825	45.092687193532214	44.85775034597566	41.535269037923754	36.89501502332522	35.265728956998984
2	32.78898168759722	31.746777933825733	31.86359772371406	31.59856982857519	31.854776680200885	32.36089763556544	31.772226008677677	31.953541467999948	32.73565791209322	32.45291610153046	31.57620478872766	30.62149411503362	29.902242359526728	32.437765381342814	36.298993313782326	39.97769548131206	42.525212556104954	43.81746064877493	44.27717850461476	43.94811928153009	42.705212752691885	41.878684471678426	40.54226739950945	39.456132451244976	36.84383243350718	34.48060482819129	33.38883895481338	33.103200953800105	34.49601834717757	35.60603786236377	36.056622210816755	36.965233022849915	37.2271692308612	37.0259960177984	37.42071836630505	38.87854575923602	38.2430393397985	38.25724844765228	40.157504899228165	42.84151105120394	45.16170392066099	46.69789521204976	47.76823122512366	46.542516263133535	45.1220809641636	44.124480782057326	43.35210069391792	40.18343231192087	37.11327190346298
0	9.357445059381826	9.340995629549303	8.893616702964648	8.52062158486499	8.141245984194939	8.082149978350374	7.98007343592204	7.58239729621083	8.47370440978203	9.8958906603377	11.31270834588842	12.808818125655863	14.0201497571049	15.42037377893702	16.224390653106337	16.51904146336421	16.351826919824976	16.795023066223607	17.634355750993592	17.6714932361621	17.56407403417712	16.343165741006533	15.940655028744397	15.870313767271144	14.789044285249211	13.749270624068444	12.695805451258224	12.48960556806958	12.245187421084765	11.691063382391906	11.339646481071506	10.830300580026085	10.410991379816444	10.253148274373956	9.964743307722742	9.65415632994682	9.292922468647562	8.649284085392555	8.485828629053465	8.301486739733189	7.803945010624426	7.969590532352301	7.8828077446766995	7.575876799530172	7.325871623153099	7.276530995637113	7.3215338403455466	7.251288642662729	7.337545483488786
3	20.528666189781468	22.45679622062663	24.487622830692136	26.26652732068746	27.31970946432991	27.997418504187287	29.447734820669307	30.58334893572073	31.83988356574497	34.2615874875955	36.83440145144717	39.506548527907974	41.819352946711746	43.01579884850003	43.141708219642574	42.973654894221525	42.2881048805761	43.02177805140386	43.49769607031784	43.763489929855176	44.577311109140894	44.845772962814955	44.316735958349554	44.074502230395765	44.24198323970038	44.77048479378901	44.81502508468834	44.40765768251475	44.058139832171925	44.686128442198545	44.91273229706081	45.73636360005141	47.08299652297071	47.41566782776235	47.94062906811012	46.92698173671794	44.11818263164149	43.672114070011986	44.664830806262025	46.37329577538872	47.266170987140356	48.59806892705769	49.0988709420862	50.39611265790593	52.147287914287546	53.715736318334486	54.95511406567416	56.018395377934716	57.32190394262652
5	49.11857226914142	50.24720252798638	50.97212492232784	51.25931038672987	50.31212423082311	44.61000035652396	41.29234736682525	41.02624129339588	41.2048525253138	44.63713285537574	49.26629298059023	54.01548626849614	57.910491195166294	59.30264826827497	59.612102352047145	58.16748666106674	57.81759112020529	58.553262555436284	59.94024209687665	61.55883039602783	63.022819484364135	63.83980569020494	63.470088997761444	63.05485606241896	62.58746796144686	62.56332149083247	62.091175556243726	62.038734020683286	61.91749846136566	62.007947620945295	64.8047020050614	66.86665106411425	68.46227188938724	68.4368580679124	69.97193738433374	71.01363964519317	70.58246657316212	69.7831875440422	68.84144978525377	67.71974331984268	68.26173621001386	67.93929713925036	68.18192899295012	67.52160189085559	67.01815623023707	58.71527089657596	53.15894425966567	53.867753666841544	56.028285545762124
0	3.211637034312619	3.176910055897602	3.0801552467686477	3.0893265135529377	3.195146004971186	3.4011517814109666	3.459837075192155	3.283838572595675	3.427935142533446	3.3426184056637256	3.3737377207941592	3.412484619798	3.296206154126533	3.329326049355425	3.327978378932791	3.2993808590059612	3.38492667796721	3.3703474651082868	3.53554737312759	3.695382659735047	4.001869730620396	4.281453548570174	4.681957478796318	5.386605794753629	6.203132932274709	7.125303499812068	8.314600477528103	9.306572502158552	10.145835213754282	10.758511437654354	10.521238616348711	10.19682784422643	9.98701865406859	8.523941427893217	8.243735587831376	8.504113601201436	8.346765039356363	8.127685142594933	7.863805488370204	8.09889486174081	8.132606416634632	7.995202974844866	7.5655517023448	7.676590065050071	8.081400858560077	9.141191014982942	9.538755256841313	9.937760252988245	10.424303652299065
0	15.050592737713039	15.092565068342628	14.933062503009642	15.551374813145669	15.922708956159848	15.287223483301728	15.182030265629564	15.388290772210464	15.241147650681564	15.126524875389832	14.641620143134713	14.151719641526075	14.610858376494692	13.796111142065726	12.496527229015847	11.991281567610011	11.323784141561575	10.26529139424598	9.820472706466667	9.69472587820654	9.087603042034624	8.678548563940739	8.97157358778091	8.815022696828335	8.6584413032945	8.314945158519752	8.106771511529521	8.256936537398886	8.20875829069916	7.5909508886060335	7.580943624252673	7.4286971396567525	7.277584053715784	7.296183830532482	7.394353462170083	7.203898300554713	7.076285558169102	7.1716333071840666	7.042441437883926	7.049734073160926	7.013784496609941	7.036662858163578	7.240496035974956	7.888643698477919	8.628286838310258	9.586088550040884	10.835748766227372	12.880288081892441	15.32724979908609
3	46.34551836900942	45.84122646687471	45.43111398165542	45.149441707657346	46.24728688685005	48.538882421688456	50.55826646774511	51.81311164506314	52.93728095154277	53.28609248088586	53.65621536770484	54.27028392872113	55.35741374230341	56.03815057359919	56.79833009694107	57.93824719474797	59.173129234473066	59.633767886223275	60.319526218146116	61.482805410336205	61.136341663885005	60.866849168777534	61.8406538735537	63.20199148640487	63.68304717367083	63.270010269067356	63.23834231466795	61.516468846350314	58.857184393325056	57.183605227723845	53.579261913590656	48.634842293076936	45.62672988867645	43.662708261328085	43.35514445723472	43.000222327571485	41.40045325924796	38.680838928675875	37.054357089763585	37.33143722501505	38.48243228386748	38.47564630501921	37.96627427025129	36.78745109087828	36.37516175591341	37.517510262025716	36.747133360894765	36.65226526908382	36.99581580943679
2	38.70744575026598	37.87795001985064	35.99324907004837	36.080585288646915	35.845710565841834	33.40565773230613	32.65028054649451	33.00386521792914	34.474146549787164	37.433312360218565	39.28370559710535	40.321634773876994	40.29529940504064	40.10764454741567	40.5678976022443	39.97525374274047	33.8098037830875	31.496835932021327	33.17535150194036	34.79929565149249	36.89497383534251	37.995650565369296	38.110391425198635	38.281668545398006	38.01720493407377	37.95528834556822	36.556494978205286	36.65668943810747	38.26360133666605	38.54507317157175	36.91389831512511	35.43882409468238	33.83899343080712	33.235715990205165	33.58040887950698	34.272624467201815	34.908208126583126	35.340607790501096	34.86657878865566	34.38629558039075	37.289801311394825	40.008518665062745	42.628323870353874	44.89124523447536	44.54909800662547	38.25293361468582	35.653854554934775	37.31937139312797	39.40283387701204
7	101.41554277319264	102.43414904212278	104.73631527168617	105.74258933487314	106.89659452512012	108.00652499233428	110.26200319540791	109.63472041953528	110.3384313213392	108.77998032918165	108.15041446758092	108.86714409386835	107.98954125937664	106.15967287759631	105.69936803912765	105.44371303928199	105.52769240213806	105.32071260516102	105.18165219912537	106.74347111839822	108.65195083742753	109.74224437016996	109.064175263539	107.99239262050708	108.3823092993545	107.76906983113787	107.34304107111501	107.31326252414107	106.5589405046383	105.91288466165474	106.89945781712413	107.42094117358612	106.92445909248131	107.3511840007649	106.38699490778032	105.0758764868216	104.8456020708044	103.73306055996339	103.38625438929326	102.58226605329195	102.49186484865571	101.15128789938711	99.89840739368788	99.14142719324562	99.19548134929566	96.96315303165655	93.67934433930229	92.45007748098215	93.81945241253504
4	85.1094119027164	87.42060594139862	88.84643354530151	89.76827998248673	89.78965609218335	89.27329376667795	86.97254310339002	80.23717354227321	76.36395800061494	74.34831554456112	73.3458963223014	73.07986639546846	70.5089625806527	66.25230078360336	59.78501205092335	57.54387095121248	55.1758400423643	55.278546707044974	59.32915429863077	63.88848524882806	67.16348759427277	69.75728966966848	70.60448965989129	70.6185905016584	68.9364617680571	68.58339704209725	68.64332035786848	66.28793335717442	64.83651239506386	64.72745816118619	61.779195930992934	57.32039617897833	57.223667906613116	57.74721941191848	56.48559913775954	58.05375393478373	60.30900268203595	61.361348273632565	62.0812103478582	59.62229387473457	55.25384380139972	54.65777424929949	56.58890845537039	58.43109048498467	58.64044877293324	57.1238993031594	54.42271864078746	54.95718450289516	58.2105764286924
4	73.22433959385779	71.69698917147153	70.52580403664511	69.66663617899574	69.05247332968545	67.52419235417801	66.04726421277917	66.73460464386278	66.58349762006512	65.13884408566713	62.675410193551606	60.83887900678786	60.78560328042014	59.290594469891424	54.71122482780979	53.95465822136944	56.69191702390389	62.02261498918074	66.24397389861504	69.43747889835718	70.35181223457415	70.04874261146887	70.00546135239762	68.17836845073359	64.81097377286932	59.759347827181266	56.33289055538212	56.691495529361816	56.95577172492803	57.17275064408472	57.63066262207835	58.980879455216005	61.12871320397289	62.279809675197825	62.00251340854726	62.243555483973125	62.357421357426	62.31546582527544	63.47524531174891	62.65124457196944	61.11728739170519	60.19214366676948	59.991891910476824	59.09598608938808	59.05937788363806	59.20837557272638	57.991717035312206	55.667169188103195	56.050528790389855
5	91.03904726189407	90.84573182638273	90.02393366170624	85.39986616767837	79.48660814887954	78.9634814885653	82.34071207592228	85.31946061112652	87.00865173692102	87.55565115158373	87.60135159512255	87.54770342853718	87.49460524414833	84.22692546177117	83.12932180114268	82.96785838620463	82.56170767331946	83.14955042227075	83.78339985135266	83.22103370431815	81.31830451313343	79.1750310030246	75.43433659640364	71.50334377800573	70.58222658306622	70.13944719631148	70.26609273529348	68.5672308900338	66.02055730413248	63.77884075878691	63.33100369854914	64.05991035783188	66.03461313573072	68.61625931510638	69.90233975517845	66.58004055745876	65.49199838235118	66.71543264014028	67.93676049408286	66.15118397016205	60.67575929248077	60.14396536698372	60.448292826961016	58.412560831219864	57.83048559813838	59.00118144254556	58.445008109651596	55.6767824524134	54.26951345546899
3	46.142690900560474	46.29960118730205	46.85511743718705	47.083530092535234	46.00326532937367	42.56767684766163	40.638207181624054	41.91983012006821	46.26931546085177	49.86577191743781	51.528287216786815	52.09624175258458	51.553305738160624	50.21912722104345	49.80013168018837	51.09417983787884	52.61523325049606	54.05100836841267	54.423378931681384	51.675549769332854	48.92639023083752	48.648871340406316	50.371662631691095	52.9935924463109	55.14750683014241	54.86997945892248	53.85744856513881	54.0012573788461	54.44416722609529	55.64005682519708	54.814683800953745	51.4607620385369	48.486438449887274	47.811212958753686	46.787912990508765	44.81686329148186	41.59101442113259	40.34774364442056	39.74561574970621	43.28554636631847	46.38975898731683	47.91668492889961	49.02809749179763	50.305661800619696	51.27209016876964	51.170056013455955	49.136820129970964	47.86011213034303	47.843015210946646
5	70.6534556023674	71.5727456987256	71.50919250926843	71.40801198771068	71.0426934028609	70.9286808448241	72.89177962623697	75.13480820148213	76.16097080484322	76.99519069440868	78.1807769937122	78.76728751104825	78.83308114522784	78.8419168866181	77.76608921377888	76.53038647608274	76.24694495019807	75.74884280259634	74.9712691131624	74.16621454520322	74.28446192527728	73.6933899435834	70.10509993012478	68.85947648003618	69.15008739403804	69.07524022365217	68.26834895436055	68.32510045236815	69.36718611682363	70.49793373135265	71.27085207909553	71.70521838325261	70.84419747225454	70.19730453599607	68.95461693860803	69.92413338283326	71.39099739168896	73.32323035877928	74.45940355872878	72.55865284111883	67.22549946188879	64.67485260130998	65.18374142872354	63.76556242278586	62.723266655295504	62.199713147895295	60.4946858596876	59.00202239711402	57.551385704828206
2	45.54339183140209	45.550386096096155	45.52459538980848	44.76178061626399	43.85125268489147	40.44677903107089	40.115905807639216	42.25419880002313	44.00822873314708	45.78937819967289	46.69420823370881	45.66708081671152	45.3066290045605	44.83956202574277	42.69311542732571	39.80856389152846	38.814576965986156	37.36721124447449	38.8927236769159	40.01252644517919	39.30035344174891	39.33154235639172	39.88030912290366	40.692788677503216	38.19839316452193	33.74931385204762	33.06251156704015	34.310104156404044	35.06094710142948	35.802281836343255	36.066993370111454	35.19860919082342	34.81882432379873	35.61871163623206	36.34410977055234	34.99664097276259	33.05406811982641	32.279293223835445	33.33224059358489	34.654228662252706	36.14421829311858	38.50892237840966	39.231739819579076	38.942981202863194	39.72505898618729	40.50811188938182	38.977348986485566	37.585932193547066	38.277093314083075
1	13.36841164151863	15.623347601866753	18.076615339876014	20.154236101845356	21.71236356854301	22.250386820640873	21.536901070269728	22.247548735445964	23.84027621399556	24.562243591562083	24.40934184900517	23.456483331211857	21.810182670539294	22.119731132438368	23.794006358848023	25.099791029057165	26.32587979853453	27.76486965903334	29.55883406138531	31.17982541976459	32.9006715191959	33.871509684488046	34.6076349866591	35.72534674656806	36.5911892732172	37.522003658354514	38.36396832660803	38.642702084909196	38.372064696191636	38.71115013170116	37.98192953488572	36.57874572568577	35.76416306435866	34.919289568657625	33.18366336409378	29.71670503907575	25.901462101575895	23.898303103751317	22.578317320261156	23.59032064990492	24.431849007666393	22.70831492490979	21.13915358048474	21.44405326733308	20.932975985468467	21.1692773978894	20.69288576426292	19.881775913224004	19.72518798708397
0	30.123652726767176	31.021048035430887	32.29834853836093	31.929108588169285	29.73880582763419	29.019380939102817	30.253270700368862	31.702526099897	32.1659413212407	32.61087660155156	34.59086786810177	37.22994611820218	39.17467828248038	41.09353305323658	41.107724758756405	41.16088067912306	39.96846281194279	37.07053729913778	34.91147378657981	34.11231504376058	32.3658343640553	29.682944499391745	28.94216764912361	28.319743977854294	28.105240608531712	26.489331455105336	25.797666875389673	25.656242442895937	24.85616100294643	24.61491437845817	24.894041052622878	24.262243112269637	22.887269957557752	22.907589243543896	23.069143621529985	22.62409472334407	21.164248438751613	20.264765196981923	18.097421385344628	17.410575259003785	16.887595772319	16.666694124336487	16.35440815320213	15.470174254053745	14.771813535768327	14.213044937486252	14.264947063980907	13.93848606999571	14.048386971260113
0	30.254554407187484	31.245901388264024	31.270424331898482	30.781165139531495	29.821225253652262	28.586566602158687	26.67890260856708	26.154730993560825	23.81337333570728	21.719112509024114	21.042530017650495	21.02613072076724	20.013587868586196	18.45827516064769	17.60723478933021	17.680538285173007	17.70008226435353	17.362093005723757	16.259983459483614	14.792624137607191	14.123413859690356	14.175393375536787	14.328748885547068	14.141306049530563	13.548615560412594	12.973286730328248	12.268120945769486	11.798244971394212	11.812548286882159	11.480931655890448	11.051337696511377	10.597399417778398	10.655154940432812	10.427179210003407	10.142405070944509	9.985533358404552	9.91982731537297	9.658629547938705	9.109927880724587	8.886941407702109	9.086689163002475	9.252181248630327	9.261085315683427	9.304952219706305	9.892829861791311	11.495193877795447	13.350479279840116	16.027769335806042	17.734955769903475
1	29.758357536471163	26.289009852869167	25.608932566979103	25.66126522690472	25.52276046849919	25.610601546446883	25.722613120888692	24.828076645174903	22.858636847284814	22.37940044684932	24.064649275117855	25.799230172214187	25.8408284688794	25.543883773328112	23.631147777630996	22.619206000048464	22.4074713419604	20.577990074194307	20.22936371544539	19.900178073325105	19.103110153463255	18.695926847312982	18.818493023633007	18.86604194907834	18.984926385563757	19.13091757005954	18.719624980653908	18.831962773691323	19.508535604310843	20.2618985690229	21.351538959391263	23.01720038436042	24.69676325955017	25.588990936459627	26.08568162008144	26.677976821466952	27.406797762039332	28.060862370666477	27.619466486060197	27.010220863873325	26.64282116134093	25.304207194217053	22.68994397734574	20.74985899824728	20.26294296394734	19.74916397054887	18.664994740533018	18.616605829059896	18.316440958039472
0	17.8326413927383	16.764245969314757	15.953749311764026	15.386393534119355	14.850957985275933	13.51459836905408	12.26144265185389	11.804360302770306	11.625648417294899	11.207831785357293	11.10334666215525	11.123901784306383	11.003642951843482	10.57894602026188	10.184951738538146	10.047503080268145	9.839310331157058	9.635424251339515	9.524885264220519	9.484634092743597	9.80519103854705	9.611417811262527	9.358192341072797	8.7841488581397	8.631241773188457	8.76785275530048	8.725170433521608	8.742696354779397	8.936857881659533	8.95509371009082	8.899368200610718	9.041713981071778	8.86501005807554	8.587317888978593	8.449911540104866	8.332437899157494	8.332968968494743	8.25102587474723	8.018309459308286	7.915661437907971	7.839221358538237	7.753849400196053	7.469323017931903	7.72264203472421	7.723772882426888	7.531989459389838	7.486578784830221	7.482598776177967	7.423770904223188
0	11.114757023276198	11.093488790544548	10.797064957890163	10.533330435136016	10.571196659023384	10.562433566374459	10.496617446957485	10.474655533931928	10.63734249407376	10.22138229423066	9.826244096708228	10.166679747316115	10.004709989387232	9.78744378501487	9.808984383329946	9.995739837664805	10.032501919888043	9.861422093019605	9.608386492078266	9.597748181314396	9.498117862574523	9.066707336347573	8.961169835184757	8.92632206044659	8.479700204016067	7.88412038480994	7.866215332290412	7.926289546382494	7.947998979222798	7.49431244581303	7.303510086028043	6.8412095924603	6.772625498380272	6.8720947986814	6.793865312085323	6.532581274107378	6.374568907410184	6.2534996313509135	6.631468420839588	6.706613907703502	6.453402080742861	6.320052832536245	5.9810308653431745	5.964766275807849	5.947918799278811	5.890372499375044	5.753545068124445	5.40465436601625	5.352405215444603
0	3.3811768363276604	3.311003143398946	3.3676037593760677	3.2278567891317627	3.2490963394896335	3.205711448234371	3.2176756434538647	3.1129798695602324	3.0777198572956586	3.0228952730775402	3.0885378739519695	3.0390278429123065	3.003246658536576	3.0554760905109557	2.9865183322100997	3.042629361094732	2.9290240641257315	2.914817250328819	2.9120510759428733	2.8697686722715585	2.847958296883899	2.797650781571408	2.797481228256699	2.6941313191278824	2.6788814228041966	2.622289739078407	2.534002685072634	2.571043155320877	2.5851290625327548	2.665702640630026	2.7806643293635287	2.6938945732974333	2.704440388899866	2.645745861177323	2.627661998598975	2.6200225137878412	2.465464744940464	2.455131587404042	2.514754432274583	2.5081974794425577	2.4914332108645607	2.4410969399092206	2.4342454247555096	2.3575811358302023	2.394904481003883	2.3091049151279837	2.279605231006587	2.322615894300364	2.3514473719069398
0	9.377414058334661	9.028037763832126	9.589898489638285	10.773637693294573	12.214776620960043	13.30284952170437	14.074656503753236	14.621947407737352	14.687895372361872	14.677906402570542	14.753332988536405	14.446478951209505	13.912117128773987	12.758718669512618	11.9936967560956	11.36148378597465	10.713122852033457	10.708243284296266	10.340421585330752	10.296968993445544	9.465455702269116	9.217512065588933	9.10544526364693	9.503167165029287	10.096827725218684	10.389204226393655	10.309307504754049	9.9814071748123	10.860072704045217	11.307704257817369	11.16951630780489	11.180413771275257	12.078178497776875	13.679447697610145	15.712340543511877	17.35686411945457	18.756203553525122	19.88647768053656	20.17821208496915	20.43089996122525	21.276967286084826	22.501053783258488	24.224515011482293	25.80809615997024	27.17787247522212	27.96187134479007	28.551722705485645	28.739937784189205	28.615966868456976
2	42.31916007243199	41.75568726697228	39.620632491519416	37.011128797896845	36.2277838610437	36.64625673236421	35.800618754027816	35.2048753723271	37.54919509622353	39.681774627857244	40.5078550659725	39.61619363812826	39.46127411954508	39.67296936181558	39.65562328932385	40.03416405653088	40.09225132868673	40.03645383613831	35.232715957381	29.13661033860368	26.058205381842335	25.318759083062652	24.8738922456575	26.24390223216524	28.88784235048342	30.353013195735162	30.67485170783885	30.693837394259088	31.046183084256253	31.795750701176562	30.065560219007203	28.517326723778787	28.627851250424	29.789008758319596	31.09374238948554	31.390900578026375	32.037747296197935	34.32168721043096	36.77930526413357	37.748669188606335	38.741599205776275	39.34945499533921	40.42977217507688	41.01127311137876	41.42418961314595	41.30499851019779	41.382188229789584	41.341548779847976	40.63899489292793
0	8.276955679401327	7.955241121608246	7.7360787749499975	7.477607828118117	7.400812335450052	7.440659316786023	7.30568086810922	7.152649620924157	6.968599756080897	6.850189149289874	6.8578582211674695	6.6879036585220115	6.528614890031309	6.466812979032651	6.34870708114939	6.243281665658214	6.3280263852905225	6.2586365034621965	6.054627269261195	5.857316074634381	5.7602901488992595	5.721357808207307	5.638124966024655	5.566365981879818	5.53137372239356	5.362884076162089	5.108125501101619	5.0174085125383945	4.968603416227321	5.013028378283655	4.935359732376337	4.925977497898468	4.862534309846344	4.904074190085125	4.78710623821494	4.675835984262144	4.265387827183644	4.1555643660194175	4.172710402649448	4.186636763839754	4.219001005833593	4.066956855036588	4.087367448252113	3.9585324264535773	3.9157802166305955	3.890544562486794	3.8664174127779205	3.9219477518565955	3.7968693022270266
0	1.718814262563448	1.6638983636963942	1.629870343446317	1.686209352732885	1.663223361377676	1.6475054646838478	1.6991419282900007	1.764961678426984	1.7383644413527473	1.7302421440910525	1.7943794333498575	1.7631322493532435	1.7353739647533704	1.729995782175237	1.7645620924321512	1.7084215165039205	1.7286613782704348	1.6948940884963584	1.7299178050527138	1.7301574965801862	1.7867616250537206	1.799357385325497	1.8379521793547533	1.81014703126119	1.7218798769096533	1.7631235871757571	1.7584176002498115	1.7167429755383274	1.749270098632305	1.7176750346759373	1.7238134238871268	1.6679967352182585	1.6948090661249744	1.6506838129091355	1.6147739819914477	1.7387531086924417	1.703120021080139	1.7189474781212597	1.714526246941726	1.721324441868514	1.7652824187617644	1.7370449616438384	1.7394735562641717	1.754011914006065	1.8391176525397728	1.7799656391643075	1.8684494546075008	1.743474880441982	1.9759508608408818
0	28.943565646401154	26.973730303077666	25.85350458865006	25.18425389356248	24.379720831834657	24.035330033003056	23.457748686705482	20.926480168793308	18.53957851715279	16.942550305828185	15.76111068497469	15.547439795163207	15.78961511936458	14.667032481866709	14.43803691762326	13.948201902912889	13.516254400509487	12.671285567032967	12.560387149789106	11.910796312382534	11.401852493086952	11.298197605818878	11.450187332222509	11.32171998055525	11.24581455867811	11.444204487865656	11.175118095498851	10.404053613914444	9.843470032393224	9.720591214127696	9.620908522119272	9.644236685423671	9.242595375523365	9.032380226029222	8.97888493490767	8.777481083454965	8.736352701453109	8.876184313784421	8.931334187048257	8.322229486753436	7.9310395630698345	8.093098943904135	8.190092684236344	8.153051979036462	7.871388110862099	7.5783477238798875	7.423917320104757	7.178107421356346	6.858685579116395
6	55.63763354961237	57.03666275179739	58.088217704354186	58.01005258037233	57.884056743555576	56.39421093694384	52.88531159355715	48.84385046488806	46.17955978530455	45.55078172725865	43.559558938080976	40.248313030734096	39.58307315487233	41.609736418287056	45.421659161221726	50.56520776610148	53.634543672573855	55.21827348248419	56.20781924884628	56.43348891276047	56.96399856126052	56.91730200334607	57.16729397116128	58.6133136002344	59.95745221774246	60.255155727291445	60.98442212800851	63.01430536596149	65.36281223302363	69.13737384223923	71.94879662062567	74.01284377657312	74.90970238412334	76.18956959072781	76.74083445401794	77.07246631884416	77.78226352965032	75.44622832300179	76.87655901895923	77.88040719650574	78.09621711396159	78.48243962855172	78.68433233675702	78.5845615559467	78.17867692624702	78.01329999646907	76.77468394588857	74.0164355827054	70.65032827504545
4	48.117586415472665	51.960294497675264	55.830128707123386	59.187840970170434	60.76238559938637	61.09578167315597	61.26248743770811	60.85077070120077	59.16690937262265	55.25860073674432	51.74207280443569	51.05510972849855	51.437248265957614	49.283797944218286	46.82245094729888	46.68790894213833	48.165730860409404	49.76227880942494	50.58292210973788	50.6452098063227	49.86961419753005	50.53846439110502	50.853344099282715	50.1810728172867	48.608967602185935	48.80782946575227	49.10391177076156	50.19869490490917	52.10928047617791	54.0214312318301	55.729091643317894	57.525409302821004	59.739638757587365	61.9275329587124	63.50990540353509	64.48315248185888	64.83602885876813	63.79931846519701	63.06778694142851	61.61296162076027	57.01569023201317	53.620734054594045	51.820638242609554	50.71732408099419	49.532002921742794	43.404017702838324	39.60559126333417	39.68755195089705	42.1993532690838
3	36.94485825470263	38.9738835388231	42.601662219223144	46.32865135080394	49.4831444912132	51.81725941761043	52.74126000429917	52.236128137609036	49.9617319449076	49.73418487691778	48.385176019540815	45.20243423965313	45.1249926522277	46.09693761784898	46.70302645353648	45.901010530344095	45.57066581562804	46.849742482891386	48.697363313483116	50.35589896601458	51.19427049027785	52.165672527865105	52.71516934538455	52.4182986143696	53.00506116346717	55.14813224238583	57.41768867802267	58.42025162057715	58.42927586237485	57.087136840861305	54.350719739787515	52.17215095173506	49.54468680343561	48.12673955572557	45.64160178618463	44.44566581694897	44.69257589655524	43.81053012260941	43.34614019167872	43.98898081034143	45.69625871818943	46.232805416102366	45.030950659637874	46.5528397983658	47.86753640601007	48.27258706572156	45.86881395186173	38.20119088310823	35.12844557566848
3	43.57812962479572	43.88805229462412	45.47281935998475	47.38099554123523	50.210423951828446	52.56305433427592	54.533541355373806	55.17507509220121	56.16403396474663	58.29663750194013	59.98215496972614	60.71140641495867	61.54369090856376	60.57727650194706	57.80976218027008	55.33411814513238	54.08737051068544	42.855339071200646	32.5010683876559	29.41206068457604	30.05436767465809	33.21416628990946	36.251116635177254	37.80186049110386	36.25191974695845	35.16846701360949	36.82462290355585	39.982438948566376	42.327804996923795	43.25464014919244	43.01304167376653	42.19646199052663	40.316963934765695	39.4073634484535	39.846295820981595	40.717989485188724	40.49144092029337	37.24090213148027	37.22541530743617	38.75041320778969	40.00661905716288	40.792449250425896	39.790493240901	39.347013841765374	39.742567811241415	42.97119501778452	47.73870350196672	44.482281112272624	38.65729231829827
3	44.199400440255715	44.03368267832184	42.53441096774471	42.77711956825923	41.805841853524065	38.947271158160106	39.02404538358585	39.10136046065912	39.46632960861896	38.74993937606807	37.26980457513684	36.110478821424145	37.16262249381939	37.068225253761334	38.87720704211455	42.784000803107354	46.67825774692783	47.60783436319557	45.695341757805004	44.97473322896387	44.850184715641895	45.928453124413124	47.28492284472317	47.58035250773637	46.73822002126665	42.45526409253596	39.04537921588409	38.99968628339743	39.107962716418285	37.77558811435557	36.631013314005024	35.078278185661155	32.44768251373499	32.92229710538062	34.52858709166844	35.68198698515063	35.611518716498516	38.50718129212975	42.405767975076564	47.18188016795618	51.592281945842686	53.55024189341886	55.54409235506651	55.418468218133356	51.67896478018792	46.69132625860893	45.78019110418197	45.11566439935963	42.1524713584097
5	59.91758735402776	59.15598747517532	59.036896076716175	59.887793987826264	60.37830528359284	60.50558216159082	60.69304986093517	60.605922026111635	62.16188264855591	63.71163536807074	65.19665406423056	66.18772118729088	68.04793651158225	69.64693667081679	70.49991949347114	71.31754224591243	72.7542313362632	74.69423010028359	75.30736827064548	75.86195509953212	75.60981642324546	75.67602378846766	76.09687491064165	76.56910952804424	75.83391966266035	76.0042230995898	76.87327349231927	78.58825636631138	79.7588338002366	80.19243864394488	79.34923714714179	77.47475924626373	75.51786446215227	67.3481521285789	62.015613931286936	62.50849341825343	63.839832060223166	64.17822011449125	63.17212403121728	59.474834447517566	54.04451786418005	52.493865223212055	53.42035954860197	55.883029444260956	56.81210579883573	56.255839376060536	56.30632587418467	47.173927233060546	41.738138659577594
2	42.77018420221665	33.01613123117032	25.367500769045858	24.909174747083533	23.850461718076055	23.57224267619404	27.08454937410224	31.898372415531846	35.03745132161244	37.456815674709766	41.21330314323709	46.355611185042974	48.78556361386171	50.221205360522816	51.09706396752901	48.515492712896176	41.698306134778775	34.49912530493568	33.45827234036737	35.099850837927065	35.47663181738808	35.483929505015375	33.00995643442285	32.80920889080806	35.2641365987278	36.412671631054636	34.09191871016078	31.821537142134936	31.52799319581398	33.078118766581035	33.04895786710035	31.81148141597086	33.994612964807075	35.68503611561679	34.519910936027486	35.86134995335012	36.474781467450796	36.703510790479406	37.49636219620211	36.510803561267835	34.75411077589726	33.03494271905525	30.388323733305995	31.097544220381522	33.33214618172875	36.23425029795408	40.535907000638694	40.1153335897788	37.97836985555825
2	47.41374006666687	46.769739004880094	45.86498545866025	41.11583826965993	33.471156359382164	29.383509506100186	31.238798942640177	35.8265335635445	39.777601421277396	44.707952502626256	42.8999555914207	39.30896206619693	40.922375664093586	41.95723485281969	42.95927926590424	42.92810847383433	37.47499571238062	35.30770046852651	35.64563614972525	36.497316608495	33.81510043574972	32.30454157566256	32.78221581548969	34.32030862463776	36.78089479643338	38.13661591577423	36.60073351380228	35.585040839329565	35.89224521141836	34.92845198683223	35.77199183976569	35.96683773166948	34.96590448212245	35.92650356458901	36.9714955535287	38.15857982027631	39.652997863874695	39.59309449639517	37.42905521231144	37.16345918600087	38.68793894980478	39.17271535202159	38.39619381008023	38.04128576751436	37.25932175202103	35.01207645417583	34.027425368488466	35.116425705842325	34.570189496351276
3	32.777360879476824	32.727704147983616	31.982803471488335	32.05246908697481	32.1768639365003	31.851317852351784	29.818738597233978	28.490884011144264	27.634109884301267	27.30537435785223	24.22572051058305	24.011762283258804	26.76897322471048	29.139757823036877	29.62509597118524	30.296386837332502	29.1344512639713	28.90896805321626	29.954526688425638	29.65522473174969	29.83500120418973	33.08623386710804	36.78175476899529	38.474777948970704	38.08889069205492	37.85369746331751	36.70161397599383	33.74921202143767	29.19113848806153	28.822724901646808	32.7390166428779	38.61814054328222	43.95700658216612	47.726157543097884	50.40358219434421	51.731981470797194	52.48926180260861	52.06487707726581	51.892308029062725	51.53329896476735	48.833558355975285	45.82820758006418	44.94231857112975	46.492636809695604	48.50244299557144	48.93962957830349	49.153943402845236	47.54112721716386	46.17957723806721
3	39.604902294513444	39.848627911386075	39.434321648681674	39.16278955877153	40.58174384211002	41.35392435121468	41.73367622026754	40.226415352904525	38.4093697578979	38.52051031762736	39.41198417348369	36.809059950166336	35.174968101819665	35.514918610649104	38.599029643154836	41.48359129886863	43.964748763220726	42.54437576913211	38.756829334222495	38.225624605548774	38.870991856461536	38.24845078447423	36.768201385342216	37.66980982708638	38.34469513602677	39.13803412396747	41.339975751960225	43.99045282222328	43.95214979458589	41.520418559328185	41.27072220396867	40.89550391931983	38.155709017387316	38.571625162401915	38.902863769984684	38.5652461152584	40.01331716340366	41.31376676160088	40.751660076866884	40.33006954704083	41.196692353153026	40.99214217910968	43.09355271031667	45.94430557830915	48.968898109012244	51.52880124031385	53.27895776898456	52.811994862085996	53.34317597007119
5	58.93393812479189	59.383739342548225	60.26188470217263	60.07517326301682	58.932666546735724	58.676767430452436	59.360925672319055	58.9074306736785	58.523117451103744	60.07397473322321	62.634803346239956	63.01095533910508	66.75438522561242	69.8038011208564	72.6020405554431	68.99428328139172	66.4652036439656	68.90807702545375	73.19272013618242	77.92057585226983	78.19994444958117	80.16858241556173	81.63336998034718	81.93440115402471	83.5018108432294	83.94207092613894	84.74032563631917	84.76663071828453	83.74518280342603	82.8558949510577	81.06872612208863	72.82741768788206	66.25079957018262	64.42897198846104	55.080933256787645	47.84816459275129	43.361509112732946	43.28543377935427	45.54117575850788	44.58684485326111	50.52656917572354	50.82352047727514	50.99495240632379	47.52017925937819	49.15445712464448	53.038216841712384	54.230514218122806	54.3715478245987	54.48529047225339
2	32.56989313410125	27.306757898469602	24.544415885989814	25.714582620463034	27.870977594176882	26.759648185421277	26.40208897114842	28.071881605253346	29.044549323622277	28.866297297569233	31.432043778279123	35.03550076891639	35.29860553013823	35.54581319178735	38.434049770560094	40.052373208719274	39.52045763506257	35.31854845243059	32.13669671700488	31.89154509918114	30.531092408070222	29.89947007680545	28.248049018827643	26.914314963942648	28.164001295339382	29.66626964793808	29.485735756107733	28.36527761003631	29.215096432588776	29.795639418792817	29.738277698406268	30.426943058936857	29.99288082567061	30.27671410365425	32.97555705786953	35.64992874323468	36.97413229740027	37.405201645172916	39.58424649503029	40.418227956755466	38.413528391092825	36.5508070016143	35.808161414005404	34.34464296872436	31.769102862800136	31.679070417160872	32.64774452681512	32.500394469405336	32.156467457537744
1	40.02874018133186	39.83302555395113	39.599876141873466	36.974074496356444	33.55514747989247	32.578506067999086	30.874417208309307	29.167835971117217	29.51662926349187	25.02097884467151	22.40157484466132	21.72101574788051	22.713810774355643	21.98838668250766	20.693778086815495	20.70522126537054	21.674920764425202	22.483387575969033	22.701658219410103	22.65410987341112	23.966675736953924	23.509602362023127	23.90343898973104	24.993490605229702	24.818869513144207	24.99868581051919	25.407188049755447	24.308241221009506	25.85810309354567	28.960221025495503	30.060636462602663	28.138296745634868	27.91161247310087	27.597723441605076	28.643533135477973	28.6363040954999	27.4117891198191	26.837552564328384	26.112707846657855	25.90675109816202	25.453859985402637	24.658223001415667	22.873376993311727	21.93613967846269	22.372936676891097	21.713738992338445	21.476333265458024	20.38360121780584	20.62403949736477
1	26.53051463308885	28.330828404407953	32.93400015468043	35.72947344366897	36.43884327937255	36.851983519117745	37.474258865460634	38.60952771214257	39.5031736543287	40.291411618066185	39.97653374117921	38.33325080904284	38.225648492236616	39.111780086661774	40.16221193437189	38.941713770085165	37.28699532859234	37.75090481182516	38.12029467789218	37.97419375730937	37.54046176975784	35.4774090226112	33.53650104193582	31.472771735925427	27.541927687226053	24.08100636466682	23.549766134423987	23.533026407437678	23.156340538049733	22.817033577868422	22.0503157818538	22.35434378561948	21.779939875289266	20.757882565988922	20.89265354230722	20.614291025415103	21.937827793034128	22.803903138648245	22.659054553885056	22.393943124549114	23.875079728381156	27.280289401565987	30.096737687962577	32.00407495104033	30.02761869493833	27.588689756018713	27.449841777760657	27.38478289009158	26.37713043532578
2	41.1499639408138	42.05760746468506	39.33653976140632	36.12854363940856	35.98447961651216	35.82472783876561	33.04169413023713	31.274205049414594	32.25665940541132	32.639790030809515	32.80447852673529	33.93959688206523	33.87468505781357	34.8604571421125	35.52646576804779	35.54002922886049	35.77158775363073	36.46899072265608	39.23437275101345	41.8352376456132	43.45599586449361	42.3474395459932	40.86239101380743	39.60866006791559	38.695682012475565	35.988901032018674	30.75227143691498	29.768623011581507	30.906094216106638	30.028691965443638	31.499997103997835	32.31579675588694	31.603063937052937	31.816731619090522	32.35261522742935	32.001810385010636	32.17388060585594	33.455277414046414	33.754054381567414	31.72054856903637	30.948371473037263	31.70690429633786	30.89865773192793	29.640181744209315	29.957019147701413	30.59903834862831	30.4907033010998	28.77138605735137	28.959804046327736
3	43.48927884536604	46.30160361309351	46.96665606890613	47.02966194637127	47.747053584667235	45.67701398425137	43.688270820490416	49.0309175654988	53.82964034641432	57.0822934910331	57.32250065126229	56.668510675564356	56.45542145820329	58.194067994004484	59.11671620031428	58.59249612406813	59.19010310801003	59.7570056432333	58.38678598278175	57.724227486176915	50.92287482261866	44.858723290787225	37.72897793187382	32.53153407096214	33.33439912675627	35.74467313372036	37.976136870789816	37.595006196603556	43.186945807734936	45.38345504568863	46.70635988111593	47.565408871345845	49.270172590841845	51.382678617180325	51.16004276230998	51.53961619979288	51.45030846549417	49.94843645484979	44.604920744337505	41.41784863634276	40.545830832681034	37.80806532901137	36.33577608645639	37.385480614106534	39.43315115391269	40.562350653924696	39.20293200392878	40.911648179205606	44.56567231565698
1	22.814609253421605	24.348812774814192	27.85369265102332	30.14400566066215	32.71343161065776	35.479481009795236	36.47002201497021	35.05756361024833	33.7526507329838	32.54968632104347	32.063369378602225	32.53875717072368	30.988429240168703	29.741031556926846	28.822361554114945	30.53994210963873	31.389235315206964	30.260647877451515	30.431072351811316	29.8097334844811	28.764638351037984	28.02109226930782	28.235422464555036	29.305761578506743	31.869294287124326	34.36544136955473	33.27852641068034	31.959436987620965	33.71843698535174	33.84375696146048	31.902375847689076	29.939550683055817	29.348566280415323	29.02524194120041	26.127736632701975	22.88362622969152	21.94600548743232	20.83589473187251	19.71517847590286	18.61276151311214	19.87332473273785	23.295561555232	25.509239512880487	24.850312302172238	24.784731838174153	26.40628096700785	28.07344113019704	27.79664830676744	29.013962757805896
2	44.22401081347469	40.53817510248801	37.18437292266235	37.58576728109877	37.32305905105452	35.912460050307615	33.2539434950233	30.770185468707183	30.58231853844711	30.681622021196436	32.164523486548546	35.21216899853713	38.21450201617099	39.21033575303515	38.55059852533266	37.829051725568235	37.4052438105506	35.160671462798824	33.31620247772054	33.808143359107966	33.57814056531186	31.565705283567684	30.86374244336253	29.667718534285132	29.052870192165187	28.884173170269715	28.667117019316755	29.258522901601104	31.317619917565953	33.399878865321895	35.4531047220626	36.71927977802656	37.640300295977035	37.00119241408429	33.76250845028648	30.988811225489993	31.304188019312175	30.731436359339142	29.926401090542054	28.78153703524613	26.75137896122561	28.248562167361012	31.367929217520896	31.141663973376936	30.08793984092718	32.387306018153176	34.69327240547308	34.217031387854504	33.917962116757685
2	33.70119898687203	31.409059918867264	32.61463729299376	35.7044402428566	39.06923438105181	41.15453647441766	42.75892629495137	44.14730158871292	45.34202145852348	46.003489014927	46.477430967978925	46.18428517339268	45.674030391188204	45.44850498918965	42.42621283799905	40.73103839664786	41.073035078315485	39.20873241572479	37.73605429962485	37.01058394699214	32.817387476348955	30.2312763067557	29.72296304812767	28.28412624956888	28.070693296545237	26.95911859291754	25.257178709576294	26.718876064021412	29.634691674399722	29.565829345803618	27.451555422091296	26.379275654763262	25.89287008228956	25.406977695758613	27.311494528027612	28.934790231963035	29.12386597640144	32.576607501930646	37.5837750757225	42.248444148126396	45.78795237851941	46.517616670835565	45.93731289355398	41.50878167726256	35.02533263361085	32.883965022126624	33.60091067348643	31.34841752603186	26.082557535098367
3	33.28413449164968	35.095087654282246	33.739386447462046	31.56438803129593	29.855329918438333	29.85406030116898	30.395459396037445	27.81806947054653	24.83422701213979	25.376889745274877	23.151464072205417	21.09478754784284	21.19869335485329	21.444237658153845	21.39739596291184	21.932625008244266	25.07419840417226	29.617955017891823	33.02449831970746	35.528258812245674	34.74993565813163	33.90157951621824	33.32417341932356	34.37915298823388	32.860610599846844	30.25816588616318	30.689726168701775	34.449433392991445	37.40689324003734	39.11888667840906	40.435711710412704	39.54801907356849	40.28948593425234	41.33758198249555	42.752838140188956	45.16099624022464	47.396700088982726	47.906643448345484	48.371114308608	47.698394372889716	45.48934360932527	40.1649616062143	36.70797774786483	34.00285094569103	35.70914166734142	39.1991629067279	41.85008828049096	43.26027403968884	43.421705460105684
3	30.586027605920524	34.51202237979433	37.55595076581716	37.29365607455834	29.85486621495237	26.90338617527828	28.41848335916331	29.964215661619903	30.12081538922551	27.746733160848148	27.77811810135355	29.131842856855922	29.223991646526805	28.77594488247375	28.221975490703123	28.876946667140302	30.414419439533557	29.693495143645897	28.301816408111257	29.32280931577733	30.882329248149176	31.357253287400138	32.936778479387606	34.836633741057064	36.61630081778996	38.90589226997436	41.11734602184289	42.75310895182057	44.99912141684563	46.604149758746075	47.27963750866412	48.03100486552784	47.904853660897665	48.97351861472728	49.05068185465544	49.303336658844124	49.899180929728026	50.143856246231124	48.63792881854459	46.79218784235662	43.44891999296887	38.98923290478151	36.67076543190653	36.92529678233063	37.3922297316256	35.38492393850819	33.0993037017656	31.817744102258604	33.38297462373397
1	26.04165212512847	24.470110462779	24.001594588025434	25.144953013458327	25.50156473697803	24.801665388657867	24.848985042538953	23.280204099076514	23.729814436365547	24.59152251256849	25.042727421344342	23.878637964585938	22.178832997090897	23.022635273955828	24.095978710601425	24.214370112768176	22.591355063765363	22.317619537324685	22.95288534295506	26.025891321938623	29.08429882548654	28.767835665322938	27.91530524487503	28.657006794611895	29.954136574199513	28.528880449628762	28.188782361446552	27.7412542611217	25.920102399736145	26.065377186672713	28.112099535630048	30.939717787452377	32.30277064609561	30.635314181114026	29.49937799910246	28.67616561667222	27.521430982652394	26.582263264296994	25.67552366211791	25.251313731060986	26.532835211275962	29.601104086579316	30.69108374052252	31.28910378364114	33.28606722315408	34.830387233897355	33.49490704322406	31.226931350811842	30.174235352813177
2	22.170087942124507	21.815059177862718	21.036201113533156	21.24512591057942	20.677846435256754	19.15566108592431	19.97957220277623	22.14944068280471	24.644267435272326	27.927235771379856	30.384182869140595	29.91728110938623	30.057183679092663	31.197547121507657	30.007171769044472	28.57228502528928	28.044413158920616	25.984753729000122	24.33799956990704	22.63870266105787	21.95943173796086	21.70725727677313	21.231150056062276	21.080415548144593	20.386372483804717	19.82332042526447	20.449416998778368	22.96724233069475	27.21498895637422	30.980633818993503	34.03700015250121	37.73392453710072	39.244998842695765	39.33172304322388	34.96928281091017	33.44832739410651	33.977209505061154	33.25071943065401	33.3468395325371	33.776996419271406	34.79172091004546	36.827571228843425	36.89330408121359	33.76205370313304	32.97578407605265	31.676379663553057	28.276814161152323	28.3665497534486	28.82415393561179
2	53.64494877099566	54.214595221995665	53.785378640415935	53.56527479031104	53.78832807192996	52.5910328948475	49.66713689716556	49.01336815237919	49.78478057281816	44.27596464868297	39.65063454423178	33.43900339832667	29.037688185643027	29.328153033040426	30.71454629125347	34.22278746872577	36.70816788847724	36.15409945596748	30.596599086877198	29.100561641949962	31.55505389812975	32.97985881405813	30.781805093919058	31.865497540271488	32.580303568010564	32.26043788368685	30.148273289013673	29.253385288510596	30.470968678827433	30.973043489001896	30.62366926207238	30.8269355464594	31.251647486799833	31.720719829493383	29.635793495050443	27.413133309679683	27.466133859803595	28.752753506390334	27.271760775491522	27.0217593005106	26.05065908827251	26.679880335798643	30.34047372830288	34.54711724908307	36.55037486556198	37.342308206439434	38.63447904044391	37.22494665181049	34.93480592250396
0	22.10609247237783	21.203053464535497	20.771333315733287	20.081505141770897	19.44199815073556	18.347375248497848	17.754937102681154	18.390761655555306	18.24636671339494	17.684971132610762	17.106713975373783	16.846815796312324	16.400608349022967	15.671261425628916	16.12044636159432	16.154024013667332	16.816121640216718	17.0941450282676	16.85898921112067	16.52897734039203	16.67658023011746	16.603570209751233	16.156274868395844	15.608393322646533	15.450220734935725	14.793741399668725	14.581391165351118	14.766177329415637	14.16223105711005	13.823937834101457	13.62674650106189	13.482146399148363	12.456490316424956	12.463713429156629	12.19811509527754	11.858100679392358	11.761511954490157	11.771367867951092	11.087392839552233	10.92074462353187	10.948313172155583	10.504274806821087	10.552715188242374	10.464365127367252	10.425796188764714	10.052964073726113	10.304101065844316	9.658311476705663	10.189231915279446
0	21.234897892740175	21.344146193955034	20.85638429364857	19.151997159787758	18.47208696034855	18.065811476868888	18.535860599378175	18.124521630200555	18.05000526930729	17.91528351576398	17.33325078125364	15.856562650571664	14.677096269210162	14.70443894624965	15.088869325108798	14.7315274321947	14.804840880802486	14.570766585566972	14.693064422975644	14.461761324402314	14.059446284140773	13.378006514552684	12.62813939218077	12.695827441066182	12.628483327605064	12.701042999679254	11.65902286614436	11.034761542785633	11.229318129322953	11.112908237277217	10.888488259632645	10.781748762627338	10.996584675928688	11.279776127161712	11.34926096141738	13.079288512706908	15.679552456626539	15.332129137198278	15.93886819990077	17.729617572161388	19.47127168626875	19.12713770314612	20.332302248642605	22.353657518861514	23.090520645305425	24.288030390954702	26.771833599791446	28.824980219177544	29.869206717529856
1	19.581820227114736	18.94371027519857	17.366445456858617	16.120534379684877	15.288497234303597	16.222172965707973	15.761166626105139	15.542762167250105	15.167209960489759	15.530281965085951	15.61342824277542	15.91782758225925	15.644351069311574	17.008681896086234	20.44341556025744	22.193654003654885	24.38828865065644	27.58895182329094	28.360329534614316	27.29747893175274	27.401664224723593	24.84669370095633	22.173223791566826	22.833810560134733	24.43909164890096	25.465503001767477	26.92491974256609	27.38840773744396	27.816909822130487	28.076801328903873	28.054475714994936	28.167787893159197	27.01922239001147	27.027415310173936	28.522218313628077	29.30571176360409	29.032106357805098	27.86570686446737	28.426423684211954	29.51499066095656	30.15060141001525	29.13709132545038	28.48204793511131	27.930585350935456	26.750222722303157	24.620315685694187	21.97941777452263	20.653035624401486	18.894422686986573
2	27.051673837837193	28.988318564000217	29.923392547915828	31.8702244995558	35.42346583835007	38.744025689089895	40.44813249193121	41.76919806038724	42.11798748427619	41.78602904825618	41.3823093566882	40.13853978541008	39.500722884592484	39.454534755882875	36.56628213776978	35.8567653126642	38.04362844238037	39.235138460674975	38.76400124710912	39.05560261620588	37.33468519003161	32.004203405546065	28.331776740336878	28.958423177578357	31.122282943830697	31.258515693302158	30.1147144807253	30.595295674998436	30.70508292737188	30.640142286125688	30.16563340259431	29.893590377592815	32.026441181292974	35.76852142341042	39.11443045573026	38.49096468921764	37.01792913513183	37.403094330968315	37.33973993641419	35.03568551881507	34.47958792014482	32.59867673848611	31.19884516742342	32.24710267450852	30.46345469982212	29.521309838535743	29.133342720542448	29.452324991358775	29.221320305982402
3	51.65670910139227	49.48779416982214	46.997262400453785	45.751597884287406	44.67166482882332	46.00052196223275	46.94208458857192	46.42036927078161	47.56585052090926	49.01846234259608	46.02233368922462	44.07584208406003	44.50253814066221	45.91817118401468	45.96062077917144	46.008918414797556	46.65371835277358	48.474355579525536	51.24266851366929	54.820243604704935	57.728887202252935	58.5036331659803	58.715030512748925	58.437350074855196	57.30140952174021	56.32693834663838	56.58654069448741	55.39930622383141	52.61690825601589	52.0966744846492	53.745795233585824	54.367866138695206	53.203339920308856	52.35947533419828	50.62566438922062	48.699975548971494	50.012999577449925	50.961774578323535	49.85109781907324	48.09224027553366	48.72276859349151	46.13964377530405	45.68767670505458	46.23889453229391	45.98107769502029	39.857772923279605	38.00724380245866	37.64946431020197	39.224978818993655
3	57.62249799671035	57.94771130891849	56.899191168265276	55.758814370259145	52.54535444313685	50.96291129711463	52.02818120050367	50.79121899867511	49.36614046357485	48.00031119373679	46.070744460945804	43.60659016167551	44.44458915508769	47.904372120593855	50.352987540311524	49.83317353120911	49.46653304277448	50.4917379657846	45.716315243617025	41.207081764042336	39.261128719664015	38.1287352228361	38.64411388470778	41.5767985430663	46.15586002586643	48.87117048033448	50.184350710880196	52.39004854846624	53.49609779592694	54.309001505482634	55.063041347964415	54.92551014654781	54.47565669169534	53.31777371448317	51.27190486300759	48.19855507562362	41.951449136168	38.120551972497616	36.396235652913305	34.74471582071897	35.03630388693591	35.37488254162537	36.04765877436352	36.968978693769486	34.950143239887865	33.184336752547274	34.62666978214907	37.06865281512317	35.885345208563926
2	39.61627372871684	40.56593142680485	39.92245151624058	38.84406583963597	38.1184112167481	38.23082304435332	34.984342533231114	34.734659851610424	35.15752232644627	35.35699243381072	34.559260548995205	33.27761803415787	34.18429556021979	36.15626461504316	35.6523106944054	32.24587740296394	31.521256636687045	32.73024304418682	34.48230573295161	33.64579675026588	33.0866973407158	32.73178167399975	33.247589766573086	33.2545992375249	32.589838988055675	30.15033861653322	28.3259712247809	27.777429890166754	28.49684586438368	32.34570597461384	34.32322200564429	33.25879092128387	33.71245810628681	34.492793786488264	35.21688814682064	35.07805087726315	34.011524779457105	32.610315952205234	30.39872834509615	29.741256330989273	30.371446537949577	30.767217093379877	31.178789771201103	30.0837108568564	29.61092260462997	30.87904298087848	30.09056331543879	28.3018021671256	28.574976206616963
5	51.87490510644969	49.55237657346663	50.51598299285585	51.185202858876245	50.524318255644744	50.84763179802513	51.339447384601634	52.38614427541607	52.88853023427321	53.418748739568414	53.42662270775277	54.66961132130709	56.410482471345546	57.24353971089723	57.53146453389644	57.321276911822	56.86937994579084	53.70661254089156	49.75281091529713	48.85190154912449	47.48960236609449	45.716796674942486	45.8656278789935	46.75687279269883	45.96272464027734	46.90035780348872	48.720985567075424	50.29808287654719	50.311882441516886	51.79623492950649	53.242501990415235	54.91631365916392	56.56363778270045	57.472412862133424	57.44544868880599	57.13355680734614	57.32986488265862	59.04783986019414	61.85176100112943	64.34914893106419	66.67918162752663	68.26807857809027	68.83054088648905	68.93933913843946	68.98064409305567	68.5463520045633	67.76974926218546	66.80594647401205	69.9427922211433
1	34.69834870591971	32.72618381222832	32.900694453414445	31.85696391072087	30.058073462309938	31.019062914227785	31.466493879969367	30.538445907885865	31.905867108899827	34.50554525350372	35.421608933334994	35.07298877525219	33.66511888434901	34.917649044837276	33.319773444955786	30.864849665646908	29.2111232384354	24.94194401326588	23.169556761515654	24.369695163087897	23.565323532208016	23.015258590000165	23.06629716951281	23.09920067249618	22.281340622164826	21.77691632066513	21.33795566970233	21.208496969530614	21.11322536462313	21.397690166037	22.674839838574798	26.171410297112924	27.589344201298076	27.717207355366526	27.84291186837989	28.819447211298392	28.263430684369954	27.141227605667982	25.092746009396794	24.951936165283644	26.591367410337845	25.927298257366104	24.570294900851543	25.043370035294764	26.103241805075005	25.644949047586607	23.286805274026868	23.147619654766228	25.05097459071922
2	49.80085863499765	49.83446587698842	49.840089858048046	47.742559498434176	47.071382429316905	49.706893487003725	51.71597772921442	48.0844285645489	41.913089052168	39.724659438138204	36.780450311296335	36.03839917225343	36.4304917364192	39.03104766229535	40.68870703888051	43.52312288510566	46.7097244181563	49.42989711410309	49.66775481075613	48.16049877142394	48.15885039345848	44.559176117205865	40.226968587429056	37.61324005392067	36.31924384079059	37.09404915969377	36.2527872520177	35.95158685546105	37.25834434829128	38.022557807309816	37.87605489054528	36.56173153398323	35.06049191662667	34.383384519005965	34.4839703807527	34.01432596556016	32.037763643171246	32.16946812258467	34.89415586339992	37.80431939751807	39.75784066474613	40.945042049296845	41.559798808510386	40.61422876416394	39.81295315143162	38.170150677192396	35.35211734020835	34.73981058682963	33.82473141828054
2	29.615636152618325	30.79048746067208	33.63575464789725	33.659077998853434	34.981154153362915	37.196814351108856	35.321886511714105	34.23284052911705	33.67802632201127	33.25101792714545	32.98696376550802	30.82657206639366	28.81238529972544	26.378598420392514	25.543084919968877	25.19405357074314	25.35945160433643	24.21113959914425	23.59152196270654	23.87913427487286	22.80571048477007	21.92842921669849	23.524619494953537	24.079768860359728	25.15655797163078	28.14526716694708	29.775671185405333	29.63108497111136	30.955869287161814	32.2634879486082	31.948188698290952	30.66693711495655	29.823888850310613	31.07661774270798	32.171825451002555	33.32625383205304	35.917649046833944	34.97517160179382	33.857202735520175	34.33097578049276	36.5562880740247	38.881958752398845	40.864319206713134	40.5454980633486	39.658228304610454	39.25013787323732	36.901924430167234	30.952319110110754	28.30628053171133
4	42.87457407994005	41.943405552714786	37.760066453506255	36.536807411671255	38.33689151933998	41.116377152456934	41.81528615767229	41.4262366428246	39.826379198215136	40.84845434440337	42.17155992936539	42.24776694629417	42.40385587870987	40.826697647358095	40.11656004127146	41.318772902200216	41.40230604822516	34.27466845476266	31.147623029518467	34.35329341101202	38.72200833443339	41.711445071490274	43.294569904119655	45.19988663032608	46.178931327344564	48.49308672008186	51.11271983557949	52.17485226618782	52.7064444404556	52.85099107827323	52.81956036233335	52.391046894875394	51.234990034428854	50.826768129457115	51.292745945004334	51.60936320623698	51.86037278077114	50.91815862963828	50.63449634778856	50.588490761424424	51.70496735139293	53.73949874483303	54.36448354702811	55.50798122864211	56.422118032440906	56.36904895094567	56.45674064669864	57.251228856706845	58.64698185016219
5	61.5128114031913	62.18306924879662	61.81335956936401	59.25262468874455	57.158829094628736	54.716611590344556	53.697161930977785	54.15941011386931	50.763566963431884	46.63684123448659	46.93223332900971	48.641923712368126	50.561049238437214	51.66346744995669	52.28066772694573	53.281372129909435	54.37501380332601	54.30444275075686	54.67312408311589	56.20499898817493	57.67718178868871	59.46170427326967	61.23802281640218	61.558417104841425	62.79621397523392	65.50512967340512	68.10448701985968	69.31209528249967	69.61955162777814	69.69377755970484	69.43910578607529	68.75218691681235	66.45697461487251	65.29904918360309	64.34935292694335	63.37135116897783	61.999392701680264	61.617472315318956	62.186564155449496	64.10768030242482	67.41053842863263	69.18129256686588	71.1678400581574	73.05768168564836	71.62892776851157	69.20157428205592	68.43970471932327	70.05233119854502	73.77625094477015
3	47.970540806025994	47.74598969351799	48.350825173206125	46.220942936149676	42.591192539794896	46.17597277426106	52.51877169211865	57.15101254659891	59.66280923826871	59.958182518037376	58.383151411128274	58.05660754128119	55.37886631575408	53.171685390319986	52.26217663152221	51.06814181311389	52.65562356573672	53.50969284087924	53.06274927262661	50.353836995508416	48.17002295123472	44.8108998613616	41.28089773278166	40.51759008417688	41.63916271336265	41.61519727079713	41.22285906511488	42.34205085841343	45.793062620828465	45.61140709816807	44.28299751847513	45.01316688867389	44.68373962458013	43.77513515133727	42.9043735287878	41.178689640876385	39.61769794798014	35.7192402100988	34.950022242083065	38.064659981484354	41.85460735493444	43.76200859631477	44.1686004554181	44.851443387730306	44.674021579021996	45.23654198647752	43.34068964483311	43.056164583222966	45.90676194293987
3	48.64071223669359	48.22997155485281	46.25343127588791	42.81327382760988	41.254709789672624	41.72624034835333	43.22487055775257	41.79481745392822	39.06545550752071	38.73251939850842	38.3686131509795	38.945195325554714	38.46219059548328	37.34227920690129	37.98005663517971	37.17234527438661	36.437833257713876	37.609858707539175	40.64974189345965	45.4975740465318	52.199780430013895	57.044803081427865	60.876470830322994	62.32379011024262	63.33661268521008	63.26632553851981	60.19959278523784	57.23927939796146	57.45915223795963	57.30951060697065	57.36742023125998	57.77078695060662	54.26738162679546	47.838579629400016	46.237828601243876	49.35696917573743	52.88291080616998	54.830379914189365	51.70348436047594	49.77341784641756	47.188566401129584	44.77556076534334	44.25708051750576	43.95803705681969	41.48937477955938	40.48861471308406	40.44178948180145	39.30090466196519	39.948301873275675
7	102.76833774567955	103.3606661933108	102.96106842120653	104.31719436842151	107.50483643001367	108.91259541492136	109.22528929747763	109.74183804069095	110.25068264843796	108.25377984336512	107.57289814897048	109.28710548488274	111.80146880181717	110.44432950296319	112.28838062011431	112.88456364374441	112.63050230341065	114.09746251851035	114.36380017525558	114.76383034717621	114.34657043577118	115.89739715104265	117.468139603601	116.82917177665809	117.91135827943276	118.9480863576766	118.87926847403556	116.51429216289351	118.1587004872651	117.9245874161085	118.06339686871598	116.43828901848651	118.75998370355336	119.87985148519206	119.66394404506826	120.28324492193833	121.03805537317642	120.64006495987618	121.84714817850642	119.57843386892593	119.93471442221828	121.0525910380151	120.91299976237806	120.28559576244777	121.18843441298284	121.18023941652447	120.94818758204138	121.2559673582336	120.92928194592609
4	59.20794450913844	62.422074132684166	63.62340964618913	64.52871656086562	63.72234890566922	63.46575059924624	62.13511841407924	59.28439076100963	58.692818052524856	58.00050040409155	57.14984176944942	54.045625255175636	52.33804644312718	55.13072705806387	58.88452970772698	62.39582922720329	63.23334438065481	61.579831977548416	60.3706612054697	58.645543851568064	57.09667597088187	56.85805943633202	56.04298271274067	55.08223526232876	54.86275468450531	54.50449487961924	53.43014518192562	52.924512068038545	53.243283279195616	53.7186457244895	53.68821470486995	48.598148013703515	45.70055598663746	46.45574149720794	49.51071021202006	54.09885079697656	56.713922239870605	57.76031210419566	58.92519582685891	58.55326392860681	57.30468619928585	54.645026342183414	52.0739503751235	50.07624445186297	47.441065375127984	46.89185558453413	47.388445073724455	47.07699237856528	44.39685917382343
3	49.85341651424098	50.66688210123821	49.531810773173	46.321494366040525	45.57586894628587	48.68954500455901	53.34998825356527	55.1024575573162	48.91375232464319	46.35909443263401	47.37448638933865	49.7761706534299	49.15823847246338	46.2966440791112	44.729937702530584	44.725532132214646	45.445565360282544	45.43636700101966	43.93884939645734	43.12434567405739	45.323656375160496	49.23483609901515	52.95603940283841	54.92980194247002	55.64261130430691	53.81497941515928	50.31073273757831	48.2534032173568	46.696007134731474	47.20923770736464	48.890775632846356	48.9973575524917	48.390080492097134	48.36326337026239	48.39190107104688	45.528221056728945	40.868531531795924	37.95239296890461	37.9865799966204	40.455360735363264	40.150577937397664	37.43489920097369	37.435761439389395	39.34464157274348	41.45007868888463	42.02796691539613	41.915138362594696	41.168784482048245	40.02374078998053
2	33.222428336077755	33.7519433056866	32.696640287545705	29.68111639084307	29.06044261009637	27.337108375302815	25.664163409187026	25.33017764440066	23.327641913325113	22.13545173412882	22.830447999217707	23.780987687908965	22.990386406106694	21.721276218611564	21.57900464140578	22.551600486215026	22.26747366863236	22.159596480740785	22.724507706389826	22.252040938046978	22.287093608571958	22.359781831629956	22.83409363065582	23.364984596684096	23.619350858532957	26.667698110150358	30.766942737081827	34.54508466164607	37.609272159055855	38.26205170533241	35.782690914267675	33.23503948818915	32.489788398934806	32.6510315441997	32.81183111623543	33.71015992164731	32.711321560423244	28.994676490376843	29.64406077438043	32.57171761156576	35.16279509209791	35.30446499216859	35.07024883473055	35.08389036609574	33.806830937242495	33.07781510114193	32.93295631350682	32.591763949714	32.07559479835486
2	30.318292108492724	31.686998105997294	31.638503901069548	31.930494965916186	32.67364757023881	31.338260504942145	29.09135930209963	28.53668434662408	28.978085227657658	29.742211410893194	31.09884886035563	31.79642224962481	33.42601097829787	36.337669534796795	39.03090337480224	41.34129561631405	43.51714096528976	43.57048020179251	41.98334082966219	41.19639925571019	42.20948096841859	42.82045597524859	43.14355147602767	43.344539057909934	43.2314317784701	43.10263723879825	42.864945054248565	38.72889730786056	34.75841146901461	30.50442084048276	28.582125227762557	29.306929333386922	30.963445143697488	31.56649771243761	33.95791962307397	36.592106836470975	37.021043668344724	36.14158295568347	36.77737629406205	38.15111953103331	37.46059172361909	37.5545061964796	37.59565799321861	37.21632525526045	35.79658642257325	35.494920301684424	36.454419982305716	36.77456608274136	37.354343150849914
3	44.562316488979256	45.6164424729605	46.3477428526099	47.257733775940096	47.397751782913474	45.88502489679819	45.65980410682277	45.258965944136726	37.6289269418793	32.90292445871877	33.39023712522712	34.823775249683926	36.303813146718184	37.43390212325099	39.220547319177896	40.973845764899714	42.57582690718322	42.86824067101788	42.90711386971042	43.97095670421452	44.91695225083351	45.022315698919705	45.043240274174764	43.99827706377881	43.502495097507435	41.956881256980964	38.45552683600322	38.116610905343315	39.14673420913516	41.25643603104579	42.258360832651306	39.53326333700735	35.86265394713122	35.912623440986366	36.14131787028043	38.307844731962064	42.30777880188315	45.73762938417426	46.609918917956215	46.606553215722336	46.874622090589526	45.86165831598397	45.08273452601948	44.91937664353184	43.3557838863867	38.576850084746404	33.74989855402985	32.97934043007983	34.942179651597975
2	32.185197104163265	31.502032282552406	33.38490461806915	35.746392425784514	37.06406128923917	38.79021231732558	39.70705747495008	40.20497925723645	41.9581712353135	43.449899927524946	43.48746004642957	41.86377732943509	40.74072238672096	39.843966788788734	36.91683906433011	33.18811105090752	30.49679002609623	29.285726478381154	29.672355580915887	28.870362831022916	27.997174501544997	30.34583002131223	33.63187294559215	35.8510420687731	34.92517759675196	33.929346003965875	34.38556970578765	34.764029762611024	33.86579133644427	32.98139510285269	32.60170119221538	32.55603981172844	30.02865709367324	28.990129478297387	28.49840626749276	28.91864137212658	30.935473651713696	33.808441068530016	36.189918254767136	36.85512968789208	38.21504071089466	39.03440043975732	37.222551491783676	34.32979900745614	32.45860135834929	30.556103223007035	28.983914287650936	28.748947374833815	27.773100998642562
1	27.372588692515166	27.057659653156062	27.349682247157066	26.7480006968287	29.016509353565322	32.337787882090964	35.44473610255931	38.85663586799835	40.821457855557114	39.20561830996701	37.07821500533897	35.71542881200671	36.93878224527853	34.731895100841996	28.130238545967206	25.915624695879778	25.583992989989273	25.673891890776172	24.969932559996735	23.458643113427147	22.935432122449363	22.422748940186253	21.829110870445096	22.3976973946344	22.733189746443312	22.050593117909788	23.030628519830934	22.830376971978154	21.899590903849663	21.987161561913624	21.36292795677909	20.36158596828454	20.756962226529645	21.836025032223148	21.58555385031014	20.392487769533062	19.706154344126258	20.886537630152095	21.76426143466185	22.293999467170124	22.062526427064704	23.32527909430691	25.765221352538447	28.670965452458148	31.303144771087872	31.25449037158435	32.067571465475936	33.28909826891549	32.83296175201529
3	46.89537135935229	46.651212375769184	46.096279086522216	44.11899201607953	38.30826448100142	33.72826352767044	29.231553202720523	28.04126458257596	29.34031694247013	30.942169624573722	31.79810668753735	33.2525710204739	34.88644018742797	36.382645476223345	37.12004384584496	37.947069571401734	38.238954311579285	38.40395749839451	37.52462531465234	36.85932180920504	37.01556755188189	38.93640221833222	41.481131075221775	43.37154227673028	44.80128783299095	45.42626237157533	46.20143080612944	46.89344819009598	47.69049008327252	49.66832428892481	52.67372652616446	54.52416477762046	55.631988882197334	55.412981847040534	54.904125754508335	54.264987578577795	54.458755872451356	54.543243110356656	54.788390312207746	54.539630649913725	53.75508360463679	52.897407084299196	50.40068193502366	47.263896262737894	36.2307697586862	29.07069481534895	27.236342623194503	27.751890440602516	29.41569906286115
3	50.49788721809044	51.15069137023923	51.362504982064316	51.20506255676087	52.223404678263066	53.325041874321876	54.31697227028018	55.2750728074262	56.0366989295842	56.75954452294361	58.597402689653876	60.42618997707707	61.75923498490775	62.3046425696828	63.514719919004136	65.65192107276559	67.1466510230999	66.5369056861317	67.46872021372182	67.51027459584323	66.58330632432656	66.35984879525621	66.7812646792457	65.60255346670519	61.17054120932779	58.599733652362474	58.43735307536897	57.79427504821374	51.891137591834436	44.83545980739527	36.86213595048826	34.36523976207916	36.5610949785666	39.69867704601886	40.18352757865012	36.877616864775895	35.23385441271509	37.15090604967421	41.19057402638385	42.52483591406449	41.892094245553054	42.31729453554646	42.263892687505546	40.33256437631532	39.41814040186031	38.64110424218159	38.164847859185315	38.02176578880396	34.81244643330993
1	46.85392671342691	44.14496738197376	43.003343085040854	42.85345036630245	40.379903824996816	38.7221433845219	41.05040749861105	42.93843212094231	43.79492363864678	43.37051338464329	42.632538330643364	42.29182263795121	41.713402071952224	40.76121638247153	36.191499301945484	31.8083416829194	30.338356149355626	27.56325023570547	26.94554411285634	28.158238233131726	26.57866985655034	24.327201904715412	24.138678489627548	23.703773925436668	22.43981234243513	20.885036934829	19.954515813965845	19.508928231643008	20.491561064829554	20.847496840852582	21.777486453485764	22.674983372559716	23.816723185365362	25.571198090794063	25.891532961652675	25.179756319542324	24.18075261480905	23.696772851224697	23.03223550951321	23.190141910627933	21.848954587440808	20.082141749646333	19.74532178083178	19.008695800785855	18.22890561633801	18.389006693033984	17.765228371449517	16.242108236404178	14.57749362891286
1	44.98977714462578	38.8913965719035	36.439850607002235	37.51358880033881	37.076463477335864	36.14986389947111	34.847342030742254	33.280331267813224	33.54006705828323	34.31388677764654	35.02981391490205	34.74851785887623	32.32482804748427	31.092733968740838	32.7954568231388	35.99247206038555	36.48890411796954	36.06814032758031	35.298428920866705	33.69341729786972	32.71476970921694	32.87407309837992	33.08595700981354	33.39507225112857	33.250170289476664	29.6047176856517	29.156118960268547	32.586919544116384	35.89771726651834	36.245589940249765	34.160238726405176	34.2019784416377	35.514765243162714	34.37765868554021	31.198660256300712	29.238441885768196	29.005303400648895	30.244351365473833	29.374315024138937	26.385878501383164	23.960014227055538	22.965405360894728	22.820690091717356	23.28961056548591	23.001378119488137	21.343233358569897	21.362933555200097	22.095700121960736	21.884110030690227
1	26.600007455236174	27.809237148516026	26.930131005499604	25.599740912056284	27.265394497677768	28.316702000555573	25.710477372380502	23.737746291932357	23.563637453213644	23.907160040967796	23.273256407665592	22.684711011341037	22.30251358746798	21.97203412493568	21.147729257154772	19.716629238532395	20.058326488036933	20.273267789909266	21.047035809307637	20.501472100674604	20.690815187643615	23.107645115736073	26.825986933888334	28.359459092207313	28.469089943365177	29.019734711562094	28.636694687884866	28.330141733402648	27.422598721160597	27.155339729484336	26.731978700184182	24.775337979937202	23.19854404357209	22.321682118103848	21.197338731663304	20.693245094283903	20.26281334842345	19.161231982834064	17.56153489778942	17.24144982826327	16.76009396392788	16.26248838992492	15.880441116480656	15.157330567761287	14.94032335432357	14.744074842942878	13.953893069689924	13.775296745271252	13.444759686074947
0	4.92385644229249	4.964891135387318	4.936753855434132	4.817005916129982	4.945030304478583	4.867251884180549	4.877689034732495	4.713282199148366	4.6272725250770765	4.666079773136409	4.65019355659189	4.489981626116137	4.5237280408299405	4.38120474312725	4.427597469879736	4.271482147599824	4.090526968503623	4.059475234771657	4.188396547567269	4.093236097577978	4.098865519286222	4.064959809309225	4.1605060646469285	4.100787069129354	4.03685140426122	4.022225850621483	3.803332986061394	3.8608590908971716	3.8483911888137086	3.9080568315606246	3.7552094616541147	3.691571534847908	3.8234091962849437	3.744156162095206	3.734125075462131	3.7481884043329194	3.750735784767248	3.72342923258515	3.6478562037553015	3.80618475549359	3.71108328771803	3.6754638990301514	3.754834818813195	3.733221604464174	3.7173576309588103	3.573733832086485	3.644570590910691	3.5574631774123553	3.468999780370889
1	16.722230038696416	16.22485344220116	15.89106687534128	15.699847017789798	15.708519683600786	16.11425780138126	16.19840082498207	15.726570262213277	17.91745515198786	20.22369630608377	21.799374848953782	23.73430772878027	22.200548496427402	20.315603683418612	21.6510733321608	24.034768720033075	24.94495030137413	24.865599090036373	24.44441510689464	25.56919559733491	27.4041891221199	28.44675064446433	28.668592388599922	29.264531053812725	30.096708869823235	29.478015608155843	28.908060011190038	28.309365629544786	26.03148822386725	26.340527337552377	27.33049160598247	26.81565110474029	26.59174992685525	28.758534454422914	31.152734862156002	32.42364860849037	33.41273114081533	34.705366876056075	34.92036791368	35.120927055713885	34.695867457866576	34.6956201151273	32.66758097843978	31.0621619188991	30.82671924022322	30.33157871345719	26.910365348532174	22.774924644988424	20.87199486517132
0	18.69832072848904	16.51135620716022	15.294581247569756	15.776444080877347	15.30807914491586	14.992927842107692	15.513543083844997	16.086344934244128	16.726450726250995	16.281423793168052	16.67454920135799	16.97339131494211	17.01850045547381	16.865693178425385	15.985242772626886	16.75391034357779	16.22950014272724	15.711553329813782	16.028845274186914	16.115547461181954	16.053674265631273	16.102735936580185	15.331578523432466	14.533472899437122	14.07348839270502	14.376809705324483	14.352654843814229	14.009344863658194	13.672395584865699	13.32415424434877	12.908916772472653	12.715471257007355	12.348578414239554	13.585278683923374	16.155539110034713	18.46478097092939	18.245258533180852	19.868998867812728	21.281948792907155	21.340513608223667	21.347292374244113	23.3805297369099	24.738924200228368	25.497069318837994	24.90002090128986	24.495763556386667	24.313216270322634	22.02263777279189	21.928287682564836
0	5.885142744093081	5.821144851691006	5.704868086779306	5.480286964728631	5.266573200154024	5.478465391896059	5.433012416845267	5.2808511776521145	5.1491862482846225	5.090937399740991	4.922683460793922	4.893112752489028	4.8933314283390805	4.764563960552787	4.561556127847315	4.45388925440962	4.424535017301397	4.472643286139669	4.370074987210584	4.446093876606623	4.406787338846706	4.410777342783176	4.469052431678033	4.3606045604843775	4.334054334255004	4.155557217716907	4.046226094514614	4.08838607524649	4.174852318355483	4.116499448009817	3.92417406106311	4.006839088098738	3.939606791324526	3.7243821879922936	3.7600165303574102	3.771667597113051	3.7891299488293786	3.8263277799735795	3.7545290366237225	3.683528924494165	3.6170734463311747	3.553239446287427	3.5780931089114487	3.602506197709282	3.5923902558499337	3.564222674228639	3.4719322638815346	3.4450753306413153	3.375832067708563
0	28.84719874442251	29.004208505332628	30.73843932177505	31.256269935933638	31.148427226465003	30.78689386597529	29.663040668724022	28.766867302547833	27.463257598384583	26.295626078333772	25.489642990269353	24.87309488402888	24.912613819436814	24.854129285311757	23.91050752460733	22.834434019841325	21.12904862856546	20.441554637812054	20.14184880706801	19.78372251073197	19.150644750101513	16.87088088398972	15.952252908796352	15.91878272602793	16.081502803323204	16.41029640269675	15.702896768897432	14.92999808373632	14.484676021763331	14.386055763100916	14.156127291533002	13.627299751153407	12.892054584401691	12.646933650996935	12.044334254848609	11.558185463130908	11.637467611107594	11.25786142914264	11.206786765546276	11.476536668523748	11.3289085969527	11.169635486745662	11.117069390303088	10.744331620556093	10.778191370229445	10.563645481329932	10.396349745339181	10.398825712154002	10.046598878782223
4	16.566135850236048	17.76078297633606	19.283962542453224	18.633195595515176	19.762315028041158	21.42085215643167	21.514390558937407	19.58487595735083	20.22485087163752	21.184220105317173	22.372359892369136	22.758903983611887	23.549094664239323	25.104487455830398	26.374138353399427	27.374077305009525	28.179277830040533	29.308822373984217	29.6185747516148	31.02901166723626	33.04520853814757	35.34284543590383	36.63564583129021	37.62133569928998	38.74388492868682	40.369015552473705	43.22907573696359	46.022429818195945	49.48623691965601	51.13595185749382	51.99538032564549	52.57519281789952	53.64505637077479	54.70988126226276	56.1192845042776	58.337117856881385	59.93136037453899	62.067531617025274	63.55642493684422	63.30716663831634	60.844867844661486	59.021077293520996	60.88536696486667	60.205690132780674	59.84799432759773	59.797112052286415	60.588225973256	61.694462871912314	62.76112977109476
0	23.054341902886037	22.08614422416218	21.89398181154565	21.52532065553331	20.393647035368634	18.606000912481075	17.536662128502797	17.632560178098164	17.312659301592408	16.83848786569238	15.134644693734586	14.631850961344185	15.074160532667074	14.995904319617063	14.546719898991203	13.671291302866742	12.803435751204411	12.423024156803356	12.405303862342846	11.868639955659818	10.618562240499047	9.876865298957405	10.408295951016477	10.496907862548369	10.40125251243815	9.621913667856083	9.173400798396731	9.058327203883065	9.2383105589202	9.226141704591779	9.055799173630131	8.863381921292296	8.421425275301923	8.288168013577863	8.198335211836616	7.90215682417732	7.69102220161197	7.578584018859814	7.49751087085847	7.471559982188354	7.580233266606934	7.634772793763362	7.609654632691896	7.305651896027106	7.438567415570857	7.37170567895037	7.285890810849176	7.128881525395327	6.7109606137388225
0	20.13506806381512	20.340612212644597	20.751087569556187	20.286406725447762	19.372393352853447	18.554878103778186	17.811281571227312	17.35237965106864	16.759332301355396	16.903292740589553	17.58664458563794	16.496403990057143	15.315192558770663	14.362728921864075	14.524149112898174	14.707896216731278	14.524455212263929	13.801587343797255	12.861550785140077	12.042400222726966	12.17686873411469	12.179242897998597	12.439320775571332	12.421505100505371	12.47291332206067	12.064519668779289	11.030731410290628	11.112789203052003	10.674489625772166	10.503483002587233	10.495462007113348	10.323433215233804	10.796146055017495	10.34087394263041	9.520293709810899	9.750647599730561	10.116274129988675	10.118740370311409	9.973254407934443	10.384926746580426	10.194640497722945	10.510090997191385	11.181119560778162	11.937359003232306	12.782605100789285	15.338583117147211	17.493960580053887	18.824341654509354	20.946366650691957
5	98.21931794723653	98.82478791998642	98.26291161316819	97.92536236886575	97.20367950647505	95.38722201540821	93.14020021101537	91.99093730075685	91.50507999311733	92.09439318784614	91.8705523901832	91.6368565754359	92.64604555904998	93.28326375975806	91.55500748643425	86.86301497378042	81.26864787512207	78.07665961887662	76.98877686601546	77.77201438111705	78.84808291347349	78.8749504320513	79.67173985847296	81.00814908200924	80.23214654119367	77.56471666291974	75.47567213440664	69.8060878265546	66.64212044460342	67.13239990148709	67.64768391888897	67.12684504333704	63.97491046761121	59.96354816064293	59.59287036412162	61.77582262077643	62.46139525119684	61.17380920187369	60.22021852549587	57.752908817374106	55.06770049751898	55.82469285828696	56.85137660312656	54.71471350915721	53.4156610956199	54.656035615431676	55.094146206168546	54.24723874865768	53.34144765389668
6	56.41530893640117	54.5308490036638	53.60916201375227	55.99839148212259	59.01419144097548	60.91427398809414	61.92126388219954	63.12938930083247	63.59441069473903	64.7737388894806	62.14449873794396	57.028364874485234	54.71289461378669	51.93237946284689	52.05082581734186	54.01061837695924	55.90201851199056	56.99775859996999	56.428441293332796	59.81568554409109	64.99503025560867	70.80536804291847	74.2075301556116	76.82923783726051	77.8916203721568	79.55559310009615	79.27356434900695	79.23462303940411	80.10479218018256	82.8496518375587	84.46591690294954	84.93157899005244	85.28187256434175	85.11887793323083	84.15794276797854	83.40013948713431	82.79328806033911	82.32839003271154	82.34928695682939	80.44079266446148	75.07759197643682	68.34015269345599	66.11356089926753	68.51114541960166	72.69713612419841	74.821326495783	74.91759356037416	74.48624764153908	72.0432023023522
4	71.51963569577555	70.51956712008193	69.9477491010587	69.06114564354456	68.58141488025211	67.77571758623341	65.09118895932438	63.531629112889284	64.42594390494666	66.8008737891528	68.63879466413061	69.5582239006767	70.31971087513085	69.84615049621554	68.6238304348744	68.68975292623085	67.50445030703789	65.87136694980235	63.95531771875095	62.559348272821126	60.38519783766026	60.64564940198327	60.66541307662799	60.21704695928033	57.990634873131505	57.892474363231784	58.163552774980964	52.86291708544222	47.54905748179601	48.19053633907542	50.77437143491529	50.71959713959874	49.982820584252174	50.56389695161071	51.41095202353111	47.19140349326396	42.73337170524674	41.30634532778872	43.320897358693585	48.562319603713675	52.57505174076602	53.343944495623404	51.49425051286707	51.37287033005872	53.79218818669086	53.79464850827363	52.89952532811547	53.66482114207203	55.442573187604495
6	44.12367988780053	46.734248949987276	48.231837480149785	48.44130607332562	50.28919137719529	52.14578015699778	54.68796021595984	57.534618532595395	60.73348324787796	62.58588990111782	64.07808558361018	64.374200784086	66.794315986067	69.2032106851922	70.2790498867409	72.82360023722775	75.99229253484413	79.98579260303542	81.9728135224691	83.08427645175203	83.08067646511977	83.39036172869775	83.30723263042137	83.52534399556096	83.11209902336427	81.67535615720072	81.50758603324897	82.15161899454446	82.32257261205356	80.46079698975869	77.00651939790524	72.50075985041885	70.64938791359748	70.28285169284023	70.45214004777901	71.40816409685526	73.41164659934265	75.78909380580637	77.15683837976364	77.2755361514497	74.46059528784318	71.84767624425015	70.75839801788105	69.53452855208496	62.665163515693344	54.33582248035515	49.74021820320977	49.103397739886454	51.59703984542022
3	51.22476248304939	47.77746389130238	46.08746263507916	44.56535523334864	45.09480071171575	45.73233770073838	45.08624752544731	42.058414026086965	41.70558156160859	44.77362517674834	49.05615709984356	51.23108933978663	51.56917999583788	52.87439795062132	55.75682425514164	57.8505613968308	58.69376917694584	59.831748481562364	61.54603394675669	62.931464591817566	63.872613717645734	63.749835038291366	63.257300838058995	62.03601031767112	54.63200324349729	41.91221059385896	37.28371134175957	35.82579546028344	37.945865941060916	36.47580535520337	32.29334789923281	34.33749978182469	40.81173732049817	47.1175430923121	51.502387533546546	54.73276726880192	56.23515553413342	57.125277766702084	56.96897903779588	57.146590003178346	56.98134697441309	56.77542513703524	56.541444659089265	49.79974603676432	42.88515086906631	42.16789185556904	45.04734777280957	48.0841145362929	49.75417230326108
2	49.00322648988502	53.47229432731959	55.42198484117732	55.90186140286958	55.61193562405495	56.7478720787822	57.820521858156425	55.42762328337509	53.554862889472375	53.736901547225976	53.46412263719813	47.4967619942741	45.572453186597954	44.28103028863731	38.9949403686756	34.85224800479519	32.82298545275521	35.137873579930435	38.99206917344939	40.645461197450864	38.37884246064745	36.94493077731211	35.553342320085775	33.45336216685783	33.90478392802869	34.76230719596188	35.396543796775966	33.8482611505793	31.183511245523356	30.35748988787813	30.713638267694453	29.02830649293594	27.810236339309718	24.99461163088628	24.95731103821336	27.428334973775865	29.146961508690584	30.423538421757986	34.375059203131435	37.637185677309645	40.19325466611467	43.572103479546485	46.34418113709357	43.066445485126465	40.5052709888909	40.52207945028138	40.24732791098501	35.99598042317788	34.68052661708674
4	52.255033399196115	52.82746539435177	54.00165813551192	56.442133397420356	59.306669758122524	61.53290705329404	62.77528627338758	63.03825922487649	63.83676904150302	64.22881177682896	63.7786995876665	63.08824375882155	62.46453142812627	61.9378052351366	61.1724079046437	61.65810616725309	62.168232427566174	63.238946774412774	63.999307052733045	61.67207968829286	61.25106121584159	63.36014237381784	64.81634543521949	64.79122634278669	65.4378830813761	65.64703965421381	64.18934742029111	61.05098763933757	58.77835440166046	56.986264976969196	56.288512468283145	57.31571713931669	55.673779824079816	54.63847085803024	49.774203894655635	41.7206304686889	40.94648176139688	44.96433960332285	50.26983321938532	53.01146883167982	55.3195508958577	57.48337569497687	58.825612655249714	61.109176563185265	63.057230548089215	64.69305229607608	65.19526294180402	63.209209609095154	59.22041150476084
5	69.43147854294006	70.09921588055249	71.56692265351168	72.32447228627466	72.75316144638614	73.24349137692595	72.30015002791082	72.80420042461992	72.01178300391051	71.30079665693086	71.82268268809169	71.64028818852628	71.67904256662642	70.76654459820938	68.84484454474806	68.3098583239574	69.52160016814769	72.13737825916039	73.89349284780644	73.72532363751428	68.92541270411883	60.48704025143189	57.13225150353166	54.951063186150265	54.40987068767994	54.31025206190946	55.79690181294193	59.0539366667624	62.328483350103944	65.76008725858668	67.7144774244306	68.87152042371703	68.74020457157863	67.43451854801508	63.07082946513447	61.588836914159764	62.682570937548945	63.79993700699708	64.52525071923603	63.49153320128544	62.960702516638946	63.358482823898335	63.07070810871108	61.756175114951674	63.17784953106798	62.98473801596035	61.798813686474375	59.602525410586594	58.29713906558966
5	71.36634447970219	71.69778466815697	72.49366241259865	74.53037571362132	76.84235065457997	76.41068685241258	75.97025618028506	75.43845908199278	75.1796856597876	75.56243933085769	75.00062922176805	72.49341377601894	72.31089933108407	72.38685183505834	68.28031810120142	67.21289183093174	65.30466586122587	63.498611916107116	63.02597154609698	63.9220840157642	63.80167082781054	63.492219991952126	64.01879813806273	64.9000551057759	65.22997804380906	65.03692346026558	62.635587386077106	63.13998782549211	59.573928235361386	60.6438149808221	59.71765332485647	58.09814520652642	57.98595226152901	60.99660065678844	63.88259035589516	65.17959125229912	67.59117076906487	67.49940337427257	64.52041110519046	64.21039908341295	62.719008977367054	59.17510070741178	58.19934055203594	58.42646012358556	56.39269331344898	54.2159736895507	54.226857816785866	55.45747619222319	55.14882822959205
1	37.31474275739256	37.01568548542522	36.42101110117497	34.19130331386011	33.30955986824607	33.685565470633435	31.727461955767772	31.037971793774343	28.37316060886551	28.359953003600797	29.79415584316027	30.700012667161687	31.767302353074207	31.906217443517065	32.69745299364287	33.47497797702793	32.17557983873471	32.04711797646688	31.644688897964624	31.13872370022183	30.730999900781562	29.18808487745772	27.551583722672408	25.484036926510335	23.77095790233583	24.450485990708103	24.661814845977254	23.989234288543557	22.88669669777	22.82269926634021	22.183201982827867	23.150462145128802	26.417990808490956	29.05259134371225	30.71891782624491	33.717850841651156	35.4639680773684	35.421684160776586	35.7257039114346	31.987479080497383	30.628402097868936	32.86838392664064	34.94667324692521	34.3279695683384	32.848277535603124	33.45464607005223	30.01034322680658	25.069613962138217	24.287368229619045
2	40.88450982504458	41.291004208821086	38.501475879471755	35.0182534630866	33.66961261353214	25.781497785386705	21.640837539425718	21.379414819756615	23.138860050146963	23.77049766748881	24.31383133324073	24.162377630205516	24.800049003249583	25.746522321651028	25.60884249563899	26.06652049813291	24.884660197779223	22.6647373112315	22.72261138145454	23.95598110361152	26.046485321222324	29.033170695012068	32.048945511144375	34.27368242474354	35.50517439705883	34.80906344957445	33.35404102395179	33.554136500568035	35.379012570061064	37.95178522502641	39.827942041492435	42.096506723418365	41.260554506504775	41.73517927162551	41.00990945556414	37.7228947252838	34.26833850543306	33.048623260770775	32.03053513688931	30.335943575522357	27.95589819571573	24.75488139033374	23.63088102328468	23.909856776134824	24.011097745395936	24.08043358183485	26.902877891533027	30.287921813695807	33.84029818084564
3	57.330644201930426	59.49785332713001	61.88699839817375	62.909549581887056	63.765868571367214	64.68793535588121	67.2839360649597	70.3223473083023	71.9814560724485	73.56609233033325	73.23856337750593	72.65486218643355	71.58287899218504	70.58907556302438	70.8982887780181	70.57365561994419	67.8932697653042	64.7909360855037	62.02690062272651	58.03077971827392	55.69876129388606	56.28195054739289	56.24546839597304	55.73180009393415	55.804678417180064	56.22972382089033	58.167999940808336	57.945497179655135	56.16318043060503	54.85133022256517	54.84887420139574	55.349582220663095	50.07496958818191	40.69992328815745	37.7881649055182	38.87201623612682	41.770613759381106	41.355085539557216	37.79899305687722	37.153543716263776	38.933896232623376	40.01680126947331	38.6810585682157	36.34644685820218	36.90281043175909	39.97761397015773	41.41439567442504	38.61771947522334	38.682006904284016
0	16.157038466042696	15.725141602241372	14.82724827095399	14.390169703700447	13.633650930802963	12.98519492768838	12.788523122636889	12.786014571626747	12.666543252210502	12.319346704225113	12.053174163594441	12.089120024742657	11.696654675155523	11.419682062083405	11.043721121108401	10.653247132112003	10.715366060221664	10.726745050447278	10.664527725249615	10.220985220511377	10.051142117077559	10.124830061772292	9.73618755103917	9.759501096947245	9.544859376850555	9.427984754024509	9.395760986419313	9.138315390644763	8.971534435165331	9.02877790211976	8.642505704832457	8.165042712919137	7.982070840855076	7.828678272988582	7.9463795992569395	7.634672350035183	7.316670519157877	7.272859139854634	7.322292068306119	7.121504810478206	7.142207135410452	6.920674753352449	6.7911945855595555	6.671569755903029	6.701507925768363	6.754752079711787	6.542627406396803	6.63448171973922	6.700801485815072
2	59.66354521787052	59.66773625012739	60.1024447374224	59.22077536649962	54.42045256591307	48.109365168689585	45.73217991964306	46.366600046001885	46.632909497366235	46.627869332992056	45.39961358414105	41.09348661374506	39.44216899273324	40.29757432219179	40.28331371443987	38.427968540839075	37.07537991881209	35.831599226227894	36.613188297298116	38.831584481424855	37.7753906315303	36.72391897196068	38.774272992026404	41.07777036713804	40.60101914907561	38.51381967963869	36.996691184454015	37.02997518713846	37.297417581271084	38.032446277958904	37.42281099065186	35.89971671600201	35.309815803212516	36.24480337834519	36.427489406283556	36.78295618518608	37.45495284076287	37.571571840900795	35.304311412640146	33.90022346484944	32.47210596830447	29.65472535728934	30.594039950955736	34.771872759432384	39.30822998503659	42.789201711799095	43.92754178219292	42.25740793766526	42.10810385832581
3	59.591373230966006	61.88781827799467	63.328327740899404	63.07527302961541	62.72386291450203	62.68460728427369	63.075543429212644	61.00729924488879	57.462744345618724	54.92787347352833	55.71177539500367	54.98698088416718	50.42793237844057	43.3437477427938	41.08523036293702	41.46135076478893	41.443940793110706	39.95328120568129	38.50739647077198	38.23011357422638	37.8794128941186	39.24207645132171	41.79600324220622	45.982234379615086	50.033790683114	52.300989935952266	53.9563816018885	53.88226178912573	53.86616282404856	51.81832848384544	47.228810422087484	46.270269951358664	48.623002361298155	47.659424009655396	44.269378766425945	44.41061274001949	45.29293583627424	46.90530709722772	47.55587268965892	46.22813734237164	46.69573176600871	48.93580201817696	50.96822156705563	52.059095034274186	53.053717743534136	53.04607508433653	52.19030919319192	50.4714546494401	49.99522071152547
2	44.02154410050567	48.294215626056435	50.95533519744296	50.76200634658514	49.44124824833393	49.57069678504943	46.89529055870999	42.943334167528874	41.72858505036642	40.952674876067974	40.748721924968926	39.90274316637944	39.54369101233725	38.95656193549705	37.83123023390023	40.093336013527534	42.7630683546304	43.24994840661213	43.24050745075367	39.46054223191619	38.54392381472541	39.53496860745094	40.66135647141708	42.898446805139564	45.429000413220386	45.61641846810094	44.114574428525884	43.99698948915544	43.93270103679078	44.33468764331346	43.88714983436845	40.80290855616156	38.33343175452369	38.50976781325204	36.65951929760136	31.96917614598935	28.610767918132762	29.39705656801541	31.16305764815494	29.801045449208935	28.84868117380685	28.735019841948763	31.508229775624365	34.084816961246645	33.77027575601924	35.437572717993525	39.444502381494765	42.42014145856596	39.346104846673555
2	47.91170920843156	48.34423276875094	50.28705268213315	51.782945001806546	52.00830444923804	51.96618683421058	51.73018610926009	51.673136596586374	49.66636159601109	45.64925689358074	40.522197866437985	36.61798849121979	36.44804001807533	39.08865752315987	41.087162753331334	41.34268050207693	40.358030782398394	37.59810710320547	37.728051812927596	38.95546492449178	40.47692882957647	38.446821783411586	35.35859929949865	36.06571171895185	38.00714105579641	38.32812516473985	38.2758645286847	37.40866163079722	36.68629913901227	36.42157707214813	35.359339405454975	36.17150257078432	38.29286428535645	39.50623269081438	41.99970529266651	42.0471286560989	39.86156066317811	40.64692628694683	41.975047886430275	38.0676521777244	36.119662099357036	37.03790585533498	37.2765017258056	36.34865587644834	37.34840561237121	41.33555747653861	43.856484665139085	44.182492401242165	46.74889921769277
3	45.874043725139515	42.605886878902766	43.573811705867804	46.801210719973	51.13510641978169	53.848150960830296	55.05279060023599	54.50544616083175	54.37350353184864	53.168049212177195	51.48477397453032	47.53336287890228	43.38908823309665	42.85138829253603	42.986840531344136	41.98225753730615	42.80152813602415	43.033286584429696	42.50421124303972	40.65722625904875	37.8478475652897	37.90171780431217	39.09166409770202	35.35217267354005	33.69972419243678	34.59534595985146	38.02585508121846	41.32960085057762	41.95693468391015	42.90366789374423	44.25827077631187	44.425851203438214	41.81067942872028	40.89307628167144	41.193379189107034	41.18163086248244	37.715374970618456	36.490277884223005	36.647864327194476	37.02594742465611	37.71192718560941	39.56289005011133	40.562845664229215	43.17702341090708	45.311264714193314	44.48144122167753	43.11737672674873	41.97902539143875	41.188565420478696
0	18.026480389864847	18.191884678600406	17.989304422383434	17.42896647648184	17.28599536025165	16.87259408399107	16.84559732416045	15.5793875615363	14.757342512434501	14.252947607101493	14.100206958427638	13.710983705034923	13.50589299566921	13.915440444193916	13.822844869949469	13.455881152914984	13.497253995961737	13.144069750108509	13.231895433165922	13.122533342408726	12.33462041670091	12.137225930725172	12.22645565621213	11.939172387960854	11.815628898272772	11.624311695223387	10.823094361297105	10.382150129936383	10.507666632890297	10.801573769816038	11.791313230253456	14.22293167872977	16.519835545108403	19.3273686992138	22.769325499318217	24.972434933161352	26.146693632505148	27.08497753480091	25.33711434272286	23.94759818161491	23.130775711729154	22.529741280652587	21.613271387733484	20.583728469662073	19.512096474567002	17.986368353615372	17.223940564974285	17.825893101656227	17.77272670672273
3	32.380022572577076	34.91318259995162	37.05324966517123	34.61977976008887	34.00518509919656	34.981202200571474	36.95939011061585	40.02917923438633	42.82759577419565	44.89910511127914	46.05684318056892	46.74819021115669	47.1700375378028	47.542372181907844	48.18560033055337	49.12681437009503	49.32298524037379	45.518947156252146	42.26089554776942	40.56713449271172	39.29112455269781	37.0519050450799	37.00889570717308	35.78357913914976	33.2768424306887	32.898758813862294	32.4119061685009	30.6192121614686	29.84021442807352	27.600222843525195	26.400371998560196	28.421169635824526	32.049003988479946	37.051471814756155	42.42679359651792	45.95689108427924	48.09239196758649	47.35076001502584	45.5547458483664	46.86100454030858	49.16699126348427	51.3763878793372	52.903895223166984	54.85653493186017	56.546309170787076	57.7224234094391	57.639076309421824	57.82602439712332	57.69266884278908
4	56.1230091197382	55.608482503787336	54.934359918555806	53.64588647139793	53.514314300667465	51.00927601839651	49.029198585477864	47.75613899348624	44.72404729547111	37.55818063314482	35.33771437635199	35.866523410092874	38.219125334350785	40.13836213346952	41.477990063081116	40.382187015682916	39.001920231614875	38.703716817659284	37.61049632174892	40.677729184562665	45.2727868805983	49.39988614435361	52.76771556486073	54.095520432501864	55.30325863768798	56.01841312512919	56.209024927528304	56.20040875952208	58.631162538395586	60.72965671425143	62.742329693821766	63.665631235244135	63.87705276699121	64.76366572958547	64.07577163374502	63.634844305148896	63.30198349111696	62.41732881705472	60.95310475310587	59.9650715673649	60.67999540275507	61.394149211457574	59.288328517612285	55.17940835992824	50.985883553094425	49.978177433355356	50.47005499120398	51.437347432634915	51.25868589163882
3	38.397517713724206	40.08254538299097	43.68272337657399	46.40123940731184	47.02343482003016	45.398619593679	44.337335359319205	45.037911635528594	46.07089531813537	46.46691845233738	45.61857569822119	44.932418025001354	43.60570401935208	40.99473574017489	36.25733304533312	34.685726307452434	35.193577381765145	35.592911490545056	34.43072420188382	33.56324201002469	32.732497489150504	32.48336504156353	33.12437675817843	32.5857369576516	32.98876948380772	33.380822437320475	33.89691833134202	35.787861636596176	39.90537722157333	42.94820761006814	43.96119756283099	45.73060165447702	47.766756743678926	49.18474680813249	50.40277710079572	47.650893295437776	46.19056569432345	47.557652414064755	49.412046091155446	50.331732669632245	51.15547829778016	53.0997071619976	52.85836645373435	52.35876276528732	50.52054425880292	49.6926375824838	49.69051226908224	46.964873251822546	41.658280937479745
3	59.39563939261575	61.33118771377869	59.32457820259165	57.44221806050069	55.88146496552034	56.97567886656976	54.85664388804583	49.4935498363445	48.98265603516103	49.778873666919	48.731798515742206	46.109242390980384	44.78611990705683	45.883191631341944	49.304139098217945	50.94103699564335	50.89762463455072	52.150512014466614	52.02767883985692	52.080134650007324	51.37861258734794	50.87013519542505	51.425803065246555	52.40718575813027	52.071565540901965	49.669314186295985	48.71505821520346	49.023540722069406	47.37559014239395	44.25574919854639	41.71036270869362	41.89697220006241	43.017815631248766	42.536359266326826	43.51638980746741	44.07345831282173	44.22058144116968	45.36872625059282	47.44292010622711	49.77507241424037	51.410807020570424	52.3290747771171	52.573315289772204	51.95244306597059	50.78823022338245	52.47900185864436	53.14112271259427	52.980667097616895	50.31228359909108
1	32.1403131030153	33.57104010682979	32.78923128665553	28.82504758821105	29.407751248980148	30.114695386857832	31.04685488820237	30.961683376919698	30.692460714238845	29.077946594681464	27.413237869486483	27.525466878394678	27.956450713936714	26.322806672509703	24.436648468762574	22.457423601793046	20.326154406492023	20.012881680570626	19.863583407919517	19.952184361354032	18.99110220291556	18.240838540090724	17.989053735234574	17.367135819162367	17.741434227102552	18.137254802103676	18.127411606381333	17.422828795656102	16.54461587324083	16.094141587596273	15.580256212248186	15.149788575931684	17.68623013375237	20.380971111544476	19.36907585697273	19.179982716188675	22.040067855747157	22.530400484135328	21.894564645844795	21.628328895764685	22.075524193893713	24.514215262259132	24.087396700487854	23.22910948910925	21.190481668101924	21.851535383853985	22.715282843140272	23.32530979044011	24.54496671744772
2	29.210613553801913	29.752715913393242	30.036833719185278	25.535330333723564	25.172510209770728	28.997231950090818	33.14723195057944	34.93500111937087	36.102485959913146	33.404053270617396	31.38750245061826	31.931394151782538	32.686067701333485	32.61319081406307	31.839390954455794	31.028549043449722	28.738929378687487	27.204509937330517	28.017933654564924	31.347379450935854	34.722340332127246	36.84047070652335	37.645841693709116	38.244487468276404	38.2597269359109	37.1133507059038	35.908252004957745	33.713043051122774	31.755213601630544	31.176449153618442	31.504658080776167	32.4689409949145	34.50265356467971	36.346586042176874	37.831821359575954	39.24452339905726	40.25940422428036	39.880423882237956	38.66221168032551	38.52352773833888	37.66388360884344	35.955875099379504	34.35883402338276	32.43313345559421	31.883585319035383	29.1881294173571	24.59379590748079	22.36374875498871	20.19912253381247
5	51.041692132435436	50.295187250300856	50.60118209661496	51.470072847885376	50.87292231479449	50.05963941036819	49.174441521275064	48.14358566558074	48.15152420878684	49.02036094965062	50.54123328241309	53.988631883232344	56.17006767781475	58.32612368430454	57.77328622483324	57.96622103842164	58.08494130265481	58.87558466405014	60.58986686097265	61.86660174487363	61.66008975514933	58.9278621903638	56.84651969256414	55.17953452540563	54.22099311569147	54.279031934325936	55.29907766076436	57.19841768776941	59.31013198565975	62.94358117182931	65.23992276203805	66.14046862508927	67.82147514889259	68.25276898624075	68.54333113508265	68.34153150449693	68.12615909958528	67.86497457684474	66.98063564338175	66.43205501717009	65.94712624975904	64.60038443032369	62.22079512349972	57.96229448429181	56.83880967469547	58.91901779390919	61.54938981503757	64.22057250180447	64.0946666512158
0	9.726295729765843	9.758443256873552	9.844071178033758	10.680997779640201	13.055345319825081	16.22700012995238	19.496296626632812	19.841762519769958	18.869507985524336	19.164874859477287	19.37849237462012	19.694922848820518	19.23431352632681	19.294401205621455	18.74397096843671	18.037010091719953	16.72216146908957	14.75970890096866	14.784779853545773	14.481910666196454	13.41325235674715	13.331732897590479	12.951417370773061	12.354119591401357	12.238897405706817	11.38748294346814	10.90926510304618	10.960000619505127	10.596066747682126	10.176249582600065	9.746096765461623	9.865685130902584	9.449868868475596	9.424502665068236	9.226917371184117	9.134478650828129	9.030302527328185	8.74605311698224	8.85951464989747	8.865776724697785	8.50164488621219	8.118113938234972	7.6695513618259294	7.792463510804169	8.150794308766999	8.089871664877487	8.152326902382146	8.084830561891495	8.005011515941609
2	21.920011735348506	19.712430388908796	18.805378332404583	17.748149810324254	16.86686437165892	16.714539650908332	17.12888827398488	19.91344406110488	22.840718876458226	24.904891067676587	25.96571282689809	25.283416136606675	24.313918730631194	24.42569696441543	24.188034001747045	23.485717075516543	22.243597552160267	22.274289232388323	21.977179649235698	21.665727080233868	21.059259450088362	21.40928969370525	22.936287097282634	24.09019962954391	24.385173682030555	25.516247854428364	27.6354786429439	30.1393454309174	32.734282882783425	34.88707499925929	35.80380158863959	35.89764353803743	35.310214507706135	32.694187762926006	31.12676265652219	31.06481188453681	28.65527739923548	28.319220426688773	27.81831736851078	27.10641374840551	26.348669452845368	24.4212078950434	23.776355703504574	25.008989776828134	28.53173302315593	32.88330494718467	36.33174260397689	38.73345151694145	39.707184726354164
0	10.027750997450253	9.719993611199131	8.872734999653414	8.706386207008377	8.484257734270349	8.875340049236906	9.341672264462836	10.71807870544593	12.379561989194439	15.088546797278482	15.493728561370151	14.510730283554976	15.510027475498712	17.031487100066744	16.335934579432575	16.24130205089809	16.746362002209157	16.58136105147316	17.096963478816598	16.942338307007173	17.87378264867922	18.945515401118808	18.775872612942347	18.02460218755114	17.785794823526114	17.25913960138519	16.31920483039215	15.723325538560328	15.591512713840055	14.92502550496596	14.19302889729086	13.45832647380435	12.922216515657068	12.068220680442886	11.733422700544613	11.577764752716096	11.067944931412146	10.715944243519653	10.337266384098886	10.223829338619234	10.241616991851629	9.93615405290845	9.662451098521105	9.515102180752093	9.372740979888059	9.1350989078798	8.99892125130101	8.78902628603325	8.273891874500011
1	26.48572190462446	25.2730809285581	25.143586877941566	24.67670878777971	25.174567026691353	23.520088525119686	22.891343979760176	22.063749461416318	21.355141216267846	20.686299165290343	20.3842243830362	18.835712720551538	18.556953616920886	20.2046562835629	22.504150653725794	25.705280165867723	29.64407898311598	32.234512080209704	33.803955041538096	33.84181861158235	34.35614196004061	33.306779586742806	31.882362712233597	30.829774129009103	30.15876719242339	30.918509894761204	28.98802505907389	26.732138148675233	23.712505737336922	24.00061211693658	25.69367438469849	25.230531068959174	25.24556420499387	27.538271994387276	30.154746788816283	31.190265213058616	31.188672221276843	30.333223886976548	30.131675568952993	29.46828058922344	27.62938582043012	26.682610939921435	26.945356325169556	26.35670028740157	25.03706882022617	24.167064316097445	22.296848479069947	20.401510448785025	19.35410245796883
3	46.906495484766204	48.40471102366599	48.154657051303005	48.84983533343672	49.13536668467131	49.589170256235775	49.355257177002876	46.952169376739114	44.59601999169691	40.749158217283245	36.55841201004094	35.58231709955502	32.7063466163952	31.902051899186407	29.74205577014471	29.738678536349127	30.812364243065293	30.879612994077966	32.53954766965211	36.50344177447129	37.493360765097314	38.40365971496184	42.91170424850581	45.92986545176442	47.284929595391425	48.1775970963646	47.00303670844894	45.58301728790435	43.1319802481539	39.60950347469175	39.01166109241561	34.718651671466894	28.394547473509153	26.975144196556144	28.95944195052566	32.233724304667675	34.37722961156804	37.370657494526554	38.899967865211636	40.62503031038241	42.51650175871621	44.78727176512601	47.14000813285716	50.249386385375125	53.556578557305926	54.85206026290415	55.225815398029	55.24684006442716	54.30879062172852
7	73.23326994167272	74.1496542538359	75.46762713927069	78.78282147528296	81.80330188459126	83.45125695829248	84.12547810888505	83.87039801507889	83.52059856742822	83.39675382508682	83.64889558310878	84.13517021539974	83.88322543196398	82.68422982694452	80.37676986110944	77.91731551734522	75.35819445937327	75.75213894568357	76.32529030700618	77.94544947109414	76.92624607501132	73.74407332039091	73.01482790473828	73.49778346925243	74.13987469957266	77.12984262725863	80.58124563610068	83.43176685972745	84.24379904584902	85.9634394220724	88.64762417890559	89.58942635316431	91.38906742211617	92.85569305268801	93.2685000637942	93.86053173954355	92.9283040191329	92.91853183133658	93.92522916453517	93.97476122022702	93.9965504398235	93.98180438812686	95.16282131738889	95.9199007447514	96.89537489370903	97.99785803552071	99.96619502739242	100.80168887699841	101.88083234280035
2	47.96298091594937	46.627023606817666	48.083915677719155	48.7385375627958	50.88009090846679	54.021921164516684	55.76653403343488	56.67055356765475	57.312586922483824	55.752517618416775	49.28027049524488	44.342402149785556	44.55706550468159	44.39888990553572	41.65257142493798	39.0902295394993	39.49033185887468	40.43399820833253	40.75243889002408	40.88890536593527	42.693224031398245	44.58051361680385	45.63575471358753	44.922173964780356	44.19974558444238	44.72578079567076	44.871505659000846	42.86447329893689	41.01255136316314	41.88644674782603	42.08213024386235	40.51219398986099	39.85546076325742	37.847307677549	37.958719509700764	37.51058778088967	35.76824597426318	34.45457230413261	34.176511125565455	33.11125405017001	32.68023171152408	33.680345653453145	31.041982212357173	27.954103816987253	27.12741356282326	28.58770256206618	31.492364223551572	34.21903387178649	36.103144786032246
7	120.05937860788715	121.42727828573494	121.65501814006436	122.45218002420827	122.59755673887331	123.85055379994978	123.13842484240558	122.76835434907963	123.27630259729452	123.33145313772124	123.60553491912071	123.98802586357121	125.14037142362055	125.58465656354886	125.98235302454044	125.94358475388717	126.96332665306159	126.1567956369944	124.23462365414673	125.13226325001246	124.13008605810836	123.28717325317807	123.35065781502495	124.11717343083511	122.92589108156267	121.82368011816334	122.13876282974671	121.99757725009172	123.10548449115622	122.98169586661328	122.35074986714802	121.19998681054611	120.8554598086111	119.78152049689257	118.51893632301844	117.48905808175982	115.40363010816563	112.78136450832878	109.79428783064313	109.00988555640927	105.77462133101896	100.03455654880051	94.86542380810388	93.44090700208653	95.30269524475771	96.03387464265084	94.19180014867061	94.4522302521831	95.0569657222461
4	74.2254641952016	81.11546505753658	88.42323906223916	92.6806057362367	92.38103822493694	91.82763354206297	91.4915356712088	90.96547831802859	88.51179674416561	83.94954860093178	78.70703038020478	76.5292154460535	76.89103194361346	76.25748939934864	68.99171189101871	63.71696889225491	60.784064292042075	58.97560329203979	57.08711361803067	56.145697502916256	58.23233421213606	57.04919587910344	54.97897637187719	55.90446292627801	57.8446918270649	55.63083282088442	51.39134922189547	51.79071508780765	52.019482982199484	49.618070666458145	47.471983035430114	47.290721678540656	49.24339633349052	51.035556774762526	50.36146151777836	50.06774203794566	52.41495096032099	56.44746558489781	59.96644340031424	58.98028877770783	58.56820122567794	59.23477088094018	59.758412559953754	57.29665718890371	53.6378284230427	53.8774980823542	56.33856229679009	59.08871807554438	59.65214227271372
2	38.61628257542716	35.32864008423789	34.51796117816949	36.38078301388923	38.66479987157898	40.76350233620483	42.8694192405326	45.48201840047529	48.45084111624088	49.41444125150904	48.378825797203646	45.253160314391785	41.40233777516485	41.25884720963063	44.15968357015969	44.615163954875484	45.54692792837978	46.31852347569107	45.239645169083666	44.8647728370802	43.581575041466714	43.6278629612524	43.95146519278858	42.88041781885188	37.319908263323065	35.28227791005643	35.429129457343286	34.54608857817556	34.63528866921898	34.29682181325441	32.697567045472944	33.187532816767416	36.31579003528054	40.766173010080074	41.78298744507579	42.14920057025148	45.09439702858366	45.9313399548013	45.65487446512371	43.88308159215981	40.87158941283028	39.80515959187859	40.089802921752316	37.37417527803581	35.35195001228838	36.705895697853336	37.131333054311035	36.005045686441164	37.55325083728705
2	53.1241390884235	51.843142904049145	48.88038601625988	47.11395997026606	47.166242420774566	45.010864991175644	40.596854279091765	38.10243455273408	35.530047184200846	33.62975639097972	35.37444640968415	39.41531770060633	43.48835392892153	46.23578269737725	46.95035962345581	46.683294157993046	47.949891260482545	49.30058175592007	49.52436554211374	48.76869646445256	46.26310526832882	43.05010256927503	39.444368443370266	36.41103355004952	35.55277338326508	34.92816749092932	31.935980692768773	29.974910192199268	29.152327030384956	30.279476980240933	31.48721446017766	33.317085567952816	36.53883931862831	40.468358286760996	43.20100459694881	44.60157108395664	46.21370147808481	46.20457466611148	45.059919773370616	43.98347762275393	43.658197848407006	40.95596696858736	36.99332333197003	37.22313598816836	41.03661195263184	43.361397932680426	44.72820918313882	43.65827420345778	43.30107826152742
3	45.03699156748943	48.43319582596594	50.914532775203035	50.48862125435064	49.18012510964	46.964889206941564	44.81745139350064	43.721356078903035	42.75979412500478	44.47932956390358	48.07151646687236	49.93997958903276	50.042788486151025	50.33170655515672	52.04932726256225	51.21022768414364	46.36908943226021	43.62650604137473	42.38943361237744	41.86962574233496	39.237442979056475	38.679560204390064	42.50453219843791	45.68656837786179	48.29809100789839	48.03799598490459	47.436134528663246	48.98429018066376	50.316067590996916	52.16566736098252	53.547229746365375	53.56994535081078	53.504875494950745	54.11761522215512	53.416036054324714	53.45402018262624	49.82049089499199	44.17444496380077	42.19084759843012	41.73196295793592	42.002195250054285	41.842431259424394	41.351579226647786	43.77692177867951	46.763529897897236	48.44465435827177	51.00589395678558	53.11112649964228	54.60010434005991
0	23.012514381586136	22.678476809270407	22.455040962566706	21.58377529483775	20.168747450735946	19.33122754420614	20.03030302618084	20.49097297629928	19.093837355570585	18.669856020111	18.610981412949783	18.40465199155786	19.095426955333288	19.385489197027358	19.0490846673046	19.58764366326915	19.773642146505203	19.63243792089401	19.506036756707328	19.280107538409077	19.50054088545516	18.91453045077018	18.251656210439187	17.506087114705128	17.013899077758875	16.68820187751536	16.672050006791267	16.558035161171503	15.979113344324858	15.185207846865234	14.953822932037026	14.483584973025525	13.971845562149104	14.24926424139327	16.034246159942427	18.52951328275777	21.075388744217488	23.082415307604673	22.439668430223524	22.82796115242846	22.89687595922182	23.132757686616028	21.81464071444362	21.090724268576366	22.118060323545834	23.94914520134406	25.780985634255444	25.474132196508503	25.05994111007227
0	40.50698669622693	41.61716849230291	40.156017450316675	39.025386844684014	39.36995735826982	37.74598342507837	35.08511426925985	33.12568382035552	30.711696124332992	29.818717281965224	28.085348016261364	25.95704445587475	24.098455480388715	23.18933258047667	22.76157339925661	22.404195943791212	22.70236520933549	21.672975861225968	20.100630658460826	21.171091714317242	23.731590872799035	22.80505204872203	21.061092807220348	22.479328963185054	24.686523715283045	24.463356708191178	23.79284596721915	22.771582056362828	22.969973573186177	23.134444247996733	24.07369157674866	23.89403277103166	22.286060896888827	20.36455194051654	19.68002383635832	19.744217403246534	19.268397661703297	19.063943857574053	18.790343770692566	17.90495334791226	17.496077009930794	16.911457130669664	16.68924329336801	16.20069837983522	16.198536148962784	16.09614036195398	15.74190584359931	15.223566028152339	14.898484831026366
0	13.527872072281582	13.525883678936147	13.116751089938095	12.95178460648325	12.26390341556492	12.251960688026955	11.820014976974806	10.991222101103551	10.829019809652504	10.609686834329517	10.414533361570143	10.128544907921858	10.299254108706137	10.456740468119344	10.29867418202269	9.823444093076175	9.721344282922848	9.715145772845696	9.501024678050833	9.16261888836866	8.761183777932272	8.016227964058915	8.236146464464186	8.278987831700352	8.145691993443187	7.8698622711743615	7.796753037037927	7.936039176838028	7.911245243317292	7.9351563028943275	7.66801650094286	7.523220742894441	7.550410447089313	7.582944722922558	7.2189585819963265	7.236891967939213	7.223977761596216	7.1963584995088095	7.025607511296671	7.205686519602667	6.91048169188105	6.882976505871338	6.7671177839824	6.6490656150356555	6.430569519497463	6.157185944573417	6.175906345553998	6.074075483524839	5.784761339591984
5	47.977690715624924	45.83475546725849	44.49119710345158	43.64786019715959	42.69195911153943	41.661008173535855	40.85790665261665	37.92563378022797	34.506494842719874	32.805969929007404	32.125163596661665	33.01999770182499	34.50076007536839	33.73629349363231	33.16501837899947	33.95814571713928	34.20330892823669	33.37946694358586	33.18366388549929	34.47441985630648	37.220519016931576	38.31516403020511	38.98197655671282	39.04083208450686	39.35767708010475	41.377925607339215	44.99660080948361	49.79246607791587	55.557247169737266	60.790810166152966	64.01886711730494	65.87812244503122	66.838055428237	67.81899684993049	67.81212375407702	68.47448082330234	69.39087022632272	69.15136636610656	70.85976030225211	72.66835138731389	75.40813200919413	77.87264125475414	78.87807860371868	79.57053889264778	78.62695851420747	78.08511359020325	78.34290342706909	77.97398755028098	76.72412632004465
0	29.068406093320547	26.09870571312547	25.511647332095915	24.105929477760284	22.735393962150912	22.20837508599324	22.12693221998634	21.608741239594636	20.29881555374947	19.873669493825563	19.251227881366365	19.130694242256446	17.887517281128222	17.248128330388198	16.608935678012248	15.98307775081256	15.750630041485692	15.429417881163287	14.964755226194745	14.789567584660004	14.924076451596921	15.089385812277495	15.085025083201915	14.72236592355642	13.649564205057555	12.515976975868378	12.296283927818186	12.385263312198958	12.483762319471035	12.300165162946143	12.17438696607238	12.409224466935596	11.975147513672065	11.67179273348274	11.615383428582248	11.001452474582996	10.561393722841006	10.095441275934869	9.940325149638666	10.150618927928324	9.941202626944431	9.31216856433517	9.106648700968737	9.1341225368978	8.79878652024355	8.376153164390635	8.18514728789898	8.196644074147413	8.305656811219245
1	26.68799109198914	27.203639527536	25.8177499420118	24.90107300419428	24.37811949079256	25.151823466173482	25.312861978571515	25.432062820612707	24.64398489503135	23.692153802410445	24.637018439908232	27.561616582193704	30.954408200654466	33.65944137311857	35.19760717286477	34.43737324364407	33.51829755336611	32.543644853930914	30.921591664289792	32.27218142477286	33.37130885255294	31.926973770382617	30.50703000771888	30.22695323122232	30.014669648058383	28.36520776111051	27.296387820795644	26.57605314698474	26.799720616818817	28.07529330633432	28.760890200879665	29.69470506880431	31.516591423318474	33.53197899724291	33.84772768125736	31.9963932938995	28.073673412205615	27.51247039343922	28.458354713456846	25.99159054392817	24.660639449679664	25.302366604693553	24.16355806354094	22.782015735699648	20.794570490513284	21.19758426097767	22.224161482789146	21.39897350504399	20.38887055019506
1	19.480300998125262	18.874236097678384	18.439459506433327	18.339963974662236	17.75969811973997	16.380779036072678	15.950842183194485	16.0190215399389	15.430731484643424	14.914349034304959	14.80183568297937	14.558940976932972	14.138807347972893	13.802309547689015	13.599678162614055	13.886878593864596	14.425304960501762	15.476182762226347	17.61605314222728	19.451713256968105	20.661207090470096	22.050806096114115	22.82636118077079	22.211400839099827	22.093119123027915	21.848422655712838	21.248116599538257	21.85433124994442	24.420032311136815	27.593759711268085	28.398826278125068	29.472460697931503	30.649097558016102	29.814681499970934	29.692327507525718	28.442216168516854	26.26922173925702	22.140675799887006	20.25715236646993	19.484476456647943	18.645321922902024	19.406665444958417	21.593499337772236	25.081565299067094	29.287069214705724	33.39006373304698	36.7538199183228	38.734228835898	40.246192947882484
2	37.39069044727182	38.41137441106255	38.96923087506023	40.58020884763098	42.00026124346329	42.38369653382533	42.483002333504594	43.38777283006601	44.67493610154863	45.96048701820469	48.19526456234553	50.543353042747505	52.08303788686166	51.16417826477125	48.83383956119934	45.38949972437544	41.35327702962784	34.655397165622446	32.21686535934444	34.72764830860088	33.66079559719214	30.847949898342776	31.16578383344035	32.5774436672759	32.31415259384634	34.327941445824514	36.93145603233382	38.58086850515316	38.87258347932283	39.61137182132369	39.224338540120065	37.55363473581176	36.31502753968964	34.860597338681046	29.99891315095884	25.7485035812492	26.438867497160146	27.258859945877283	25.93957618185857	26.714504765235418	28.113627375388795	29.362949111516013	31.242611014537847	32.08950740042736	30.322180988763993	29.658506273119883	30.67345737411858	31.10040901827627	29.8797116474521
0	21.642554083022024	20.967600866531722	19.822988310352187	19.878443842589327	18.52384960840876	18.244613889445926	17.96744904065934	18.590685114638006	18.814944687552114	19.594127712250884	23.227996336959496	25.680647418123254	24.651586858845995	24.865023569528162	25.883011662297573	26.195724408657796	25.084725788899664	23.755965033950744	23.311620783965186	23.437586104507613	23.232521215926273	22.615293307999565	21.26016368236139	21.030439954993593	20.77861747425326	20.27701076913962	20.705629845925966	20.64774896415517	19.426112787771014	19.13866950378661	17.665982981261724	16.767531493138105	16.153030486371254	15.721842802965583	15.378200023093571	14.845599530205911	14.603661143073952	14.011483656511317	13.46100632786775	13.456202567754385	13.17536136303856	12.646741213693351	12.098461327970568	11.171648419827587	10.493310347799682	9.517805228341071	9.558767081509732	9.531838718977841	9.252079812082432
2	22.739508485196126	19.968176077133847	19.38621090001372	22.16284776771591	23.250178945376668	22.17491671830914	21.559378609146602	21.72841677937292	23.546077291368086	24.174970418453768	24.74211791802602	27.345151134033763	30.665623930534647	33.19331608284284	34.828238289227954	35.93969162441867	36.5868848258887	36.855032547106106	37.040642507451764	34.39094731726855	28.725562585176633	25.16364758448017	24.62149783789592	26.457224626039284	31.0165432171424	35.62247572699899	38.642692348041884	40.862357882861744	42.0685224796307	41.28488632958264	39.16592746779613	35.62482394015711	34.8159631974286	33.46018741078054	31.68488265811445	30.87242789932954	31.540765100986718	31.178712963332522	31.845950638885164	33.53805425031801	34.85518122357604	34.20788508062663	33.09849819946946	33.44917962033269	33.34992385376792	31.397702204331296	29.515942255070392	31.18640881886561	34.76749417489089
4	76.66497712724026	79.82372318017698	81.66769478034904	83.54564973697465	82.52064246788649	81.85427170477854	78.9671433818413	75.77795450984688	73.7735964737516	62.30847289894497	54.61619063239341	53.36278918181162	57.50727672578535	60.42532821493042	61.39883758924681	60.40089276626803	59.40747403389827	58.0731148293297	56.98536762131994	57.57137559104118	57.394802402497355	56.8566114715218	57.96823711485547	60.40957312172728	61.99146397393625	62.453764099214936	60.59833040335598	58.83287002388703	59.037800690923866	58.79479926207224	57.24853794080025	55.62896194011275	55.9747676569319	57.49812554035427	58.05297293409456	57.196699483040106	54.870532479943854	53.48831707635367	50.308140174732365	49.04108513522235	50.824392660673546	52.119635634209615	51.228570869733744	52.420904611595454	53.59514304492574	55.989100694483554	58.80064600334226	60.657432741415974	59.840319298180354
2	9.273784293496872	10.019747225057314	9.50886538956996	9.190827174264598	9.026036318716027	8.982818997465614	8.888328078510066	8.94670259320025	8.526655223292293	8.249436833524424	7.964748865661561	7.971421844337846	7.982718578205178	7.706382783298328	7.612365967667785	7.796612755291946	8.371031419380548	10.229565871246189	11.42857126787574	11.641460000691751	13.83534495139813	16.710669757115966	18.42491222367661	16.930726189029695	17.59091560911844	19.337702081199517	20.757494653597604	22.266055839434358	22.620379107275323	22.578738128585744	22.298426642369627	23.56581706154545	25.673732436961128	28.656105421880078	30.814404895119306	32.792230944928725	33.25532312043888	34.41203600042042	34.882205419666576	35.51648923833788	35.85387455244298	35.98909970843715	36.537179060346446	36.65214126861303	36.70349154255425	36.1414170567556	33.54786371549299	31.677517004795174	30.624455103647875
0	4.037571113778422	4.295929815520112	4.484732373328199	4.552691855343846	4.5366589633201455	4.366440503509965	4.4930164889014685	4.380903925227553	4.329947042839157	4.3653937913408125	4.322304423071398	4.2444606690654485	4.5444529586881135	5.304116328582782	5.614607144628693	4.528884548822871	4.743611230488648	4.970691458263052	5.718059891408427	6.013569782203537	6.585546878927086	6.592515785462487	7.133038886611585	8.112292037284243	7.9920865622099795	8.053361141884634	8.71861719346815	9.512616318544355	9.157909300318076	9.053483081736502	8.84826543149388	8.993941229317187	8.881996044006542	8.780237352345942	8.61577835777772	7.510919205059011	7.824122963919638	8.805988533939487	8.336298395772241	8.732594977424652	9.959627332509523	10.78860551293001	10.859954875630454	10.044043792330003	10.14879654221983	10.95089604214073	12.177486784235104	12.6545099567768	13.089469281870597
2	16.33282250964232	16.786472077721246	17.36318586182419	18.59005019175348	19.427811159904763	19.42228206181173	19.926750054860694	20.237460615960458	19.802867187955528	20.559258784856873	22.200169257412476	22.352290848358372	21.70994226351548	20.427221934069845	20.16789103159626	20.17531371378466	20.450455534026016	22.041648135704605	23.312122595726322	22.92721886805303	22.159066625588824	23.28897955272714	24.2575796197277	25.135037835867628	26.329481634616574	28.062823818123807	29.591689815755434	31.136500303364933	34.02308095707618	36.882481436368955	38.479996205433515	40.18485170474613	40.79427052288866	40.49559628710887	38.3361678398008	36.72572415446012	35.6623006028829	35.478747281949545	32.48701217945103	30.490905452456197	30.95749267913005	32.31894343794882	34.99479856172207	36.735248020538016	36.53394201200438	36.69143258717128	37.80008610692697	38.99574955887009	39.83699156052159
0	10.538185767401078	10.580518201583853	10.555316473323243	9.961713193516559	9.7500280008589	9.771588227046148	9.46158922841334	9.422514228724156	9.301823704000817	8.735162566195989	8.590694362158958	8.742673684024508	8.544543187815439	8.365268552557305	8.139222316485304	7.9314177377030965	7.888288013943223	8.043835905142581	7.8874117477319166	7.761926930755478	7.900515164013877	8.017934706065356	7.764038935065898	8.095299591953786	8.18577972903559	8.153243896630539	8.078980489255901	7.79625084378487	7.7969301039774415	7.684982285965939	7.3341229062842554	7.0514990393410955	7.044637390512458	6.903985429133597	6.766559555053803	6.571452729063536	6.361707148776487	6.27714086656444	6.0547157699929945	6.100914960367978	6.114135002548961	5.9444346842179625	5.825240340582312	5.625123261474179	5.558871849145832	5.617052089716561	5.629512303671326	5.627596720424275	5.622922221782742
1	6.929022047468752	7.403510264996741	8.197248339657376	8.533818708893198	9.024951944721572	10.113254220597948	10.95437559964157	11.830809262822687	12.946785248144774	13.713900081978728	13.931257650937736	14.73729885256733	15.70007153331477	16.614806002721068	17.844047869186667	19.156598230692683	20.572088086431407	21.36293247484542	21.99548205283844	22.532929904126465	22.895729880116594	23.5973573878738	23.79535220548865	24.43917871065715	25.282689253710334	26.706790903515248	28.09399699773091	28.63058101775515	28.892722932090976	29.41670165195501	29.847515134063357	30.34288163790163	31.458360172246795	32.00556143948955	32.464976657078424	33.5314166601148	34.28460714536599	34.05445658886196	34.131634914421475	33.688727890409396	33.37941955865142	30.590280660897147	28.011946198947353	25.05235623400455	22.64842372154737	23.242048527204346	26.004891223885608	28.78816962684599	30.811637714163627
1	6.985563279776111	7.448290701036887	7.5674070289696065	7.821922322982355	7.768074432663948	8.47267459127878	10.294995819055815	13.076126405748223	15.628260582377528	18.7933723609804	20.44154819458333	19.26776778435402	19.73671501464414	20.466260039814316	21.746143496469138	22.550907530380872	22.64551477060093	23.217595076086674	25.019362686002506	25.746182334996547	26.75559873858721	27.980838396553033	29.179953782027447	30.101748669144477	31.613187878419467	32.80951026949956	33.48167832305122	33.15140863737445	32.45230730805044	31.16982070932348	28.46074892490607	27.705000550362957	26.560660770070534	23.594727873991175	22.327419101259125	21.61920069531843	21.3856482507833	21.999202573457417	21.9152443310505	20.943069942484602	20.38897212885311	21.583513646276334	24.025015662086613	25.863217862585287	27.557784754514085	29.154976766802076	30.256878086494872	29.820754437878644	30.40675382625898
3	84.22561088700903	84.93058581392945	86.97255418098486	87.99562829967358	88.94355022746187	88.60734164003563	88.29222088066994	87.85216412291204	88.17214989342057	88.05836576540152	88.06053738250155	86.7445218093804	82.58174767460741	81.28275222439031	82.87593049002324	85.66002273370376	86.38699975240168	86.6386571819445	86.23489916593579	83.96246547048884	82.699685598351	81.986637265543	80.65721851370029	80.1967121639369	78.35751280101132	74.58726053271731	71.529987840708	69.29845733875433	66.96453229968151	63.760010762575746	53.93247347676663	46.64238223998708	44.30107033152449	42.76048407195729	40.91066133317344	40.256195072578265	39.868530073159484	38.48611471969925	36.33147962946433	37.644790397158886	40.12663429132742	40.834698434697856	39.66887126101397	37.28259862259353	36.531381308396625	36.22907000896404	34.510124325491034	33.25787391978465	32.586477128752755
3	75.96691334351414	76.33561794215781	76.44164353553711	76.56944068861571	75.59226123379112	76.28938075786816	77.5910469681574	78.42852472410695	79.98111592813754	80.77788678937264	79.99726766804126	79.02838698079775	78.24841281725044	78.83513622532638	79.98273532395581	81.02646372383134	80.42628237800014	77.59261151412514	68.93040777439533	59.141058325934246	51.079416831102996	50.416061010260485	51.86618908496411	53.05346200235055	55.47555246759027	56.36788196067798	55.17056769677231	54.82510284679083	54.67777771993231	54.71545684081362	52.04824487163946	50.15229863768196	50.40119875081498	49.33994651046652	47.895698287574525	48.09724308002938	49.26266456771567	50.73325882930126	48.829123907704144	44.789803030980096	41.098557944913004	41.613047947283626	44.10688926943689	44.62243784661804	42.94356047274689	41.97067397300629	40.79490588177892	40.14118547467634	39.70459007016879
0	5.496201324780971	5.3949130236543565	5.4422161824670905	5.52615477339787	5.517816840221942	5.457141698843461	5.316769974881141	5.3125567731383505	5.376047475967689	5.204231759828735	5.080129641026559	4.967287396979754	4.920989017910511	4.846247488474186	4.899476925241825	4.818767266565334	4.489995742997176	4.410587470789361	4.405007211677367	4.348321129372502	4.355008360077384	4.190734192639041	4.102384322821587	4.060933409907616	3.921546421957796	3.8911103647302667	4.037315532552333	4.393873906960271	4.452878789390494	4.524634577815714	4.574323597892789	4.520606662163625	4.543012439591862	4.4633773516296715	4.480439212701369	4.447182588075517	4.306373320106575	4.146665459635746	3.9202854258616595	3.905698225162848	3.87008621666134	3.7911855608287497	3.814568404226086	3.7645154365349947	3.7644899397407707	3.703971635605435	3.6598814755901383	3.573072038210333	3.5003774464950115
0	4.453876478320764	4.330339995825369	4.515167329004268	4.369290030019746	4.140359954428689	4.6444991712860215	4.84997927352296	4.567540288926925	4.451203076063439	4.312391460079514	4.054918545547692	4.06495370338658	3.94634907390373	3.968036082022415	4.026489410010954	3.719643677564788	3.898448565569146	4.672372142313736	4.992480846460751	4.94179857614941	4.8147263527560815	5.181966092134971	6.012995765507762	5.940848120024806	5.740720527689085	5.560700627108181	5.977281431971804	6.466081604346336	5.963069464846042	5.411040586019436	5.389614657552409	5.09994628719225	4.85614959858514	4.865137904527891	4.851794885240743	4.690298157006294	4.471733017118126	4.370965826990596	4.434464578940432	4.334765000035148	4.343496969167825	4.248135540309509	4.069824078137966	4.29921308328119	4.5303033929598735	4.536265247348325	4.448746158282452	4.266907083653922	4.268905272758436
4	76.44752432951758	76.80244452891438	77.87597091100858	78.42381177460918	77.52589178460771	75.94258949690575	75.41477570056497	74.50930098076005	73.91076603695218	74.65788665680083	74.34411786220657	71.90553099189509	68.67184842669316	62.750541007608604	58.19120821314282	57.80380480242167	57.479857540192505	56.307814256283926	54.33720163658731	49.998128209852524	48.78710672511289	50.089679320138245	50.58149099582254	51.053688061857486	51.84307258124723	51.305775666750286	51.75779649135038	52.88451992153467	55.33522318487751	55.64849775258715	55.25649985080619	55.8094970612521	55.91722253498109	55.44592258690953	55.02938135055972	54.8967952624974	55.1204982706993	54.06795200470277	53.91067767740731	53.1697760825739	51.777667307053086	51.2524419436989	52.24058983152622	53.9138050843103	54.809474820812696	54.68289614188083	54.8003938004876	55.950049785662436	57.28737964135288
4	78.35932780272094	78.15085142863659	78.34660064495048	79.37919652972604	80.39034705556011	79.72910541276404	76.56665939425676	74.12305242790646	73.85903179499641	73.80742779156826	68.38446242847593	65.52249604618834	66.06266048119849	68.11092733590715	68.220833509968	65.07621962042101	62.588917448448676	63.28092817682165	63.39796437947244	63.87092518374187	65.2052260009241	63.278743411952135	57.03419891903361	55.18358971864268	57.421332177805375	59.785667727177014	58.623432979067616	56.98177477837735	55.11921672605374	52.91535577069727	51.57393396528547	52.15331024038922	52.38167830951438	52.408442939177334	52.762584433751314	53.030210736884	52.326675669176645	53.44767460347267	54.74545771306474	53.46742270821658	51.631203324400445	52.1856382359377	52.99607978149861	52.74460914839618	51.86574800919057	51.67524118518568	52.58081673284066	53.146282574958484	53.76153696040411
3	38.89639112875026	41.405882583710394	45.06861088908391	47.329128294819824	47.02427820765547	44.190127116733805	43.89876563441132	45.32345615975824	46.59462562329652	46.77028541479542	47.42742361998212	48.431467872836095	48.98657498031903	48.10303863393825	48.215723191365356	49.89196997940852	52.40334838426739	54.97028842247684	57.034844484848215	59.155865928596455	59.95519429570293	62.342578209598585	63.745221601283944	64.77007946264405	65.228909491308	65.14881187864435	65.339409358863	63.94968440123571	60.375977061623665	55.4732357032329	53.50604621400875	53.36488315657702	53.42605711374705	52.28234735575229	51.183821256670534	50.70463153418546	48.14188925899576	43.095979217191214	40.729225721504065	40.30288371784163	42.46201979544269	44.29992690418199	41.60335876950731	39.07362431229849	37.57390775041563	37.563235466069564	37.82268556323694	34.32250534787165	33.784046969095776
3	34.45474108359412	38.643911751155436	41.43762147111592	41.58688235768242	42.39993085427628	44.1485486422501	44.881940725016	45.7510992988847	47.04213374446404	46.615869058705535	46.12615656200007	46.096622053740546	46.861948372315574	47.18002182398233	48.334189743738804	50.16382550942159	53.43435141328412	56.5117045842922	58.295199058947865	59.8070092370899	59.89679124417548	59.86946758420012	59.95250794371637	59.815917666776905	59.45686488314594	55.27808721027233	49.094344799081156	42.97304225944378	35.992494190894234	32.83017135014069	33.61564459807341	36.99088541944422	40.725768045395775	44.337491429189484	48.31136029257726	51.63562273677647	53.37890255924581	54.78521263273334	53.8050891995829	49.50597943903413	46.7076485389958	44.184081834517215	44.59720100611232	44.19271305447165	42.73876497991978	43.26905438272314	45.68289270792278	48.91190212225841	52.17393752815593
3	42.123653002670075	44.91632847271448	47.52731611457655	50.758290344548925	52.32301343275213	52.82591996997469	51.27965232933796	50.03274737199423	49.28582825935533	48.317501256229676	47.28613433240288	42.74186414212889	39.38260794562358	37.608680981970096	38.24088017299637	41.673721445883125	45.17663052760874	45.40722209263608	44.2117117305669	44.852427708285795	44.48837337197084	43.94928647337697	43.02553796081119	44.277021037498194	48.105151580866654	51.798979953273225	54.304317656983955	56.11330321839664	56.682126746309415	55.83753759121408	55.518263374768914	52.54068485773254	50.29138217922466	42.94038595047755	33.3712555526932	30.264875464463586	31.64161475912275	33.92439070623329	33.68458887876781	33.80428229807943	34.02673857242669	35.329064256808564	36.67996235931023	36.67136107144193	36.241582228987355	36.24965812554666	37.83542852821234	38.837225783973224	37.670881312304616
3	43.02118504521547	42.27631726612788	42.6973913713217	41.984904914791564	40.19884647889409	38.78001261758716	39.60622863177748	39.60539304517825	37.751380256729924	37.000259547341926	36.92057035288362	36.3656898817721	37.32875430559225	39.259706843194984	39.82204388782936	37.785906052861606	34.01615904036587	32.46918449307061	30.7773576862585	31.6859334695616	31.794268182284323	29.597693537313802	29.670675245943055	30.732791395179504	31.645944544688202	31.275167184055423	30.69438012127793	31.038121074628645	33.66804444260338	37.657419272063706	39.23664991671378	37.88745523254892	38.68612643392089	39.76097853480454	39.561072468738715	39.429179929373	40.93007706233201	41.42872115736259	42.076630939063016	44.81475084053781	48.246835071293155	51.817335568302305	54.73701272403684	55.73677567247374	56.8429245810271	56.78671883801848	53.968839828754355	51.44594335770546	46.70277214153314
2	45.506439363455534	47.54973489672088	49.45128831249789	51.6597887199445	53.66840385432272	54.33234258500885	55.26597143113392	55.963810517519306	56.12262164534923	56.51079624439237	52.94012876326103	49.40319788624755	47.86382879222001	40.427874161512925	36.026150682616944	34.66471349664664	31.786789882632544	32.39551513446693	35.7453525437758	37.38667683755595	34.76575850535609	35.745304759919804	39.32334043595124	42.942738033731956	45.94730970080998	48.555102141010494	48.92216718047106	46.506931560566315	44.96016723477038	44.07319675444704	42.099483273031716	37.96307842808958	33.94246048842768	33.67953796344996	32.61750577888512	31.626505065815742	33.464606475974435	34.34171873492371	32.75013162945128	31.77855961627476	29.99353576601873	29.57509186634235	30.829802017078467	31.045646443903312	30.137254400588414	29.852468670583182	30.867357370833425	31.895767355440054	32.000749485085805
2	35.938410990748984	36.38360790788348	33.305058310434774	32.23911195208443	32.2450363527794	32.59062114360093	30.061600863157732	29.36012856668051	31.028215528622393	31.434142840494488	30.564341983669724	30.0531928097789	31.711529226935053	33.5098183473406	32.004108920036316	31.633287438436152	31.13684711781436	30.84054445673907	32.39429374197202	36.02044804119971	38.88780727216298	38.64913381684525	36.37411250457444	36.23047898064767	36.40956261305756	35.445588631872454	32.76753352388414	31.810128626170865	30.860058690988367	28.07617025215496	26.473735019398248	25.67208077274927	26.1777544992347	26.24987494663955	24.957854749692927	25.27835076307684	25.6535911913198	25.71215498901052	23.783070468998254	24.087622407227887	27.30030097571627	30.33759985506172	31.155594685020592	32.93046550520265	37.002910757252906	40.25702600129533	42.20297079234312	42.985689952273034	41.686277843043165
3	34.781780861289334	33.03208201972816	31.39524117928783	31.351663616369812	32.12257992801629	31.677897835434806	31.804009227748338	32.55975823902756	35.28238390649931	38.320730059127854	40.664054053429936	42.02526641744986	42.786840979260276	42.88459573970889	39.64701966854343	37.58855860768964	37.6206873596434	36.629911066631195	35.3648931592403	33.837480420335744	30.073527374596654	28.774004853599696	29.762862248342202	29.044440153440092	27.926522354139994	29.853990093493394	34.10841842612523	38.21615087300975	39.381541583674554	38.99368093012398	37.35313857343552	37.11821325913744	37.28487637030041	35.18962447226889	36.028983539828566	38.89752414436082	42.03747741193574	45.64680182922779	47.92600965202982	48.53422670175709	49.895367410549845	50.28765249025374	51.427219051461584	51.10652767495445	50.2305037217993	47.62135129088565	39.86828730809518	36.11347428062121	36.16966516942745
2	34.6385048389022	31.61527118816789	29.716821011654954	33.765677354561355	38.194069256258764	41.310979787170034	42.36876887685778	41.08326294336356	37.264449167169055	37.416698100243	37.85410548636668	32.37536523507185	29.776829471463145	29.537675800743067	28.473975944658076	31.347697222545328	35.55631844831752	38.790952627944684	40.68683400687853	41.179142353742755	41.07906764990475	41.01949994314699	40.87873971813472	40.79545173460588	39.199976032454146	37.583141830350606	36.33450539531695	34.003828635585954	29.903716602596848	28.973770403636017	29.78605726233407	31.303520972847203	35.337455195766054	38.85712456056318	40.72098280831471	40.27508509785839	38.4692162671154	37.95389197391499	38.11667821025607	37.05451457452257	36.11644728712209	37.686100321945226	41.18740691564879	43.53945380835106	43.64396629862454	44.490382255456936	45.72404003303369	46.57103907988	45.93510670912739
2	28.5022371217737	28.624084353888474	27.825973743064118	28.24072270552329	28.74932753752156	30.600953236910577	33.3292733702689	35.46686739051984	37.80516712212527	39.82169408872016	38.4924405698993	38.989340001372724	40.78678068512803	43.110161770957234	43.85128789374954	41.16084864589652	38.8428137797355	39.07671995320596	38.61806403125216	36.98657990490866	32.76381754642325	30.758746255352314	30.058240535950294	28.23068744592632	27.649297094973896	27.65300743142908	28.381504074728014	29.76360568199764	33.225418186664534	33.660122700871106	35.09869280644414	36.721305016566546	37.1253834433982	37.206530368198734	36.40545641909766	35.96222296071668	36.170331694623634	35.58806934347874	32.73257971951843	30.573881941185878	30.051074310524616	28.39745789059188	28.372849149256503	26.844957735409768	24.907063029321534	23.324053840837337	21.583562433541186	20.748903738189476	20.77877549450978
0	31.318077619118096	29.29087831332275	25.937855382471387	25.40477842422965	25.771286764266627	24.576913338759756	24.980924892213995	23.581414882545623	23.24798094036586	23.20788769487504	22.858621745238416	22.288612578942367	22.257805799546702	22.70490089010545	22.40222436052969	21.068661670976848	19.16189796490121	17.698076637848164	18.09732652937483	18.62841480293951	19.561419819018617	21.44848741764384	22.66111343919586	23.47696566847086	24.41238509865681	23.664506875376095	22.990653960810068	22.76479391364965	22.585231755019127	22.93595743984575	22.42690048556164	21.864390976079445	20.883522316594686	20.105320400800736	19.647997052794413	18.678869257204706	18.64284787304286	17.606374123653413	16.50571036975003	15.708074138960113	15.318350552109516	15.080694771513137	14.972905799675761	14.003022196533047	13.0154611574201	12.858604942969981	12.608022457748335	12.049771519824363	12.137145213786974
2	19.558819256412487	20.22741300326103	19.74441210085205	20.25002766456229	22.159134863441064	21.43589406006312	20.4568634422796	20.53212988610717	20.41743303727627	20.521749227947748	20.88304025295593	23.212727042661562	26.449493301279762	27.79463487686651	29.332183272838225	29.70810083944178	28.305892182965547	28.32481544966734	28.468772200603276	29.654877402736485	32.582256648244076	35.78516602647045	38.657307353942706	39.5725685184263	40.30946630272356	39.77164189699299	39.98367728021499	39.66520995505442	37.507597599849994	37.87892258060492	37.776785768493575	33.46471175488755	30.839139395985477	30.07168693305123	31.49932403545176	31.485775455102168	30.93031103353291	29.46509500603087	28.638003248066923	27.991572738059787	27.630222172473353	26.26414329314983	25.07676759771703	25.13893983982459	24.14377593267762	23.515290874470534	23.816341169439255	24.472674499357456	24.80417469153214
2	36.95665009126678	36.32615376965205	36.204858233162405	35.716480069324604	34.96101731931367	34.677336807852974	34.04419393274655	32.71918892349969	33.06204941446587	33.5180887787143	34.074513542753834	34.67390284569013	34.60098968147026	36.175072597920845	40.07634874064927	43.03508995266788	46.224050118910874	48.228639749592574	50.69751644116267	50.76368530192654	48.0286168336	46.722058647574585	41.26298927625574	33.81099755087904	31.153284834885675	32.321410380011805	34.2439654026135	33.619657575600314	32.94882310088972	33.96346145265049	37.29189679273044	39.133567647594354	38.17753435921467	36.13112458417841	35.97003574030385	37.302430960082475	34.799227436429746	32.313872981071015	32.43171270998681	31.57977332717924	31.01694531859375	28.793005831405655	29.34318591443809	29.946171303904585	30.106334059036836	33.03851997408041	36.304491019938126	35.93976931063724	38.88128772185218
4	42.80158737383894	44.32578689199252	47.42016684424754	51.07926978854358	52.174788407709435	53.95095399658722	54.550298876813194	53.82674786332428	51.48586011222416	50.97931827933083	50.787898335641856	47.11131495462608	43.65519641403382	42.812427540284894	41.61403706832606	39.95051971630533	37.27342959318279	33.51894493991103	34.559742878999245	38.15263187565216	38.999862449438396	36.91783133891191	37.73163869614348	40.5393942412566	43.67022354986651	48.40330869340129	51.72474058390246	53.86107167958123	55.2006899090057	55.287875806857066	51.21545724502733	46.3057705223204	46.53625789336508	49.46585603991775	50.41124265563064	50.31605754713795	52.71207813842719	57.76514812365373	62.882889490954156	64.7363803386167	65.2077152286515	65.86734779492897	65.61103353832348	65.38081423164493	65.77607159444644	66.70198600511493	66.58351457532322	65.64053858807293	65.81708719401132
2	36.51515395679999	39.82889264124424	42.80505708210743	42.535807646708605	40.519439999296225	39.842688746852154	37.576320552848465	36.08339686768498	33.81596134072909	34.61700823049333	37.44567587307589	40.616573716975616	41.47879251449177	39.533646466630024	37.35489708490972	36.170770251908	35.94022170312119	33.89817071871322	32.05188762299343	31.085955200297764	30.636824229276506	29.676255882070627	26.091903898932667	23.272532685977556	22.647313944682296	23.940323110662938	23.75877044222818	24.270883957164997	23.429905660232127	22.83425481257272	23.49508119296577	24.278208207569154	25.516933070566928	29.264368717051802	32.915133975632145	35.2812406189784	33.74072496598264	34.206271877984804	34.86953123595027	35.91585302129226	37.500083439875844	39.40417054523213	37.61823156109674	36.26862638886378	37.691588191700674	37.96562199735783	36.19304390163869	33.4245594073609	29.028217727053946
3	36.82145994344177	36.32840383003656	34.73885921760595	33.57515067377677	35.02817645505995	36.88160946985984	36.39012070764799	35.180263321972966	36.07688339773404	35.44684685895688	32.04950783311529	32.244607914899284	33.28912426314448	33.03232157203838	32.21195219153133	31.512818687444906	30.141431484194186	29.057793745694976	28.7519503698548	28.57987038671005	28.958468603951243	31.21770632980191	34.32207196114332	38.446919520381904	41.74700145205049	44.2278095320859	46.174621220618725	47.0597806034706	46.41270554684003	44.82507202848856	43.78504940743567	44.48466042510545	42.10763802537558	42.623840216401184	45.422870965418134	47.55605207775896	50.13228626780949	51.43273173192856	51.702575994812385	50.23496617634178	49.94231944418456	51.24053520607442	51.72830624837932	51.747159765594766	51.55051659261508	51.91930223155482	52.11393271383346	51.98850738955518	52.07204432516228
4	48.283344686724	51.2113388756152	52.672542657230856	53.811967384602134	55.26443985288041	57.09614329607534	59.08117382947169	58.814773710466795	56.731373076054524	55.29571228435517	50.87793222298277	49.66742808388111	52.08207871390877	55.71130445670571	57.85428502344041	57.13397857023102	56.01795624929778	55.366767405097804	54.30997878002739	53.820723778915145	54.2495585264942	55.1472659194957	54.08685958014302	54.40112042138625	56.972423946198916	59.82639018528122	60.971589773701695	62.66674990229467	64.19857383706848	64.52454523629895	63.133057068024655	59.99871486175302	56.10155438988891	50.55495771487743	47.541548450542706	47.0911822878121	46.28233979414288	46.33931743177248	47.376211062393395	48.476111608392536	48.00567554398356	45.58262191827433	44.54767392055883	44.35478478936303	44.850656376042174	45.7852564489829	47.6804882967064	49.881681667547475	49.523219059860395
4	55.462879673477225	57.067058017231396	60.016566341054	62.89164899297185	66.49862539073843	68.13108742244958	69.69430460698234	69.2044620931187	65.83394115828865	65.5905400091275	65.82368168453958	64.26272659995095	61.78773742048698	61.08065788248454	61.19662847939321	60.8483794343115	61.06496192591053	61.62890304766486	60.49716428072159	57.22289339427663	55.07205888585873	54.411781261076584	56.36557448077137	59.01686472602605	62.43008118992604	64.38152933739183	64.70724579334657	63.09977045130159	60.02787010951107	56.92995323703731	56.423510909625804	56.84203277223306	56.29229516955384	53.59188918993404	47.95512087514198	46.16848525812985	45.44220722850262	45.24437597254335	46.061403132998485	45.4115423163078	45.94901821570731	47.04183705766386	47.26323618451781	45.803603185915584	44.173810180486214	43.629156226742865	41.982256460428346	42.85993364575694	43.495639342759404
4	57.909697752194475	57.80083756462469	58.08842590085532	58.55824140637302	60.97106263372212	63.76148187119989	65.68681807146021	66.7636043965053	68.67481928812923	70.96205724265414	72.43153176164718	73.08159656692973	73.76529524006735	72.79221153098132	71.93605465742209	71.94325918173028	72.8708765103224	74.58055936060927	75.20220583560567	75.59860165469388	75.58400865622524	74.49882555456966	74.26409555324904	72.40902767568052	70.14058623940717	68.22225836772398	67.14218030550572	66.15083667517519	63.71764486692123	63.71750556234045	56.19094736832779	47.45493748683526	43.829976019794074	43.38982340120849	44.702091871902	48.57043133732786	53.6167829105219	56.20579377157016	56.84657315902292	54.57162667655218	50.905444182720835	47.691773247279784	46.12417331359324	45.692179110163224	45.94439483304029	46.595899547854586	45.20614949891549	42.19618918001587	41.51002334216639
2	26.051609816960823	25.7441725698781	26.977473303258087	29.97580665383876	33.426272899512036	36.467325042964625	38.59015076953477	40.25766722747025	40.68619303267933	41.26862182476528	40.596030095191246	38.44822630689368	31.058466395874873	26.989268790631588	25.970281792314807	25.465381416198486	25.331061590277226	24.32678899307936	21.843852720449615	21.328349256478457	21.67402467430071	21.90107110237249	21.65607531187412	23.580203202165468	27.052957862911096	29.813214159478125	32.31990989220328	33.17031044049331	29.67207850767819	27.78234813275721	29.493281998583537	30.184660406603726	25.22548086744702	23.336475024325644	23.024452994440946	22.708361624917128	22.46818340121503	24.71528248566185	28.643455835777864	32.01268083173095	34.76233208988732	36.512614607833044	36.99799675259559	37.15832004674057	37.59799640860136	36.85829181702638	35.80951103816704	35.14319881652481	32.42260785399057
5	43.70994175509129	47.11292873240063	49.329462831915585	50.77645352616435	52.36786026164476	54.994792310222486	58.67393282506721	61.881061727703035	63.32556047861425	64.43475670052797	65.12476458296652	65.80889432249288	65.6133733369488	66.0113652085362	66.55973103959434	66.48869103902423	66.08178541745215	65.45309393109707	66.68593320279138	69.58414878448347	73.48382827327556	74.51096363610144	75.46706809772486	76.15604706382648	76.3949637495178	76.09387330273232	74.17681938338187	72.13237361915208	71.33613328079181	68.60485321528282	60.85587803217619	57.51723744406466	54.772184167052075	53.432555813464724	56.03766241752035	59.22152407566694	62.2054238441574	62.5853971275358	63.302162078907564	63.97499987924863	62.75762522677483	61.264644976625924	60.805752784405165	60.42647889438643	60.303717167776746	59.856886162321054	61.350530580359006	62.512789495910766	63.403486092748395
2	47.10197370882725	43.84415550078944	44.80382328721484	45.073232356568624	42.56216497913907	41.211658606846804	41.13316798231042	38.5406449536884	36.791182965979644	36.729224848398914	36.22614823487276	37.100691089797664	39.541790376251114	37.89517870706168	35.66390642112726	34.92130860214254	32.93168857438886	31.138748816881417	30.778093735052835	30.5740596141735	30.227687815944286	29.99431687770775	31.582954130260372	35.78392569215977	39.37680991452197	41.88906587320079	43.95773011954674	44.80766898457249	44.454994925818234	41.77688211858163	38.33740584003654	34.97596811426004	34.8796199763099	37.18040762898339	35.787673873918095	34.455828564810204	34.14797837617577	33.266038604374955	31.530048579866797	30.243017010451368	26.947803965273643	26.643795678786077	26.450691984316226	26.91115326306447	26.134564143673206	25.006449999511045	23.973510256437365	23.545434345672703	24.769979307639957
1	57.87158487616657	56.56064983871043	57.909391012171376	57.626238265390604	56.42540266841536	55.206332555198365	53.254746435500486	48.13067756384009	38.315801868738504	34.380587056474695	34.81984580518581	35.83474684318639	33.87981719444803	33.72114696126475	35.5595378885827	35.141323225519066	33.22566647998199	33.16278505455506	33.36853424235166	33.752466743085996	33.69744661823031	32.41284535842653	31.8424326987694	29.73804926630446	28.754436365630692	28.502319503303546	28.31406000411271	27.723682901454783	26.541756788455285	26.038261970066966	24.212237314817845	23.81315821501063	22.602339767845304	20.976230330102926	20.433277268228807	19.86771291961015	19.967099470825424	19.906298371259567	19.959547828732667	20.23005704510646	20.67711598035926	22.830201200268313	24.874360515858758	25.507535748804898	24.75520146624736	25.30954310690271	25.175561706966686	24.279336266332756	23.62386167858579
2	42.43853439607289	46.244600288597205	49.04623819154186	50.014325004490644	50.1031097579677	51.125889903713926	49.44163907259902	47.95779070069725	50.40511439539039	55.18711856700441	59.15243861653783	60.58698201063364	61.660882051945286	61.80421916706684	61.56461828423565	60.086264183782845	59.10724871855304	54.32823839382064	46.30415785988548	41.300152221089185	39.50912247472709	41.294517244512164	43.810378843511714	46.394655711718144	49.24933213165239	51.872519335424414	53.07995210290216	53.58577802766015	52.58438481150122	48.600878871166856	46.6215483203106	46.35949824960146	46.05714330891652	43.51475638142024	39.374395347246654	38.62737268573355	39.717863452233885	35.81459381587008	32.21549220544948	31.85922975095724	32.9326229521405	35.28689621318665	34.173817070823475	30.23366482635994	30.193656994349244	30.968842405272447	31.233251061772776	32.23250803840814	31.328907760887986
4	59.32178183535763	62.66933663484966	67.36002317828572	70.35115869548123	70.47546814138829	70.6195353265303	71.80099468856375	74.06940888079792	76.14150220946226	78.30844879067057	79.28946539963268	77.3592456366771	74.87739114423088	73.31196949434117	72.40682739979655	68.60079723706201	63.4837492647539	62.154432666964595	63.26366901067947	62.92684882672711	63.21636445796804	64.31290108777172	65.28017844341683	67.36584892080239	68.24281492643635	69.401408703872	70.61866617777797	71.73574281036724	69.76836087473121	65.76513237546574	61.77338431907001	58.61620099352478	54.53258846335694	50.45352343888098	49.83967035573277	50.39658988310888	49.31586565026632	48.64762225952164	48.93467877909145	47.85917338776707	45.2673255003693	46.07409328221536	47.867822917079124	47.38213421358681	45.57632766456322	45.15814883023336	41.85852271120962	38.415455711566935	38.274047099083724
4	82.11353717051938	81.90781819234499	84.00811840240827	86.15274691616433	86.78312521159404	87.68222652580172	87.66894182916401	88.31821964407395	86.94192599093526	85.45378525106071	83.18864245337707	85.9144440501328	87.13792816541248	86.49616121980279	86.78472315168968	87.59808323738226	84.12756784436553	81.69522248678847	80.49693741301766	75.3932254914983	72.15738660083211	70.53905563804331	69.82239145161417	69.99394193653885	67.8085376227826	67.55959121763783	69.40589919585702	70.9754414301645	69.14110928299027	66.89196640815726	66.8586372908319	65.42186202517122	63.216323250822406	61.05262058500812	58.883806556096644	53.79518058481377	51.37133041550723	52.10532749125182	48.07369174853724	45.961773675634774	47.99348586821352	54.107550989436824	56.90586069229294	62.04564412547553	60.50015776965883	60.04986180616064	56.594837042086944	56.564821421829755	53.4964223009767
2	57.13558932469741	57.28172351726144	56.33452805966754	58.087386055398724	61.04546203872623	64.21325280523392	64.6722114945779	64.14504815019826	64.14066841434784	64.32748476497343	62.62296624228812	59.741152010238416	53.52657156657197	45.34521085614891	40.58025989481536	35.478713680268434	35.126934667469214	38.19182745459083	40.39293277486022	37.5828722682283	33.82190884257226	33.915680117632704	33.82598235887497	35.01981583817974	33.8609197906725	33.45057579282503	33.106143821169816	32.23214690094673	32.09877010840705	31.758148464011775	32.346009397795974	32.76953114070403	33.41573318516795	36.29748166278523	39.28913758194878	42.054521756094196	43.023307374440975	41.40126230749285	38.29736378691727	37.571063574900116	35.971053274079736	30.86575145950506	28.63516970814971	29.28542493940627	29.211498394696196	28.441968688122106	29.688049625155084	28.701529476516118	25.852343357548662
1	13.418452005394371	14.029136231709849	13.948680961620552	13.787979984341106	12.828796682128827	12.0845916769183	12.929492725214534	15.716772286208078	19.682400371428336	21.65872969496091	23.996606111463006	26.251587009880435	25.858930466561436	28.141073281392032	29.516320740792633	29.465464560444353	28.470150908659818	28.837042236974607	29.305030411632515	28.628737778307755	28.834421225496975	29.758974791209003	30.313496203037783	30.40058693229452	31.503716897094208	30.053792363025707	27.379956155766198	26.811766259672364	26.70650523753094	23.84793322708674	21.401308026115547	21.04537893829207	20.059027186200286	18.707402350134615	18.64109979236697	18.33399569383089	17.81463901739655	17.08916759278468	17.247747184956697	18.542630214604618	18.532901763176586	20.562504824722627	23.316060508032034	24.482271161595854	25.621893770771635	27.12309942749544	27.931853835290667	27.795425997308854	27.58893231522752
3	42.30372954893332	45.12887744963658	45.66030367621201	45.434520042084095	45.921389215468196	47.221720805913264	48.46010971200086	48.68229045645791	45.44792175475884	45.60017368961275	48.33805086275526	50.65177186402335	50.947539204492664	50.25926435746024	49.837567746778475	49.807121741787654	47.81464833293848	46.93311195619568	46.354218299343366	45.42952271675883	47.38536297486174	46.51470167497039	44.901256909277706	45.46023556152301	44.85696088473149	44.156691120951756	42.72540137783834	40.36060368447514	40.39729027830889	41.532596938618276	45.16496535112606	49.46991153263366	52.211225310333596	52.95399833319494	52.509964680653766	51.74066664001358	50.12488156442919	44.77398625962956	41.29686821338138	42.25018980581172	41.639739261072044	40.105890970538965	42.07286462184418	45.68800157455036	48.54309076816254	48.962601650669626	50.23476295732324	53.62382997198576	56.82551308866878
1	31.42682645770418	30.824700254462158	30.559542680478806	30.462312945084076	31.22656210237568	30.31997901045291	29.067400385229163	29.511466006601133	30.601381502969694	33.24856047179909	36.217734326308744	34.3738241636853	32.5643050327755	33.10246941817892	33.232763509789145	33.086682816479666	33.62670071375107	31.905540528697497	30.35894636522074	30.57024041333289	30.222864109645847	27.993857029298454	25.87962266563987	25.430151843142557	24.812961750701533	24.366935906685967	22.695708238975758	21.371015408005693	21.020013581657366	19.737259319407695	20.8360298726211	21.23040026073332	19.786494908252976	19.81603591544984	19.7360735687935	22.372013598868552	24.82152764340175	26.984517844603484	28.821199827273738	30.635453177252774	29.75839603404607	28.263761130844433	27.86182457207444	27.333129586085757	27.571030299883137	28.435542011986588	31.0354138123467	30.921032407251204	29.41427749625454
0	7.11720722299861	7.153030181814072	7.048977101863281	6.973460356277754	6.812284417391809	6.696285104973285	6.708671623030431	6.329394845856815	6.314168586938942	6.209880302936306	6.230489488617004	6.0115705488504725	6.116234371448187	6.108060453239797	5.80626258446156	6.032844242454438	5.965645388077341	5.962296495446831	6.021759534678512	5.9640297215912055	5.643282088018773	5.3772474290652506	5.497941979463778	5.327007499290049	5.105685646972286	5.135986417011426	5.088077873232894	5.188188884966347	5.079286138738342	4.9741872584412565	4.823151103669112	4.670867147858891	4.677849149211015	4.70830534088539	4.6057152107330666	4.588583209296834	4.611450507039886	4.581426284924574	4.567768449117763	4.700956331244851	4.845300376906796	5.082036793732242	6.365836361915961	7.786614436048199	9.586759172284507	11.992185883541474	14.629657254488865	16.978015684104808	18.774750227229394
2	34.89185832928142	34.4068504691095	35.253478125555354	35.72754792688048	37.209361712769855	38.494792431449376	41.572052093134864	44.204501968433334	46.07307260992839	47.228553017173105	47.66451489484257	46.75921694239098	46.143884412320276	46.354420806633094	40.26894164260105	34.705795256716584	31.33420617424235	30.223183632915546	32.31037553337832	36.020671503742655	40.35086853265627	43.1034934643336	45.15505726373083	46.51782695802329	47.06613026423414	47.7572836617154	48.78101931936045	44.78562529783073	38.618372424370584	38.19988241098014	39.679848149847544	40.43481306875608	40.73785969978096	40.55679588194049	39.31827290964239	35.214814780850745	28.48777605813353	25.538228735146422	24.541389313026674	26.587724913840532	27.09656975191439	25.733929057844428	25.08140571514132	23.55332289702849	23.887436481001163	23.83661843193014	23.176772794851335	23.24028247997416	23.04339089157481
2	44.26025459734858	43.52571465864375	44.68822936816593	47.26775204991773	51.330393092830775	53.94731748016937	55.49759091014946	54.93263954487866	53.00503546207561	49.90823480149782	46.90742995158635	45.26933711082097	43.83745307438377	39.72554100839572	37.767147439852394	35.53694796019033	29.30847227869141	24.886664090034543	25.851638425217022	27.246049657029815	27.486651719771388	28.753938303197085	29.821520765260168	29.09040178784884	29.614523130207655	32.484121174910975	35.943967379668976	38.44512836250756	39.31683431635196	38.55175830232558	36.94760005215722	34.999323213145956	33.97450449971808	32.85934375360192	32.57425292447107	32.460618862822386	32.334902684360834	31.04850558628404	30.01757677157766	29.561962948720645	28.340365276492708	26.418727046579026	26.20777921648748	25.94747525276929	27.892810532219325	31.087638113418848	32.24386573544151	32.81297199642376	34.81599796683282
3	6.672226879870764	6.9060463450730625	6.722115713219441	6.683239752160038	6.948957057992603	6.9302404259654695	6.848177436166737	7.286237317202361	8.798937300027053	11.147755103156376	11.693154004529498	12.699024949898629	14.652664248978569	17.175129400793047	19.503245660294617	20.582267209808165	21.680260030701543	23.129414384000725	24.410848605035575	25.615286745295606	26.876788566116904	28.580047414429625	29.502924105349287	30.538526516744074	31.958059565999175	33.15655446777163	34.83611883711064	35.96693401046483	37.15458083669449	37.98542075130398	39.05906796157849	40.01727301446138	41.92441748828743	43.039926068092136	43.701583982678265	44.748755608887336	46.771320119301976	47.52689601625585	48.07154640700951	41.38825647422345	41.097770102960105	38.17788888699028	39.095382890019245	50.10114754286955	45.64312068082529	42.01024317814942	46.151129870111355	49.73803013616154	53.308832470979084
1	7.978736505553603	7.73596675103994	7.653822712982455	7.625199383237964	7.642190284551457	7.5527384204442924	7.343077012475198	7.1864672973648	7.177615365405156	7.007221514882675	6.774322030595971	6.655982441512079	6.63146007204992	6.2632117663195945	6.241363011342645	6.107416562385684	5.809328778858576	5.906860749821012	5.803336547767217	5.728418962317904	5.573988600948638	5.4795463877382415	5.627883734849996	5.657273309751163	6.149631892689915	7.724685056586821	8.516570334960589	9.642172782659767	11.554813453715816	13.649353878928618	16.013573280249457	17.47845189456355	19.055055969017197	20.884890007481786	22.39262803190522	25.002557447564033	26.497011865766485	29.036310321360954	30.674080379105323	31.953379628191676	32.81819650663916	33.56234358258595	35.186627796903615	36.11642214675766	35.964782042924384	35.6959528473857	36.8871429521984	38.26044011504408	40.118363902650316
1	31.361199942370842	28.954449151630023	25.96210231458019	24.612865853585415	23.8368240956114	23.14006574756453	22.159025673651094	22.10075972138801	19.426543214659713	17.127697655293634	15.894474841598264	15.203263872783781	15.17885532575647	14.875142458961726	14.384751019743716	14.569658075040671	14.631551866769	14.702223947586686	14.046715757817275	12.51755034962087	13.150991478716836	15.727049828649662	16.418210942295786	16.714069814540547	18.535377768048477	19.680583480834763	18.295562102386725	18.164011129957824	19.392200047028325	18.9740193057385	17.220032435189843	17.36173809291058	17.580880371205925	17.463296225746245	17.72847646499179	17.617959363494347	18.443212342165996	20.818178089488317	23.300811642064133	25.3256065195781	25.885266561925093	26.25793033196639	26.248275117303344	24.353336831736026	23.87699891567134	21.803664625989473	18.899060691447524	18.81983747607046	19.00512231468173
0	8.356268217297954	8.195633606186522	8.33653462593176	8.81894159961232	9.275403299436695	10.215498070419308	11.344558072619765	13.071885115155752	15.048822163896755	15.091304345812153	14.440827520138214	15.649064167599628	15.680193948930194	15.94904956493641	16.526183866674078	17.363621948390804	17.508299051163515	16.433093889255584	16.500511158891648	16.67117647034669	16.339340707617524	16.012875808165926	15.775010819563834	15.694477018140548	14.741191421685063	14.076543664538818	13.355247138320445	13.0348395723531	12.492715393364811	11.940118517341896	11.003261094078967	9.568528418175905	8.945753601830434	9.470695348702684	9.009188071182708	8.681742377314164	8.602457117781197	8.299694803216637	7.910166853795103	7.785191228404978	7.66087344465151	7.4043811145057	7.252083433257495	7.384536443548817	7.400459502059481	7.155217582838621	6.947932306875105	6.614639439635478	6.407202795456618
2	31.443272553608953	32.4476268921604	32.3826059340856	32.752794875193345	32.65072766441948	32.10104852888474	32.97667667882197	33.69632158623466	34.950076833505165	36.923074862246985	38.920866882454504	40.73948215706098	41.32594307214062	41.47011020838709	41.05262640067887	40.7109048258404	39.953470997824695	39.12769664829569	38.86807418957761	38.08019252237494	33.73746739289396	28.274381857021513	27.86879833625114	30.89863199617791	34.172134146163316	36.87573497520372	37.568292394606225	35.05717060857633	32.640456710056334	33.72219662392899	32.29104286669835	26.373752024381602	24.708304921852196	25.450219285928732	27.88839048399045	30.715427735655332	32.121880234797835	32.78408312820172	32.38535416643637	31.93566376194444	30.873851580978883	30.756111684206605	32.002383279855465	32.67953895669244	32.45012981803001	32.84211168954902	35.798369825951305	39.19948945279628	41.11969874103652
7	61.65324128575431	62.87494929907997	64.22958659893403	65.4794662738453	66.18871888811785	67.95965427159717	69.54165949274483	71.24472458158765	71.44567324866516	70.2545407096111	71.30658366710685	69.67307897374938	70.76957534194356	66.4612930118709	67.24480720298281	68.95090907796626	70.6670382507084	70.18010925066027	69.9354672483942	70.38991972015792	71.30576387043784	74.31096221746539	77.71063696123666	78.89024585937756	79.12338338042363	80.75627642632026	83.08313804939014	82.95666880766524	82.53307224130343	82.22044984711921	81.97085996486645	81.80758744006923	82.70973784265699	82.37498181205628	83.4798141730418	83.56962054209819	87.58764701571147	91.44388055718396	91.25861110245579	91.6484958587267	91.97656087055107	93.34779533386033	92.89338119498528	92.80263595399603	92.10050328772648	91.17575358262128	91.7453704755917	92.23634048492072	93.39962487781484
3	51.75807237047007	55.17817806244435	57.06546429379157	59.613472811132475	60.48795266245411	62.00866175492693	62.81664764237572	62.5214343521491	61.40859263044708	59.70530829287485	58.91527263695476	57.69476038343966	56.81429019726024	56.13365165455178	52.23313882603351	48.03447290837845	47.45967937559119	48.0272806048781	48.877353147314665	50.78826527547468	52.07153178615835	52.728672585274026	54.16003369528902	55.07297364971577	55.387588426643106	50.12300421967639	47.047217838805196	48.446707655729924	50.83984133167389	50.13455723889947	47.06655463244245	46.66087984783022	44.512918204266356	42.375232865105325	37.76927270385142	32.39762837437794	30.29851984370458	32.14404783786322	34.88862573927376	34.402387874353145	32.8388529471097	34.223264685792735	38.08341030667542	40.638564779911626	42.48050717048638	43.71949252262489	44.94491084595087	44.74567468992113	41.42179229560409
1	27.15864047824681	25.20281191461792	24.92555824294013	27.224223182613034	30.366724832648178	32.1570076500835	33.82859871256555	35.57330132737045	36.68887203308938	36.172421490328546	36.77594698184772	37.68112681556946	38.17065290198312	37.640646047480125	37.22695741752891	37.25118993612093	37.345507452605226	36.83151934471827	35.07003810050324	34.87303264297384	31.150111844113663	28.895071575233743	26.16769127365873	21.9052424594172	20.395536529404676	20.17086680440364	19.479533355452222	18.16028167866901	17.461821736319592	17.55323638271335	17.464781280805553	17.05370274877753	16.479868480244384	16.874552240286462	16.826095183897678	16.499450525484637	15.999991947986537	15.331528650800092	16.8696681551557	20.468948195450974	24.445856132739916	28.89993933147248	31.567497789781868	32.89644642202099	31.969533138425216	29.114058532841337	28.31445307051219	30.581143522038882	31.941170901110933
2	39.66094798494357	40.61888134688271	41.578341180800734	41.82111394488512	42.10016289684464	41.94629407965571	41.09289809184899	40.78249136359896	41.15473217495306	39.22427117091729	34.829742914851884	33.68495390315467	35.263952750335186	37.753474038591136	39.503127676628466	40.48550998275849	39.46386129243395	39.072215329062246	38.22590358609921	36.51265874643378	34.81307886753821	34.437303988917456	35.903383726769476	38.82926668228182	41.458849253848854	42.85991640320559	43.257387883942094	42.8608298207596	42.56055824360784	42.691818251380944	42.88146683011711	43.10256318772222	41.982262669921646	39.18056268838745	35.010518456673154	32.219684574700516	32.93485415367797	32.622523947887174	32.27777388819951	31.484638096436047	31.590170129441468	34.14229272801586	37.95560330805215	41.21344014908239	43.65348171643866	45.29769852768168	46.30354886234924	45.390574822546455	43.421582871776906
0	10.34140903744965	10.167647248444208	9.664328697343516	9.58434749654559	9.427736095980261	9.111842947374484	8.63389551759231	8.633310449449363	8.308630158975935	7.944994206377393	7.976084093457427	7.705170238405799	7.819095505992829	7.783169514691829	7.7601133051754045	7.547669898686035	7.359127139682406	7.416542594268501	7.030451346178841	7.003782311269542	6.8851670910039715	6.818160460562835	6.669052710698252	6.510137630310915	6.53937794528375	6.4928359930595185	6.079364853215567	5.764998121708777	5.749747496117917	5.725318187414887	5.484071358888936	5.149702917930841	5.233593886631358	5.140343508330071	5.187605313632479	5.083370033694311	5.090194282051532	5.077331269710471	5.005505479521915	4.8482182583563285	4.85598237146503	4.839595403923902	4.905611571886821	5.202401760452299	5.073857028430578	5.220223672380926	5.922469712842986	6.831766052024239	8.537568847649732
2	43.24367069212909	42.47689005285723	41.09171270187449	40.118132566773184	40.21291409106116	38.444982183394295	37.6882316401372	36.834564762678184	34.63843899444029	33.965603047715945	34.21928752457928	34.01331117540089	31.477734586720164	31.211425272156312	32.54249000409642	35.74988852356497	39.5870696295849	41.12997471072749	43.583058653508694	44.99511540678689	44.684951133796	43.210605803940524	40.36503193167089	40.76737828762018	40.815986024811835	34.01043685925676	28.48577949906335	28.667589555018186	31.33134569285162	32.414655140258944	31.746657161606194	31.777535836730443	31.99666723318889	29.693895005385095	26.6026762955452	26.466288575904013	29.050178999620545	32.711669082790095	35.321647518411545	37.13152890860897	36.03546046474362	34.36121209017436	33.259243162844605	33.14315061931267	32.0533095450163	28.810416049020443	28.368129117957906	26.1013496471809	24.445423670767358
2	19.303045388166822	19.235476741043815	19.53598109452337	21.619560776841766	22.949085570445853	23.389587581198896	23.677170139434573	24.221160106838788	25.875480894656604	29.244774267483148	32.20688195630952	34.769456052499216	36.94554232368675	38.356181569286335	39.3528187280099	39.60061210406253	39.02557963902743	38.22829739008376	35.606871903860025	28.394001402838303	23.377320367629817	22.175679099185036	21.92607702888075	23.228836330913655	26.562504060829706	29.453009192001417	31.849711022207128	33.87632587585827	34.358751306796144	35.30239245596184	36.72822493579382	38.90007607573842	40.50852464446017	41.22894023672149	41.79036287994218	42.748664558586675	43.073179609502446	38.42347770213868	38.70306414702105	39.79821928308981	41.60813092860691	38.76976456959529	31.887290915172468	28.582882836310734	25.84158820677328	25.723912069016315	27.09594812826469	28.2809057663251	26.28794179743012
3	55.40476830754294	56.84330887717183	58.168980406929705	60.50150611888825	62.21696286541126	62.578932398041665	60.36393544686584	54.9609303540636	52.61048474086502	52.20029486391965	51.46193084987763	49.0220561206596	49.662906540952974	51.14543742858878	49.71190008403837	45.7615407557378	43.56033063271457	44.031255043044176	44.92146590771242	44.683834591040615	43.392762851749225	43.677729630269674	47.11658259443769	50.77205895938339	52.64822581155387	54.46685790054391	55.91683289128563	53.0004866260913	50.45057848754184	51.11295077432063	50.54357704167053	48.88102376333172	48.71466539996993	49.698621710579225	52.27685680160111	53.018639172788696	52.444318348654285	51.16695314390988	50.51712341079653	51.71063804712114	51.91994985494188	49.35292015944522	44.38433196628582	42.76884227304346	43.6771203521038	45.39730588093286	43.69554521976696	42.16530875631281	40.59825686366846
1	32.21166222667736	32.45090498612454	32.577296801633	33.28148301820079	31.407429801350155	29.640879739102598	29.504788034554064	28.92608334843575	28.47758588928101	29.347297762930076	29.044890606174118	27.246769866935843	28.127869547902513	30.390622949550934	34.0136499124654	32.89780414866833	33.649329234324746	36.74958651424012	38.926104800698546	39.25372854962324	37.84361004504358	34.83951873804494	33.64430781210141	32.109434996364485	29.09798686073451	29.719642160571663	30.40430656096012	31.51102758535837	33.69036804258094	34.92290850600634	35.40628716665616	35.803735268836476	33.090146714733365	30.247492969323975	29.69509161714321	29.68997356052146	29.37049544038311	28.31721897844276	25.435208151040804	22.99054915719544	21.61156876246532	20.10349997004796	19.391655081251074	18.73168869479591	18.871612335631685	19.530939501426182	20.044916989557382	21.86552655176051	24.60253387204742
4	87.75795206359376	89.94858624117742	89.96725107309561	88.74172064444869	87.67720210518944	81.25979608020964	76.60696300360715	72.55523070076707	68.76102831242109	63.495902162974424	57.768598631314106	56.16876322059466	56.189312528277156	56.30564825104305	56.56944395667786	55.343407592519334	53.53585218752384	52.95791108806293	55.32256019444176	57.40112282532528	56.56796615908255	56.87659563924967	58.578890764471225	60.70937716705435	61.438264916103	62.8635436951003	61.80536161680818	55.74674322246547	52.80720874530226	55.752489684053685	58.18802663482837	60.20392548081438	54.03728017863313	48.68493475619529	45.229120603684486	44.23217278619738	44.70546700996427	47.43021953977699	51.37807512676432	53.92924185157181	54.15579105726748	54.10282023316674	54.266963759777965	52.00137694997014	49.626811070749035	50.30055658157559	47.86804774905362	46.173390020049986	45.81654956339837
5	40.97260139424023	40.188367499428374	40.7307811471528	41.17019663593602	40.31421543621091	40.249200450528164	42.089942048852386	43.17276826129687	44.218273163160504	44.67073907625358	43.43166707578741	40.627673214555315	39.21355646856635	39.44924178796422	40.07745292585701	40.00482816728264	39.56033686314783	38.38728175574778	38.61882433639071	41.16942121072064	43.379451086278706	45.08018668463338	46.46916402044863	43.81209349575206	42.45209646670835	44.107793543388766	45.94624291586577	47.34046657127185	50.75698811913164	55.0578565790788	57.75415163246803	60.27525411172202	62.189375538563155	63.571990060171466	64.38936377634819	64.78786640855968	64.37102168869193	63.88421810553925	64.58899970443628	66.21231569067209	66.90560495329034	66.76579635285216	67.06448398203084	67.90753650097457	68.46258295910978	70.5098352792413	72.52296713647954	74.15472556919495	74.80084914246251
0	30.47147851194015	29.134691290035086	26.157216398853155	25.36062237071392	25.088334639414693	24.917511549275947	24.408364523838554	25.529005488531354	27.298317800343845	28.246438639368304	29.115768982982143	29.62813282536366	29.50517158007786	30.097885517140043	30.385928171042963	28.691752152786027	27.409663021720863	25.668251684808354	24.28775428358472	24.068132123879032	24.13045879713512	23.54775875047078	24.023905251531218	21.697666381039404	20.228190665567034	19.486592881874284	19.02437139964865	19.486772288803206	20.928477113497188	20.932993542041288	19.582404577869653	20.696293303339072	21.828986890522035	21.476751833683053	22.236301386558637	23.390221190770948	22.324197212665	21.03803302224507	20.177872374663423	19.802378428549076	19.767839954169926	18.976424818913355	18.006633124542706	17.521149194463305	17.504605651697414	17.07243160670925	17.084934006694393	16.953625248927892	16.717304991147547
1	14.874405207374258	14.384095862356775	13.591579722736022	13.652456009958833	13.645153097861327	13.047582702210422	12.279170641705269	11.452806171109952	11.058915823259216	11.034557388277701	11.10129933864467	10.94189027060844	10.546369926483631	10.64722462251704	10.439919827702187	10.271737611797418	10.021756953686666	9.84341438419285	9.601649888388652	9.482245480035466	9.418412718052123	9.440897837610414	9.497221825277496	9.894210411938321	10.920476963260791	12.07104760250943	14.219990560764762	16.80300472226964	19.133676419999027	21.222492988096793	22.565748980425166	24.225210648307037	25.702661419417993	27.062382667531697	27.69235730615593	27.953456640640855	28.71585448405319	30.14602974498931	31.866122738646535	33.28049940504579	33.90174953592979	34.26794975391811	33.61304499356513	33.8832770247344	34.655352653557955	35.01341461415214	35.167238421098304	36.424090528474856	36.75880136485405
5	35.827316677836485	37.27383465210583	40.31557249327886	41.31897091210458	42.52325049101971	45.414462655270775	48.15336957804082	49.91606162578997	48.94828545566619	48.47261188611209	48.409021186322285	49.07679060159446	50.23149709970737	51.50396992114542	53.25684801184286	54.5605799593449	55.61638375761301	56.438974070630366	57.14109967047579	57.650338097286415	58.006490697725596	59.08609792800302	60.15729662621827	60.746818928777756	61.1510591047873	61.86844948897377	63.178523803046794	64.8228945968922	67.07396834312644	68.15380276180369	69.13629135501725	69.26605335613016	69.26571505677578	69.5672849031054	69.47698795718095	68.87809032762001	67.86738152226573	67.86697237197367	67.30311968680579	68.0909444676022	69.6841093083274	72.21876485825807	73.55419960008652	73.6341664002249	73.29465750831415	72.55698236809191	70.48713373465495	68.52465698292967	65.76357037835146
0	42.866476511490845	42.31471483217072	40.61558709751799	38.86833196451568	38.782294216546724	36.87134032440083	32.470847618166445	30.867748036963437	29.49382849873425	31.13680891896527	32.56355008338458	32.22334367850579	28.71842640844069	24.808645507316918	24.476034570334587	25.359277162353006	24.94099222708465	24.65626776093239	22.569003262533204	20.952440054945875	19.434362147877657	17.703717272835124	17.774138319277267	18.205302468026407	17.743554199056533	17.330796009527713	16.755845746534938	16.493705357810843	16.539634274154082	16.344346116962953	15.863769821276183	15.704094184685605	15.656621210653347	15.431678101402396	14.374268321680905	14.042660138319002	13.737226282126667	13.841503083057367	13.774933952542531	15.078748555250257	15.856077187613526	17.158837545732865	18.413499883173934	19.452938331919142	19.868349968929504	19.881745341381446	20.258633022196022	20.7392558767846	21.892234535786926
0	3.6624361778064696	3.6722695161231416	3.6432230440838937	3.7036488360493545	3.7447641759599892	3.69712924167623	3.5847980594811286	3.5188739015338784	3.5369453856536843	3.455490708999904	3.343345243121594	3.252645378539296	3.275581881212225	3.295700275127273	3.36903074182396	3.3601062815997293	3.237296372650411	3.386653263536727	3.4581125371187174	3.385715845227096	3.363904703541011	3.272307473318054	3.2754790120862243	3.238382076051663	3.2395732909334485	3.1741158856528084	3.177210840148138	3.220561795093444	3.245422105594252	3.2761691009121816	3.2447111402090374	3.1833473675026323	3.2355800828798382	3.2009898758478568	3.3213106455193153	3.1850143151653354	3.175508618077509	3.151558596162908	3.149320731564282	3.162129496646042	3.2523825503587176	3.335008772281218	3.36278631997546	3.3541369878998597	3.385911596196609	3.3369332624449513	3.3700984220811607	3.283521672056492	3.2338752282215757
1	8.124560860790881	8.415081293835378	8.500070533009833	8.539882055895141	8.453989182084582	8.514004026775272	8.409703674767497	8.409397584005054	8.465560658804334	8.551865609486082	8.705448120758847	9.044569142239963	10.211308745195815	11.340392474738797	12.347133673675307	13.176846762981063	13.81672610578354	15.330217076673092	16.784395422829228	16.395549695271175	16.962738251633024	18.391614001298763	17.918084390908632	16.881087635285002	18.151908593532287	20.278234523922542	21.56456508743317	21.95441082512766	22.45930646447498	22.293345337392733	23.170338349973072	24.259410201088404	24.811317108516686	24.756064294105286	25.818267978575037	27.558409129276523	28.119594514539546	28.364273959719537	28.902192928314623	28.0448248039126	27.337334629770627	27.218922079989383	22.12642557678582	19.756380877342767	20.368179091065205	21.04878729491602	21.43694602910933	22.355217063002623	23.37859584383412
2	24.156956657501524	23.821391774221418	23.815542987977594	23.475865583946	23.496152475644017	23.368546288271798	22.39759689061524	21.899793304559598	22.321815927635065	20.722548256434177	19.638977382164295	18.427109833982453	17.49207831433371	17.37838472739652	16.345331826475643	15.806312319127086	16.989500363941502	20.88705943448268	25.014499409173347	28.955013921537038	31.817839505407097	33.83438925644791	34.18888991427091	30.53946852771888	30.03773410122288	31.968222727706042	32.98007349062363	33.413080790449754	33.19326686095339	30.76318069894854	31.09800451070767	32.33983960231763	33.5036882606783	32.77125846246345	28.259662803251285	27.60473384875076	29.04303145189869	31.50243511427907	33.691629017665235	35.45144989635209	36.94000523682172	36.56978859356201	35.935328642531616	36.00984519761568	36.1392869706901	36.03644444931889	34.49298297959425	31.76407145467127	28.33617354573743
3	15.004361500893829	15.22446278617795	15.301318010848272	14.68311821295594	14.493903938793201	13.931620120128937	13.913380377952608	13.907175205133711	13.354787414324939	12.896533527166786	12.689417770678702	12.598930741845644	12.520447823975388	12.18017521348677	12.146603310520106	12.915053003732876	14.233659133876042	16.613429771344663	19.851550923891274	22.962066262247102	25.809461730353377	27.262223437075196	29.116939666455416	30.572548961888224	30.590310922710017	31.344301994781798	32.926002448980945	34.15272047388094	35.233215088752154	36.461330008784564	38.25483153246973	39.73523127881951	40.49205011226798	41.087381785179176	41.01595307985267	41.16231673969571	41.123484726611906	40.70395697924345	40.20394701185835	40.585979697262275	42.742538617376646	45.32574035391425	47.16736709488822	48.1799519771245	48.550126572213394	49.33094610022651	48.83573765001797	47.53470526114671	46.64762414101464
0	7.361482581538733	7.295186406875005	6.8759855241669525	6.844815107440841	6.804614006137917	6.748324669864697	6.667373962751068	6.550151715240834	6.368990108751035	6.108413334959885	6.074189260083012	5.925735397832099	5.817874061310488	5.593230630765082	5.591108568963065	5.607870284460347	5.460369131141257	5.475576725972601	5.43750064174287	5.215953600209948	4.7423993018143795	4.908154418754862	5.0047777565247635	5.0015115880893735	5.017491891553736	5.100338662527057	5.377246213868438	5.746109630259496	5.885259218329456	5.8891881407031335	6.0959388713058695	6.005451901014369	6.0797135311236055	6.130824838426375	6.213963521897078	6.101024150521014	6.042754920848132	6.052435015752482	6.005008115810254	5.927996397268724	5.813410770238718	5.931414751743022	5.722409504784398	6.307791600603108	7.860834119414636	8.924039786540053	10.139992564921348	12.153632909442731	14.301391483641748
1	10.07672448968074	9.854521807801497	10.38831263859015	11.576398231297757	12.557663969673834	13.885434638879355	14.980349367401063	15.446261148591356	16.488852064754532	17.155940791919637	16.882641865989207	16.407742904197846	16.470067236159764	16.91599252470695	16.94012869978595	17.866948474278573	20.59547966083332	22.362476869939446	22.42730175144069	22.59392763843986	21.51907557744152	20.574639764841145	18.588731981989902	17.140802985283525	18.549475966125513	17.859956089286356	21.465716055631898	23.755110981381875	29.058153147539233	30.121037918475036	30.68971289440429	31.536554498028686	30.779459593290298	25.231524716013425	22.734019503945856	23.46497268043449	25.11358520398656	23.91244200584034	22.211925141906093	23.4729722259876	25.903845732424664	28.507301285372655	29.62176461476905	30.38033273540977	30.5847882301427	29.452296696992885	27.47819991263336	25.90677744740468	25.06020773606565
0	6.694865495541041	6.6787101415004795	6.894487718052787	6.743554022784343	6.86403907972612	7.251249414634654	7.122766153125884	7.269294471681829	7.7730888588438924	7.427440276782043	7.395626420446545	7.056276885079184	6.944186374985442	6.998184015065348	7.508879672045508	8.929973982030935	9.279462880860335	8.243839770150931	7.704118421589107	7.889069356826293	7.717364765524525	7.537620241220027	7.683860995456671	7.6926344114263925	8.421402762609185	9.203816359436628	9.43320374280583	9.575821662425708	9.60343996149972	9.523080751877867	9.168023838543778	8.278524312618462	7.87123410277685	7.586632524786752	7.425445983755766	7.458354903429471	7.732081987545857	8.093831977260225	8.4336421092833	8.126791938844287	7.835799349503849	7.20178919044006	7.14124318817535	6.745131366167809	6.8783845589378165	7.202954953577359	6.8724134983351615	7.345973652712299	7.267850394617131
4	76.75904450021802	75.89980677412787	75.01633469818422	72.54815267208964	68.97487842230414	66.53443309766541	65.96921107762485	65.75446020059607	65.55711607139236	65.25147372972548	63.55299936739879	62.80095537607111	62.88094614702672	60.6203320007809	57.87586673261509	57.056947672266155	60.259054236870156	63.979908945694994	66.02523944704672	67.60735412639733	70.01126316794117	71.32565223565422	71.4033440366353	71.92013131576834	72.28560615814631	71.71475811942783	71.38005691513447	72.11769362790993	70.25583303315767	66.71392615764238	64.26321818916404	63.05166293399787	61.45429238553408	59.940981768516636	58.41147765072072	55.28230450967764	52.92743139314088	52.46897291787859	52.325888526402544	51.809242264842034	50.30658830579087	51.55529169493097	51.92197572392408	50.69443411661327	49.58138435623314	49.958753634208406	51.19608855522883	50.891052745436824	50.2065410018702
3	43.83304642879817	47.59033769437082	50.206961740769074	51.666822534151656	50.43049118978593	47.55349532967635	46.23781651425743	46.38723748859789	47.04391228799031	47.16665912264322	45.58131053336318	43.53715624212652	41.97668213977852	41.33380042134186	41.04948657987031	40.728727836263666	39.79887516445787	38.888863483321416	38.66897178197685	37.56448545909646	37.18083846305279	37.5470327945575	38.179680712290086	40.29373354702884	43.414593698255835	46.233061896605044	48.28942745066811	48.24682738829908	47.61253506104926	45.33023405947796	44.32538388587649	43.95571331037945	43.02851606498955	42.47497946539182	43.54892762106437	44.39944699304122	43.72054798982387	41.663180126838704	40.05045680582652	38.86846359813577	39.02108059764504	39.170207436274204	37.622206715566854	35.81354884373409	34.624989691309175	35.23618018787893	38.564431561371364	41.59013500942533	42.4463401801265
2	33.41643670820445	33.0172810862731	32.942716803560906	32.80766016113577	31.964526845380398	30.876988614181975	31.387911021174116	30.822722076401547	29.767405752911596	30.00300478712012	30.86479570727804	31.682369983581722	32.50776470471531	33.48906642373811	33.736281125025194	35.189722016872935	38.11814786321064	40.31602693157623	41.78892363073447	43.000267126442616	43.465586600550765	42.65111947640828	42.19685839564855	41.21893402716338	39.864940848028766	39.6054165768243	39.06061885121344	38.383624178462604	38.10679766404232	37.95336088931911	37.9064298295911	38.37693892645523	38.77616331844021	39.57599279308783	39.047449969382356	38.8738835506166	38.5674612820049	38.24100486324675	37.46732053167502	37.83782495277534	38.46092964769804	38.183425802667195	38.11195495918678	38.28525000341436	38.00826431528243	37.26543994668111	37.283128912961985	37.25321185210648	36.87195603784218
2	36.170554205979194	37.509162641949686	39.68829095715415	42.61476886429	44.16722421902213	44.662845503709654	45.72334687269817	44.23452120926873	42.020864745868195	41.086992138935614	40.84319824587739	41.04966837837109	40.98851761011439	39.94052941841101	40.19046927471118	39.587776293501264	39.430526424256286	39.1166585226398	38.40556969935477	37.178699405828276	37.56420823600377	36.44056241594337	34.71442022145536	33.590923763871125	32.98117579255867	33.15432730243518	33.12336575212606	32.14684721422848	33.070558375185186	32.72078179409314	32.57208110542479	32.08310951643209	32.494242968064995	32.57263273080846	32.18459254247782	31.51223978523011	31.809192584487473	32.14357322460562	31.305642818409492	30.804035919254897	32.11627186680738	34.700218294101404	35.81871414818514	38.44933465670411	41.99679175784553	43.85280426503526	44.22974892217286	44.36647165704526	41.30884946597347
2	35.84738809542958	36.39540851234292	38.747879875505724	41.91814681890482	43.29869372043412	43.60333339578265	43.39861835609392	43.90413172539394	43.39930415147509	44.302560748003984	43.602684209997776	41.341774476512136	39.693295934257456	38.78391607603675	37.88735631372545	37.79677010593241	38.02361472069298	37.33890709742106	36.15301374079633	37.341257990543134	37.23175158521332	36.02019257230771	35.9622282629246	35.431809374574065	35.21997775633393	35.194428902099354	33.38582998292793	32.031810471174175	32.000597129805996	32.56206553278593	31.969977032552745	32.76228241012479	34.235094935812114	35.969609760803216	37.371052249880044	37.60269357740673	38.07756224235641	36.251091926104024	35.54979916607576	35.2730103534596	34.909772541151284	34.847528341679165	34.4805096422217	35.77271810336683	37.390750618746786	38.45303363902637	38.70159241851479	37.352922473415276	36.69012467503438
2	35.55868451077065	34.79805711745251	33.71316082223126	33.06257350223429	32.439623119618894	31.307776176529785	31.380025324929832	31.73860570037516	31.198192518769297	32.74877367743137	33.377975032760624	32.959280928429685	33.27511339093131	34.09682084535	35.4167979202769	35.30374759873675	33.088627308437495	32.3809751667437	32.94388580538774	32.15379489609676	30.289233210293602	29.651974018931387	29.839162761752043	29.95243560015118	29.725213735100827	29.97292953359805	31.484880158942797	31.75132024312015	32.563541874784484	34.104636934136316	34.34993433117771	33.81206344170863	34.00076920750239	33.250254131183056	31.872075660938894	30.406532164062316	30.41998149314187	29.679516401940585	29.442617423759053	29.67460545569484	29.58576434128217	28.832390772129862	29.767736611080696	30.608080449410657	30.499985748414314	32.32098999394201	33.62835500968302	32.798907310918544	31.2199951333203
1	24.61235098834712	25.605105180064108	26.3341602366373	26.981172870479337	29.274210678432116	30.611684471821388	30.451676936281167	31.092109951051476	31.756411268706568	31.216555055971362	30.12167125589332	29.89303412158876	28.894786576670782	27.89664645176494	26.26179923460734	26.73866513026572	26.213865877627125	26.128407953304933	28.50292612744809	31.41316219688961	31.51557037294986	31.24495025823228	31.450740839253633	31.652759193615864	29.96008088009129	29.508962387282278	28.99173524180929	29.41224073116778	29.258711622783352	26.999388387987196	26.071657440171798	26.631105875871906	28.210052513417992	28.65478806303357	29.144493727329017	28.937257868705313	27.93471819089249	28.030544040502065	28.15768579772957	27.6454839666168	26.91749152588389	26.62975201384898	24.999297702470496	24.191622248932234	23.44706237080216	22.71978500981718	22.284974821615116	22.553776185555034	22.891251387050577
2	44.1235858217466	44.10594026900801	45.66370171471524	45.91545707576123	43.673305061163084	43.0082048079462	42.35180893240174	41.51293641402384	40.533969754780166	38.48052713996122	36.61306269593756	35.894413488717056	35.3609218938912	35.058172583776965	34.77205899761383	33.33630781904953	34.60384529801626	34.07889603050961	33.472895528007825	32.63688525460481	31.909878938728443	30.42280101239359	31.059692994785838	31.47535308749981	32.23518441706125	30.639808200205827	30.075312731376147	30.526252393925724	29.074205598850273	30.422761125446872	35.0256060538911	38.29477213392686	39.95527079765196	41.957175801604066	42.83972559702099	42.27544497281523	40.524753690773935	39.217644613606126	38.07600483597791	37.66284798414947	39.42218003899682	40.87663788509752	39.764971129947725	38.76082658296074	37.04982780542266	35.08531197462753	33.28528413016651	32.21110989980228	32.90928127797778
1	31.257635568955866	31.106416321552928	30.47434894352356	30.20271889518704	29.485782305011764	28.514131921576038	28.37569787259805	27.978354888851896	27.765453663305063	27.15171618771767	26.8356381757132	25.85656677366898	25.506846521244036	25.335241040734026	25.21556775556744	26.073181346114655	26.201594284415027	26.83695056824289	28.624773603292137	29.122154135359697	28.990395827617597	28.44963165935446	28.834024080041747	29.806714745038832	31.687578672108817	31.022464073332984	30.178968086235976	30.72486174879103	30.928051482546596	30.85689744924014	30.468512175999752	29.59844290316204	28.394934925097616	27.124398049771898	26.58463396138524	26.21208644598827	26.460400916788902	26.847139262883875	25.954757798504435	25.999902685534167	26.562544982058956	26.7397057498107	27.080085049954437	27.763506788279123	26.876579823132968	25.622472258318616	25.32170291419345	24.355231033332988	25.087993345712402
1	23.287651129845983	26.221543888954084	27.367467127687966	28.236821428458565	30.236663483400296	31.933611765240272	33.31783109401414	34.4386475278455	35.62970940713066	37.512110839410404	35.99347526406179	34.5961926263724	33.45104357903492	32.85490657256361	31.920165308917873	30.260208233800107	29.363533951980493	29.514125043311136	29.0973595816207	28.59310702764243	27.58034294849389	26.87294030735542	26.95070863145767	26.46533897400222	26.454902290055642	26.491176216202422	26.44841863354926	25.55369234517387	25.17271356308043	24.652222354510826	24.184540698187405	23.466101265249005	23.0022411431461	23.692195614657784	24.14572847892298	24.04266460007653	22.776416017451005	23.084050015563395	24.37664163530874	26.401103917456947	28.378248566971497	29.473545245203315	28.826160723739086	28.873201098719615	29.739563443020455	29.56786026112367	29.09339402683557	28.480795166833907	28.010236618531962
2	39.17134131694382	38.50188462542491	38.63234744517792	39.06941735166176	38.90291793765338	38.19175437471752	37.811380866252605	37.59365901781058	37.22872933270956	36.7782077286005	35.23604591565692	32.96870006632789	30.613898126940022	30.58839876898055	32.22657068371067	32.448189018718644	34.01233488940505	36.32669116860626	36.880969667192005	38.19429860959474	38.35371331111446	38.29656818759752	38.08386811176766	37.75299248226074	37.21927431251597	36.30837919238142	35.72292371214948	35.19799520877376	34.563005808437154	33.29568831380816	33.24190782230548	33.026848112521876	31.147563976681635	29.56127943146601	29.16041971265416	29.787597173471948	28.9943719962849	27.308800706076013	27.261407052577646	28.101273870469672	26.82494780813056	26.909753240733593	27.193447693591022	28.351908929028784	30.79014689951264	30.5622926074385	30.538280946241986	31.99202656633743	31.713819449065173
1	31.464206201974527	30.12873965591187	29.629813608085797	28.901062603559424	28.00977512354014	28.40852131449159	27.7939580278306	26.352151931352324	24.88086816150623	23.752615258718393	22.846001467509687	23.910847888550197	24.067267569532223	24.708945307622944	25.118316276782764	24.71088494312949	24.196409601848305	25.188526027012188	26.511499493479395	27.38721372123961	29.33265724372979	31.17702295896581	32.14109190228129	32.65574629643853	31.165928910253637	30.681884250391906	30.467185084220127	29.610740165186378	29.147800487288194	29.599114853382307	29.744130583738386	28.95437723744872	29.083341179595333	28.90782580408655	27.60185643582539	27.738887828954912	27.48308346380206	26.242328155359907	25.632430463379848	25.331274616734916	25.15980244051221	25.04222957096959	24.80951857443735	24.882924771934928	26.78164695014436	28.65631048884377	28.382380554166218	27.886262857280553	28.9253157504065
1	32.49881343987915	36.313054083698646	38.33500800929079	37.08563224845702	34.91197692346575	34.69741291907684	33.6657522254054	31.084679922426805	29.619990371988177	28.87257152000164	28.989655260816	29.32829976463816	27.751439178492284	26.963350930885337	27.241432671563125	27.40154533002054	26.64966789928685	26.62553312686014	27.49047028007921	28.876493737090197	26.93006799701982	25.007483872807924	24.52877533694724	25.446163710610435	28.31026427016557	29.79638586664915	31.037074120490594	31.465955723503058	30.55541537744168	29.93398837626764	29.006740974913537	28.074906542085902	26.073117048501814	25.133905125184143	25.15481544593174	25.664367291608038	24.726454216116224	24.017020198749567	24.12447887983921	23.16874674791008	23.067133218321136	23.339325964741143	23.294512675665025	22.690781493638525	22.179197783496065	22.160947997664323	22.413090321304484	23.940673121858534	25.458164150425816
1	24.468804867181213	25.14391171799419	23.71582806268851	24.20318492709149	26.53958932172607	27.71526636030684	30.508531739093787	34.4916730970942	37.24301969556596	38.35359508684254	37.977167898850475	35.61711878466568	34.47004637949592	33.98557509033432	34.93429902779484	33.85398124065805	30.408042410806317	29.205606211839612	29.88764079064236	29.913231721286227	28.5286285126497	29.000814744283915	28.316800770418226	27.438972894110364	27.75287623697873	28.643346813979825	29.74941955447662	30.22559395652802	31.070381232827728	31.551676341448882	30.815990672729754	31.233961220076917	31.32116627809397	30.546819575392153	29.483561057936253	27.74456646982574	27.312834702728058	27.33302900666436	26.19904264625746	25.16169362265738	23.054080197517248	22.445626593384198	23.17157895028673	23.556444489468163	23.621668345515335	23.34839958183734	23.78908508759637	25.10720902556038	25.96457364689069
1	28.843743180314153	28.027938868364515	28.80593900279782	28.685379107285325	29.72036968797312	32.0435973802544	33.912322558003495	32.79141445159182	32.87120804549215	34.694383256104175	35.30105614858128	34.03054058515016	33.34579602419797	32.1654591606024	30.877893603364637	31.081096773027177	30.539046607871583	29.76881068308813	28.90220523393589	28.41068510718438	27.50203963086883	28.637360039837677	30.921819421534146	31.744992502459223	31.820012243438416	31.221300067568965	30.79404222624139	30.812217387478352	30.077197670796966	29.330104712044125	28.01636386234754	26.437929453220733	24.534271901966704	24.3908012865502	24.885725765533298	24.094614595215415	23.38044153908741	23.09623599375289	20.483825148334784	18.664689553758976	18.37452658069282	20.068445240685026	17.6169613050054	20.53016056459143	25.44799904166573	26.93375166588263	27.762629531426384	27.8006028627636	27.58816964436442
1	28.387709888286743	27.585564510067634	28.231388391832112	27.891731642385786	27.362055559655335	27.268897885143563	25.57758312167983	25.2882851999656	25.74916968207833	25.576244146992032	25.252211935322705	24.363418037614206	24.097833046230793	24.28437627889084	25.325520654269518	25.955492391780275	26.217577551409022	26.078499583229096	25.48264574998728	25.226361081634032	24.678028876654533	25.426355251757883	25.181159917930547	26.470951462553334	29.07618719732381	32.154112969165205	34.572839570859784	34.580221966891116	33.93678881039662	33.59313899378438	32.56498252573013	31.815148246199023	31.293883903052382	30.200839018231363	30.24907649429569	29.70605570651013	27.919870225611877	27.462441030206236	26.856363626312845	25.539301040150836	25.613475428748533	25.432320873680105	25.977856512424637	26.543088118182794	27.07528161671836	27.119482134677973	28.548917553239995	30.884228063612763	31.740230306440942
2	37.81643417568993	35.12774641144868	33.467115265887735	32.807377928502675	30.913771111868506	30.165087536990022	29.946747251309734	29.807924709864537	30.588263454078536	29.88821000541536	29.988789019744267	29.705774586907367	29.103726855289658	27.914999664365915	27.360906116275853	27.66230869410866	27.710558112910693	27.205574455715187	26.385058004807615	26.816160053839667	28.66332878850907	30.14392964746105	33.4256841128206	38.23501946800403	40.81624317934223	41.597748542333086	39.88888624679889	37.72978475950847	35.90533917551965	35.22767926463222	35.42594329672421	35.60005369945959	34.14684567889415	31.676441108195913	31.321345070062357	32.48641882448549	32.645640544924376	32.31656635393869	31.307262784340768	29.943632607393788	30.57844364904878	30.237876942429644	29.531679656130837	29.404240382240083	28.33612353096151	27.1230766374775	26.846212941539726	26.460012637352815	25.805359786828397
3	21.798277275665548	21.102587414084848	19.961150117283914	18.719705538902588	17.292562633925847	17.00414191868334	16.828522006076014	16.377017549871535	16.575596049803323	16.47593984144699	16.478482393957172	15.984872433515903	15.591230422753801	15.45880435454463	15.34283094733308	16.07495196952005	17.244540788005484	19.641092901029207	21.88777456293352	25.465566233690712	29.857724235488416	33.5480134278777	37.11419470903957	41.63826151365112	45.570883889447316	46.27452605840327	45.1002103912099	44.37498177728388	41.456980033351506	38.61788010902056	38.30385580297978	38.926599243392346	40.291743933427156	41.99036055145236	42.64508639695919	44.268818585492404	45.414996358569574	47.386671069447026	48.93210106954775	46.84468465754607	42.17497588377079	40.25250264516807	41.03283479837087	41.954583411313955	42.5469330839505	42.97048137621242	40.91033782844736	39.56978816155315	38.53214511319622
2	26.532647596845482	26.562144007937288	26.728504229353454	26.52497613878958	25.856360036829784	25.938364118109515	25.978585120491104	26.1911495820233	28.08525653790178	29.635029995496115	32.62745344260299	36.09158433408416	36.38837089895432	35.33095691514681	34.44264691508682	34.208586544075835	34.09902069531421	33.879937693473174	33.76613368220954	34.28287110243858	35.626141180945204	36.37877301722775	35.899953182873496	35.26155162622151	34.109010310180274	33.43252217125607	32.927348296498174	32.363430738077916	31.333225067720953	30.232264055886148	29.75085423651272	31.653396436434143	33.92194312421768	35.48778314319903	37.88142250829558	39.684471581424006	38.58379410291429	37.455509767095016	37.05909504975088	35.67596624825315	35.714420118736875	35.068392019728755	33.9602102904891	33.172025385343886	31.326116904621497	30.151174131249554	28.743293152786	27.58796252436091	26.642205610580653
1	31.25959833737893	31.878575573252128	30.785386338768966	30.486499038284375	30.82406720876616	33.32427963019513	35.518896706785505	34.58556074406462	34.30468207126964	34.21853428769184	35.24867431791082	35.069621029814286	32.975094613047474	32.45687066615219	32.64801046700471	35.23290579859869	36.92146524663033	37.900897405496025	38.11002482555922	37.43254289036668	35.805740482329355	35.780414768626315	35.14089380946576	34.44404747662645	33.5839161413139	32.165453021692194	30.61296690434722	27.70180734372317	24.62610022430373	23.50047013672503	23.97179758625276	24.01837161785644	24.432426622319312	23.929179913563793	22.17476917842389	21.702650705864116	22.895894223595015	24.449911648779416	25.85298066819498	27.32484985796555	28.405607153220842	27.84179958887063	27.350997338073636	26.33339406626027	25.321220307940724	24.736399094437843	24.404579291440463	23.998388547991997	22.639892148854894
[truncated: 886 more rows]
[truncated: 101 more columns]
