# Supplementary material for: Graded recruitment of pupil-linked neuromodulation by parametric stimulation of the vagus nerve
Source: Nat Commun. 2021 Mar 9;12:1539. doi: 10.1038/s41467-021-21730-2 (PMC7943774; doi:10.1038/s41467-021-21730-2)
Supplement: Supplementary file 4 — Source Data [file 41467_2021_21730_MOESM4_ESM.zip › source_data/figure_S4D.csv]

	charge	rate	pupil_c
0	0.36	10	-2.8053648747086353
1	0.06	20	-0.7345907984078526
2	0.05	5	-2.270064465914812
3	0.14	20	13.378826334512485
4	0.18	10	4.662281544100447
5	0.08	20	-2.053469652012824
6	0.03	20	0.5377250821487287
7	0.02	20	6.949298802857774
8	0.09	20	2.334200439918149
9	0.08	5	-0.16157189674634687
10	0.14	10	-5.676495829527639
11	0.72	10	6.473236790125291
12	0.12	20	-1.6896893086124791
13	0.36	20	-4.593643443013773
14	0.24	20	0.07211673787233774
15	0.02	10	2.304162482760308
16	0.05	20	-3.239768550494041
17	0.12	5	-1.320576090944794
18	0.06	5	-5.166418186096177
19	0.1	20	-3.2599969558528183
20	0.2	20	-4.970682942587841
21	0.2	10	1.6524470080495863
22	0.04	20	-2.8241417466913585
23	0.07	10	-2.5348077861160387
24	0.4	5	-2.921576046182368
25	0.06	10	-3.130501506754996
26	0.01	10	-2.2859036868634277
27	0.28	20	14.459838381029126
28	0.24	5	-5.31728681575715
29	0.18	5	-2.4995820339445842
30	0.07	20	-3.8512935945357665
31	0.09	5	-3.236588029392955
32	0.14	5	0.9589581099704052
33	0.56	5	22.313246899847172
34	0.56	10	19.065507107021677
35	0.56	20	0.009092681801663005
36	0.04	10	7.60541968913193
37	0.1	10	-1.9572173507959647
38	0.1	5	-4.00422551728764
39	0.36	5	-4.149032268443511
40	0.28	10	-1.350992805921572
41	0.03	10	18.458986265429793
42	0.09	10	-0.23136415533826415
43	0.28	5	16.05661757655071
44	0.2	5	8.427976852439226
45	0.03	5	-5.326276446823746
46	0.01	5	0.26433998051119545
47	0.08	10	1.8682833948703994
48	0.24	10	-4.758197578804529
49	0.04	5	10.010463448275196
50	0.12	10	-4.727769428173733
51	0.72	5	7.840158599606818
52	0.05	10	-1.320249442604588
53	0.72	20	-3.378342946843027
54	0.4	10	-10.486526175490546
55	0.01	20	3.485435576093577
56	0.18	20	-0.28444578918391095
57	0.02	5	5.8384619715118315
58	0.07	5	-2.9696927682868015
59	0.4	20	1.2163131332019592
60	0.07	10	0.474550730239768
61	0.1	10	22.30360883949082
62	0.01	10	-3.4489370012690053
63	0.06	10	1.1635576075374807
64	0.03	20	-3.82719958570169
65	0.72	5	13.026433604001792
66	0.36	20	9.482985083104069
67	0.01	5	-0.9105839753221785
68	0.56	5	0.8020741442578148
69	0.12	20	-3.3034855548051993
70	0.14	10	7.8332314902836595
71	0.03	10	11.501661647782566
72	0.01	20	-2.8742975106881046
73	0.04	20	-6.689484427111374
74	0.2	10	12.731542590344326
75	0.09	10	0.4237090202906737
76	0.08	5	-6.742031092178468
77	0.36	5	-4.305351164275303
78	0.1	20	-0.5295051348213455
79	0.07	20	26.71328690848835
80	0.24	20	4.664129324377775
81	0.03	5	-3.1136535451516236
82	0.08	10	-9.804342817819606
83	0.06	20	-1.925807688971287
84	0.18	20	1.98829932701471
85	0.02	5	-2.756418288535695
86	0.09	20	-0.8695212854111016
87	0.72	20	24.744541728916825
88	0.56	20	25.31638073874758
89	0.28	5	-8.531363551207246
90	0.1	5	-4.098863235140456
91	0.04	10	-13.635103178371484
92	0.07	5	-7.46815311241458
93	0.08	20	-6.655483713483056
94	0.4	20	24.33226422094928
95	0.14	20	20.959009179469234
96	0.02	10	-2.314010416324016
97	0.06	5	-6.9486622053038705
98	0.14	5	16.845057362819606
99	0.2	5	0.1300033609996314
100	0.05	20	-1.745839407470605
101	0.36	10	-3.1347537958477876
102	0.05	5	-1.0128706849052094
103	0.56	10	14.728869895124777
104	0.12	5	5.011656151756404
105	0.4	10	7.71852595518424
106	0.09	5	15.598830456230822
107	0.05	10	10.05114418769257
108	0.72	10	13.806272159530465
109	0.2	20	0.45016461474302005
110	0.24	10	18.828737834560933
111	0.4	5	2.7628858357649566
112	0.28	10	7.499756057179285
113	0.12	10	5.770208772528852
114	0.04	5	-3.131972177834032
115	0.28	20	-6.192130429548865
116	0.18	5	2.8709545715722884
117	0.24	5	-9.133850175888927
118	0.18	10	10.776252372706328
119	0.02	20	22.174713170554174
120	0.02	20	7.037272611978663
121	0.1	10	11.608190774729955
122	0.01	10	-10.918047804931852
123	0.05	20	15.903165013178354
124	0.08	5	-0.44932409313205834
125	0.28	10	28.62547369763186
126	0.02	5	16.115799430733322
127	0.28	5	24.189623711951015
128	0.08	10	-1.6373797219562771
129	0.07	20	17.26913503635396
130	0.04	20	17.604654032623746
131	0.1	20	35.626175567730826
132	0.56	10	32.37184080536857
133	0.2	5	5.146011352352797
134	0.24	20	24.359517810953058
135	0.06	10	4.8464264294088615
136	0.72	5	28.313734824645543
137	0.4	20	24.068952043994603
138	0.28	20	25.00456191956236
139	0.12	20	13.961951548159675
140	0.1	5	0.15899248753385997
141	0.06	5	5.018421568385303
142	0.36	5	20.462443303323855
143	0.06	20	9.789423568122464
144	0.09	10	9.717775066794902
145	0.72	20	30.080125383598453
146	0.07	10	2.1957454995696555
147	0.12	5	2.222089105748875
148	0.14	5	9.628898470904506
149	0.01	20	-11.126448948479027
150	0.03	20	-0.672344911309346
151	0.05	10	9.793688902677697
152	0.12	10	-18.567846769179994
153	0.08	20	4.696273638968485
154	0.03	10	-1.5474920238797436
155	0.4	10	24.76458115201786
156	0.09	5	13.148092944986299
157	0.24	5	6.436867071054144
158	0.4	5	19.734301677969146
159	0.07	5	13.998768292205632
160	0.24	10	17.22445933386154
161	0.18	5	6.779352258021143
162	0.05	5	6.649603944938942
163	0.36	20	21.397822528042862
164	0.04	5	-1.5712384114849725
165	0.14	20	29.996342955588375
166	0.36	10	20.270439592034705
167	0.01	5	-8.302070766818787
168	0.03	5	4.39145304609309
169	0.14	10	-0.8318118690891723
170	0.2	10	7.394533461317991
171	0.56	5	19.154243010204517
172	0.56	20	19.77733034897602
173	0.18	20	18.30610354340468
174	0.2	20	20.661381071096624
175	0.02	10	3.933276830974151
176	0.18	10	10.669615398227801
177	0.09	20	20.822244192551594
178	0.72	10	32.16561765203385
179	0.04	10	-3.246253642180527
180	0.09	5	-1.475713537919967
181	0.72	5	23.352525221124303
182	0.07	5	14.228172901165243
183	0.1	5	10.212907109739437
184	0.18	5	12.62956745541101
185	0.01	10	4.581876527544173
186	0.18	20	23.385202031949188
187	0.03	10	6.95794026117254
188	0.12	20	15.11102903669367
189	0.04	5	-18.72232233041924
190	0.56	10	31.469695245728545
191	0.56	5	6.000331616210659
192	0.08	20	6.000317208596865
193	0.36	5	23.45741723030477
194	0.28	5	32.656614916762585
195	0.03	5	-13.873122438042174
196	0.08	10	-3.029631970471528
197	0.06	20	3.7335201551056825
198	0.4	5	24.34125950436757
199	0.24	5	16.52079956580723
200	0.14	20	27.731875643607317
201	0.09	10	3.029712591401525
202	0.36	20	26.195093390046473
203	0.28	20	27.80682931625134
204	0.72	10	25.721467391421488
205	0.03	20	-12.80760854193073
206	0.28	10	29.266633565708037
207	0.24	10	16.51377121892628
208	0.06	5	-2.239872129103828
209	0.01	5	-10.52164129014189
210	0.4	10	15.997730078311438
211	0.04	20	-10.241959699810593
212	0.72	20	22.81593719771445
213	0.4	20	24.147389600205376
214	0.12	10	-3.519433864909642
215	0.08	5	-8.895637517688133
216	0.02	5	-3.414217199358733
217	0.1	10	17.259746933377276
218	0.14	5	25.934736856153567
219	0.36	10	13.793710252601196
220	0.18	10	18.832708915299687
221	0.04	10	-4.271952804088318
222	0.2	10	16.296071521024153
223	0.01	20	-10.091425297643237
224	0.14	10	-9.819984613230089
225	0.24	20	-11.064247038913809
226	0.12	5	-24.20834061214545
227	0.1	20	-3.5508070159936587
228	0.02	20	-1.4412595329824627
229	0.06	10	-2.272355724668657
230	0.07	10	3.921801126751251
231	0.02	10	-1.7401227822571834
232	0.56	20	17.3859294512215
233	0.05	20	7.035325104769663
234	0.05	10	-0.7743300976334009
235	0.07	20	1.0973569236616676
236	0.2	20	20.01412381053331
237	0.2	5	-0.8631308388311734
238	0.09	20	20.13298944227096
239	0.05	5	14.817327957749107
240	0.24	20	5.33334613518511
241	0.14	10	7.266434746982503
242	0.36	5	15.806980310229001
243	0.72	20	7.586711588109296
244	0.04	10	-1.8419941790895171
245	0.4	5	2.350357968662042
246	0.07	5	-3.8430966537886952
247	0.08	5	3.3759403537039487
248	0.4	20	6.320505801638925
249	0.12	20	5.617454352671042
250	0.72	5	8.312934809045608
251	0.09	5	1.5853989492226104
252	0.1	20	21.980180769531177
253	0.01	20	-0.3471124354935733
254	0.09	10	7.475317946159976
255	0.04	5	-2.213655897793689
256	0.01	10	-10.87378066507075
257	0.01	5	-13.08812461430774
258	0.56	5	11.069127899787876
259	0.2	10	9.314045569253835
260	0.07	20	15.378481833846308
261	0.14	20	26.548612461440513
262	0.12	10	-14.825466208068729
263	0.2	5	5.010691220267722
264	0.04	20	7.5038985528097015
265	0.18	20	20.485302770707943
266	0.24	5	14.93059311170601
267	0.72	10	7.407505827035051
268	0.02	5	-1.017744026331762
269	0.56	10	3.3639094651315915
270	0.1	5	-3.759618730050876
271	0.36	20	15.677326508687651
272	0.28	5	23.82779913342375
273	0.03	5	-11.31676218075598
274	0.02	10	-15.157244265119488
275	0.05	20	-13.145975924714019
276	0.18	5	10.927292813709258
277	0.03	20	-4.728571872261977
278	0.03	10	8.752295250073123
279	0.05	5	-10.785626502552368
280	0.06	10	-3.1133287491244146
281	0.28	20	18.60033557102259
282	0.12	5	-13.630813919371297
283	0.05	10	-9.25211337889763
284	0.24	10	16.13522799062943
285	0.1	10	10.519384519726893
286	0.28	10	-7.746186005868793
287	0.06	20	-9.351367544391927
288	0.09	20	10.721960857204092
289	0.07	10	2.4475897240390836
290	0.56	20	4.421858813455529
291	0.14	5	18.253108432217473
292	0.06	5	20.201609238067917
293	0.4	10	3.7372786476844997
294	0.2	20	17.914803184164448
295	0.02	20	16.88985789487466
296	0.08	10	-5.30501950571027
297	0.08	20	-12.560795090097114
298	0.18	10	13.641893475098632
299	0.36	10	19.33100704514971
300	0.2	5	-8.589663673649675
301	0.05	10	-0.37487778375642566
302	0.72	10	19.11688356208976
303	0.08	20	5.409269645086771
304	0.06	20	13.966163342543247
305	0.07	5	15.601936214259293
306	0.14	10	9.11502738661247
307	0.09	5	3.2799804222163695
308	0.03	5	2.8384798902168917
309	0.12	20	22.029677069244052
310	0.36	10	13.590619555565162
311	0.01	5	-6.362406394351264
312	0.28	10	11.188630766797019
313	0.03	20	-11.046507027452598
314	0.03	10	5.116347343456658
315	0.18	5	17.29438006084841
316	0.4	10	6.821616793070517
317	0.05	20	-3.1377087211600525
318	0.36	20	22.437471031456436
319	0.04	20	-2.7586470502004863
320	0.02	10	-9.39555870186264
321	0.09	10	7.201448888610409
322	0.07	20	17.889730989649713
323	0.08	5	-0.37343125819824863
324	0.06	5	-1.6060576662476906
325	0.72	5	8.887010113022942
326	0.18	20	24.92977001777506
327	0.02	20	10.057958636498206
328	0.56	5	-1.0649505949009015
329	0.18	10	8.583998788913794
330	0.28	20	21.65740893921315
331	0.12	10	-1.6414042121443346
332	0.14	5	7.17841884839379
333	0.02	5	-7.111626059332319
334	0.04	10	-8.759384613864315
335	0.72	20	13.364703428934755
336	0.2	20	12.189041901622652
337	0.08	10	-4.419523733712622
338	0.01	20	-10.880625496081837
339	0.2	10	2.804809541408046
340	0.24	10	13.315099150372012
341	0.4	20	23.597893523192404
342	0.4	5	20.18120009288621
343	0.56	20	25.697303490800532
344	0.09	20	21.568491659308
345	0.05	5	-14.877206840272386
346	0.1	20	11.069196879327492
347	0.04	5	-12.95539530977538
348	0.1	5	0.1566088197012796
349	0.28	5	13.708230565968123
350	0.24	5	-0.11370698248569155
351	0.24	20	12.136290553406653
352	0.01	10	-5.345178348359817
353	0.06	10	-14.509290839372738
354	0.1	10	-8.001640612071682
355	0.56	10	8.279788212226052
356	0.36	5	7.1257136858233725
357	0.14	20	20.548797748008255
358	0.12	5	0.5628006429061685
359	0.07	10	1.0153311109558731
360	0.03	10	-2.9769963935177977
361	0.08	20	5.5737833422315886
362	0.24	20	0.025505889681465277
363	0.07	20	-3.2737133872255875
364	0.24	10	-4.426215594452419
365	0.08	5	-2.2589025591642873
366	0.28	10	34.53737304892421
367	0.08	10	1.734201343803198
368	0.12	20	1.314299385994092
369	0.07	10	3.9889899549790275
370	0.03	5	-0.41575217480425053
371	0.2	20	23.15281569249618
372	0.06	10	0.5813174281653071
373	0.2	10	20.701311549030734
374	0.4	5	19.736507403229474
375	0.14	20	6.809610082286625
376	0.02	10	-4.525571921812019
377	0.09	5	2.150943396178839
378	0.18	10	18.586514422527667
379	0.01	20	1.991241557754205
380	0.05	20	-1.5785370728825967
381	0.4	10	21.196473413688327
382	0.07	5	-2.812489778057069
383	0.36	10	28.100163455033197
384	0.18	20	5.449145398689572
385	0.14	10	0.4292676148790413
386	0.09	10	8.330041592606172
387	0.72	5	16.13343808921117
388	0.12	5	2.8271373517887284
389	0.36	20	27.791207989026304
390	0.1	10	-1.8374994114997936
391	0.09	20	-3.7754850081590092
392	0.56	5	13.958983771776523
393	0.36	5	27.52512171993721
394	0.01	10	-3.28745814825394
395	0.24	5	0.6844800034462413
396	0.12	10	-6.894268517021486
397	0.28	20	35.003995654740976
398	0.56	10	31.106651669188874
399	0.03	20	-0.9193938216202158
400	0.04	5	-0.26470762471048914
401	0.04	10	1.2167321981742383
402	0.28	5	27.932437419947274
403	0.06	20	1.992814822901325
404	0.1	5	5.186910909115136
405	0.14	5	13.230520932532784
406	0.4	20	38.65009069677152
407	0.72	20	43.56443962363668
408	0.06	5	-3.011367189410848
409	0.04	20	9.737020589625097
410	0.02	20	6.8745279545054
411	0.56	20	44.29274904433578
412	0.1	20	2.6426359576225122
413	0.18	5	14.103813069266502
414	0.01	5	-1.5559736750215052
415	0.05	10	9.132987467833008
416	0.02	5	-2.2058055651246775
417	0.2	5	24.259329347370816
418	0.05	5	1.1939632455786988
419	0.72	10	32.40992838530802
420	0.24	10	-6.302980244742415
421	0.1	20	3.9779014771711516
422	0.06	10	8.754777406914837
423	0.04	20	4.6816665687992725
424	0.36	5	21.117143815979958
425	0.09	5	18.205733350114546
426	0.18	5	4.034450874666952
427	0.56	10	26.298884453558443
428	0.4	20	25.65657249334148
429	0.56	20	16.85709027560771
430	0.03	10	-0.7723374984626297
431	0.08	5	18.487020413065636
432	0.28	10	34.88526197062297
433	0.28	5	24.656221817032296
434	0.07	20	-6.466319999027834
435	0.72	20	32.73760423385711
436	0.01	10	-2.30049163977894
437	0.04	10	-3.283124151088634
438	0.05	20	-3.1538781878564413
439	0.2	10	15.923612225710695
440	0.06	20	11.859150753778662
441	0.14	20	16.023758260996985
442	0.28	20	34.76283054856962
443	0.12	5	2.6533143812089444
444	0.2	5	13.225352873561308
445	0.05	10	1.3285241702392296
446	0.14	10	16.738728025983814
447	0.2	20	31.388295837505844
448	0.09	10	-3.426064527887285
449	0.24	20	21.072479414724583
450	0.03	20	-6.324623331044987
451	0.01	20	-1.916429913350683
452	0.07	10	-21.461756681634096
453	0.14	5	-9.97147512855078
454	0.1	10	3.147686715667369
455	0.36	10	13.722597552077815
456	0.12	20	-6.62754081432179
457	0.08	10	-2.7554208054796803
458	0.03	5	-2.9849693088366003
459	0.02	20	-2.1998099554068293
460	0.72	10	39.00136958452369
461	0.02	10	-2.205482543558686
462	0.05	5	-11.345844688247679
463	0.01	5	11.190580509682277
464	0.4	10	20.71358242138455
465	0.08	20	-4.040545540950637
466	0.18	20	25.543934291258573
467	0.1	5	-3.012553244935736
468	0.12	10	3.7895810642801067
469	0.18	10	21.104491707102284
470	0.02	5	-0.3092431983260946
471	0.72	5	16.124271558909587
472	0.24	5	25.74471888659223
473	0.07	5	24.79392122409746
474	0.4	5	27.183218184479205
475	0.56	5	15.580555841077992
476	0.36	20	8.322461699085533
477	0.06	5	-4.1903572094755255
478	0.09	20	25.492562762315952
479	0.04	5	22.652579969196765
480	0.02	10	12.587386629114647
481	0.2	20	4.454269358905087
482	0.06	5	-6.707942620715457
483	0.72	20	34.14204895755675
484	0.28	20	5.676066801612642
485	0.2	5	21.482930258927077
486	0.36	10	18.578627422734243
487	0.02	20	-3.0139712943205046
488	0.14	20	31.00922788203175
489	0.4	5	25.611879105315538
490	0.24	10	31.00498483764069
491	0.28	5	18.609543592439447
492	0.05	20	-4.004095313810305
493	0.1	5	-4.741835588915402
494	0.04	20	8.174795320695182
495	0.1	20	32.22378745582144
496	0.14	5	6.325005925702712
497	0.07	5	-3.353188211304433
498	0.18	20	33.69330737646929
499	0.36	20	25.80617204537252
500	0.12	5	-2.2674969087794254
501	0.05	10	-11.402407663308317
502	0.08	5	-6.3464920139184615
503	0.07	20	3.0313040041835304
504	0.07	10	-1.5022734947876568
505	0.04	5	-10.451979473135731
506	0.72	5	29.879037400621012
507	0.05	5	-10.32705841088061
508	0.08	20	8.593551292958484
509	0.1	10	2.433421386254162
510	0.24	20	30.71477359229773
511	0.18	10	15.506115196083035
512	0.04	10	13.257928114782036
513	0.18	5	6.131833668026111
514	0.4	20	26.110604596755486
515	0.72	10	30.905414227916804
516	0.03	5	-7.090136683904488
517	0.56	20	25.710706000472175
518	0.03	10	-0.5412824543629142
519	0.4	10	36.0217595034722
520	0.08	10	11.495727940588989
521	0.2	10	13.873561641713481
522	0.02	5	8.060114267616864
523	0.01	10	-6.757963696217491
524	0.06	10	4.28352388873909
525	0.12	20	3.7751249017543866
526	0.28	10	28.913885375500627
527	0.14	10	26.37561478402368
528	0.01	20	-4.7191530872052265
529	0.24	5	11.592711814014589
530	0.01	5	4.32351743999638
531	0.12	10	3.885516373096203
532	0.36	5	36.28905384810346
533	0.56	5	28.242932873717685
534	0.56	10	28.255627973227746
535	0.06	20	-8.851975530914686
536	0.09	20	8.92499368430526
537	0.03	20	-9.262643793381494
538	0.09	10	12.155957647572809
539	0.09	5	-10.910994583919962
540	0.07	5	2.714188750290335
541	0.14	20	33.032401902903075
542	0.14	10	14.294910138776954
543	0.56	10	31.14631556141785
544	0.02	20	-2.9780682888545993
545	0.24	10	14.801830672382067
546	0.36	5	11.267054772976813
547	0.18	10	5.3028976424408825
548	0.01	5	-3.151999132638851
549	0.4	5	-0.4674576058025792
550	0.2	5	-0.11303479717598286
551	0.03	20	0.08326341998414932
552	0.24	20	33.9843639453605
553	0.14	5	12.719127684377948
554	0.05	20	5.113127765273449
555	0.36	20	40.62243650498832
556	0.28	5	9.118806443549396
557	0.04	20	-1.0412668327084464
558	0.12	10	2.6478655634767283
559	0.02	10	-4.488456760542854
560	0.06	10	-1.8474054569579432
561	0.03	5	-2.7473296899317434
562	0.06	20	24.035359463217045
563	0.09	5	17.7743729540483
564	0.2	20	24.868699487286257
565	0.28	20	32.01599698092017
566	0.07	10	-2.1511754635727285
567	0.56	20	24.512363186242617
568	0.01	10	3.2654265781278755
569	0.04	10	-9.698877450994463
570	0.07	20	8.532435294576985
571	0.1	10	-1.0813314574497488
572	0.04	5	-2.9575249714741396
573	0.02	5	1.077236784822976
574	0.24	5	2.279866145591267
575	0.12	5	2.683103120307514
576	0.4	20	34.679129980900406
577	0.03	10	-7.002781502607387
578	0.06	5	-5.283271950916499
579	0.4	10	30.095086608443584
580	0.05	10	1.7936621445840615
581	0.09	10	8.099460824393603
582	0.72	10	22.50961605030708
583	0.09	20	10.437527350261721
584	0.05	5	4.250660018359598
585	0.2	10	15.59471391952305
586	0.08	10	12.626113717720502
587	0.28	10	18.1345333960208
588	0.56	5	26.097309304265377
589	0.1	5	-5.0385699602611425
590	0.72	20	24.15312733189532
591	0.1	20	0.9473820363873555
592	0.08	5	13.727204658033955
593	0.08	20	4.472009919576138
594	0.72	5	6.47264057830612
595	0.01	20	0.9113389873795095
596	0.12	20	-1.061031884480613
597	0.18	20	29.392141811657197
598	0.18	5	9.978655210687704
599	0.36	10	35.796914116896716
600	0.4	20	7.271749063168848
601	0.06	10	6.683948345167888
602	0.08	5	-5.888985188141344
603	0.36	10	22.094418692938447
604	0.04	20	-3.526654799063831
605	0.09	5	-4.061173119290128
606	0.18	10	31.561414295769886
607	0.02	5	2.5414057034466238
608	0.24	20	28.45573476509084
609	0.36	5	26.568205286320648
610	0.02	10	-7.340589352901903
611	0.56	5	35.02819179879835
612	0.04	10	-2.658564544080102
613	0.14	5	10.751109696759485
614	0.56	10	31.626066728946576
615	0.2	5	15.758512470280209
616	0.28	20	32.07590413844737
617	0.09	20	24.474234152692524
618	0.01	5	-6.053588430175102
619	0.24	10	-0.014282991851426452
620	0.07	5	-3.71257764480918
621	0.09	10	12.895731742689899
622	0.06	5	-2.3275920395992937
623	0.4	10	26.512499637768876
624	0.06	20	-9.358063953818597
625	0.01	10	-10.277440632065913
626	0.05	20	-12.090375332487522
627	0.12	5	-19.67402684299369
628	0.12	20	15.410821583198711
629	0.24	5	29.112749257077414
630	0.07	20	-0.9810672241776803
631	0.01	20	-8.168241314500822
632	0.56	20	25.06227532164754
633	0.72	5	27.547478347238368
634	0.2	20	26.325860256438798
635	0.07	10	-8.16053930160417
636	0.14	20	32.87252212187247
637	0.2	10	35.495204403408216
638	0.4	5	28.848890503468944
639	0.28	10	28.063557218227846
640	0.14	10	16.957089189821108
641	0.05	5	-2.5509486148781404
642	0.18	20	31.269034757203162
643	0.18	5	33.43832262733787
644	0.03	10	4.91446376722887
645	0.36	20	30.873923211578106
646	0.28	5	25.999276278457646
647	0.03	20	-11.914931836989762
648	0.72	20	21.369139467248242
649	0.03	5	-4.8010274015912575
650	0.1	10	-3.74471139319082
651	0.02	20	-17.580062890274753
652	0.12	10	-5.200849561918208
653	0.05	10	-1.5176865508893025
654	0.04	5	-19.704669928521618
655	0.08	20	-16.666717897647352
656	0.1	5	-4.839348975590736
657	0.72	10	17.014161012348403
658	0.08	10	28.61891747048024
659	0.1	20	-2.5280183659751145
660	0.36	5	9.601434795753825
661	0.56	10	20.869812498776245
662	0.07	10	16.3683598610803
663	0.72	5	5.313076281462131
664	0.1	5	0.3464179705894299
665	0.07	20	2.514196180476418
666	0.28	10	28.13095755195654
667	0.01	10	-15.019723185267004
668	0.36	10	32.59991872645517
669	0.12	5	-7.106380408158059
670	0.03	20	6.634757985528375
671	0.04	10	-9.78981281648392
672	0.01	5	-9.025155867780226
673	0.12	10	-7.962827311915751
674	0.2	5	-12.364334147727465
675	0.08	5	8.593004119563535
676	0.18	20	30.04470788143563
677	0.24	10	4.109843048411431
678	0.36	20	23.24376138549739
679	0.06	20	-13.820180547286792
680	0.06	10	-9.0890009565141
681	0.14	20	7.919054029995561
682	0.09	20	-18.44478344546378
683	0.06	5	12.130378295422249
684	0.05	10	3.972555343017323
685	0.2	10	-7.942616286616776
686	0.04	20	-0.11376536190685727
687	0.1	20	5.6174264301097105
688	0.18	10	12.811449904361094
689	0.05	5	-12.745059934644576
690	0.12	20	2.633843283489071
691	0.05	20	-0.6326021064754794
692	0.04	5	-20.969510556627913
693	0.72	10	31.456071549815682
694	0.08	20	-7.141288163515076
695	0.56	5	-8.09833517523392
696	0.72	20	9.534835297046406
697	0.4	20	15.919030965005629
698	0.56	20	30.78170111856939
699	0.07	5	0.16510106788124368
700	0.14	10	11.161625185523878
701	0.24	5	0.9691614953894954
702	0.2	20	9.498044139241511
703	0.02	5	-3.9985881433141053
704	0.09	10	-9.916660932764364
705	0.03	10	-6.431155418699394
706	0.18	5	8.584912692685648
707	0.28	5	15.906741441725925
708	0.02	20	-0.5994545986253286
709	0.1	10	-15.010761678345094
710	0.28	20	8.958684945937701
711	0.01	20	-6.301462501996992
712	0.4	10	22.62057598753519
713	0.09	5	-1.5926103013397803
714	0.4	5	18.101961085383827
715	0.08	10	-11.53735443479353
716	0.02	10	-10.208751545244787
717	0.03	5	-2.5225408883675264
718	0.14	5	-1.3443789501069423
719	0.24	20	17.4119077202692
720	0.03	5	0.7921900416712262
721	0.72	10	15.005375794578207
722	0.56	10	28.311998959441574
723	0.05	20	5.423355524299254
724	0.06	20	-7.725661703707054
725	0.07	10	8.664781978598588
726	0.12	10	2.038026019104908
727	0.36	20	22.850954360166014
728	0.56	5	5.682117790431114
729	0.09	5	-1.6376183132375743
730	0.28	20	36.11013714868842
731	0.12	20	34.237514383833464
732	0.4	10	25.331983069803858
733	0.36	10	26.114511681637055
734	0.4	5	19.060435526156205
735	0.1	10	19.35303820026092
736	0.24	5	24.518620300922144
737	0.04	20	-7.421113312758585
738	0.06	10	-0.2416695350825302
739	0.01	20	-15.866370461708833
740	0.28	5	23.770215612211267
741	0.24	10	28.116314550100533
742	0.08	20	35.26021677590827
743	0.72	5	35.39387379334514
744	0.18	5	19.26059186039772
745	0.03	20	30.367703601639967
746	0.4	20	31.088222753408544
747	0.08	10	8.27003609921873
748	0.06	5	-2.8632431158884337
749	0.1	5	17.277957019554925
750	0.09	10	10.64253450443531
751	0.18	10	26.77254388283407
752	0.05	5	34.110712830214574
753	0.14	5	7.907423579735962
754	0.05	10	2.624869558369552
755	0.07	5	7.179370203538669
756	0.01	10	-1.3502304226124036
757	0.24	20	37.86385163106953
758	0.72	20	38.31665168048573
759	0.03	10	-9.39683820219981
760	0.01	5	-8.332515699138543
761	0.07	20	19.85416714755908
762	0.02	5	25.999354898825445
763	0.14	10	31.609142034011292
764	0.12	5	-4.398342902751715
765	0.18	20	27.651381037723215
766	0.1	20	43.449579229468306
767	0.04	5	-12.580649024780197
768	0.14	20	33.46510290545674
769	0.36	5	36.38910530289135
770	0.2	5	13.34023519735878
771	0.56	20	33.73053617431562
772	0.08	5	-21.91868423924818
773	0.02	10	24.71518084453619
774	0.28	10	27.198128875838307
775	0.2	20	36.34362537054904
776	0.04	10	-2.6244280317487174
777	0.2	10	20.280697217178215
778	0.09	20	29.991088955176973
779	0.02	20	-6.867830038543506
780	0.06	20	13.93895378724708
781	0.28	5	9.612016100888269
782	0.4	5	-10.635828499750598
783	0.02	20	4.319504414940521
784	0.72	10	13.20319821021792
785	0.08	5	9.151613586487299
786	0.04	5	5.001466061267653
787	0.08	10	11.4614879290285
788	0.09	10	7.301917642327576
789	0.14	5	4.154037822864256
790	0.24	20	7.2904885199285
791	0.1	5	7.0558914834300595
792	0.01	10	-6.192641946744738
793	0.03	20	-1.3928114043349922
794	0.56	5	2.730635350154703
795	0.01	5	-6.444656514680936
796	0.1	10	6.794520685874133
797	0.56	20	27.146822929321672
798	0.09	20	7.295284154579297
799	0.02	5	-2.192323573084
800	0.18	10	33.95944743232425
801	0.12	10	-1.453965725769951
802	0.02	10	-21.60553596506826
803	0.36	20	33.75544789803336
804	0.24	5	-1.3323268369055796
805	0.36	5	3.1704914050715374
806	0.09	5	2.3996816095025455
807	0.18	5	17.740322574627754
808	0.07	5	-0.712357838742621
809	0.28	20	27.044433790025117
810	0.56	10	20.958403404877252
811	0.12	5	-8.724699413622663
812	0.05	20	6.190873033312762
813	0.28	10	35.44243849917906
814	0.03	10	-6.147081273079262
815	0.72	20	40.15276740472711
816	0.14	20	12.226631897753549
817	0.2	10	32.165196353309696
818	0.05	10	1.7139124537229442
819	0.12	20	8.843893679666701
820	0.4	20	7.650609640781841
821	0.04	10	2.808671052611132
822	0.05	5	-20.639162656280885
823	0.06	10	-14.185722774640562
824	0.03	5	-1.564231528064557
825	0.18	20	10.484380064323293
826	0.04	20	-20.68455535426013
827	0.24	10	27.32636460250238
828	0.2	5	16.921287136319958
829	0.1	20	16.94883458175519
830	0.4	10	37.75051454064348
831	0.36	10	27.644843424772525
832	0.06	5	-7.28367601359785
833	0.08	20	-1.9261865002183551
834	0.01	20	1.0236110179245754
835	0.2	20	8.230092931522233
836	0.72	5	18.668323687799415
837	0.07	20	2.4164476989843573
838	0.07	10	3.0200994273946824
839	0.14	10	4.926149372286213
840	0.02	5	9.932313542713544
841	0.09	5	11.023154320646555
842	0.06	5	0.6509004914029717
843	0.02	20	-6.206212223504597
844	0.28	5	15.791371710069052
845	0.04	5	17.44196013683761
846	0.36	5	25.83212993128948
847	0.01	5	-3.07903570520486
848	0.05	10	-1.6864041390168456
849	0.03	10	-2.791443345816351
850	0.14	10	26.05083199773454
851	0.1	5	2.3826539377199145
852	0.24	5	14.496938073363374
853	0.02	10	-14.75348221430312
854	0.04	10	8.54153425149813
855	0.05	20	13.419332840384977
856	0.05	5	3.5905296587427573
857	0.28	10	24.33592305722627
858	0.07	5	20.194977589881926
859	0.14	20	20.49515589501754
860	0.09	20	8.929434876181535
861	0.08	10	-17.010146348955708
862	0.56	20	23.773834464315712
863	0.03	5	-7.8880456946713515
864	0.36	20	27.755965320192114
865	0.2	10	8.211710125860066
866	0.08	5	0.33480364440239185
867	0.07	20	8.240909456996363
868	0.12	20	26.830140490968837
869	0.56	5	7.775708830650666
870	0.12	5	39.69895491079197
871	0.24	20	17.553544447757798
872	0.1	20	1.2730540610146193
873	0.14	5	18.331070968258608
874	0.36	10	24.408431244560127
875	0.72	20	15.912375394996436
876	0.09	10	3.3365164916673677
877	0.18	5	23.437870649510494
878	0.72	5	31.240785164042343
879	0.08	20	-3.582918466417482
880	0.72	10	16.113915832187434
881	0.07	10	30.31976892300664
882	0.24	10	1.0504943355669099
883	0.4	5	20.058699028579802
884	0.12	10	9.958673144050868
885	0.4	10	26.147789103714615
886	0.18	20	29.82575096051709
887	0.06	10	18.28075423126395
888	0.18	10	20.13203704390124
889	0.06	20	0.2425846748524414
890	0.28	20	21.26960375718487
891	0.2	5	1.4070514856836862
892	0.2	20	39.02944892381848
893	0.01	10	-13.181057418579849
894	0.01	20	-10.617070137339022
895	0.56	10	31.33448269227344
896	0.1	10	1.478987658027484
897	0.03	20	-11.875844493206918
898	0.4	20	31.271426255108395
899	0.04	20	22.779000242912765
900	0.56	10	21.8474237392687
901	0.18	5	18.55389756120796
902	0.1	20	25.75458535896614
903	0.4	20	22.850604692350736
904	0.72	10	25.358215112738755
905	0.36	10	11.688202596058133
906	0.09	5	9.046644451064154
907	0.02	5	3.353305399469706
908	0.09	10	21.952488142294662
909	0.08	20	5.236380222189978
910	0.01	20	9.200885090581721
911	0.07	20	14.659150337456012
912	0.09	20	24.921109234681776
913	0.05	20	1.4203192125045625
914	0.12	10	29.703156582463038
915	0.01	5	-10.043061743835178
916	0.36	5	32.75872829337447
917	0.4	10	32.67896306693689
918	0.06	20	16.36070939007914
919	0.07	5	3.4384392283348015
920	0.28	5	25.686040516441565
921	0.72	5	34.75043765474837
922	0.03	5	-2.3148828409713182
923	0.14	5	25.312158636240298
924	0.1	10	12.829577109245893
925	0.05	10	-3.9058991141024304
926	0.12	5	35.12832177141688
927	0.05	5	14.15938723756448
928	0.06	5	1.4247610406021582
929	0.04	20	-6.643354925377589
930	0.2	5	14.449126891932128
931	0.04	5	2.5203588600712648
932	0.18	10	28.916039258652106
933	0.08	5	-11.66999743829075
934	0.56	20	42.586598236375195
935	0.03	10	-2.1765411102888557
936	0.08	10	-4.563657884727549
937	0.02	10	-6.665546130727487
938	0.14	10	33.483611407284165
939	0.02	20	-2.8494058183206668
940	0.28	20	21.957327693554838
941	0.36	20	27.140103931157697
942	0.1	5	12.319198520749076
943	0.18	20	33.54999821366287
944	0.01	10	-7.18056745958976
945	0.04	10	-9.565255792239865
946	0.06	10	-19.499435443825593
947	0.2	20	39.53101013598617
948	0.03	20	31.815291676515255
949	0.24	20	24.063516599995715
950	0.24	10	20.336614374510567
951	0.28	10	34.723868601021664
952	0.72	20	33.27237433866111
953	0.12	20	35.48445339119031
954	0.4	5	27.053531016056635
955	0.14	20	27.659058364427963
956	0.07	10	7.660671610713482
957	0.24	5	24.379208739873242
958	0.56	5	31.57785080302253
959	0.2	10	30.158630695161882
960	0.06	5	5.8489967540967065
961	0.56	20	12.122786929366853
962	0.04	20	6.036645022010166
963	0.28	20	11.449090164983218
964	0.36	5	12.0644331658728
965	0.1	10	-2.7422483596900946
966	0.01	10	-0.6342139250005481
967	0.72	10	6.704839323099556
968	0.06	20	-4.2193338908104465
969	0.72	20	6.418218461157458
970	0.12	10	-3.1817725654737927
971	0.2	20	-4.3894074416741855
972	0.07	20	5.9413552256733695
973	0.14	10	-3.2595529762612756
974	0.09	20	4.860464756362575
975	0.07	5	12.544135879095595
976	0.4	5	23.104033773074946
977	0.18	5	8.294412247254261
978	0.05	10	10.983796482850794
979	0.72	5	-2.6300172506242987
980	0.14	5	3.6870867163654673
981	0.06	10	-4.62307038047993
982	0.02	20	0.7144443287695008
983	0.03	10	1.4404187139571807
984	0.02	10	-1.4967371055196317
985	0.4	10	2.1402662629296287
986	0.14	20	6.413300425464785
987	0.18	20	-0.22068035523094665
988	0.24	20	13.156289098161523
989	0.1	20	-1.71002904979402
990	0.02	5	6.366441138207506
991	0.24	5	4.420805705271109
992	0.01	20	10.871539512100846
993	0.03	20	0.41002345060470624
994	0.08	5	2.673095582261835
995	0.08	20	-5.645750282834767
996	0.05	20	0.5338524948332033
997	0.24	10	-0.4547482080940899
998	0.2	10	-1.7824436078117163
999	0.08	10	-6.527558594969669
1000	0.03	5	-10.634376102888766
1001	0.56	10	11.396017023737308
1002	0.04	5	-8.397357890181947
1003	0.05	5	17.4835853339054
1004	0.1	5	-4.534090404440445
1005	0.09	10	-4.366410212566217
1006	0.07	10	6.948809983401893
1007	0.12	5	4.492455891829277
1008	0.2	5	-5.213194822798037
1009	0.4	20	-7.330395739227248
1010	0.18	10	17.23889047564567
1011	0.01	5	5.274378700356326
1012	0.28	10	16.738908393323626
1013	0.36	10	-4.410258358322308
1014	0.04	10	-5.0416635891296195
1015	0.36	20	-5.0416635891296195
1016	0.28	5	-5.0416635891296195
1017	0.56	5	-5.0416635891296195
1018	0.12	20	-5.0416635891296195
1019	0.09	5	-5.0416635891296195
1020	0.05	5	-8.521629742893847
1021	0.02	5	-0.792827496409025
1022	0.4	5	-0.8850051944491941
1023	0.4	10	-1.6189843946630305
1024	0.2	10	35.57693941174543
1025	0.07	20	0.8760283448476969
1026	0.4	20	-11.500373163704655
1027	0.28	5	1.3164514602503008
1028	0.07	10	-5.64404012526221
1029	0.14	10	-4.0205158591370935
1030	0.05	10	0.39162104821612864
1031	0.02	20	-2.0183758967899905
1032	0.2	20	3.8059829305446886
1033	0.24	5	3.8143928217961864
1034	0.02	10	-0.18155179220747186
1035	0.12	20	14.43937339490396
1036	0.72	20	19.789254812382612
1037	0.09	20	-1.7320879014268904
1038	0.05	20	2.65752668570702
1039	0.12	5	-0.3758616723036088
1040	0.72	10	23.427564899272582
1041	0.08	5	-1.1981063851219211
1042	0.04	10	-5.005287198219877
1043	0.72	5	7.716917456152569
1044	0.1	20	-8.094924927985002
1045	0.09	10	9.64751905669387
1046	0.04	5	0.3496185026633851
1047	0.2	5	-0.7928333387728461
1048	0.56	20	16.265204962953984
1049	0.18	20	2.9335397892319293
1050	0.1	10	-3.9588309854675714
1051	0.24	10	5.959341695930415
1052	0.28	10	3.013954910734272
1053	0.06	5	-5.671319749977318
1054	0.24	20	-0.8790689215715828
1055	0.06	10	13.905984235575716
1056	0.36	10	7.34417003784368
1057	0.01	10	0.7756012777464196
1058	0.09	5	-6.450873988917493
1059	0.06	20	-5.680240116996895
1060	0.36	5	-9.404945920897585
1061	0.18	5	4.005886864163848
1062	0.07	5	-3.8348303829491144
1063	0.36	20	12.654396041622567
1064	0.56	5	18.668873692179687
1065	0.03	10	0.35532837963298647
1066	0.28	20	4.404490537060873
1067	0.03	20	-8.446669745940454
1068	0.56	10	12.535545872456797
1069	0.1	5	-7.892129688165355
1070	0.08	10	5.152459205101671
1071	0.01	5	-8.166931391891374
1072	0.03	5	-2.6910816532608273
1073	0.04	20	0.9335508545488249
1074	0.08	20	2.2480741017768135
1075	0.12	10	9.758668675488956
1076	0.18	10	-1.038196657912902
1077	0.14	5	1.8741912429675711
1078	0.01	20	-12.055203292138007
1079	0.14	20	-1.4448119905897698
1080	0.03	10	5.680169149887597
1081	0.28	20	10.100582602004199
1082	0.01	20	1.8296206276069675
1083	0.02	5	20.144307473939136
1084	0.4	5	-1.6246412957029577
1085	0.02	20	-1.669691573720506
1086	0.18	10	8.008375116789415
1087	0.08	10	0.33118371963804094
1088	0.36	5	3.1366938970225036
1089	0.14	10	0.5223171112298264
1090	0.05	10	-4.839621902865282
1091	0.4	10	13.690066861963109
1092	0.72	10	20.695964097275336
1093	0.24	20	1.448585453035383
1094	0.24	10	8.834406575282982
1095	0.12	5	-4.435587079635326
1096	0.07	20	-3.67905622964194
1097	0.04	10	-2.656553293676117
1098	0.14	20	7.760625214005375
1099	0.04	20	3.2127142350516547
1100	0.04	5	-9.97318808357707
1101	0.05	5	1.7286924784012996
1102	0.01	10	-2.5370869515416006
1103	0.1	20	-7.439962526411006
1104	0.07	10	9.79287128120843
1105	0.72	20	16.81276159536364
1106	0.2	10	0.19311599627822762
1107	0.24	5	12.897696165205303
1108	0.05	20	-5.341473573806019
1109	0.18	5	8.753023234024315
1110	0.12	20	-2.203852061097714
1111	0.28	10	22.599149619657446
1112	0.56	5	5.8250286672822895
1113	0.09	20	-0.5227774847226403
1114	0.56	20	10.648142501876649
1115	0.4	20	4.443883160664379
1116	0.14	5	6.75003920793105
1117	0.1	10	4.091188056325568
1118	0.72	5	21.71392397479299
1119	0.18	20	0.17253826570751762
1120	0.2	20	15.27024798674902
1121	0.03	5	4.033507016275272
1122	0.36	20	-18.629126612134137
1123	0.28	5	0.8434151320918639
1124	0.09	5	-1.9099204327988075
1125	0.07	5	-4.675821155242458
1126	0.56	10	10.565675993564335
1127	0.36	10	19.558531928316533
1128	0.08	5	-1.797686758914372
1129	0.09	10	-3.82943842590334
1130	0.02	10	5.407495258192827
1131	0.06	10	-2.244314265733606
1132	0.1	5	-7.107327276447698
1133	0.2	5	-1.297386065530083
1134	0.01	5	2.494714464688025
1135	0.06	20	11.817183960432224
1136	0.08	20	-1.7889501375910388
1137	0.12	10	2.1062850972825267
1138	0.06	5	-1.2230634510809786
1139	0.03	20	-1.1029675805813177
1140	0.01	10	13.93865652369032
1141	0.2	5	14.386602146944327
1142	0.01	20	9.932901783806926
1143	0.08	10	11.212169484779125
1144	0.05	10	-0.6195100044827129
1145	0.14	5	-11.832250321105128
1146	0.72	20	-0.06990856365510112
1147	0.08	20	0.8259526060473306
1148	0.56	20	-14.75456239685191
1149	0.28	5	3.60935311482182
1150	0.2	10	15.423609989682433
1151	0.09	10	-2.616868848348659
1152	0.04	10	-2.7601020537225747
1153	0.18	5	1.781023018322557
1154	0.06	10	6.032250242307266
1155	0.03	5	-6.822030448201927
1156	0.08	5	2.9125315528926343
1157	0.36	5	-1.2681730398530542
1158	0.01	5	-0.769547368849052
1159	0.24	5	-7.92537998509497
1160	0.72	5	5.599311330613631
1161	0.12	5	0.8894548553498858
1162	0.03	20	3.707514748325094
1163	0.72	10	7.4604351956840524
1164	0.05	5	0.1561344015983508
1165	0.07	10	-0.0154034350498371
1166	0.4	20	1.830695402409484
1167	0.02	20	0.14851391732356944
1168	0.04	20	8.084669179592488
1169	0.06	5	0.15030013811972864
1170	0.09	20	0.632344699954821
1171	0.06	20	3.225466328376788
1172	0.56	10	15.417548243768518
1173	0.1	5	-4.1683234049587
1174	0.03	10	-2.372879940721713
1175	0.05	20	-3.0508136235269436
1176	0.1	10	-2.746229742654492
1177	0.1	20	6.990324275790173
1178	0.02	5	-3.5649377511100777
1179	0.07	20	9.644522250053143
1180	0.09	5	-4.302478625158908
1181	0.02	10	1.0450028763387103
1182	0.4	10	-6.817639041048972
1183	0.28	10	-2.3372834839069974
1184	0.24	20	-12.239797305686706
1185	0.14	10	-1.4745971390189734
1186	0.14	20	-3.933757001559309
1187	0.36	10	-4.00887194364468
1188	0.12	20	-14.674125523632995
1189	0.56	5	-5.331863279434907
1190	0.2	20	6.314028904278466
1191	0.4	5	-6.710796222280942
1192	0.18	10	-5.55412698317204
1193	0.36	20	-4.25398139270453
1194	0.04	5	8.253489072273723
1195	0.18	20	5.616357337467605
1196	0.12	10	2.0135041012669372
1197	0.28	20	-2.784515759956415
1198	0.24	10	11.037769708178384
1199	0.07	5	-12.379958342365091
1200	0.4	20	7.320838636261488
1201	0.2	10	-2.3706111865364754
1202	0.2	5	8.710478702029782
1203	0.03	20	24.552276749838114
1204	0.36	10	0.7626867209034387
1205	0.03	5	0.6626584145639587
1206	0.14	5	-3.85029486781548
1207	0.02	10	-1.318949432812584
1208	0.04	20	0.3685477999225384
1209	0.12	10	20.529287494428026
1210	0.18	20	-0.9157516492971656
1211	0.56	10	9.411711318730486
1212	0.1	5	1.4321323317426753
1213	0.07	5	-1.4640974427892903
1214	0.02	5	-3.2994646290424585
1215	0.01	5	-5.662088482136713
1216	0.56	20	15.488248967120839
1217	0.24	5	-16.45258852345374
1218	0.01	10	-15.265530267916137
1219	0.08	20	5.52037414453666
1220	0.04	10	8.976486954676528
1221	0.28	10	0.5218060789495649
1222	0.1	20	8.763465234573179
1223	0.36	5	8.746496125285784
1224	0.08	5	-6.4512523894788005
1225	0.2	20	1.1471089377352097
1226	0.24	20	-7.689232980819143
1227	0.09	10	-5.543198211211419
1228	0.05	20	-5.226148856637219
1229	0.18	5	-14.296011000118646
1230	0.06	10	4.351458845063488
1231	0.04	5	1.5169195225268766
1232	0.72	5	20.053671164337047
1233	0.72	10	24.377302641926264
1234	0.14	10	-7.4624736926370545
1235	0.06	20	6.707917299958843
1236	0.12	5	-8.754811829688098
1237	0.08	10	-4.187467304579818
1238	0.03	10	-10.10252925378606
1239	0.1	10	-0.010334702063432566
1240	0.05	10	-4.1442769098996735
1241	0.36	20	18.36446899391458
1242	0.18	10	2.939193789326094
1243	0.12	20	-1.4077650239425972
1244	0.09	5	-4.292866424144643
1245	0.07	10	-6.531325429179075
1246	0.01	20	9.963052288772776
1247	0.06	5	-5.997099521449157
1248	0.02	20	-1.0504423045939362
1249	0.4	5	-12.55182673838987
1250	0.72	20	17.524809840659547
1251	0.09	20	5.4041369350615795
1252	0.14	20	5.024164922558074
1253	0.05	5	27.749196365346485
1254	0.07	20	13.513375701026987
1255	0.28	5	2.2266053318763417
1256	0.24	10	-5.6750871933371645
1257	0.56	5	-1.9271223144627534
1258	0.28	20	-6.599110612224591
1259	0.4	10	-11.481189309684412
1260	0.09	5	13.323588008219005
1261	0.04	10	-1.3804717230450123
1262	0.02	20	0.4056752867207436
1263	0.08	10	-0.9069040341610126
1264	0.14	10	-6.890712195899425
1265	0.2	20	8.702308125644905
1266	0.01	20	-3.218691712686251
1267	0.12	10	-7.3739052622374
1268	0.56	5	-5.020775525790739
1269	0.72	20	20.242905966369413
1270	0.28	20	-0.5907135836862665
1271	0.56	10	3.5457926885646387
1272	0.05	10	0.07962210007135972
1273	0.14	20	-0.5875204227167607
1274	0.18	10	9.637718317613604
1275	0.04	5	-4.6904640105531294
1276	0.28	10	7.4938566617871984
1277	0.18	5	-5.106195510824515
1278	0.03	10	-6.753165151446725
1279	0.03	5	-4.406499398740857
1280	0.18	20	4.860348093157606
1281	0.06	10	11.17204191849767
1282	0.01	10	0.4396822501080928
1283	0.06	5	-4.129295629710672
1284	0.24	10	-21.245972583279844
1285	0.01	5	3.1323444360450416
1286	0.05	5	-5.796068997528925
1287	0.36	10	14.009776530324999
1288	0.56	20	24.871233832122705
1289	0.4	5	-4.93447727622475
1290	0.02	5	6.417454703244562
1291	0.04	20	19.900768147744994
1292	0.05	20	-12.534469293268057
1293	0.72	5	-4.592985131133375
1294	0.02	10	-0.9945666565344791
1295	0.2	5	7.136528853533605
1296	0.36	20	-6.203670243853555
1297	0.2	10	-0.4160279698586544
1298	0.06	20	-3.889828956207058
1299	0.12	5	-10.280176687630542
1300	0.07	5	-16.355588662041022
1301	0.24	20	6.569692424416887
1302	0.1	20	-7.202213328109854
1303	0.1	5	-17.464939371047876
1304	0.14	5	-16.695070194255507
1305	0.24	5	-0.46944585770166913
1306	0.72	10	5.877003869702035
1307	0.09	10	26.123665473301767
1308	0.09	20	-1.977397030982189
1309	0.1	10	11.799693498955605
1310	0.07	10	11.012785412823199
1311	0.4	20	11.068824542212162
1312	0.07	20	13.909918043728329
1313	0.12	20	2.28737259523367
1314	0.08	5	9.42838718675204
1315	0.08	20	6.559958949987738
1316	0.4	10	13.1043568218386
1317	0.28	5	10.973531734186494
1318	0.03	20	0.7802162424310382
1319	0.36	5	-3.8555403817007186
1320	0.14	20	21.026256234917923
1321	0.2	20	29.61857368493945
1322	0.01	20	-1.9333438892460943
1323	0.24	20	33.894067917752906
1324	0.1	5	-2.0706049022111532
1325	0.08	10	-9.901664774609
1326	0.1	10	29.380140498259443
1327	0.4	5	5.484489642871242
1328	0.07	20	20.65012345032773
1329	0.03	20	3.4025528492914088
1330	0.18	5	23.641447738419814
1331	0.4	20	45.07946105691947
1332	0.56	10	28.158133481807777
1333	0.05	5	0.07405290915165708
1334	0.14	10	19.246514620918795
1335	0.02	5	13.87982926218383
1336	0.2	10	16.020628160345186
1337	0.01	10	0.5367570100450365
1338	0.03	5	7.1858388737398915
1339	0.1	20	20.584156394806254
1340	0.06	5	-4.056509621375705
1341	0.06	20	11.716551767072062
1342	0.07	10	-27.71818026185612
1343	0.18	20	34.04578868525681
1344	0.28	10	34.44738591695073
1345	0.08	20	-4.505901604113527
1346	0.36	5	22.411997819080412
1347	0.36	20	18.52307236991798
1348	0.56	5	22.62038299359769
1349	0.36	10	31.340918505779573
1350	0.09	20	24.71802809489295
1351	0.04	20	-9.082463996944247
1352	0.72	20	32.7216747713142
1353	0.28	20	30.296092571458225
1354	0.04	10	6.203893895019142
1355	0.12	10	-4.224049828718353
1356	0.56	20	34.30337102797291
1357	0.05	20	-2.6329321365515623
1358	0.07	5	-19.03378530672545
1359	0.12	5	21.62185750163425
1360	0.4	10	23.287758545370945
1361	0.24	5	25.384535475395353
1362	0.06	10	-0.3032773341616215
1363	0.18	10	22.884680977567257
1364	0.03	10	4.985201309397886
1365	0.72	5	31.305114944250896
1366	0.05	10	5.45478442694829
1367	0.28	5	21.584057458339736
1368	0.12	20	32.839265103909746
1369	0.24	10	39.57331565733838
1370	0.01	5	-13.181414017847208
1371	0.02	20	-3.1352510734874404
1372	0.04	5	1.6271591804173262
1373	0.09	5	0.10606012018267208
1374	0.02	10	-7.784175246280755
1375	0.08	5	1.4829698431113236
1376	0.09	10	16.286791418111996
1377	0.14	5	-6.609081069167839
1378	0.72	10	43.71366283892252
1379	0.2	5	29.22583062884983
1380	0.24	20	13.979218577920669
1381	0.12	10	8.623388103084341
1382	0.56	5	19.97441370714433
1383	0.4	20	2.253030095204849
1384	0.14	10	-6.920925523042037
1385	0.4	5	20.102895210406615
1386	0.24	10	15.244145092817558
1387	0.1	20	4.295499958589966
1388	0.2	5	11.34371795484422
1389	0.07	5	11.203497595175191
1390	0.12	5	-1.6708854283759216
1391	0.06	10	-3.8185503213364314
1392	0.1	5	-0.2800191058691581
1393	0.09	10	-5.1974773781665125
1394	0.18	5	10.23988432991749
1395	0.05	10	-2.230852043763792
1396	0.18	20	15.28439211258635
1397	0.06	20	-4.920029107416305
1398	0.1	10	7.4440420077142155
1399	0.03	10	-3.48993723165154
1400	0.01	20	-3.5553683142960457
1401	0.06	5	2.3392862163732104
1402	0.05	20	3.6687713088068197
1403	0.02	10	-4.144212109224794
1404	0.36	10	25.2961754980186
1405	0.04	10	-4.796261129034163
1406	0.05	5	1.0156135922798315
1407	0.07	10	5.011358492293505
1408	0.12	20	28.40409993788425
1409	0.09	5	1.4009306382189166
1410	0.09	20	14.781401267602222
1411	0.14	20	23.755791904960006
1412	0.08	5	-8.043980435967448
1413	0.07	20	-8.342240871757546
1414	0.36	5	31.94306224772067
1415	0.24	5	6.081612427464121
1416	0.04	20	0.5518432697830029
1417	0.72	10	26.308823491230235
1418	0.72	5	27.163338616053164
1419	0.03	5	-0.22447691254754787
1420	0.2	20	29.404781175438817
1421	0.01	5	-3.6347307704046994
1422	0.4	10	30.29869317272677
1423	0.56	10	11.602762724688713
1424	0.04	5	1.012455497437971
1425	0.08	20	1.70101894931285
1426	0.28	10	36.384455927591105
1427	0.36	20	30.64847634663242
1428	0.02	20	3.053061686462092
1429	0.02	5	5.444861945182733
1430	0.28	20	26.694686738280396
1431	0.72	20	27.785167146784687
1432	0.2	10	17.154872013305457
1433	0.01	10	1.452538957397639
1434	0.56	20	23.47479785124409
1435	0.08	10	-0.5482793239856107
1436	0.18	10	18.196081390679673
1437	0.14	5	2.819361648462185
1438	0.03	20	0.673441118212855
1439	0.28	5	16.9005586361637
1440	0.72	5	-3.9319532107969266
1441	0.4	20	5.261155870176026
1442	0.01	5	10.885753462274225
1443	0.02	20	-5.779015634356707
1444	0.08	10	0.449198966269579
1445	0.24	5	-3.238494458134518
1446	0.02	10	1.8057881700714908
1447	0.12	20	1.423276127071773
1448	0.05	10	-4.964793686616913
1449	0.2	5	-3.7605180850058986
1450	0.1	10	9.348146207075352
1451	0.12	5	-1.1949848709414042
1452	0.24	10	9.627467166507959
1453	0.07	10	1.551541150039279
1454	0.03	5	-2.418636513338784
1455	0.2	20	0.0038852608137034395
1456	0.4	10	4.100010315585548
1457	0.28	5	-6.4012902637217834
1458	0.01	20	-4.1460585415478715
1459	0.4	5	-5.8420249869082355
1460	0.03	10	-0.7573776419251654
1461	0.28	20	-2.532648958512069
1462	0.24	20	12.549169429898834
1463	0.56	5	-0.9912798384996186
1464	0.04	20	-6.709208789131013
1465	0.09	20	0.7659798396984705
1466	0.05	5	9.569645893659803
1467	0.18	5	-2.8895738502381434
1468	0.56	10	1.4735635403603577
1469	0.07	20	-2.3388051354713255
1470	0.56	20	-2.321065487785283
1471	0.14	10	-4.017751889037211
1472	0.14	5	3.2147347942312585
1473	0.36	10	0.4280032042254476
1474	0.01	10	3.044839513110311
1475	0.1	20	-1.1969391047483207
1476	0.07	5	-0.0011279215907382678
1477	0.05	20	-0.576583545474092
1478	0.36	5	-4.912670189664571
1479	0.08	5	3.781032352837663
1480	0.18	10	-2.976066221129143
1481	0.14	20	24.272730648185938
1482	0.18	20	5.346605073628567
1483	0.04	5	0.9620216593062789
1484	0.72	10	20.17050480544403
1485	0.12	10	-1.6643662311570466
1486	0.04	10	-4.870709334335395
1487	0.03	20	0.037825505995758846
1488	0.28	10	7.346533722798898
1489	0.36	20	1.5899520117417234
1490	0.09	10	5.299751137993718
1491	0.02	5	0.9525817183212322
1492	0.1	5	-2.8792195043022772
1493	0.72	20	10.949837974060674
1494	0.09	5	-1.9793354944375547
1495	0.06	10	-5.9881760226818646
1496	0.06	20	1.406048325760306
1497	0.2	10	-2.6288883563153327
1498	0.08	20	-0.8172077405317086
1499	0.06	5	-8.248975166707542
1500	0.12	5	4.690564414911702
1501	0.06	20	0.539554621285113
1502	0.28	5	1.008484892745635
1503	0.56	20	12.732964007328537
1504	0.24	10	1.5559658932220515
1505	0.56	5	3.23716449103806
1506	0.24	5	7.308189523497912
1507	0.09	10	1.1957783570744205
1508	0.09	5	-0.6688904401905482
1509	0.36	20	15.166128626328742
1510	0.03	20	8.54860412997462
1511	0.07	10	4.854018612204028
1512	0.04	10	1.3075956743369943
1513	0.1	5	11.011990409934523
1514	0.07	5	9.12216027572683
1515	0.28	10	-1.9563067489646802
1516	0.01	10	-4.736310638583999
1517	0.4	5	-4.760749030899644
1518	0.72	10	11.709744861372815
1519	0.02	5	-2.585473347995663
1520	0.05	5	-7.195145474167161
1521	0.56	10	17.686623801323655
1522	0.09	20	-9.80593337402679
1523	0.72	5	-11.703609003987513
1524	0.1	20	-9.470770372271236
1525	0.07	20	-4.629011606597352
1526	0.14	20	3.8690060553359187
1527	0.08	20	-1.283189227407889
1528	0.4	20	-1.5103674080490315
1529	0.12	20	30.161498327096005
1530	0.03	5	-0.6957712831231504
1531	0.14	10	14.922910584744598
1532	0.01	5	-0.17959784620189367
1533	0.05	20	-8.596157510493285
1534	0.24	20	-1.8905931177173354
1535	0.04	5	6.850541098941537
1536	0.72	20	23.664514843164742
1537	0.04	20	-5.391771196101569
1538	0.12	10	-7.7414905254325905
1539	0.08	10	-6.6788610818409095
1540	0.08	5	0.993957014650265
1541	0.28	20	5.477046702908403
1542	0.2	10	-5.761828763978761
1543	0.03	10	29.230784544497276
1544	0.02	20	2.910630753268703
1545	0.18	10	11.876853355873592
1546	0.14	5	-0.16666535655973114
1547	0.2	5	-10.086153518224677
1548	0.05	10	26.927329281707642
1549	0.18	20	1.8575316549287901
1550	0.02	10	19.999326739335025
1551	0.01	20	9.322636096568397
1552	0.36	5	4.386903872697497
1553	0.1	10	-15.248623583885156
1554	0.36	10	3.1221975659673014
1555	0.18	5	14.144199323833194
1556	0.4	10	-4.709819373115261
1557	0.06	5	0.054397172860015885
1558	0.06	10	-0.4765195898839387
1559	0.2	20	-5.014546455348238
1560	0.12	10	-4.800564042300586
1561	0.28	5	-8.427783367655294
1562	0.14	20	1.3138556249348632
1563	0.03	5	21.50286931650796
1564	0.02	5	3.9794000248483137
1565	0.1	10	-2.1288393155326837
1566	0.2	20	-4.73853659766435
1567	0.08	20	-4.413224128191207
1568	0.24	10	9.366071040773111
1569	0.72	10	-5.864608952310622
1570	0.28	10	-1.578169912387887
1571	0.56	5	4.957180766548095
1572	0.24	5	-4.897706967463886
1573	0.01	10	-18.442577484046954
1574	0.36	10	32.23859760599734
1575	0.1	5	-2.9737072212323703
1576	0.05	10	-1.6788561982670593
1577	0.14	5	28.599307416661794
1578	0.05	20	-2.4227259291680117
1579	0.06	10	12.458690996530557
1580	0.09	20	6.285177979916021
1581	0.04	10	2.973084360888336
1582	0.18	5	-1.4794796747277648
1583	0.18	10	4.254803756794665
1584	0.06	5	-10.971247171889933
1585	0.2	10	-2.9176878504886403
1586	0.04	20	3.65694861358007
1587	0.04	5	4.364724682170873
1588	0.01	20	18.22571046967873
1589	0.07	10	-10.15285210545794
1590	0.01	5	14.73861338701458
1591	0.06	20	-5.500057513634344
1592	0.03	10	6.288689525448218
1593	0.09	10	-13.013133128507413
1594	0.2	5	4.595346401523719
1595	0.07	20	4.127751308591576
1596	0.4	20	-3.308272485412597
1597	0.24	20	2.5240083651029845
1598	0.12	5	10.954996272354961
1599	0.72	5	29.755687541826106
1600	0.03	20	-3.347201125229196
1601	0.4	5	-0.5772602666152942
1602	0.12	20	-5.63225379262985
1603	0.09	5	-4.096178142096388
1604	0.56	10	1.6525057726420842
1605	0.56	20	-3.332820925526276
1606	0.08	10	-0.7255317752264698
1607	0.18	20	36.40992241379492
1608	0.4	10	0.21037057671206938
1609	0.08	5	3.0825264230210188
1610	0.02	20	-3.2524667183391784
1611	0.02	10	1.398785577409603
1612	0.36	20	-6.123244599195534
1613	0.05	5	-6.4501873179811575
1614	0.36	5	-2.1184601006315464
1615	0.14	10	-10.650163221768008
1616	0.07	5	-10.939656341787973
1617	0.72	20	1.0306935974102105
1618	0.1	20	0.41582145320883246
1619	0.28	20	-0.386882008721134
1620	0.2	5	27.225786416676172
1621	0.06	5	4.606533312552775
1622	0.4	20	25.48463297770993
1623	0.04	5	-1.4950766572330565
1624	0.18	5	29.633462994537194
1625	0.08	5	-3.3888571749933725
1626	0.36	10	29.477575374554213
1627	0.02	20	-10.93531656533505
1628	0.08	10	19.655398299665656
1629	0.36	5	27.900954028881884
1630	0.12	10	11.920314277931052
1631	0.05	5	16.172216551587216
1632	0.56	5	26.307236192791073
1633	0.09	5	14.623743747231718
1634	0.03	20	9.280128132212702
1635	0.03	10	9.459878669506482
1636	0.72	10	32.1183475517868
1637	0.1	10	34.14105402794688
1638	0.07	20	32.016430479731596
1639	0.01	10	-7.485944257294584
1640	0.72	20	28.33362768029879
1641	0.72	5	29.631757938590923
1642	0.18	20	14.927241140092256
1643	0.12	20	18.330422782244604
1644	0.24	5	17.321232164785673
1645	0.08	20	32.42499444540364
1646	0.04	10	18.052566068514395
1647	0.07	5	13.170706643883577
1648	0.03	5	2.861011724116919
1649	0.06	20	26.978709316933795
1650	0.02	10	28.085525871816817
1651	0.12	5	15.400449476038078
1652	0.14	5	21.84147286307075
1653	0.28	20	32.41730998989792
1654	0.1	5	22.086893091324864
1655	0.09	20	25.117159407501003
1656	0.06	10	27.956304785126996
1657	0.14	10	19.969366183496685
1658	0.56	10	16.32411172901255
1659	0.07	10	19.122172442184027
1660	0.24	20	25.22318892222262
1661	0.28	10	24.20278709949191
1662	0.05	10	16.37512203156037
1663	0.28	5	11.013691977207543
1664	0.01	5	3.5427787632824312
1665	0.04	20	8.869272476846916
1666	0.4	10	19.237492775634827
1667	0.56	20	27.342797177938372
1668	0.14	20	20.188418846715898
1669	0.01	20	5.275868193469982
1670	0.24	10	23.212743111138632
1671	0.09	10	21.062359417832905
1672	0.36	20	19.794951638152586
1673	0.18	10	23.02056832356719
1674	0.4	5	28.609665464089666
1675	0.2	10	35.76657178053939
1676	0.02	5	4.3096599270081235
1677	0.1	20	25.839962973539066
1678	0.03	10	2.6396731985750446
1679	0.1	5	13.036996365654684
1680	0.09	5	-15.908029825756486
1681	0.07	20	21.888407197191903
1682	0.05	5	2.6669803584323883
1683	0.18	20	15.049168377358885
1684	0.12	20	3.150131774970264
1685	0.06	5	0.9341852194283824
1686	0.09	20	16.128271180772003
1687	0.01	5	7.268692300697275
1688	0.24	10	19.363076198341204
1689	0.02	20	6.351878891856046
1690	0.08	5	1.327216063814193
1691	0.4	5	9.126226143328594
1692	0.03	20	-0.6845825356529964
1693	0.12	5	-10.044412079265864
1694	0.04	10	15.880204899863514
1695	0.18	5	21.464675792097243
1696	0.28	10	26.47774660382466
1697	0.28	5	9.873486800511824
1698	0.4	20	27.12501957268275
1699	0.08	10	-3.3528496015269535
1700	0.14	5	20.11200795147348
1701	0.36	5	21.32943947005463
1702	0.06	10	4.2112045454075915
1703	0.72	20	31.554550762360726
1704	0.09	10	1.308908148500075
1705	0.56	20	23.852291303052343
1706	0.72	5	12.30177750149902
1707	0.12	10	11.271197527930077
1708	0.1	10	5.1763895486619305
1709	0.2	10	14.734282302291625
1710	0.03	5	-1.4305459767110342
1711	0.4	10	19.108017134946326
1712	0.72	10	25.22337551647941
1713	0.05	10	4.8209346675538445
1714	0.04	20	1.5270744677200039
1715	0.04	5	2.3076086961722204
1716	0.2	5	13.493377465119607
1717	0.36	20	22.34232393854379
1718	0.02	5	2.4689778583931403
1719	0.01	20	-0.21905280343316846
1720	0.06	20	7.975126807599796
1721	0.02	10	0.879184005421946
1722	0.24	5	6.1992410030909415
1723	0.28	20	26.626816492645183
1724	0.08	20	8.000010241159698
1725	0.07	10	-0.8695586600253193
1726	0.05	20	10.183430115968317
1727	0.07	5	12.567159730764544
1728	0.1	20	23.34693142191226
1729	0.56	5	22.911936388656038
1730	0.36	10	20.947345339338533
1731	0.18	10	6.9192646460651925
1732	0.2	20	13.53810762661518
1733	0.14	20	16.23746292799164
1734	0.56	10	24.765907815030157
1735	0.24	20	9.219918391275076
1736	0.14	10	11.349694702920063
1737	0.01	10	3.0452659023233863
1738	0.01	20	-14.291570532681426
1739	0.4	5	15.997837062948257
1740	0.06	20	36.227990588813526
1741	0.1	5	-8.763758933888916
1742	0.36	20	38.54971204486809
1743	0.03	10	9.02976845581421
1744	0.1	20	10.55143331963983
1745	0.72	10	16.0842646538906
1746	0.14	5	24.01934550638093
1747	0.07	5	-9.80492512003449
1748	0.56	5	23.180344095291325
1749	0.09	5	-2.1110421783445954
1750	0.08	10	0.5379777918769832
1751	0.4	10	18.50382378055851
1752	0.01	10	-10.224115774876921
1753	0.28	20	22.26189678207436
1754	0.04	10	10.880688517006561
1755	0.07	10	-10.406991411355879
1756	0.08	5	-6.158159329905896
1757	0.28	10	3.069517151837779
1758	0.24	10	5.531593726269136
1759	0.03	20	-10.922638541638879
1760	0.2	10	17.624818369926935
1761	0.2	20	40.105902912360754
1762	0.56	10	28.72757892131355
1763	0.05	10	-6.412710095599927
1764	0.05	5	17.14966947801548
1765	0.24	20	26.88268399042139
1766	0.2	5	-14.149410706920143
1767	0.18	10	1.7022124255742739
1768	0.02	10	2.3935974705644547
1769	0.06	10	-0.44550108943726485
1770	0.09	20	26.454127127365872
1771	0.72	5	29.618006703488035
1772	0.06	5	-2.1356590003379328
1773	0.01	5	-1.4215677750154967
1774	0.28	5	22.060352920875598
1775	0.24	5	23.633050661948978
1776	0.12	20	-8.52567173947687
1777	0.18	20	31.694843653410977
1778	0.14	10	-11.06106776605526
1779	0.04	20	7.139223449107249
1780	0.4	20	39.211797328648046
1781	0.05	20	31.890916385887557
1782	0.04	5	-2.4448126899604397
1783	0.72	20	27.294198128777403
1784	0.12	10	10.179815933977512
1785	0.08	20	4.597919782705112
1786	0.09	10	17.07497554729692
1787	0.12	5	0.8580791431114694
1788	0.14	20	14.894886873102331
1789	0.02	5	-12.352311078740218
1790	0.07	20	22.745241062084524
1791	0.18	5	16.384174507717688
1792	0.1	10	12.696064417846214
1793	0.56	20	28.115098516501686
1794	0.03	5	-1.456279888292194
1795	0.36	5	25.466470035520658
1796	0.36	10	-0.7088392474425191
1797	0.02	20	2.559110141719991
1798	0.72	10	-1.7161253207826803
1799	0.24	20	20.59322652748299
1800	0.06	10	10.477345025286308
1801	0.05	20	0.9882516120679892
1802	0.24	10	12.188075281504542
1803	0.36	20	19.077568846584732
1804	0.04	5	-15.994264236181579
1805	0.14	10	15.305964016067623
1806	0.36	5	15.366932972219663
1807	0.09	20	13.170784269621759
1808	0.07	20	14.537679933803814
1809	0.12	5	2.0356791552247646
1810	0.08	10	-1.3069568355388927
1811	0.72	5	1.5997949864164625
1812	0.14	20	21.603909828261315
1813	0.14	5	17.106300561087135
1814	0.18	20	30.2413765765569
1815	0.01	10	-5.022521207010737
1816	0.01	5	1.0978634784159347
1817	0.06	20	6.940928688098385
1818	0.03	20	-13.79817989053339
1819	0.18	10	13.577141488822505
1820	0.03	5	-15.675681946915315
1821	0.2	5	-12.180748607077845
1822	0.24	5	21.425096202232947
1823	0.4	20	34.80842466279368
1824	0.2	10	17.957980626646037
1825	0.05	5	-14.177999101924737
1826	0.56	10	23.78519941844975
1827	0.1	20	-4.888778769686461
1828	0.04	10	-4.786585820444177
1829	0.01	20	3.8506808363137104
1830	0.4	5	3.076386419356833
1831	0.28	10	11.022597978109665
1832	0.28	5	17.888427704737353
1833	0.07	10	14.963731329594786
1834	0.28	20	28.362500902592412
1835	0.72	20	33.14591521087217
1836	0.02	10	13.166037747824639
1837	0.12	10	13.278354661784961
1838	0.03	10	8.641750026484349
1839	0.1	10	4.274485711233101
1840	0.09	10	-7.614759130384375
1841	0.09	5	-11.23029981976034
1842	0.06	5	6.962677181358847
1843	0.12	20	32.646468913363634
1844	0.07	5	-16.562010315337737
1845	0.08	20	34.2689628660019
1846	0.36	10	13.303529428489735
1847	0.4	10	28.690460253697903
1848	0.1	5	15.65228690486465
1849	0.05	10	7.566658373419752
1850	0.56	5	27.66382753959055
1851	0.02	20	24.572929239469534
1852	0.56	20	27.60698850497142
1853	0.02	5	-4.852614662115647
1854	0.18	5	24.681261761617378
1855	0.04	20	-8.320428274259243
1856	0.2	20	5.3698858161179785
1857	0.08	5	-16.58663145157808
1858	0.01	10	8.416938381332447
1859	0.07	20	-3.6753696207868245
1860	0.06	20	-5.5376266856395056
1861	0.08	5	-6.138370522052806
1862	0.07	10	-6.912554112586815
1863	0.1	5	17.924072101097625
1864	0.09	5	12.91264948674397
1865	0.12	10	17.01637507733872
1866	0.14	10	25.084986435750835
1867	0.09	20	-13.296616410151138
1868	0.4	20	22.15893164579624
1869	0.28	20	25.825298436165035
1870	0.56	20	24.83107230449876
1871	0.28	5	3.522884731678687
1872	0.36	5	17.087883866851016
1873	0.09	10	5.782092939958034
1874	0.2	20	10.81822419912136
1875	0.08	20	10.889498851694196
1876	0.14	20	7.741146881419905
1877	0.4	10	-1.6438530579403796
1878	0.08	10	-6.014499870253413
1879	0.04	10	-7.218789194700019
1880	0.56	5	3.189882170856208
1881	0.03	20	-2.0963228053315177
1882	0.72	5	8.991887819948609
1883	0.02	10	4.346885720720735
1884	0.24	5	13.924801687521098
1885	0.05	20	-0.3117109870619288
1886	0.05	10	5.240375805070803
1887	0.56	10	22.437498817506352
1888	0.01	5	19.781805032066256
1889	0.24	20	16.501269788011946
1890	0.05	5	15.697078203301789
1891	0.72	10	9.494859135038158
1892	0.24	10	-13.449174969089885
1893	0.72	20	23.88869627140207
1894	0.02	5	-5.239235287632489
1895	0.04	5	-8.91522370934205
1896	0.02	20	0.3402547509957614
1897	0.04	20	-9.338796022042567
1898	0.36	10	15.087766605631883
1899	0.1	10	-5.835617435943103
1900	0.01	20	-7.858811220533749
1901	0.4	5	22.88249058147821
1902	0.14	5	16.31179267581405
1903	0.28	10	13.23620843282976
1904	0.2	10	15.28744961192475
1905	0.18	5	0.4564551154337124
1906	0.07	5	13.066450841064688
1907	0.12	20	12.525641981787832
1908	0.03	10	-5.5934092705992455
1909	0.18	10	22.63088926754405
1910	0.03	5	17.661736690300714
1911	0.36	20	24.779950139381754
1912	0.2	5	16.080458285132828
1913	0.06	10	13.446782930800165
1914	0.06	5	-6.703559336667805
1915	0.18	20	17.839751426116536
1916	0.12	5	16.646069720982304
1917	0.1	20	9.028558600433179
1918	0.03	20	8.046194703659928
1919	0.56	5	21.20005564414696
1920	0.02	10	-6.907702213325983
1921	0.4	10	17.488648560761362
1922	0.12	5	-2.7412395263314018
1923	0.2	20	15.036624317212244
1924	0.08	5	2.8251127032214356
1925	0.4	5	25.716723857836218
1926	0.04	20	-12.725940911300793
1927	0.07	10	-5.437743477254802
1928	0.56	10	24.78995424753917
1929	0.18	20	1.5825459314219188
1930	0.01	5	-8.942293879731306
1931	0.06	20	-1.396265682764927
1932	0.72	10	26.265243949570184
1933	0.36	20	15.731188035674556
1934	0.14	10	25.089530290738068
1935	0.06	10	-5.3614213499949255
1936	0.1	5	8.164989101196216
1937	0.03	10	-3.0012363586669117
1938	0.72	5	34.327482093191385
1939	0.28	10	26.397301274821462
1940	0.05	20	24.519638888387668
1941	0.24	5	30.66425797100409
1942	0.01	10	-2.154660780521276
1943	0.1	20	32.176769214531376
1944	0.09	20	3.1549203060443034
1945	0.09	5	0.9348466827588435
1946	0.02	20	-5.582694417591023
1947	0.07	5	-8.985622369206126
1948	0.12	10	-5.92791009915981
1949	0.06	5	-5.827531882858477
1950	0.12	20	27.909912552453946
1951	0.28	20	37.933330927660194
1952	0.18	10	18.219617262569223
1953	0.72	20	33.59768785961932
1954	0.05	5	4.781146935852675
1955	0.18	5	21.41533898235927
1956	0.24	10	-12.546155534020947
1957	0.1	10	7.7539128542058755
1958	0.2	5	6.988159599061035
1959	0.14	5	-2.4414630686527126
1960	0.36	10	30.524326228163062
1961	0.01	20	0.25983333531330466
1962	0.24	20	30.570396991010853
1963	0.05	10	0.2857643878687721
1964	0.08	20	13.02602898011343
1965	0.07	20	-2.0136524725414873
1966	0.08	10	2.4640516976171583
1967	0.09	10	7.578734203122348
1968	0.02	5	-1.808339057839758
1969	0.28	5	25.624794687560268
1970	0.04	10	2.0737845522329543
1971	0.4	20	43.106700358503154
1972	0.03	5	-0.8191849193159548
1973	0.56	20	36.21496431273901
1974	0.04	5	-5.154922523657412
1975	0.36	5	30.756232846063487
1976	0.2	10	-7.551717314982916
1977	0.14	20	4.310400723707694
1978	0.2	20	17.833747229372406
1979	0.07	20	-5.9389262858901475
1980	0.06	10	-0.44119167269929704
1981	0.72	5	12.725127347808296
1982	0.18	20	-1.9742502581248047
1983	0.05	20	7.1597593929115
1984	0.28	10	8.293384927063048
1985	0.24	20	3.8499919352831835
1986	0.56	10	14.465627837888535
1987	0.4	5	6.7985934017698995
1988	0.1	10	-3.3786224439895918
1989	0.14	5	-1.9638581441368235
1990	0.4	20	3.7549694491514067
1991	0.28	5	-6.015202957778749
1992	0.36	10	-7.507244733587548
1993	0.28	20	8.302318354531884
1994	0.12	20	9.232378514888678
1995	0.03	5	2.5360157298363024
1996	0.24	10	-6.603507566834249
1997	0.56	20	16.91973272741243
1998	0.02	20	-5.155743803230543
[truncated: 680 more rows]
