# Supplementary material for: Graded recruitment of pupil-linked neuromodulation by parametric stimulation of the vagus nerve
Source: Nat Commun. 2021 Mar 9;12:1539. doi: 10.1038/s41467-021-21730-2 (PMC7943774; doi:10.1038/s41467-021-21730-2)
Supplement: Supplementary file 4 — Source Data [file 41467_2021_21730_MOESM4_ESM.zip › source_data/figure_S7H.csv]

	amplitude	width	rate	velocity_c
0	0.3	0.1	20	0.02196674530468079
1	0.7	0.4	5	0.1929560592487904
2	0.1	0.4	20	0.024592838509874787
3	0.7	0.8	20	0.032719461055658774
4	0.5	0.2	10	0.1199794792162506
5	0.1	0.8	10	0.09479644700865826
6	0.1	0.1	10	0.1495024572355375
7	0.9	0.8	20	0.13037303078713874
8	0.1	0.2	20	0.16159605306210617
9	0.9	0.2	5	0.49003160555694075
10	0.5	0.8	10	-0.12891316892836907
11	0.7	0.1	5	0.18224894695067617
12	0.7	0.2	10	0.2748409133001435
13	0.1	0.2	5	-0.15213334026515377
14	0.7	0.8	10	0.2239471307030905
15	0.9	0.8	10	0.2922388065705324
16	0.7	0.4	5	0.02310344718109586
17	0.5	0.4	20	0.06202233623247072
18	0.7	0.4	10	0.011185598836276178
19	0.9	0.8	20	0.46532115857475553
20	0.3	0.2	10	0.4387986138719383
21	0.1	0.8	20	0.5013174839496407
22	0.5	0.8	5	0.620656183206525
23	0.5	0.2	5	0.17496454589586313
24	0.7	0.4	5	0.31033911457452135
25	0.7	0.8	10	0.6211456785520763
26	0.9	0.8	20	0.5918159716928236
27	0.7	0.8	20	0.624858674765462
28	0.9	0.2	10	0.6222676282515912
29	0.5	0.8	10	0.16494218434141766
30	0.5	0.1	10	0.14635909865660562
31	0.1	0.2	5	-0.20716819055082752
32	0.1	0.8	20	-0.058727265258859365
33	0.7	0.8	20	0.018387741617151482
34	0.5	0.8	20	0.12122495848953226
35	0.5	0.2	10	0.047421957594828326
36	0.1	0.8	5	-0.02415945092870013
37	0.7	0.4	20	0.12098675129898957
38	0.3	0.8	5	0.029123300889045092
39	0.9	0.8	5	0.008853228470626019
40	0.7	0.4	5	-0.006668068343163622
41	0.5	0.8	5	-0.13045485811311425
42	0.3	0.8	5	-0.1294186175539151
43	0.1	0.2	20	-0.01608384145999578
44	0.3	0.2	20	-0.10224734121712195
45	0.7	0.8	20	-0.007425735528072547
46	0.1	0.1	5	0.09298504738094535
47	0.9	0.4	20	-0.10821820793416684
48	0.1	0.2	5	0.007003724006209813
49	0.3	0.8	10	-0.09966994491267109
50	0.7	0.8	5	-0.1318710400953286
51	0.3	0.2	10	-0.11630473747116696
52	0.5	0.1	20	-0.06245739267628317
53	0.9	0.4	10	-0.08263238812972193
54	0.7	0.2	5	-0.09786394913453877
55	0.1	0.2	10	-0.12618115591519108
56	0.7	0.4	10	0.02400310035116833
57	0.1	0.4	20	0.023470165479199404
58	0.5	0.1	10	-0.054612616131296504
59	0.3	0.8	10	-0.10411564850662669
60	0.1	0.8	10	-0.05273277308402119
61	0.9	0.2	10	0.0075283345357864545
62	0.3	0.8	20	-0.026655559987716446
63	0.3	0.1	10	0.002078509576859025
64	0.3	0.2	5	-0.10148358221365499
65	0.7	0.2	20	-0.09545852097155194
66	0.5	0.8	10	-0.008274636938307475
67	0.7	0.8	5	-0.13033847469536922
68	0.3	0.1	10	-0.108216069671421
69	0.3	0.1	20	-0.0804175598876733
70	0.9	0.1	10	0.017355983894152896
71	0.1	0.1	5	0.03026527679994391
72	0.7	0.2	10	-0.010269548273336745
73	0.9	0.4	10	-0.011872127045810574
74	0.1	0.1	5	0.07813428256805217
75	0.1	0.8	20	-0.13997608186914573
76	0.9	0.2	20	-0.18686962489523146
77	0.5	0.2	20	-0.06003332589511251
78	0.5	0.1	10	-0.15018049858846155
79	0.7	0.8	5	0.029920882016675712
80	0.3	0.1	20	0.027386648710255257
81	0.7	0.2	10	-0.10033917274689771
82	0.5	0.1	5	0.15852865358769908
83	0.9	0.1	20	-0.027000204669786962
84	0.5	0.8	10	0.055782409343114805
85	0.7	0.8	5	-0.12679345688442883
86	0.9	0.4	5	-0.09295572217356787
87	0.3	0.8	20	0.05474948675720326
88	0.5	0.4	10	0.2915702896164856
89	0.5	0.2	20	0.04171576464049842
90	0.7	0.8	10	-0.030335615533432586
91	0.3	0.4	5	0.12184520739381294
92	0.9	0.8	20	0.05016017959168351
93	0.3	0.4	20	0.09662856853601776
94	0.5	0.8	20	-0.02749439978410881
95	0.1	0.2	5	0.01853590403476904
96	0.3	0.8	10	0.10396071335456433
97	0.1	0.2	10	-0.0828771095203682
98	0.7	0.2	10	-0.0422077010461169
99	0.1	0.8	20	0.08219278316995232
100	0.7	0.2	20	0.21672476283521563
101	0.9	0.2	5	0.01810266072511832
102	0.9	0.1	20	-0.06470526479111188
103	0.5	0.1	20	0.07441552989813882
104	0.3	0.1	20	0.14890507118943053
105	0.7	0.1	20	0.004126972718735078
106	0.3	0.1	10	-0.01951400765075817
107	0.7	0.2	5	0.2743924775384086
108	0.7	0.8	20	0.1481994736160414
109	0.9	0.4	10	0.0025687467225564142
110	0.3	0.2	20	0.1263307154566762
111	0.1	0.4	20	0.08726286070568667
112	0.5	0.1	5	-0.10520686705854118
113	0.1	0.1	5	0.0044528225293865575
114	0.5	0.1	10	0.003651828368742782
115	0.9	0.8	5	0.08129168757747171
116	0.1	0.4	10	0.12716831655572053
117	0.7	0.1	10	-0.09406997311371876
118	0.7	0.4	10	-0.0013816276544238726
119	0.5	0.4	20	0.13805153892996744
120	0.9	0.1	10	-0.0906422199793736
121	0.9	0.8	10	0.24255350986157526
122	0.9	0.4	20	0.1375010706438458
123	0.3	0.4	10	-0.11006822672680758
124	0.3	0.8	5	-0.11358323350765107
125	0.3	0.8	10	0.11135384166138547
126	0.1	0.8	5	0.13607448738263322
127	0.7	0.8	5	-0.0009402394610671938
128	0.9	0.2	10	-0.12785186920354413
129	0.3	0.4	10	0.11962311857309789
130	0.5	0.1	20	0.06806474359641213
131	0.7	0.4	10	0.13741649530387173
132	0.9	0.4	20	0.21723634676422693
133	0.7	0.1	20	-0.022465447492303642
134	0.5	0.8	10	-0.016129681121200612
135	0.1	0.2	10	0.004433254889292554
136	0.5	0.4	20	-0.010965196021552368
137	0.7	0.8	10	-0.006126817134399887
138	0.9	0.1	20	0.07832535074254483
139	0.3	0.1	10	0.12159143109033906
140	0.5	0.8	20	-0.015057848736326762
141	0.9	0.1	5	0.06491109063537362
142	0.1	0.4	20	-0.1653527940502464
143	0.7	0.8	5	-0.05856733968529659
144	0.5	0.2	10	-0.07106716361321805
145	0.9	0.2	10	0.06059606757989899
146	0.9	0.8	20	0.20714453363394997
147	0.5	0.4	10	0.046403666186678086
148	0.3	0.2	10	0.003009468199879531
149	0.5	0.2	10	-0.029337354127178986
150	0.7	0.4	10	-0.09401941697439561
151	0.7	0.2	10	0.08162936722702265
152	0.5	0.8	20	-0.11355128960105448
153	0.7	0.8	10	-0.004174683034582599
154	0.5	0.1	5	-0.030516417141364188
155	0.5	0.8	10	0.08110803039812804
156	0.3	0.1	20	0.10299353768429594
157	0.5	0.2	5	-0.10643497114479208
158	0.1	0.4	20	-0.12231815775644317
159	0.9	0.8	20	0.09483302038313475
160	0.7	0.4	5	0.057221950732442156
161	0.1	0.2	5	-0.06546385999430601
162	0.1	0.4	5	-0.1272276410246476
163	0.5	0.4	5	0.09637575181556197
164	0.3	0.8	10	-0.06705242847198681
165	0.3	0.8	5	-0.010553776341780813
