# Supplementary material for: Graded recruitment of pupil-linked neuromodulation by parametric stimulation of the vagus nerve
Source: Nat Commun. 2021 Mar 9;12:1539. doi: 10.1038/s41467-021-21730-2 (PMC7943774; doi:10.1038/s41467-021-21730-2)
Supplement: Supplementary file 4 — Source Data [file 41467_2021_21730_MOESM4_ESM.zip › source_data/figure_S4F.csv]

	charge	rate	pupil_c
0	0.03	20	30.32471631664804
1	0.02	5	-4.249079117139287
2	0.28	5	-0.5232282064616989
3	0.72	10	-0.21247490266179447
4	0.06	20	24.80527505935237
5	0.4	20	5.120210698313459
6	0.12	20	-6.976275399095688
7	0.04	20	16.671083118871866
8	0.28	20	-4.841440895064922
9	0.24	10	-12.453500763764277
10	0.56	20	-2.3437285555286547
11	0.04	10	-5.3804941221751985
12	0.28	10	-20.714910897278386
13	0.72	5	-2.7216999815410237
14	0.05	20	-15.981056083792325
15	0.07	5	-12.536199374421358
16	0.2	20	-13.169414816930622
17	0.05	5	8.092635401132696
18	0.14	5	-13.247622895484046
19	0.24	20	-12.255253876861191
20	0.09	20	-7.277233799937827
21	0.1	10	19.81692238162797
22	0.08	10	1.990403159650823
23	0.01	10	16.181996121195585
24	0.56	5	-0.5442803204765552
25	0.08	20	1.4349129762996649
26	0.14	10	-2.516740919726416
27	0.04	5	1.4733195046078214
28	0.02	10	9.784724157902456
29	0.06	5	2.7182315927056457
30	0.07	20	9.937338383722835
31	0.18	10	1.3764111715107301
32	0.01	5	-11.190614369384527
33	0.09	10	5.354653865786276
34	0.36	10	18.633951054149946
35	0.36	5	-13.996959163415998
36	0.06	10	9.040271129595645
37	0.56	10	-5.55664734718564
38	0.14	20	-8.755428031450506
39	0.72	20	4.960755287842225
40	0.2	5	-1.622061755671531
41	0.36	20	7.292987332491512
42	0.02	20	23.183095321524974
43	0.18	5	24.2410559635775
44	0.4	10	15.17030587155677
45	0.03	5	-2.0907679355986843
46	0.2	10	-14.11734738408367
47	0.03	10	-2.0099623972039087
48	0.08	5	-20.334261182867536
49	0.18	20	-10.98902663296822
50	0.1	20	-1.1690717514454558
51	0.1	5	18.340876903609498
52	0.07	10	-2.8429740715613585
53	0.01	20	-4.915262225783291
54	0.12	10	-10.454837002551987
55	0.12	5	-14.125538963386209
56	0.09	5	-7.480326945112463
57	0.4	5	-3.4806584232839213
58	0.05	10	-29.8104554680474
59	0.24	5	-10.597898141911427
60	0.07	5	1.4671364033636003
61	0.14	10	16.970477580121816
62	0.02	5	11.051406734884367
63	0.09	10	3.3500612523261655
64	0.56	10	25.452067543438645
65	0.4	10	-5.577047775893624
66	0.4	20	2.1172799318599633
67	0.12	10	-6.687903669587326
68	0.02	10	0.7508408153702142
69	0.72	5	-3.677171630740567
70	0.72	10	16.734479321216654
71	0.24	5	-1.3958699669908317
72	0.1	10	-6.345554986715854
73	0.24	20	-16.676088955461267
74	0.18	10	4.5971374830951515
75	0.02	20	-3.6099487216562043
76	0.04	5	0.2891278586854531
77	0.18	20	-11.880692047265876
78	0.18	5	-10.386128273543195
79	0.01	20	-10.668399549540057
80	0.07	10	-19.161849074124728
81	0.07	20	12.81895777626009
82	0.01	10	14.505840784653302
83	0.08	20	-4.429157810297139
84	0.2	10	-14.473969127471207
85	0.56	20	3.507340040422862
86	0.08	5	-15.506200893232084
87	0.08	10	-22.58547509203445
88	0.28	5	10.474489659171738
89	0.24	10	-8.286491877799584
90	0.2	20	-7.2288036018843655
91	0.03	5	1.1798532923281684
92	0.03	10	-7.159708463843285
93	0.2	5	-0.8183384065958288
94	0.04	20	-9.697484145578553
95	0.01	5	1.5077706390896464
96	0.12	5	-8.366196337063759
97	0.03	20	10.143300064847756
98	0.05	10	-11.318244416369172
99	0.06	20	-3.6359682103557995
100	0.36	20	17.902558065150572
101	0.14	5	-3.814087405237111
102	0.4	5	-6.647816405266562
103	0.09	20	-1.9386739705841407
104	0.28	20	-11.665902736858655
105	0.05	5	-3.0649686145395814
106	0.06	5	0.6096545947549465
107	0.12	20	-1.941598497307453
108	0.06	10	-11.263210077931571
109	0.1	20	9.616212419703603
110	0.14	20	0.51898262660939
111	0.56	5	-3.969533087440456
112	0.1	5	-18.0532898057543
113	0.72	20	13.88774027916277
114	0.36	10	22.88876415486687
115	0.36	5	-7.460712456615747
116	0.28	10	15.367435775057086
117	0.04	10	-9.02743577663281
118	0.05	20	-17.477550840521797
119	0.09	5	7.2868386942951995
120	0.03	5	-0.7049874821457998
121	0.08	10	11.034323341441437
122	0.72	20	35.51661340553977
123	0.4	20	2.3990088210924654
124	0.4	10	1.8471421959668106
125	0.56	20	2.318692838074515
126	0.36	10	-0.772425323057206
127	0.18	20	1.5520657967354978
128	0.1	20	-1.3046401623748682
129	0.05	10	-5.159752882852043
130	0.09	20	-4.635439984767389
131	0.14	10	2.641434229684198
132	0.05	5	-3.9784651267024103
133	0.72	10	5.4286603701605785
134	0.03	20	-2.0520334248214525
135	0.02	5	-4.559120145225991
136	0.02	20	-2.8365734427643368
137	0.07	10	2.2877337411978793
138	0.2	10	10.08616370415163
139	0.36	20	-8.15824289518944
140	0.06	10	21.62207645400848
141	0.36	5	-0.7497911273928306
142	0.14	20	3.547759746947955
143	0.24	20	-1.6771664879922543
144	0.14	5	6.983953489225273
145	0.18	10	-3.2666453598817053
146	0.28	10	3.533806747574559
147	0.18	5	-2.358447058665419
148	0.02	10	-16.3075867270965
149	0.07	20	-1.3431316071196413
150	0.01	20	-1.140135570403741
151	0.1	10	6.7307449202188145
152	0.08	20	26.01246363729007
153	0.04	5	11.907901515526115
154	0.12	5	4.503142142876755
155	0.2	20	2.234528557991082
156	0.12	10	-2.7311456557798373
157	0.28	20	19.410799721649937
158	0.56	5	21.812893034455907
159	0.72	5	10.550117327808486
160	0.06	20	-3.267663193589426
161	0.2	5	-0.8163078201548002
162	0.01	5	15.294435285664248
163	0.05	20	-18.70255915240863
164	0.06	5	-8.844445807138042
165	0.07	5	0.05725547969462319
166	0.04	20	0.6016688749769283
167	0.03	10	6.570074022748221
168	0.12	20	-10.014276516840868
169	0.01	10	-1.7376813474153252
170	0.09	10	17.710572379776963
171	0.08	5	-4.096026185258782
172	0.04	10	-1.5167882043711636
173	0.4	5	36.272842102469845
174	0.56	10	12.021569879227831
175	0.1	5	2.434347419861787
176	0.28	5	18.21003347939652
177	0.24	10	3.0391417363481956
178	0.09	5	1.9171643016054114
179	0.24	5	4.833067737542119
180	0.24	20	5.228813863999932
181	0.06	5	1.2933849483353317
182	0.72	10	8.003613870023369
183	0.05	20	-3.6987450774565858
184	0.01	20	5.093489582876341
185	0.01	10	-1.5655170852568059
186	0.36	5	-1.7134544394798361
187	0.24	5	3.550767219897036
188	0.08	20	1.000638292223778
189	0.2	20	-3.942985125846999
190	0.12	10	-5.331348434145639
191	0.01	5	-2.237073837610314
192	0.12	5	-3.6338987562023366
193	0.4	5	-1.3214208507844454
194	0.02	10	-1.8242060072590345
195	0.4	20	-0.24616831213131007
196	0.1	20	8.223583185058983
197	0.56	10	34.099445822703814
198	0.06	10	0.5186195851351147
199	0.04	5	21.29731885758238
200	0.2	10	5.332375803505245
201	0.09	5	-12.54176620245056
202	0.72	20	33.39910364774071
203	0.08	5	3.3169351946926815
204	0.28	5	-6.230830348709137
205	0.1	5	-2.263877435257328
206	0.56	20	20.57360522000552
207	0.28	20	-3.216957392861902
208	0.18	10	21.46740866345261
209	0.12	20	-5.394305380884672
210	0.03	20	-12.033106015108332
211	0.03	5	-4.64912512598929
212	0.72	5	28.91912147948964
213	0.36	20	12.230711328292102
214	0.08	10	-3.5123806341927892
215	0.4	10	2.8398625909281225
216	0.36	10	22.292380858749723
217	0.07	5	-4.915852798079003
218	0.14	10	-7.50820381160954
219	0.56	5	1.307112233587448
220	0.04	10	-5.790224262569884
221	0.1	10	5.841964882384288
222	0.2	5	1.8217780999443125
223	0.05	10	-0.2521856191727565
224	0.04	20	-5.132493844137384
225	0.18	20	4.990072087927308
226	0.06	20	-1.419055820104342
227	0.03	10	24.14098098401024
228	0.24	10	8.293709394217563
229	0.09	10	21.960272649327564
230	0.28	10	4.865178584420292
231	0.07	10	-0.6856159507418074
232	0.05	5	14.672036544809458
233	0.07	20	-5.678715165529697
234	0.14	5	-0.8194656117007177
235	0.14	20	7.22731073050322
236	0.02	5	-1.3106075613046642
237	0.09	20	-3.5627188012058397
238	0.02	20	-18.991139988339135
239	0.18	5	-3.944873471366165
240	0.24	20	0.4103141784895641
241	0.08	20	19.820088624612772
242	0.07	5	2.166063333605237
243	0.2	10	-4.185304249776436
244	0.09	20	10.733437462447533
245	0.36	5	-1.5235060393269464
246	0.02	20	-4.435994153494427
247	0.05	20	-5.4969776609635375
248	0.03	20	22.727051231592434
249	0.05	5	-3.3310770264520695
250	0.56	5	-9.177464665810263
251	0.56	20	13.213697908758945
252	0.2	5	-3.3463079608580344
253	0.02	10	6.695749769232748
254	0.18	10	-2.9708018531786493
255	0.18	20	-0.6044523977499452
256	0.36	20	3.838081038818955
257	0.12	20	1.3885463349548601
258	0.14	10	-5.7319678588087335
259	0.14	5	-2.8092041033408206
260	0.28	10	-11.156050156580712
261	0.4	10	-6.858076724665558
262	0.72	10	3.05478650487478
263	0.2	20	-9.001680215480523
264	0.24	10	-6.518322932721216
265	0.56	10	2.9041449358072065
266	0.01	5	-5.771452331868715
267	0.03	5	-10.999062652531103
268	0.02	5	-8.577013315507822
269	0.12	5	-4.8763425082012475
270	0.72	5	-9.879296443875997
271	0.4	20	16.349592528679683
272	0.09	5	-0.28084879492123704
273	0.1	10	27.998743239656733
274	0.28	5	-0.5881532074774434
275	0.07	10	0.31873470093940437
276	0.06	5	-7.6619585194153625
277	0.09	10	-4.357341287462272
278	0.03	10	-3.4542993010750136
279	0.08	5	21.319326613701314
280	0.4	5	1.874324113856722
281	0.06	10	-4.072349919058855
282	0.05	10	16.292082158385846
283	0.06	20	5.576054015198889
284	0.18	5	-1.521084095139491
285	0.1	20	-10.361204959028445
286	0.28	20	22.888352516547258
287	0.72	20	1.566070520806269
288	0.01	10	3.6655676579446466
289	0.07	20	8.414767568866916
290	0.14	20	-6.215530248391083
291	0.04	5	6.979491701224516
292	0.12	10	-5.403238722957383
293	0.04	20	0.18108998069378934
294	0.08	10	-2.24425652028493
295	0.01	20	-2.8415820295861884
296	0.1	5	-2.788323715322645
297	0.04	10	-2.908693187699546
298	0.24	5	14.56004861194468
299	0.36	10	-3.7770026429629766
300	0.56	5	-16.737369550163333
301	0.05	5	-2.4932967188720108
302	0.4	10	-13.26681870597255
303	0.18	20	34.31746223545021
304	0.36	10	14.353943093749326
305	0.36	20	2.1149373410562733
306	0.04	10	-4.943285176805061
307	0.08	10	-3.6422265700340057
308	0.02	10	-5.404243264014338
309	0.14	5	3.1112542816789883
310	0.05	20	-4.423328817866043
311	0.09	5	-14.419592786096551
312	0.4	20	-0.9863409521703614
313	0.72	5	-3.8600124409530885
314	0.09	10	-11.095053720958099
315	0.72	10	3.4807842957740713
316	0.1	10	-9.16915244163819
317	0.28	20	-5.363158642538579
318	0.06	10	-3.862048857692609
319	0.02	20	-14.990069689549577
320	0.24	5	-2.923881434158112
321	0.56	20	2.807120860051885
322	0.07	10	-0.2759779606907635
323	0.36	5	-4.440290540234049
324	0.14	20	3.992398882772509
325	0.28	5	-14.86919834360409
326	0.01	10	-1.9017313491860284
327	0.01	5	0.6266697372862815
328	0.06	20	-4.778232570169125
329	0.18	10	3.762215460856077
330	0.18	5	2.454166383009259
331	0.24	10	-2.585340113839557
332	0.2	10	-3.751340441077783
333	0.05	10	5.206141613733406
334	0.1	5	-7.673325176352964
335	0.03	5	6.095080781664269
336	0.07	5	0.6363562619345835
337	0.01	20	-6.6081519305359135
338	0.08	5	-5.694174650911005
339	0.03	20	-12.053519824755504
340	0.24	20	3.4643163246307633
341	0.2	20	11.537338891740909
342	0.08	20	-6.303384798197564
343	0.04	5	-14.704070838018131
344	0.06	5	4.753811664562521
345	0.14	10	22.011039798305035
346	0.4	5	1.5473080676115742
347	0.02	5	-2.43014350013782
348	0.2	5	-7.6062757339055125
349	0.03	10	0.7215659971269446
350	0.12	5	-1.9466406492833084
351	0.12	10	1.963818298271967
352	0.07	20	-2.044572791732014
353	0.04	20	-3.2089203806039706
354	0.09	20	-0.3500721316459412
355	0.28	10	2.87688924915887
356	0.56	10	1.857752146284021
357	0.12	20	2.938369786068174
358	0.72	20	-8.021048837558713
359	0.1	20	-8.771734250940202
360	0.72	5	22.281348401525296
361	0.04	20	5.907059206845961
362	0.03	20	-8.01900985824539
363	0.2	10	8.91309531001912
364	0.4	10	-6.584647851899014
365	0.18	10	4.141682385568901
366	0.4	20	-7.394167694329461
367	0.28	10	-1.1396261587485457
368	0.56	10	-4.535866646708175
369	0.28	5	11.972024582988592
370	0.07	5	-0.5572266662080194
371	0.04	10	-1.5833205146372062
372	0.12	10	6.661575016996153
373	0.4	5	14.876880030729943
374	0.12	20	0.7604650953811749
375	0.24	5	-16.1918436954343
376	0.05	5	-1.9096662361630443
377	0.09	5	-4.759755250466062
378	0.2	20	-6.527562458695577
379	0.1	5	-12.074974167607959
380	0.36	10	-1.1559018171139321
381	0.08	20	-4.078827517680331
382	0.28	20	4.605695266921407
383	0.02	20	31.842130608741204
384	0.36	5	1.2371296931704343
385	0.06	20	19.79274284304433
386	0.03	5	-4.3977826395321244
387	0.08	10	-7.598143506573717
388	0.56	20	23.250738208545847
389	0.12	5	2.41626575912659
390	0.03	10	5.706275139899674
391	0.06	5	-6.70680310791138
392	0.05	20	10.552879122348676
393	0.07	10	-9.023915396556468
394	0.01	5	2.0611694798930884
395	0.18	20	-11.737746877738996
396	0.2	5	5.985728967106455
397	0.05	10	-7.203087829753432
398	0.01	20	-6.366717110488533
399	0.07	20	0.5560691867965044
400	0.14	20	-4.196116425186428
401	0.08	5	5.919520200406421
402	0.02	10	2.165208568753954
403	0.36	20	-4.949893770043289
404	0.14	10	-0.48686673396873026
405	0.01	10	-9.4700263839697
406	0.02	5	3.072348865601654
407	0.18	5	2.42506818298196
408	0.14	5	0.5890658799241688
409	0.1	20	-4.509455178188713
410	0.24	20	-6.783538827105641
411	0.72	10	-2.3130599920959725
412	0.72	20	0.6058416821028096
413	0.1	10	-6.643218310920176
414	0.24	10	-2.333808364485023
415	0.56	5	2.87266742783374
416	0.06	10	13.79773249263491
417	0.09	10	-13.295754413166616
418	0.04	5	-6.112277853261357
419	0.09	20	-0.030220556517463137
420	0.24	20	-3.474371568207806
421	0.09	10	1.9575248519268937
422	0.01	10	-2.0872516974328077
423	0.07	5	-2.7508130878765815
424	0.02	5	3.3372980346540295
425	0.05	20	10.266058812995684
426	0.01	20	2.133400701363154
427	0.08	10	0.39428495120005813
428	0.72	10	0.070813085781122
429	0.06	20	2.342340202976745
430	0.1	10	6.682450199198062
431	0.03	10	-3.373545368176492
432	0.1	20	3.2864970042517854
433	0.12	10	7.983249867893626
434	0.05	5	1.3729761869280503
435	0.2	10	-5.678535857677856
436	0.07	20	-0.3452496364944775
437	0.4	10	0.5087602590286302
438	0.72	5	-7.153324780948397
439	0.06	10	0.8962625425617485
440	0.4	5	1.568143192720517
441	0.09	5	4.417690136779125
442	0.14	10	-1.924992944933166
443	0.04	20	-0.23259244669355006
444	0.05	10	-10.836031753856439
445	0.56	10	-2.909749998424477
446	0.28	20	-3.2390341155287583
447	0.28	10	-1.0035077239348933
448	0.1	5	-3.650566197405202
449	0.04	5	4.71585003120901
450	0.04	10	-3.177820166971748
451	0.12	20	-6.518491489471529
452	0.18	20	1.3995527348779415
453	0.56	5	12.542288087159758
454	0.24	5	-5.559433750106281
455	0.14	20	-8.511533392082612
456	0.07	10	0.5255834172202825
457	0.2	5	13.228807308784617
458	0.24	10	2.786158873525981
459	0.36	20	-0.68795772549616
460	0.03	20	-3.4995894156149276
461	0.14	5	-6.738883886730779
462	0.56	20	4.042148931575002
463	0.08	20	-3.369688605633323
464	0.01	5	23.54668071757665
465	0.72	20	9.1837478634952
466	0.08	5	-7.0367775936156605
467	0.4	20	1.8946547321488172
468	0.28	5	-7.156359434935414
469	0.18	5	14.290116203480466
470	0.09	20	8.701253503800586
471	0.12	5	22.66106191234522
472	0.2	20	4.762003514378097
473	0.36	5	-4.251561199584856
474	0.36	10	-1.0658152506808598
475	0.06	5	3.524219374341463
476	0.18	10	-5.707567250695256
477	0.03	5	14.712519350820422
478	0.02	20	8.77934542915748
479	0.02	10	7.569493030938268
480	0.05	20	6.557371746908018
481	0.02	20	-6.844650903932834
482	0.07	5	-1.887371653008385
483	0.2	20	-8.360633876099943
484	0.2	10	-0.3217071023118905
485	0.36	10	-7.852954467094509
486	0.14	5	-8.076904327113937
487	0.02	10	4.234321189593103
488	0.12	20	-5.421789499216513
489	0.28	10	8.075048508919492
490	0.04	20	1.631250648090342
491	0.06	10	-1.9231233604571294
492	0.05	10	8.80123879117296
493	0.24	10	-14.64190280718293
494	0.01	20	-7.172189747519951
495	0.08	10	-6.204329183874723
496	0.06	20	4.837983477111848
497	0.36	5	3.8514201506699024
498	0.18	10	13.770099036629004
499	0.24	20	1.053526713853806
500	0.18	20	-1.0852875005436573
501	0.03	10	9.35886440319062
502	0.56	20	6.289025793321873
503	0.06	5	22.612372267437227
504	0.18	5	3.398987299262746
505	0.12	10	-0.6178577472693654
506	0.12	5	-0.3493869237042233
507	0.1	20	3.8097266976127635
508	0.01	10	-1.841654826706062
509	0.72	5	9.516846392709834
510	0.24	5	4.451945374449686
511	0.14	20	-17.92377617546255
512	0.01	5	1.653636791061512
513	0.4	10	3.597876921411892
514	0.05	5	-4.097714379437626
515	0.1	10	17.934303369993998
516	0.02	5	15.633941084291742
517	0.03	20	-0.9476512969740121
518	0.1	5	-3.5663851619571467
519	0.56	5	1.8617011502332588
520	0.03	5	0.09500049076702055
521	0.08	5	-1.798423859001275
522	0.04	5	1.1175588120070152
523	0.36	20	-2.407319110640067
524	0.4	5	-5.5017904383594285
525	0.72	10	4.6510227785149425
526	0.08	20	4.137942464356399
527	0.09	5	-2.692437589514796
528	0.07	10	1.012230903216146
529	0.09	20	2.7438365384813395
530	0.4	20	0.37264960853395124
531	0.04	10	-1.0502941015105094
532	0.09	10	4.755157012585828
533	0.28	20	14.498694433904532
534	0.07	20	6.637883838887065
535	0.72	20	12.193887481542113
536	0.14	10	19.641786797446002
537	0.28	5	-5.4484532766995795
538	0.2	5	16.351163987130395
539	0.56	10	-0.7302818293320676
540	0.18	5	29.0144879307241
541	0.08	10	3.1198435044459885
542	0.12	10	4.080970154048458
543	0.24	10	0.8187962462649239
544	0.28	20	-5.569609898175472
545	0.02	5	-2.0381748294004716
546	0.72	20	-1.9410654002002268
547	0.24	20	-5.5021726330531635
548	0.02	20	0.31446452109676315
549	0.07	20	3.044906028969802
550	0.4	10	6.273869753859806
551	0.09	10	0.8980361398392738
552	0.03	5	6.577593029888206
553	0.04	20	2.20566040508335
554	0.14	20	2.456225690925093
555	0.2	10	0.01563347263201109
556	0.72	10	11.287285061393124
557	0.56	5	1.4563888317612186
558	0.04	10	4.323263386820647
559	0.24	5	2.6549525339872986
560	0.07	10	1.7912059908817888
561	0.36	10	-2.551129342316665
562	0.03	10	-2.2218833974917374
563	0.4	5	-4.23069101690238
564	0.12	20	6.471407382678162
565	0.05	5	-10.377816370300941
566	0.18	10	0.937856645369834
567	0.36	20	-8.168989927839423
568	0.05	20	-7.243991071108171
569	0.14	10	0.6954723547236945
570	0.14	5	5.310174258772667
571	0.28	10	-6.165594758500154
572	0.56	20	16.892355266153842
573	0.06	20	19.11550134034232
574	0.08	5	-1.557895470035513
575	0.09	5	-0.877438246001164
576	0.56	10	-6.158588428771344
577	0.05	10	19.31017201294894
578	0.72	5	-5.913702266848944
579	0.01	10	-0.8538647040139118
580	0.06	5	8.405589927668672
581	0.09	20	18.507113593145057
582	0.2	20	-5.750692923763712
583	0.01	20	9.403540521393824
584	0.01	5	-4.134616342180369
585	0.36	5	-12.764756295407352
586	0.08	20	-4.465333212980482
587	0.12	5	15.615718523404833
588	0.28	5	9.090474279361288
589	0.1	10	-2.8408212898237313
590	0.07	5	-5.159377745122658
591	0.4	20	5.558386819865801
592	0.06	10	-3.221491156703177
593	0.03	20	-3.7787844700078477
594	0.1	20	-9.193530452871908
595	0.1	5	2.0755962755507698
596	0.02	10	2.998936293374687
597	0.18	20	14.69762595423216
598	0.04	5	3.3397403587218175
599	0.2	5	-8.89137028881632
600	0.1	5	0.6213113189765949
601	0.02	20	4.8638271721570305
602	0.03	20	1.0394831088084118
603	0.07	10	1.7652641815483285
604	0.01	20	4.178780009977171
605	0.56	10	-4.00386002033388
606	0.06	20	1.1268707628782941
607	0.09	20	5.2374326142945655
608	0.4	20	-0.20997607202588853
609	0.4	5	-2.9106154470816286
610	0.02	5	-7.449375972760208
611	0.09	10	7.02421786297182
612	0.2	10	3.2768614948821106
613	0.56	5	6.703156034831764
614	0.1	10	-5.8005513558319794
615	0.05	20	0.5690895380816485
616	0.56	20	-2.7885869901740215
617	0.28	10	5.228175175244829
618	0.14	20	-2.399759782871974
619	0.28	20	-6.510826782390514
620	0.06	5	-0.6288255717504203
621	0.72	20	0.25895469793837833
622	0.2	5	6.217423305070681
623	0.07	20	-3.694280220834461
624	0.28	5	1.2230510413194988
625	0.12	5	-12.56660949070752
626	0.03	5	-10.735972571892056
627	0.05	10	-9.279252267686235
628	0.06	10	30.65076659698932
629	0.14	10	-6.473221835985951
630	0.36	5	5.9699119660813125
631	0.2	20	-3.998948989037311
632	0.07	5	2.4819867277689287
633	0.03	10	1.977859174343486
634	0.08	10	4.900666731882184
635	0.18	5	-7.111006852421415
636	0.1	20	-4.603058303623509
637	0.14	5	-1.6459263603988603
638	0.24	20	-4.555336069631489
639	0.09	5	-5.281641028613581
640	0.72	10	-4.532132471111957
641	0.72	5	-1.7271767544758276
642	0.24	10	3.319015717167815
643	0.08	20	5.497655507868597
644	0.04	10	-0.6251355618297394
645	0.36	20	12.529322830580817
646	0.36	10	-2.390997665225896
647	0.02	10	-4.61744400860178
648	0.18	10	-3.4208234659522816
649	0.04	20	14.506054845329071
650	0.12	10	-7.916476035652018
651	0.24	5	-1.084636616312567
652	0.04	5	5.372742193625459
653	0.08	5	5.610878954610307
654	0.4	10	-3.0898668082810374
655	0.18	20	16.0640002468969
656	0.01	10	-4.221316978714643
657	0.12	20	-2.724350458816815
658	0.05	5	22.294440841013277
659	0.01	5	5.047225911279309
660	0.1	20	5.798317413598484
661	0.4	10	1.4578273851717434
662	0.03	10	8.548078389062283
663	0.08	20	-13.855266902071492
664	0.12	20	-3.2594977443059143
665	0.18	20	-1.1994022676866685
666	0.03	20	28.833932751740953
667	0.1	5	-3.298233579808951
668	0.72	10	5.742053402830241
669	0.56	10	-2.4135774428372985
670	0.14	5	2.7294231187492333
671	0.56	5	-2.728372521144042
672	0.18	10	-1.7938118786275599
673	0.24	20	1.0425759324140351
674	0.07	5	-5.460352526356765
675	0.02	5	-5.550024254465612
676	0.12	5	6.1177453454343205
677	0.02	10	-7.117925365971484
678	0.2	20	-9.783198639483402
679	0.12	10	-6.875056243714077
680	0.28	10	3.479751240507312
681	0.24	10	-8.658560767088805
682	0.36	20	-6.1049162752651505
683	0.18	5	0.8553854318893972
684	0.05	20	-15.717338484827291
685	0.09	10	42.787337996790086
686	0.01	10	1.2034466023640977
687	0.09	5	-2.5412575990358075
688	0.08	5	0.7320659684340782
689	0.56	20	-1.671971298692494
690	0.01	5	1.4924551475170755
691	0.2	10	-4.398175955305366
692	0.14	10	6.034822777338832
693	0.06	20	4.251868330432217
694	0.01	20	2.1391231552806147
695	0.03	5	4.679843381665059
696	0.04	10	-0.3296450992279656
697	0.4	5	1.1260630551665471
698	0.4	20	-0.9042372549609805
699	0.28	5	9.352775170857932
700	0.09	20	-0.6997144679791667
701	0.07	20	-1.8008757209733446
702	0.05	10	6.6460898056881526
703	0.2	5	6.281320093793624
704	0.24	5	-3.2376699916638696
705	0.02	20	-3.9943323670170567
706	0.06	5	-4.296822588958344
707	0.08	10	-2.4401438176330466
708	0.72	5	28.363478651276935
709	0.36	5	1.071650022521487
710	0.04	5	2.5787199459539725
711	0.07	10	-10.852419193257607
712	0.05	5	-0.09176546649507245
713	0.06	10	-2.1262517919121944
714	0.36	10	2.9445754835743507
715	0.04	20	-2.6738910358489463
716	0.14	20	-10.304650077756591
717	0.28	20	-20.49931181296558
718	0.1	10	-2.3173340025963016
719	0.72	20	-12.728215269680007
720	0.09	5	-6.513630027543371
721	0.72	5	13.848186076151315
722	0.28	10	-7.619500010550361
723	0.01	5	11.206786278396422
724	0.08	20	14.470385107629397
725	0.04	5	1.2858959392373635
726	0.2	20	0.38782538246484677
727	0.02	20	-1.054771181013436
728	0.24	20	8.177710553847398
729	0.08	10	4.965478890381274
730	0.18	20	19.810166624075457
731	0.18	5	-4.691224575523279
732	0.72	10	14.947067394956912
733	0.09	10	-1.2018115953111561
734	0.56	10	-0.5948397566211359
735	0.4	5	-7.653304407987946
736	0.01	10	-9.005503397460489
737	0.03	10	-0.8086508166358914
738	0.24	5	0.6782535550237174
739	0.1	20	14.665347939930559
740	0.12	5	-4.178698787247814
741	0.03	5	7.287952670804792
742	0.12	10	2.5082864625678862
743	0.05	10	8.39946035809563
744	0.14	5	-11.425119296191454
745	0.56	5	9.473609841871529
746	0.02	5	-11.593743767697205
747	0.36	10	14.42579620711095
748	0.03	20	10.93099336433886
749	0.14	20	8.159776421263967
750	0.1	10	5.335971553513186
751	0.56	20	6.881958058419391
752	0.72	20	1.61359542591941
753	0.06	5	-5.705409570193668
754	0.28	5	-2.0112997533984807
755	0.06	20	-5.688134654712659
756	0.07	10	-2.579861726111316
757	0.01	20	0.7771189225260837
758	0.07	5	-5.715639686668791
759	0.4	20	-7.504205854124233
760	0.2	10	-3.366031535267428
761	0.14	10	10.63445578109527
762	0.12	20	9.013079489557438
763	0.36	20	-3.846476589485249
764	0.07	20	9.193495453042452
765	0.2	5	-3.1708817900898794
766	0.05	5	11.71688481629208
767	0.08	5	-8.02664012820669
768	0.06	10	2.0421479067533284
769	0.18	10	5.652711591889716
770	0.1	5	4.681240053080153
771	0.36	5	8.116324952653406
772	0.02	10	-14.451857971040813
773	0.04	10	-2.467985326780587
774	0.09	20	-12.279538939483128
775	0.4	10	-2.0837015199583746
776	0.04	20	10.164991964354472
777	0.24	10	-2.8185026304872522
778	0.28	20	6.694833917847458
779	0.08	10	-2.736300017101989
780	0.03	5	-9.65305753877341
781	0.4	5	-4.321380186449662
782	0.72	5	2.407882621793817
783	0.14	10	12.888082052292766
784	0.12	20	3.6955481663852705
785	0.56	10	-0.34688303706202284
786	0.04	20	14.663096712501197
787	0.24	20	-6.82923975434454
788	0.08	20	0.12618980402893865
789	0.72	10	-7.597006130009095
790	0.01	20	8.83019636409893
791	0.36	20	4.747960803225111
792	0.03	20	-2.7369817998504047
793	0.07	5	1.5136493355094824
794	0.06	5	8.313099487218949
795	0.14	20	-2.2149647738004075
796	0.14	5	-5.674163732001741
797	0.02	20	-3.1094193264432333
798	0.05	10	9.638677757713221
799	0.1	10	-5.032391421649637
800	0.28	20	2.4667579437366633
801	0.12	5	-2.115984105358634
802	0.05	20	-9.693422724694164
803	0.2	5	12.862839289390791
804	0.28	5	10.785667912456972
805	0.36	5	-0.9922786601102347
806	0.06	20	6.28914983722265
807	0.09	20	-7.7840571309548805
808	0.2	20	-2.6657175533865427
809	0.18	20	-1.8533987309220397
810	0.1	20	-6.760308835787626
811	0.02	5	-10.307170669733893
812	0.09	5	13.482152674043178
813	0.36	10	3.073791197093186
814	0.01	5	-8.66662805085916
815	0.08	5	6.697103674680405
816	0.12	10	-3.7427291339044153
817	0.24	10	0.8065287678206463
818	0.06	10	-4.3173893046595895
819	0.4	10	-2.765146400235884
820	0.04	5	-2.5440941729202544
821	0.02	10	-2.3675668708966224
822	0.72	20	9.835204648171612
823	0.07	20	-0.6947986000243329
824	0.05	5	0.2354910228037026
825	0.56	5	2.877453619072641
826	0.09	10	1.185187907800477
827	0.24	5	-3.075405100017571
828	0.04	10	5.904426762897524
829	0.18	10	2.625639873378617
830	0.01	10	-10.119310291791228
831	0.28	10	-6.617728301711434
832	0.07	10	34.576465066896745
833	0.56	20	-4.706261733634214
834	0.1	5	-1.622633708700345
835	0.03	10	-3.3269478578608833
836	0.4	20	-1.7326444909080898
837	0.18	5	-10.824172627750933
838	0.2	10	-3.8149110892684845
839	0.56	5	-2.4996284712021435
840	0.1	5	-2.5318355118936537
841	0.18	20	-12.317446296575334
842	0.08	10	-2.851314102695653
843	0.01	20	10.61052104605723
844	0.2	5	-7.543545821190033
845	0.03	5	-0.5013783274899168
846	0.02	20	6.229836402683926
847	0.09	5	-4.157843503271559
848	0.06	5	-2.179184747760498
849	0.1	10	7.798434872680256
850	0.36	5	11.711532517423283
851	0.24	20	9.422474483961686
852	0.4	5	-9.64058805101915
853	0.28	5	0.11794552638170686
854	0.04	5	3.9732980246176
855	0.08	5	2.6400854178429087
856	0.2	10	39.968717625124654
857	0.1	20	-13.692104367719239
858	0.28	20	-0.6853482018096386
859	0.56	10	7.243122132699966
860	0.12	5	31.007897014876765
861	0.72	20	19.978678683008017
862	0.12	20	23.85086887701685
863	0.4	20	1.7857706254431882
864	0.02	5	3.2602204028577475
865	0.24	10	6.336214469311628
866	0.01	10	-2.4408545395603625
867	0.02	10	-9.838855883889515
868	0.14	10	-4.079710095567755
869	0.08	20	4.990096049339307
870	0.14	20	1.1680723319321977
871	0.18	5	1.5001274848288944
872	0.09	20	3.0504466658652554
873	0.05	20	4.382762909898258
874	0.03	20	8.296061145053535
875	0.18	10	-1.7711592303202863
876	0.07	20	7.537270573453345
877	0.03	10	1.7952492972521092
878	0.4	10	-1.131562314791303
879	0.14	5	18.382348036987768
880	0.56	20	22.50119922144735
881	0.36	10	6.399403552438493
882	0.06	20	3.452309811315459
883	0.04	20	10.433611688882472
884	0.05	5	2.020608905492132
885	0.01	5	13.470792786071367
886	0.05	10	-3.948591922947003
887	0.72	5	7.407357653077348
888	0.04	10	5.275131890215327
889	0.07	10	8.332953590253794
890	0.28	10	-3.857184231434836
891	0.2	20	8.249621081861513
892	0.06	10	2.5368845712792165
893	0.09	10	4.9865062099362945
894	0.72	10	11.184396953697856
895	0.36	20	12.387400092083531
896	0.12	10	-3.01575578644551
897	0.24	5	4.542885026365823
898	0.07	5	-3.3996712359882224
899	0.36	10	-7.497468234987995
900	0.06	10	-10.666503296747653
901	0.01	20	6.275641493983139
902	0.03	5	5.097775926641457
903	0.03	20	-5.75549438734086
904	0.2	10	6.212246512813213
905	0.05	20	-5.6641752801703475
906	0.12	20	-1.7318258333683616
907	0.09	20	13.328592897222626
908	0.06	20	-5.35594861895806
909	0.04	5	1.884774708420995
910	0.4	20	21.146066207052883
911	0.18	10	-5.587031374458018
912	0.1	5	2.247669037324444
913	0.1	10	-3.0259261290656756
914	0.06	5	-6.0526745983300625
915	0.12	5	-4.066331397033045
916	0.05	5	-2.7094524251076937
917	0.14	5	1.7753912841903237
918	0.05	10	-7.045608995130049
919	0.08	20	-2.4527613940457282
920	0.24	20	-0.49367548473617084
921	0.07	20	-0.18307181536533257
922	0.18	20	-2.8829396290763327
923	0.28	5	-1.516260046040431
924	0.02	10	6.665514772611846
925	0.01	5	-14.694144775998272
926	0.04	10	0.17630010081490877
927	0.2	5	11.58993353183589
928	0.18	5	0.2574132743553683
929	0.56	10	-8.712779903926084
930	0.36	5	-8.170680069005346
931	0.72	20	24.3296896506395
932	0.07	10	3.086533831066693
933	0.36	20	22.341976979446606
934	0.72	10	12.758872760179214
935	0.08	5	3.2646432430460246
936	0.03	10	-4.495361286211795
937	0.07	5	-8.231740536966857
938	0.02	5	-5.690790346830131
939	0.24	10	27.661162365675704
940	0.09	5	-8.863989067023383
941	0.24	5	-3.915437166554014
942	0.04	20	0.17942546545005378
943	0.14	10	12.05147563453766
944	0.1	20	-0.9145239662046674
945	0.02	20	5.029338058205543
946	0.09	10	-9.679607529778394
947	0.56	5	11.713998653490469
948	0.2	20	33.26620860325585
949	0.72	5	16.010390933756582
950	0.14	20	-0.14844415432836655
951	0.56	20	25.50357814399819
952	0.12	10	-7.796138605046648
953	0.28	10	-5.495865449510325
954	0.28	20	12.420728586652553
955	0.4	5	20.952087921465036
956	0.01	10	-2.382476908720692
957	0.4	10	-5.017977211807013
958	0.08	10	-8.826101819398
959	0.28	5	-6.09078035414149
960	0.06	10	-16.405760811840437
961	0.24	10	10.340312095461872
962	0.14	10	-1.2392815970810869
963	0.2	5	-1.5245917188830074
964	0.08	5	19.710139579801183
965	0.03	10	-3.3609700919224608
966	0.56	5	17.757148876065536
967	0.18	10	9.521047573091982
968	0.12	10	0.5096217899886
969	0.05	20	8.538714464023187
970	0.02	5	-3.343220056736878
971	0.28	10	7.580918748457426
972	0.36	5	-3.7430074421301143
973	0.36	20	37.824800744600175
974	0.04	5	5.756186309954342
975	0.06	20	-3.47974506592775
976	0.4	20	-13.712846585187869
977	0.01	10	-0.3401942266800333
978	0.08	20	-6.042351801370637
979	0.1	20	-4.165829970020381
980	0.07	20	2.6368934479270933
981	0.4	10	4.157609483589532
982	0.28	20	4.654660444876872
983	0.09	10	-1.428456822497565
984	0.02	10	10.05274707814203
985	0.01	5	-2.502198471487719
986	0.09	5	1.4966410073623244
987	0.12	20	-3.0282069425620843
988	0.24	20	-2.8917003645261534
989	0.05	10	2.0961594543033097
990	0.05	5	-0.7825511949860662
991	0.18	5	3.2310751405779072
992	0.07	10	-1.4791558910366636
993	0.14	5	-2.354468045519953
994	0.2	10	3.6713390290654395
995	0.06	5	8.590263477069186
996	0.2	20	-8.69403151949971
997	0.36	10	-2.6098503341044026
998	0.04	10	-4.838388166160696
999	0.03	20	6.700467591962585
1000	0.72	5	1.5963117636725208
1001	0.02	20	-3.5009296036813904
1002	0.56	10	7.179744263532363
1003	0.09	20	24.391860229864754
1004	0.1	10	1.303436597504449
1005	0.12	5	-2.0593158261527584
1006	0.14	20	0.9195461646630747
1007	0.01	20	-0.4846215729041621
1008	0.18	20	5.531500138969479
1009	0.07	5	-8.978001713784423
1010	0.03	5	2.280792886804801
1011	0.4	5	-14.313995649543957
1012	0.72	20	-1.8413160594799467
1013	0.72	10	3.0300321842617244
1014	0.04	20	12.42606634901382
1015	0.24	5	-3.03739374617116
1016	0.08	10	-8.50175078290263
1017	0.1	5	-6.018335901285666
1018	0.01	20	-3.4707732059543304
1019	0.02	20	22.364852889462874
1020	0.04	20	17.576406540413558
1021	0.24	5	-2.6779786424356757
1022	0.36	5	6.910950394557233
1023	0.08	10	6.554653386147997
1024	0.14	5	0.3911068757937777
1025	0.06	10	-3.916667605699649
1026	0.36	10	1.5060679392632057
1027	0.07	5	-0.2760712494241355
1028	0.05	10	2.1051997257153943
1029	0.72	10	-3.0116446329114446
1030	0.56	10	29.983014749050753
1031	0.24	20	0.936083186712561
1032	0.4	5	-5.150306433851077
1033	0.09	20	-15.622054765915685
1034	0.08	5	-3.017274969395814
1035	0.02	5	4.237236217365555
1036	0.28	20	13.48787733158902
1037	0.02	10	-6.322416934699246
1038	0.12	5	6.1757511413833726
1039	0.18	5	-24.100779642056665
1040	0.2	20	7.8696184163434975
1041	0.01	10	8.193975828396242
1042	0.2	5	2.2288329404421052
1043	0.4	10	0.8190573943574817
1044	0.05	5	40.886306041728204
1045	0.04	10	-0.1458953001999026
1046	0.56	5	1.8677826376831872
1047	0.2	10	-8.36228634239578
1048	0.09	10	2.234011012427195
1049	0.72	20	5.67704568620797
1050	0.03	20	2.5637459936175
1051	0.08	20	4.280095632684542
1052	0.06	5	-4.3463199306351665
1053	0.56	20	-6.584965423996101
1054	0.07	10	2.8917536375957527
1055	0.14	20	2.8116957934327704
1056	0.1	10	7.954329672097302
1057	0.09	5	-2.9644268275124492
1058	0.04	5	-3.871765531082417
1059	0.24	10	-3.236164923405057
1060	0.18	20	-3.8314421012986326
1061	0.28	10	-4.473645316100455
1062	0.07	20	-8.120362936651402
1063	0.18	10	-0.9255672031197779
1064	0.01	5	-6.661828704318032
1065	0.03	10	-0.34224269381220385
1066	0.1	20	-2.7823646409013962
1067	0.36	20	2.8807155921527343
1068	0.03	5	-20.58926054095189
1069	0.06	20	-3.0551849784503666
1070	0.05	20	-8.828258197067152
1071	0.4	20	-10.253867707921103
1072	0.72	5	-0.8903357890265209
1073	0.12	20	-4.029441089840725
1074	0.1	5	-9.811229686162067
1075	0.28	5	6.779564267551424
1076	0.06	5	-18.959932230964448
1077	0.09	10	-4.702266217356479
1078	0.18	5	-1.5541225790868491
1079	0.56	20	-3.1359430837741584
1080	0.56	10	-8.929017896570675
1081	0.03	10	-0.10603414012175616
1082	0.2	20	7.967406712162889
1083	0.02	10	-19.250650446959728
1084	0.06	10	-8.674892420099667
1085	0.08	10	0.055378392076251615
1086	0.07	20	-6.090239129085652
1087	0.05	5	-5.594940237053367
1088	0.4	20	6.635371722494308
1089	0.07	5	-10.301633017966637
1090	0.05	20	-1.362171055164504
1091	0.28	20	-2.6029997195957937
1092	0.18	20	-2.9721661469743745
1093	0.02	5	-1.8382343269415138
1094	0.72	5	-6.518559319311551
1095	0.03	20	-7.300172242840553
1096	0.01	10	-0.688168558227142
1097	0.4	5	-8.090253184930699
1098	0.14	20	-2.105391652173079
1099	0.07	10	-2.5692378306266233
1100	0.09	5	0.615444017355637
1101	0.72	10	3.8452585000269206
1102	0.04	10	-0.07170005793747691
1103	0.04	20	-15.35804360041736
1104	0.56	5	-5.3367272100968055
1105	0.1	20	-6.388870854593136
1106	0.09	20	-4.694785591794711
1107	0.04	5	-8.982836019061974
1108	0.06	20	-6.263517308379745
1109	0.1	10	-9.049955372860705
1110	0.14	10	-6.679447777455344
1111	0.18	10	6.536585287043529
1112	0.08	20	-7.835424799512841
1113	0.03	5	-7.6967206603004445
1114	0.4	10	-0.15693284825375198
1115	0.01	20	-7.683379417449589
1116	0.72	20	5.441171363556607
1117	0.28	5	-3.1754416909686736
1118	0.36	20	-6.497581085990781
1119	0.36	5	-5.856344665728943
1120	0.08	5	-8.19981550715428
1121	0.12	10	-8.15228828179179
1122	0.24	20	39.82489785961397
1123	0.02	20	-8.03078180058314
1124	0.2	10	-3.2512567756613597
1125	0.28	10	-4.21857659124132
1126	0.1	5	-9.540187704760362
1127	0.36	10	-6.826562909543187
1128	0.24	10	-23.048729222662004
1129	0.2	5	-9.356136765488632
1130	0.12	5	-11.817793156276949
1131	0.14	5	17.596669504983208
1132	0.09	20	1.4885926729896521
1133	0.12	10	3.561543158486817
1134	0.14	10	15.614193643003427
1135	0.05	10	6.9918043629360405
1136	0.08	5	-8.209186824949933
1137	0.1	5	-8.848518113679297
1138	0.4	5	-6.034176923666756
1139	0.09	10	-5.521225106908853
1140	0.06	5	-4.772192338224082
1141	0.05	20	7.641759011412796
1142	0.24	20	14.125590135900934
1143	0.03	5	-5.468066081019234
1144	0.02	10	5.842203905050198
1145	0.72	10	7.848505871324182
1146	0.05	5	5.857310173068797
1147	0.36	20	6.815672373322961
1148	0.28	20	8.350218333793894
1149	0.2	5	-8.317978335573066
1150	0.06	10	13.929428228754693
1151	0.28	10	-1.067274284717933
1152	0.01	5	9.11988165362945
1153	0.09	5	2.2244211450127436
1154	0.1	10	-3.523759303375746
1155	0.08	10	8.294947224468288
1156	0.14	20	-20.716381714172798
1157	0.12	20	-11.997132953639381
1158	0.18	10	2.986558595929738
1159	0.06	20	-12.179213666776574
1160	0.04	5	-2.3850382657679514
1161	0.03	10	11.308588212179114
1162	0.14	5	10.272092032822705
1163	0.18	20	7.839477824526299
1164	0.08	20	-0.1474856852365658
1165	0.56	10	-1.6693179046052995
1166	0.36	5	-4.475229516326336
1167	0.02	20	5.2449527192279835
1168	0.4	10	26.425262051488797
1169	0.2	10	-8.14752748590581
1170	0.02	5	0.7726995798545158
1171	0.4	20	-6.975769136611658
1172	0.12	5	14.035088202435809
1173	0.01	10	-8.435845693528975
1174	0.2	20	-3.9418584964434062
1175	0.04	20	5.312922354110745
1176	0.56	20	9.723730507014142
1177	0.07	10	-9.812803926921916
1178	0.04	10	-0.060573013375796236
1179	0.24	10	-8.253592270932792
1180	0.18	5	-17.37990340371854
1181	0.1	20	-5.97371546140813
1182	0.03	20	-0.2857050470240061
1183	0.36	10	1.5095737998873595
1184	0.72	20	-10.098333083526134
1185	0.07	20	24.918557374118322
1186	0.56	5	21.379008371853324
1187	0.07	5	-5.477047115613168
1188	0.24	5	-1.6497601577384824
1189	0.28	5	-2.2230959405252264
1190	0.01	20	8.60115612660377
1191	0.72	5	11.54256367575017
1192	0.02	10	-2.433038477975394
1193	0.36	5	-3.108558028793711
1194	0.09	20	-12.874025481343587
1195	0.1	10	22.331293043989128
1196	0.02	20	-4.565862644919113
1197	0.03	5	-6.512741796082327
1198	0.12	10	2.618912019423645
1199	0.2	20	6.624974917548823
1200	0.28	20	-0.5148777913383977
1201	0.72	5	4.054519975159085
1202	0.28	10	12.475986323316995
1203	0.04	10	-5.135766786953813
1204	0.14	10	17.95976189701473
1205	0.08	20	0.6020670242259598
1206	0.24	20	-0.45985676732240854
1207	0.4	20	13.33284797764766
1208	0.01	10	-6.41635575622232
1209	0.56	10	14.578996270978521
1210	0.05	5	23.305323646370084
1211	0.4	10	11.008231675302984
1212	0.03	20	20.534255449326626
1213	0.1	5	5.103564515238437
1214	0.04	20	-14.89075983524014
1215	0.18	5	-4.564820555097089
1216	0.56	5	-5.0651343722169795
1217	0.09	10	-1.8943322004725403
1218	0.18	10	2.5577182047892393
1219	0.01	5	1.5777479098315368
1220	0.07	20	2.196303155819777
1221	0.56	20	6.840876915276564
1222	0.03	10	4.030145535434169
1223	0.4	5	-7.881832368414631
1224	0.72	20	19.39882994533534
1225	0.12	20	-1.5360673146738044
1226	0.72	10	4.100255361195282
1227	0.09	5	-1.0797705269317674
1228	0.05	10	-3.4765664940053416
1229	0.14	20	-1.0335600001126863
1230	0.07	5	-1.2473874195556984
1231	0.12	5	3.8002660407953
1232	0.1	20	0.8295134455817195
1233	0.18	20	-2.7335516940926645
1234	0.28	5	15.729753329276711
1235	0.14	5	-8.620024399701585
1236	0.02	5	8.324511838050206
1237	0.04	5	2.28851150765194
1238	0.08	10	0.7075870157664887
1239	0.36	10	0.2411038505002363
1240	0.07	10	-0.7339971979953077
1241	0.01	20	-9.689685011733989
1242	0.36	20	-11.91015587276905
1243	0.2	10	-3.064360018735492
1244	0.06	10	-5.846373109233593
1245	0.2	5	16.185713028417865
1246	0.24	10	8.299412858976162
1247	0.24	5	12.890639766168256
1248	0.06	20	-3.191359730020144
1249	0.06	5	6.04914824887528
1250	0.08	5	9.736248952506639
1251	0.05	20	-5.758457591532103
1252	0.12	5	1.2707771854228849
1253	0.03	10	18.98915750266677
1254	0.03	20	0.561684380882479
1255	0.12	20	-0.17637315699981926
1256	0.02	20	-4.165433509391097
1257	0.18	20	-5.342938499021486
1258	0.36	5	-1.1303611874920314
1259	0.56	10	-7.256658189424183
1260	0.02	10	3.2102523679151247
1261	0.24	20	7.394387327363017
1262	0.2	5	5.945818408806478
1263	0.01	5	-2.9536670712057234
1264	0.28	20	0.15625495823557856
1265	0.24	5	4.994415980697255
1266	0.72	20	-4.579825061311807
1267	0.1	10	13.302880545288739
1268	0.1	5	-1.0395672036498418
1269	0.05	5	-18.042893928842314
1270	0.04	5	-17.123223496940586
1271	0.36	20	-1.4844121538805801
1272	0.36	10	-1.1558659766672328
1273	0.56	20	1.889826521214073
1274	0.09	10	-1.085615700218895
1275	0.14	10	-1.2225406466994144
1276	0.08	10	8.954303094434355
1277	0.05	10	-2.2826546699349386
1278	0.18	5	1.24746608406209
1279	0.2	10	-3.356274852956382
1280	0.09	5	13.55485917591303
1281	0.72	10	22.41376769966051
1282	0.2	20	21.009167250981175
1283	0.01	10	2.3784515999485016
1284	0.06	10	17.85064800155135
1285	0.18	10	15.051514192230702
1286	0.03	5	6.182433431099572
1287	0.28	10	-22.458883206357143
1288	0.05	20	0.1653634637939838
1289	0.24	10	-4.648484566126186
1290	0.04	20	2.9230110696027367
1291	0.08	20	-1.230534699333969
1292	0.02	5	15.563723388813989
1293	0.4	10	0.19414174082457158
1294	0.56	5	4.054508498004772
1295	0.08	5	14.886481967072275
1296	0.07	5	10.922254249712331
1297	0.1	20	-1.2443404965664584
1298	0.06	20	18.252444906811117
1299	0.09	20	4.212767871177064
1300	0.14	5	3.15821194666459
1301	0.28	5	-0.1107798968047149
1302	0.4	20	8.56290418983341
1303	0.07	10	-5.437662925130535
1304	0.72	5	-0.7935197009312702
1305	0.14	20	-1.6807799189619672
1306	0.07	20	-7.46983194330342
1307	0.04	10	1.2986025489276063
1308	0.01	20	-1.3251887969435217
1309	0.4	5	13.349184939284566
1310	0.12	10	10.789247697117299
1311	0.06	5	-1.2418610841437818
1312	0.14	10	1.8781197932366247
1313	0.09	10	3.654018412478674
1314	0.1	10	-3.437395405571607
1315	0.1	20	0.31918911004731854
1316	0.18	5	1.2479711041987933
1317	0.4	10	24.519206007319475
1318	0.07	5	28.453222266565167
1319	0.06	10	-2.320159999965444
1320	0.02	5	-1.553205413117901
1321	0.05	20	12.118884891483624
1322	0.56	20	-2.428871111950606
1323	0.01	5	4.2020211607259945
1324	0.28	20	-6.690324958325711
1325	0.24	10	-8.300224798447282
1326	0.4	20	-5.729907710661308
1327	0.36	20	8.16272925428921
1328	0.18	10	-2.62658187719439
1329	0.05	5	16.527806619013226
1330	0.28	5	-0.42379470064627256
1331	0.72	10	3.314785216518011
1332	0.08	10	-0.0652600335786424
1333	0.4	5	4.527950413269036
1334	0.01	10	9.319743083054991
1335	0.72	20	7.792431925915903
1336	0.2	10	-3.604675442440614
1337	0.12	10	0.2370479646435566
1338	0.12	20	0.7159993837453182
1339	0.72	5	0.7492606240854336
1340	0.56	5	4.172507651806757
1341	0.2	20	-0.7098598793830853
1342	0.02	10	-5.399121262574749
1343	0.18	20	4.429464557830531
1344	0.07	20	11.317872271488625
1345	0.14	5	9.738116523516137
1346	0.1	5	15.02588428355093
1347	0.09	5	-4.788655795004882
1348	0.03	5	-2.756423857968297
1349	0.08	20	2.5389028891605054
1350	0.02	20	-2.2339543460630082
1351	0.03	20	-5.374903346010939
1352	0.01	20	3.513460498637352
1353	0.09	20	-4.868483989760136
1354	0.06	20	-3.2339023832546836
1355	0.24	5	2.3058991282427534
1356	0.08	5	-5.494433424372577
1357	0.04	10	-4.772432248728251
1358	0.12	5	11.726482299270742
1359	0.28	10	3.2184006366797764
1360	0.14	20	1.074404901398312
1361	0.06	5	16.61124646095696
1362	0.04	5	-5.922949553044496
1363	0.56	10	2.1800250884236405
1364	0.2	5	-8.589306752295144
1365	0.24	20	-0.4002296662763243
1366	0.04	20	-6.2617573051395325
1367	0.05	10	12.9988473324644
1368	0.07	10	2.5527453894111574
1369	0.03	10	1.2209885242698348
1370	0.36	5	-1.0096810528118176
1371	0.36	10	3.1138742538355473
1372	0.2	10	23.43501138215657
1373	0.1	5	18.83139786986752
1374	0.01	20	15.709064213007284
1375	0.14	20	-1.6003908425564717
1376	0.1	10	-4.55511296884708
1377	0.12	10	16.00098559809817
1378	0.36	5	-1.24195274450339
1379	0.05	10	8.655174846107153
1380	0.18	5	3.011912820265625
1381	0.56	5	2.2394380996310197
1382	0.72	20	7.296319023096366
1383	0.04	10	-3.076208301182156
1384	0.07	20	5.393242907272885
1385	0.28	5	-2.0987179800847287
1386	0.06	20	-8.115395709906274
1387	0.09	20	6.359362151109119
1388	0.07	5	2.3199734741572904
1389	0.01	5	-1.9366151052661742
1390	0.09	5	13.715544964412361
1391	0.14	5	0.060390034722914265
1392	0.72	5	2.941445139828696
1393	0.03	20	-0.170466462295785
1394	0.4	20	-7.184084543019466
1395	0.03	5	2.677201568440335
1396	0.18	20	6.538521743249172
1397	0.08	20	2.042906789941836
1398	0.56	20	2.194810457551002
1399	0.36	10	-4.914776569255526
1400	0.02	20	3.8991317790291102
1401	0.07	10	4.212919364039772
1402	0.4	10	5.631797282347742
1403	0.03	10	-1.35217028234411
1404	0.2	20	1.6196141707393572
1405	0.05	20	-7.659930175080213
1406	0.4	5	-0.060452460836526
1407	0.14	10	4.109980594280911
1408	0.28	10	-1.1074562763229867
1409	0.28	20	0.5745627257120418
1410	0.01	10	4.676493307440152
1411	0.02	5	-5.878890028912608
1412	0.12	20	0.9322906582318495
1413	0.24	10	-8.520117909947489
1414	0.02	10	-10.592657902632165
1415	0.08	5	-3.156148624198485
1416	0.12	5	21.59363879170273
1417	0.08	10	17.3916039675766
1418	0.06	10	4.653152875339568
1419	0.04	5	-9.125734913204615
1420	0.24	20	2.4813094244996776
1421	0.56	10	11.724034567319757
1422	0.36	20	5.8878861343033595
1423	0.18	10	5.311090030596157
1424	0.2	5	3.942895632419244
1425	0.06	5	9.35896716332072
1426	0.72	10	-1.1858073791125392
1427	0.24	5	3.699573475089144
1428	0.1	20	2.5141820237891377
1429	0.09	10	-9.869956542685841
1430	0.05	5	2.0657077420940713
