# Supplementary material for: Graded recruitment of pupil-linked neuromodulation by parametric stimulation of the vagus nerve
Source: Nat Commun. 2021 Mar 9;12:1539. doi: 10.1038/s41467-021-21730-2 (PMC7943774; doi:10.1038/s41467-021-21730-2)
Supplement: Supplementary file 4 — Source Data [file 41467_2021_21730_MOESM4_ESM.zip › source_data/figure_S8E.csv]

	ne_p	calcium_c	pupil_c
0	15.440499001756926	52.08310526294265	6.573012702957584
1	3.185277184880583	19.369155709339612	12.292070922387609
2	0.1618258087686384	1.5568925055457683	-3.577845389789644
3	1.1328794997386624	0.877228806491865	10.726834081464183
4	22.510648455251502	32.09773022143259	3.8140937559412293
5	0.0011271691744001865	1.6333460697737676	7.169540214798257
6	23.39539399214341	36.208721871362116	22.633281453412494
7	9.311937167826303	26.803688590240768	20.08508170249626
8	27.38175047192143	55.22233914903484	24.058553715393536
9	22.464635157036746	56.640103321924386	10.444269714831435
10	7.223175150996688	17.931244121624715	9.486414621835301
11	12.875394867100256	19.67780896636418	19.854410375988095
12	2.7872639588051107	4.801726914984627	18.557220726682154
13	0.11261235194368562	-4.603734662184872	-0.35694347921491065
14	1.3753506959366262	16.161390626526927	17.851932255788498
15	16.285632212239566	30.784445362622282	33.26191343937699
16	0.0017231517447600943	-9.771260657234862	1.3116460003823391
17	25.125401564211	33.21800030415863	22.633426075886504
18	21.438640748224657	25.029860383760447	26.82040978405252
19	0.23616318826417926	-8.94707922753318	13.946601668959499
20	22.315497932347235	36.42331914603822	32.0136861263203
21	26.810707971133315	21.180586440739432	27.492836089710128
22	22.348554474584596	10.326577843277382	6.41374414911872
23	3.4137016564313236	33.04202980371069	22.17035293315846
24	0.0022131196193135774	8.162445256301787	-17.287760110474203
25	0.6482923279500831	28.222530159318573	11.975509388936139
26	28.098802523210146	43.089776701825016	20.180140704934804
27	23.066447239850987	49.2185537785706	13.59257367605461
28	12.511449701612788	29.711094199321668	9.99757206619029
29	3.0548165547622106	47.766352102988776	3.5109014901493296
30	0.688127222052835	34.00104703982797	17.789021872070947
31	27.49954600643864	35.89729238731499	13.71541505627188
32	23.477477757384793	54.44608983901698	15.528242864599797
33	22.775633632142842	57.243770613619574	9.51313231414914
34	0.1271560061703277	28.63189613195499	8.613336900035515
35	21.880637679967474	34.31956092828309	23.174305878937083
36	27.107001331348798	37.47356732027373	24.72580496239666
37	16.285632212239566	33.34084945553825	25.114421262984695
38	27.03248050917472	19.662197940717377	30.366951712279757
39	24.816755062048536	27.8250808379752	26.521650645112032
40	21.629780281315558	28.898619842463344	4.321242516255763
41	7.416588955596439	21.18240884042641	21.562735378547874
42	9.627191763705397	29.911858394665717	21.417249286309215
43	0.0023487526343456476	-2.7393362008929794	-6.8619510803070956
44	0.05247435482800586	-0.8797456382037545	0.03501372902017863
45	3.505761101573693	3.1752654051871874	-6.784241966204959
46	1.042738210653418	-5.027448359840074	-6.50381779949555
47	27.028161021850448	33.14665211509065	25.448533705750574
48	3.672643701070823	17.50524167038433	-15.707336550451565
49	16.718075711192796	50.36771293119423	-0.9115931104942803
50	22.260777020767012	37.21252434516411	-7.020567810419571
51	23.246109096892713	45.540646887574304	29.861468648460388
52	27.60354723274339	54.702214136549074	23.577285785046556
53	13.888961486588492	32.133800606450556	4.170640979992545
54	0.0037506083109315443	9.13764925033822	-5.897403028082074
55	22.6157174899677	41.86040242050859	21.497187951452524
56	0.2320870707132841	-4.177376533727599	-7.811634090056941
57	8.416395935980962	24.5220003393029	0.692473186088634
58	22.64680308107486	33.33013732157304	18.031646791124903
59	27.283976476861447	37.71511800054239	33.746590582107984
60	8.433307204116483	31.96336302453611	7.192648095044049
61	27.495556729625143	25.349881807603147	37.79665376999345
62	1.2896981381843682	27.292551900403172	13.46168640059652
63	0.005967579222136849	0.5049725390801054	-13.148072249936163
64	26.59684543533758	35.49141525615335	26.383144900908327
65	19.532411417907383	24.543065725469052	23.030907822951455
66	27.746339725434392	34.698840207609564	11.71805893548089
67	27.306425481413278	41.32053143147008	10.765700496262433
68	21.18779662429154	32.992537302032154	33.127805266721225
69	22.43945711705808	30.345839026064123	24.042240752207988
70	7.223175150996688	34.59510728288632	37.715835526468254
71	1.042738210653418	23.047854823294223	4.8028916718472985
72	14.915988110456325	41.60620874747754	11.123011566449577
73	12.003060021032281	51.56029143663518	-1.1854123694311696
74	0.22492695592472892	48.319591466070264	-8.046620253376133
75	23.516328791076262	35.75931398647305	-0.08582298184368398
76	22.659586869241394	46.8595102544233	20.42750497178883
77	23.15760871608471	39.11020102855586	0.3322490317543014
78	16.670427213233758	34.63494605928141	24.087764158636016
79	20.56311872546032	34.345476810703374	20.164858731420463
80	8.264952271118037	33.35413771564511	37.51571746743044
81	27.624890933209628	32.53242230307335	19.918590374611306
82	3.4137016564313236	19.90948599595442	14.8687524032242
83	1.3019039270755546	29.10274220543831	24.025913238446307
84	0.008188773079286178	-8.914911816907438	-18.724287563470156
85	22.016465115045232	24.25071745652739	35.86084536837598
86	23.552667643362856	27.457407696423793	25.195981211331656
87	0.0019435114387222952	-5.744428597646564	14.751378245890102
88	25.99508101614202	23.871947859453904	20.141477056040202
89	3.9113197976701857	13.822840551767909	-8.161717260957538
90	10.021628354725365	52.612718482044095	-4.748437671259325
91	20.49932117413794	41.53985946612585	21.412293348225372
92	23.041699981375324	72.5925730803216	40.50917444334255
93	16.80503189902465	15.876555813281785	-0.19070225140725228
94	27.121395907834632	51.88799083833155	13.722424725867334
95	25.70472049810165	51.618899959873644	17.52323903228606
96	16.748467991250216	-12.935643618218206	-8.267953956951963
97	0.0008907936680258525	3.9091863082279152	-4.7022917462455
98	21.69866753300646	64.30940977584078	19.387308508912792
99	0.15298721370927676	-3.406264566893931	-15.954014326093642
100	27.815430838661687	60.433426082711534	28.249551760867757
101	27.143030043558895	76.94863817295466	44.817541574727606
102	22.604458360806657	-4.201944403072119	3.6551881180994066
103	3.044526373625709	-6.911599925435228	-4.727993243766994
104	26.99210554288113	63.09668797058586	44.89812146735135
105	24.880072351019308	63.406639723728794	14.75418738260247
106	0.6482923279500831	-8.680974773833036	3.3557392626333655
107	0.0037506083109315443	-16.120730360507395	0.6131704393555824
108	22.580909234735426	52.05415366595983	28.90331005513901
109	23.066447239850987	65.59813680267348	32.458755763502836
110	1.3207095587993476	17.541410180853983	6.0406005165688015
111	0.2812742280006753	-11.826472688651013	-9.457941618784643
112	2.7872639588051107	-10.024171121374904	0.08982244420299601
113	7.416588955596439	-10.456590238749406	21.04825215552649
114	19.705830252803576	9.948157873658523	13.762782753019211
115	13.888961486588492	7.6210265984730885	-10.839725537686647
116	27.58653777382351	57.202587349048045	23.024042402803744
117	21.208923992863525	32.52467508111124	25.475224755915132
118	22.14498718647535	72.33604604393669	5.681269442183726
119	12.003060021032281	47.541417488694755	3.2695500755071762
120	0.06736823954887522	57.172910109546606	7.65056653800788
121	15.260361578602069	14.274500015494189	12.577536090325879
122	19.359357295128433	41.79810774203037	16.9573916917397
123	22.542806105590792	71.17883434526694	6.016693123190258
124	3.6349246394432577	-1.8435509618652919	4.570916040508294
125	0.6876565503014336	30.269560430198457	6.713782181749011
126	27.890931227633832	58.09996655032077	19.19151606197508
127	0.009719422578406538	1.980183748565544	-0.5278560344791714
128	22.932443328144892	17.515103179177284	12.557222423886643
129	27.321228409968914	37.40245693738344	10.833341622402983
130	9.96449883083642	17.064338780089717	2.9764004284906562
131	0.23616318826417926	34.09112832188343	9.543079376856568
132	3.964220150703597	17.020272954536047	6.47416676705307
133	20.39588695628734	18.698506442922906	9.989070809616415
134	7.942717246676932	-3.3541177500485384	0.14719920791133845
135	27.553791944636068	33.93550829743208	9.674601238535665
136	23.42620375095626	56.29905622798501	4.516959564851291
137	27.715045096749233	59.82984358208323	13.33050295092993
138	22.826910049547788	35.30930962654192	1.094329863641093
139	0.000755807074427241	-7.074991420024173	0.3189798416962937
140	18.112297448936552	24.680671423102105	-1.1411962973683458
141	16.935975594108534	46.97648603038684	0.2718432803660278
142	27.152833293050055	35.28977787000377	4.312013205176971
143	26.242297538552812	46.43616708683327	0.04354552156399194
144	23.10715487882711	51.86816914929114	11.1767964228094
145	0.6482923279500831	6.9692523331791705	10.277923503289712
146	22.542806105590792	51.55720698480818	65.78112862310026
147	3.672643701070823	-9.262759156594477	-4.514480887433152
148	21.443854130260114	34.616159902669736	-1.013199515467388
149	27.372320610545945	71.39271727709273	27.572555320631764
150	1.3753506959366262	16.07822287791835	10.038532777018855
151	8.540389962516779	42.08152747177342	0.6427082430442326
152	20.115027563625326	35.252982973709244	-0.04598289402809641
153	27.88903596338559	68.58708757896352	14.532842737149647
154	0.1578492020856287	10.520443489824947	1.9580313801863696
155	7.8395130408952465	-6.54084604625901	1.774768119006282
156	23.533443991071692	24.554379349874953	1.5793310167205092
157	12.82394441469595	-8.903693276893527	1.419313927794473
158	27.020627941481845	42.20216219219239	17.78407430924996
159	22.729631843853078	73.09253128001332	6.913706568062018
160	0.009719422578406538	-6.697598905731005	1.8622200648844611
161	4.883232840266861	-10.25050596937838	1.0071409831928833
162	26.644192017649466	62.7502454314877	13.717261789442311
163	0.011039407107593777	52.86727201765089	-1.33963810340407
164	21.438640748224657	45.10228003392943	3.802330744730309
165	1.1145387537938578	-11.642089707309822	-1.8128752225730551
166	27.134022741731002	48.90151403968068	12.139727534830499
167	22.395541971221274	67.7510449375216	2.1705925340127337
168	23.21453609724987	22.777183260390355	2.311703847919091
169	23.452721610927146	63.89182680282419	0.11508629400110593
170	25.893065701384995	45.33234030027335	33.30116434164967
171	16.0516028360599	34.5413944431733	9.591810848278513
172	28.021001671758654	58.02326382209805	9.591810848278527
173	0.21291154236494284	11.655305303370785	9.591810848278527
174	16.456495437325184	57.25447483878554	9.591810848278541
175	16.573230562742044	73.60775555343588	10.333515183675665
176	3.3896031377601936	71.85504184019634	8.942682208985339
177	7.223175150996688	40.18539431372821	8.622532424015937
178	27.10629348162324	63.18263757442514	15.284162523137837
179	8.433307204116483	63.69326349734715	25.368640265315264
180	0.005967579222136849	-3.604327463064763	-6.326614566340464
181	26.827567118190167	77.40794146673703	48.31610608909775
182	27.71093773590514	73.75512889730226	45.17317857561032
183	20.8311511057369	55.982834317335964	48.23781821612346
184	22.260777020767012	78.65453119546333	45.31334296495105
185	22.638384884944195	78.45763416728116	43.06615684460978
186	0.22492695592472892	2.686192630104985	-1.274342294974268
187	0.005838969795859339	6.353797232147875	-30.23224607531056
188	0.8978757000242065	-3.3409892246638004	-27.639141629116043
189	16.99882358401428	38.17284811232517	30.362810987446956
190	14.543437516888764	13.89998100901475	-0.24326811693713335
191	0.9713613745005898	2.9103931220365347	-2.053808743736493
192	25.965601100018638	47.51171991654621	27.21493724922581
193	4.30199865696882	-1.2995279927689305	-21.242515607535573
194	19.705830252803576	65.7228764740849	41.42990021019766
195	0.1822701046987319	-3.2143367987632514	-11.016533494870092
196	12.9641364534686	74.55196432288085	41.79720935060017
197	15.440499001756926	52.458135285257924	21.769531615513976
198	21.69866753300646	78.17708776736696	44.610522666845554
199	19.8266386856237	58.73975640977034	39.78611217714479
200	0.14933988160019923	-0.5539081110705877	4.156667422209314
201	19.015352697662347	46.24610181460006	48.85203861086909
202	16.670427213233758	48.80947753404365	19.346700239037965
203	26.796431659986997	68.76091261907241	37.00130605649326
204	4.883232840266861	-5.603643069151728	8.681516616497696
205	9.608137700762544	14.77721438143075	-6.000389680150756
206	22.659586869241394	68.25319395165121	30.388460535923656
207	16.91379169968039	48.354271383620144	19.58017549728575
208	26.199228704801005	42.66505172053511	33.17202000903128
209	12.547803339460163	26.125822473105362	35.726125189025495
210	1.0897314202393122	-8.095441870729399	-19.322281989870262
211	0.0028249349524862638	-1.1381609390431233	4.522709772084163
212	25.179262516163742	65.22226363436185	39.84328285392134
213	20.8311511057369	28.642464630839328	44.52135064877869
214	3.3896031377601936	-8.850648909110589	18.31622952062214
215	21.053659400928925	34.65863232002621	49.77639235310104
216	22.834940531095153	41.15117864596006	45.667003304892205
217	0.013148631575765214	26.576492409360338	45.02097683295342
218	27.649134357500188	48.490643903614846	58.91004646951635
219	22.510648455251502	44.19720038278328	38.32439938562368
220	22.580909234735426	62.17885079599903	40.4265827064783
221	0.12345414794674041	12.432686888905417	34.32038466124915
222	27.553791944636068	56.25179549021328	37.302919164550666
223	22.775633632142842	42.95947247284585	15.585002467549913
224	2.9423031725364996	-9.687579940792745	-10.22077741074613
225	1.2464378445955813	2.448313934510054	2.7055586451958824
226	0.0008907936680258525	-6.753748823737521	-27.01971742049164
227	0.21291154236494284	-5.187715986789865	5.372795028512118
228	12.948241032146434	48.39377726411382	40.34559797984424
229	19.49991233105537	37.654322158789824	44.153574040908445
230	0.011039407107593777	-0.030732112445233994	-6.319631960168831
231	19.359357295128433	52.94484662222936	37.05013233318278
232	15.11429155698694	7.033344134712021	15.177957341421887
233	0.1578492020856287	-10.612251913445157	-10.012478518495445
234	21.7966574808078	43.67349769937343	47.638636922874674
235	6.8862106040472115	9.525492738477624	41.138064712668125
236	0.688127222052835	6.2749668514109285	-7.994585697392442
237	3.3552983510183325	-4.9650380181257585	11.073866471337169
238	22.792949316842915	40.937353978577754	25.52224507249963
239	0.08396959394326119	16.17949890144872	12.525430653051904
240	22.938743768003956	39.094546166251675	12.219932218968456
241	14.543437516888764	1.57296201672641	34.87765557766177
242	16.80503189902465	25.48480657013068	0.7876047267963826
243	0.0045520284392623735	-2.8609793618786217	-23.09857758442445
244	22.5489753977185	45.54484384739358	33.06226371470054
245	4.339638055697812	-0.16836274788686634	2.8657971934192457
246	19.705830252803576	39.07293364397169	23.210014140237632
247	27.167116733949143	76.05562051060878	47.3286762750282
248	25.630681532608243	37.92515673952757	29.268540995984644
249	20.83567313804292	56.4720936841152	43.41774876322474
250	0.0028249349524862638	1.2246111216365176	0.12437543783372451
251	2.8225836291917634	25.97343608939193	28.671662272793405
252	27.121395907834632	48.3064092699594	31.990875023689174
253	0.24001755172769929	-6.1652030329044205	0.4785657842228943
254	26.928927243127866	56.62194591522942	40.21210313041549
255	10.085915254700748	2.2820920680826964	-4.7139544018655535
256	1.2464378445955813	3.550074248423078	-6.251021485700303
257	22.64680308107486	61.43243645822516	33.270475639096546
258	24.415027507774	33.65232616338421	36.633550275067066
259	16.80716702578724	39.09836270542933	10.32667679242882
260	13.888961486588492	2.8828270293056395	-12.51798451534
261	8.414349656823024	12.774036442635929	-27.960701881618988
262	0.007937767305453678	-2.839946152974015	17.080503538847765
263	12.88969672316873	14.896857587297559	8.917242513942515
264	22.826910049547788	24.942511793593777	31.514847907454556
265	21.236544659178822	68.52996753811293	45.541808746245664
266	15.788751825883171	3.146134229581321e-06	-0.005063815941189542
267	19.50231143915417	23.300707745182628	37.20920777245013
268	3.9113197976701857	-6.702275868858804	-4.121038931550865
269	0.9713613745005898	-4.316509859866019	-8.790259641659691
270	21.74261160348369	9.385138507841074	33.38877064749996
271	7.8395130408952465	-1.5611464196540865	5.108489921696375
272	15.66298931256335	3.4154882377430162	55.92490158186843
273	27.4209453871554	34.825806825169394	41.449333731582506
274	8.963020489742044	-3.080960086543425	7.145815067096176
275	16.670427213233758	0.2923044900316736	11.328635762395672
276	27.205420436595197	49.28684189708816	33.96249437719115
277	22.464635157036746	16.18258359464453	17.37419759522537
278	0.0023487526343456476	-3.57027419190607	12.055970301921457
279	0.23616318826417926	-4.389755980628176	-5.331035372351395
280	0.06736823954887522	11.328424532901405	27.454954900151677
281	27.422498007349855	32.43681063621429	48.77849117874905
282	4.883232840266861	-3.365605737340263	-19.246411404374058
283	1.0941569496003907	-1.8008832754824748	-35.9578568955261
284	26.539428766450307	16.488380499091345	30.11129219322692
