# Supplementary material for: Graded recruitment of pupil-linked neuromodulation by parametric stimulation of the vagus nerve
Source: Nat Commun. 2021 Mar 9;12:1539. doi: 10.1038/s41467-021-21730-2 (PMC7943774; doi:10.1038/s41467-021-21730-2)
Supplement: Supplementary file 4 — Source Data [file 41467_2021_21730_MOESM4_ESM.zip › source_data/figure_S4G.csv]

charge	-20.0	-19.8	-19.6	-19.4	-19.2	-19.0	-18.8	-18.6	-18.4	-18.2	-18.0	-17.8	-17.6	-17.4	-17.2	-17.0	-16.8	-16.6	-16.4	-16.2	-16.0	-15.8	-15.6	-15.4	-15.2	-15.0	-14.8	-14.6	-14.4	-14.2	-14.0	-13.8	-13.6	-13.4	-13.2	-13.0	-12.8	-12.6	-12.4	-12.2	-12.0	-11.8	-11.6	-11.4	-11.2	-11.0	-10.8	-10.6	-10.4
0.16
0.28	-3.6389563054611216	-3.672650367020964	-4.763347301300705	-4.961755468805656	-5.433505325935258	-5.275568528436352	-4.744917414446874	-2.7863771970838513	-1.8800501845259916	-3.063751392396277	-3.9264024161379467	-4.6552241513225425	-4.7943858663984	-4.8178735796264505	-5.530667808359155	-5.823589993329534	-6.328557880771918	-6.76138147575675	-6.7391175340152	-6.586709275951222	-5.703725527723293	-5.164834422911362	-4.709756017455263	-3.45257247762099	-2.414944078730848	-1.793542214889257	-1.3669287828544086	-2.073675483052142	-3.013893391642533	-4.935788359871246	-5.924820892756017	-6.460591256350504	-6.781016914606646	-6.79512035254271	-8.124026800729872	-7.898258868624033	-4.814886447113437	-2.43450483648126	-2.718006037784754	-1.8659013768600516	-1.7243902724028786	-3.4325521134247836	-3.970261915663393	-4.741750611933632	-4.628506063323897	-4.446438462708528	-3.643538539098529	-3.5485462088002038	-4.557612449448136
0.24	17.664648427497724	14.561770091047578	14.43071648664602	15.24672330359148	14.864578318829118	13.52887071479816	12.666603443889983	10.76806945814991	7.824268652504628	5.539862728004238	4.467801815268118	3.163799905185641	1.4779815985314997	0.4686675398000091	1.917107690691651	2.5656336095538563	2.254918473986436	3.320537227362877	3.5630087552545007	3.037277437599897	2.608568565954698	1.9997997256966755	0.41097168465353207	-1.0329616701661877	-0.5312029233442956	-0.632165664464722	-2.0984114995109593	-2.7922762286058997	-2.1582844645694195	-1.1761913544288802	-0.9281773926312695	-1.5739569226039407	-0.9833163060687014	-0.4760459626271114	-1.0475706249238215	-1.2659104078588257	-1.0431524999381168	-1.7515745965959653	-2.5897526411313976	-3.368093269907405	-4.186067962811791	-3.781128892967125	-3.6997492286687717	-2.7800219556671237	-2.2511074628737973	-1.323446565275887	-1.510179980006285	-2.5030485252889036	-0.879873210033864
0.56	-24.60871350945242	-25.591102624290677	-27.90941326477401	-27.14158812555727	-27.160463178909822	-28.444048292797397	-28.372555832459483	-27.43146408294794	-27.982300695669082	-28.189858018311824	-25.07506468946051	-20.489738719764603	-20.43897521870656	-22.113013940131836	-23.03527860491981	-24.182226951709154	-24.202266690320428	-23.54733408073254	-21.65490556785595	-21.844294581127542	-21.27570875200871	-20.863692573839728	-21.56265926847327	-22.45140843637465	-22.594503791723582	-22.654028328767552	-23.16418919063473	-22.753370854200625	-23.36559747572406	-22.215743683190908	-17.992956222315826	-12.019204011514546	-5.2483956475279285	-0.34768948182512815	1.3397121401202696	0.623245895789097	1.0158011433300231	0.8061652852998265	1.1205483208676128	0.1933755562328514	-0.24901323350992755	0.6732505372362851	1.3401557964775321	2.162828985385957	3.128638712648396	2.886078079839521	3.2221811489262535	4.558156634222655	5.057700212235829
0.32	-3.820681591260879	1.6726183842062596	4.367228485932216	5.775486689553176	6.472461450370616	6.987831704200474	5.322673846044253	3.5564551224250636	4.652133616606008	4.593055335496729	4.303765803877965	5.11289523144319	5.779339614284922	6.795701142295428	9.525822122751123	8.630111873257562	5.794678194366369	4.509562375749738	4.644120657256565	3.5012058229823566	1.958155008947486	2.7240471728548954	3.397992419809569	3.2510783698581207	3.9768962247417363	4.1784309028766415	4.314943891038368	5.910564316838432	6.496617745225294	4.538821545354011	2.884248376929122	2.081098587208672	1.377951539086169	1.4917887544768718	2.7226545376670828	2.181648635584395	1.9766387019709981	3.793260927709696	4.822973351836907	3.8611595405145067	4.491865027061522	6.039825462833434	6.078255742148784	5.606277799300216	6.358032679381395	7.002204207190545	6.775031419335406	5.433747317215563	4.589205934216608
0.12	5.7332828071734525	5.943086851657782	4.267474032055603	3.8108323775438606	4.569743585424959	4.186597630179449	6.0249038741335	6.685788942243164	4.990921687242846	3.7834200200556722	2.3008099132817676	1.9519039467451194	0.4503308593296964	0.2624339467352428	-0.008787777809516228	-1.0204286288485207	-2.481099422174978	-2.6833642130804023	-2.7359955770317157	-2.4962668128638086	-2.90536542398074	-3.900992950912922	-1.2553773486994118	0.3979864848733712	-1.1529715315498876	-1.2675108581086292	-1.9196758175098836	-2.689624944785436	-3.740139925776411	-3.7831057229618708	-3.8572277385975084	-4.203828585483151	-3.8522089045157486	-3.764555770540106	-3.1043289853458447	-3.115013445330291	-2.9978183848137263	-2.850463815715493	-3.8017612223378308	-4.540760725313234	-3.1190179507643947	-2.2659632190531482	0.11410612817769561	0.9433496764100227	1.4065152596078434	3.3304290842289106	6.286195707232039	5.469101754906163	3.9587435658432355
0.08	9.485811193062318	9.628256270956214	10.286731126800404	11.680468799200469	11.626401186107287	11.689038846416494	12.064278699698477	13.00116532120299	14.364613017456492	15.5857586322051	14.808725719971335	14.03014003504552	13.803902539605659	14.543414392362791	16.33244665512828	15.816209739740898	14.314637745610128	14.622929161138089	15.667395925889778	15.695669352674912	15.68401841321004	13.706015079978869	9.371175140048052	9.220410657406376	10.971072754679156	10.747681005947953	10.629312690203193	11.12369069427804	13.296729908820126	15.506286029210827	15.95274709049103	16.757350695192116	17.80156931023066	16.142456197913106	15.934943731534688	17.330027530048795	17.11890919739801	17.081244450851855	15.40733461033868	15.784440906097515	16.24561199613946	18.11762037300467	18.25686217424328	16.541014374541234	15.718606163830941	15.589961487235257	15.584555360515964	15.691395970068115	15.269508298864807
0.04	-3.60741952484058	-3.668189746248906	-1.934693207949266	-0.670812030406438	-1.2685591257713043	-1.8530188171384978	-2.986561613349373	-5.145478570488059	-5.112795702934804	-5.400878581520509	-6.99742528497633	-7.725773159626868	-8.287388077085488	-7.860097015595343	-8.106781151824116	-9.033939461116802	-10.034892327336507	-9.315250872207336	-9.849161104622674	-11.251656386895938	-10.529338718953326	-9.64121055739163	-10.189104750805356	-9.446594617837789	-9.127876426732975	-8.629223218833538	-8.757320627011502	-9.915597299947365	-9.619570731229679	-8.29798435415615	-9.51247726200993	-9.616808378546502	-9.869448827509629	-9.803111175069311	-10.007748111967217	-9.691926658159055	-7.639307514107507	-4.203860561339091	-0.6020092586543626	2.104947915223036	4.374586139554992	4.748899833964927	3.7353789112501374	1.799315686044153	0.523387859104389	-1.304586089752945	-1.645249630589916	-1.856427069713419	-3.498218271902765
0.06	15.317365219834443	12.61109978586731	12.70083244697824	14.228392332533844	14.391670257383453	12.947545638292397	9.87891021370308	9.328898523222989	7.20794322713499	7.000472923370111	6.615737305422471	8.264968500333168	7.771664195202774	6.83669092896929	9.416772463442513	12.107676392580743	13.476232513106709	13.864355883644308	14.474446687570591	15.081097532440566	15.411277029239173	15.550492202248407	15.58421285408508	16.62705368321795	17.269202348139075	15.768931852292198	15.044009469112083	16.723499214688943	17.37437496690086	19.157292689542814	21.062530803424863	19.400508740664023	16.708324201605876	16.962717916907962	17.957963253057727	17.307559985701857	14.699445863130578	13.917295818918575	12.812715441537819	12.235779162423697	11.86426298138835	10.957576465492352	9.69335483044651	6.874209161509256	5.103331008570649	5.98487141923809	8.850577145877992	10.510612030721433	10.158658550496
0.08	2.4325880211047277	1.7246820662204598	1.7927558863300348	0.7265793568135521	1.2083501931920964	0.6174015211598061	-0.07765304854356714	-0.4678790895772593	-0.25708946971646895	-1.7480176478310625	-2.890929299329855	-3.232071938957475	-2.906086478927648	-3.6072599863515578	-4.195975101876257	-3.2698380721821323	-3.8914630249514772	-4.661441278330862	-4.921704650978768	-3.7732170127693507	-3.2361603037147617	-3.3684595624673435	-4.030461484243872	-4.980358781175646	-4.986485888893128	-4.5168628810576195	-4.442283255387501	-5.135876412756744	-3.7892490415967046	-0.34732549782848565	2.601660740006203	5.793304391087695	8.479632852434015	5.822322715450589	4.767697876378158	4.175449767332189	2.3424774714515095	1.180282132971918	-0.13755545534016278	-0.6650270134468883	-0.5213375253613677	-1.9673767712574062	-1.3665424212897221	-1.4211475649926797	-1.1335346091659844	-1.1230773029665215	-0.08108733358658071	0.369793166921319	-0.052839580995353685
0.07	1.8126914479338652	3.2423506015416663	3.6676059029508252	3.2728162182982885	3.27503640931036	2.289771850067602	2.289166460069879	1.2092568186992594	0.859728249531976	1.2822654862709157	1.8279166965383382	2.662267654193421	1.8428161544154165	0.5095384167834638	-0.31740225423099133	-0.7328794687029472	-2.0759171794182194	-0.825167321973062	0.3718878029231547	0.14072062022736276	-0.6043738797625053	0.014741646957752153	1.2738337147438088	2.018475550409647	4.269881744749242	5.746382329451315	3.601455788460882	1.6577213388969554	1.323313816930451	0.7885520814817539	2.0081662886222276	4.3269233539797085	5.292983179306802	5.371714919910431	6.222474912398184	5.502887789382363	4.7887260258270175	4.288619789830165	2.5798067567868515	1.6130102035981793	0.560927764111689	0.7995418395373122	-0.17607803996067162	-1.7104471733854396	-2.094381210476513	-0.933092363571582	-1.2582076969567453	-1.6580463920484192	-2.133425483501263
0.07	-2.436462243923472	-2.7374357800379627	-2.9535983517509052	-3.7722163237460578	-3.72318507814699	-3.3451293203187618	-1.3297884154898938	-0.02515373030632162	2.1909117074526634	1.0875360210459206	0.6543606744282897	-0.7058133420843689	-1.5513341184993763	-1.9110915750245425	-1.7600474025322939	-3.120411339572435	-2.9419762790386272	-2.867135166962818	-1.8733433473542576	-3.0002318147897213	-3.550823827109838	-3.985398285215801	-3.821502931225524	-4.599775548915908	-4.170296161088082	-3.3733413286118434	-3.338327008158302	-4.142732004776555	-4.561217429360553	-4.9571212059412915	-4.047576304043751	-4.138630936542462	-2.66672398633888	-1.8197133795374754	-1.9118873781298475	-3.301646235511299	-3.225809587495718	-2.971873442425121	-1.5471914503125106	0.06447366972520996	-0.7860834244265718	0.6838632654156527	2.158026746729419	1.8192270614293307	1.3416117455652667	-0.7472290930098211	-1.785697331640229	-2.549693560884542	-3.5901655644170134
0.04	18.24170689711839	17.52210556951158	17.35579794436096	18.050962384862828	18.144040793497794	17.84177811468828	16.436442407445753	16.753164212351322	18.403538917360223	16.398302791722855	15.699992768919287	16.121920474512507	16.803377192679264	17.884091307584058	17.7578281582323	17.790805619557034	18.654632286369292	18.243205664654624	16.318773592731773	15.86620541304319	15.09341717855834	14.451156910430853	14.224922964049583	12.558058512378423	12.945682500500794	12.682231060216594	10.920655158777535	9.694374502973176	8.528170750512984	7.600790739644097	7.265540694270669	5.711267627282268	4.411223527735643	2.5866476964350085	2.986267564795199	2.829733748995153	2.7554763793668826	4.051616055734598	7.50871315697303	5.752209593357648	4.605272557237072	3.1665262165141854	2.1809882690417908	0.6509572182697525	-0.5310494883410826	-1.3289084959282889	-0.6229539336921732	2.652212978949734	4.967238880916469
0.16	-31.74390257182789	-31.411426271343167	-32.25822387864977	-32.87288371364407	-32.83894736289229	-32.84533687547848	-34.03743694830484	-33.6530627325521	-32.451617680202126	-31.130261878429003	-31.128082122908317	-31.175296595132416	-31.2918846065363	-31.645617399243953	-31.32177999428157	-27.587716232817115	-26.289638848674038	-25.924598523076305	-25.5119756244476	-25.72289229659551	-27.126321963722155	-29.100253597086457	-29.130213361232336	-29.352743789342362	-31.097976329992207	-32.03087386386253	-31.207037774880206	-31.117167908481726	-31.61277459259648	-28.792408365565173	-28.448226319476646	-29.37431597798593	-29.622633907524566	-29.908450548754516	-30.901992658324843	-30.753047541897452	-30.661028094710232	-30.471778137160385	-32.407836631424004	-33.10485514269465	-30.67099955667181	-27.159552069360046	-23.38954986227047	-20.99278916169463	-20.65765740562182	-18.59586755709823	-16.11495833776378	-11.29626791533589	-7.7247868464567375
0.1	6.758621788807709	5.753943173353711	3.8885774499675776	2.5483542343397474	2.7395774717448873	2.0097126562586496	2.781705339681942	5.969249516950974	7.748377202310586	7.965617433221091	7.463314266982458	8.816967366823256	11.596158920184031	12.425040481882952	10.344384035199802	6.728174137696961	4.442010102161127	2.830402953099572	2.5592456102897287	2.4003471202094246	2.3819663097382247	0.4402076724159585	-0.07709179151591883	-0.46183054090416675	-0.2937894906538787	0.7498294363607627	1.48847133292427	5.579453607902373	8.762782839282174	8.436512661291026	7.269073127738018	7.063030929748457	6.991580665719702	6.666096456381148	5.6601519710917	2.920164400167927	1.2436503311049663	0.010241922202055775	-1.8212389039534074	-2.8212913123590013	-3.359074083174697	-3.0222786036733496	-4.21045620049933	-3.668355233973486	0.2827724682695347	0.0041093070929747455	-0.1488213547577999	0.5733293966038744	1.9100629895405277
0.16	-8.195086357438683	-1.9925122836800426	0.3085524710155454	-0.34267423545925624	0.6828137469093036	2.7373557582374275	0.5692044455726375	-0.33675113298536985	-0.38551428809486765	0.13687892776168553	0.7172892339167021	1.2018136720817552	2.3975429853683465	3.7871148974021906	4.234423430645961	4.955833047489762	3.2838021364237733	2.089630237777385	2.9975606401364416	4.509141917706614	4.933082952636411	2.9739865004332984	2.957167775230417	3.7432976035822776	3.1664881920148105	2.166484638097785	2.5555651661016725	3.1083711091602595	2.062530604596688	-0.4288497250818466	-1.7326602294235443	-2.85362967764668	-3.7377273165836584	-3.9230893787431143	-2.475919715090768	0.21148756875248864	0.24218790258596812	0.2083320690699395	-0.4127001733040032	-1.8660145302901299	-0.9526398566879095	-0.8279080879305525	-1.0664751006639221	0.623671921083016	1.8246203525134632	1.157387871354942	-0.2964042553927584	0.2940371202488308	2.4388818251935334
0.08	24.642712695715005	22.70268062606671	23.25934251645188	23.526095682577846	23.346883125054532	23.726113331691693	23.51647856728745	23.8099786014685	23.924392296284182	23.422715366387607	22.022619733786527	20.997826247140836	20.800346860277784	20.944481177103157	21.029841296779907	21.84864598033424	22.377296473492052	22.09221257133902	21.7014329181072	22.23731790184074	23.787685592517533	23.28084770072435	23.159544802291435	24.64891900780843	25.68302437680302	22.929939161199314	22.154604025783684	22.780776921458283	22.970709186514398	22.2986945960358	21.099821829682483	20.73538112578744	20.482847980014228	20.015140624311627	19.799080012550334	19.303487694514473	18.244566486257455	17.192699382218095	15.467580727112022	14.997150151770754	13.64552227369245	14.069037516523792	15.889444084097462	16.054623517594777	14.576776429399928	13.006404226637102	13.786831730420317	15.14068845393139	14.432638666531489
0.64	5.450717122501139	4.7399033135801645	3.6001754954654572	2.545891517877301	1.9541196905425338	1.0426312360341186	-0.14105213299887964	-0.5781865674657922	-0.10847323082550275	-0.6085030816061519	-1.4254967765878348	-2.0581667433743505	-1.9306975825938792	-2.0926335390107482	-2.5575245074795063	-2.5117430899788786	-2.956403013960916	-2.26413461661366	-3.158227977356013	-3.984848564859327	-4.86731486828824	-4.980526943540276	-3.2730483093104894	0.6234997652565184	1.6338409620659249	2.5499432425240727	3.801469440130994	4.412658954111301	7.81390197463751	11.351359903629621	12.977869703495351	15.010415593802385	17.150275930856132	18.646518756268442	19.22479669718455	20.89253309474514	21.574571636292	19.21617686210694	18.972111514419247	20.543067001342003	21.459742701996895	20.78120042400524	20.752603437018387	22.186973897164115	23.946035860367054	22.023898728748925	20.112003250652116	20.389495491499197	21.720564109808883
0.05	-3.9228754237293018	-4.06959935953585	-4.162250814079663	-4.221511698385086	-4.49245897316213	-4.773998091576885	-4.512319575988741	-4.307805386890969	-5.356915061338036	-4.694574469063767	-3.992737994433199	-3.9893841807304966	-4.036018078910878	-4.212123998831203	-4.2977891428267085	-4.615188429491553	-5.216816884099082	-5.12133641804887	-4.327322699919208	-3.2729140284996348	-2.6243007682767256	1.6378874275713784	4.801065302419403	6.071041503036028	6.2348654864453295	5.424024898555814	3.4631769855066707	2.0245804791473887	1.5184096950540535	1.108306319094794	1.3031360840528663	0.49293723108071674	-0.9454509437636887	-1.9047696339357358	-2.0238790692742654	-2.4377989286004933	-1.8810330532281228	2.0385472196280148	3.8919593734472215	2.5037206037710504	2.941447533699602	1.5812045687975953	0.22856103786547521	-0.20877230204995811	-0.8994098433653122	-1.1620414361140874	0.17966475003461113	-0.7802790783041758	-1.2197722454677944
0.48	-23.588088347652103	-21.846388102532785	-20.479513623908417	-18.160220944050785	-15.30502271919488	-13.080300587773209	-12.708855194138764	-13.402916582442728	-11.126318021129507	-7.51322372927946	-5.395438184540097	-4.156361685315346	-4.158583849162056	-4.528284223991633	-4.777789717296571	-6.526156398191503	-8.688904579341468	-10.160761384975316	-13.335983039166805	-14.869702131104248	-15.37229773277057	-16.120868711228397	-17.46082172071108	-18.02542493594197	-19.064752662671623	-20.78731646602192	-19.37392677189571	-19.37752431274542	-19.337381350932105	-19.248650406364952	-20.06163395050484	-20.286583069189277	-20.237176769766627	-20.83780929253148	-20.933847065345958	-16.54548785254687	-13.643690186311389	-8.872993223518861	-6.9185868759288525	-7.875319862281955	-8.684107095237835	-10.580230641238074	-11.626404260031194	-13.053440710496034	-14.237358810201087	-15.10054143647995	-16.045217494885875	-16.88350976204758	-17.792202325191056
0.64	4.41763590628598	4.5223101244845765	0.3303066836570707	-0.8847027276553661	-2.718229653196886	-4.518580566578507	-6.104049661561653	-6.332306534850844	-6.994087110908808	-7.543219645222933	-8.13492066010668	-10.11723884706668	-11.22574226139124	-12.227344134501521	-13.308549668284122	-13.42167044429982	-12.583041142538967	-12.04492344283527	-10.267000283785286	-9.092108525514874	-9.70719887135251	-9.900642067851962	-10.929302343282657	-11.527868119828433	-12.227373423370281	-12.44571419090095	-12.721560365476527	-13.047412471520495	-13.90511485678281	-15.216909147791661	-16.54411312193257	-16.299482725441983	-15.278592077954748	-15.097524968888933	-14.762756606350578	-15.498931713360442	-13.980673440215106	-13.950698060066493	-14.35679444214432	-15.306497663518314	-15.04041167062713	-14.808115604697718	-14.428208750838344	-14.076071867141174	-14.378789930808324	-15.090314959970286	-15.833043000894364	-13.138552857527543	-8.058032239032464
0.28	9.715539047061824	9.476915932316771	7.68739047781753	8.17386481082778	6.951581355808642	6.031166894193532	6.748117502686611	8.288813319020264	8.196019778293078	7.1676217056136835	7.381256075544059	8.887081640165519	9.209441837970317	8.616179774578981	8.552858869069851	8.579761389022252	10.0275027811267	10.80780425330029	10.820918708063317	10.197090199426668	9.945046640639916	10.040426642273886	10.352324696518863	9.050066538655472	9.44833631307776	10.761080020351258	9.89693394305678	9.596237528289777	10.671277010577612	11.416432939309146	10.661506255282475	9.370552990980158	8.893189042361229	8.679264003219714	9.143303431700119	9.614708194739293	9.302562437935109	10.036106878165043	10.690266297859665	9.173997468707142	8.553956428792958	9.584508142623733	9.89558620246406	11.043618830569486	9.394167595656882	8.928673341251098	9.284930850495343	9.376687587023966	10.588976697735362
0.05	-13.063447040827967	-13.854670746135625	-13.971105051242759	-14.144559474938063	-12.30229187716111	-9.58665022094334	-3.973833436458392	-2.6326153573403985	-6.656637236121028	-6.240625944545528	-5.531429224048935	-9.491934288559321	-10.134630039495505	-11.066995256950236	-12.14630814864421	-12.273850243678922	-10.988961025956812	-12.823710949596673	-14.772663453843961	-14.189958431723255	-12.612752474623719	-7.5103658480496165	-6.221561327105022	-5.744936075190907	-5.320650519279994	-4.427237942681231	-5.975253254413275	-8.08117342536488	-9.439688241028009	-8.727547465572783	-9.739855782064865	-10.894111477281385	-9.996436234784142	-6.455084933969616	-4.958739407478603	-6.114206186328644	-6.412923739432287	-5.217671318203671	-3.462318047332232	-1.7068027868903641	-0.474072368149109	-1.3257339240129795	-2.0300755838632227	-1.598618072286655	-0.14777333033518403	0.952283828253357	1.2439662992433114	1.6547410167412977	1.0135797163271718
0.24	-1.2826641069632174	-3.066405535728123	-3.291517644121768	-3.756619272425233	-5.0212729691764295	-5.290138523451581	-5.230204106538459	-6.864661104108826	-7.59241952503065	-8.430863816776167	-7.6330086116490605	-7.950860859439665	-7.444561370114208	-7.210599733951149	-7.548878965919407	-7.019442292453881	-6.043753205063865	-6.29563794088196	-6.194161856056532	-6.956559736855297	-7.560846331847202	-6.533854739137816	-6.855628018813832	-6.5823918285068075	-6.856056716272732	-7.71748042575603	-8.473788489304233	-6.73165520200039	-1.5677436428640803	-0.32248383575838346	-0.3958175726660329	2.5609258477393766	4.807325567931876	2.887910353268232	2.06338603768706	2.7877952729100244	1.735242837315333	0.7434716073850041	-0.09859890494996648	-0.8747200434311537	-1.7224663691956863	-2.2419788613686222	-3.3646601753579475	-3.189252670030463	-2.4336985129507767	-3.5428350777340825	-4.569370287606489	-3.8931623820261407	-4.631658763032384
0.14	-4.201035393129615	-5.653748460096409	-6.803249350538977	-7.430972078436447	-7.516522741104403	-7.9206377243727815	-8.21303284314051	-8.123554583663314	-8.262905640312098	-8.072773196532367	-9.010539103213901	-9.525541480898	-6.725428455687421	-4.333888979371338	-4.771232390634616	-5.810066921024493	-5.072181214976602	-5.532536011113777	-6.789277612747071	-6.888997810764032	-6.309543948032882	-6.341926996103588	-7.156739936260223	-8.155987896981173	-8.202716430181532	-8.222419074686073	-8.686410618888381	-10.160767544925896	-11.18519612703681	-11.290299717852314	-10.646504247165467	-8.288250485456906	-7.392289011222616	-9.113701437609443	-7.74476711421751	-5.95879913337771	-6.1336964454677485	-3.3590604550212078	1.2930157539033473	4.850461749568865	6.324410371607627	6.0520835582937025	4.256412359824125	2.8759007000368655	4.552985705608961	2.6649427831855235	0.7685011216174473	-0.7788271476235877	-2.4437560981596818
0.08	5.345852073894335	7.816941681721474	8.45141931000937	8.209643818458474	7.892760636196513	5.738273882609008	4.862135586852631	2.884717030553375	2.593145720290835	1.90322383575905	2.850484739453833	3.2429846741054718	3.5302175111072245	6.8937798101693915	7.834705463989593	8.034061320708702	7.283415981684854	5.4166058611330214	4.916847371801381	4.046764596178306	1.9357951475731312	1.2597718188674918	0.2630642756123933	0.3930404985416942	-1.7878553978146385	-3.2822228015104855	-2.883823677153046	-3.2575899283914254	-3.362729641810816	-4.267817700537094	-5.343999421708581	-6.107423172573135	-6.599218720982684	-7.212036474259996	-7.157117952714167	-7.407526673749167	-7.147172990873585	-8.130745410578434	-6.335946434829609	-4.274895802634163	-5.0361524726066165	-6.527971758123272	-5.778054405173592	-4.9914649811669065	-4.88604960612016	-5.232560379366305	-5.838965126594573	-4.174804705865682	-1.884147702331063
0.08	2.3107084876241117	1.3562000198268507	1.2065545358026668	0.02397631071322337	-0.3655160121713976	-0.6341701242223365	-1.4332695140436513	-0.937284823917544	-2.053903615526515	-2.560271329320834	-3.0285980070422127	-3.4592879839231117	-3.4303871696535566	-4.0586124217261315	-4.866875346105729	-5.062288215153458	-5.446926772681984	-5.59716812367342	-6.067875240220772	-6.648317124308328	-6.285884392454108	-6.774448919608069	-7.716690158071131	-7.884342850943163	-8.365652396561458	-8.145650955280722	-8.912147657858064	-7.681745786564015	-5.031728662328497	-1.412155845864433	2.2127643960141157	5.049650640852221	5.165725149181725	4.78075482317287	4.589433726751864	3.9152585790894037	1.738514258990726	1.1862248882881516	0.48447677595665795	-0.723164073898765	-1.200604360745821	-3.034207055299113	-4.482810408627927	-4.920805133179989	-4.3654440029539145	-5.160495581075537	-3.613790556768741	-4.702522797958423	-5.108843890097596
0.16	4.363787540234853	5.256758468899733	5.917495375589894	6.001942938374739	5.197704629040146	5.344361442976364	5.683111422980261	4.889481304925837	5.3401657559963525	4.550225105377294	3.3972613125665703	1.1021423189393573	-0.5997189745044125	-0.9743745601508067	-2.861462336909412	-5.399726023434795	-4.829364561701098	-3.44833253549605	-3.729266250290493	-2.160088784979706	-0.7943243039838421	-0.9027583799292671	-0.8738832446903331	-1.9488623425575327	-3.031330200472368	-4.9587530039759145	-8.447604903968056	-9.234808958920325	-9.437261854150591	-9.469694652925739	-9.495209789446392	-11.19048046774428	-12.90190633661824	-14.234011419423013	-14.406433818258108	-14.815073855280929	-15.614676937393043	-16.342878245632704	-16.63860915929247	-18.20325778461391	-18.023686706354283	-17.28974213124164	-19.58645668189193	-20.84800488501252	-21.54650215582867	-19.788728707503864	-18.00632896239975	-19.21985362055939	-20.989647484052938
0.2	1.3163414977385344	3.654500349023607	6.060190489226713	4.8862498322053085	3.5782380499023105	5.075535224326089	4.245887626343432	2.627932001729647	2.7323105314596603	2.2608409697620573	1.3594006045840672	1.1431080592871865	2.432249245717955	2.4047926374725392	2.297438348735014	2.5223789617637493	1.0662688205873252	-0.49537076289843185	-0.48057381111881625	0.21437356008027564	-1.4071476391826536	-3.6576742646314386	-3.7233614939552666	-2.036190632949541	-2.1898537821412134	-3.4614207160030475	-3.5507574029835496	-3.675080170413068	-3.030941335028402	-4.530943636686644	-5.404464231698469	-4.45289040273137	-4.87157134900373	-3.9952493786231713	-2.994392744965367	-2.552422813261998	-2.9636782474944567	-2.507094221907181	-0.08685200919364888	-1.9227556474671275	-2.555585286936264	-2.0573859874027107	-0.9954990507755923	-1.733164902187852	-1.4048527760210021	-1.4530791707297084	-0.9797868424041951	-1.0955715744677406	-1.7318008542722225
0.16	1.9949089495316201	3.6305297190136656	3.215213335486183	1.7883146982618001	1.9112551754246851	3.9520584334667745	5.188021140605116	4.330223209555712	3.005308074369026	1.2101186729644837	0.6048139917561031	1.0618478692694282	-1.2433703597888979	-0.9825654872638836	-0.27364225097520034	-0.03531437486542188	1.5622628063694748	2.313493170777136	2.4475773700334713	1.4465533297472035	0.5558757104494703	0.9514372536411742	0.1995207681073481	0.028663251443703075	-0.5374896672067138	0.42018825024388207	2.510104993232858	3.2675865819579855	1.8246620971600152	-0.07817896829293147	-0.569651456522891	0.39926408520646817	0.7728505322526473	-0.022819832112418226	-0.04277810901568557	2.032859136190183	2.059162607091878	2.967042306543547	3.3773194939087716	3.2654234826806885	3.6559643116477503	3.765150500597855	3.4509624147925706	4.150117830494452	3.2164755386755246	2.5018766536471873	2.778385016336202	2.7211038693206433	2.621817482041834
0.2	17.191700085923756	18.71553042553967	18.356677288474074	15.354218385720586	14.092254906384	11.880006849724907	11.571582522495575	12.247662440989586	11.855279622056642	10.022936865563409	9.725798166497043	9.710085228295085	11.372595530969505	12.766725901793706	11.07609195717508	8.83540848594592	6.369076049784113	4.6783901299446455	3.8052282591626323	2.7099799839395473	2.399752638097354	2.294873983489353	2.328543609477151	0.8406581754147737	0.10132617425357182	1.357804669975451	3.0718316675082917	2.9998774326971755	4.190893618152103	3.919580717649751	1.9819403994100497	0.7960266783864114	-0.269063385381898	-1.0006031274229343	3.536409562802177	8.509165733809596	10.73113017640351	9.129583055938198	7.945705554040515	7.458573497036355	6.99460786488055	5.408679072813996	4.182676413208995	4.403633607203901	2.9558080671174025	1.790615077938014	-0.0781911111665039	-1.4458681477236013	-2.5632748135150507
0.32	5.415257202451798	3.6001527668995195	2.369016416697839	4.882615676591186	11.21786515974722	15.961257110479082	19.925619864103822	23.147011701721027	24.70641921588482	24.497014150286887	24.931255309524403	23.91868937441137	20.78460843178499	19.295301097270553	16.658534227188994	14.61781057208124	13.492674255948742	12.613977290582696	12.663822135558888	9.822190956552106	8.467456541596746	7.2716080266231415	7.269150039083044	7.833000454692602	8.823646975705309	9.257787978513207	9.632435350834214	9.431088334377819	7.829588464441322	7.525342762259605	8.228810874616961	7.746158368624137	7.1753840659021435	6.649258015272139	7.952743821433863	10.969315978249782	11.21976008729817	10.39186869516022	10.908464709341999	12.96230721517611	17.47544106548034	21.588624999923738	23.9587150787803	23.503085677732514	20.022430435027502	16.614052009755696	16.391362127131316	15.575132600519169	14.288398927276035
0.2	0.3063200861029145	-0.30189540720510877	-0.6026801310695546	-0.4083545654301375	-1.815987665370443	-1.8850205391202124	-2.7452987611292343	-3.1280473756399303	-3.334989877109244	-3.0609241896760295	-3.558005803875453	-3.859732464011458	-0.7971848718012424	2.520158057420595	3.7647334189638144	3.066173492286218	3.6901708441851895	3.7210290519502394	2.862164785923234	1.2322398916064117	0.2896280115113399	-0.8890481177044407	-0.13192231720661596	0.6472359968105366	-0.11921070394242861	-0.7868502944527336	-1.4339414037230824	-2.385188514494587	-2.7139971307215447	-3.129461483280892	-3.4245296557515417	-3.8833424758002266	-4.6164660611983805	-5.450802226489415	-4.828113445524963	-5.013876383177184	-5.292824326797209	-3.7031846576153455	-2.4951043866577365	-0.5918601152932439	0.8790941635219625	1.539047684076401	0.7243986867712096	0.7780912801993196	-0.3926984101494213	-0.5866090041903647	-1.7115008975036474	-2.253274906101268	-2.7394013814963074
0.12	20.39552391901875	19.466589365868423	20.10866176420813	19.627973665700814	19.11457692672169	16.576667043916252	14.44788505465909	13.05258647308046	12.72975250067676	12.652800433856548	14.770328992864528	18.898514273973085	22.528123578068183	25.63820548037237	23.639764576430146	23.13986362234646	24.306166688121102	24.37748848828388	22.837715447367366	22.57169052712822	23.41918938189874	23.4143086627439	22.911441908629094	21.641665705147297	21.675909914460867	22.65955172661709	23.466924206326176	21.964024326430653	22.06429946047887	22.07925517844378	21.440231507277097	21.521198593787183	22.697163884192086	22.742034865431556	21.505726323580653	21.28263813802932	20.709095253186895	17.12735325286514	16.816247461988432	16.917679109786484	16.771202704996604	16.69811957615257	16.601847788828273	18.22694383164167	19.055756767338174	19.543744849707146	20.224980491648218	21.68546907439525	22.166182567615344
0.32	-5.926654228143732	-5.25287379252444	-3.9824557685503947	-2.161041982794103	-1.7455922949809093	-3.47992283337247	-4.692624591649945	-4.8538623627298705	-5.260736456286736	-3.8675058649263576	-1.5522809197178447	-0.22843530102269938	0.7435063050792081	-0.03509054267894385	-0.4511163733273378	-0.2744071766144742	0.2723448674412623	-0.21117520662215838	-0.9996617998376678	-2.285821285060919	-2.9021115044608194	-5.248472745919216	-5.712995123031632	-5.718519993665836	-6.3796097951471324	-5.710224243853588	-3.7580812515070363	-0.28315626909642333	1.43288240480814	2.1329540490458214	-0.33143560945481454	-4.096407476515793	-5.679310127275713	-6.974437052693446	-8.686160357765104	-9.765152028079882	-10.434438485201227	-10.140244619760992	-9.065135308126173	-9.120606071674558	-10.196320578417769	-11.773351385731743	-11.741977564575464	-11.064380498237014	-10.923950347395802	-9.594083056425703	-8.955550050859259	-5.677446518524988	-4.253082114381655
0.14	9.575464745131868	8.095037905902004	6.182293407986862	4.45997869819454	3.2830019387334914	2.2956765786782256	3.4546843578434263	3.870941746986638	4.07017776052264	3.0238039093229503	2.1471238058797866	3.7059112602346005	6.920428492030496	8.64291481988272	9.280942510818704	12.150379100148626	15.625919691215842	18.540562245969966	18.860478675386176	17.91462437721414	16.68464450101051	17.11287348232986	18.39059643502611	18.780824653820275	18.551562150842415	18.956474716347017	19.01524470752861	18.300135317074194	18.673435225749344	17.28014712444896	16.582987897386644	15.373166367410434	17.396532222032747	17.36433766610159	15.357110274678433	15.284256959504674	16.480518012799763	15.626769880295711	15.498436793510464	17.390674396916893	16.618899691142303	15.34039674880816	15.08238924005174	16.156516652601823	16.91063387856549	15.159154497511011	14.662205442365916	16.128649327823382	16.61451492097136
0.12	8.302283335634726	4.562743983506579	3.1755817557186106	1.266036792684858	-0.7288021421415536	-1.8096735910351143	-2.4174972955101808	-3.173866702060053	-5.090859237833108	-6.013877508563461	-6.696348693278061	-6.410401465700524	-6.843397009161663	-6.011250811651287	-5.480191159651078	-5.549095732759504	-6.23782017359548	-5.95638309646381	-6.331006547542032	-6.90007436157088	-6.761259002089687	-6.250295722133188	-7.194040408252974	-7.126600491051256	-6.94322168132679	-6.612204961692541	-7.31971292037305	-6.6320449496900125	-7.041958868452099	-8.072159507148704	-8.672446914994097	-9.285522423770644	-9.376721176467854	-8.00181550968096	-3.158369635711516	2.2932044891348795	5.134432421751896	7.084785973475462	7.343608115441469	4.9751644881414165	5.431211614714826	5.410772892202985	4.237606591945635	3.1075934722688316	1.7574097475734192	0.16339354879826828	-0.38419232241719214	-0.6506677022657428	-1.3205274465899421
0.4	-14.700258569524308	-14.413611168825618	-14.124862922463365	-15.616790418205362	-15.346972316554442	-16.422386302732335	-16.293109148599697	-16.499806081431103	-19.15754476346153	-20.109051031825956	-19.88532785839392	-20.12394798214592	-19.295844510363928	-18.171874229193605	-16.69003425190283	-16.474315760089688	-16.251822720573777	-16.469546359573698	-16.587638644711127	-16.669790395657763	-16.63300346789068	-17.017060099540167	-17.381269728836557	-16.148259468341436	-16.850571845079763	-17.20950515567246	-16.792411233687545	-17.072760565164558	-17.45298404972184	-17.513836300741147	-16.481406224399407	-16.809159881248945	-17.45475802544729	-17.497236639817572	-18.5830112739474	-19.424477712938128	-19.616635019695096	-19.95006195398367	-19.907316470393305	-19.388926067956973	-20.617063910228765	-19.52110357687662	-19.541414006128015	-19.57092900704022	-19.528630320967558	-19.418410596095022	-18.721079884226235	-16.519170777795715	-15.2377198740353
0.32	24.429407073086928	25.120346863057186	25.78742296351522	25.87108628628244	23.945658903565892	24.304985357237136	27.291400772422087	28.980294631895354	28.029833623616064	27.11150452784461	26.87650316993595	25.948273398203803	24.88264663670673	25.448795552644377	27.376612398338885	27.77254810798771	26.829988100065215	26.61369832212784	24.983935153259218	24.476370965725458	25.157491647485493	24.417520855502225	21.796843816169577	20.94219676658907	19.94819858430983	18.166096916592544	16.7048393895925	16.172936274635994	16.05102893747975	14.471717785384065	14.430461227753177	15.555950279729736	13.958311429524834	10.363541793167961	9.52294700616249	9.105650798256427	7.391112774787963	6.434624221929958	6.006925303557374	5.513937917724917	4.586042221350347	4.324937628217214	3.8604095568939485	4.374986521323969	4.268974879795657	4.341101152300745	3.1833246562022524	3.918505271273027	6.093757413185678
0.06	6.0390559631706395	6.228263924370374	7.345127162290282	8.479232141591034	7.659913691338694	6.191875033335066	4.410925531202238	5.062675402189427	4.657825864634503	3.8320759890834637	2.842928554101988	2.997189571785711	3.2069821756016523	1.7864535389886669	4.387945743574122	9.094538388428376	13.38941754139448	16.9475585439489	19.67053221419235	19.364837809198136	20.221477048218475	19.343249859781764	18.172655655740442	17.430725730093343	16.125654452117814	13.970656808129561	11.690025309861554	10.458949939978226	9.635457731895897	8.47878928013769	7.836018934730134	6.774202010258094	5.969267418074601	5.486701018629098	5.113998988286589	4.339683478036356	4.989284661590439	4.615007465550498	3.824770877937482	5.418782626524148	7.363989230366393	9.908828339786517	9.457205458595233	8.750653022069145	8.664167221859067	9.410199098437104	8.908626774313412	8.296836534937604	8.102789536508332
0.24	14.05297295215793	12.00966428855397	11.295054929832709	10.788324395894094	13.672280899295131	16.60394009965126	16.51429122573402	18.81074969075207	19.668628794229967	18.299287372152854	16.01917765916088	12.690278285676698	11.276105516910086	11.369102746780719	12.102933102752004	14.117266982099821	13.925729068678955	13.359594339357628	12.403478928665436	11.854866594443742	11.771189167707867	11.50562824895755	13.770546399346046	14.220902146549335	15.782552529190141	17.672660439592015	16.914817965907254	14.794566883858309	14.007037240294288	10.546363737715808	9.178175005700673	8.721738309950304	8.813171274675526	7.706836825025192	5.961612551401231	7.633378729375117	5.6725151837773495	5.3699542691242	5.66860625128276	5.451608442187805	4.3388754313298605	3.778445573247879	3.5012367604273678	3.5870637352974626	3.625876478270378	3.95089240185505	4.930163593150539	5.228366393868704	5.103741722688575
0.1	-11.20025825030541	-10.437455267596768	-9.756780156644822	-10.334386649260757	-10.287927102532684	-10.906929517641238	-11.070685148407748	-11.96767761602343	-12.150408521821284	-12.468619582758187	-12.664730959589086	-14.197303222456995	-15.408336427623958	-15.326850421580431	-12.44167788016179	-11.555033799632959	-12.294096262313879	-11.34625829823461	-10.91156173512293	-11.619982894059895	-11.680348424402062	-12.05859503741916	-12.41452780227965	-13.810872736493266	-15.576953974409378	-16.51961058763999	-16.508041955742698	-17.567611426366582	-19.07485067191825	-19.4986047785467	-19.229332704509495	-18.751306150843952	-18.231068689737633	-17.629227136772045	-15.933894539005742	-10.753607946573283	-8.75256411669875	-7.960431727060872	-6.87044752921706	-6.961128127210365	-8.025885994355505	-8.63803192223444	-8.803161316818006	-8.951285858580697	-9.049129764562963	-10.910955136122041	-11.603555036761307	-9.540578514895188	-3.37838917933702
0.06	-3.566712142842981	-3.6252060831878268	-3.785090709040354	-4.439252365930898	-4.218277499299553	-4.123820050333784	-3.2265012103319037	-2.9178110575719813	-2.9128364535142097	-2.831019444618221	-3.0971519798318354	-2.090508257403826	-0.9912157908556054	0.2896808719204458	1.5497024400393258	4.375641956616633	8.653960063004583	10.33167458730103	8.684297460705935	8.632828057920669	8.435538737344658	6.926993648203393	3.887828323215224	3.612420312504348	6.326467943323017	7.912498643371187	7.912837525058968	7.243165777145123	10.289403924381155	13.547191525885694	16.465985135039972	18.379664671584948	16.686048550868378	15.760174044412565	16.840866875880096	16.181210291645627	13.512134332146331	10.019199041812499	8.669981296561474	7.2098187671471905	4.592120429885689	2.1159595118499084	1.174374872623197	0.587518153858845	-0.13922091202509534	-0.4400557763855204	-1.0467721410341184	-0.9521024458405094	-1.7720966978035406
0.08	-12.843296709475453	-14.936866291687366	-14.893602327600973	-15.30797765383172	-16.175436000532777	-16.22203663281602	-17.042077564033228	-17.14976343796394	-17.363648913865994	-18.096243749324586	-19.248035413871285	-19.262225876708634	-20.04232666957744	-19.773392198257618	-19.371790325681076	-19.457123519099007	-18.810950706471736	-18.29279212367883	-17.26752989668435	-16.015519603332358	-16.588645739909225	-17.156839021562263	-16.677697029493913	-15.79507415673185	-16.54599657142247	-16.959721102356646	-16.986293045567805	-17.15361228846568	-15.396395346704068	-14.003267010753788	-13.65185385500515	-11.636435722851239	-10.999224499893721	-11.952087020925823	-10.98132501305674	-11.333009628396056	-10.62707901178716	-11.194505042302481	-10.794945362578673	-11.021404990151837	-11.224254961423341	-11.067121734612378	-11.36099037187573	-12.460023175995119	-12.391804407178931	-11.45452995230793	-11.050544039186889	-10.890884091835112	-11.193662524622098
0.56	-21.899734001510353	-23.367796433907692	-23.527921801273536	-22.85357339909472	-23.1178298963614	-22.246155224743625	-22.099616490739187	-22.12481450067223	-23.377380366750373	-24.454661946220504	-24.189424984165434	-25.448980848942178	-27.163405155949576	-27.802246511833047	-28.53688945178107	-28.905705272667	-29.890797454518236	-30.67896886208449	-30.744266003033893	-30.9374520145455	-29.8491974041727	-30.770814061888586	-31.136470154142486	-31.655747863081004	-31.34590550476392	-31.60454601216353	-32.64356701084621	-34.20319077922402	-34.29189749091127	-35.6372012007607	-35.75902411518541	-35.94489920426224	-35.88378609220883	-35.741378259629094	-36.39819430780683	-36.41160630162008	-37.082579250221656	-36.65456511995927	-34.74864912252866	-33.861323222379106	-31.807005370475913	-28.149548215890718	-26.032353523575033	-25.711125995914536	-23.664673867502927	-24.713705905142014	-24.82992221113036	-24.173489004410285	-24.81789597209967
0.4	30.79331611880692	29.73498313895164	29.227530612528206	30.061302803442395	28.94489969926817	27.24814703327882	27.141163332030295	25.664246167649246	25.346075540305414	26.786610506869685	26.231367500456507	26.951564881747068	28.531447870952526	27.325448967501707	25.47207887557095	23.83428514873956	23.75064134560487	25.508623949191552	27.590849768006173	26.430691997362295	25.880075278656314	25.256180006678868	24.613342929238662	24.49883829580127	26.22707955036166	27.121333468761385	24.897436150804403	22.804726905837462	21.314274256484815	19.893041169926853	18.86646785640665	17.383706772782823	16.911572397598626	14.639362809500305	12.345050432520459	12.037999820815322	12.592034372336066	10.988492390477269	9.788708899534704	9.246880708462363	7.612244641854616	6.215904403974427	5.506986022170345	5.384609763300219	6.371770212527139	5.945307645641378	4.947236395361003	3.466181804072221	2.6398612291610064
0.16	-39.998433414204875	-38.97773287884328	-36.82236023647051	-37.09658704905389	-37.98167132203573	-37.56324664886778	-35.324649701297034	-34.55706262468425	-33.11210884418959	-33.25602094546746	-32.92100137225148	-33.728369782616014	-33.62724853150079	-33.86034045360628	-35.41153498705646	-34.78418400132624	-33.21845931396855	-32.942386301569286	-30.720368625756848	-26.232263763692615	-20.76788714208277	-16.462812358703758	-14.301250749148025	-13.288125713857056	-11.181263796097284	-9.87277902951206	-10.935396750105099	-12.087867463348232	-9.930507943729182	-8.454049270449062	-8.819693386032483	-9.03249604567273	-7.361640513592647	-7.109531294412847	-5.579755470424573	-4.856752826315656	-4.236574696076559	-3.4216882454969664	-3.085447744924906	-3.6182190836879755	-2.6795790560889827	-1.1713900518196283	-1.1316647721241253	-1.9669654194458417	0.08577992318876682	0.3426456143402703	-3.0780900396994753	-3.1974146571107696	-3.3438168917961804
0.56	2.764578627583276	0.9349273110317284	-0.6571805194967197	-2.2096904642620103	-3.149823300494475	-4.4848948001278615	-5.597887452625528	-5.5444766820656355	-5.573344776427106	-4.717464650362828	-3.121096702346165	-0.7295462641413337	-0.27365811903577253	-1.4923452911365018	-2.4192349426693056	-3.3671474748425823	-5.075521425353259	-6.149627245079159	-6.337215742296991	-6.869065468673156	-5.905260627606623	-2.2141926013284348	-0.5182922020859166	-0.7676883389462859	-0.7180868790036783	-1.285753880541094	-1.8703167357353863	-2.5687607429043453	-2.3074475705082733	-2.7499337792887246	-3.1565260373843245	-4.043228645370277	-6.333048888584372	-7.893117968562137	-7.87325332845883	-8.146419022677541	-7.527986796555325	-8.84637743259676	-11.077993376985575	-11.413987609389949	-11.141871391567669	-10.227240474045239	-10.43063694137286	-9.888645515183981	-7.670816633907506	-6.38410759209323	-6.133183094120383	-5.397390199958423	-7.252599756706864
0.32	-7.093087530644567	-6.354805279606431	-6.756682509988295	-6.93233313601656	-8.22293967622749	-7.728060717819844	-7.544194038033609	-7.150390470676598	-4.513705515829798	-4.334921367114703	-4.477619282037573	-1.4095664829302663	1.5050058670529296	1.864453023540527	1.84205876555243	1.6865467560316318	2.2884654858795628	0.9940386603062592	0.32814326389558346	-1.4945886798179941	-1.5578210912875292	-1.0123100698037817	0.3871322360209888	0.8576631405629058	1.562447877300606	2.2873396401029282	3.3935154406913526	2.4475285070709916	1.5172149931844032	0.22549506272939368	0.47622922710758786	0.770125200240571	1.026539621167295	3.3960203371836926	4.83793441356034	6.872235605455124	8.60734633574841	6.841160669586905	6.812682046483907	8.529322635785611	8.022778778118926	6.046705066308256	4.37600974536786	3.909925270483704	4.39605163475985	5.911472323398364	4.7852596180974345	4.898643638832688	6.32409913562109
0.48	-17.748476804011574	-17.44251689309307	-17.10134995639025	-18.636130648917444	-18.958839766761784	-19.172939373886408	-18.699419177154695	-17.788142775104873	-18.693311698473522	-17.700994050939997	-18.262606451330058	-19.22305061246334	-20.000606716050072	-18.7053694915692	-18.123413190761468	-18.474281054380583	-18.31765315674822	-16.03304033596676	-13.860334071293678	-11.50065683639798	-7.839800589283428	-6.33999491272381	-6.71042735576809	-5.191911051670218	-3.3112230260163926	-3.6672205603537407	-3.5484263935730667	-2.4230753148783606	-1.0637709468340688	-0.7390216930657942	-1.363900517268803	-2.329322955665134	-2.1954081512376433	-0.39618833643540086	0.26549402375776765	1.2381710970613398	0.6451374192174768	0.563265591047994	1.3488781474187448	1.6510967925707973	1.436703982510764	2.4484061091715006	4.097787093969131	4.692111830364979	4.050573556185043	4.505595645800597	4.128285810228036	2.344774770286236	2.222087394639587
0.07	24.128315590750745	26.602631526336737	27.99312787618024	27.01697447666831	26.283992297248858	26.269081925371438	28.170063270781824	27.851897661709714	25.16912390387165	23.568969659483898	22.71185378781027	22.92391440268652	23.228794032979764	23.129589985899656	23.614633439249843	25.278564080385237	24.783024890233435	24.661126345636433	24.146567227411396	22.447840750463897	20.683330650615446	22.50692249695041	22.072911361844305	21.404399142717097	21.96278580296243	23.16208764275548	22.391079330190664	21.439765050650706	21.851805813066917	21.210054110624043	19.851434301129643	18.980920126424394	15.732420549898492	12.33796660195513	11.33991376832418	10.362920495596285	10.88465093965111	9.890481551922406	9.751739980108056	8.259119012120138	5.983423201150416	5.033215398453962	5.82618240205322	5.207334972124755	4.0433114716155245	4.64747384634407	2.7922159534015947	1.3635403158445314	1.9687816685077024
0.1	2.238131343745401	2.057030078050637	0.9162133674847865	0.7948364936347332	1.8366148738709072	0.3646523816157341	-0.7843410347313196	-0.6445840554706663	-0.8897382251168864	0.739785386405714	1.1494691220807383	3.1991386285766836	3.201537286801731	3.004747048870648	4.552540191228012	4.906029898644242	3.3862730677699133	2.2574380110455152	0.7708385593047851	-0.011444298266717112	-0.7137698275844429	-0.8851775317985968	-1.3505085579102385	-2.1752493807437077	-2.9731001220508873	-3.272373405995509	-3.807688105427168	-2.4251960685064162	-1.0171074228572792	-0.19768047164493652	-0.6624921069194443	-0.9999328815398556	-0.3798155672548731	-1.1818782620655384	-1.8108524429606447	-1.9864155265185275	-2.37806219761962	-1.9286581196557009	-2.056047637302747	-1.0350496572098322	-0.7771697214701518	-2.6803928487945754	-2.9609805814910146	-4.377491264649372	-3.429936538667853	-3.669307988487411	-3.7577031001363466	-5.67795563893435	-5.455151154484803
0.4	1.9779062050396519	1.6743459879281914	1.507062814732656	1.0528153273613299	0.016261247736537143	-1.8501732807773834	-2.807635958891886	-3.690724404443266	-4.7879100389750135	-4.79212800012715	-4.902896944866427	-4.591146738074336	-3.913476869884718	-3.1505229576372855	-3.9652619821911728	-4.535293070810383	-3.8483057234312597	-4.031688712973761	-3.8407267030690377	-4.523845405962284	-3.8888680312572674	-4.70582811627024	-5.335917547060248	-5.441150295185373	-5.1974519268403725	-5.507780167512436	-5.111586392327531	-5.263915974169095	-5.646356140548619	-4.996229852025657	-4.537932378594412	-3.788610887466284	-1.1931168458165118	1.4352668418441894	2.822817199215166	3.733796730415378	5.185978860399814	6.2785697061638714	5.773006313618467	4.100873206590322	4.549434824550687	4.322604364758419	3.685672540350012	2.7721418920429386	1.9746378306648893	1.5044955929811223	1.4978934046561534	1.8742987796901147	1.5664707051121596
0.04	2.7596234309962924	0.9919226412763891	0.42438174255104855	1.9235798211301898	0.5582762434134807	-0.6849671015755092	-2.113235075779585	-3.3228126068122137	-4.792277510757472	-4.938212923284226	-4.660169229147378	-4.573839837627716	-5.375650644202992	-6.043061203639006	-6.687269640371106	-6.465251081009626	-7.30038680259365	-8.323625295217234	-8.553750751390353	-8.420061915504668	-8.351354425650591	-7.960780947456428	-5.664930831476475	-3.7226753481443	-3.6359552458496793	-2.4961029318034775	-3.591948932963639	-3.548692287597106	-4.92265440354376	-5.094810636117309	-4.972569427849237	-5.122176308257629	-5.261051880791911	-6.200384036934523	-4.85881281115612	-0.294279818068091	3.710793817015656	6.16056846926093	10.331356574323976	9.859527233577147	7.0403651596028425	6.442355835255661	5.544030419557977	4.027277208543623	2.348804427213068	1.503354958747913	1.709609968656764	0.8993681228190056	1.0675112740850068
0.05	-17.58530572884142	-16.30364543201499	-16.538942756156843	-17.18113257953904	-16.76857997671557	-16.451699396572238	-16.846038647923223	-16.697921824148942	-16.93410829442822	-16.497636981098672	-16.73545177326867	-17.365571286811736	-18.029161505069027	-17.47812200884379	-16.48952711756975	-15.422729673899582	-14.599809025863955	-14.139834138772471	-15.352058462976835	-14.717103578427086	-13.602344794166626	-14.201627405843212	-15.449672398872451	-16.30185456207154	-16.998679062208545	-17.330124126946004	-17.202895396124	-18.249073705346632	-19.848515224493994	-20.717995795207607	-21.12397661945395	-21.08304785747795	-19.25982300417715	-15.366985514064083	-9.760910325475471	-3.6513460594413516	0.5355230745690136	2.1644718702426644	0.6792270947319281	2.9642555468286673	5.720672050850766	8.258877923724313	10.734523083276784	11.425196242726457	11.234625331494996	10.863993586539763	9.825325988046686	8.30404601817186	5.205305355157009
0.28	-9.676435283565453	-10.344804547008259	-10.746200603147415	-11.547871047292617	-12.056820966673598	-12.501574756139064	-12.691290667282914	-12.446954529470283	-12.834096672099399	-14.226463117450752	-14.428649006718658	-13.952941700770712	-13.338025840354682	-14.56623128934666	-14.801053017695327	-14.748322271233157	-14.994364053061023	-15.02611474966983	-15.304882063976784	-14.768543274880898	-15.311362564832994	-15.687433044272431	-15.425764146241733	-16.04704151624654	-14.405733777960307	-12.521716645510566	-11.359757956286217	-9.240023527983546	-6.0717247533891054	-5.685777880108333	-4.990987907595262	-4.601711214713077	-3.894725297549442	-4.121352141652608	-4.277745132637179	-3.868475925548857	-2.606648653440544	-3.2196030936562536	-3.0521418189943432	-1.35072699831467	-1.18482357525901	-0.18857191250821614	-0.37599962677476384	-1.6107397922215299	-2.7710961630761943	-4.137353603389251	-3.887314882026409	-4.607985338083225	-5.125030270956117
0.32	5.631636818127589	4.740515172761349	4.645066745612496	5.241193924179839	5.196950678717542	5.501853538258501	5.522999230267928	10.058704843230437	16.231406313845525	21.194513723812335	23.535253504905704	22.18667588473626	21.38481198897759	21.383714580178214	20.578639277189026	20.08449148530528	20.01044505950481	19.5978709329627	18.08937799715322	16.99029345481155	15.747611656125265	14.805988108924367	14.506982633388098	14.0464362289216	14.511611094168941	14.693753159074681	14.23127733607236	14.274173543666613	12.531802160947727	11.675213454922343	11.185100489376836	10.671506594276785	9.718259743426948	9.704968471275372	9.422193617013264	12.747477466614825	14.890099856266666	15.993288725190055	16.262769562045648	17.056146500808588	17.415407412212502	16.519632258786743	15.647834737993513	15.373874499822875	15.187770611268213	14.310235330824973	13.102689913921267	11.410330227821028	10.981696238051391
0.64	-11.397885947941027	-11.080571332778838	-11.147124970951019	-9.954709086958601	-6.382522838534854	-1.117132723402591	1.6412266347476745	3.8283358594199797	4.835163129717856	3.4841654332678047	1.8799867651796873	2.868007051213553	4.489796056272212	5.753239642443745	6.827851256249275	7.016434422421938	4.97097165609545	3.772922893078878	3.165154077835446	1.3980630093839537	0.2960678525286724	0.10360640872411153	-1.6419890496328406	-1.9984823555016078	-2.1773577453275763	-4.103550772858206	-5.115532252279806	-6.199645272637689	-5.785690013658574	-4.436772592754878	-2.2075528290966915	-2.4218455959373415	-2.351946957959335	-1.8725683665949902	-2.1791772553151745	-3.067411017908526	-2.8644093964748976	-1.6224011104967033	-2.775622657378463	-3.4635250170186183	-2.86602050605525	-3.2003951746916	-3.4297345486951585	-5.135642382366754	-5.645777552377815	-6.232671672049534	-6.332002856909547	-7.504248532621858	-8.169658261729865
0.14	12.007011525520817	10.864158133246825	8.5023501155434	7.396099409944149	5.3495500278108565	3.673636438165154	3.369499384274782	1.8819283468794268	0.47886738077212243	0.29981831161160954	-0.41761458337590085	-0.38544950901579966	-1.146395368477215	-2.2242094251628473	-2.141318917990205	-2.121158548058986	-2.7704028991091647	-2.9918696819032675	-2.083971969642448	-1.7683638786762117	-1.2813656695648277	2.537660150710529	5.4766805312878475	7.873088486223622	9.523199054669298	10.14435802268958	11.74534118943621	10.901316679673279	10.134242001652403	9.796838206013817	9.841214351137786	8.084201888084422	7.350206706352438	6.6793518173804	6.595507911147003	6.288434211453989	6.928549937971518	5.690408850723863	3.845983147757103	3.040095217729224	3.0859562161729386	2.068771751263789	1.2124284666887348	0.5351718277944215	0.10755135233166868	0.16133670726376437	-0.28839147200714166	-0.25090917422675574	-0.22182336159137606
0.48	11.941240060972476	11.446824938840535	11.1113189801206	10.364695156399947	9.312088982685061	8.122974803159842	6.844800898821475	6.624206666216793	5.839046997393616	4.683856512083018	3.589036381556177	3.2278636941898	2.7490573447345596	1.994779917913391	1.6903983535364944	3.851617438423176	6.0958217519843245	7.035451008867739	7.5926049543498735	7.91782960159393	7.541488986990437	7.709391911803991	7.61718557616323	6.116506198960515	6.154823930780552	5.858807995873455	5.406996995923656	5.744703058781781	5.2308354602109475	4.233763350359503	2.911570887668617	2.665293678207604	2.437640501432	1.7140407195129086	1.7411261903923574	1.7255258076701097	0.897154638367816	-0.9798347944736179	-0.9662781023709712	-1.0761018138582727	-1.1297779940412482	-1.2609161551378563	0.15951193717393863	1.0372752174259574	2.010972244817893	2.9514215528289185	3.227811692953601	4.504832400245725	4.48432963789211
0.32
0.08	5.525556987846741	6.504654517372785	6.36140533440674	6.3945209928822635	4.91387459118296	4.099681675378676	4.00518493421535	4.0685106186892455	7.087795059270448	10.885211243610243	10.102436581803872	7.258581758823837	7.5587291845059355	6.623865119029176	5.13671231358596	4.597595129500746	2.699481076793745	1.0799273467038404	0.18974407901900747	-1.8201218591465533	-2.1038326697210294	-2.4019377741831676	-3.244362900167559	-3.167224004003174	-2.3782100503532746	-2.728554520141813	-4.028360393523684	-3.589246190738862	-3.8649014738242755	-4.44252547453106	-4.897957557787649	-6.135210590605858	-5.776732960830657	-6.422290258602558	-7.235640721147163	-7.762765639408499	-7.510357721063954	-5.635266626191381	-3.2124115501472943	0.10939375479100022	3.337605644070422	8.006042617082201	11.846105761968133	11.952319068523238	11.58745958437244	10.537389107975912	8.040360303713811	5.134203978422221	3.828257951642996
0.04	-1.6938093592025965	-2.2878662242082726	-2.9663727280337113	-3.9741764317736354	-4.386339372905702	-4.4034997549203965	-4.176817998109172	-3.278135786722963	0.2733708541417812	3.1846737772078058	5.919545899646053	8.157207224132506	8.545294560975194	8.711484421210784	10.218887163275241	11.809630931351549	14.708472347850147	18.49288362222869	21.19361900740749	20.896772054805098	20.91265166944723	22.275902794174513	22.89886454991027	22.884649486483085	24.413086114296334	26.43605333726802	28.42432983882273	30.399303332382758	30.948490214020794	30.04759014315229	29.331633609555382	30.833230504069846	31.956687711797358	31.721946007082522	31.550097939173043	32.600693073336785	33.00021533810707	33.269338488405396	33.73711520199906	33.7950235589022	33.32318434556602	33.10271149962351	32.445189990327734	31.262474753579752	29.960394901995684	27.80410163167329	25.564685093932	24.793418452624607	22.097776975357604
0.06	17.405418322386062	14.364189214218747	13.279582019485254	11.680948443340363	10.173346456131377	10.509429556488676	11.837507768026633	9.53303500934856	9.453604780455471	10.570028330015852	10.319407952011069	8.108556237523466	8.791473727650036	10.32355464362886	11.521661294037479	13.443162496066996	14.073251011475413	14.200938642803415	14.446705190035225	13.54311208653916	13.126310219641873	13.777385843410194	13.082538320933828	12.436765961349856	12.680225612853185	13.174414554622281	12.241959689139584	10.74849655459304	10.02866699439641	11.971360825023176	14.677708669196527	15.768133435259635	15.915722835070163	16.754022193547307	17.030959757978458	18.740395371883814	20.180980786659156	20.037565984146205	19.25681985251672	18.578575994727395	16.70289169736329	16.79208897601155	17.073121658855946	16.2430785176982	16.428226870824652	17.56413105745765	15.842569608436257	12.88680338481516	13.545124173547613
0.24	-11.545201800340607	-11.748810740143185	-12.43284384286622	-13.651834198502193	-15.05573561127057	-16.539223479493764	-17.120858283771256	-17.209988075509557	-17.938675640677147	-17.576584361490006	-17.7208668765155	-17.398121949033552	-17.84279389987035	-17.836369979646797	-18.768785204681386	-17.685438662248565	-17.82811602327663	-17.59690215299282	-14.214629804659374	-12.797210318500035	-12.169451346750087	-11.420512271564007	-11.76477601303597	-12.706212083527468	-13.52136269533365	-13.862252982120218	-14.260875437453741	-14.700018458348154	-15.499208912918562	-16.012402467668423	-16.528051802417146	-15.248400675883538	-12.08088154569704	-10.92729727244614	-9.842662498483456	-7.446531403225009	-8.271091815794001	-8.253323284082	-8.139143383652176	-6.569267810274809	-2.2493897663830253	0.8017822883435173	4.407776044999665	5.743042681191525	5.1599733207883105	4.743467390543458	4.206377018508988	3.6147505770429547	1.8997127812785095
0.32	29.67473214443224	29.200807455017184	28.103554416710622	26.25024494063102	26.165934703960517	25.13820890023345	22.90206280105825	23.382936152424264	24.7710062892739	23.73805244580406	24.721350437433898	24.498836069057987	23.813252901360215	25.018153780396034	26.28256357200908	25.93647930729763	25.113445126461713	23.440779606206803	23.378720250184145	24.118411983955113	21.70908904819396	19.80353950287102	18.423983235718637	17.799929351868386	17.715636804587973	15.899865630348572	14.635080800170712	12.794001156491035	11.373613678305759	10.152313957157098	9.803633827758816	8.44526730944903	9.177908388122454	10.142163176048186	11.843081037088616	13.309487108362788	14.00846604332007	12.939444360307064	11.505856433418124	9.42437065775082	8.717255996076112	9.557868247562048	8.729399529811033	8.79118867511204	9.998890131285904	11.850784744909504	12.534095335412843	15.091864738267816	16.991989496094178
0.06	13.515699015533912	13.59671059265677	13.178899189807872	13.055150405501635	12.690319573099998	11.674754086811689	10.717933374755816	11.351922637126734	10.94618531945936	11.619981604408814	9.90051267300646	9.31407969716799	10.587388396298756	8.830888570597587	9.355567712640912	9.722098655469395	6.893587613474054	7.052549094041474	7.5246856247616165	7.943769608117911	8.656458740628167	12.13655345670378	12.145501091915577	12.169521931710761	14.61550612127035	16.28648209296118	14.870251394851806	14.077492275645596	12.875550763933461	11.289309161740725	11.141329217952936	9.702269026475783	10.83095227704829	9.240358645613966	7.820756692019607	8.745140591689669	8.67392224213112	7.9360310229413145	6.836293888987733	6.829257678921962	6.422966837703463	5.878182990034574	4.817896559756683	3.610643131023565	3.4222491772553028	2.894175649262536	3.2653461644293813	4.417758717484311	3.785345489205369
0.28	9.0403262146734	8.591065315275458	8.002657914821604	7.374163816870045	7.559655116973708	6.319822086615169	5.254311662343056	4.686669732144004	4.424441235983849	4.580633161629251	4.979855668418324	4.643821587930113	4.669219862718059	4.9607578348458645	5.297512107732253	4.7502290245364875	5.54996715847652	5.746725783297684	6.525857409462745	7.6019102021669624	7.8600092745290056	8.476515017034593	8.103735400919113	8.691284884163046	8.577594203732929	7.967110985567018	7.190759451786313	7.075714825071401	7.74325733286048	7.002179173246482	6.022861320334151	5.300653689337466	4.012904572429456	4.325179656900069	4.272242504683291	3.597190529677782	3.8453386300390733	3.742695447681264	3.277245125955851	2.7562874366680177	2.8195958638468213	2.208211162192619	1.3885665783861683	1.7968941494094963	0.7021140732258502	2.317859980697399	5.670003126330521	9.610455279092143	11.707008145919815
0.28	-7.104787254195301	-7.570009492460365	-8.100092219724623	-7.28899859329362	-7.095740328967274	-7.339947930457157	-7.705940456140503	-7.546531712780848	-4.954088189533593	-0.3369528046475523	1.946759183771519	0.999528604393987	1.7937133188691803	2.5367084209953603	2.8418538111385843	1.468271674260322	1.1040742935811352	1.8265512676316078	2.524826132107947	1.1654599907620096	0.3003531880601784	0.2790828274724859	1.0772873061178458	2.461413084712831	4.077320082858627	4.977400207032055	4.651647248431125	4.5478180716863505	4.140185689616644	4.720426807072542	5.293244265994325	5.0832092765453964	3.9261058973938816	3.4382889096769134	3.0138567943340107	2.437492806969871	2.1182111453075834	2.061636830510217	4.077004727067205	7.978652132248932	13.677934745997668	17.455206181048965	18.086715325857107	17.3739583444545	16.475366259658443	15.550107300056638	14.048573208134755	12.031590274925783	10.861014080685216
0.56	6.7728634583436005	7.3734164097092005	8.844997785971486	8.229265202182354	7.575733898840554	8.603466871078446	8.088940216092773	7.328459090438223	6.150968181042238	6.377271416504136	5.24093280720804	4.685849377540038	4.0368482456837995	4.525448793442621	4.066362716299459	2.1295943734130205	-0.22445858428592658	-1.6305542685030971	-1.6456616040339966	-2.0055928085177968	-1.995262917511134	-2.199588210950509	-2.6394249368608627	-0.3944419585406109	1.259539324714794	2.9962360897522586	5.503420014286895	5.079815652926143	3.746045604195551	3.769620825984724	3.766994617439238	3.455804344513595	3.075225923106977	2.148927011132443	2.2011947723532046	2.5553302243886478	1.7610126557461783	1.582446102827312	1.8202340582930958	1.272895500979466	1.2577863221922385	0.8944204833574858	-0.3468450276736874	-0.6117917056860733	-1.6964902946499194	-2.187152706757985	-1.7376752068809083	-2.7272846606509304	-3.5710556686973547
0.64	-1.331412268669716	-2.4697362276383927	-3.39492185886121	-3.6032945537763865	-4.899205229462083	-5.054079540497646	-3.6753675934489465	-3.2214941166941173	-2.8872964390803446	-4.884839959982145	-5.692730840522962	-5.739331461561008	-6.403774728114094	-6.370258271208357	-5.865333368344913	-5.720827891177869	-6.300669264597822	-6.019766910888542	-6.295066296154843	-5.02175927599685	-2.889472654770614	-0.13274862527987352	1.3221973558503919	2.0034426031723314	4.583845791460135	5.016751333714225	4.279083993255881	2.637641020804921	1.7133819292443988	1.0337993594699242	-1.6326421598323364	-3.9871923386044443	-2.9894916651055468	0.41322166160829	3.440489275713162	2.5996513899468425	-0.06065768908575109	0.04741532680776572	-0.531600803103089	-0.8375014158802969	-1.4155211946041177	-0.8410920786454525	-2.054477598386015	-2.609290657099905	-3.7747958138240776	-3.702237901360327	-4.215587142922772	-4.0655009432605524	-3.683005423764669
0.64	-18.388201837250577	-19.250695667536725	-19.69264460568423	-20.32035823128384	-19.470172915874024	-16.58829527550042	-11.714193671298752	-5.727753802868847	-4.537127225906616	-5.578490699133468	-3.464622254818053	-0.7442207527677738	2.0499332983268204	1.2663833986529767	-0.0863203042825802	0.06153918939827463	-1.891285517209738	-4.959611868999801	-5.819622890747048	-6.3045664432589135	-8.117673834034015	-9.679413074217173	-10.492217204775592	-9.501140196493225	-9.28457041590697	-9.90991440622836	-8.869861647508294	-7.040156342536513	-7.241572909500562	-6.024801729264723	-3.372630549012385	0.6083171747737879	2.436029235742879	4.348039717030446	7.061617487144034	6.259106416761185	5.888800049633829	8.723309948437162	11.396162164656332	12.976121423028289	14.629357015987708	14.72459665140218	15.090675614543784	15.504107113907992	15.225496987695351	16.363622415922066	17.54936468292756	18.258689066504942	17.91387186164428
0.16	3.172724107687074	4.576662831532204	4.445839499667812	3.251057677340242	0.0613101429189129	-0.5490151633740794	1.1769345081332574	2.2457671385638065	1.7845476697842173	1.4756175458174852	0.0333048143130128	-1.435596910387659	-4.961406894783352	-4.795542630714621	-2.2365694904264046	-1.2797202962395744	-2.796572776861339	-4.191016223936117	-2.8905130981914056	-3.3424222708116815	-4.226042134056584	-6.241010446573718	-8.122603956882308	-8.588888512172119	-9.220529632719511	-8.20122504430897	-6.586108264653795	-6.717801694940455	-5.207011855996356	-4.056384409942879	-4.356844664667349	-4.805381493266637	-6.256256167444711	-6.383216691576202	-6.580405846981492	-7.297722735074949	-7.532761459411233	-8.630981653150243	-7.514461765314387	-9.360674264783604	-9.642758800271864	-7.973467879939079	-2.2921697364311484	-0.5919993319790393	0.03869240893124015	3.381399295765462	6.748897495252862	7.994555552050272	8.771105324382987
0.32	-20.09748094330385	-19.92535860583706	-18.903643644007865	-15.551869019413395	-13.899669562733365	-12.164583605570208	-12.326817479209979	-12.748892678212812	-13.457703479520639	-13.931115093572558	-13.719183192259337	-13.438740069587901	-13.893929876897907	-13.91774720918319	-14.8991711526307	-15.247014720954127	-14.597628836002812	-12.837569276729859	-13.408953200442966	-13.242622884212203	-14.023754647659494	-14.314280564439088	-15.985069722164866	-16.002082739262953	-16.834851765771802	-17.28140662762418	-18.0372529592182	-19.486128586989295	-18.89554262149283	-16.288451880659565	-15.663656018151336	-15.615321455935458	-16.148412774769874	-16.13973007867498	-16.35489834330695	-16.08927142497138	-15.96339845276006	-15.301266896854479	-14.97107697083922	-16.19236563148965	-16.332118924369595	-16.92864282950827	-17.054125445731565	-17.531260321142568	-18.136872405051847	-19.01162265157768	-19.874643098621185	-21.35350258788568	-22.95814469534333
0.1	14.810117316418676	16.703550032692398	18.141531127866664	18.699056627266266	18.400831991468586	19.06614005415937	18.62259741104173	17.95048391028009	17.54711125778835	17.232651732809074	16.433714594438925	17.024457286406516	16.232876418575472	17.341343742350226	16.253753038858584	14.762946961725326	15.413238171887542	15.014670026970613	13.918970169326109	12.776007317530699	11.861380618638584	11.512821403937927	10.94605487218896	10.439766705044704	10.199333771114055	9.686407979760908	8.937090311713575	7.757038702270208	7.330246006568387	7.1222575357457885	6.614781077881602	7.200622887966354	8.769810757936149	12.301381273262031	14.430520496559048	16.821461338249712	18.29862131993562	19.029911428095595	20.05604015784695	19.642550084788382	18.460255658518044	18.704666335285886	17.05506276693857	16.872523863540025	17.32344212494801	16.1584740198926	15.551209734139306	14.842782778598568	14.658007148584566
0.14	3.3619837794192975	4.135430014804456	6.2320304340831925	5.590990425896926	5.4094663205663664	5.298214001640858	4.390552552722738	4.136444656915074	3.3470318545479003	2.7832310801302427	2.952254302397101	0.7559680245081353	-0.12825964784845212	-0.6002278818427556	-1.3468102952954766	-1.7642499875635664	-1.7174558185407207	-1.9076364215252397	-2.012762738194816	-2.0901006993877402	0.05665077671436336	0.9699602622359933	2.5323332629360067	4.268587395869403	4.659014168443022	4.62435276859263	4.437216778702229	3.7839926974620752	1.8792761354150116	1.7483810064279695	1.8108500400873098	1.542386005473027	1.3615604112144482	1.8468735283989588	1.842792522259245	4.219078312432124	9.452377051295613	11.856266404158696	12.660846212794716	12.294919318635799	13.100360504291011	13.578777794972396	13.355470981419067	12.625771536269369	11.35519318840862	10.424166691534154	9.962660253742051	9.246314217808347	9.12793838671174
0.4	-11.773408963133043	-11.494071777023436	-11.64236635825683	-11.392637973588585	-12.070007887843161	-12.938771586539097	-13.51946054550703	-14.185508105730491	-14.179122318266089	-14.506781145182359	-15.649245402880986	-16.29548630529804	-16.500005498630536	-16.352592780477252	-16.803341495469823	-16.65982341917112	-16.66068697746519	-17.37071750213887	-18.540181579043143	-19.100796140035243	-19.241863765448343	-18.98845650312933	-18.482620236435793	-18.655505541046125	-18.19106213039479	-18.841176487395224	-19.10219746671685	-18.91306018177266	-18.76026352462385	-18.71048074002008	-17.70430728485706	-16.184301536000994	-14.708142861161697	-12.113215376955402	-9.300757001599571	-6.537331919195346	-5.416013104159994	-4.84230435845906	-5.1732882017300525	-6.163989799369212	-4.843288530402781	-3.07096610162246	-3.86601733728687	-3.882568972429219	-3.656943249362726	-3.7344061577410983	-5.08762570410962	-4.165405890248941	-4.376106765480145
0.32	-12.359956824551887	-12.281721275045513	-12.628358982299474	-13.295797616814696	-14.821767434243469	-14.830078216715762	-14.957776996550436	-16.834397740664144	-16.070782600607373	-14.358094454861636	-13.468598052693899	-13.720175130011796	-13.710332573641907	-13.909926784063465	-14.539337672494241	-14.059306288406923	-13.687768394724223	-13.785989466118977	-13.568197947293918	-13.683357113329656	-14.140577296333532	-14.921083277351464	-14.94727120361572	-15.871806886971235	-16.507574931377242	-16.444637224917365	-16.61036542772907	-16.976694802310774	-16.959624516785162	-17.781410421431147	-17.798156196843003	-17.809435084471986	-14.355720281306837	-9.362027359757398	-3.099734069181352	1.9270453080144492	4.723032600005617	7.270166165610078	8.338958713829136	10.149289100727167	11.855891640836752	12.36898429726724	11.959633995095736	11.587748947258838	8.508870475266882	6.9857239956154515	6.081080769708976	5.831971836894198	6.352985925890977
0.16	6.779629635590602	7.4759641279492755	8.372250608813545	8.324470528500385	7.170865571871275	6.126791417813564	5.6305729973288265	5.112960870517398	4.758811391882688	5.4276055524940645	5.396522718915428	4.721600821837292	4.465798041993622	4.410309330146511	4.933531951301383	6.754546136782601	8.86830179248858	10.27003795977378	11.858593428840877	13.706648368105277	14.727578132302803	14.375278481869508	13.288432262890936	12.70584127705451	11.589585833501104	10.30980111802429	8.284365930728143	8.019018904524607	7.081496316917544	5.804704437574003	5.339737774651759	5.047648978176504	4.482505571011259	3.3619603081343143	2.062690146459694	1.9252818319547984	1.980955958077523	1.0721635949174342	0.7189981077334977	0.2929516639030112	-0.49290622052052413	-0.22311823269554054	-0.5542660312517924	-0.6712393873499565	-1.7851317851378	-2.691261889367695	-2.523165103811813	-2.207140645224925	-2.3742482461763785
0.32	9.660859774242965	8.873280001105897	8.716366181648056	9.01410445067637	8.34013041415104	7.6661927162012375	8.138692585146664	7.618433366754296	6.999699932783976	7.3773904941338415	7.1524424496550765	6.58389410687537	6.470390485069146	6.220755589505622	6.405267959717804	6.188064315127967	6.303607373161611	5.973202951934276	6.484229512261301	6.371128622073833	5.958453977729626	6.78949213748659	8.264438085424423	8.853439378609117	9.450925155495966	8.916573290308513	8.26662343098424	7.90276128671637	8.726634441694358	7.713060848484879	7.388975986136579	6.868468238108761	6.348006258248255	6.753311608426138	8.298621488225805	8.741105275216803	10.827996730132377	11.6066411946653	11.442194647165564	10.944003490657316	10.20916614316073	9.432339126659095	7.735344368029381	7.035076107930259	5.091398072098734	4.693518109929478	3.8562580053294937	3.939161457889867	3.232777054896829
0.2	-4.626117522507741	-5.240437890542751	-4.5051551622443	-6.039975435805644	-6.192439753942068	-5.816367738865857	-6.182598248878598	-6.820317399099878	-7.886383299835231	-8.288072025789766	-9.014688801247743	-9.564608004573422	-10.211238986541197	-10.393494965170493	-10.033879793278004	-10.332005068246001	-10.066944476384428	-7.964308571408402	-6.88020558521881	-5.9277263855175235	-3.9084567527392835	-2.863680600921249	-2.432443996868649	-3.5501012568292865	-3.9095351476059577	-4.299631452113708	-4.256756300564014	-3.0480861770365024	-2.850147157512964	-2.5582074896815215	-1.954790106489817	-2.017516944010204	-2.2860524924271317	-3.1147676915267652	-3.270323589378499	-4.799300358721148	-5.458047699104895	-4.896593996767983	-4.721581243581561	-4.437303159315682	-3.7227842497025563	-3.9395523609286727	-4.718886325981714	-5.000426363753107	-4.895572002134038	-4.665205276266995	-5.472179132905282	-5.710024077667192	-6.484868470289761
0.16	6.96808475399515	6.725442858001678	6.3490456350844084	5.737298829941473	4.1121713644469295	2.932102398486869	2.265154157762815	2.9515968279595555	3.1897638441491125	3.192904293341691	2.440520911705022	2.387678035448147	4.520585366179894	3.4136823021564666	3.4665086672482346	5.075230925614925	5.283737247292166	5.423245191417131	5.617437598138132	4.512391143098924	4.966621848237693	4.093084905531711	2.98003523015106	3.352449276396605	2.8657971657178223	1.3850391315423067	0.3281117790828034	-1.0162192623417425	-2.153112284643086	-1.2631942624885184	-1.237014446866823	-1.4669824813596293	-2.2311474147963324	-2.0698654689234104	-2.4336019994113656	-2.395239879230651	-3.642026206962292	-3.7574450101754735	-4.027661878960245	-4.194471156158848	-4.215069381918525	-5.128709445710562	-6.605438246698281	-6.774849753766741	-7.481797125928395	-8.519337719733404	-9.17854116682377	-9.310975520310826	-9.353254229920061
0.56	17.956710110735422	17.999202742451125	16.943602938011338	14.64364301352667	13.88737928641281	13.203916542186782	12.882883090176193	11.201672111169628	11.172929542312872	11.86791654257442	10.515947446496632	9.660619622019532	9.194420239154056	9.663960530023111	9.350955068819005	8.812890937412696	9.691312657447739	8.908018595055125	8.84920764824598	11.29096413002003	12.747373583565498	13.861536498523783	17.03709855980008	16.413061893803345	16.516340149059054	16.715722023822238	16.405610950488075	16.396670343920178	16.29383429733874	16.07164989786262	14.94439351086686	14.406492536487804	13.445089974472417	11.204744610047712	10.484764716737594	10.082458963082516	10.58714044803461	8.838170371481432	8.012779185921715	9.094853582964227	9.056421915552662	9.501475172029124	10.77002036187924	12.275164055206446	11.50225458501324	11.068426885497779	10.088282152919057	9.709931516937374	8.590632552966227
0.16	-31.678656323600677	-32.400143439815416	-32.62952914942366	-33.10182096470635	-33.38265475284591	-32.85855927382058	-33.78638750945162	-34.452392441871574	-34.8789027967081	-34.64623878207871	-34.90195296301066	-34.51203107725268	-34.84498255826398	-33.88065596695065	-32.44903617266268	-32.29958848104031	-31.81166259519962	-31.76504890461527	-31.922231524487117	-32.21637769992576	-31.315878767298578	-28.855925858497734	-29.028102256408737	-29.37316797591759	-28.608322383466664	-28.67578606845533	-26.960507902823068	-27.520889106935222	-26.950463564746265	-27.081779103815364	-27.71864946497007	-27.34803393951232	-28.77068125132911	-30.853217588493777	-31.50649783606893	-32.790920759314275	-31.660340704595832	-32.90853005272623	-32.18554768467454	-29.974601312105307	-27.265184200705306	-23.89013229913907	-21.522574564952656	-21.63971434936208	-21.101332479506453	-20.55155500119082	-20.93696369319401	-21.97234631838821	-21.951680119665305
0.24	3.398506020730167	2.6966816196041705	2.290216620419791	3.5476968766906225	5.513839315329612	4.6217130843139245	2.8287908611338537	2.691038287871365	1.8492383373662804	0.8297334737303572	-0.8212713129668714	-1.5591747204148305	-2.494694781272919	-2.4749480636470267	-2.6796388353865055	-3.873218593508348	-4.302002545568747	-4.4258657660315635	-4.266016063030214	-4.68900531815531	-4.233113704354821	-2.212150287298094	-1.6411539034505793	-0.705565980686579	-0.8780375712993802	-0.2073108475119838	0.25459782550983334	-0.3048447960668028	-1.025704169219381	-2.2756064244989247	-1.0696404464365301	0.6761364477256464	1.038813023074809	1.319864766441043	1.3995811183767515	0.8469634402735693	1.4412956282710283	-0.12783526617525354	-1.6219935267464507	-2.6517327165911198	-2.7073567810698194	-3.5579422621309504	-5.069308134611532	-6.115902844710625	-5.918738300226941	-5.257818632550212	-4.830810107886535	-5.062600699132076	-5.430447933244324
0.08	-2.918160413384051	-3.194729510066388	-4.451163456111807	-2.979988414718015	-2.5040491806183525	-3.843527960701273	-5.275341649702845	-3.450344986920136	-0.2600093320105472	0.24429076854606535	0.2745241082633072	0.3936979295164136	0.43581316300289785	-0.7693670602484133	-2.792248170476185	-3.497299404054175	-4.415534315243441	-4.845106363227181	-5.942064506339584	-6.668897980767831	-7.045258537058764	-7.36056774145316	-6.184922303827641	-6.256387792258863	-3.1475971358207104	-1.9968528563792916	-1.9030925187267584	-2.9004900887129708	-4.858320788136581	-5.748799369861246	-5.958301675229613	-6.616336369929485	-6.430342282605103	-6.812691037388319	-6.779778430394657	-7.543262497519564	-8.015127786430462	-6.64226068988274	-5.357471703017744	-3.241651982227502	-0.8592654222896314	1.4836362989387553	2.1126759086517026	2.0866890145865753	3.8092273559525935	7.133686466785711	8.293990587368604	7.0249826992346485	5.935079691961015
0.32	28.780245506554124	30.592140092218543	31.032567150871856	29.06834410205532	28.029646571268017	28.978956677659397	28.69222512625356	28.47345285015625	29.71813072519221	30.36731967283518	29.93945520220373	29.917260707217764	31.056341815284455	31.800189493958072	31.6814647851984	32.12864290969003	31.403667046460512	31.44843567325411	31.58437846969082	30.979417344117508	32.15366421672395	32.43559561813851	32.19746045769942	31.5989747095839	31.06845287155153	32.467708281932616	33.11588433363913	34.39372665833076	34.25019423053806	34.87880142665534	36.31188881320297	37.4514771561508	38.049808557362795	36.62712538372227	36.14806007250772	36.976423884145404	36.516935674763104	35.856012769185526	34.55609452205225	34.11754450541396	32.625660395919766	32.15001441264472	29.922702055940235	30.346610399136054	30.263973739765987	26.710159614238478	24.733884827531824	24.67842041215333	23.781283341784047
0.16	-1.4931254302660832	0.0866729637627941	-0.6423335356817361	-1.1813593386766854	1.8480849244266437	4.3663776319565955	5.063398871524399	4.764639938261965	2.6813585494454912	2.031472820287931	2.5692360552509186	1.0666415408503056	-0.08747165212292174	0.049593501722149824	-1.4994079138843972	-2.163572670931856	-2.7749878472120457	-1.8758753810537456	-1.4563300628169173	-1.6786835321750004	-2.191832255963938	-2.9852007733897494	-1.0368719623076927	1.6807887944399198	3.961639354507767	4.305634738713124	3.291743935133127	2.5093140744595814	-0.025761564962188288	-0.09958257988995456	-0.5086714194392599	-1.2232157246251347	-2.721310937173115	-3.751995210678224	-2.7957016024469183	-1.065272197097265	2.5142753877530737	4.8088994055077166	4.315517720133954	3.809427880090837	2.6013852512778115	1.6091413592566326	0.9851971686020207	-0.3874129608153325	-0.272499519774847	1.552803784808944	3.5735068988646788	6.640128884461831	8.24464163956776
0.05	3.8462774114788445	3.9586775744585694	7.074423950229324	11.418098672226257	9.921461602381122	7.860599958666988	7.461822125018877	7.195044764386189	5.568015044869263	5.469382466085698	5.3041985412905674	5.430258305106143	4.859498885866991	3.851087937746307	2.37100798832342	1.1493372266746533	0.9969438666864292	0.3607936856863816	-0.5142303200504372	0.043708045126933825	-0.9970239649386556	-0.4469012240726826	-1.282770152335111	-2.047880723283754	-2.6276273112402535	-2.9020962124579484	-1.9674067084082836	-3.1744555311091887	-3.4813740018299697	-3.1243566751271743	-1.750941105326639	-1.4532316488485435	0.5580119951844296	2.711429426508367	4.139098805514756	5.132168713645719	2.770288306015395	1.81561943194545	0.300241431686068	-0.4650131636732411	-0.8990211758400761	-0.8275140696030618	-0.6547868901141811	-0.9190336494149207	-0.9164307173768478	-1.7055605840424093	-2.5008339043598866	0.14313064677634912	1.9170874517794303
0.56	30.4241187083527	30.687691353979766	29.559989970937075	29.364113694336233	29.982133538862946	30.605063461888882	33.14980995107465	33.00681994505856	32.633390864128266	31.816348610053204	32.73415938350649	31.39987455866605	29.56606192689592	30.74485538492126	31.179190131444066	31.697378827301144	30.77748482905414	27.8882011584271	24.3101576382033	21.568421707766568	22.995134509182726	24.310358749264388	20.935876324678595	18.49406991357005	20.483344145706162	20.803182999445703	20.23753989272938	17.21789941250409	15.883545854245007	15.825539519406512	14.730365041335823	13.978933290319468	12.626951451374516	10.821266909389031	9.539308703857436	8.7142957352984	7.316535671836853	6.628250035923408	5.21911620291656	4.495647642058131	7.693114531497336	13.03693902963375	15.286853334532019	17.1222614701635	16.26628538756946	14.331790124366442	13.148320333906007	9.656127159597453	6.5723514288148905
0.1	5.187761170215296	4.859993895177389	4.031564150094631	3.007138727276967	4.982648273257446	8.012610723973516	9.178528787320865	9.608462111216248	11.710356365148222	13.79282324322083	14.663382136155683	14.907568789296356	14.243177035534394	13.884602450192183	13.144920685624307	13.949629416112224	13.436598884085534	14.191545920768867	13.762349947661768	11.244897941629766	9.594103769762462	9.218582615674812	8.501513880520335	8.578710566678332	7.5381745284256425	7.145881756652756	5.750766929609725	5.871643209644979	5.2715810350069034	3.4360154784639434	2.551461638333727	2.233420697014658	2.2959330148991413	3.126611328457237	3.067784770888501	1.7138051547036213	0.774149854214464	1.6470773689522034	2.469883933577151	1.515030718666459	1.8264029061041285	1.0557828992106835	-0.5369397143645784	-1.4311616784839956	-1.4757149105331138	-0.8382139133950091	0.623957354365352	0.466211594521333	0.5380674556513654
0.04	-4.26918794389951	-5.569686406961672	-7.138092800205207	-6.310523688462737	-5.864617748179278	-5.443369997143435	-5.009323074311013	-6.803277053888522	-7.080466140693183	-8.215049762878756	-10.414937578671399	-11.673659689661633	-11.115956771696233	-11.28166434911548	-12.78763003572142	-12.612976835714207	-12.38708238264735	-12.08985081486857	-8.390175653245421	-5.90709947123262	-4.644918327417699	-3.9842873073978495	-3.639226875313348	-3.7810956354626626	-3.8296925896982117	-3.209376154143186	-3.4064427299212667	-3.5631363878781954	-4.587877429716926	-5.120303740642974	-6.084628444599929	-5.942485525338334	-6.095583267581354	-6.567297854295454	-8.517968450123618	-8.408198655078117	-7.386334386317031	-6.733202773957444	-6.249335628964644	-6.31125537537207	-6.4045127458678195	-5.896714077898338	-6.5621382571349685	-8.027936276904413	-8.689410353239772	-9.0718284998107	-10.143382406973636	-10.2928994320403	-11.63510963370242
0.07	-17.401488031417635	-17.385239456911386	-15.632582690911455	-14.491716624620366	-14.60939054465527	-14.133535798668532	-11.78107590507058	-12.407235457316482	-14.123582792026049	-14.411786423738903	-14.65932626960457	-15.547852547990729	-15.560875019436608	-15.763953041675052	-16.294112532253735	-16.166438073690557	-17.07998243822407	-18.212626960725345	-18.030115846381733	-18.330899304739795	-20.39057861071761	-21.520734073512955	-21.508715716069553	-22.233111256521575	-21.954856328648063	-21.89894534903746	-20.801386708946865	-20.065952906030937	-18.899002038077384	-19.191975501748004	-19.272982130692952	-19.051913051107064	-19.151131307905935	-19.24773935414907	-20.539649040173757	-20.610408348349537	-21.150025819842675	-21.264698163972405	-21.669953160406294	-22.93896105831567	-23.126670011963633	-23.12570594080855	-23.252048042153156	-24.38689569782398	-23.910874396269037	-25.32217202595576	-27.425484508577412	-28.20012074621917	-26.335068784977004
0.12	-1.3838147146060606	1.350732925162454	2.3670325385524222	2.0911281102243464	2.375251501368723	1.3516640760472	0.18553383359398623	-0.015126403853372494	-1.3975522687882247	-1.7498722682886907	-1.7015367614660377	-2.54334407769673	-2.9543861733944325	-3.2657812671449733	-3.2769604444121967	-2.827381957254069	-2.5735796777717184	-1.6598678988483115	-1.709373150602751	-2.379886397848466	-1.4786290317953288	-2.588229754642505	-1.961846422125447	-1.1798417149374956	-0.5779319663041989	-0.42655925721444277	0.6300153582063217	1.957389819847208	1.1607438843029598	1.039348620643466	-0.021768909833397743	-0.6544585487969456	-1.5909938654583158	-1.537940168161093	-1.8861806868009054	-3.19789102551465	-2.23389058613008	-1.9039063335952093	-1.1705329707640928	-1.7110218503146868	-1.4995935369520197	-2.0257966184678082	-3.191871834912739	-3.4389404850514893	-3.3463458081123036	-2.4964251308662853	-2.087486255243242	-2.0575558808511403	-3.040070423757122
0.06	-38.87645156418331	-38.573595107432425	-39.00351353539897	-38.66685481304967	-38.39725386536875	-37.53171250793123	-36.25895783344774	-34.05248896915387	-30.226041160588196	-27.03482890248727	-26.36303149478153	-26.168548537128807	-24.139578872837426	-24.820217721777134	-23.35839467833646	-20.78778797348056	-19.548529865498445	-18.6621382322624	-18.610191429094762	-16.148198458241765	-14.288973519730746	-11.538688869273969	-8.465537999935997	-7.861506781918294	-7.713379949005677	-5.55058981165827	-5.31096370631824	-7.731193709411961	-10.09966997450448	-8.957591811995087	-7.308159848347621	-8.747005143275473	-9.813856843448669	-9.645653657975963	-7.986456000892268	-6.115719313247865	-5.302507123338643	-2.6011654745261694	-0.04522917872371579	1.5292171258494136	1.0826928408305463	1.5094456973871644	3.9220832520916673	6.684822020289843	10.184454635985162	13.776191741423773	15.760168742769011	15.964443123925548	16.21183987853965
0.48	-18.882965445220044	-18.047695164429314	-17.01027107720941	-15.10673542542444	-13.367148830566066	-15.09263681704659	-15.540749441224392	-15.104530535753973	-13.310786626600368	-12.819208408036054	-12.374828931275701	-10.835885276348982	-9.402367200237663	-8.71032903434962	-9.183025284995779	-8.4755967080333	-7.715284357772838	-8.241160071989967	-8.201698858318387	-8.176598025555307	-8.520915461500849	-6.959291693127227	-5.293113292163348	-5.651073312775473	-5.5702076034242936	-5.064022307075582	-5.280230595206376	-6.194930963391101	-6.619863734571922	-5.059024124944514	-3.8853458179319986	-4.048316026272282	-4.558415422817276	-4.229951560424695	-3.3035518927832683	-2.4416284484028026	-3.1181285370978102	-3.639947799623201	-3.4893477509945896	-1.764704634808318	-0.20846326179024288	0.5619665395316531	2.8535809481123877	3.806096861102148	4.217556976808325	2.4833890545491286	1.8829197782177047	3.001525266660259	4.857417030669907
0.08	-6.032255952858158	-3.7311605069108325	-3.115859152298718	-2.6739743651108583	-1.9787788122924752	-1.9026332553163954	-1.8435791154365475	-1.949467216360361	-2.130691871961197	-3.0202885705244498	-3.5205659559257825	-3.8729257312884897	-3.072874990554382	-2.055933404499271	-1.5241748261176866	-1.744070067940207	-1.5499117773634055	-1.8041430416885333	-2.012243757249358	-2.539755357387719	-3.567009280616986	-3.8746231910398166	-3.857473983907461	-3.8012298585067157	-3.6595466559214813	-2.6631517628515766	-2.3157773992236415	-1.4405806770756087	-1.5282207814082938	-0.8762485062157381	0.6510531022138437	3.046588019791187	2.72497177224961	2.7101337663506015	1.2370104493865668	1.6477049043081138	1.523154499250417	1.1120917601463063	-1.0348393330118881	-0.9339331501633339	-1.197241329655725	-2.440051944335764	-2.778800296010246	-3.2742226868768114	-3.189267275264541	-4.0839911943655665	-4.015131614276541	-4.130658408993291	-4.115974017779294
0.28	1.8677530223860828	1.9576994651803048	2.395061785051105	2.7302382530665312	3.38585765571667	3.705914198679359	3.3511263122627497	2.7588978656122904	3.1035620450420893	3.318873443206172	2.659339563941984	2.262570495111973	1.8636175180037853	1.087829323879184	1.2366458353922667	0.698412738277554	1.4198307233346839	1.3046643265423015	0.8994105089371374	1.6112606779405212	1.9249850510197533	0.8321125469914463	0.8329583531776521	0.3981500776689586	0.2598153989008054	0.4163622658832793	0.5362269551407053	0.1467058923954525	0.5601839430838922	1.5117289960767621	1.7560051174602478	2.577263692737752	4.776840847184857	6.1320070371859	6.9376534931570575	6.4346985638716845	5.789633456537032	5.7943960866131405	4.636159193152764	4.95221842473142	5.32791839878827	5.692698313012791	7.632221794705636	11.124810542538533	11.348525902223003	11.6103979174842	10.984366286346479	11.054170280147083	10.671384985607283
0.2	-11.373196551026417	-11.679054814688513	-11.65748785641378	-10.312253382571157	-9.496568176207845	-7.052208509070063	-4.251794938280746	-3.981498265121644	-3.8694781368571256	-2.85460511767959	-0.2449187981675962	3.1573436201781035	7.593797372925138	8.904295177472846	12.906123680052673	14.438153294307796	15.029959992412145	16.287328029290094	17.158181193986778	18.04810393875374	14.236033783655884	12.580359318830105	14.466063633592086	15.438282277640837	15.941081229384338	18.378655242370954	22.639606526470914	21.33648377887198	17.561733484634402	17.404852467474797	18.464047611049253	17.49169128759938	15.632168426399517	12.914847807393912	11.455627970384342	10.427072935370077	7.9207523414589645	6.308549620977317	5.912747604770537	7.2516133464968675	8.612749202186464	8.20013553511923	6.369056579082539	8.20037269375537	8.694996961625748	6.444942571092582	4.245461439350493	5.180697749027573	7.554314521509141
0.64	11.501409561663834	12.109016976534761	12.831581800407733	13.471714074465503	13.400004302927947	13.598643449444168	12.875032857490332	12.330111034042304	12.246480965918416	12.635734787233197	12.422113923278914	12.277538657072718	11.623976805569256	10.594460389555422	12.232921353628946	13.768254068131917	13.578889688923326	14.179488604167034	14.343086603071498	15.301962105945414	15.18453067989033	14.181862919620784	13.439409223348399	13.024576942423487	12.623824193052293	12.069474232787869	10.610357749625727	10.369806649467314	10.452674919025988	7.461660057126188	5.94591765509162	6.401305266997468	6.388830475266097	7.798418995901727	8.701427761822906	8.859192903105246	9.027698113892939	8.318647345436574	7.78397307840045	7.197829080545446	6.571246335651509	6.802520529056764	6.426893576475187	6.317227858117704	7.093729410782316	6.89515809806111	6.516164848459084	9.168510953257147	10.504861331658155
0.04	2.165052763624722	1.5683548369129952	2.0539237874493352	3.678689419839692	7.660099958664851	9.937670393850063	11.307912128913507	12.756290821425424	14.46226401546619	15.400628196969002	14.52366063725777	15.00206073772199	15.260557631834509	13.760471970986394	13.214735517254553	12.219194509446439	12.16338107361753	10.663327905250803	10.958128753523333	12.352874265409085	13.453388467609216	12.93925799524903	13.42697395880414	16.3274530519366	19.45806538186465	19.811608621827858	19.49095923268328	19.112656448063014	18.48466364344567	16.998100661888458	15.333020003885409	14.511413731066149	14.385649792968671	12.880000453620056	11.452938377143553	10.876424196187259	9.43840662688639	8.757936840226115	7.507384344224569	7.070734945382611	7.298468279119156	5.975226249045846	5.773877700301874	5.1452473448210725	4.274123986766654	4.035415023253464	3.6955383431360076	3.9703042533923067	4.075603200323215
0.12	0.05246142473369986	1.1279963681659524	4.5028864148597805	7.481115036326301	8.463037002136325	8.597834687484543	8.755991455215813	8.4937835342538	7.91050888662609	6.889308788775601	6.085741919200977	6.265873799691136	5.484052834666073	4.264739017008807	6.4392020444118	5.961437560930371	6.2117024332529525	8.726024120591205	7.806047681876379	6.563255656597278	6.778461862924679	6.906423280827745	5.803945436808796	6.514108788404727	7.757426500602286	7.862094027084751	7.651076708834331	8.841912910928244	9.27521073900806	9.149762266664688	9.083757409825715	8.608322385275486	9.715546728158778	9.451975617800834	9.099058592910453	9.606273926846548	8.889606835841676	9.153919688034598	8.674162890529146	8.726697818069788	8.287133445716819	6.258955688789818	5.4887002389903685	5.324651282821414	3.9826415686781687	2.8560597918342836	2.287826998312873	2.0107819520554173	0.9157280318028285
0.2	16.73885042978286	15.54263127499991	13.092438087806254	12.613938067224982	12.824075662375389	11.776550003865044	10.071349546513854	9.92891550183592	9.368113600271517	9.614431156814579	9.720217478258856	8.88664470999245	8.624581335559807	9.440253137030528	8.749232926973054	7.97199537885437	8.711154655598424	9.244786600066735	8.82477180584213	9.45122615381101	8.344469441689885	8.196782223542737	8.6373998061913	8.203693351723278	8.14835548871864	8.242386896093326	7.896095364968868	6.682062873680227	6.912846630147445	6.94618663455665	6.0109382629343635	5.147462437097754	4.692408993284314	5.298378243186971	4.832000444405555	3.8241718162017513	2.9337073655284804	3.374807262899548	2.872637207591172	3.2774013813594998	2.3472622823723164	2.202931712880698	2.463977063666693	1.9786950900021658	2.310536393028112	3.321873317542316	4.503615362623254	5.602033940304995	8.76959959152207
0.05	0.7009849943413471	-0.558483745210026	-0.3168509974833569	-0.6040315636789515	-0.21412895739035065	1.0440439545518032	2.4021249762167756	3.061032192330586	2.764820613996122	2.9440839914922066	2.7053038459634777	2.3518078382923875	2.9368625903460313	2.184318651510175	2.014764939849236	1.7795298329836626	0.49725568774866247	0.7473915181313657	0.14679706323771313	-0.021077553488517253	1.2815348913349922	1.8528411563060203	2.6676082537290924	2.432375854521581	2.3044286011075386	3.8462268818144167	3.93743888791807	4.254440036417478	4.939751140166599	6.134006060650961	6.226054128156811	7.3070532757168465	7.241587801124368	8.617769489571351	10.241905628005306	11.152233077482968	12.283027388767792	12.89914221316328	14.878757042697195	16.05165663374588	18.667415465226988	20.003279037192208	19.410835305463742	19.169285157807366	19.034783141564134	18.618783159268027	17.603709251142504	17.146160946686656	18.368165782371747
0.24	7.425086972221251	6.330840190158277	6.673143509090579	6.345582335338214	5.587562543095537	5.039564794789051	2.9970212443907513	2.034787487827529	2.2914200525018416	1.6677718764279632	1.3650337226443057	0.48254966652026354	-0.8786357393134381	-0.9752603386622454	-1.1512347081854912	-1.6284362674719262	-2.5285111909416145	-3.7282853190946383	-3.284519783958295	-2.6309753777497633	-1.4481296212586656	0.053241625378106505	1.048609111620415	1.5097133238619875	1.05174489572304	1.2681412257407203	3.311617941218529	5.3374518378510345	3.36774032839638	2.675779521846195	3.003312982119425	3.030549803735518	3.7204904229806104	2.961321501271428	3.4555945012605704	4.152090500313129	3.063476582295195	2.6754600113995366	2.444499295477023	1.4933336105379098	0.9349892278611875	0.750014056758495	-0.12904438730489431	0.017521892802399464	0.2754497811614911	0.779533489029312	0.3262308579938633	-1.1643287967285474	-3.686127714886986
0.07	9.852624215049286	9.89828068481565	8.668094819037993	8.609663383055054	8.646335171226841	7.633034741955893	6.7502964131461916	6.642660643634958	6.638567416907446	5.595345112787168	5.302217042967104	5.390490161011524	5.210371860240304	4.982127040495822	4.889834177674079	5.853432169836655	4.281687440161296	4.487412493461406	6.983032199104709	10.109087702552731	11.910286402890204	10.018934642900643	9.244846680966557	10.600428603293896	11.009135547752106	10.395810714337816	10.086513422859216	10.412191210700502	11.795952350926935	10.531703200709547	9.524506272120586	9.217716355570662	8.629918177842175	8.41271874891461	8.1152022852345	7.136095598927884	7.1388571264295315	6.110063152855293	5.5970788598883665	6.096277411275732	6.009265249950243	5.914250423609854	5.301246442925031	5.344166205899651	4.764285833009012	4.062771089758634	4.723806977595856	4.581855275686436	3.788493113886794
0.14	-10.181299983848547	-10.394336190030184	-11.22502906540425	-11.232875068000848	-11.860383522713839	-12.305162830512582	-12.173331078372943	-12.428310339651578	-12.341648560937116	-13.183199879181217	-13.6425797678674	-13.738742517124443	-13.859813202453509	-14.6039319730181	-14.56721419333811	-13.1412142166383	-12.542904292691542	-13.444614841063576	-13.187470691858842	-12.842281026989951	-13.968600385044198	-13.799191829447647	-12.520456113066562	-12.798347008184297	-10.486480569203763	-9.494743933300871	-8.109600798217262	-6.748639406008586	-3.4569006465488243	-1.7212612455564837	-1.8272397972711687	-0.36179100721207647	1.0677630790948172	2.355957604412268	3.917167480692356	3.9985736749801646	4.014720901871613	3.8067370909059406	4.5880585710372515	5.650704663989401	6.120528980971898	6.211428426058951	6.298821519137078	7.676703851853034	10.232665057653271	8.613620262989471	4.887115709819248	3.9936190868832426	5.359800732437677
0.16	6.282129358260413	7.7347578199693885	8.461794443637167	7.436700302853069	6.782366497140799	7.903822128209818	8.2902326291903	7.782886058909902	7.546131842005707	7.5226883467603685	7.126201310903419	6.56222230634976	5.541763949178183	4.588674009822313	4.417971948592772	4.087918372538276	3.741337468309851	3.2798968877505317	2.908349913804038	1.102082519023817	-0.40612532591467954	-0.23322722667709428	0.7312099750919927	0.939465008805719	3.579939505115135	5.437614387295866	6.860788727700147	8.82834863511193	10.321973910690708	11.454567126176187	12.733019951359118	13.30991675644961	10.731297536579753	11.052305781839209	12.930999736876068	10.84044252331823	10.379791991616436	10.474887714359312	8.541275897572945	8.515599748425082	9.843478094832804	8.867863861138275	7.104890017272794	7.418196103909942	8.532626857782567	9.209510987815548	10.199413992981441	11.08052291144601	10.653077737560963
0.08	12.32502423598304	15.14877635370173	20.604878150964293	25.585700557761708	28.36342295669353	30.00256587542488	28.16266329396753	26.931509252125412	26.554078340890452	26.04214236798286	23.243574821457937	21.418464291317978	19.293940616394604	18.000688794597753	15.0675718897504	13.870468899202674	14.673156699359293	16.51102197520866	15.896941430773023	12.881695466833083	12.463101667404505	12.655364436102037	12.321243477836436	11.6360671709342	10.816485292592954	12.03902739320839	11.504142750580083	10.064686888514242	9.722532496440724	9.764005049737055	8.907821248138813	8.410690943335826	7.616574124788155	6.1923397804445734	5.426995533430894	4.815418681539963	4.07412498674584	3.0071706774532636	1.8397545519453224	1.072803353772521	0.8552668175193041	0.6331065658791069	0.3493145495851593	0.08126933529679903	-0.008644493772752782	-0.7638871607378164	-1.5251684443079796	-1.1879789741957545	-1.6586206978861853
0.08	9.622259574270572	8.006485740452803	6.5411071427742655	5.413992094015221	4.661109202802798	3.8672199547702064	2.828775838005683	4.477858451509412	4.935230328326014	2.9738685695333515	3.52183777269331	7.576024549575003	10.08654253811234	8.964901179789273	8.005105431475862	8.661723061845635	9.731742912988956	9.343733964094255	8.706355465795333	8.402849829810663	8.583108541946366	8.362124665562824	7.126575935064565	7.1398610549223775	7.983599190955779	8.171204302832763	8.362777099953696	9.175364172139375	8.828239563349648	8.190925346806225	8.382289466084366	8.029453159792858	7.079831923198583	5.219589057886246	4.499439721496621	3.362453551553962	2.455482233665869	1.7666043063132548	1.972497620666573	3.057036047729575	4.0809586076508	4.505365319845595	5.519860168704291	4.767023091875487	4.800468161652475	4.0821152749226925	4.145401325615161	6.716435282851712	7.669919213035406
0.12	15.286483308956054	15.053848699590038	14.605874225881937	14.502437880951103	14.090398571578245	13.209234325179832	12.541363550139163	12.359246979410639	11.851140892737607	10.929394402009923	10.293005931205059	10.434522773325025	9.628690283527998	8.63490150534869	8.009193162909764	7.490206526900348	7.123529795310876	6.67569700576464	6.497792503575813	6.369881059199731	6.336489826921994	5.866369646443868	5.615962182662102	5.421299595934634	5.071571869679374	5.059430291761284	5.0329231168072575	4.999766815345382	4.783644535024209	4.979341916543248	4.727655711937427	4.289557506497225	4.014364651791794	4.158916048834769	4.495958283504191	3.358941508021882	3.5280809512600477	3.4455937822901035	3.4104510074723464	3.5787650341429647	3.0076017505065025	2.8235204065590302	3.1665381623290436	2.6585635403696415	2.785166794787841	2.0385663293060645	2.2061349213424535	1.9328482913366827	1.2666835961587708
0.48	1.980682106841801	1.7954782286860116	1.5221763227341896	1.648518022534077	1.7011571609642466	1.8863645206165103	2.0653519531715574	1.9002264337363712	2.052236685094151	1.2556843082045432	0.9333859164486356	1.1919358333985421	1.1688297190514163	1.396465686951334	1.603550480798095	1.8742048732621939	1.9357564406848908	1.5531839390953301	0.8631607140070336	0.5153325078261517	1.5649648131431135	1.4538186917621623	1.254913941446425	1.2028309403719781	0.7088342717691027	0.9840256162629224	0.8611067404267523	0.693141191068559	1.0001122880733	0.4065317763306169	0.4279857623601053	2.124486964603509	2.115294401885791	2.2864635396847603	2.6319350437127262	3.3388032827067313	4.060237093580433	3.942645494821498	4.182229966525153	4.0439880442380485	4.030055177846865	4.200441589909616	4.338072807646835	4.814826568865673	4.325216019985962	4.408024336256521	4.847775774527815	5.066537876870903	4.476785133794706
0.14	7.451746642818296	6.845491086181067	5.987536388736348	6.200342295651257	6.494424771147724	6.342323014636282	6.3865975727843285	6.892547380125901	6.98278338137251	7.114234315316882	7.2124439781130825	8.35962166534853	8.589042064228249	7.798422568313935	7.612844871338144	8.16854113846286	8.216897650011962	7.439819810581785	7.080879084657244	7.0087227785066695	6.543916148047398	5.752380966613263	5.9962165443360895	6.088626986431496	6.110251644694689	5.6799861880768425	5.444419540190413	4.758324157163383	4.751069756970903	3.9694613501328284	3.719480183136408	3.0067221212995925	3.0933293776217923	2.859880010550622	2.1064998381463518	2.334591142559283	1.1885006690784792	0.4372309135458856	0.74849541893267	0.7682469080441052	-0.08087633458010046	-0.6423499691879009	-0.5109344767683552	-1.162158178581521	-0.6525675185612556	-0.39158916930028553	-0.8134191906144927	-1.5669895707431358	-1.265921090622438
0.4	2.3686460618062952	2.3735050832685687	2.2478808396602545	3.34435944717206	5.214230894119382	5.11126667022512	5.534275180291623	7.797538277007824	8.718278540991925	6.590060084993759	5.716189253892338	6.246873500341074	6.1551980904599475	6.461924756123999	5.48421871647809	4.199824298472279	3.921015083278533	4.315251718716105	4.35691585904361	2.998686829481464	2.7891759440168755	3.6006171067306028	2.9676488006778214	2.334965954633617	2.619101620132632	2.3548923743719783	1.1013878362485983	0.2403608212402446	-1.0181880022876868	-1.3857426395925714	-1.8070844749041584	-3.1592206623003847	-4.105938132694408	-4.823869972974421	-4.833292818652758	-5.824472460671746	-6.633798347255858	-5.562459391567341	-7.075547345735433	-7.209587076703215	-5.888973211290967	-6.785871784993198	-6.853904596320781	-7.593579310545213	-8.205697073762302	-8.423121721285376	-9.011176362911531	-8.916477762993786	-8.579531399152003
0.4	7.56840455689413	7.213571542701839	7.230152991124026	7.699148207112575	6.948507856877189	6.602990253580931	6.69307347536644	6.993808253193176	6.999478624766478	6.836276628971621	6.812924712871382	5.929462371626453	4.683815870446065	4.429840857687012	5.242564934397894	4.4754499854511955	3.816580072102017	3.466191030371263	3.6293579677524654	2.60911322878696	2.759532804004131	2.9795526608645915	3.2821080026501797	2.438794349566276	2.009817739624058	2.3508374340153324	2.674994827899166	3.314181339911066	3.042242461469481	2.6139024016637222	2.7023752440925435	3.149856377295677	2.412474448302614	1.7103145430385602	1.7401140641411033	1.7334764126215276	1.36759724649054	1.403476271273874	2.361366826648581	1.3407057093248795	0.9729386457211149	1.2637232138097687	0.9448896845374151	0.7268607809089644	1.15188224383013	0.25545400162222975	-0.1417354295023152	-0.04871966825442087	0.4796266608323805
0.1	-9.823774678410736	-9.4934941947213	-9.473727256640572	-8.616948981824358	-6.9489961567695815	-5.6529686610251915	-5.94091520751806	-6.7557182935125795	-7.336848573881888	-7.945359947514518	-8.280188598118293	-8.170327677724721	-8.739078410729071	-8.86004705725638	-7.498627746076885	-7.074514762609034	-6.878015189549195	-6.089339059461551	-5.810490776322673	-6.299715163051047	-7.969148130841184	-8.130802486571248	-7.830805517525363	-6.7512537958751935	-5.247628077849754	-3.752859837935759	-1.6141357259770928	0.5090298762272312	1.913659187330559	5.346535274642676	7.763851611144304	7.484043402097157	7.927914843929329	8.940689926028362	9.355373472173802	10.444579533822996	10.524269711226403	9.097710836445742	6.7945274145198695	4.774689730164717	2.6293928550953822	1.4496755961834111	0.9583376789314357	0.5286495961775373	0.009402568690454416	-0.48687912614585116	-1.8051934700957162	-2.1934352618170863	-2.185590975291049
0.05	-0.10080472696179044	0.5253206897593685	0.7967307816909397	2.350569844631117	3.6028898813347254	5.241290181120561	6.027971253584454	4.322465959260462	4.376604983997112	5.118123118695728	5.850098679176853	6.531760338221304	5.105951462110141	4.060032646586201	4.900683347824732	6.960945803435791	7.9549226224315746	6.5031976024841	5.588782308828378	5.590071355487261	6.495468384960802	5.8405640014383025	4.6424815520177845	3.7611939205555984	4.190045483252263	4.253222762246281	4.5833743479775535	5.207988954715795	4.738143548278956	2.714853545242214	2.0432409968384064	2.1742914858808433	3.0013904026237412	2.0188030579901977	2.3250290387775294	3.66556161822556	4.784430013690212	7.09899695245128	7.805209495268464	8.365444116765929	7.953655571386008	6.746373187826897	7.6133281240844894	7.564844967396269	6.6848225325268515	7.239249617717441	8.846972729070657	7.701771547684643	6.525510930446124
0.07	-22.15919446581156	-22.605454836242465	-22.812969170180175	-23.96744555577952	-24.491614041662977	-25.554297294331207	-26.79017750511249	-26.630648531647502	-26.901604166433863	-25.763232867724646	-23.961573941578244	-22.396047180375355	-22.616733043182535	-21.39250564694656	-20.160221722409723	-19.09588275045411	-17.307705789774765	-16.11489300843904	-16.38305962917225	-16.282864554825494	-15.540448534722394	-13.651146856411131	-12.003771380070027	-9.693217703935765	-8.29443997885052	-6.744147969970015	-3.787142279227311	0.6034433326200244	1.8481399672860874	2.5276839428582605	3.7168799147296667	4.796802502294916	7.417098001167993	11.372941374161293	14.759566017095501	15.70663600781922	15.998759068618064	18.09040403315489	19.70279720038811	19.112417507263494	17.955195227066362	15.473082046192424	12.855388901795614	10.35271448107607	8.241903211967177	5.4391985955351245	3.2324249355244845	3.9519270331971157	4.734563747107849
0.08	3.550397554361929	1.5048912140894686	0.8150820539561678	0.9633358929347722	0.7790031401940283	-0.20153390297582519	-0.015323655397430969	2.2858554133496156	1.369751378867882	0.1969724788365781	1.9875467436612198	1.977063706186236	2.7499150929036773	3.708780229983816	3.265826648562104	1.7154878419109068	2.979112406941134	2.296730715938615	1.8103589225856567	1.8065412570994255	2.1366282883558156	2.062601008619204	0.49547692199089255	1.1186895930782725	2.7134572169373214	2.28942779888645	1.7615028701238131	2.4882964366941493	4.265087217618671	7.226923917626998	8.623612646663673	9.811102043176973	9.6898150302463	8.485624250483859	7.934876341359249	8.266103376079315	6.135700860960419	5.59731649287027	5.9464795042039995	5.2850633644605125	4.685014786220194	4.499291305871779	5.643490872702053	5.982207766511053	6.312821367132798	8.437553538833846	9.045109499383386	7.155768166653424	7.8824630621951
0.48	-39.50348447447067	-37.29417234288364	-36.5335407678334	-34.79837152230495	-31.400822838954227	-27.91285216847303	-24.722111460133647	-21.967893672933506	-19.42380206225836	-17.276257597791634	-14.617633852630071	-13.057328278115818	-11.384024057694617	-11.888821113459578	-13.789918187386576	-14.163517521044724	-12.534963464850826	-11.199766776080288	-10.867376215589871	-8.136708552188978	-4.886072851981368	0.09053777710740007	4.733610049934086	6.807430402059168	8.096971125360739	9.330390749439289	2.829456587138509	-1.0783652214800057	-3.1817316971967884	-5.603444656884847	-6.566180342450501	-6.5159472371779685	-6.0063930337773215	-6.888033634099202	-8.882350014689031	-9.381342493015879	-9.156611048573751	-8.202428615880962	-8.550808358641262	-8.323591689813547	-8.029557161109047	-8.038187140986174	-8.544717335111464	-7.937715630221639	-7.249895131497411	-7.682894746636201	-8.16364926034386	-9.17449188927528	-8.235376025537263
0.48
0.1	3.393343455196252	2.9606072095567626	2.1704710921518355	2.613151410714913	1.90309094478922	0.7292433058864205	-1.0112514876072822	-2.1158904891783052	-3.230409879672777	-3.8851623109209896	-4.643168810325278	-4.250234383302136	-4.572202473868998	-4.162022234404269	-4.117587377771024	-4.803363917376352	-4.977663294919857	-5.045415105439581	-2.7370707127342158	-2.096304726898076	-3.9297930756337394	-4.171661191917224	-5.100911611537867	-6.18112108687334	-6.213438789899456	-6.24949817848001	-6.548793052850463	-6.207377625661778	-6.536247204986914	-6.806297866735143	-7.247941216045291	-7.397932124501068	-7.74070833338957	-7.116461262167313	-5.831876704155384	-4.812860925510357	-4.309686891978224	-4.350852660316576	-3.897932546956021	-2.4480103308662606	-0.26265859916173184	1.57197428081259	2.0249007062007323	2.916758001377268	3.9473049731239556	5.425522728273656	6.282435851741731	4.376423471614096	4.451876964603265
0.06	3.613389928549104	6.364288355578935	10.007994052989709	10.760113145174422	10.636845405245253	9.723533305247862	9.096496721432487	8.052751974396564	7.624232663593588	8.514466982686507	7.084672380843834	7.105395760603301	7.265217760135734	5.225840804715617	5.951084855701325	6.697972325271152	6.5423758387535855	7.473974706992088	8.367269750175787	8.271071636951206	7.498462949164221	6.54898703607364	5.603123001481912	5.767388438767782	5.102905951102819	4.520537464910134	4.995356728079109	5.229319594042977	5.128367324211254	5.766844972769469	4.614338990912955	5.574170912036699	4.990935855647024	4.155437997347441	4.342277675808077	4.41489558514558	2.537682824644648	2.0963833606723554	4.363292228684479	4.525557370593276	3.809547571843673	5.004734293915909	4.36976734494305	3.6051610957264373	2.5945180453461276	1.2588092799837085	1.3862778182583142	0.6797528861136257	0.5664347799525942
0.28	-12.23736157550281	-12.281632102204192	-11.31709940817089	-11.942147544279784	-11.509383910511986	-11.619476977369672	-12.928424684032095	-14.18675464679982	-14.821754108780418	-15.40747000413429	-16.01220773445631	-14.27224070629395	-12.571243263319694	-10.372386086076943	-10.406456786756948	-11.127967368267626	-10.195109657107835	-9.693628117420616	-7.827317522728961	-5.679262453576058	-3.9223848422244316	-2.4596709895566136	-3.0841011202876842	-4.338908261460958	-3.838649770218126	-3.886871857578157	-1.8208356181079353	2.2718152657439816	6.667250651000899	7.64944581943935	5.314768057801302	4.927944802875615	4.494981546008532	4.857925808309005	4.03174938018563	3.953237034368996	5.468695527485082	7.601588076360315	6.355422091616234	4.360148724522645	2.9776904659973837	2.187369107587969	1.7314608515677747	1.2710773610445614	1.3610945829316563	2.503239899834327	2.5451114717967016	3.099238028067731	3.126242444986616
0.14	2.7241907905573797	1.5768455079186339	2.485803563250805	3.104383623375327	1.6897904874949106	0.59612675493198	-0.06166182110251128	-0.7466688314201306	-0.6655268863147512	0.39698378189124384	1.0364740418643876	0.8891943420937096	0.6764202438219726	-0.16696615756980293	-0.7189197573997106	-1.0406297985753596	-2.346900515286599	-3.2881166340162693	-1.678701732120615	0.5869405162846277	-0.9767339359192633	-0.7854365242989658	0.7769947032685636	-0.6967477189658098	-1.726160563024365	-2.8996774793567894	-2.261584295849495	-1.9606294568105511	0.9285677327342725	4.629019871988255	7.9973379942999046	9.078454435375285	6.870474005751838	5.458251373066339	5.623227679425945	5.994454496294246	4.76623716433901	5.215965135091146	4.57634163885001	4.800437209708527	4.848017743862954	4.526986880298622	3.0871964261350087	2.580028654347551	1.7116998751448307	1.0362144530836588	0.7697571177776865	1.9155718510726913	1.679189562666373
0.48	6.510321454119669	8.861722119739447	7.509762240072	6.155740654498096	4.903220509707495	3.531183525245048	2.6226023355420196	2.3863501808635235	1.484207930255721	-0.2802729357640459	0.581741943772208	0.8167884283555935	1.6765801190529572	4.545679228500454	4.176972284167	3.76116273881717	3.3988185235575585	5.460338426460318	6.85441888008431	8.837494326066022	11.728028730454035	11.484487505904092	9.420312173263675	7.403562363552602	6.388122827273143	6.446118009718781	6.784330425876583	8.937686595728024	11.049929164028079	10.954450810338123	10.219313283253108	9.315975054507149	7.948348333110644	6.500894786745313	5.525987490295691	5.766422266751228	7.103383452786979	7.676601882935742	7.672706106309242	7.673709504230132	6.626445986240782	6.351427865098309	5.681095600887041	4.685846682966428	4.025199498909181	4.454708808881371	3.428767399901595	2.7104626541315824	2.8395731064262293
0.32	-0.9853559680587836	-1.4889194620461055	-1.5649710331415037	-1.7421000405630096	-3.059343226617699	-3.513868693622719	-1.7708543409533917	-1.3322729513665266	-0.9687522557108963	-0.4934459246489311	1.1259708511102602	0.7192897075378184	0.28117231340863214	-0.12245545213296083	1.2451975857308213	0.35473677679151194	1.4538282451391922	1.1127488362869755	-0.3201042276155448	-0.46646479033113053	-1.2740120968427746	-1.014647866842239	-1.2883689132577416	-2.038925868354255	-2.1450596888738147	-2.7700680992309117	-2.8934941598155532	-3.4238884740865885	-2.7118285589366096	-3.307053213988141	-4.2692032050007	-4.542756206913438	-4.944017089137759	-3.1859152822893932	-1.201341075675252	-0.7102921219225564	-1.1227215461605198	-1.2097652998250155	-1.6202659637833676	-2.084827529808571	-1.5130863858299293	-0.37960385917904915	1.404307257510112	1.2455928976355395	0.09690330035950012	-0.871899380052362	0.6257116011507762	4.206699332695898	7.06472142927074
0.28	24.093527043181943	23.978787202998298	23.25329785994763	22.50268408780814	23.229875915891036	24.339990800129108	24.820498314811324	25.721188671240164	25.93836903242373	24.458928201414047	25.327698028649486	25.543385674664982	23.33823099453513	21.869471135152402	22.07196703772646	23.751539334232724	24.549732868445922	22.35924116252422	22.80017438865834	25.602492977763255	26.14847390748431	24.164938485346575	24.30331188965868	25.81501607268266	25.292915911649125	23.534435904636105	23.07065877231586	22.429512361897345	20.88786577125483	20.3145441748297	20.98926432844302	18.648719687073587	17.340780812734785	14.995234903423444	13.391540888018774	14.603534965929661	14.229728904787315	12.728750197597769	11.098602769561857	10.061511369898248	8.176721491695297	5.702043235623115	4.741392929625398	5.765499378506128	5.769487197680796	4.817732543138085	3.865486884515086	2.92707011337027	2.5555351548786547
0.12	4.321138691502767	3.0252507781350957	1.3169659529989772	-0.24661429255785805	-1.1409912844764918	-2.3353872568577927	-2.604169192239695	-3.4591196439391965	-3.3446351802729737	-3.009886161732375	-1.9251912171522179	-2.3279996556901565	-2.8648006489579245	-3.6055736489366623	-5.613701199413619	-5.838427062660884	-6.434683116410191	-6.237227429358342	-4.749454146981172	-5.631109068285205	-5.174435287519756	-5.740977607842872	-5.988345258579848	-6.122035824814347	-6.567131916818063	-6.768104263499488	-6.819763586370932	-7.1927998289028565	-7.75186916694512	-7.6920345072811	-5.342648727368754	-5.600043138078476	-5.924730544354574	-5.769585626326553	-6.958337029868005	-7.223819815388367	-6.939124866413387	-7.216020116467284	-8.146682455282274	-8.063539728514051	-7.166184711231168	-7.039525179495747	-6.444552532667551	-6.76712921771238	-6.518850676334168	-7.185222281998655	-8.14918766988319	-9.27441012404448	-9.025642610895638
0.32	8.495872498965824	5.963132854646474	5.277794386575209	7.964818726145346	11.04713525544264	13.183552050009283	14.210131375431487	12.77352405903649	11.697745758550667	9.508635486527567	8.535341183795282	7.363041829981	5.5499919365260055	5.790579057648017	5.131691394242338	3.9928366045389936	3.4672929666518044	2.719903078685874	2.538438047052665	2.3336935301086967	2.0553728812353427	2.5713481403736935	1.9099759055400014	2.7562749126436685	-0.5649711686306205	0.8552416232266182	3.1130483314253183	2.6318868123275934	3.076105049227067	4.227135705429305	4.100829717165496	3.327573549916224	2.260202268537739	1.939201526088432	1.4096965908928993	1.1700319835439927	1.2737198728361463	1.7480167234316966	1.480313488099931	0.9136557275206272	2.0751672368072107	0.7658436231967514	-1.0813672204613027	-1.1584661025224534	0.4451294409622619	1.8131648056986265	1.1143489451151254	1.2997839971075749	0.7053886358749182
0.56	-34.348776269139286	-33.582063198333834	-32.57043285404643	-33.48207896909182	-33.97713651987378	-33.85380780100873	-34.798610593340314	-35.45841143368209	-35.817431575011895	-34.23668303928709	-32.87817914605478	-33.45472601313867	-34.12818405276193	-33.86983789993847	-34.25460229616035	-34.99398509800531	-35.41681837828784	-35.90114989719457	-35.314023161450045	-33.81687641672506	-32.8857781303305	-32.0995651350786	-31.126955460930148	-30.903055313326753	-28.22151292386232	-25.796764685696637	-23.30447630973873	-20.017411841375022	-16.812951653565634	-14.161091613720131	-10.351739495760796	-8.45232429409954	-7.408392193748227	-7.280949872683337	-5.857979757078397	-5.044261114588139	-4.17067187213469	-2.51814262640751	-1.1810653861488873	0.45454054419110435	1.0221126174181165	-0.19806769812483083	-0.40683677663074036	1.239355419829522	2.418534400557334	2.141674715591037	1.7228065634970022	2.5483155013342014	2.3011281804982104
0.04	-8.011206301350526	-9.859278343432251	-10.387533159972406	-8.144270766751745	-7.250137151524356	-7.248615088914221	-8.420669114172682	-8.737273126170933	-5.828356770757196	-4.237881390548779	-5.249668183570364	-3.27887190915348	-0.8930773513192776	-1.5328664537943553	-3.2828694465504356	-3.5801892927960495	-3.4946797119330597	-2.990405267390699	-0.3238343749788726	-0.08124115166434365	-1.1503417969206708	-1.2354413930631125	-1.8950703789845278	-0.931207827126542	-0.4090679823218437	-0.10219944080257903	-0.03288437841959535	0.6403442153924743	1.35837566820436	2.1296022523916065	4.291072129078927	3.384475252691942	1.7987910292573446	1.700041677068569	2.0657111868874267	1.4804260672191276	1.557082568879835	1.3802000394626077	0.7098731563209242	1.3177547530478648	2.82425313834365	3.242111581642675	1.9819720262070035	1.2103365038065874	2.3074216319085963	2.267512789036701	1.960738404301793	1.0136848309649338	1.3305235570417864
0.64	25.79592626138868	27.4694960895603	26.558788911767614	23.496619341673856	21.102035677796387	19.056360916467618	19.044186732609724	16.9951503613917	14.622223332017292	13.47159242646243	11.239962565102921	9.933953843794562	9.912203755870173	9.709174784266217	8.372893266304196	7.121500629917485	7.197478015261261	7.996820787049693	9.440575253698334	8.992817692647769	8.49870894844613	8.248435965603882	9.509574870164762	12.169060236312383	16.062363320086426	18.95995550099679	16.569526530471585	16.432977305403632	14.944447812047663	12.471294258955488	10.97975097628251	10.298893806137805	8.672595426852602	6.59458897740722	5.471778164992763	5.141410213307772	4.865475805184964	3.168238513606987	3.860992299285151	4.1861915884786285	4.830117240737529	4.603820419491946	3.81396322777411	2.6550078882084733	3.552564009431208	4.77867874980894	4.984469080916178	6.186670783108774	6.647592372549816
0.07	3.8110528717804044	3.0927212979584624	2.764949775429926	2.743316584085605	2.521845182864176	2.8093257545593318	2.497604884847334	3.283471561533169	1.9160292845693832	0.768547472136639	0.3240169843223697	-0.11007863321835742	-0.4986542148864217	-0.8528814388932702	-0.7170597013532856	-0.8645934531828274	-0.526663288888777	0.9754041565744203	2.564190011832821	3.2701816186643597	5.845119873542899	10.54558811970032	15.520733851230943	19.54332910806589	20.694719647165044	19.57053980237147	18.431334504765545	18.45621716405995	16.725226534594356	17.054297373890606	19.244788525103544	20.412397725558534	18.412493844890747	15.83172949211749	12.536742138850755	11.029713094400002	9.879527207140832	11.092076723325334	10.759238814803169	10.009781708234819	8.511134247751606	6.730505715871736	6.046649607706598	4.888374208734923	3.6466250949215038	3.801107848492343	3.3804765190373445	3.777829492616476	3.5062927171671916
0.05	5.98770348131648	5.219241796627763	4.0650416728032965	3.3983738684334526	2.126862551434577	1.382877768216325	0.2850147245594101	0.5050579361183551	-0.8376176845943135	-1.4998001501866867	-2.1872416117280054	-3.022085621176778	-3.4195310903763527	-4.041607349961865	-4.227971419786613	-3.087991078677028	-3.3499506714275	-1.926980459069135	-0.9663458290209803	0.29631277874094053	0.6938344666680294	1.9851657563904652	1.5255940670905375	1.4337407223848402	0.9058998002764369	2.873592451683031	2.6987527334181394	0.9770871591827728	1.66267132710923	0.3228419170202059	-1.079724657761851	0.3957875338055885	0.46547508242245783	-0.008632275593228655	-0.9293061226137169	-1.2651775720371603	-1.3316329862016403	-1.7575726788302575	-1.9031696785117376	-0.5583255008505361	-1.19092079533592	-0.7351264889887617	-0.1570832219296463	0.2792701727747229	1.3453177385434998	1.7984784281965958	2.9327011799825726	1.945814486444192	1.342380551019538
0.32	-0.9821500353624728	-1.3140698752001683	-2.1917995477382988	-2.3877566238153562	-2.16788368066657	-2.677536014062646	-2.183116551430274	-1.841947934668184	-2.9900163884428395	-2.2358550533685957	-1.7354872963141972	-3.1723637824252577	-3.6390170950790406	-2.9238970115887	-3.542680612856117	-3.5143110098578347	-4.097504739098824	-4.545215484651784	-3.857531862841995	-2.2503048008965507	-2.272383258012667	-3.4321989857590296	-3.389787568256679	-3.8673069114548824	-2.415910159367151	-0.6393304024822584	-0.679939767324619	0.273469851873692	0.7494378706864566	-0.46452402285890315	-1.454127194587329	-2.6902424868002086	-3.137658426033589	0.9798204446245151	2.6128977169996617	4.238257653780977	6.106335737566361	7.8170796086437235	6.945118741366109	5.71227278459417	5.193792976718292	3.7771121413998543	2.487448496893464	1.9272701339546856	4.44708908629228	7.818248490314467	7.428160892914349	9.875034550214401	12.00982652752591
0.06	-0.3529000255733905	2.338183329718646	2.4913704305829896	2.1109234164239865	-0.10695876313413066	-1.3057971098944279	-0.6214367636858924	0.8051084100366381	0.6271070389655762	2.0323660988910888	2.4652851478645914	0.8862746386461424	1.98792134570256	3.4412532289197912	3.1290943942051683	1.2331980843319883	1.569391693809905	4.047582692195476	4.319707981754959	4.478777742247914	2.8660396225893834	1.5161308951547312	1.2472223536797031	1.7371954988390712	1.5127436141321908	1.6181569994316902	1.6509387921291534	1.126660495746421	2.5468146152900744	2.8311448591049952	2.743509417604784	2.7349042304927025	0.39003722883849434	-0.032620837368298794	0.2682430214542677	0.981586081494811	2.1149002567449173	1.9097355277714883	1.719737002427351	2.3119292887302123	3.4717508707383615	2.808113897195227	2.6099702549705057	3.0150779927135716	2.648304853267888	2.1400276112757126	2.943928370413701	4.216458544388729	3.049749075427428
0.08	5.400334227777478	5.346355242815662	3.998854549838228	4.637058858446608	4.007586432160096	3.548377032090798	2.7463094393940395	1.2389112680715613	0.13324045100758042	1.3992243059100247	1.0116857655415288	1.4528666315319612	2.7600212957856627	3.3258387831872795	3.0390915449945197	2.6395749286895693	2.1820999285109224	1.7595874953823483	1.636455813502252	1.5193750622035793	0.2997940838669564	-0.8224129861159923	-1.166891960627737	-0.7847076196239442	0.5409246383777742	1.6981920137553885	1.2810680276380424	1.5574438604072327	2.424536048154451	3.9021992706675093	6.369050989890994	8.59718868641319	8.62704384222944	7.835406952661373	7.33314039031427	6.6131041990316675	4.147459769806659	2.9274327572661747	1.4241902294606348	-0.8521147141327816	-3.0756805332654125	-4.487310469239176	-4.395939478696079	-3.5395744144308594	-2.642282795890168	-3.023705378997633	-2.1480228831718478	-2.3023731213129253	-2.1848401574684004
0.16	0.44857208061308285	0.7180472808031695	0.7702901372444018	0.4166182182210747	0.9955208495267982	1.8198545138152298	5.115181822428298	8.183883282420794	7.071349020929404	7.772894364070893	10.18234240089491	9.76792475947991	8.968099588136155	8.09861310262518	5.7550080345492916	4.400734545142299	4.04532253036065	4.649097343682129	4.38067855333945	3.6027508870109415	2.930187565149012	2.459156792323192	2.2468365774107824	1.4934498582094946	0.7357208505912567	0.7309496020785247	0.5021792133593195	0.6784539261448046	-1.566160253850569	-1.2183664341108553	1.2827264463447676	3.9930220045568348	4.458610412670353	3.428295782575404	2.4961585504267205	1.1587026453326175	-0.511389257910011	-1.2393471648902619	-1.299692894584794	-1.4271396300238663	-1.7777414652889618	-0.9617111760869008	0.2069588550006003	0.9055858138125217	2.2461366191809375	0.7731054480913713	-0.32779628382361636	-1.3720468966752648	-2.591373290041602
0.14	5.533374806871976	4.931523101745917	5.016485488725259	6.668224677824192	10.437376555406509	8.674097137516682	6.378095209149485	6.363326020004038	6.54882625874577	4.448698769952301	4.821048313929822	6.754816907482656	8.689282843446449	14.352232956331044	20.04174337892362	22.165733311955186	22.57727988396939	23.329930499091297	20.238693337793997	16.24990632638319	14.449390779430267	14.699405702444189	13.613197369746892	13.319628693477178	13.142106497630515	11.217634892145774	11.041127085931954	9.337588071782157	7.894354861555712	6.99019917126801	6.722753349137015	6.111731277843859	5.042027432376685	3.164268826179942	4.338839459889222	5.091470389172315	3.4099896662282703	3.0644054355699737	2.6646718103643394	1.696666831018618	1.2015468558842741	1.388315088690213	2.4255324568579653	1.9747217022552803	-0.3923839829739819	-1.7776567405067567	-0.7634038135083401	0.7195138181202481	1.1046214220041861
0.04	4.321917435438877	4.169098603867795	4.316024326374119	4.9837140545686225	7.374849206486303	7.239987094584691	6.91609635538849	6.797053277073076	4.593300307621519	3.7512876684858867	3.0071179512861193	3.450904711549285	4.9564177353307315	4.437337651378144	4.011299332395282	2.202816502440413	2.109640014773035	2.665922998908499	1.0611622035196575	1.8562497347082996	3.875397171190812	4.155913369995275	3.1157912634113956	2.437529638730865	3.711698795456215	4.562743557396544	4.584537343931913	4.558202162706678	4.608581129493658	5.215997786766138	5.345547643412331	4.628764495831106	3.368670980502543	1.9294600392084078	2.3775882669770283	2.858414107200346	2.166586941422622	2.743478302734303	5.051616496676218	6.013228806977921	5.627234248437233	6.274693354111804	5.2482298002409635	4.780169834384353	3.1734816331389624	1.5884834909251566	1.703388316237337	1.269347074622985	0.8138338080767511
0.56	2.2024973081998738	0.7307147233308697	-0.35378479036341304	-2.243488521388983	-2.6010531937337404	0.5580330906161208	4.027674900947396	5.624430540300331	5.282141665632409	4.635875998009752	3.221514862922831	1.8755732481912801	0.23664905750103316	-0.3960679144163777	-0.12059501201110834	-0.7673139706967973	-2.055836210513313	-2.1739085243279206	-2.7984759868542355	-3.288108961166621	-1.0097663619530763	-0.8484374102534247	-0.40263292435605536	-0.195314334418498	-0.6665065164520314	-0.8632184277623978	-1.0725592356594476	-1.574988664330327	-1.5234276929579735	-3.0782996390814645	-3.720287356989843	-3.990180761682396	-3.7977818308856897	-5.44296804759248	-6.094082452239519	-6.0326109402787225	-5.6448419579947	-5.923407806560839	-6.201946560986698	-6.622446152183365	-6.868713676175126	-6.794576390134729	-7.065171924683973	-7.307062836071047	-7.518761317932238	-8.218153750547593	-8.164760769151215	-7.623805905320985	-7.388578935059691
0.1	7.893490336009457	8.997961465414889	11.977766351560959	12.416461740804792	13.908334282300004	17.063023671618694	16.361736006214755	15.641038529600806	14.480080729789435	14.79384496116515	13.373247052319797	11.759940878642126	10.501400219213451	10.298407711352183	9.19089708827876	8.719098627108323	8.72822327882755	8.805649515092	8.609287738058043	8.912247349528599	8.37459091335515	8.653123228378334	9.015550317402372	10.461828395696124	11.558266590068065	12.39137280102409	13.18709834393865	12.044991100299747	11.02075356484427	10.255018156466363	10.001743611522912	9.117563048234466	7.4609347634237935	6.719987494061257	5.557131243873933	5.097629981685792	4.382309275794633	3.551246400797801	3.428008021858247	3.025717301440288	3.117528921804464	1.8869262279589378	2.8931770615133843	4.497984015985779	6.2386828222387365	6.687599201214731	7.372484854870159	7.601074510047994	7.078588330154851
0.08	-0.3690852099933082	-0.011709489371035886	0.27924755802864354	0.4583172079831215	-0.656312962160186	0.3648844965936462	1.1656169573047066	0.7458568658674452	-0.7474935772183358	-2.2898984390387938	-3.02663288940726	-3.757639037969767	-4.4871347061320535	-5.62643187225472	-5.451411708491655	-7.092764194694908	-6.259038507751832	-6.078888793509591	-5.417855261777561	-5.448547953249715	-6.830216273889306	-6.979694504729615	-7.0530517554304595	-7.554140957252962	-6.5875210696643265	-5.108831412567206	-5.1866268931756565	-3.8974917174815573	-3.3718354034892144	-2.9328060732183587	-2.4591553917601487	-3.4225874814645323	-3.6984205127693457	-1.2243636992458846	2.512606277373905	4.76323728680066	6.736340339526791	7.791358271046761	9.267343708292117	10.770380073589692	11.952031851183506	12.812207514456176	10.848891150024173	8.267566906194887	5.721643106578966	3.7116878489414944	2.2106382816265153	0.29364265877103435	-0.13682141914154755
0.24	-3.764904534500481	-4.1362551347436	-4.415665993094386	-3.918834808736044	-2.0773403021902936	-1.709605727893397	-1.4355869522351625	-0.8212096223933187	-0.5637530686760996	-1.0819541854877102	-1.0466297873990698	-0.5577469022295176	-0.07373919232686177	-1.0090560150238375	-1.6453714858451818	-2.058255357998121	-3.1200749932925618	-3.825673986311763	-5.089461088585658	-6.980419973363325	-7.281679250766707	-6.951335649151574	-7.019886436566608	-6.446960963700349	-6.194945892177536	-6.505740928990235	-7.223099722151147	-6.021481376625431	-6.017646112679401	-3.8043448241305384	1.9033025467764375	8.91291294471543	13.612797327128867	16.518663062368525	19.49808239697004	21.010053283354956	22.11863450202346	24.096928875126657	23.63801245008218	21.01741907890679	17.373274489473438	14.10838772155919	13.126156744998774	12.429495828927607	11.186109581109214	9.53860246136825	8.05089445115383	6.777337766262221	5.592160246770391
0.07	7.125153209441621	6.046398359458394	7.11590866367586	5.618825766234188	4.089514580514809	3.892047455899416	3.389006456298233	3.235494361395503	2.8249629965821867	3.252394764028388	2.945159129603688	2.4998301275632286	2.410182224387597	1.4294565878173557	0.8256312892203752	0.6585658273879034	-0.04230672885514508	1.2864639679439236	2.9599810467203582	3.381621992597495	4.577874562574934	5.186573216013301	3.904433369846501	3.5173969749381655	2.4156716296426524	1.5990917620160374	1.027048349829343	0.6131941054293577	0.10602733600530456	-0.14452803394954827	0.6571766803192602	2.074621429629282	2.1420974947953653	2.6011895491630597	2.957676628292525	3.171671912549762	2.436637426967188	1.9712260421322654	1.6287827942972797	0.9244089967082374	2.1377324381982064	0.8597662378540107	0.3963815751504143	-0.002318743318085126	0.7812908720313985	1.7057048878391328	2.360300690440482	3.037812010874859	2.876744649137926
0.4	-8.433075362377515	-7.7313085115175895	-7.064507998211795	-7.332329529014935	-7.797337683683814	-7.607453837990583	-6.132708526598314	-3.44229723027599	-2.3314490886701975	-0.27975853632005965	2.0422755255944978	4.848473842370289	4.241205905887398	2.5451080106589643	3.2387049029252424	3.414888612142043	2.732786634144553	2.083865445112437	0.5773088331901519	-0.2126978087112903	-0.8393095518190421	-1.5676839778426768	-2.7761666941181176	-2.6726736015070216	-3.4670526047729098	-3.3024233248555035	-3.9455644502902274	-4.647635659071675	-5.165048237415917	-5.852774067733989	-5.811462339337311	-3.5490430205652714	-3.214042565856211	-3.0167887253528676	-2.0812641493489465	-1.6327819558079995	-1.2651971438632685	-1.4196451201473366	-1.6712210513792058	-2.3897805110307075	-2.9309188173871945	-3.975777850616261	-4.154962450072141	-3.8200242222616154	-5.114011091626416	-6.3066993549304655	-5.895379857757845	-5.299010138122405	-3.2247898497316285
0.2	-1.2251266317007605	-1.9567419295126953	-2.4523000001224986	-3.360576719803369	-3.8387221680591495	-4.485171427158967	-5.89529207621559	-6.716916578396734	-7.282708078196812	-7.301052747531308	-7.2328898877261665	-6.7565572108186345	-7.508753858538	-7.32056918785414	-7.243193853180074	-8.935460983823482	-9.192625213094274	-8.902108089085907	-9.427870665490587	-8.964562484109713	-5.085109995383178	-4.602859399193115	-4.631194027044771	-2.46416795011757	-2.4664657149305356	-2.6559468819480117	-3.608689260648788	-4.072810227352036	-4.231674395407715	-5.673208348956777	-5.80941141571094	-6.264451652248418	-6.315308194054346	-6.616891924625335	-6.012132628035708	-3.3193494849044143	-1.5073673541531747	-2.262123034305816	-3.8568051072186407	-3.7532009761253136	-3.602216462450812	-3.532559729180498	-3.0659468410508737	-3.239748602957995	-4.524154812931606	-4.596362765774899	-5.029567116030016	-4.969127624667131	-4.473394265592631
0.05	11.976912515576686	10.225661542141935	9.002301388980058	5.7688650866076046	4.3050909405246	3.437460159619171	4.046154798459931	2.0701088696648853	1.0503523036028994	0.6579148089879112	0.290654568006417	1.2904858958684784	1.1510252881355143	1.0159249468618157	-0.06662636069656003	-0.568015995628862	-0.7111374363890945	-0.452061285735077	-0.7327061279569875	-0.1367608954477788	0.6955531832972568	0.5825478612527775	0.6560223740081099	1.8083181755954953	2.422332722984258	1.5265745610422243	0.07594380637224418	-0.48952789657212037	-0.8630770898958886	-0.8113969809550667	-0.6741647338714571	-0.994343393765682	-1.6652782272436113	0.2453279933915482	1.7665668908120438	3.2628062414811154	6.628631463976944	9.6240036943868	11.24730940777269	12.257951944460828	11.95752287551582	11.024715225361604	9.998512611108467	8.994082158736234	8.874094878147979	8.040901242274018	3.8754698447770863	2.4418180593860512	1.912007244829077
0.32	-8.331899919297065	-8.280384529954581	-7.867419013689606	-5.528188125907064	-5.370616781120134	-4.378046781474126	-0.6201728231995745	1.4338597793866086	1.9056779245861293	0.23599717019344268	-0.8417432354267902	-1.4970924983195673	-4.037160987540915	-5.256557094816529	-5.968015676271101	-6.756747586093454	-7.009414805955942	-6.6731016372838	-7.220765049954032	-9.425801690264542	-8.29494046157923	-5.997505435037446	-5.495245025330149	-4.390911056299267	-4.788684158823948	-4.891028913965997	-3.489771932132129	-4.529899621386349	-5.495934405909345	-6.547747429360967	-7.30378004393944	-7.367243852218287	-7.564683138644639	-8.099465365955773	-8.331427687755578	-9.608555351429423	-9.94702268430759	-10.384403678107716	-11.333468503158763	-12.015040792324264	-14.610356536772066	-12.762920286239527	-9.51988408268037	-8.220863048992946	-7.671686857088439	-7.016139792045145	-7.709928207997713	-8.185365271672786	-8.632474167487892
0.08	-16.048883253728867	-15.897505177887616	-15.664773971377166	-15.95523339008929	-15.884901798692518	-16.01111930846922	-15.025984898635329	-14.050077069113925	-13.989364134451222	-12.95444656398979	-13.562144067603029	-14.881060527109085	-14.930275401834734	-15.545447070514406	-16.25162163100324	-18.225238097765853	-16.34543169135111	-14.577178144595187	-13.322412371586786	-12.984219718438617	-12.633067370750744	-13.527547010797235	-14.235092992530618	-13.711132962418056	-12.354983062286294	-11.226267584528813	-11.205573619522909	-9.235413516604268	-6.659578687753765	-5.811448272798955	-6.239362645280821	-6.587744983388944	-8.963702426199326	-8.732532545281174	-8.605404545940061	-8.910125519811118	-9.234431873972333	-11.249529435077385	-12.498890340153089	-13.245301079164605	-13.997715225557116	-14.25318353585758	-14.747229636862969	-15.377347899228731	-11.170605835767745	-5.953248047530508	-0.3677699086023054	4.224788179134478	2.512519921743248
0.32	1.7603443647370867	1.487198218192546	1.1917345060343791	0.6703938081246932	-0.0533406559039733	-0.6449501344848798	-1.5274457078683383	-0.2509105426998488	0.6762649816175212	-0.255274597853429	1.1778585359445444	2.5018657183321693	1.742926556741665	1.310248031226891	1.18753830721964	0.12751759795148132	-0.8959803285923229	-1.0265686047689968	-2.406602589952179	-2.9634272946713622	-0.5536408770406922	0.7843746085040024	0.8613065601315455	1.5624785377199473	1.6308464688300361	2.007735545677207	1.4541682196515566	0.7403986232249835	-0.12274207966923711	-0.6008540443634871	-0.7122584864572516	-0.4302828204532787	-1.2804830409872565	-1.7003092874951093	-1.3461434550937383	-1.1505508113328133	-1.2276915926582461	-0.7534293340688478	-0.49644459738041036	-1.1772847916635456	-0.914459482890372	0.11034317483493084	-0.5462090279296135	-1.0442903552365124	0.13484867193293582	0.5951166339805241	0.40998506303780147	0.18162983929067167	0.20614772720390562
0.16	-14.650898432841238	-14.922787080209858	-15.211216326148921	-13.633561148799068	-10.915201932042692	-9.037819994792258	-7.268412335003269	-6.548882665481344	-5.309503731928508	-4.734622674836515	-5.55629313859891	-5.384894327638165	-6.072646719880616	-5.847077916252232	-5.602282521179376	-5.557105596634706	-6.20528982762292	-6.641474240281447	-5.584238659284658	-5.818528311513447	-6.265353649549475	-6.3045109422596255	-6.9707397074109565	-7.701694659882591	-8.250466696777032	-9.466241155779436	-8.753837529171278	-8.511358059284092	-9.436099865025987	-10.450046038678664	-9.767746038248205	-9.075158020837378	-7.75709749057409	-7.463344532260145	-6.571424723328555	-6.105716031957158	-5.9018349195599455	-4.244404268847205	-2.097933549102045	0.43367705831153813	2.745040535582376	5.852549210887652	10.028385016245707	13.260081324403814	16.22102874371012	18.23647832393324	19.691085520752978	20.172791448429038	20.489399505917632
0.08	0.9937949520456328	0.5816830733697671	0.9100688816870246	1.7919598747615382	3.319920541917952	3.152105751071751	4.754918972714947	6.430156416163861	7.098590590497061	5.923415216845122	5.796854514932747	6.9210201221996215	6.43053685562051	5.85313015420035	5.0739871211477805	5.216851858724063	4.872843460920734	4.634021306666689	4.297447666684846	5.1210248566002505	5.634852060457838	6.010863868293946	5.49383147014003	4.697622883695395	4.844267618554696	5.751526821307117	5.4189514141863455	4.5676157416252465	5.004383003155539	4.639984350073178	3.950435091251741	2.1388279207951726	2.163452818706091	1.710973789186653	1.5970776578963566	1.1455655271554974	2.64495751869881	4.392231934129789	4.118764846923156	4.254004961804554	5.397375297078703	6.533927352169222	7.079919939919726	6.931959539549318	6.760275060209466	6.052580675433454	5.403616882178895	4.514761438771629	3.920292122520408
0.24	1.4850419790661888	2.1141118185080288	1.3598907061267198	0.47553426434027557	1.5983453711717743	1.6524309262987558	1.1566229071887122	1.2533239800891778	-0.4044178081839931	-0.8993203978147761	-1.0770078367894769	-2.332386675290529	-2.3675739977709966	-2.1778044707802806	-3.1065135421988543	-2.938757419734401	-3.414911559880437	-3.4539837698024485	-4.9026691899647155	-5.297609324346023	-4.989889698594901	-5.126397628752386	-5.957703425931538	-5.815849058275386	-6.158787481801834	-5.998574721132076	-6.930918302895382	-7.861533925249862	-7.336565662440147	-7.406939521804183	-7.445303078367154	-7.550771262745464	-7.256005194532182	-7.565083478070189	-6.9782534625823125	-5.662874308656779	-3.811479656390027	-2.457802278833846	-1.654106299148971	-0.3130896555937497	0.3575100698014424	2.0914432161024905	2.9634615240618416	2.4386658152086795	1.7687983467029724	2.2585015791954746	1.9825630208475644	1.6836916718056827	1.9612651621570194
0.48	8.222677868889875	8.48673918175922	10.895675488331804	13.41485969393888	14.063123646706437	14.721843101145346	15.271272104172247	13.028265978140723	11.60948171053532	10.363361699593256	9.490305095170527	8.418714350607388	6.8438399484616	6.533965620757009	6.398144860293286	6.105788914017879	5.967897845440518	6.001310132159503	5.9583404758278675	4.808556881069698	4.596197376505657	5.148683526235963	4.539853244304233	5.160729375198123	7.356873818264397	7.477355618530382	9.74904906445088	9.616124837417914	8.303359405893488	7.8825494921642445	8.033051177779178	8.953159632623802	8.188883275977553	7.375787383349234	7.179799651361165	5.66958517788413	5.771534140551374	5.770594099436458	4.6176667786086085	3.4715561273735105	3.2349933853564394	2.4012077842441	1.0176439467108196	-1.0568582486318263	-1.2796427926659746	0.6134494954885525	0.6049435637400435	1.4194668494388196	2.8516668671121934
0.16	19.80472394685188	21.448048322312673	21.608254734019894	18.00629834032543	17.290299685173494	16.936289184750336	16.261907193688685	15.732520895262624	15.827701837773589	17.033157587937723	18.41027128288708	18.968328861365706	19.202581679361714	17.709867750613355	17.223873228772078	18.209326364413158	19.20370184951983	18.407522360824146	17.060465447595618	14.99043204820289	14.741977903002336	15.202249418583705	15.225400564197443	15.77044119911207	15.719150191658414	12.914450480362532	12.080124637992455	13.876623649166604	13.411061199532881	11.433564710138498	9.460154364670274	8.502895727883498	9.620233877405639	10.138559914884311	9.053491775143542	8.64729666602068	8.531318104197297	10.236752973326645	11.556642683651575	10.953319827994775	12.191368950717717	10.281996901449219	9.463706446716031	9.602839278406194	6.60205587035469	4.189640727390042	3.001857538310233	2.1345660717787567	0.5516147130589744
0.06	-21.1560082208249	-20.863561107754784	-21.075980301494575	-20.234824221261576	-18.27687854865235	-19.278579262572208	-20.665022265629112	-22.17887333381063	-21.62392693418174	-19.252790286946805	-18.883290139549274	-18.8992562256324	-20.47685332098748	-20.774771675525322	-20.408259568142064	-21.22782196912236	-21.09367195975981	-22.306201231858253	-22.701347562959278	-21.201656957654343	-18.670546701884206	-18.694554575604727	-18.752144570622903	-19.286563946322026	-20.04373498643033	-18.76566500683289	-17.57203397122271	-17.279952805088868	-16.639735102955157	-15.795570107888167	-14.075808485714333	-11.33632264288623	-10.902670545367869	-11.341448230068536	-12.577427553247901	-14.25805041343493	-16.357189394020537	-15.813265876521044	-17.717296406545756	-18.844545168029384	-19.89812023298692	-21.40629997845003	-20.33138978398044	-18.503438621122044	-16.144246621065903	-13.834162968559639	-11.477972513572652	-11.034524883445897	-9.476253445810599
0.04	5.979532362445653	8.698033465486432	8.567547575997352	6.027963454258554	7.525099261703076	10.291098685636172	9.85589515055753	6.32810187722022	2.7675797415105876	1.5650970524457222	2.8541499405697124	4.350579535889793	5.300444654719485	5.1375549588386065	4.747792905226163	3.980455434052729	0.6976650158504611	-1.0469948620492744	-2.2875315091504973	-3.37917976913252	-4.612620139779011	-6.575528377535051	-7.477919396686829	-9.652593682567286	-12.529877382930763	-13.231336883758829	-13.285858879817496	-14.495489031206759	-15.429769870481834	-16.165035530687717	-17.605889259239888	-19.38881838520112	-19.063051894941893	-20.149929343686978	-19.233472674531555	-18.192846237145673	-18.405149521103652	-18.388976719208543	-16.94147646390209	-14.025453350992919	-10.406080219543142	-7.154290501220956	-4.634850981183902	-3.7993665185221204	-5.8454355927948995	-7.072442092741099	-7.098634530248688	-4.890479033311578	-2.850947901496852
0.08	6.744428665841099	7.763846518959696	8.13667432415778	7.2512963012666205	7.724381697467436	7.731351004741953	7.261481654549584	6.399543454215788	7.935482920274026	7.729441717987143	6.354700141865692	5.831127938701968	5.383719369360605	5.878171910149447	6.504911625433408	7.799547687013401	6.7814898723628545	6.597983073155277	6.690023352224614	6.630982701572734	6.847916376280082	6.679120371019479	7.339887908752644	6.645055481026972	7.638652898711527	8.713761996050366	8.738055545849406	9.05988243865896	10.229953817401551	10.345663581055135	11.489456691633947	13.457550637114878	12.666977449806453	9.787406953279586	8.934457603787664	9.02675287659747	9.869355996582499	10.57463588566641	8.691890645990071	6.585800263643662	4.651531474413261	4.400793955140458	4.275703303282398	4.769168183145396	7.170809727473994	8.793216649479376	6.173037139980977	5.231290725663953	4.485785497178043
0.2	-3.7482098047900507	-3.5952397289164253	-3.7557564103271233	-2.5250127530033097	-0.4561090649335	0.4255005478613896	-0.4916834448647194	-1.756658052315629	-1.4717294365085536	-1.8618297679262668	-2.5287402957831375	-2.887841389740089	-1.2575256326041142	-2.5485855695440875	-4.968093964280129	-7.034552059889435	-6.766635812777665	-3.6434900595091904	-1.2810698094484394	0.416980059242789	0.5994751948956889	-0.6901341293180394	-1.3794037094029221	-1.484689189750057	-1.7305210583097335	-1.6040223554306436	-1.1630665954405828	-1.7464446891583805	-1.971519866833134	-3.4510048575911867	-3.177151772619851	-4.010827452891547	-4.205430758316027	-2.756113210996915	-1.6443750526971712	-1.098039211848132	-1.1443633388565075	-1.9403519546077348	-2.784241972526857	-1.3477787417457563	-1.2726838913092138	-2.044237330893324	-3.8931890069770816	-4.394668305767851	-2.4666700581236114	-1.6415875918633276	-3.2618096330882054	-3.942054908156095	-5.032772621147814
0.64	-0.6727179944235786	-1.0952518862631848	0.02003599916928067	-0.990098204469561	-1.7474421362059331	-3.690915500711185	-4.209866076475819	-4.616908317162299	-4.680790362467732	-3.196785008932551	-0.7915828056531353	2.6541504115448475	5.270931595776503	7.823222181608969	6.335678985773683	5.446894533506992	6.7737377076766165	7.423678940673071	5.0613209912330746	0.5276787202898419	-2.1221439364840364	-4.227942335262512	-5.271379483842978	-5.599345762476872	-6.149414313533285	-5.3405166328277005	-3.4235853410524015	-2.719366419945004	-5.021287026451688	-3.9599170134072494	-4.316628421964111	-3.363185863468402	0.9079801728773731	7.2316688314210325	11.383551067683925	14.93592672020958	15.742874449259602	14.872077608213814	13.942292878023608	13.586546525515217	12.818496195781165	12.613069656032891	12.898297786207976	10.10528026052657	7.274004693059524	5.178116826293717	3.264439688962298	3.619838899296397	7.292826934223953
0.16	-7.801586133556484	-10.77777710367117	-14.591239998815894	-16.057152406461	-17.38442907272372	-17.132267910666272	-17.225344723405982	-17.59745930981974	-18.03725764528002	-18.357974113629524	-18.443411134632356	-18.484681163413313	-18.542661720501926	-19.16599393145458	-19.224911772758546	-19.698581370356877	-18.134978551044583	-14.843387378318425	-13.800258637756983	-15.531074512910493	-16.878829941985146	-17.89264658862406	-18.956576171417538	-19.656145535016776	-19.158334644274717	-18.396800241330865	-19.877931554189658	-19.89935282512542	-20.500389641066292	-20.560018508512485	-21.350455933237583	-22.732096774178274	-23.291009258153693	-22.52691119175205	-21.081378014796798	-20.41493776444709	-21.540671140740216	-22.30309098511917	-23.283932981267583	-24.605358484390038	-25.22249955159083	-25.176782794203447	-25.971939659024677	-26.467360922603405	-26.573639593821568	-26.380416163164988	-27.234974576779933	-26.74736256109214	-23.729937418015993
0.05	11.654494264858847	10.187343333417722	9.660049756840174	9.511575801728675	7.990127188991295	7.384175450971554	6.359494309939912	5.408587206419838	4.965031665460167	3.459478536580775	2.8239896675590472	3.244747007241614	3.6052403339868775	4.642060729313336	4.17150985132286	4.266445106578935	3.492203923681707	4.6948513285634945	5.328295467545381	6.338780229762577	7.808893221209836	8.796411100572556	9.076183867736724	8.389133802660261	6.862932430855523	6.574389795527495	6.052614518531001	5.716555848012987	6.259992188211967	6.091926436648343	5.341165535099563	4.402395021560871	4.832089153148374	4.4527640436488625	3.950405019475639	3.0987065192255727	2.4863095610406134	1.2176052939083988	1.180346609344987	1.5144319558365638	1.3734974236068354	1.2002770949548278	0.11702531670413663	2.825005679741679	7.048948686385465	8.287104890713294	8.706866228169403	9.457006834007963	8.191543763243537
0.1	7.083942830690944	6.545409964887455	5.450973938259054	4.7393726648159955	4.622843723409993	4.194382588164132	3.5013597573734145	2.599910615655311	3.604546129474535	4.190622317476858	4.711049379697776	4.922523191338364	4.0215528704919095	3.9393702284223053	3.2511066050933266	2.927639048497305	2.9576770712166933	2.4582448859471526	2.3945643529215843	1.3631017109591923	1.9262364696399459	1.7131742946300648	0.8933454578935596	0.5640868464681503	1.7090217512696313	2.039460587420429	2.2484001022690023	2.678257916562117	1.648550466141998	1.2785141750675706	0.7064180113917473	0.9749453916368864	1.9482109298489263	1.4156486340823164	0.9057609513550986	0.343257206228877	1.0666082591154336	2.2224801226147832	3.721740083492165	3.52151123181536	2.531104969484936	2.8336498836831012	2.5962459884340134	2.423890208587565	1.2469554974118324	0.5214020124119472	0.25137103661372606	-0.9125784588935062	-1.53356379505518
0.4	-2.06734459867846	-2.3881104704924923	-1.967615693575489	-2.6599509013858906	-2.79035391748819	-3.186803564649921	-3.43463967060125	-3.6836535027118913	-3.7852367379967475	-3.7195149233590072	-2.942162357515876	-4.269137252572101	-4.170300118956753	-4.424550654458201	-4.333785779048995	-3.8432023864679365	-4.8512574683374154	-4.1909530847043825	-2.040078674346212	0.5208845328753071	1.0461562121507129	1.1354192418333682	0.8481776317615797	0.2787001403253129	1.1330626056909239	2.5026558689251175	1.950837142181669	2.1483095524701525	2.7874985637064	5.478899049072062	7.426352945254642	5.771643432053764	4.481692616274003	2.520299941661982	1.8370319133352169	1.6594718503804629	-0.29682970517291807	-1.1521263993876332	-2.3105047084822345	-3.8643055628867486	-3.86825013792631	-3.8368339203152644	-4.989170995262299	-5.183414471592542	-5.668014260291741	-4.64079787644976	-2.52988195108356	-2.671994463407529	-2.3574861562560443
0.08	-11.744434257800336	-10.547427431973624	-10.935438131777865	-11.9373369713038	-12.4903419070682	-13.289325903766006	-12.729261720333113	-13.147017072615427	-14.838373477543072	-15.331200016400338	-16.278751225163823	-17.050186266485895	-16.9796930391526	-18.621547887446567	-18.54983771057728	-16.126989828472965	-14.711194357423167	-14.241894674568215	-13.54569289850474	-12.881202138056281	-12.518958506155869	-12.897651949365724	-12.969352655837291	-12.948802822330613	-13.142608810985486	-13.891589287517341	-13.89833004358637	-14.207712096326738	-15.21327613502956	-16.455650576312067	-16.649591597784664	-16.67189973475407	-17.323520435744683	-17.635470065934996	-18.716023949092225	-17.704901660430075	-17.05642601528031	-15.859445956704434	-13.734623334857666	-12.493234242472475	-12.181363296629527	-11.818823806453032	-12.022593840356159	-12.478639058942917	-12.608871886284653	-13.176662658042098	-13.467143561777085	-14.233247428268236	-14.407768592731898
0.12	7.141945508258175	7.263261333230027	6.591884873548004	6.681024727026788	6.4462531355060975	5.552535649415695	6.208361522839326	5.67239862192698	3.6385667639089903	4.094022676183066	4.438140486501908	3.5943777647820667	2.9243487871742033	2.093263690082459	1.3511154049207263	2.5763655407507926	3.430719042401549	5.547988651224749	7.370316580243447	7.472954294409156	8.770719169468634	9.02913211540185	8.403193477208376	8.43379316697024	6.252807003887234	4.303890109608204	3.658132043023379	4.080816769396748	3.453531145563538	3.990459461787715	3.5168722549995053	2.9625433319391945	1.9001681794170437	1.9105771711495478	2.7574707531775715	4.380430356311173	5.3708861500085305	5.8808518868082515	7.17402791905743	8.483387141636072	8.963538088746432	7.935469359956407	6.658746725158608	8.04502001020058	9.002663968690229	9.959911554146323	11.922335059618156	15.203061128344459	15.601291011715254
0.12	15.277551277831726	15.420485053493998	14.023588244653162	13.93259229883568	14.116231638799427	13.98043482321313	14.999822051298118	15.183944650907712	13.977342053037297	13.324310321591675	12.774346662781056	11.518922199360041	11.228622161140912	10.430937964101396	9.505627045047206	8.477534179442614	8.546742306862889	7.246941318243046	7.286485769434165	8.222209065648123	7.704293224294588	6.726731644421491	7.189964427968675	7.331869037213224	7.299339247024712	7.989425116599897	7.290531525344491	7.319077864876448	6.693813452610321	6.801303141386086	7.811842229435079	6.669248317118573	6.381806525617407	6.9055079661831655	5.910653888402884	6.512691196929012	8.654723197707554	10.297042894873343	12.470247439530453	13.493827799680382	12.521818429127109	12.405212190097437	12.259601711900366	11.846701674839593	11.830326845343876	11.316313364003989	10.297715102470725	8.84117588928514	8.541597323341733
0.24	15.644283287200729	15.327780390871375	15.772688581977064	17.073455079706214	17.596778741231546	16.76804009362162	16.533316595675203	16.014695658059544	14.769724032576455	14.244435062381719	14.028313413653109	13.050083054775783	12.682350881971963	11.955199016865294	12.38636304293491	12.233922698945108	13.013007248438676	14.490705782940964	14.981060256309917	14.750284133583477	14.803412929899046	14.444664464253727	13.561439737834398	13.41640135019513	12.852328766851961	12.312090136707397	11.23547356338068	10.16674364731793	10.056714081732267	10.151634807299622	9.124171595222698	8.667924603306872	8.613788039200507	7.726170331067436	6.713429723771782	5.034114107902418	4.762405936162544	4.480908892626971	4.018382241227499	3.6415302506097547	3.0643196341816576	6.7182720802662175	7.6741952253059225	8.10900139351088	10.344927382923188	10.312860864883262	9.836330313402087	10.399917969462152	11.87003730322487
0.32	-0.5580244246935635	-0.7437493416895364	-2.170415437854942	-2.8484033674205804	-3.695703364769045	-4.918502557056172	-5.654020119860007	-5.894293074886825	-6.343439345835215	-7.000000360654681	-7.162199186560528	-7.029348561341685	-7.12855362471128	-8.607040664961765	-9.823115041393528	-9.870460013258914	-10.032632414820021	-11.638186985360601	-10.961630858788638	-9.115331606759739	-8.572627516281713	-7.387957998780983	-4.683171490550045	-2.0895142461565968	-1.897172702441928	-0.01062141612056422	0.3256539762831707	-1.2127054809961848	-0.9881327365280868	-2.146124841885502	-2.849636296979611	-0.8123511402373964	0.55296815249622	0.9050275834313197	1.9609831084688736	2.3495182280161444	2.616680736378825	1.3840348808623872	0.5955288690750109	-0.34607203387100327	-0.6541419371138701	-1.765356144500089	-2.4120258296203545	-2.1528715229183106	-0.3341740183233881	1.3945930026611606	3.808486702439808	6.367819084954718	6.274958778851136
0.16	-21.84858530323332	-22.562359582596294	-23.509697452204996	-23.675910708636444	-23.461263616232912	-24.709829815534654	-25.88659600482635	-25.946548088720647	-25.91491113833729	-25.338246806976457	-24.062245105595707	-23.634563790696227	-22.410678034885272	-20.17821789521812	-19.829557525867358	-20.30828697978133	-19.979847235474494	-19.21155737032523	-19.252137553186337	-19.18037226028698	-19.358304189669823	-19.101551788024366	-19.15294057827441	-19.854670344604685	-20.71441812226172	-20.287067461200813	-20.692739279463403	-21.01378927948521	-19.652906176078154	-17.126059516286624	-16.324360968532908	-16.467591831856893	-16.994022148154777	-17.001880259890953	-16.33585163561058	-16.7143279782089	-16.911531564632597	-18.262854604934482	-19.22426785015292	-20.368800161639378	-21.969937211504103	-23.447938576676925	-23.649200344300233	-23.201857234729218	-22.49994450725994	-21.208964454322853	-20.555522814354795	-19.551151472259356	-18.555524027910437
0.14	-0.36588143868453216	-1.5902893202220554	-2.4944461324399185	-2.917603897868119	-3.2784144114047677	-3.1293873841500357	-3.904842667942603	-4.200620450789678	-5.0041803418978645	-4.92026297923443	-3.2772006148369	-2.2342862016217424	-1.6611141086444903	-1.2884007619790339	-0.6889919518961776	-0.7936157095250138	-1.185910158893968	-0.7582892895647575	-1.0108476936337283	0.33777357056974466	0.5862766079356803	0.7569446851402759	0.4684335823909862	-0.23189311017813452	2.25993573557205	3.1393138426955076	4.089153691496556	5.3543112741672445	5.285102197226514	4.652168672528205	4.351969947198832	4.487278286267198	6.64727433507408	7.224776796377455	7.615550312580758	7.7793141024674455	8.262994478845954	8.82658541300686	8.56468967846481	8.735113177225863	7.1087596389234236	4.360020128576444	3.8611746245168277	3.547155791641984	1.4569549081535342	-0.10451736394812627	-0.36912665649515475	-1.2567088036431215	-1.0205146185792842
0.07	10.048646964787253	9.104534570351	6.507767695313561	6.009466186668206	7.163710974343331	7.0569584287421065	8.116133370541469	9.858999502575834	9.791672437040063	11.214572809018982	11.983384617353451	11.510471985866452	10.600044872080396	10.708680921164039	9.947339654326925	9.989465859914496	8.603686525280132	8.568650858747041	7.355957123939042	7.306419333393023	8.233623930265729	8.53716380456411	8.579669972008908	9.222744343741518	9.235435996854875	7.241681875650208	5.449115661553343	8.248823480704779	9.381149998953937	11.094920835232308	11.055562167476253	10.998005466677597	11.134066930312194	10.45242406593951	9.661820212809502	8.890899576215652	8.858523380547915	8.510012384753203	7.756262061627325	6.496782481644658	5.393582886729348	5.394907769374633	4.68338526567473	4.8177702704962115	4.928391685657303	3.912217084864146	2.425901725679175	1.8557514098710968	2.1530843591670603
0.28	2.093983369387871	3.2133270387127837	4.9950274772494865	5.906964597277593	5.545610767611414	6.530587935342901	6.212290629869564	4.614564618886128	6.015799546664553	6.063069268394386	4.8397287343766	4.148871537078179	4.708429596601434	6.350526227716074	7.038645708146724	8.314830094132873	10.82425007949081	14.133418090985344	14.318896754246332	13.157290575851007	11.703467262945942	10.80794714269247	9.90192366631591	8.653816963762843	6.346916581687218	5.18242532155034	4.9076028324552325	4.502224801412041	4.814459023970457	5.096547452372356	4.852877507996659	4.244394720642973	3.5228312545867766	2.906585806501134	2.388765349177085	2.8776666481451088	1.5950588656106532	0.4947023459159112	0.41270294197609303	0.8681554424245022	3.2854558592450402	3.634374331272369	2.3651439050491447	3.4974698368383486	4.117904509644873	3.6656476703605136	2.76421920702316	1.75528415349617	1.731646433917085
0.2	-3.9424377829335064	-3.58338801186186	-2.7495322242042946	-1.3404383146982397	-0.3673789106827243	-0.6976855111200138	-0.05043521186907185	-0.14500977106927593	-0.7521800071849398	-2.436301028350478	-1.7485526447917508	-2.1814102089515544	-2.267194457150083	-1.4579029082608272	-1.6746877972061398	-1.321739639480711	-0.3923148584371816	0.00917050708609679	1.1839702535769447	1.8123322584541341	2.289067288558975	1.946206259920686	1.5476844209217546	1.1088369515813383	0.15741442766752556	0.45431820201110895	-0.25379445107986953	-1.1617687058655477	-1.8342410883954656	-2.2955017849173913	-2.2499492550564213	-2.2067090441067876	-2.7198914070783715	-2.8114612246397215	-2.291695593695586	-1.049815584254759	-0.27213802034740553	1.8234652053476736	2.3157703413324313	1.9065900403358498	1.5814383466918187	2.070658603960311	2.880190357025107	4.107515414726969	4.276938606844041	3.8791692627921606	4.484083081489466	4.2649496414678225	4.715297249923104
0.4	0.7310194612536165	0.6967540165219859	-0.6939450356725416	-0.1993666484769392	-0.9974091627405173	-1.4787850707321084	-1.3895365744258399	-1.7236691259393666	-0.8947133478600762	-1.071054559484807	-1.6748097941603888	-2.1457594345156963	-1.363904613983543	0.7154450871484244	2.410480203914581	2.5231069594854176	3.7451975241491624	2.5790833188472106	2.4968411658242573	2.2008005834594613	1.279575565145592	-0.16799570157517252	-0.34133768232101147	-0.5486457760385122	-0.2724045885937443	0.790021893176224	0.9632399283051427	0.9703758926923811	1.0472850894747125	0.20803033002038518	0.7603693993486189	2.0581854257397794	3.0875637500390454	2.594306800678794	2.5465669955220136	3.6585457120176272	3.335458638115817	2.8967207032855384	1.4817771574011473	0.722901500469014	-0.5100604126412662	-0.711979035489378	-0.9263234649454617	-1.0378449360900674	-1.867831895355856	-2.7046993795074954	-2.6797386336365108	-2.730795923279075	-2.142618822253695
0.16	2.999913036607566	4.108097997810802	4.267211861149178	4.433588306115439	3.6247692720369002	3.5181371189570285	2.2052360174151033	2.4135268094301523	2.862528216915095	2.5440692839809316	3.1587093423918517	4.42822681947402	4.04772928645621	5.1794538524151505	5.090724827934324	4.683181930164601	2.872178078340667	2.4340000373430755	2.0206841027475164	3.170095143684911	2.7872854526788444	2.4696759877636367	2.2532656791650396	1.8120759843211047	1.9713893451908433	2.576772672734151	2.1791739162962074	1.780814996874902	1.5102423571886163	-0.18917082132169583	0.5202046035937258	2.533380534913917	4.4445416415101135	5.918132588635935	5.35955678148413	6.180211210392258	5.419397307807856	3.741367288609453	3.7370113458081278	4.771525786406023	3.8890987444075122	3.8228512939662878	3.824112086210242	3.263303884096622	2.7271853694150963	1.886390777467824	1.354794196031314	0.10397282668161978	0.2910734695236954
0.64	-13.203067699331015	-14.637955024408924	-15.450402606189428	-16.4117370429947	-17.61700449233861	-18.29838689910393	-19.848177775540286	-20.473892001977497	-22.559209544080126	-25.438681988915405	-25.842740884486076	-25.9041272348204	-24.211275305702436	-20.788464865220263	-19.010316185175498	-16.35966109060044	-13.975539949018525	-12.971499457680352	-13.72755534204444	-15.264722578182003	-15.678943282775734	-18.39596823074004	-20.478668315103825	-21.42126138130051	-21.8627288496521	-22.396326490765105	-21.696474780312712	-23.973674969928844	-25.499598980642546	-27.04624672771812	-26.875676600067337	-27.130481811406753	-26.214663238353083	-24.2505696407825	-23.808673415623524	-24.10530362279912	-25.11286327860953	-24.85586284724181	-25.325055921483724	-24.419414236333623	-25.21445735340611	-26.23602345572879	-26.886013522936906	-26.228996100194095	-25.33872810782654	-23.86338775714387	-23.963908749214824	-23.484921990221537	-22.42213697742654
0.56	0.03509620578454076	-0.869156012675262	-3.030059938429247	-4.774807375096373	-4.872020837652187	-4.925807567119989	-3.99588735284091	-3.087781042622538	-1.644037904817651	0.1838099279682126	1.2622525059544785	1.0227937519986199	1.155104477214195	2.6059093111936704	2.7096468644183176	1.7815946831639167	0.024358732821241347	1.1004606229880238	1.6639782989622347	1.8235707298873223	1.7380605947338523	0.13642485309294727	-0.7534165249608833	-2.4316183436302765	-3.0742355542961377	-2.9396279846349245	-3.413625871730247	-4.105141218233001	-4.786614375272364	-4.597663279946843	-4.346616466479276	-1.0257731089655806	2.8819441324774857	4.553663499666229	5.630736473782619	5.326222892617366	5.2684727101424755	4.690531298170882	5.580646103988187	6.0724662280427	8.076919992975078	9.742439571911774	10.421106029596785	10.691787352439505	11.04046860409305	9.861136149571223	7.6327437032709184	6.927890003881245	5.623540514330443
0.14
0.14	2.581305051761362	2.4735401418195693	3.578922275622851	4.974460743539737	5.094096498388069	3.9844118368774275	4.684518757395367	4.759139651283732	3.7695510671818155	4.185061389628238	4.978606020148618	5.043269792179139	4.3387891731105555	5.669512675124558	6.024034052867243	6.37964405456092	5.982244399393821	5.661611088832871	5.581121012405163	5.012301044967828	5.612005493659964	5.459243944758413	5.486844220213605	6.7287906370451225	9.31571970871476	12.798893794799199	14.57983359854925	15.417809313529816	16.398534495781085	17.08648053435926	17.318599695400387	16.88283802745857	15.826778551198807	15.096638894034335	13.85639662955873	11.819797138751298	9.330829007828363	9.15356528592934	9.374185492651783	8.882105996567823	8.659881362195442	6.75213314134232	5.054200901144121	5.775606778524875	5.721035531002826	4.609859933960422	5.467468467821519	5.333373856882112	4.048084156915529
0.56	-36.18721702843022	-36.97283597631088	-38.40824315251271	-36.87673426599592	-35.118805292578465	-34.894423297819465	-31.727383872321482	-29.213642757954815	-25.276368357088778	-24.916567387551083	-25.381808722161665	-25.211974444767954	-25.77005891602135	-26.628849839937764	-26.245647153861697	-26.62180889291818	-27.107891637692717	-26.63026010905522	-26.764120128016067	-27.79022618440314	-27.99463120478311	-26.603989976515905	-27.923741008861185	-28.513139047981646	-28.453395595638604	-27.548760884245482	-27.368064175682157	-27.475650472401654	-27.924412824452908	-28.618525435723356	-29.43625462793259	-30.331502989628206	-31.839373241249127	-33.06550827844464	-30.41108261390528	-29.19368696039721	-27.436650287095794	-22.923078083859195	-19.846313346656487	-21.132296883275593	-21.660602766954824	-20.567110098569707	-19.345123028881837	-19.700924750291307	-19.218998810240485	-18.045041217158456	-18.280457891117408	-19.761929877944667	-20.835624598554617
0.06	-3.880123455581547	-3.2088842440071446	-2.5770040044770965	-2.155016169195207	-3.184136625956164	-3.284734941753719	-3.3382043747136834	-3.274281511259254	-3.02611291324682	-2.44014153332472	-2.346566490023072	-2.1491957578738408	-3.1656055271563375	-2.1024862410114764	-3.0105283910904106	-2.8505410859320293	-2.931247957325361	-2.814933886116137	-2.9637127843288695	-2.6299268423450215	-0.5047178767033671	-1.3366883136348662	-0.655133719882599	0.19587953117918744	-0.7794841385085363	0.026912221022570293	-0.1621122639963417	-0.60049006405049	-0.632311452452015	-0.8878868553326313	-1.2058427563838023	-2.243298816567581	-2.1290438090381016	-3.25583521608916	-3.6228156246220777	-4.438600315104523	-4.827187559586378	-4.375121742945389	-4.334731713550632	-4.527741408019843	-4.254891780185247	-4.570299812211545	-4.209330751062559	-3.5802539728867657	-4.540830268613838	-3.7352988971628704	-2.034352300359828	-1.304725568790296	-1.2412486952608504
0.07	-1.8612463626419995	-0.7785443121535778	1.1777134640632738	1.5593745553466434	1.3599675298323035	2.513195647296179	2.5460012850192584	3.4205198716267375	5.1626777358046425	6.620006944230184	12.156035490579463	14.66009445265788	15.485407284232132	15.500294491850546	17.975860308690827	16.31450914461196	13.996751350962278	14.199945235626366	14.580564856137862	13.234561548546537	11.463616150980165	9.983786856833504	9.316966192574412	9.418593131495697	7.830632755848583	7.502562897351815	7.853018718580934	6.995111166906128	7.0515680345867935	6.785048858804174	6.1244259432566395	4.067289510799299	3.527965671161283	3.4799405293348755	4.024868502082747	4.026234061737014	3.569300291515482	3.7343346158117257	2.6192612057837437	-0.1960204446847058	-1.0886036211103587	1.0652566725515058	3.1628972678814904	3.299573554617183	3.903826990464097	4.830063023131089	4.347471545469844	5.189616716938467	5.365918403641032
0.16	13.145425465264001	13.86701776371552	14.59823179373073	14.72985967671438	13.759211471760278	13.84358122402347	13.789960712812569	14.043163739512291	13.450263345144467	12.976730257878476	12.916826466430724	13.156461431729664	13.462612620683021	11.465954322169768	11.748488755751605	10.252796291309036	9.142931687769057	9.41590731875544	10.331935310123118	10.538869084152136	11.21446028911809	11.637125783031951	12.390620122129103	12.99392561860645	12.324274506613687	12.634124117775439	12.431110756276102	11.53519811141781	11.690566800720564	11.335561443620268	10.549813938004938	10.92218576565644	10.219370053169751	9.928620851212706	9.485801677550825	9.520855045941264	9.15440163460039	8.802622734070816	8.25635894426927	7.397717219063328	6.722746262065783	5.950314497012361	5.932710226722278	6.001402837309872	5.374402434202501	5.695776815924891	5.0197319933423366	4.994197818842149	5.365515225500012
0.16	-13.166164253188498	-11.21017107503075	-10.305145940562845	-10.058895120194428	-10.022060924775722	-9.879033184445994	-9.847538486569022	-10.286036905914251	-10.1763138467633	-10.292873225305591	-11.156503136659794	-11.724184851153304	-12.674613617887829	-14.965484240197299	-14.910619766365066	-13.34042234978294	-13.174029391849636	-12.774167718744536	-12.615507087510416	-12.001546307311969	-11.827190480476851	-11.88350503913366	-11.322196188329926	-10.270924562723934	-11.219207232310545	-11.186499673892143	-11.078206054106424	-10.959808247416788	-11.326328341525937	-11.377893179886641	-9.957192897288301	-8.82131557803151	-8.885338376244732	-8.584117063821822	-7.957911259833558	-7.343776589857626	-8.6370597211315	-8.675591718044288	-8.404860722742924	-8.919432184652692	-8.836121750452435	-9.141116354995638	-9.257996581649238	-9.820778200299387	-10.336825484549252	-10.919269339746556	-10.681891547324781	-11.049853688579091	-10.251472337258718
0.14	7.112826353388314	7.015858995998222	6.2726799135662645	5.910700661096158	6.793712574499622	7.259590822733308	5.412536114686425	4.767547093793468	5.3564972981477865	5.384584578384441	5.8666021436606215	6.4761039444869155	6.654552426834805	6.894662331507064	6.966621637386943	6.629322892865133	6.117611577157085	4.980198415729717	4.186687234416468	4.174375652080904	4.023551233071139	2.4675968182108434	1.4372543553458499	1.2891031877586983	0.737429529852129	-0.8175496883436537	-0.7715900318412992	-1.3432616236353851	-1.5255382224352978	-0.7460191563809637	-0.6471986734695001	-1.339137643445433	-0.141753820929317	1.2077006583541205	1.0137178046443083	1.662952032503533	1.8412922999348922	1.6561456623340476	1.9026546219167244	1.162882245319544	0.9534767085734259	1.9865330637947878	2.7141173850040943	3.562548453184121	3.6084801044849257	2.9549789840144527	3.2231096174166893	3.827414982981189	4.820701218110123
0.16	11.569877803373963	11.452446979682712	12.09387716561816	10.525488658699963	9.566478647029022	7.85743218971858	6.010766660052042	6.175230917569706	5.544138377735585	5.076775232564081	7.21885659038589	9.202428120191144	9.519501901127612	9.80580920547407	10.023714984803	9.849812902785878	9.878537394059173	8.438512064280395	6.364808807841484	4.926519338888774	5.0356550421940085	6.888497955850951	5.803465959040302	4.93462647607052	5.403151277664051	7.866603508214531	9.807684128949973	9.069569239179785	9.228504765877886	8.50567131522402	8.266101864621952	8.134495289550756	5.958015470419738	5.492266734982245	4.728817691477474	4.586349890830299	5.048876608944269	3.631948089213708	3.6396675882301537	3.9724765139576235	4.184942781503075	5.100292798199476	6.291867624681856	8.028106159396003	9.622968586195263	10.48736538563476	12.260395617756288	12.871528422289785	12.111351352676614
0.06	4.049868783931096	4.000520628494712	2.932284545732891	4.42569384685148	5.608682921803982	6.433975166237502	9.692623431156647	11.532861256501512	12.185411303225102	12.929991893650609	12.702050816379405	12.653624396780913	11.7873141800305	10.03924393580067	9.237860426681436	8.844851300725473	6.84100062491585	6.56945354009045	6.60102762461986	5.630324715217306	4.328487807005182	2.720200690778462	2.488429009091199	0.705033262628028	0.5244644131510583	-0.7718191018248035	0.12142229321148079	-0.32379911788979854	-0.1828102847630788	0.4211009218847792	1.9592889065238595	1.1723168281642415	1.508446038537869	0.8942715403760033	1.2313370347959136	0.9569954520547128	0.42180446702404595	-0.007431155928102839	-1.3891675674985962	-0.8731443797380294	-2.237564478128725	-3.204814485098204	-4.034666723499335	-5.065968029831659	-5.315119263969681	-5.570369555799086	-5.494342137101587	-6.480585955095584	-6.34805960931536
0.48	2.725286869973459	4.762047817830776	6.062784259794768	5.104717043307133	5.378202423217935	5.089950232348336	4.21487009423484	3.3932347759821653	2.483613427921121	1.7364876468493549	0.9340771752910868	0.16494228846667625	-0.7404746025965068	0.5405310682498623	2.790183565188471	2.1714519692921925	2.3157956213775748	3.5771357227388734	3.7180508289973133	3.625223810836239	3.796332661280829	3.635685592943233	3.8606605956041165	4.434804968461435	7.994793068455579	11.750318918271596	14.427593627950685	16.19290919072042	17.579273214124235	18.258931494501944	17.803258806865458	18.308423540465157	17.130838172264085	16.684528972553082	17.44523050939616	17.242858914577397	18.611674772800356	19.829867026680162	21.282618638941102	20.258248758370435	18.561875502744	18.3174473515424	17.391189394896358	16.20442250510743	15.274859783570086	13.56862148036997	11.462869892030362	11.387020178527152	10.013098176445922
0.16	-2.958989115443501	-1.966650825961075	-1.91403725777068	-2.393520464803224	-2.572340769330445	-2.9335494989012005	-2.988910137286382	-3.4737865532021175	-4.291503033604862	-3.4762253561258802	-0.9758906594707568	1.0616464968865031	1.6435716462516794	0.48329189253227156	0.19421923093123183	1.0466008570353722	1.671047344737552	1.7830377785325027	1.144668951784709	2.406400750521769	1.6921852864238929	2.1367147263153896	1.6850957722307243	0.6165609227985982	-0.07232358361390112	-0.6694383122941758	-1.3101461321043573	-1.593617847170151	-1.8731643858394094	-0.19523439907757023	-0.2385912078945509	-0.2375799850757616	-0.144660486234379	-0.6165194834761891	-0.9657969083296223	-1.9152474046218941	-2.2047030527628166	-2.568364394443435	-3.0345105822834952	-3.6779615920450226	-2.9492372211635427	-3.5408378873043063	-4.012820490691375	-3.646016249935755	-3.8390749213136672	-5.888441515649589	-5.702420202577848	-4.248789822566181	-1.64109641903174
0.16	6.488917283251141	4.99245126670457	3.727166401862114	1.108753491075376	0.10168453074450667	-0.3254589599483566	1.0721106909263654	3.113565515779648	2.2099319983209256	-0.46364679678357845	-1.2899500397586152	-1.7416711742305608	-1.0783089886471444	-0.6549199721723653	0.43021488323628887	0.6060380317623171	1.2100510702224625	2.213898739728016	0.9749607192250593	0.2413876944608475	-1.057344313154303	-1.7574929910654689	-1.970536846658753	-2.4217952714513444	-3.0784650394020474	-2.7475377887198107	-4.309694645865157	-5.266883498979254	-5.529886003744934	-4.35277566124104	-3.280135016253226	-1.4882367500705698	-2.9066864278364477	-3.671519375608291	-4.015832966795585	-4.316685013064067	-4.43530116314291	-5.644169803057707	-5.9773001854959205	-6.013671768778558	-6.496981981858617	-6.573228864934691	-7.808857194714832	-7.4252569976280185	-8.261169857810813	-9.057674975208776	-9.263544129694175	-8.698397897915939	-6.3572874330024405
0.2	-8.832127547197182	-9.386987546716696	-10.636590909201708	-10.127855280241484	-9.452494911928504	-7.863394440333188	-7.67479248385748	-7.940492848657392	-8.354034616282462	-7.399879580434408	-8.177699634117062	-10.05863670854658	-11.076950441055665	-11.700993431024102	-12.655049752226208	-13.180254224511586	-12.769109475760189	-13.190582172272343	-13.622835478968831	-13.863206845453586	-13.081363519532047	-11.706915951053297	-8.818775068352139	-6.873441205552268	-5.9943809987833845	-5.803202225410693	-6.105437071560203	-6.247885157593828	-6.025095813956369	-7.2954804168367176	-8.453611239043646	-7.932469651370305	-7.797145520766236	-8.520660715463777	-9.576300146938188	-10.012277470163639	-10.08608299889837	-11.037994267534017	-11.58488192298936	-12.090810120618556	-12.725715915650923	-13.983391704699361	-14.661103359437462	-14.673115190998367	-15.923058930908443	-16.75937615693249	-17.943851616212925	-18.061808360192217	-18.802045736121745
0.1	15.347615447603623	16.710363407370842	16.156935822280225	17.344089486248976	19.64056452214301	19.564716003125014	20.869899033507366	22.66597640360653	21.961882273792618	19.698806767047927	19.079736204983853	18.07839049592865	16.849321438955528	15.62268777615595	16.41818982368825	16.980140016024443	17.64379524556081	17.43517266493197	16.058528058390564	14.158036633645104	15.145241387788253	17.77631620392019	18.496010791757406	19.301326663578067	17.674794087578633	15.511098537463496	13.24701674737777	12.410256759748037	11.896826164220883	12.13576215768245	11.839767372698915	11.830681892291892	10.680771911528247	10.074249109929788	10.80794064872368	10.864200671499951	10.665057653525508	9.325494434741522	8.209430461863818	8.390131179682434	8.683000512405933	7.077828401163437	7.4877206459474195	9.129127251465214	11.899065596606789	12.33500154017026	14.148501836598093	17.179135047418946	18.65952145464874
0.07	-4.165583801868202	-2.695822901895724	-1.3509084798372086	-0.9187866264349225	-1.3318682168794993	-1.2766483322310407	-1.9386824540257308	-3.774884695788309	-5.607419363394875	-4.802083964553951	-5.142993269997845	-4.697976426123795	-4.6733821395991555	-3.08775024757427	-0.9817749333124368	0.2616252669431347	0.7109325088276464	1.2549578072462566	0.7696855355922949	-0.47671031914315876	-0.7867795452775113	-1.2081209546909122	-2.0766029240312136	-3.5362884477394303	-3.206823015507865	-2.392205250153083	-2.5371233202855947	-0.6009775618156823	0.7776632938444052	1.110946777676432	0.4941949810200015	0.2943588524034624	-0.3817361360440543	-1.1361517052793104	-2.262973197406673	-2.371377487153616	-2.993092842002092	-3.9668609472270475	-3.596734442043477	-4.277031535443584	-4.73937988569763	-3.2590452240380756	-1.2444041740771041	-1.8978661901780356	-3.08308707740715	-4.028418274624585	-4.349157931712881	-5.588155670727211	-5.896053403749804
0.32	-8.293569049213751	-8.182214726231429	-8.012944882238145	-6.18474051852013	-5.88370156527894	-6.137783590967672	-5.802103017662567	-4.723570946118556	-5.6783448934015155	-7.6808129924102815	-8.840388266055605	-8.647203433673518	-7.054241883848597	-5.615485337412196	-4.156272077120853	-3.329839745809018	-2.195533011166944	-2.919669339483981	-3.250788767249972	-3.468950325464405	-3.8050516553457925	-5.1205746930830145	-4.978249592022806	-6.1010554435873985	-7.4475861227442905	-8.179644772921563	-8.557075157444409	-9.518211667636798	-10.347303970771463	-11.001708043659711	-11.40572091830876	-12.094473490994602	-12.051307235881502	-11.000947489405917	-9.70418436891363	-8.703105636369585	-7.818621947316835	-7.812678849853853	-8.864845900700281	-8.234695656171297	-8.365862098129874	-9.663759119279796	-9.736286796834854	-9.405009474179288	-9.44701400586817	-8.977641475462491	-9.402782376284584	-9.406400682181832	-9.86661715337084
0.1	5.010286417815138	4.9965644120023285	7.554398147876114	8.793454925568767	10.116117664141669	12.170274766631621	14.109434010631588	12.183990637246026	9.35091147073716	8.424581288032869	5.626808263336642	2.8417801570901133	-0.8340328849792655	-2.043062433798852	-2.178846908263182	0.85378731875781	3.654156700861151	4.100091156365153	2.8699501935946614	0.09380126246740872	-3.619706239215077	-5.834145238574223	-6.839038171099233	-8.873573917527708	-11.23292467834456	-12.813151245565052	-13.604768772933696	-15.825246317784433	-17.406306377102894	-17.829903953195966	-18.705790957494557	-20.987553656607375	-21.56432297988701	-22.886160989465196	-23.383627485778568	-23.08201817898108	-23.444016797923673	-24.5050916006344	-24.323146517598005	-23.866341708936147	-23.703316368517427	-25.449589006245567	-25.319210655385724	-24.21209125693212	-21.58648962454255	-18.1958278950691	-15.318883641357317	-11.327271758933861	-10.772141739446766
0.32	0.9337414893040474	1.167891453946794	0.3265106864286196	-0.23186914961802785	0.3640098231651123	-0.18066350606056147	-0.03012766819394841	0.3167784706826353	-0.07423220704552591	0.11658980798816998	-0.3773989557735433	-1.0655473494320518	-1.3931400314942692	-1.1284817984154714	-0.9452244938902439	-0.7548490150941731	0.5304163177278767	1.654528985052913	6.014640603236472	9.09855766746356	11.69808013154136	13.03161730208285	11.641071066700619	14.27225648810336	15.93409216439963	15.998450233515165	16.399096334447712	17.382562144391336	14.904568234065358	12.412993570839518	12.812908484123476	12.327656476798104	11.15706953235312	7.788813095392506	6.081331238459349	4.733895832951966	5.481368943619053	4.454422559387318	4.288825800044123	4.132769253724085	4.189506192174136	3.2423823793101647	2.967213322231082	2.4748213155332834	2.4161063535305516	2.941660912054367	2.644038967291479	2.0907880961582848	3.0317521567429964
0.28	-25.96023065538148	-22.978949419081168	-20.58131769659436	-19.218447888936602	-17.18795784920647	-16.034608498245163	-16.286573174084317	-16.227087954532628	-15.482186246086926	-12.415640092151463	-10.031485279463269	-7.592889161042706	-5.334961293501394	-3.87632668639295	-3.131072354214723	-2.5346678557862674	-0.7896964224247682	0.889653574027065	2.921077210444963	4.924784233084807	6.58186849187004	6.681468719715667	7.31357609290724	6.687739307258482	4.821438718055319	2.385900106513347	0.6980651615993736	-1.149802883346993	-2.096157610476908	-2.9803855842079514	-5.010335205307705	-7.073400575014915	-7.777241594895315	-6.594083467246108	-7.7195391883846725	-8.569773338696145	-8.491941713405872	-8.389086697871107	-11.317732875554498	-13.341854158945523	-12.283442855376173	-8.250585026193392	-3.9172720392008813	-0.744672979568179	0.09589055672232405	0.4929365988962786	-0.007847823961313338	-1.2875351494599556	0.4883235874089564
0.05	2.332679868171631	1.0150960370948212	0.4058100594455567	1.6115404190357339	3.356146434934928	2.4820093016377456	2.7878308761787665	3.2712414870137607	2.8567896019881545	3.4891576580502957	5.364314133958359	6.322167879217744	5.962239846209322	5.256726065495279	3.9696384783720333	3.458563429694955	2.5317499062885744	1.136741491357597	0.504475019854425	0.1851047656192506	1.0646247407609266	0.9404682833800848	1.860026093180636	2.214465439738092	4.026752974778773	4.153355263732678	3.2846396307585266	3.8579125545104063	4.061264359456743	4.490100491067643	5.450704854633706	4.650609766832055	4.08561348580993	3.090661665757551	3.67074854086124	4.563012739089579	3.914368419987838	2.806873964823012	2.9888280919399364	3.328107230720704	2.3850940433053864	0.638817761167779	-0.11915172806605057	0.013201598720939955	0.6259292729595529	0.20507322197681788	1.068578746583455	3.0778493722982745	3.17175658469521
0.64	2.6467708781938626	1.8694326960819936	1.6850173853476207	2.845936451970694	2.249491665649657	1.9836289590837168	2.5292248820956544	3.2460232224432986	3.1047532386508934	4.963390158465089	6.200955032068393	6.339764134536132	8.03309985480562	9.218096621899399	7.7921345753964175	8.349684585048081	9.12243940752331	9.308265723446944	11.137013657166264	11.906710443280005	12.480344821875214	13.698009474655315	14.930493971492432	13.209115821522389	12.048469960322045	12.404626715965051	11.35867541323713	10.51845673891097	9.642501563675694	9.390449701935815	8.652331963304597	7.48131375765189	5.820519034002174	5.876536102625089	5.662974656724742	6.0664279240696075	7.551408915234028	8.907809446445754	7.056804172650189	7.409148730581364	8.433372565135969	8.227708640018456	8.576140663050715	7.723303898724637	6.84359225050224	6.239905195530049	5.772432093476738	4.520534159544383	3.7335959573055035
0.2	32.37123374764323	32.896335280837846	32.78687073692545	32.90259089423073	32.864584736760804	30.064240805573547	28.36700484599514	27.486590110446073	26.870736314396183	26.7340700209662	25.046300592377463	23.46680370271362	22.592038226298612	21.56825083487651	19.279350410284394	17.612105861781785	14.974989759450992	14.31762392135792	13.83536375666963	13.239244610831314	12.267493266339685	10.999882562195197	10.194785804624694	9.18635991910859	8.108113082564216	8.20975564846497	8.117698166412481	7.9367215897234615	5.732786720473051	5.472213041084075	5.493169682295367	5.653906783587217	6.195192325229257	5.591442280330206	5.238802394934616	4.114508092507322	3.427154057480024	4.247948686304184	7.837234309971862	8.355918492703339	8.065577515599543	8.620621316056344	8.5316588361719	10.302329982948514	10.383768640331105	9.903039859037499	10.69126247920218	10.803046169695143	9.178999101112709
0.56	8.956893733799582	7.229775376416562	5.829139886517481	6.527340468044535	6.9876353631178745	5.533729317332778	4.331566163483771	3.8897366384740977	4.163766173826694	5.065754675653913	4.414694859295913	4.093878326671188	4.575822885321095	5.190491660874926	4.850019270031595	5.462005018591462	5.300875075680061	5.093578739089061	3.7474530117790508	2.5520413415453547	1.968078496235627	2.2231430047466247	2.8418276753743115	3.683995550360713	4.077237233421911	3.7472022169356762	4.0497684522336215	3.0721555838850563	1.7498307190934455	0.4223856162779356	-0.19556206620624295	0.01003514109521575	1.1786841901931382	1.2424847714383631	1.0167591480754226	-0.8076614925634189	-0.8122148519653791	-0.8606850362094107	0.3092703176033993	-0.16570896493183795	0.1945219978830366	2.3241557941947306	3.6232881799556367	3.1134429836145827	1.7766623622884552	2.2079720327113392	0.762472282221978	0.3748202410706085	-0.6283110576157256
0.28	-2.488626088952884	-2.9165342827567287	-2.112850978986529	-1.4266533591820405	-1.817116178553384	-1.555865639866063	-0.8858705199309327	-0.55000176392344	0.32179202500887527	0.7263414894953044	-0.7332947190638279	-2.149276828750885	-3.316606027340164	-3.0991467312146312	-3.2868296406286035	-3.6626244950858933	-3.7096519424463494	-3.8324121919495795	-2.139656011647901	1.3534545041178347	3.5748571376797713	4.213344661250375	3.140130487557066	2.2334623612610045	0.6113352276357418	-0.6817678563483085	-1.2605251436203986	-2.301418717995247	-2.5091599121776227	-2.0428777313636175	-2.7534972357733665	-2.6432837522525716	-2.288804512519178	-2.9350351155693346	-3.9636406409742264	-4.252723371242695	-4.310019435806296	-4.543220034197276	-4.263730867662112	-4.907533395030654	-5.301585774718681	-5.431384065790262	-4.920890615268675	-5.9011979306020805	-5.597087817049243	-2.9034521253723966	-1.6861859145486235	-1.4150092446319888	-0.380171962546072
0.48	0.5084208926842138	0.6273132789252429	-1.3701888371408018	-3.2465607075296816	-2.6753497153494408	-2.433670722352005	-3.240279187689623	-3.233971829695676	-2.2765196811005666	0.2396312279696815	2.272414766866234	-0.24853577972116625	-1.8461937751772979	-0.13601125137343217	0.4551524934861817	-0.2769213918161455	-0.12612843992444311	-0.45397151808630554	-0.4157193173627718	-1.6184694792108303	-2.4877736536725195	-2.116109510875802	-2.9868396141046674	-2.3792972276232973	-1.7566832368975298	-2.6671605772123144	-3.449408525870936	-4.124547574661165	-5.546225071572863	-5.526364009228999	-5.274457865876528	-6.731705438004141	-6.181164587482883	-5.997512016620561	-8.673175677936143	-9.165984569210963	-9.357277472349736	-8.692209901615513	-6.820363401355237	-5.833795930089693	-5.419868915737709	-5.520288009226135	-7.05239815380196	-8.68009334710267	-9.508689439105837	-10.932403538501688	-8.844939840957181	-6.467210584667626	-5.346881934509838
0.04	2.2142751670373215	1.7490448195419361	1.487335941707805	0.6197440816424091	-1.3599443415101717	0.17872555304082738	3.08319557882583	4.781627824815345	3.0168983842806583	2.786255753015645	2.530413144165493	2.4255463091685527	2.408722478184501	0.5904393812606941	-0.3528179266278215	-0.5922081863611481	-0.6487577443776118	-2.0792218475062825	-2.429194350981078	-1.6456906861130207	-0.3554920066701328	0.11392859390296906	-1.0903473400062254	-0.7804817037770917	1.2638208859778075	3.029980126356108	3.2963232483682816	3.816788953549924	3.462461867625848	3.365383829445193	0.5792636093614476	0.2914435678357705	-0.14435996964770936	0.8210711216955602	1.406683390275603	2.1308880753395343	2.1657630405355945	2.316189070304411	1.7881520925216563	0.4260901736126499	0.49925954763752145	2.8332096169613905	6.591061235178756	7.955730746984159	7.1160015590351975	6.219201874934512	5.482721624920174	5.641305483114067	3.4698610626919404
0.24	13.987370425769491	12.871864654469526	13.300308279759527	13.7040945418643	12.838987677751511	10.566774462971985	8.963075812097152	8.272044770249245	7.157549868056272	6.926271861931532	6.201199434412651	5.772731685234682	6.734847201694372	8.33328514131022	10.677336633502414	11.391838255214473	10.932008117633181	11.491191036642071	10.773681406223709	11.698221332896203	12.176753288741743	11.96376297017293	8.700768275774301	8.12326196558221	9.912391512023909	9.459753782352188	9.215411075734842	9.722172902138162	8.346483158375186	7.851789801469145	7.861932412687729	8.351048378330141	8.68351191455826	8.124510629111718	7.520494696967539	8.750603049771122	12.154925014886622	13.089402652428895	11.374580573221301	12.07201538762309	11.323212529397345	10.663550131161962	10.206013890148618	8.657287511300503	6.817538061395673	5.151852035265357	4.320498152935002	4.9294984279022955	3.1800589222818445
0.07	-20.429006345058426	-21.284203113089262	-21.124890629922632	-22.321633612943444	-23.811286361164377	-24.566859585042124	-26.318915695584295	-27.680861251023295	-26.696809352208064	-24.418540112879228	-24.930894644452792	-25.161338973172604	-24.997405201055543	-27.298626565477	-28.436749276307403	-28.358287529836403	-27.590423197213163	-26.92439744695406	-28.07572447273008	-28.362463142975137	-28.886215478107957	-29.96307548191377	-31.54610045048768	-30.831466763631852	-30.846450197435082	-31.402549566679426	-31.03983211490361	-31.217597861833582	-28.652169773873837	-25.547354290485174	-23.686038595710457	-22.177409783052923	-21.700272025173433	-21.264813700526346	-18.200632399463686	-15.697889683384204	-15.003853498319017	-12.56276611579564	-9.715865218157617	-6.199636470344856	-3.4974223968048648	-2.1574605446684245	-2.559541492946394	-2.1267608015654815	-1.9745965761076292	-2.9141193914017833	-4.578536858909345	-6.033942402998804	-6.9404629310789545
0.48	-15.248594812329209	-14.867139498661999	-15.89034417343408	-16.865315032975317	-17.910072968292432	-18.821764169421975	-19.98500371168886	-19.19656100034762	-19.90574969772402	-18.610777661943793	-17.710242318856004	-18.440352925287428	-18.777265543707934	-19.119771691904972	-20.36144809019943	-20.516204654477278	-20.250994134097652	-20.03164622014613	-18.875944463923744	-18.784159832952582	-19.587630581881832	-18.509596002638496	-18.674413961086415	-20.332626580631242	-19.89323587485329	-19.695973138483026	-20.532594855278766	-20.22246294822665	-19.80532331076091	-20.577857917077324	-20.488081442969694	-21.67559165303802	-21.89244732244856	-21.435511621904766	-20.754367430781784	-16.926798947144462	-10.308856884011988	-4.242787626520922	1.0244375365915346	3.4712561583038877	2.904821881176005	1.130365300388874	0.8863074197330292	-1.966918560181739	-3.505687410855785	-4.914414998318179	-6.878107198584885	-8.039170618266041	-7.8598494507211285
0.04	1.3725940378907708	2.472534191972599	2.6212155390587384	2.367213375302889	1.9106192083709672	1.4093157976924218	1.1541257585007259	1.500823955046151	2.3377983428414026	3.608465833546127	3.474195571057706	5.169452231696802	6.308888839822565	5.465919290651534	5.001578215657098	6.257009730897288	8.526301604327216	12.323646785750064	15.826095433473263	16.461485212293958	14.854041430319306	12.762590866684938	10.601072586653721	9.41039915721197	7.510014184957704	6.579220571708397	4.632643619397335	3.3572172318790265	0.9988345134772771	0.9373684764200405	1.6771164231132474	1.4093843522950849	1.6839579564073688	1.503710947506434	0.7485177214456442	1.1608333929890264	0.05263976358384781	-0.2875436163269498	0.21174853804809857	1.7140680393319059	3.6004390131515933	4.522542789515214	4.383810673852771	3.6578465949064025	3.6701377408261067	2.6669242765856396	2.631557341570435	1.7180508084061046	1.2012293753964869
0.56	2.3594103979576673	3.7989331435457174	4.387640943262021	5.0862503172344375	4.436177601452478	4.180065222444789	4.262170762505605	3.6747045060210866	4.824490461222801	6.886388247738168	6.214744252761456	6.705092058050312	6.387547643126972	6.6081233856151655	6.524628580789809	6.075029752834794	6.213085572654258	5.567774464069792	4.35377617284901	4.0519568433560025	3.1225375856566018	2.512266891790432	1.710765004081793	0.20576674795094618	-0.1733755236191712	-0.5967761286191333	-0.4200576386471795	-0.06295566733486879	-0.6059629024348396	-0.6903051016544595	-0.6006744144182292	-1.0202238545375124	-0.25730989663774295	0.46418585779300514	1.615226097416226	3.1186772848852655	3.956558989208254	3.230345338819319	2.9045281829373266	2.72719596295984	3.2076376921343197	3.3301105561305206	3.7139132462369417	3.4146915720774587	3.332018276829686	3.219364722647832	1.7910331405988202	1.097493242355462	1.0764408120961733
0.12	1.6420365772480707	1.1094530688795814	0.5597302908485773	0.9536660800565997	0.665129742100703	0.6878217774578204	0.5351152180420229	2.9270955831901944	3.2633910889309234	2.5579058950795286	2.7605699651077273	3.798911655243785	4.832717418192772	6.162586556414944	6.56929684031023	7.377899864106567	7.861565467444528	6.49538032184649	6.984045641262874	5.484257544011356	4.5471546258607844	3.075408322815271	2.5599411381010597	2.7384616669286217	1.5089798713188642	1.0273630480522797	0.8597166337448954	0.9923911546327346	1.1588597042389992	0.6777270260319526	0.2799173720413748	1.1013979777086647	3.620475692666517	3.559477953272129	4.5010603059193315	4.480956151615636	3.8915080897348133	3.674494030695122	3.2465431572287855	3.721889172609629	3.3413204148102977	2.250050922125645	1.8818448586471206	1.8067788129509381	2.239776430236205	1.4055240027594067	1.5807410315801746	0.743375471498986	0.4561056667913803
0.12	-0.12342553851600258	1.0986390631187888	1.845580727300657	1.0676024939224362	0.5340971372385752	-0.48434883354030944	-0.3857778708719124	2.1924534154822055	4.6180305163057795	6.516150428050928	9.344980784753972	9.78703166071574	7.190161647711648	7.514644494814817	8.896049668804203	8.044060632471329	7.68817584165663	5.880500289263431	2.731450478042781	2.1217216991784014	1.9615571253064417	0.5623838474014349	1.1931152236535638	0.6778021009809692	0.917801113970242	0.5626322144677047	-0.9318239768583183	-0.07528994552946955	1.266890151910026	2.397440924638225	4.372873526090757	2.6438237565230196	2.1631721567940545	2.0492855311733607	2.251076751487311	2.110067867082499	1.512274850430181	0.21617648616232543	-0.3343498219030536	-1.2645280309464724	-1.5284369769295125	-1.952061651848581	-2.403007679408283	-2.8442650378286203	-3.6874470164463062	-2.0308165237275517	-0.6882641169116752	-0.8098649286067925	-1.136212003942859
0.4	11.36759614067114	11.357679527043928	11.525751895810615	10.970823227177448	10.261393466118427	9.804122133407006	8.10128161205531	8.679698844185346	9.293548402871444	8.287168010087	7.933402229756162	7.85362746060845	8.198667916429194	8.825399469913627	8.504013829309159	9.662207883815675	10.151799011893658	10.56462206073271	9.98272998715175	9.501800720535279	9.598951099005376	8.582209589873706	8.426389498719715	7.246380845479827	6.143843671340576	5.2828881962002185	4.836307378949144	4.454823208679684	3.902205810866576	3.383142372667944	4.529343744530522	5.956713709155331	6.512775999192499	7.974343686202644	7.947261328860861	8.013060496811242	8.494539875951943	8.46623205724184	8.268036006070616	8.289400253797822	8.240768440314277	7.984253516714205	6.210656695831901	6.593701228053682	6.38858538596606	6.198695181743304	5.01096758781906	4.832464006151156	4.873165749622345
0.32	21.387286943324405	22.25465599874409	21.004327887731485	18.785084806571632	17.994447692488627	16.286217132234185	14.900968842141559	15.221532909578166	16.071227199045374	15.834782160046295	15.61013557953153	14.942313989042738	15.50521249657519	15.163549829677336	14.678258546709621	13.562846634370331	12.569640112910214	12.416900414348142	10.659508884665883	10.83327467141116	9.868985663589307	9.388905013681395	9.286720964730655	7.111855022873797	7.175911337551085	7.022416532524687	6.196664652421916	6.198862099223632	6.2285464500695085	5.423073768547617	6.2467438082535764	6.982099500911474	7.065096068206472	7.772703628553266	8.095428583317457	8.251408160606061	7.927943574859029	8.448543110787242	7.878820267315355	7.6527132586288005	7.589273146782283	6.8179416365039245	6.073196347233512	5.598456851569232	5.268670254833765	4.418224658548731	3.263367443153655	2.70636101150248	2.40471496354661
0.32	17.812705921178548	18.605765957590464	17.80018865601678	17.39129205150293	15.23744918970879	14.89984722390475	14.646510015549431	13.044144257166693	12.037614708032578	11.44162699153339	10.409619522425182	8.84938489264178	7.312418789883871	8.771847917545081	10.785683041090273	11.41197855266077	13.66307206933044	15.04848378859294	14.739750675161417	14.314664499993683	16.01783093582973	17.725279016174326	17.55096227615011	16.803670085816222	16.8060242883152	17.460315803520317	16.15295961650982	15.39925958550478	15.531928037758739	13.73008592420436	11.827913813025035	10.524478078052297	10.704926091196818	10.335999147803768	9.671573281658482	8.962804489127087	7.814895311811291	6.22620835294633	6.107324877364228	6.307684340641337	7.0661931025786515	6.882870069518297	7.793636309911662	10.57690574703922	12.710442227500849	12.916958203054556	12.342804798579635	12.077036241278435	13.470264531459172
0.05	-17.75133126496582	-18.163362321959433	-18.550946994536964	-18.80163767074275	-19.053003379597534	-19.65468376220811	-20.260238443435952	-20.99670612894951	-21.189448998911644	-21.078822077886215	-21.11429181889016	-22.244791249928834	-22.345727428096154	-22.249916848844418	-22.729676787976114	-22.852591359679824	-23.226058835310056	-22.83000062333298	-23.120055231615176	-23.49580948821266	-23.597113758779606	-23.418186859121814	-23.962316630269314	-24.286301817174838	-24.015537121749542	-23.87817236831782	-23.90788286598947	-24.142557475668987	-24.075797614190115	-23.633884567483378	-24.297547387009768	-24.110991700491493	-24.406038091727773	-23.905993395115644	-24.45882525136151	-24.765591664082898	-24.896551412889934	-24.289112476720007	-24.803218293973124	-24.239585469442705	-24.010825334692193	-23.951347335032438	-23.7652524781736	-22.006890312187714	-21.786440769427717	-20.51611962615211	-19.356400271396517	-17.73912761978177	-16.67945263770145
0.05	-6.082821101058368	-6.047271842802775	-5.228946914827702	-5.028638367822758	-4.7481595049860665	-4.870882705036255	-5.722625983805258	-6.6192008478994495	-6.942271954583767	-6.92571903699795	-6.6042675434863725	-7.849708820128754	-7.916718236160907	-7.334978624492489	-7.167691001817953	-7.277716207486101	-6.964742499225693	-7.861252709727356	-6.854854744556096	-7.078288842657358	-7.3652024906254105	-7.117408608049242	-6.538219770908924	-6.448130600575411	-6.721774358693228	-7.261041624274057	-6.29894463629271	-6.417408406685944	-7.561635372254656	-8.254269909051132	-7.22930082161248	-7.115060459076858	-7.8013788163149265	-6.8540620571098785	-6.863424794245599	-8.54596893190439	-8.264916790519926	-7.588525335022776	-8.014332451938856	-7.971008955397451	-8.63726746311433	-8.672462813909007	-8.958453026832657	-8.49312648525813	-8.958664988038763	-9.433739244427311	-8.943407847087322	-9.030817011876632	-9.395717816439912
0.32	1.7726132603530758	2.605225977191637	3.2806509474960635	2.2162650073876407	1.9855333683265357	1.1622176539076392	1.5516697829180117	2.033316979917906	2.552023862838702	2.039763331226112	1.6318104833235765	1.2920187565500285	0.5790657830516892	-0.21080013319505753	-1.4695846053478334	-2.2715856824806764	-1.1608472978439082	1.654931482830662	1.3194698561663785	2.298878716278658	5.444908645299037	5.211685046303529	4.831682848669338	4.556804346846484	4.000142893353768	3.8112012594248768	3.5962146728892534	3.2048130381644597	2.169361967235723	1.3673162365585156	0.17938039793111216	-0.3744988068922055	-1.0296514492291209	-1.4269309291339312	-1.282642408802353	-0.9975081211110393	-1.130971768157373	-1.0712518365191315	-0.3941129432390298	0.4007541021166574	-0.20793482326070745	0.11254328507576616	0.5439357611109088	-0.03929489549514642	-0.1131659441204107	-1.1785446078918937	-1.4027124325099152	-0.7941325422068317	-1.4854843363929362
0.16	0.8170226660697928	-0.20721807623946376	-0.5611043641957636	-1.4164871940246222	-1.9341762656338943	-1.3801592831530698	-1.6134599655229245	-1.3050015191983562	-1.3176394278998984	-1.9572350769160742	-1.9455356043317096	-0.15156931441298127	1.650417736254628	3.365100734946342	5.1940930421381815	6.353514348368474	6.453782031509011	6.548483708165772	6.834305161813088	7.456773141320557	8.166699199235918	9.36397635706481	8.568777801720525	8.714972510692473	8.128885475046662	8.818324360878218	8.407013384725811	7.299055639339347	6.554158368408121	6.507321710627419	6.8875082048052185	6.164980832717074	5.503314389730413	5.014350482231073	4.75728581057902	3.9761617878226474	3.8881729809901238	4.165113606028882	2.5123328884632237	2.3152528271812898	1.5088933424346571	1.3766246036260092	1.5716686012988532	1.5948961080626027	0.6766639487778221	0.3291598951486243	-0.18513465718633526	-0.4851440868453558	-0.7568106189719082
0.08	3.042942660957472	6.547425740587869	10.974244290541158	14.679930037130077	17.02706085164516	16.885594129784906	16.499589084336193	15.574008963378375	14.229912621965802	13.989993338798648	14.112495499363035	14.315916158043287	13.539282565866841	11.40530861479612	11.551864215375112	11.983793835698322	11.775833269844952	9.701138172146003	8.577258260465072	7.746005662013637	7.957018436615016	9.8923103068365	13.705378547896991	14.538935798329128	14.435951414614713	14.68504892545905	14.808028166673708	13.563389901760281	13.3070440567014	11.96897646101285	10.270065228247198	9.754131890738073	10.072471451362581	11.08734151198852	11.786013683221753	10.526710007091893	12.661163900701915	14.634868582396201	16.9841345949971	16.6321178145524	15.833690801488629	15.689800249956505	15.809595378311002	13.719208907285392	12.535961287702797	11.982026310763473	9.501483695207298	6.862147638451802	4.844213027015321
0.28	3.7265578225169236	6.565614632720894	7.44019869817587	7.552644115831065	6.141324706144985	5.012912507923559	3.1251726695127715	0.28387769306334576	-0.18323734653080237	0.5788029524829597	1.8734869684871143	2.7796662705068016	2.3480193238741833	1.9605866796903086	2.591829143907404	3.087289709360313	2.014697578318284	0.8120214042857441	1.1026623838627856	1.7927533923489278	1.4818654973217846	-0.18502742735666544	-1.2835589164781211	-1.894067717261244	-1.1146216311481183	0.530221714612118	1.4625948526026775	0.9387991018245359	1.213618388090076	-0.6685637775899451	-2.8319947366613363	-2.2363131633375204	-0.5851952523742696	0.19891112762387309	0.3194509712266935	0.9837873718152395	1.537011665636392	1.8262763184075794	0.9875437134151355	-0.25348010851235614	-0.22703247730849085	-1.7832462439761656	-2.5015536143931243	-2.8370406534615853	-4.189009778494729	-3.2346496548924932	-2.8399203766752024	-2.50098885216525	-0.8601334822310065
0.08	21.4469864000928	21.420072720676682	19.955902782448728	18.285797359702453	15.857602641217316	14.842978916627853	14.653266659116095	12.87844894248028	12.998603124938466	13.3911058860397	15.748080871460761	16.47366465055715	14.903826944473398	14.996920086686362	14.803013090543491	13.6702448668111	11.682256469040656	13.051597807747289	16.564397679455784	19.686994744847613	21.440337482533682	22.08324533796768	21.33915676224714	20.53689853191555	21.17075649328822	20.728283136659936	19.953595279690422	19.119112750478013	18.21051736356004	18.487285880556595	17.47266064236756	17.446191367043465	20.06238011668893	21.810554171063973	22.89667382726312	24.45404399285032	26.522197306948787	26.638098966791507	23.74710710165971	21.946372416776388	21.555597656771592	21.387032096418093	20.717473707711203	20.63654992199451	18.74688806738543	17.713957376485848	17.291801250145244	16.984063472919278	15.724525160468236
0.24	2.7435085943553794	1.9682611544476103	2.584339565366381	2.3838057863798916	1.8923436952312898	1.7581694351874013	2.3984089460438653	1.834666811580238	0.7845139835815242	0.7332655141579245	0.032901014426917286	-0.19989781357203995	-0.1382608076578986	-0.12546193153396246	0.3388138834649279	0.20585839876890333	-0.18653707322429725	-0.07161061485714271	-1.2402816669599197	-1.8345530464576125	-1.4113651271470804	-1.1744164307595408	0.060992449421837236	-0.2724837987837603	0.14380111554930686	0.14621484355540915	0.9893272011033485	0.6571999004097488	0.7140325594435577	1.3605977287848123	1.0000441226199719	1.0879490630490398	0.16980983719227538	0.7763289928949142	0.2848847870384805	-0.05510105288654543	-0.24478333459271973	0.012156954764609651	0.3407482779341766	0.32973521930211547	0.10465412693933196	-0.6224962998295087	0.14055227526831793	0.5017045220179419	0.33490012445616024	-0.16900695693040646	0.3416447390146402	0.7473474569675389	-0.23708398434499323
0.1	-3.529673205719874	-7.630040294534343	-9.21389670071234	-8.807046046037723	-9.166965088362659	-8.59665443454919	-9.421990969201264	-11.106300476426519	-10.938377017196174	-11.661309978789589	-12.163565734247264	-12.887567197917939	-12.836087213003374	-13.155772322219548	-13.006042985524548	-13.696590103035447	-13.55136315543151	-13.770562176026477	-14.096630614715924	-13.876491186918479	-14.135705565553472	-14.45735976678533	-13.65023678104981	-13.483874189128343	-14.781649552357162	-14.131661337662418	-14.912805124609115	-14.153481670341442	-13.94047165195417	-13.949253895747258	-15.401715016461687	-14.264872353344035	-14.46012615428165	-14.378760877916783	-13.920268344641237	-14.508246582770031	-15.654700801877585	-15.035834298546582	-15.698114453315835	-15.776912463492927	-15.181375501223194	-16.588926515634217	-16.79478051205716	-16.85778699113667	-17.35027767446504	-18.343024959420823	-17.91983387375918	-17.640668709954685	-17.724605897353182
0.32	18.995449937806633	17.5792700119451	16.947281431555446	17.133891765154537	16.75327261448109	15.683141171985751	15.405965322807079	15.078047240063752	15.410567884115776	14.68048946171878	13.278943334164277	12.695704066589949	11.740431843328034	11.208371119732165	10.402226645111037	10.05560184197533	9.370912652111114	9.130572407466248	9.006936510944287	9.311742271208919	8.789240100607325	8.590503785661957	8.00752945632133	7.897125227365807	7.537071674612099	7.964694202846053	7.258406426716144	7.086013350149658	6.4743582519482725	5.434188079532719	5.584324610270249	5.696162498818465	5.044249603020708	4.8281726513243886	5.04112390551647	4.683284973353016	5.336110958443248	5.609121326204571	4.657994743069603	4.1273115525844855	4.3740174596139685	4.204685848442201	3.7161139151765656	3.214974857263366	3.111410548040288	2.7237492913035286	3.541917001063469	2.657143206155281	2.892438069755924
0.4	14.65817912589074	14.37656272499256	13.196109848965925	13.586587840948866	13.710855438824012	13.744216577438621	13.514582325598987	13.469554305599281	13.305039347147854	13.549873859115962	13.809997376772067	13.226643329774895	13.1960832609819	13.699610366496756	14.412685038358575	14.63168922158507	13.60425885726329	11.185285936215195	11.38090738846757	11.464721748824147	11.28052856219611	10.592654954263118	9.75669871998597	9.448819694114363	10.506238339913352	9.404004950264365	9.453159259066354	10.929865190099576	8.705138152194966	8.767489421065218	10.724001424022056	12.839496548089258	15.3395718619036	14.748643291163624	17.56037752140054	17.55396043298378	15.609727234150888	14.933296871626503	14.265555378380029	14.789103628608672	13.326429370166359	14.498781551368069	13.61201856862791	11.203002850519496	11.728202072059702	11.60228202038897	10.406721199058609	9.407724981033155	11.370804841441029
0.64	4.242802156918916	4.317652749800583	3.7170088670779116	2.977402237558227	1.382964871404198	1.0613564949068213	0.7672628314495817	1.6218933585568571	-0.7537808054681996	0.23293684509663493	2.283297128957958	5.702552260989069	12.006819172406995	14.271989396408625	16.976400585595396	17.29817165238371	16.575597342659474	18.281065593808332	20.80975865976666	21.670800578799987	21.682309874198193	20.104554209711363	19.57985414678898	19.445159154948943	18.686406198313247	19.427746753614276	19.611516644903784	18.483991542706416	17.593701935088138	18.453590951323623	20.65317425797061	20.11507304735382	19.524951403065362	19.76539065179993	16.582241136356696	15.250462092260126	13.451717611821952	12.419361190145839	14.70763205229414	14.291321230469922	12.740408646375581	12.171731714032706	12.345527586858235	14.264974506168624	13.123827470960489	10.71508149138118	11.460396508586175	9.75110008475703	8.59957573124338
0.04	38.145452459875564	40.532969812941126	38.6575107420803	35.6145491024267	35.93995175455128	34.082428208245766	31.19477481109164	31.203800368354614	33.599349303877666	33.287811205070916	33.306944868889495	35.59982219714609	36.2316641280105	37.02634399339804	37.88228607257965	38.23245232676124	36.31063449531624	35.97684836372611	34.494351988604485	33.60061996646247	34.757328365464765	36.44631646699791	34.87621243288397	33.896813211364496	34.29293624850609	34.829083590816715	34.75711241311681	33.76627245878206	33.036321487172096	32.31807265270074	30.784177213027412	29.904801677963256	28.664398175516773	28.663075726380306	27.983800555149337	26.75444143269184	24.910938639317784	24.895068368243976	23.98219036693262	22.31482577992555	20.127934066354477	18.705335546422027	16.554416180205287	14.0229663650398	10.884349276775254	9.048615621529358	8.248808879846159	8.126706646667664	6.920603123727332
0.12	-2.423479339038778	-2.5166320060100205	-2.3427075458311464	-1.6041997666710088	-0.03485750537445398	1.1671865593858755	2.566891720837404	4.6652993874889574	5.209027620921319	4.50923915690359	3.685211071405007	3.477329464314991	2.2342581849962997	1.9327313871600396	1.2096693366896645	0.7862692582340998	-0.10238621725829233	-1.2815668514087406	-1.4890317840778238	-1.514214839806094	-2.1738870230764746	-2.521224651272341	-2.661907168174757	-2.4626458873657953	-2.8605230148542375	-3.5246997777498876	-3.1268654012627337	-4.074615724345328	-4.130108949627633	-4.037089333059164	-4.713890513763907	-4.359808835829398	-4.2837245578950345	-5.950099068900052	-5.539894466334282	-5.502690905424203	-6.304001338472389	-7.194978865181447	-7.033533509729224	-6.94121200593419	-6.244030883236164	-2.761926452922026	0.574412681191454	2.548676769789708	2.9177081471435926	2.8542388373065037	3.4962423655004216	2.6779324912155715	1.5142005517702444
0.24	7.94411480828844	8.916502981284957	9.849607646403015	10.11080021956547	10.409884435341795	11.951396669632544	13.199758658434241	12.287695104757304	13.015055334860243	13.228203112504438	13.496009424063537	14.041003811210217	15.239639357549734	16.009614651114738	14.983792428746696	14.813932431478015	15.179933486644146	15.134402987854408	14.769565923562183	13.637850408058867	12.718710090830093	11.957086985201144	12.566307139507444	12.48132639959433	11.85634018486224	11.637035379473694	11.921969664392812	12.413240403474084	13.131370299249397	13.54187670290451	13.460495866396933	13.855960284395906	14.392181985205475	14.526082903751224	13.710670079221764	13.428691365268044	13.69418976988559	13.39422024423444	13.974274644258017	14.12477833009104	14.610746433410306	14.418228850864601	13.945531658825693	14.239467944783208	13.499146932488244	11.668614879507736	10.863315830939314	10.64711618018891	9.334049685931227
0.06	0.962887702022762	1.6150152216982079	1.8909368617321718	0.6278212685275619	0.7091323375919103	2.0056138671233725	2.399182371339691	2.494402175062625	3.489996284003702	3.4028469928763343	3.400679683921169	1.5108243945814834	-0.17913318659560673	-0.07582018731478257	0.2992152817359752	-2.131913322439061	-1.8736067285778049	0.09313865258486231	0.22185947346520152	0.760920186534392	2.315207048446773	4.727074358751125	7.010388827599662	7.918678220075613	7.065335973242846	6.634504438470749	5.44270447555359	5.736431313578159	5.980898199910328	4.34894983079873	2.9612788189589097	3.1670201282600274	4.8490394392024285	5.868127909170404	4.665609267277588	4.512187505580762	4.030365372439725	3.4335289717769157	2.727857979389597	1.6168720459751	1.2291150169279774	0.36073697549283423	0.06679124063833086	-0.7011540318957259	-1.7799717192384037	-1.6615069451196547	-2.203677836608783	-3.066531467778347	-3.7099827356582438
0.08	-20.337228782411472	-21.770043130597934	-22.065821392422503	-22.048229581522232	-22.006753368622324	-21.993901279726423	-20.93760777475635	-21.101453247433795	-22.594184043109728	-20.633432510830467	-21.377498310240743	-20.38289526110372	-21.683246110030428	-22.525708757687877	-22.273394723776256	-22.103354245238055	-22.37424550637996	-22.248955972154867	-22.253251571785306	-22.07336519223447	-22.45100826787947	-23.0696013819541	-23.43980529853263	-23.271764064725485	-23.167217707606042	-23.184854145350798	-23.11305740763531	-22.901263860294403	-23.12667598917824	-22.791785952328425	-23.31766110716236	-22.99890447813861	-22.774008620243794	-22.219220639299035	-23.20742105223552	-23.51387601000332	-23.009503984080883	-23.180787994022573	-22.87563708996865	-22.471671528648578	-22.15687839434774	-22.437034144147592	-21.92672126716557	-22.086870463810076	-22.34012447596688	-22.46610932176186	-22.352017370262956	-22.69217943735809	-22.788842049165257
0.08	-0.1590672989069013	-0.3651940107753262	-0.18525466044979488	-0.3860925276224716	-0.30857342320567227	-0.6113249576761035	-0.2959084529219673	-0.0098707748703184	-0.34087118635459035	-0.07423012304336751	-0.49073694055313943	-0.35483193191571516	-0.6332086577427738	0.16482893607829396	-0.2184330566001389	-0.2397329548859588	-0.9463249957234723	-0.7840905262611031	-1.034099624640426	-0.8791056385149769	-0.6820552274786937	-1.2535459854221092	-0.6365345745488984	-0.26463401420867605	0.076765567922223	0.5612097815228836	0.3760880612344266	0.2707819109814409	0.8996299520461335	1.4674341759045255	1.467253353509495	0.9443287757311722	0.6495611878584775	0.04834137132230509	0.1080481693666755	0.8118135625262859	0.917704130362111	0.2514262544613679	0.9889026652008504	0.5624657783808829	0.21170240859378353	-0.007820594703314754	0.2157739377331609	1.3131372022894965	1.0444684017839485	0.36808307767904935	-0.9895092957125051	0.28337499503086505	0.06563378141012421
0.4	6.420128025923862	6.040146822231172	6.363488791695858	6.016949494272435	5.00624032457004	3.5351846724026608	2.381001617515402	1.8168023698969549	1.7671768534531829	0.8047757210617092	0.8530242181315018	0.4179593372253336	0.4936050495901583	-0.42106840284377256	-0.5155823178017727	-2.175750475095761	-1.6006928044906523	-1.8607254405358589	-2.9316631018742996	-3.4423194362344063	-4.139024148916157	-4.303960941151789	0.29054574986520976	0.31694110103978446	0.14954885036129895	0.008643261032318605	-0.4510124093385457	-1.6413312203134929	-3.2418045895146754	-2.441843844064909	-3.3057122922171445	-3.455765863719396	-4.287995942903645	-2.5992189411834374	-3.6043067974131375	-4.335786407610815	-2.3426830621375885	-1.4548435715583814	-2.481788065978325	-3.9616880820633824	-3.4055019935262116	-4.08235171372327	-4.786901359885377	-4.146683589509074	-5.073953770592816	-4.776448296816433	-2.1127011912259768	-4.523898341910311	-4.48331654666325
0.2	-2.9995909740652866	-2.4610189511268707	-2.9536879583979783	-2.3709444802608814	-1.6984561518301131	-1.3384591131978496	-2.9144857352007616	-3.789819994177998	-3.472260341346489	-3.698997946514293	-3.0417683151249104	-3.272652566873697	-3.540722121664043	-4.22723250710758	-3.7089205866951698	-3.4400770792369375	-3.808923219498409	-3.0638641238125963	-2.330814530125009	-2.0783817738489425	-3.3564701945515534	-1.3214552120997887	-1.9550060123393607	-2.9453207465101645	-2.832100663409779	-3.327429536853005	-2.6322752865746573	-2.569306292917453	-2.8359837913186468	-3.0663514728758177	-2.129670616369733	-2.359536806103108	-2.6645466168074616	-2.127970700809204	-0.9322467148224618	-1.4069518251647395	-1.6129132796577572	-2.4340160178121053	-2.442709213491728	-3.1559280055705727	-1.868909122137433	-1.6956590690860232	-1.5409562027844945	0.31197664931758595	-2.31772715190945	-1.9645529055990387	-2.8934826295428273	-2.0535838182410586	-0.38764146459476834
0.08	-22.33126963470173	-21.85672831453984	-21.72807912699089	-21.47110424188587	-23.14330233660833	-22.47423667444431	-21.942701472742026	-22.082672268185537	-22.49140172683538	-22.083450711297846	-22.111260095650774	-22.378447679915705	-23.228236075200478	-23.195307503142732	-23.187213753178618	-25.404638561200453	-23.559675258937382	-22.242724303152844	-22.908283151302268	-22.789168529460838	-22.782512071921374	-22.408320635036436	-21.487566721272078	-19.734547858158514	-18.923555930522276	-17.9320485642327	-17.107574845096423	-15.109584539430223	-10.255277953422453	-7.8617296701444666	-6.304321148082799	-4.713147735048977	-2.4701304278572707	1.7254745424724405	3.647359055961651	4.2141862398399255	4.642764441709268	5.953757173070812	6.468463731827825	4.803030105697111	4.576664742504498	4.244905608305238	2.1180814368650402	1.33541355962452	4.937340346751867	-0.9705565059287622	-1.341444049412523	-1.3156274967100146	-1.277996765599255
0.08	20.885497266105368	19.003996683145296	18.35326419385442	16.424018468001293	14.138050329086255	13.17710463047375	13.546081957071493	13.389761746923924	12.645203026238875	10.37618727651249	9.019633323577168	8.467487509651903	10.114867786875024	11.17865866104119	12.319479900800943	13.082599431923484	13.483718677082898	12.90349094121219	12.818481072431418	12.724038919324684	13.697107222540737	14.161598087657147	13.981054433909705	14.871673453364075	15.383636929792253	17.26145882495213	18.426649528164347	20.25148439453151	21.580090077461968	24.0826136181379	24.9434175733277	28.880739522059514	25.361018812691732	23.737488123706868	24.30863842332515	24.313176914520604	22.3610680290692	20.690393890314446	19.725162431140113	17.892673039213427	16.727289513988325	15.783825567805408	14.969374494459203	13.553556549779842	12.928761540572069	12.303750355670964	11.86673182048947	10.78177753762111	9.458260112258664
0.64	8.5176825141234	9.400191014124786	8.714683795718813	8.790775068333637	8.622716584393885	9.140719550237911	7.589170086766639	6.760310114786641	9.60133130514959	14.036534191258419	14.845544536587372	14.3635891719874	15.1869282605842	16.631072757635852	16.831738622950393	17.54423117660598	18.528266017367674	18.53860848679842	17.24146035716402	16.845750156494017	17.2131509062116	15.915305624480364	15.039285450371818	14.476120530976843	13.529704190453337	13.294350313311401	12.18228254676145	11.928348400764964	10.870562772755019	9.483419400179393	9.509200240781311	10.167132315580805	9.36977995871067	8.14509717028221	7.9036164805169555	8.39641333811388	7.786838514005421	7.182732040127682	7.423769145341286	7.111854707697034	6.693819415533994	6.40115484228178	6.106114186642344	5.204517333903404	4.87631851845039	4.909060800434908	4.942100628507983	4.665305360409185	5.3778272123715105
0.05
0.28	1.6533428515027921	0.9159295318558947	-0.8835844129673234	-0.5539606972339044	-0.5950150027259085	-0.8361591824249786	-0.9878154227026457	-1.1292250382410316	-1.4635645465627718	-1.775023757583682	-1.9973261799078585	-1.2713586095050147	0.7914311327197652	4.8506732163786666	7.4390791980419735	7.6173954868107145	8.94563284298362	10.262695301489352	10.370146927778471	10.68157878396817	10.566646708692666	10.647812547040125	8.915300562565001	7.690567285517098	6.7890239563320804	6.116183420682404	4.664873653428678	4.613416862402943	4.570073250786699	3.7496005429465527	3.1477638992507337	1.9663389713262092	0.9389360248766749	0.6595265732556754	0.8753670803044855	0.9503196962016247	0.5563498626685615	-0.4666235557236007	0.26895164126604243	0.5985541419631772	1.8620846364292305	3.196820304239054	3.3868111527539995	3.996749131602691	4.374637671633742	4.563200356762053	3.7789418415298712	3.964466988831248	3.59003965306983
0.56	-2.9649353493132438	-3.3225339524903887	-1.5720778446418748	-1.2974759511200205	-2.664469412677086	-2.163583712676399	-2.690191645210504	-1.3002707386440235	1.6265245489498241	1.563640345064421	0.965936166269465	-0.18706602712826736	-1.0745950812933955	-2.4460075878621765	-3.4613249978656953	-3.541231478324903	-4.1139845438094085	-5.579376333311416	-5.7290663236278405	-6.0729396213667926	-5.655013309738564	-6.086244847033164	-7.1894742984997535	-6.78049306218071	-6.544028530264043	-6.252327105957669	-4.7500120990113786	-5.532452695062297	-6.535273729795733	-7.149913044258263	-8.163702451796517	-7.868176963971216	-6.466139972528161	-6.38790811099873	-4.948803204197247	-3.5662305652786515	-3.6266728951409206	-2.9705952995016887	-2.7222884637327667	-3.7396776582427123	-3.202938332694579	-3.195615237466889	-4.280061389928633	-5.1432157736232895	-5.272121129862839	-6.663888444833006	-7.940541305802597	-8.64979855198289	-7.1597984697187655
0.14	1.2441724991276146	0.3732681260171731	0.4800682096931368	0.16065324752874943	-1.183740463239019	-1.025312877378859	-1.8965601079174377	-1.6968118290500058	-3.5331093978784267	-2.6734098908885926	-1.847282199232339	-1.103196915490635	1.442830953693317	1.5457164473102836	2.0994111878974095	3.476512287317142	4.213444725035949	3.520970300160883	2.7029641586679745	1.5229237138718688	2.1968201064646635	1.3585823514355653	0.22699865867746638	-1.185579474967497	0.20289307991000527	-0.021843135177491035	0.6746537294028627	-0.5224288408011617	-1.9787805257537556	-1.7903037460719702	-3.720841698493828	-5.013176222388154	-5.926684176466686	-5.540646780201499	-6.237044013220945	-5.900237385556629	-5.759541101652218	-5.8285704822041495	-6.0738068608660285	-5.342415195843515	-4.559154329792364	-4.150057710885925	-3.2142351766665627	-1.9163295369609088	-0.3182213727313652	0.20562314346946664	0.5196695990315874	0.9039916640313734	1.681016622091434
0.04	0.37469827198751915	0.4246314904465436	-0.029262482796625022	-0.7322266408080935	-1.4019202694047763	-1.7467731116479186	-3.100173575143394	-1.863351124296095	-1.2870285723024537	-1.4762044420296263	-1.5380296411087215	-0.8926060756708267	-0.9693401136014543	-0.9363531866474304	-1.313900214874728	-1.464191617051675	-1.9130970710972903	-1.2846766827811464	-1.448175661762086	0.9019191538121305	4.967415403303285	4.885000287629545	5.857047527499589	8.16205655963362	6.991789178707727	7.197767347618118	7.023460564339672	6.435686313426409	5.796763376650077	7.509414654997045	7.545266362935827	7.572312948475087	6.692846432419849	6.241998696287283	5.8678646405371495	4.069954792593762	4.092473933590028	3.026993991531498	1.549037323873499	0.9165998042465517	-0.10226930447326765	0.09369558332407024	0.8788214875565288	2.038567860795368	3.1255705553869646	4.216533560405637	4.515280993455356	5.770772996430367	3.8299258306234876
0.1	-2.1836117585309296	-2.848269835648182	-4.080220999220288	-4.631130404613607	-5.369362264085439	-5.352656100637155	-4.988489429189599	-5.652426839458968	-6.791485734137396	-6.583971780908385	-5.706065465239398	-4.909784335510075	-2.409011288240208	-0.8972522798759357	-0.1300225321519477	0.8031269162347172	0.7356908094591219	0.20644089610738803	-0.39694327295858045	-0.3131246311779208	-0.3573979574038759	-0.838889513959792	-1.0794493622918537	-0.811142286393185	-0.973812524264936	-1.5257757499041062	-1.5167572389128452	-2.2818382698072455	-2.1136215200239192	-3.2667359339205504	-4.832492347336547	-5.036979604386197	-4.834674742966584	-5.524851674220123	-6.141216802316492	-7.525298964986106	-7.780922984013181	-6.992964032916902	-7.917343012088807	-8.408696336885441	-9.007043169661607	-8.83386384928842	-9.584484763343184	-9.42473777350925	-9.861146166354459	-9.904947792888393	-10.73829243310967	-10.146232343875099	-9.474640177334642
0.07	-10.093272460743513	-10.443008963904042	-10.596449082998184	-10.339362731538756	-10.444395966009807	-10.381620491704759	-10.471448047825739	-10.16839098093201	-10.27706576465394	-10.125382914241086	-10.206148094832507	-10.94361518655846	-11.747742430851567	-11.457633435304267	-11.790920140521159	-12.580338223784636	-13.332525697596147	-12.954237883883152	-13.248486039392688	-13.528751080752585	-13.836664605314809	-13.416423394805236	-13.4035595245306	-12.622035264582195	-12.82201032160421	-12.85129602630441	-12.996269753472717	-12.946749422713545	-12.873498317567744	-13.525393365662104	-13.262135979206697	-12.77709217864944	-12.458788901345372	-11.7829363995019	-10.011542140126977	-7.904877596344285	-6.6171072875604295	-6.126320427119104	-6.37190882809584	-7.219622606945045	-7.718750225827392	-7.896623921862094	-7.775850409843855	-8.45864095541706	-10.284249269672209	-10.477270889608924	-11.141137944112607	-11.7793501607524	-12.551249850327721
0.64	19.271434439539803	17.935924261644487	17.76327716153336	16.831671275473468	17.23462197360154	17.080831202409172	16.8660947155035	17.44261415220584	18.15344385720627	17.94660448812521	17.051514381602075	16.38051162269241	16.196354209010067	15.994453873517408	15.431881368038148	15.310915129823108	14.75665275471529	14.548235206325174	13.257826068060695	12.582178903203264	12.188772123742233	12.124367875171764	11.43639377551122	10.738274031493894	10.276894975836022	9.677531203259434	8.740181865751232	9.363686894992512	8.893201471289906	8.745376975867416	9.047118797413901	8.291913697127626	7.9122093774596465	7.821645607069534	7.183866255104036	6.315470914058949	6.667608237135369	6.554145916238632	6.154204019167324	6.163908849467397	5.565294080924808	5.365067585285864	5.105419301794473	5.525838745084307	5.363462874368125	4.513420444678708	4.787275951497268	5.5512055201285335	5.726668165867238
0.2	4.888082796280017	3.738821804083301	3.7197606204876195	3.5604424924993694	2.91355250135598	2.391693444415246	2.02143600080376	3.543561178018585	4.325482779146391	4.404750544587756	4.198261907197967	4.26314475841815	3.587837077175138	3.227659306834056	3.514898233118494	2.8701586157791112	2.1513179404999505	2.3337445658183995	2.6800871401495385	3.5858925030015527	4.289933457450459	4.856531348949844	5.529226080413785	6.415130684899616	6.323428843637842	6.326363398135605	6.458458415685861	7.092264295108592	6.291449956942444	6.369430939127511	6.49993027617748	6.476397418418188	6.88642442700737	6.940634202336938	6.6927387623976955	5.8887511987286985	5.023966895213981	3.9262979959330124	3.362091642009432	1.7494114444001454	2.113013998761275	1.3584842718816148	-0.6053788038012868	-1.272921968740107	-0.6526008013751223	-0.131565306499553	-0.1299794526073228	-0.8782374703560407	0.0541035298779704
0.48	-2.1190209980018437	-2.4944945379632486	-3.4126393004854876	-3.89541070281593	-3.602880718438456	-3.4050730598523202	-4.355190170187971	-5.4038088301157	-3.852513707665608	-2.7622056013406038	-1.5759344359941565	-0.9420208508252159	0.580975302874478	1.3082403492363426	1.7506179952975103	2.3687456244127247	3.291659034043768	3.321848922030121	3.8963956916783644	4.039695121441845	3.5001436989677472	2.9838655121256608	2.1774511722417884	2.008488525457018	2.143428987692346	2.125390412669411	1.6104108214672763	1.2377452505022006	0.50809854952292	0.1572788571121322	1.5047924205057015	1.9730868088100237	2.562468005696168	3.498474893078445	3.511537937227125	3.257061623427191	3.6698828398957204	2.9453090631576586	2.2386462628908035	1.4038549148369555	1.717211754989897	1.2873284408737078	-0.263828854691063	-0.4629226247419638	-0.9955959787202673	-1.342031808890468	-2.055684794495768	-1.711374544041611	-2.897231129191127
0.32	-15.700488922490564	-15.750231647251113	-15.750590543750228	-16.340034584419257	-16.51929895505387	-16.813419143902024	-15.639467130414303	-15.075343881410447	-14.309205013054495	-14.46174310041065	-14.0945519469809	-14.151856774473792	-14.609135198705083	-14.364403050193992	-14.773369359070024	-15.312869476899934	-15.552102689688716	-15.797903539547747	-16.893917450737668	-17.07489444841446	-16.656060389816396	-16.82593349605937	-16.181128251314227	-15.34396306807021	-15.174523214421953	-14.730905203009371	-13.837757501118894	-14.298760525039562	-14.157249953930538	-13.465238826744091	-13.83805365999386	-12.750910463958263	-13.21642403044951	-14.08071392303011	-13.410566286056081	-13.285847529785833	-11.39091548327385	-10.32701414206403	-10.366183649052985	-8.757319710361372	-7.204874194438759	-6.981628517979033	-7.7837233954778995	-8.645520549852776	-9.238474893910727	-9.770548090862825	-9.762307743458123	-10.255185759059074	-10.589972216478301
0.14	-1.662128558978992	-2.0052868875788405	-2.099592919293478	-2.4280327183035695	-2.579066982316931	-1.9754117147819343	-1.4328472707837108	-0.5416827558001316	-0.6894574183063042	-0.41641037461787533	-0.3142518730642081	-1.133469758833904	-1.7540607498897387	-1.73875683741106	-1.5041568654824573	-1.1041204421051987	-1.483534835362775	-1.8024604172727123	-2.506923565950565	-2.333137329628819	-1.8140589620636405	-2.5405218046050777	-2.397097554714321	-0.43776352986177614	1.147664957253653	3.2871534937771685	4.998529230927829	4.6544128651288545	4.976765854812214	4.709936551612152	3.2100182212062904	2.075484732138733	2.0411043900280106	1.91205112887355	1.6168346409719234	0.6361392450342578	-0.2847086185063148	-0.6626731033143471	-0.38038454837305125	-0.8700988499391684	-0.6781417486312691	-0.9859650937355866	-0.9499504616235939	-0.6272675541156758	-1.6580303523917337	-2.2173874707582613	-2.0511364173389097	-2.9543886263515446	-2.766604910396481
0.24	-9.972742047348241	-10.610054116776418	-11.414682547456252	-11.921065073348295	-11.991631095569176	-11.650720706364453	-12.585428424628027	-12.937486149398232	-12.565809207177885	-11.43981107925331	-9.717107280093828	-9.286525690179836	-9.121479415637033	-9.236325919250127	-9.885394889483806	-9.095728600212063	-8.890603481394791	-8.32846044681257	-8.850540599799785	-9.373864521007512	-10.251175090100908	-11.156714103012995	-12.43730398935157	-12.655964782790704	-12.151704228908542	-13.082534238911897	-12.71608059738395	-11.840537332376513	-10.169873898561661	-10.615225916711388	-8.87599925856307	-8.210503747710412	-6.308426327107007	-5.221642673227592	-3.438825298443277	-3.5621897387039283	-5.103155542027849	-6.444055680593898	-7.52515575433042	-7.311152180021736	-6.343098659031348	-6.491767101170943	-7.516567445427398	-8.521529702701706	-9.592701862601146	-9.367646009414955	-8.531872076309611	-9.819239576172656	-11.145661699066615
0.32	-1.8924852445358624	-2.5091000697274026	-1.6250492395859055	-1.4371479219128602	-0.7519351485372283	-0.4784209384796654	0.24099048627042663	0.8048481368020859	-0.265965410560824	-0.2514395292836724	0.35360408395658993	0.31901591169233967	0.9250400352967105	0.2311074438525793	0.2727226740302129	0.2867816728555823	0.5470349418782163	0.777848429226502	0.4968404554954873	0.8100361436371273	0.8566595334990552	1.6928138175123166	2.6827218179252483	3.014613435463559	3.4438559347757476	3.4450055145961755	2.702128447204174	3.253246195106101	3.099065401854233	2.2695764985042786	2.128522600049834	1.292771767941062	1.3214332664361024	1.045647471158766	0.17294462534265875	0.6108608958274715	-0.11396004085185751	0.20662127684907006	1.2149864338753176	0.781722198381658	0.8453391479876728	1.252825260492962	0.42837509283317843	-0.4438732875665039	-1.0643150019806455	-0.5691797550947513	-0.7420343276234718	-0.6147887459665498	-0.9964754571110959
0.08	-0.6306918896113416	-0.2354352693311057	0.5308513927630116	0.781725681922488	1.0032856213940136	0.6094043904959747	0.25273639840796847	-0.29488189032313983	-1.0044311336749345	-0.5518878309813218	1.3630844465421532	1.7686614907775322	1.7560089708152944	2.2764742094949852	2.622831448157328	2.600755290217755	2.812261833588522	2.2413796160087074	1.8290227848509204	2.002170436758057	2.169176911434633	0.6721266021794392	0.3739866668893228	-0.8752607088411395	-2.6356595136027465	-2.3086916130760926	-2.8124482909477635	-3.461762957944579	-2.6406350018941183	-1.7232392112400348	-1.7405607871444104	-2.4986234388439144	-1.6702477335754295	-0.532704530013909	-0.30939842824385266	1.077117180591614	1.9794750937353598	1.7134621471147895	2.129777716058932	2.1362823542145293	1.3233688799784957	0.8356789110092819	0.46801861374283504	-0.05400344471302532	-0.2980675060680369	-1.0263856247765517	-2.313567857709309	-2.5836075429301815	-3.30510495349629
0.12	-22.955380580832568	-23.35507169550849	-23.101740444264106	-22.586471274093327	-19.87803609225839	-18.943348602939928	-18.101503800453273	-16.323651217660313	-15.425758718728495	-15.323798876596811	-14.757253273735742	-13.289751252648351	-12.226780636661395	-11.421945806605777	-10.552780404965702	-10.201776150213355	-10.629873133906777	-11.336933032408744	-11.053874717216566	-9.5537818060427	-9.253396742774434	-9.841918554768775	-9.785944216111773	-9.34675275229828	-8.670423850413236	-8.024786659662283	-7.586109152485832	-7.7773926770679935	-7.925930525181698	-7.018645953980787	-6.104477785317641	-5.516054789844013	-5.443434701296276	-5.31913109939191	-4.410748404534424	-1.0928973522154664	2.890071752369444	6.9430441768868505	9.779370679688562	10.518494255366186	10.516423921609821	9.491306660798095	8.710971708993313	9.425472495012208	10.127969205456246	9.103599871775934	7.19657578783864	6.563291316621495	6.987308355234852
0.2	-6.524200689034849	-7.115674391945191	-7.687385994627938	-7.749893888717075	-8.317016698681499	-8.8873480548393	-8.997384801340843	-9.637638851402208	-9.215011274584995	-9.798406376740267	-9.780905325642216	-9.360590065542631	-10.256827092825176	-10.888961462279468	-10.711626800753514	-10.711418870961765	-10.003214758600748	-9.14705261770002	-8.375503351269629	-8.191097238351041	-7.681460881426901	-8.117015079126958	-8.405711379824865	-8.839360703827268	-8.490807695664834	-8.406836290676338	-8.819614695302462	-9.061291340865964	-9.827285230271272	-9.600620777942993	-9.544340606933794	-10.140597005571308	-10.372368577599289	-10.390084300292116	-10.493984232302978	-10.620882773191376	-11.404799386107882	-11.374791287161376	-12.223678769700182	-12.859026496145816	-13.409390482765403	-13.445062746333846	-13.593974824898101	-13.736443853996342	-13.75203545350788	-13.971406110841443	-13.48611006095243	-14.59261404326606	-14.490029378428481
0.06	9.978736985191762	9.408905642178159	10.136602206416388	9.970517226252287	8.56290313836885	8.331424332349943	8.656192405092686	8.30439685985144	7.841970520325955	7.961735437308814	8.197317397782346	8.106592606023671	7.345026613223926	7.265035292673527	7.308443415043623	6.43682685905441	5.9212709222492315	6.449699943254448	5.533093341933618	6.306168987674756	6.526293503223844	5.884126522050149	5.977189608477477	5.765020759992797	5.358072329345784	5.375987940624807	5.414015837991645	5.222032824870066	5.3429705085079355	6.3219081732067615	8.001827702511566	8.31537345945905	9.687108459647927	11.914277433328746	13.202876109009484	14.297510644359829	14.788569432835398	15.289210147395632	14.999604741018704	14.672399485038643	14.913780865156216	14.56336337211643	13.337965120322334	12.137791890706577	11.682180209405022	11.838043460313056	11.837451732534046	11.674628185567396	10.588495745862016
0.24	-19.271251070996932	-18.994049061364738	-18.876538704815918	-19.023738959503635	-18.67952550605496	-19.038178257491257	-18.844445114022434	-18.631659315326146	-18.738115078617785	-19.066380818477263	-19.50969332841863	-20.00562824756948	-19.61721121410315	-19.410048727854004	-19.8418384018571	-19.693695777665063	-20.377940659019444	-20.53661890829906	-19.866661171943583	-20.381363871253605	-20.704227865555414	-19.987391537185513	-19.56678852175175	-19.99967204532679	-19.86739856534996	-20.34231232026897	-20.031552158108347	-18.147765810375205	-15.886204377412913	-13.633853884175466	-12.49086475722779	-11.262813611509898	-8.575315214439136	-6.806735725650505	-5.440223359044744	-5.594282248632325	-6.670276686790153	-6.704363368968345	-6.271254898382644	-6.500640632327766	-7.511560593698107	-6.785295754214204	-6.069110176502406	-5.714829335099665	-6.0245533601734	-6.222447771930597	-6.6345777579781995	-6.307766046669535	-5.352975142304437
0.1	-32.41466252295364	-32.51947592394839	-33.25120974294107	-32.98189847385703	-32.488337526066246	-34.011722212845974	-34.64185230275084	-36.6979874911552	-36.63959174481637	-36.465554831081576	-37.03104950842844	-36.582803351597335	-37.260085901578265	-37.40977718868493	-38.26619076718384	-38.2814992011047	-38.07568581276481	-38.11244214967378	-37.724033019625324	-36.04122755863501	-35.4470661133055	-34.75418071465932	-32.27973715200977	-30.16742846920568	-27.91934926840195	-25.982172333523593	-26.023527212382092	-26.365254304521955	-26.893242308072438	-26.90080466489008	-26.534883465816954	-25.21291063682461	-24.962758684382266	-24.65053583962537	-24.699942467821472	-24.911640460312455	-25.52691664873762	-26.168644609325476	-27.19068456732473	-27.260885729216632	-27.883842592037666	-27.726955577727132	-27.677252055048733	-28.289136290339883	-28.846805269259804	-29.749337003783864	-28.995500150317923	-27.61190950116616	-27.530082067864093
0.07	0.2921598079296075	-0.42273489904096806	-1.3886179093033704	-1.9533886591326137	-1.9980144927108725	-2.73688673315484	-2.5941157444336085	-1.752457191541481	-1.171040740925875	1.5580687271298999	2.163102092608483	1.8881028343666557	2.3824485171494274	1.4789053684307305	0.6706811350128419	0.26768921007920454	-0.29865499631368664	-1.0298766035821671	-1.3690583355381634	-1.8120169970176079	-1.9652403155263514	-2.3136335329286837	-1.8202293743350282	-2.2479944871653146	-2.788684029725708	-3.1947505426984435	-3.307239597034105	-3.545344195963075	-3.936149488287242	-3.664224259999628	-4.681907876104873	-3.943807674739709	-3.8717002222101726	-2.7077197785555285	-4.2388002642335465	-3.748630118279408	-3.341916041415793	-2.243949082976151	-0.45010293973403037	0.9922376626337552	0.6241182509512981	1.638584841518778	2.647261958591706	2.5362333432342083	2.472463215168638	2.5686692647288822	2.6870646507109583	2.6792336860303436	2.6098051477376742
0.1	8.269974141969236	7.351469263041416	6.2870548103557695	5.314306997390354	4.204335744521842	3.9663338759821443	4.308200971295399	3.352726390518491	3.30210871264282	2.0504819097700917	1.9090090673676556	1.5366504068234192	1.32946917734224	1.2577616956879538	1.5748318220854784	1.912853229426247	2.0642828196934033	3.4107799781699555	4.234566843852491	4.944422237289352	5.297036195950334	4.365722849338816	5.2130213183759935	5.436121332406387	5.899483075116329	5.5944817432120075	3.788041410803622	3.656562720448825	3.3540224530967393	3.086388271702667	1.855194336638121	1.4409108241735353	0.887311529556051	-0.18843933764011922	3.396838648836116	5.906687682066156	6.454950894111697	9.114408111309523	11.01050250306848	12.216291591707112	12.376820320130868	11.411398122468803	12.409928031471736	11.647257018537587	10.632511883025686	10.16530726485918	10.096489284395098	8.578618189748937	8.538858558728407
0.14	7.137177572354588	7.108480846599697	7.014583569818463	6.19318922467955	4.789523270781309	4.12267390739698	3.004726774577513	2.71753373165415	2.0950928686870895	1.4633192743651193	1.4937925521272177	1.3733934743149803	1.0399500898490643	0.8875624439719942	1.4262535851137272	2.2096644749605474	1.6429412598394038	1.9734865665994263	2.0797669692856644	2.8312009953591186	2.9057414681902145	2.741932925856318	3.2169501535129896	3.246221366917858	2.989522773703378	3.815387942518626	5.255138306811823	6.353800178816357	8.113311319875919	10.860867824705771	12.75576852355021	12.54478522756171	12.015203889691108	11.933214722700804	11.6765406841768	11.649314500982648	10.43834060904419	10.259209030106582	9.856973537648791	9.026921389116538	9.037943486304663	8.5970871505843	7.7015797356780595	8.024830101342523	9.540210216060842	10.61774822946402	10.759574817179093	11.211338598920292	10.450251618956493
0.2	-16.077827368629794	-16.319751121937767	-16.622084217857026	-17.145235746376553	-17.096034023887725	-17.577753325943203	-17.817408321754726	-18.27201165117752	-18.59873466787851	-18.28931372693356	-18.605281136132085	-19.47123689970869	-19.10649661758976	-19.51858256674384	-19.61614547094316	-19.50054405523761	-19.78778345865535	-20.059383353406858	-20.676647845185414	-21.03638972617946	-20.63868010444855	-20.84592507568437	-21.117835810901383	-21.39443384947145	-21.597812631533674	-22.02620887532137	-21.777227166334775	-21.85074745191256	-22.119146282930565	-22.364451707023886	-22.245446375195268	-22.747817018319253	-22.774815378437385	-22.44340797166612	-23.093202018322327	-23.279705201809676	-22.247058166268996	-22.419081529487123	-22.9646214192175	-23.173374230775863	-23.64696978440108	-23.810226123890725	-23.323626224465592	-23.24962599454475	-22.44568554268978	-21.823512685046683	-22.920535974024787	-24.16733280875851	-24.07411324676915
0.06	5.342741743063865	5.994287232738216	5.199454273495814	5.23051465030186	5.027593128523286	4.8688086962017785	4.126057099212446	4.109101501132198	4.444346006286178	4.657152086059032	4.967762013361252	4.276569888494322	4.296765253891696	4.234652986978258	3.6962822967851814	4.207957710319388	3.820077354179599	3.5838114061888042	4.130698553657744	4.310494671198104	4.554123319327566	4.404158424991273	3.6927172541184383	3.5043446651741696	3.293047220262654	2.7789626724957053	2.1315927344696917	1.9508552600936113	1.7602750746699378	1.5436682428085824	1.9484868985971495	2.2420157668228633	1.6268813444569332	0.8360960022289312	2.136832309873121	1.6500674162836724	0.5627737740558842	0.2664016740712576	-0.15434227075197526	0.05144083184497816	-0.008667785637513248	0.08495680044187992	0.37394860072828706	0.25739779897815396	-0.2257485021781953	-0.09054995900697804	-0.05660343293513748	0.3098679268528528	1.738994524749252
0.32	5.053418788551223	4.22907263051523	4.360479991190953	3.848729818361356	4.985167235526109	5.37267504610384	5.5220174966265745	5.653386478044837	6.846778575805516	7.097071945782062	7.100985984437525	6.688916203397195	6.390138820315222	7.199594514126044	6.931476789344281	5.413270119085027	5.866059468504222	6.199590349286581	6.124671958962704	5.486774560942813	5.187113171572079	3.6886345873739472	3.5735447699880574	3.9453819571688484	4.1527314533221436	3.8195504002187874	3.0715591782142617	1.6518611388675346	1.520168081688258	1.648893333915872	1.7405420114105183	1.5703350698950516	1.1377045235054268	1.0883172333926723	1.4905497410149913	1.1641416538611509	1.3888511737411129	1.6326446300396	2.0682582036939188	1.5177618367862173	1.7204851231394507	1.8691690203207045	1.8011912689980782	1.9492130520090143	2.39433910398812	2.9673723335308075	0.8080378258340808	0.6804630589151408	0.5622159082837044
0.05	-0.6595005352868952	-1.1398609188913866	-1.4944147683977675	-1.0387480476973323	-0.5500064908811382	-0.5968041496634484	-0.44080838818378965	-0.8499048866361321	-0.9446841248287257	-1.1964963798130626	-1.0659844628054174	-0.4357549545845316	-0.37189304719373695	-0.7579313479969088	-0.9513091947986894	-0.90473817852304	-0.6037143791737094	-0.8798627102983687	-1.0991978772895408	-0.5616864344991583	-0.7355815669911294	-1.4823189324563373	-2.3750210596430037	-2.525098644290992	-3.0497880526108148	-4.089477500337416	-3.9496224613097013	-5.732144899330137	-7.09908161858786	-6.905525215538361	-7.592867466430093	-8.325979782649263	-8.148203907751416	-8.713343258517313	-8.895527121006296	-9.672585711251177	-10.326400869432103	-10.6328503937237	-11.427191522945414	-12.255216221220106	-12.827314475529302	-11.857516394908625	-12.419269032161573	-12.4358220273121	-11.731402579185463	-11.685249392258719	-11.647758948554845	-12.2447441557375	-12.393591077065885
0.05	1.3500274235213823	1.9275127017715903	0.9771323690167932	1.1645608755716381	1.6176595263407947	1.0917595812985468	2.3332201610503702	2.809124357575101	3.7409620318915344	4.872859749747278	5.954098422809992	5.268401355633017	4.807586091612926	3.233920237993111	2.2790084570457623	2.427736229364328	1.4888879692536463	-0.19700752802803123	-1.1450747615877148	-1.0308913775378983	-0.08144229410805792	-0.23806044800052462	-2.287829840825566	-2.268620826034656	-1.5314485051994708	-0.8929813786862155	-0.49143246840908006	-0.6079853531674502	-0.9306449175254201	-1.4939970636815119	-0.7243403920256171	-0.7149712984006058	-1.4376363756097064	-1.8540947639395995	-2.328971226799176	-2.1529066359922737	-2.2029944031778896	-3.5393603236872693	-4.236460286327059	-3.957397495435636	-4.191831492816874	-4.2278309734246164	-5.163995679781976	-6.185296603827361	-6.018025256112594	-5.764232695804331	-4.745585256545823	-4.887510463823411	-5.079687094045077
0.12	17.97751259812918	17.30137270650384	16.076138895385398	13.849810053175496	11.960498180022718	11.626944270755196	10.069603474807955	8.231518866209392	7.762641581485603	8.625686836909722	8.853423940829046	8.825774366600498	9.330227313101275	9.44536889537661	9.31747519456745	8.661570575168703	7.876688086854671	7.113493935340578	7.259560391675919	7.841698282125108	8.48351676471335	8.125280285309955	7.247553338602621	6.533933791625934	5.91266788355545	5.888725354230004	5.336908942566367	4.362235725296472	4.003191615239494	4.01909001314354	3.304178731329962	2.77346511562574	2.7396204125005355	3.9209557237061503	5.610990167546419	8.199692479931713	9.331824401256597	10.082052868998595	10.037404378955323	8.220582977165485	8.155967516102216	7.335980742480743	8.124351496525229	8.473554528856454	7.903473374506824	7.030848273252872	6.637125556966325	6.583264562859831	5.1013355658557415
0.32	-0.922559607453195	-1.3505050802011311	-1.2033495321978904	-1.7770075923961244	-2.379667055562628	-2.6981043095362622	-3.3272452197906404	-3.116099475290163	-3.0872970705918164	-2.0058486410149214	-1.6820198996176856	-1.343770586684542	-0.8544529804741714	-0.5116926963990736	-0.9217654018184476	-2.13263212320318	-3.389338221052789	-3.085334763439292	-3.8139122699665293	-3.70955075061908	-3.623722726450467	-3.82441237437493	-4.400165871837174	-3.787322414910861	-3.888504122437162	-4.348241226281395	-4.338764465663573	-3.7550966985420686	-4.196992550227513	-3.8855497066856515	-2.828486735185791	-1.9750567623641189	-1.6190245189696952	-0.6620224346062287	-1.4097924782855173	-2.310637694713421	-2.035206831545395	-1.4878024991623136	-2.6175137299626456	-2.868790641108447	-4.403506992502109	-4.299070392775292	-4.27719001241956	-4.3111731106241535	-4.899745206114979	-4.43758776762801	-4.206422878665649	-3.2751660598810446	-3.4862615337174034
0.24	-1.655606209921963	-2.087690264740509	-2.0800231737796864	-2.043583703864009	-1.706045609455792	-1.2381714873545207	-1.0614394638630529	-0.34826645143520096	-0.4541119609642834	-1.9870589105456347	-2.432611495092516	-1.597231063657297	0.26996434154263227	1.6950428645866111	1.6931757232957878	1.3635938318139438	2.1324417160253404	0.19021166668256484	-0.9608028062674308	-1.9616856902483022	-3.3350858742382954	-2.3486261667106945	-3.296929784382378	-0.12494992148204886	1.4596900986379495	2.2296595442764655	3.155040553830297	3.7150548864744692	3.7493471785213472	3.01271989275957	3.1185302597962448	2.6086996460079845	2.059389620067769	1.1303225030402757	0.7521615383309168	-0.3094443570446259	-0.5750182891746718	-2.4063900140215466	-2.417003139569289	-3.2630575190541222	-3.7873118082671056	-3.9477476811338335	-3.79320172972281	-4.423372812436575	-3.7062650109840476	-4.087631198285486	-4.047283273345556	-3.3971017981027387	-4.017796203601158
0.08	6.8820506035511215	6.761343159410075	5.409631789153941	4.138792735497347	3.8865480091019933	3.017931637734101	3.157477097046062	3.261908137652817	5.030270121891363	8.879065317742722	9.380634900882917	10.250456039023831	10.225268668971871	10.318143163753405	10.665443564620375	10.14020866826342	10.338897941866435	11.052479496729141	11.165787069832412	9.264755510558345	7.807412479193978	6.9114639091210535	7.456320238451234	6.678311949307684	7.718083094119649	7.355626926850995	6.573396763707976	6.315622996272452	5.370488661002852	6.114327119920205	5.438768214232198	4.058586131424349	4.2902305929602775	4.570250729835983	6.892728391487914	7.646336941812308	7.629723390675139	7.339326892423593	6.174789863853398	7.290329635726117	4.161100927395715	3.5742004426677028	3.6270575684782784	3.1012611913051202	1.53076112078179	-0.2044837036057814	-0.33389518816641583	-0.09257720287261861	0.47580785211222576
0.04	-50.644563591375146	-48.062507619133925	-43.934209714895324	-39.724720510055775	-37.38828483515288	-37.075677905298825	-36.39878071311253	-34.04581186434199	-31.934245506505704	-31.609152678165536	-32.51398525336107	-33.75415835802389	-33.529342948364956	-31.948215148771055	-30.166953941861202	-30.39371219632649	-30.62997434118614	-28.70197350188542	-28.420413617208787	-28.534369540643027	-27.782004782047146	-26.51879688379171	-24.40040502268063	-21.527965558819446	-18.32149563984632	-15.274177787967147	-12.803156415114046	-12.375667402401845	-10.402163036855711	-11.930809486251547	-13.199678165673362	-15.038213901555324	-15.695269946385181	-16.183067658161505	-16.396851271441832	-15.577828572086332	-17.647613675339628	-19.689298476470483	-20.687516922548895	-21.325971388346247	-20.916790687590435	-20.5776820292066	-17.751497518662617	-16.22533599246914	-14.993698381175378	-13.923388348501533	-11.403632302346878	-11.70240682522848	-12.96829933292716
0.4	-11.281314659937493	-9.820729501846998	-11.098576175096852	-12.744702136019555	-12.931905538396094	-13.261762527186733	-13.527516378925725	-12.46498077046968	-9.882511645049021	-6.023918890416766	-6.740917559972388	-6.768873881040463	-3.8892741161037776	-1.697080867640139	0.5357174321265745	3.4382978197353253	3.9093920093789336	3.917274486847049	4.457729021253996	4.492152458922632	5.378016883671236	7.082601197570099	8.91157721288559	10.7028303161418	9.11838686888045	7.990812682485654	7.994206268485513	8.150218996575973	9.22133062063908	8.981367349873238	8.25284432471112	8.691855849617582	8.773904544449081	8.827316383831942	9.063358660733783	8.777660024931777	8.953624601932432	9.5472194758769	9.30406322997544	9.595360048402071	10.432434831754293	10.768221169149726	9.22845599543247	7.858055279355668	6.57616598300892	5.479260487619527	4.209502027620275	3.303463052599753	4.3440824668657
0.08	-2.7475681352969943	-1.9053048346260724	-1.777622449667085	-1.5628887080298952	-2.5258921161406604	-2.1812276665652135	0.14239992400050028	3.1407010841185468	4.970578568631247	3.406559221989177	2.0651588991481873	1.4180338884607764	1.4343073815554774	3.034738776790313	2.884153482183706	2.750371101854057	1.2781896984409684	0.9065280631039982	-0.09810938788947965	1.4318092395455366	0.7122938583987732	-0.364848679361252	-0.3619682602038168	-1.3371644491501726	-0.36642428986372266	1.1626451528145978	0.7824094708298617	1.8895333825020089	3.2764415823358846	3.756573446073432	4.03945002445716	4.642178901779083	3.058794301044962	0.9551070298192599	1.28818100842755	1.9909435368071016	0.7640581340050616	0.03317010320525071	0.3660782900967021	-0.0657701473036667	-0.6350855812140423	-1.4190929646460262	-1.5337897042607764	-1.7370846944424798	-0.8728224952207384	-1.9698385074726303	-1.8175932630870264	-2.9350287977863445	-3.07935691238589
0.48	7.673120221129388	7.238100552164447	8.251587219065009	9.270317106746646	11.54631652118389	12.388959969092213	11.831434159410342	11.190924597580889	11.52671289789405	12.47068193797	12.523493395617741	14.359034810875634	14.061963773155213	13.458342429010067	13.727895832131182	12.256025985447387	10.37539838619766	9.145770332023936	9.137659338022168	8.815106799281239	9.313075187373222	11.449428359061258	11.54999188812696	11.199423958315421	11.164124579017233	11.250249538674623	10.70476819714085	10.365083441216207	10.07615075059715	9.559870744763678	8.407596514679796	6.684199675430065	6.033326528018037	7.886798218903941	6.611689981854376	5.840265283435322	7.686753489563664	6.5511961891260455	6.00142952516552	6.056167618714753	5.301457592516414	4.657935431973286	4.795421869902157	4.447285728710263	3.551521684642019	3.2163734934887316	0.7682775104096109	0.49175391804042334	0.7632771696954848
0.16	-0.18943630504252695	-1.1999316426710962	-2.976793259282452	-3.8796981071402854	-4.616733235956467	-5.143780525275226	-4.890176436533473	-5.076841707837993	-4.558219331853444	-5.158491020005144	-4.630323865589716	-4.175373924255169	-4.672372939122994	-2.235125678231171	-0.7695338350037773	1.3540045246787713	2.0642289063174957	3.3729056326637874	1.8065144120772487	0.6936291576894504	0.8934040486391623	2.98932692086008	4.1540567908013415	2.4237065725077613	0.9648416146941301	0.9205013590322935	0.9684023684200511	-0.4257049751968296	-0.6712846186963048	-0.7888131307384683	-2.5068110567468054	-2.9792012569259185	-3.1073293538656515	-3.623594845973294	-2.7337107243967154	-2.672867768006064	-3.1599428349438554	-3.9401597243695434	-4.292663928359303	-1.7828685071466523	-0.17058007898917538	0.42631276948416996	0.08605329765649117	0.09706063218593641	-0.19669456184963252	-0.10411339706184464	3.2827090676338813	1.3443729076618354	0.17605912410832758
0.12	0.5330779006532111	-0.07443369299170399	-1.0034972882754332	-1.685761664782781	-1.2174921190391785	-1.8497231206980658	-2.6222140911235954	-3.3128493382210493	-3.091320209057905	-3.4613148903660544	-3.3611890243559657	-2.7491623336469786	-1.3411590941763265	-0.4250899062040219	-1.0278299992025879	-2.0097532382237304	-2.819412463953192	-2.6988599777652382	-3.1276545925731796	-4.08019427475481	-4.258004884835522	-4.558507848723991	-5.047997729125143	-5.507185788824906	-5.813882464236677	-5.765739512490761	-6.436071511395404	-5.353852684413177	-4.195292396137319	-3.961448408528028	-4.085045966527737	-3.4552712066218376	-0.1413089473395246	1.1080413856984137	5.192944245409336	6.948431821534797	8.990993460440237	8.38827514396047	6.389298515085784	5.690406836791382	5.284641533965562	4.075186907615404	2.4582333450622116	2.429119783651714	1.1694213754061096	-0.2326228110814057	-1.7318150183517886	-3.5753723740737016	-4.203071836510375
0.32	-1.2125766059718543	-1.3705651731403492	-0.8024322391103951	-0.572735645923629	-0.4634800588664021	-0.972005084968508	-0.9250679988860568	-1.2489872096430545	-2.4224050212802837	-1.708562045140873	-2.4870779548868	-3.64678242585326	-3.274076903771217	-1.660692405596592	0.04327856161012278	0.6104606706202986	0.1723857856479114	0.6341634094914141	-0.05667157135969347	-0.5498746933713576	-0.4750016178892764	-1.910448760569352	-2.493666897182514	-1.1997834683235027	-2.2609419535462436	-3.9382667070781494	-3.415504037500135	-2.1476002706342996	-3.892758918238293	-4.375212205900695	-3.1573937948639355	-2.3629967500973663	-2.7795042402121837	-3.273976288759279	-2.8071801872330724	-2.644471780923155	-3.6931636788341393	-3.6556450670811103	-2.9527632519525326	-3.6724160066191587	-5.057112124193125	-4.791943065895673	-4.923154685551118	-5.488419187832768	-5.628921298139062	-4.824884746597341	-4.191980681637332	-4.082932759302999	-3.3082942858965936
0.32	3.9869781520660084	3.717881946842752	3.604631339984415	2.968841875570064	4.150161055264185	4.24039034861638	4.796142551200781	8.259724079037497	11.713858933005902	10.066246309205653	9.00974933784709	8.734333072329761	9.1259795597786	9.736198291654148	9.057040824841849	8.691534204086821	8.165396076653245	8.445689397109007	9.551470451763393	10.615026233151966	10.964978658825245	11.255571388793477	12.546659337474019	14.102720460372986	12.680183762697574	12.206852753528686	11.294901953470934	9.781188773435098	9.742596172175247	10.607443487748064	10.792489983807378	8.168860085699542	7.719651107930218	8.750594442862308	10.147435214960204	11.36836494427206	10.71827142078471	9.032741293541562	8.496801925874955	7.640408057211161	7.008243686226969	6.841473344572449	7.629292772766419	6.541678533042756	6.213914688280887	5.465060985466067	3.9057137787743343	1.9996392295397243	1.4435358298952536
0.56	12.739104632360352	12.091652208561278	11.421824903303424	10.78221860143973	11.174914113024336	10.587356048279638	10.670924697691433	11.343918007530682	14.114671953266132	15.630525446141675	15.5953263776467	15.19062850987779	14.93061884261865	15.716730702735404	16.23908665028612	14.645276265681176	13.74477816797608	13.820165887700021	13.202293930714994	12.297883101327614	11.961866169858872	12.240215298837342	11.059702470183893	10.17834344287919	9.67482463001027	8.241320334119962	8.477141070057193	9.243769474627975	8.810830742931195	8.166069363847882	7.942864182205653	6.880890305000641	7.272473869657503	6.123256854268931	5.575983288800238	5.2106884323076486	5.199109448140199	5.037456223337216	4.2328941626389	2.739371977845238	2.685559640836381	4.381812640980357	7.416496334968379	9.49037321283187	9.199656148407065	11.64438546637355	15.785729570524062	16.823885103508772	16.665214114765668
0.16	1.243788719350377	0.4686214882021815	0.5277575310798142	0.392039878899773	0.26291046724379186	0.20926637353392863	0.6439406367158611	-0.35461733706969767	0.13078210923337963	0.1579743234976263	0.44786737163954626	0.23150801108807428	-0.31606064222300745	-0.029281728285660336	-0.8528632391432893	-0.1753604248581837	0.21780668804910164	0.6716077093129798	1.6466781790228495	1.9565463311556286	2.345143980809162	2.092192724650822	1.4104535921450605	1.502400773388615	1.9414159880886146	2.0247997591714935	1.7591660423281539	1.3816874627076956	5.886143671578893	7.936244946769364	10.900157534813367	14.000480887758854	16.192904462330944	15.48711033892279	13.19164649965127	12.67077947680663	13.096367584917665	11.986659940603921	9.842902021331874	9.885394118003774	9.468619373088842	8.360234203674246	6.91172900031291	6.061954839240094	6.032133321099046	5.711296489034098	5.432041532155559	4.669886819858249	5.0272997680478255
0.16	22.29682935975127	23.793057031532	23.972092481995347	24.407232000979548	24.04461034648827	24.342799583141428	24.116725301022655	23.306129386878666	19.631659395862215	18.002076221571528	16.023660344164497	15.87481508709655	15.839070747025275	14.606357257607215	13.84714845027105	12.710485429198272	11.498716025651063	10.341660010326883	9.698308826504949	9.064541633054354	7.824013781762858	7.061549171168338	6.644069919449251	5.412164644374698	5.490411603428164	5.506158058213003	5.474508563791105	5.114374803495863	4.9309114215415875	4.1780552402452	3.856123950536663	3.3602245925101712	3.11507934162519	3.3842343472034884	3.2108673467562454	3.0191545181883512	4.72991956333783	8.32575422474848	11.550231205004721	14.958002103197089	15.988976762270724	14.490046563316739	13.494584208912485	12.94881972565274	12.11471778723643	11.154773773616029	10.852727254286158	9.931188113197948	8.599933878791283
0.16	-25.970135381700235	-24.06292027325359	-22.174189253201703	-20.982960632200182	-20.171058499457523	-19.237957153300727	-18.832999283916152	-17.17562821319717	-16.560739270138455	-15.898951069623166	-16.073601233894493	-14.469227537957494	-13.595007785485365	-14.144554302517271	-14.69020286099611	-13.03414867493511	-11.960849992129098	-10.934363225955451	-10.025486360587074	-9.929191775735987	-9.459811548378994	-9.962611384953668	-10.781892927262469	-11.364474713404576	-11.728493026359182	-10.964018898773247	-10.420587918947206	-9.509129343840371	-8.481726961540971	-6.862557129920283	-4.712311785584411	-2.8262580403159845	0.22044182950042313	1.1424154358162184	-0.41073768282925016	-1.3001371456397095	-0.850032611185803	0.31590738839061316	0.6989081082699471	-0.13378161815388268	-0.6643133237630323	-0.3775295604752955	-0.6313577106120789	-0.6761563343003871	-0.29882271206057	0.19756053675931184	0.07266260303649119	-0.9383995390174178	-0.8511366730840351
0.48	-6.941810879606365	-6.678640203499796	-6.952450182005016	-8.137955784812082	-8.451479489944415	-7.9769867588761905	-8.598537147922833	-8.625678961327914	-9.018148139765582	-10.242809695985514	-11.409051110837808	-11.142358347510893	-11.592683599957752	-11.56835753175908	-11.799291790304313	-12.013517609230888	-11.840047157140184	-11.196956675327773	-10.97203749244968	-11.30399589217939	-10.829086271677621	-9.980325792174192	-8.260684289975114	-8.00121340613104	-7.6406514570686	-7.134301588495873	-7.24812036083317	-7.6763857161858695	-6.827598128922951	-6.736820393961651	-7.862402389248405	-8.8553478619623	-8.915379998801068	-8.761086797480804	-9.19026041397484	-8.206018785260973	-8.297528706630843	-8.16315835173225	-7.922425238497635	-8.015978728488534	-7.797133065338365	-8.1004828177178	-8.199670367554443	-7.238604871139366	-5.61230688448677	-4.336189733681863	-3.9148922416465837	-1.9980851887449234	-2.8467454801248095
0.06	-15.488904549826842	-13.697880555023907	-11.50435183864932	-7.739187036554327	-3.1786797232822934	1.8187761136423433	4.443321447091243	4.888136005348379	4.373419714751975	5.351475645016201	6.5313036728313065	7.586329242971907	10.261065248883021	11.090883905896213	11.268520540243664	8.777080807714931	8.254834965249223	8.796189792237591	7.165586252841813	5.5786859769160415	6.373592296784402	6.860707689697996	6.733349800867892	7.019239021726769	5.908781389208691	5.690065160903096	5.120609876295497	4.715223641035671	5.321261744435866	4.778684607673384	3.3073483603888434	2.016245406889219	3.8399221091223907	2.8561347532945547	2.387516757919606	1.8716996214291086	2.8337725135463003	2.4945336383951613	1.324113324552492	0.8052820889448853	1.0170065361876937	1.8566974556678915	0.5404313739071753	1.4389805222100023	2.7687639998114193	2.357741992100486	1.8710187788556425	1.9516612469768901	1.6125535525215184
0.4	-31.90980543405393	-32.206158764603884	-32.478499298239825	-32.400267867974456	-32.04707027280328	-32.56072635374949	-33.41095651748921	-33.17837250215609	-33.429021279680285	-33.08225810009127	-33.43007310087516	-33.434486684360714	-33.756257233308766	-33.32383461567277	-33.554952222417526	-34.08335183810391	-33.72679062084399	-34.1669165528286	-34.6688218540446	-34.48979715240933	-34.82457265572087	-34.86384748803721	-34.815431065208	-34.25175111522245	-34.315752816024506	-34.53610811727763	-34.313138786150645	-34.63714150331405	-34.67150454090357	-34.44617564424281	-33.928517187221644	-34.10153245716526	-33.83274571530678	-33.96670162877223	-32.48986128561062	-31.224169547968184	-30.24113176177604	-28.016016263631805	-26.12168744767819	-24.313832772001355	-22.885025808164976	-21.543506613278318	-21.581423261519703	-20.851735441195586	-20.296392740114094	-19.262159515394544	-18.845041310192656	-19.902770003981118	-19.179545953738888
0.4	11.98205580291502	13.166322421920945	14.711560055648235	13.744256605025669	11.628229573154329	10.456971414468278	9.7699776514822	5.4332909551709605	2.046677565533379	2.3961819090512932	4.11371703212518	6.174498220647045	7.694168730745048	5.706399497143991	4.161742321540963	3.509859145189928	4.324493288693567	2.0862037109832627	0.5255003230478863	0.6353682163956762	1.9749903095849461	1.200681774064833	1.9214497406243538	3.871768982112407	5.733892306781456	7.141277594461108	9.273262140216488	9.869160852554408	9.987154216555062	9.261610205361585	7.491001636685837	8.427440814062216	9.307495113516246	7.796512754433543	6.843630847801812	5.398093323438715	5.230738357422844	6.450784491556689	6.833268548828947	7.30547178926772	8.554738020660004	8.791294477325756	9.801538068069554	10.80646276790307	9.254334282437377	8.393353447467682	8.638580693424537	9.158548020237191	7.010150483831019
0.04	1.9603519140162575	3.3691707716393537	4.106025037592765	4.992089275003131	5.6448498682386585	6.186354270103379	5.860672113013258	6.027842583644109	5.896345266005554	5.476775044674056	4.940190707103291	4.720421517419084	5.1209852814189105	4.261700979791797	2.5691073374341755	1.7004163554091534	3.272228336635699	5.0441670007288195	5.292030990050911	4.382393278544242	5.290511332701421	5.273693150458207	3.769163013199865	3.291152369092991	4.004367703547395	4.202792286496276	4.186232093974276	4.733933031877825	4.856616041481189	5.881979849721965	7.035818348107895	6.929153826953382	6.201057679304682	7.078502405748004	7.976856111960977	6.351768115402258	6.684487413501294	6.0453461953482375	5.9186410097384226	5.939015267908722	5.3460833299073585	5.3879369766263565	4.904172968762403	4.3725494265288845	3.908130742755503	2.7638620530724793	1.5351607951652824	1.497534501507026	1.1172685427959124
0.64	-21.910763571743164	-21.65379455333277	-20.34723609116948	-20.414135167548295	-19.95568521170712	-18.705767071526285	-17.267034563666883	-16.852590110900156	-17.06829683439338	-16.65667673153035	-15.762473296314148	-14.847513258414452	-14.794796741906218	-13.117115868784794	-12.421305973199807	-11.571960675288004	-10.78076309765872	-9.776395889603386	-8.879104876845716	-7.644871715832387	-7.561267181178735	-6.682471379624168	-6.404304920968826	-7.154925059853227	-7.1595497790913925	-7.1579975126238935	-7.592254439304149	-6.663311636887478	-6.460210012272427	-7.081282047615822	-6.6519819249192125	-6.2576778721255195	-6.2769009866937395	-6.6189965617109365	-5.302732138866816	-3.1464426638751846	-1.5728986562982854	-0.42858102699756984	-0.9482990142164667	-1.0474743108528628	-1.531212276752683	-1.0698362469666876	-1.004375497830722	-1.2231607573486372	-0.8725713098714962	-0.6615989461681977	-1.2801853556148473	-2.097452825506892	-1.9364423367714423
0.16	8.060464735179927	8.202431815705395	8.52245686276833	9.079401496441541	9.579689981049505	8.893463382145463	8.51586995886096	7.789498140323467	7.034500136109678	7.010174262401513	7.761513141890745	7.961102035486498	7.938000391079598	7.776191102901855	8.459909626127612	8.550456687707864	8.124974134320269	7.816444164582265	6.798304602535531	6.253133607165637	5.36160435038267	3.7395544874177276	3.6946600635219866	3.352777506068037	4.034275268554303	5.657404321242041	5.817191289622414	6.436629557366409	8.10782191979201	7.960346876632755	8.01981171851314	8.55208450538069	9.143391825864832	7.410452486735984	7.284723291597736	6.72318678755633	5.393815902025786	5.587708576108668	5.320125808602221	4.000516888901672	3.5085300169026183	3.675133854681796	3.2275459744538537	2.8026670299112766	2.241585917636357	1.8034773999815101	2.5444992476750627	3.5501186275503187	3.7075961259766075
0.56	-14.650325784976104	-15.0181746863867	-15.419819728902922	-16.21125208734564	-16.537383872224588	-16.63982517884147	-16.88679643927373	-17.275550291470342	-17.494566229372857	-17.944141292589432	-18.40801730860804	-18.47852602311526	-18.79396656561389	-19.31244852490137	-19.281731251043	-18.976294909672113	-19.224956935801984	-19.229442229073673	-19.04446039588325	-19.793705606182815	-19.652368607646657	-20.194105769035158	-19.596480159299094	-19.751911604477296	-19.77359987530871	-20.10652850003633	-19.96338942301702	-19.99727763650143	-20.431906300867112	-20.046740291875953	-20.25574893138432	-20.44385780105392	-20.533180787754034	-20.86187924549128	-21.325622828360707	-21.165533767502247	-20.55363934938928	-21.61518224230245	-21.655653434784956	-21.174944595543366	-21.334001877614543	-21.178036126082443	-21.794278705651227	-21.846161551053967	-21.529858941613206	-21.289043674286845	-20.55010479424702	-20.881000193661897	-21.281859038756828
0.08	8.711019901653088	7.825192977422802	8.04212918837689	7.818102064134912	6.4910152390937625	5.602386343046518	4.975807989691958	4.719336725635301	4.186057585239823	5.237793080224321	5.616726316492212	5.238462864079565	5.707041441224263	3.997135157230005	3.4480550571550665	4.543061140952993	5.545132480769524	5.9486308247918345	6.970135425727882	6.765563423569773	6.848396683397645	7.900551493262839	8.792826235136339	8.736936281202894	7.983882609656796	8.909938255008761	9.14230805198158	9.04364688958335	9.45740844348905	9.208558467351935	8.143546774358875	8.14376536516395	7.678780581471187	7.029535826203372	6.309798077490456	6.352711891917046	6.576615274208834	6.506387256298169	6.684481209533772	5.720377369598239	4.750622045604068	4.5594043116317025	3.7968070482351806	2.741835337698042	1.9862955775980424	0.9426822486370625	0.5746412276632924	0.6506951395273219	-0.016142949264541073
0.28	-22.54540735849728	-22.28774515140502	-22.030083751386982	-21.772421593957418	-21.514760047128675	-21.25709817487985	-20.999436302631274	-20.74177475580212	-20.484112598372768	-20.22645119835463	-19.968788991262187	-19.711127519135005	-19.45346553603531	-19.19580377999138	-18.938142135842952	-18.680480055304244	-18.422818631856757	-18.165156407540195	-17.907494984093375	-17.64983290355417	-17.3921712594057	-17.13450950336211	-16.876847520261776	-16.61918604813708	-16.36152384102482	-16.10386244116512	-15.846200282536586	-15.588538744410442	-15.330876812812335	-15.073215407240625	-14.81555318711203	-14.557891044593347	-14.300230024088805	-14.042567801079088	-13.78490651288432	-13.527244330997107	-13.269582391181501	-13.011920650633087	-12.754258426315914	-12.496597319972622	-12.238935098699784	-11.981273992356137	-11.723611768039206	-11.465950027489171	-11.208288087683997	-10.950625905730092	-10.692964617959944	-10.435302392310177	-10.177641387861115
0.08	7.519246730930767	8.004083105217497	7.328091471809053	7.764498596734171	6.0466303183791865	5.063114508573307	5.291430689838677	5.528727207682721	4.384507843987883	4.327411407713782	3.6720777922272703	4.208504163391439	3.8221549469564167	3.444764212150048	3.498967725040117	2.474483314537679	2.2355444257530337	2.6056804765864356	2.571786948130267	2.9615477056997435	3.214101368966219	1.0961999999032628	0.1307588571625189	-0.24385183512026742	0.2397082662340182	1.3871877342952175	0.05438572114637452	0.06282658111497597	0.10204153110709768	-0.9923211430410532	-1.3313882179608214	0.07467427523363313	-0.3866513243691756	-1.0577890501115732	-1.1982633905963382	-0.951818924201902	-0.6919626873061162	1.2148415302665327	3.080176387200666	1.1781366965459412	1.7353898560558747	1.904915116799188	1.6120316328639674	2.2552247312365026	2.0949507051907617	2.699201424567825	3.7835370609130266	3.4759112968998522	4.268789358071231
0.08	-18.77028025774953	-18.62440288150787	-18.47852571201176	-18.332648512310694	-18.186771101289132	-18.040893933117708	-17.895016750105093	-17.74913931547041	-17.603262146501216	-17.45738497418956	-17.311507525693166	-17.165630382512923	-17.019752942549772	-16.873875760463086	-16.72799859213348	-16.58212118115228	-16.436243981306788	-16.290366812982832	-16.144489427636245	-15.998612268972906	-15.852734561988697	-15.706858317112122	-15.560980267447079	-15.415103436039601	-15.269225980666931	-15.12334853752727	-14.977471646894188	-14.831594139339543	-14.685717321404994	-14.539839258371671	-14.393963014336236	-14.248084426698234	-14.102208624486572	-13.956330037107016	-13.810454289697837	-13.664575285611	-13.518699800682498	-13.372821307948847	-13.226939808630405	-13.081108024163377	-12.934891788842485	-12.79143809648135	-12.631473871006989	-12.68680084419978	-12.909501740686807	-11.770777626270096	-10.944425053831253	-10.343057215186214	-9.747664554471342
0.28	1.239973410798605	0.9423783263287646	0.8799735366115229	2.4950607107867384	3.659219228284151	1.2835105077149365	-0.004407153315142409	-1.193505366171145	-1.1410802412654704	-0.16756565996845296	0.8331024642432467	0.6964196805338716	-1.2523484998707914	-2.40322163767118	-1.714682410688745	0.9652302012000575	-1.7584893169920335	-3.0684887269540155	-2.798151134874459	-4.010037437438001	-4.391712113090811	-7.035327491344589	-5.338231375308332	-5.150710730219728	-5.796293503676736	-4.3722043327034825	-2.699330067860366	-4.252383794833129	-5.771745631497595	-5.424458935353023	-4.327820648647368	-7.394853132659733	-7.7410021845298616	-8.400395807642788	-9.03222030152535	-9.39767341146036	-8.904754989501896	-8.406298427728657	-7.903511315440781	-7.396036820689368	-6.92727856400267	-6.221191405592684	-7.86465791938064	-9.085320121992055	-7.743756736976714	-6.643515995451736	-5.504690466775145	-4.362731243677608	-3.2686892763783035
0.07	1.8833954438670517	4.899913276411262	3.8527255189628065	3.9686469505014372	3.9507487061200095	3.9590493411148557	3.970840460351859	3.8305656701973874	3.411686568325038	5.918373310005066	2.2023664302418453	2.7378853738581626	3.203068125832779	4.532053240670507	5.984911020885434	6.00198391241593	8.782590509879952	7.102353100484784	5.087147640558342	3.7729721021371105	2.9989160326426045	2.9325120474658775	2.7858295895699143	2.652014486403857	2.516303631981181	2.380865003959393	2.2453909344626197	2.109916359394127	1.9744201187633195	1.8394171416840663	1.698958149162209	1.6040880202085717	1.0002402710982494	-0.8537360039531663	-1.6888527767587007	-1.2075786359709966	0.25676003962774985	0.8366382556019758	1.230029278268745	1.2855461538727582	-2.081988718317632	1.0604183766988555	-7.768421120176519	-14.384650541848814	-14.255207926566182	-11.67070221629082	-8.991908312012832	-4.431455110937428	0.4058402989058507
0.16	-7.484974630337405	-7.444248655483605	-7.403522659724622	-7.362796756743926	-7.322069506836989	-7.281343373876382	-7.240617403486787	-7.199891425165184	-7.159165447135699	-7.1184394686877965	-7.07771349334007	-7.036987501775165	-6.99626155327153	-6.9555342475935475	-6.914808223349276	-6.874082240117595	-6.833356263657407	-6.792630285370919	-6.751904307084075	-6.711178330624072	-6.670452347392342	-6.629726323148198	-6.588999017470023	-6.548273068966708	-6.5075470773973265	-6.466821102082825	-6.426095123406533	-6.385369146888678	-6.3446431587639225	-6.303917247008513	-6.263190618779156	-6.222463801009923	-6.181737908056988	-6.141011915735824	-6.100285942686405	-6.05955994587805	-6.018834082975118	-5.9781074103198435	-5.937385485060737	-5.896636460780236	-5.856027709328949	-5.814729282556165	-5.776641724167369	-5.737892125035927	-6.0811814938706235	-6.135635059867965	-6.183733498948989	-6.229930869416087	-6.2766165655242006
0.64	9.827133154681107	9.945986583855039	10.064841605592271	10.183695277746303	10.30255013729169	10.421403565408845	10.54025858738455	10.659112259490904	10.777967119045613	10.896820547158086	11.015675569156386	11.134529241099024	11.253384101804592	11.372237522033764	11.491092594276232	11.60994584813804	11.72880101982448	11.847654507324641	11.966509574085975	12.085362846638752	12.204217866123429	12.323072513250267	12.441919156252347	12.560831408877398	12.679285994747374	12.800781466479783	12.902508476443856	13.122065420788154	12.308314557672851	12.952848225230852	17.37933571637467	21.472863382958558	23.40909513373851	23.818216930159018	21.208030305802602	22.031912409419384	24.506923638923404	20.78715001657482	17.49095964302655	19.68106725887305	17.156620693058848	18.12476815338818	10.53310853527082	8.341366467133454	6.520825430307937	4.734445344233478	3.9610963694577848	4.779863979312971	4.899198244480388
0.96																																			2.2351684203421485	1.4363467125142648	2.0828022122304617	1.517358081837756	1.234924778782073	0.7152409813854632	0.7071669273742458	0.9772645810626273	0.5465233297943257	-0.3977417214309611	0.3744829431510226	1.9633231697926163	1.4872454591023683	1.240561069648976	1.834165972343584
0.24	1.4693550063918082	0.9766124344382376	3.10255803445024	2.024053486646906	1.0670639165793574	1.5732933715625421	2.040937944805634	1.200937469676731	1.0299075819447552	1.5829472857570295	2.494557039116046	2.7256452804662246	2.0724041244159963	1.4189557344087689	1.2785841358069945	2.6660284513684758	2.658584882932942	1.8316458595409273	0.676211914654715	-0.19750520919131986	-0.4267276796244346	-0.27568406080737873	-1.2327577191706212	-1.7347702991785923	-2.8382402543635408	-3.084044673764069	-4.25224885425817	-5.813247855488697	-7.006829683241506	-6.336517644541615	-6.9924606108162735	-6.512893983310086	-7.000791939754265	-6.435257201187625	-4.368643125613318	-2.4587927784683075	0.10792390611175051	0.6993911214240427	1.3860112859590856	3.3880886808422446	3.442751394243757	3.5194295144651306	3.9791631277887944	3.6783671249696823	2.41851641235516	2.6924523516059224	1.6995791203997754	2.4922828914180144	3.2737147176596295
0.24	-4.364131368089886	-5.997327045470712	-6.577242716749069	-6.531823738740542	-6.238344640894468	-5.491331492172648	-3.5588535136724033	-2.3400401834367273	-3.262058056268259	-4.111608604325539	-4.3332952568375305	-4.1268450534479655	-3.3880120231429203	-2.830879604817241	-2.1516619011460136	-0.5584797048319388	-0.3225127739138287	-2.042543391437931	-2.3416104015263386	-2.074412432340594	-0.9635099169863537	-0.36314216472673877	-0.18713378978893047	-0.7560486756656672	0.4968582496359346	0.23474750592683336	-0.27405080676790305	0.003379837137913455	0.11626998894834628	-1.4236503342111746	-3.204606301135641	-3.853925593759257	-3.982079841278633	-1.737051462457913	1.660863157446542	1.9032279006910073	0.9564588229826398	-0.9898240078020422	-2.200377012972851	-3.9925216476641765	-4.284341895587431	-4.257509925594661	-4.721738649161992	-6.411312231961745	-7.665819497388981	-8.003612659408816	-9.602942060028205	-9.890230885067524	-11.287245031853004
0.64	-1.4618332051378076	-2.752848057409693	-5.2169390191395735	-5.119515133749559	-3.6425352108560958	-3.647184430913981	-4.906586243174331	-6.137162607805969	-6.902232045973058	-7.054133068626257	-5.334183927911312	-5.136476105738339	-5.673657490071129	-6.294536274338817	-7.009806712778769	-7.1542054172143565	-8.037346333891428	-7.608816742636918	-8.187170466911226	-8.11915857006882	-9.400939265642442	-9.887045317452227	-10.73201797032656	-10.33721130515606	-8.98531124376052	-8.880424595146835	-7.6929383393007384	-6.919031945053689	-5.6107938047016646	-3.5312610969327096	-1.8102510788981903	-0.09928503139637712	0.3642656198213956	-0.7776559214854615	-0.8327966103283586	0.4574714048230959	0.1733485613845147	-0.3642792753056199	-0.37824810067230885	-0.08294103071388292	-0.0734556810899818	-1.3923371959090076	-3.544348599350215	-4.7790049531098475	-4.458536258796784	-3.314672429347155	-3.703254780661112	-5.303202334491374	-5.317154332645202
0.64	2.442347097016963	2.8022239662946617	0.8090629221637187	-0.7037109817696461	0.46765090560597855	3.583686239375652	6.135326293849218	7.4605567685994885	6.329860330612675	4.973883818488929	6.013257589684557	5.406554595835686	4.40638904076566	4.570385223423415	4.6432695098962995	5.488478901759635	4.505208952053977	4.600911173777078	5.245759796552278	4.402343064602562	3.993177162102839	3.09206777815794	1.4739391017208305	0.001372530784351511	-1.194581360332279	-1.5105285840153755	-2.767125262999272	-3.1983012794199723	-2.348338190418403	-2.3186062747164513	-3.067459455548608	-3.7509734073690097	-4.3602578311736195	-3.8588458618024077	-4.359498916526327	-5.175062399668384	-5.455265999509898	-6.242771162462958	-6.117491978245525	-4.806623783836841	-4.535073862460592	-5.423431056825869	-5.780781577949824	-5.728896170873199	-5.343738534370267	-5.530906937957674	-4.418967532408779	-2.096180188779755	-0.4134999028274251
0.96	5.715440862116196	5.923173683798723	7.028694007201764	6.680303093548304	6.382074097173657	6.4505099518073195	6.365679508810899	5.50246844870162	5.074172256763433	5.714858138772954	5.840381797925346	5.179780556371966	5.046737191904839	6.549250552980595	6.966089811798483	6.565687019328706	7.290516032305078	6.942384892925432	6.101047805909502	4.65437546289337	3.139028665493342	2.353082596189168	2.3764894352689367	1.774825738182102	2.371214547478246	0.27410674282678826	-0.08084149010409192	1.3146386675607857	1.46582944430304	0.08593203588235099	-1.7835789884946536	-2.4598705027696113	-2.5510267588507745	-3.46528875001151	-3.256215919258331	-2.9490693459417443	-2.4621174814593587	-1.0444082575537692	-0.14299430066971297	0.08189208973691109	0.6136195350806162	3.306566004408836	3.812619334623392	0.3176395341995004	-0.809148275867571	-0.7391849557377697	0.07658319008150727	-0.9213566589617983	-0.4512534088785287
0.12	11.087017989473907	10.28726602574207	10.155336329614698	11.129653170295995	10.86304973012605	10.733402157764772	10.499630405049032	10.095341569013073	9.99259888287014	9.447610079127358	8.147536310116024	7.889166537467688	7.44265053941858	5.436405020063674	3.392113556995838	2.469516506626384	2.3803874188537293	0.7143124868060511	1.2762633405274855	1.6942005109881606	2.394252895706444	3.289316052960139	5.113671404097573	6.480648848550388	6.783371456281003	8.155922784130283	9.827737163495087	9.404250054655137	7.964056806003271	7.861294562008396	8.610980934915048	9.527574514559745	8.391380825691613	4.430847523304379	3.5909243908594277	1.6147433454954196	0.17614380354598325	-0.9002857723885853	-1.5389230437261858	-1.6281564428334931	-1.1973452898517323	-1.2649732242104506	-1.5273258543721582	-0.5949500403181602	-0.9256143190395747	-1.3196292610158906	-1.2020023170476932	-0.8150498721155088	-1.1995322446354635
0.12	-10.356910113840115	-9.465710762377604	-9.421379825895897	-8.447684677078044	-7.70540451666016	-7.787720493556648	-8.217872611449657	-8.164000954176139	-6.505773897636416	-6.8438081487297	-7.844781860729086	-9.118837908431274	-9.110629419642088	-7.795806842221971	-8.510128836612168	-8.572071968912752	-8.378059648664554	-7.739134097227044	-8.033526268931361	-8.352667540154862	-8.27988795822256	-8.031198492097133	-5.899508789396734	-5.618359658414725	-5.177279790183405	-6.046716286379393	-7.0736536631233236	-7.700805734887879	-9.274512958863639	-9.906967942862487	-8.534427315955426	-4.776635768558982	-2.5037365124326527	-2.950593540108329	-3.376402673259946	-1.7737773214610684	-1.9735055436225934	-1.3480221430142052	-0.19599285346610884	-1.1225708830706935	-1.0030030665212166	-1.0228452904178624	-0.2953323641358594	-0.7202826644780629	-1.380316578169996	-1.5223649658706506	-1.834394347657124	-1.9338432972723751	-3.7557947712714466
0.12	8.963736832018284	9.339836983571985	9.67575910553488	9.403482349499996	10.569791668484726	10.938382624341799	11.164598161655661	10.18005915714852	10.067595688369053	11.035785586492139	10.767505075477246	9.328962340448015	8.816313897066607	8.584254707638166	9.375520322090196	8.725204974163887	8.470746808220099	8.218747028950645	7.186931100116993	7.534538204998739	7.204934564583283	6.541613876767315	6.061671116610654	5.2718161589021975	4.138503214585114	3.6701293900898264	4.142841482898305	3.552702752601107	2.409766690638378	1.637736030597722	0.37631471166990593	-1.0641552409243786	-0.972481973626941	-1.2935238526684643	-2.0313192916523874	-0.8548486970665579	1.499945235391877	1.5510069637396526	0.720256153255761	0.9107495619585961	1.7633720007535914	0.4960445539846603	-0.3084079833707989	-0.926449423556619	-0.782905987891354	0.7455235197553378	1.2386167270367423	0.30071383783841554	-0.022396878920801555
0.06	-0.9408797143948107	-1.8152012106429254	-2.1825326113659145	-2.9658729920088263	-3.1826965639198903	-4.183001627692107	-4.956602472333671	-4.412776754365581	-3.8452960235356386	-3.339099551899835	-3.82063216357831	-3.60943257624443	-3.184392316237762	-4.119383227828578	-4.710069722002373	-6.126838251154361	-6.797329179472804	-5.51193388500522	-4.392143792584932	-4.856486345657089	-5.110379137806731	-4.694568457501646	-4.815615094766031	-5.075065830025366	-3.4048921480950867	-3.405595152950113	-4.088163083231606	-5.653030193379152	-5.998510107498404	-6.67634860420489	-8.27104089712168	-9.690734055766285	-11.170113254531508	-12.451597809496548	-12.781192357661048	-13.441930884784952	-13.883674409646758	-13.443095592409456	-11.09104153087371	-11.099626072399488	-10.171796197941589	-11.366821327370246	-12.077371773110556	-12.620947013766347	-12.844072012651182	-13.683628567120252	-14.361522749011684	-14.763230389311708	-14.548102984781067
0.2	5.43250449033998	6.476051139527627	5.044343441155561	3.9867762133960696	3.0791096058538585	2.7568409535723646	3.870247821122561	3.544525941390731	2.4634915563855344	2.082714089202341	2.8381007646828493	3.768482486185718	3.1217898111672753	1.0817560430839706	1.326459136847177	0.4780141029433196	-0.5392617098239469	0.9433629010676867	1.7097321329646178	1.5865536263759594	0.6429001698910923	0.8409436640281598	1.4920517324775062	1.301382635817589	1.0963757279790798	1.6090761475979605	2.1148164350482546	1.1590397112328077	-0.4799759646555941	-0.7501192432988546	-1.7219184998501476	-1.5427524317257308	-0.04259690050309928	-0.45127881900475586	-1.3291048483136905	-0.871929418473897	-0.639946544545765	-0.9732242217668556	-1.7447430742931545	-3.5962745940507617	-3.4999698080484265	-3.5340891121196165	-4.512847233422207	-4.598744071846582	-4.454809172529714	-5.104734580604713	-5.554827474158735	-4.615013770332375	-4.643767033260033
0.16	4.898056023973197	5.214443884465112	4.421548809807362	4.908308139459621	4.948811688407275	4.85359074189536	5.5699110413647475	5.381220326545957	3.6117692602978337	4.876591556027208	6.368807184180028	7.0648991363730005	6.297163793375006	4.582172043639886	3.3551850637541776	2.905822111395082	4.7383940968149005	6.874325606758944	4.5661669434228855	2.190210403867951	2.90988037759449	2.3660538989817326	2.2739085078399626	2.7717217783311696	1.6773124744162544	-0.40348795958749406	-1.123798154939962	0.5726057903859356	1.3353442094272197	1.3639041898273234	1.2892858430123084	1.4849184404031064	0.6147786442691086	0.7743195197549113	0.6519653748369052	-0.4866880552954598	-0.5224088218546257	-1.3321443446341306	-1.635354061945975	-2.4299181238392293	-1.0329774040868358	0.8726281135931515	0.9312739989722303	0.990557523622897	1.0564350591296545	1.7791856846132248	1.143415367653887	0.8262530804082218	0.422373516328463
0.14	-2.345504907189323	-3.8456756895896262	-4.6342588956383395	-3.6050632550339117	-4.1394821561146244	-4.9492826341203795	-4.117644426503304	-5.271959857663866	-6.4744032316900615	-5.58344007832212	-5.344241193785713	-5.335488506159578	-6.869925025011071	-7.530812060563399	-8.753933321705432	-9.07803035312623	-9.629363113068855	-9.666960673759917	-9.615644272293586	-9.942650693558875	-11.323282785459654	-12.510191048298068	-12.30280557004086	-12.414643356268293	-12.131890734104985	-12.541340409708212	-12.499293720227314	-12.557307655755622	-12.445240093773656	-12.83824062225257	-13.496034663671665	-13.634693195660795	-13.865845189918879	-14.257663364348481	-14.764362141709505	-13.799711847977257	-12.71119008511046	-12.692582959694732	-11.578610900814475	-10.787760610134676	-10.735435335616728	-10.926397301012202	-12.144398571942062	-12.539942605590525	-12.777253923140954	-12.971892931655503	-13.379715665745962	-14.02538670701847	-14.064165148825268
0.4	-2.468827964958116	-2.0928437874426535	-2.4474743339225355	-0.6490909461381449	0.6793238374471571	0.24919917257763302	1.63870612999672	1.7330612371001877	2.0044613914020175	1.1147009819597713	-0.005066190951623639	0.9308133172498003	1.0475717928062522	0.42376334442533903	0.09729164188077277	1.9237174116631053	2.668232987939902	1.782327662393186	1.7412672058158591	2.2008736841486893	2.1257933597222234	1.4548456472204805	1.070089545044837	0.8322194699806005	0.6334766949070314	-0.3411056624911595	-0.6289763929393359	-0.6005555365446469	-1.0505554210616594	-1.298573269438009	-0.6885089410155132	0.00972703031889921	0.016937636106902687	-0.20504157722484706	0.30226158993481533	0.09600113129882004	-0.9910824743421074	-0.31910905335546147	-0.07515063431000613	-1.5084511113185357	-0.942505343447209	-0.3032734829533297	-0.1701465694687414	-0.4104315994185299	0.06394549413779771	1.8145650347838398	1.8624014450005575	0.44536503243431014	-0.45009704012635154
0.8	0.265201670694303	-0.08575940132688942	-0.501543169396939	-0.31219217787172227	0.47804856920839	0.5976916399116305	1.0611124573459918	1.9556623400603002	3.2567345163937986	4.99804100989779	5.1735979228240865	6.669915466633924	8.868406992287355	11.334359676386192	11.648524275863586	11.654642613435065	10.902648206219915	9.751465860956351	9.42851285749125	8.78023695538679	9.515608459367549	10.2805210293565	11.389386539392937	11.043372506316878	9.665292783952033	9.504877758841324	9.64601013875265	10.914075292624041	9.987226135483276	8.460268496258571	8.078003343562152	7.443044113082038	6.392314307385639	4.847129437798145	3.03324325264105	2.7550077668121844	1.3180903758035143	0.047525424559886176	-0.06398134300749092	-0.012582467013636744	-0.707115580951502	-0.4514377829594878	-1.8878290029896263	-2.7793071501477584	-1.2052504558090078	0.07357919879326147	-0.8280821059959322	-1.7020977796113712	-2.91961340165048
0.2	-15.083141271224065	-10.82594251429635	-3.63831246622064	-2.9856869196425606	-5.517136032371063	-5.843661635640252	-6.753453261632984	-8.16988146347316	-8.462657268864731	-9.311603649687775	-8.813649970327923	-8.025819568742989	-6.89219744983555	-7.275448894041261	-4.792784815569476	-4.925865754529127	-6.64553001837006	-6.461478263354294	-5.026382431708711	-2.3312335149794166	2.1527528431515535	5.806706199648296	8.947198392934574	9.901634941786334	9.651290564318707	9.70250091474039	7.3662448313958535	6.256537414792454	7.740103505389946	10.641473986286009	12.541320101738513	15.076934626543014	15.430635647798788	16.07036069904715	16.907654908146363	17.54876219505143	17.858183940955563	18.354799811425544	18.529160744381777	18.585981989427573	16.29926874146934	14.248078142687625	13.727992941316309	14.053750795521871	13.178963489150213	12.964919635953628	12.608095289232004	11.975953108128913	10.943615915346975
0.12	1.8909484065078388	1.885219757639824	1.7565633743507263	1.686614082608493	1.3433924041270657	0.86707556838914	1.0764764975939087	1.2997541008095013	1.0271997028319433	-0.2133598122601441	0.04789309484528559	-0.38640591862687756	-2.0896750390343612	-3.9533471453942823	-5.126409150423186	-6.541602228718709	-6.782980847809718	-6.752826028926975	-7.262399805164726	-5.33392908815263	-5.3847121777167715	-5.432353431931595	-5.51971726876922	-5.528910793487121	-6.330656035106564	-7.13081885050903	-7.494366599058061	-7.82187392676969	-8.239500752107936	-7.387287494126731	-7.676304369881571	-7.305209790835555	-6.509496651377404	-6.256985092957358	-6.524927146618715	-6.925836309170833	-7.041028258178812	-6.376692560528866	-4.666164829972345	-3.0368035612204523	-1.7913760291445797	-2.0653196498299238	-2.5447286041604116	-3.0271315011498174	-3.8320570668521583	-4.218554007442613	-3.8185584708979334	-1.4828547261677656	-0.02427953848935971
0.48	11.473635192485261	9.50962566345629	9.36736446207302	10.594151355321678	10.441762237314755	9.111354339695367	8.896881931496814	7.895817438318197	7.702506045105679	7.484162573361942	7.64042965934761	7.636332438409283	7.581706931583497	6.841546630004579	7.514109609628278	10.562769055006768	13.21973404513102	13.640525760162333	14.142955080001457	15.087062748360339	15.915958037021781	16.237460642826562	16.1894635152765	15.931392936166304	14.529847534757593	13.202581391670094	13.172954318397913	13.79124791883234	14.169757267022476	13.85563132583934	13.18503804880308	13.660442198514644	13.687342219313564	14.866773719784575	14.694775393757311	14.35280514785579	14.149548125389686	11.926661204038666	11.273912348049748	10.346290132589907	10.047763530211249	9.626442593108386	10.535967288216618	10.779167847937899	12.132990692126839	11.652742350018727	11.753997528928096	12.641777776912491	12.124690146198361
0.8	5.822778170206448	6.1632282275084975	5.576260042072455	5.125582227174327	4.447882853633004	3.4874747786747875	4.43447292531561	5.091371679863329	4.202065709243477	5.233467798238017	5.678128292771632	5.025702821654058	3.7680677462776018	2.6415039211945626	0.8544003861989324	1.753536762213031	2.6368069673163888	1.733063186263493	1.4744197243369044	1.9508993113161281	3.4930245197749983	3.8406886173732815	3.486402760216521	3.992613497076995	3.166727524277107	3.730479947572505	3.1219498999034627	3.403745208226546	4.8767463205631145	6.872100289748197	5.656208480006207	3.3257905635652065	1.913623113445965	-0.39686534908716453	-0.6236201677012829	-1.1215896531763505	-1.894526786661281	-2.67220898091103	-2.449999760259594	-1.967582269908334	-1.726155184704453	-2.1492731707941033	-1.84532093261857	-2.53792443477883	-1.2271497586649645	0.4075842563651193	-0.4327398841619754	-1.4294984172125567	-2.206081003605526
0.08	13.358237616053295	13.222347737977962	13.25652250737145	13.539915834246479	12.950344140603143	14.636836444181007	15.120577200084618	15.556316972503716	15.321236180537532	14.113847040135575	13.62983284951175	13.421526724479271	13.412167780046836	12.59375152747237	12.319547838905997	12.70792788892539	12.532309960647275	11.729774277464891	10.307159970883923	9.313707235008955	8.377574244374273	8.24436399061063	10.02174145876149	12.286282387671143	11.920187082311962	10.389941047215565	10.156474051242604	11.27740132858397	10.534377783106017	8.647127382145698	8.498987168086366	6.812487410916816	6.78341897762089	7.994289424185624	8.471785494446245	8.355428271686911	7.614508530242084	7.66473088798724	7.752817096881074	8.146776849228857	10.175367072887845	8.952157203508328	7.071461354683592	6.620107488675991	6.400790408312204	6.126402356770171	6.617628487247565	6.597600243083043	7.289989588159202
0.48	-2.486767844866904	-3.2767506763605	-3.027606444266702	-2.9177365187457625	-1.8751953648189499	-1.4705104788578112	-1.5227558284193279	-2.3793039741587307	-2.452459090597195	-2.292509948515722	-1.871263027186373	-1.0998945683044354	-2.279094086196288	-3.8681963311838174	-3.679940753962235	-1.9780924870897962	-0.7735711566907568	0.6100735414402934	-0.02027188199142671	-0.6428441764859159	-0.7304425767467109	-1.145466619002427	-2.142572337336844	-2.368714752706815	-1.5123115680350097	-0.525761823333255	-0.726042547035405	-0.9067969029851568	0.7029251737381088	0.8077432364729873	2.436849070822994	5.084253901484452	7.678498789970853	11.53053299687273	13.100311866334941	16.37836186190983	16.97377614857762	15.354580405802146	14.9278932352182	11.01286535893054	8.810382585050732	9.954719542905273	10.357701754173249	9.296580020671215	8.104242006079403	8.746965876641916	8.781366494366146	7.954822530593937	8.022398378833635
0.48	0.8216937713247106	1.3585022371085387	2.371393493737017	1.5661919936974016	0.5338299331075902	-0.07710651678564773	0.45779899950272807	0.19655390907531967	1.3395223037172386	1.4673803953987132	1.0806208907933268	1.7389479383177502	0.19767070315215562	-1.1566755635314507	-2.0212563331364066	-1.5709468543080831	0.0579728131353221	-0.5125908538939115	-1.0891035511331353	-1.3139364149218338	-1.3089247393040182	-1.1319056700542873	-1.3565879938289882	-1.355962881129365	-1.742816010386214	-2.2156243919611214	-0.5543753344232485	-0.43277630872523076	-0.8218958465314046	0.17638241263662735	-0.4443988075220915	-2.3726199354219233	-2.6994434322089305	-2.8634297339396113	-3.692732196639092	-3.819758544469636	-4.37321975439697	-5.093120788703871	-5.175776279648709	-6.013961349910375	-6.684539962073416	-6.181812443081931	-5.894777606861652	-5.64760092607348	-6.11478071639646	-5.623467055954421	-4.90585426375479	-4.864433611320379	-3.7088506012775966
0.56	5.850424506734747	7.962829788664976	9.426462250778506	9.531234254122651	9.096372494951694	8.78266873072316	9.810385253805258	12.697416706868125	12.713042072729962	12.315228415611386	11.803128855291632	10.430944673699173	9.688823170188172	10.76425257214158	12.432642623358959	13.68559473946128	15.948832996642054	16.42943085445502	17.157177929996962	17.27903464406181	16.653302659284208	16.992364641403157	16.985017536250012	15.25588461084456	14.89900597683284	15.965168835380638	15.509964602351232	14.652873053473897	14.858676425643978	13.160883758573775	11.195079604499462	10.409841150347027	11.8090684170825	12.347696667783794	11.437159372708813	10.408135071799613	8.903745381993218	6.061226157915961	5.323267391001693	4.076236118452307	3.3068398175301965	3.9055877472487452	4.684327802139713	4.385709944372536	4.435327401884429	4.113649496646573	3.868186243289358	4.155714611563006	3.5175836107666427
0.12	-4.113668413876546	-4.812169568146764	-5.856775542976379	-6.10762096659154	-7.443035983732123	-8.300005517259699	-6.764885865612101	-6.668143469008875	-6.5387022579927105	-5.435666239065391	-5.530080698763591	-3.8968307798843256	-1.7334240443605609	-3.7431879885025836	-3.6514786978405027	-2.9278906228893575	-2.744043809803152	0.03962161317650015	0.5915225415217051	0.24382389693484896	-1.0948504383061675	-2.2520645065247535	-3.3544473903904546	-3.677539275182326	-1.1261976876703272	1.6699443156678129	3.1863438834315545	1.592357528853647	1.0096012884193684	1.8120193010450336	0.7754511213250979	-0.14443392442638014	-0.5313529945453084	-0.9672279346862638	-2.517545423566233	-3.155670997763039	-2.78503953217448	-3.2347147977256867	-2.0366731560263105	-0.9574725449636006	1.3353330305755904	1.3604504563303053	1.4727131428043876	1.2913937809239897	1.3577889718177616	2.7324873914381484	3.1562863612211416	3.646259695391741	3.343157339527586
0.48	6.347637830159158	7.494949870947295	6.719483356819012	5.82678996871519	4.376875908749291	4.08836638604501	5.172101727605742	6.400735724457476	5.623822943958672	6.33265674541515	4.815950989296184	2.600594938800775	3.321630854278112	5.3074565434478345	8.112037917291602	9.473347633016559	7.242610076643089	6.164349667781764	6.6783779778781	7.212714240779789	5.9331785744462735	5.252456695589586	6.350282147440808	5.579568415869545	6.016591899868089	5.770167502922334	5.6578338452190025	6.057830553144882	5.375556210350041	4.8363772543057735	5.070422709654892	4.834577233964481	3.9100141323821163	3.922032533806103	2.7442230288148792	4.049499269798133	4.141950262222622	3.2444750913182006	3.115300469000431	3.2873024475886297	3.721421646139248	4.085516126037831	3.3882254200586246	3.4728709060223792	3.2031799454418532	2.1440247260988627	2.6664227844067696	2.2826335571018888	2.1991915752493654
0.1	-0.7346408443645345	-0.7929823945523538	-0.9428227615713141	-1.3190256437994918	-1.7132526001506605	-2.2490365591923904	-1.3840448855154932	-0.4587871495932916	-0.012603109581142746	-0.35698049337963766	0.41991879397046006	-0.5895689731386753	-0.4303215600702117	-1.4247168700135049	-1.41198759703898	-1.8105118950929793	-1.790194361311194	-2.417086175215836	-2.5873706932769167	-2.845133534365125	-3.75629728504002	-4.098572007438797	-3.839197040390495	-3.701996166957464	-3.9180365425495083	-4.020758242942527	-3.8389928621693485	-2.9987001814252565	-0.6863841176052645	-1.376903502846126	-1.868031473078986	-1.862310377338332	-2.011006411679361	-3.343181151353349	-3.9121103931750696	-4.01532282895861	-3.57909316096233	-3.8095078934707587	-3.3428284209822365	-2.990532568860907	-3.4282915368890556	-3.8707078613632007	-3.428923645278985	-4.236572112235152	-4.774959311814065	-4.974945152578307	-4.956512239126042	-3.887303049310354	-3.133995125342267
0.28	-9.116076521810214	-8.535994371813274	-8.075997106671075	-8.012704772912826	-6.73488746770353	-4.61476817228138	-3.8536352165767767	-3.189777128018143	-1.079248671247214	0.7173862197223073	1.9939869134636936	2.995321488551717	3.0736362676064033	2.4843037869439613	3.420342798011781	3.7678326438624694	2.7506407958632693	3.539963024315618	4.002497627629786	4.6229615371780355	3.3617955450432575	0.7177813236032193	-0.8711601308435988	-1.2088542059045224	-3.2696814960599596	-4.0977810919995505	-4.060295138409785	-3.958640270132605	-3.843625804192264	-4.652500826344983	-4.605235847849656	-3.937889788085627	-3.605567917766919	-4.321386862189016	-5.439036808728368	-5.6535079504625685	-4.869693943659939	-4.525606292419006	-4.960588215637522	-5.501893486169244	-5.196131411563691	-4.671463367027506	-4.608894351891443	-3.7272209731457195	-1.9653076805369665	-0.30578517141078976	0.32489326148328246	2.337131731450789	5.235995990138541
0.24	-18.895318696301054	-19.312613111639735	-20.217943911586524	-19.497745651676382	-20.523592243515893	-20.963933578967293	-21.21706598575806	-21.199041535839996	-20.778818883988244	-21.06727971343927	-20.39201933492408	-19.074814821823452	-18.733351892839124	-18.992822855504727	-19.868205287359082	-19.43207261554815	-20.311775890011695	-19.984143868210182	-20.342210184579876	-20.310514875825362	-20.589003200982354	-19.66593976296845	-18.39688836907233	-17.931303557448892	-17.466037775224287	-17.825942825598872	-18.536691731398633	-18.4123854120253	-18.560305003217707	-19.397281373061993	-19.253931409647677	-19.60102904184621	-19.66443364614937	-19.852446674617276	-18.68590411973281	-17.740343139337895	-17.995760913442034	-18.38568642892743	-18.001533022723798	-18.63756264418044	-18.89067531407816	-19.040510064413795	-19.68052739899283	-20.322077842881328	-20.921647829987506	-19.128256938148915	-16.876592777448543	-16.86651325779456	-17.22261797961982
0.28	2.6968360740374635	5.274189106484464	5.782235336528508	4.92290424950739	4.9076885605733835	5.028105910677063	5.2174200705280995	5.160026284608357	4.775497747991132	4.389505856994667	5.697057679167351	5.960760377803645	5.432694168732432	4.981027474655583	5.665172815175602	7.098979093360221	6.178545402604293	3.851398583499524	3.605545924549851	2.7846694945701174	4.2378268260226335	3.9504692447662677	3.5711258111919477	4.263339537318004	3.9953379666343096	3.3517253842762855	2.986840193245385	3.633923245089804	2.906670360675818	3.3600272006654563	3.410216729268093	2.1586281912352874	0.4288755083945759	0.9767794447425757	1.5021476032158958	0.8105991657114942	0.12891111833555868	-0.34464153897066296	-1.351415828798693	-2.5829501313894454	-1.9476141321308873	-1.6552209388039998	-1.5591597176824408	-0.33639621915279605	-0.549916584848738	-1.2830349771278904	-0.6160659796453132	0.9707965160579093	0.5658319529804174
0.96	11.510650860323487	10.63572524558483	11.187832625773872	10.612976077974658	9.012044278080644	8.141481344316965	8.661596113591337	8.849303745200963	9.572011525190327	10.407219443843793	9.721034716222427	7.9360668784607284	7.0139923306420755	6.991508283175172	7.548326913743033	7.64179079259538	7.10085366842258	5.946209050760892	4.192900540691518	3.7325676147574782	3.422016317741665	1.911001608773681	1.1789090831804785	0.43696659257629733	0.271086023157288	0.5143658785547913	-0.128959082727107	-1.4972941297735929	-2.7097519320386567	-2.7948377337224883	-3.0040340741560883	-1.6066291203618874	-0.3851726050630191	0.6000104963144963	1.5382429751523077	5.235962675381316	7.796061498563198	8.70511957533109	8.905395601550943	7.799447569845931	8.11743269831431	8.55147021846782	7.886136580838304	6.515871307568851	5.5489638533990515	7.214931914420511	8.395480693913107	8.478274127396581	8.274998695635311
0.1	-21.46899598384686	-18.826480430358593	-15.70205623605775	-12.340962495068155	-9.868493987449078	-8.604969597841638	-7.880395518556426	-6.609517641337291	-7.305736082574612	-8.484789801476339	-6.769377332983517	-3.792257287199668	-1.0910851087735693	1.0864320991013443	3.1512102512775044	5.320358672298141	6.7411806324208925	6.7044641104798615	7.501846851982734	8.775142812846582	10.29599442176739	9.550735906157072	8.667135310408995	8.789946168442356	8.607774960413252	9.621532460643266	9.18386755355607	8.411269829775676	9.523986672029068	11.280113494177485	11.067182603079289	10.910406740146712	12.00419268453571	12.703572459673552	12.269391048774551	12.538403510331591	11.106261519843613	7.3111228001202875	4.404222057914723	3.0502710634015386	2.19103607263429	1.435083552330127	-1.0046831718245386	-1.3556494280846252	-0.47788179728901525	0.9076922452842098	3.512569031976568	6.372572074442303	8.948598110178565
0.16	-23.04364878492912	-22.949385012119706	-23.67644683082274	-22.903520240759896	-21.76912252186967	-21.05485060386885	-21.44157635070161	-21.666993338130624	-21.613446392582006	-21.191079964477467	-21.621422365909922	-21.67627901641881	-22.318203774975316	-21.38997079262353	-20.21632121228339	-20.792181680596975	-21.157037134036884	-20.348226527163348	-20.216714806491623	-18.645727078433687	-15.507687688460877	-12.928586414380227	-9.887742924833084	-8.394842240708499	-8.644960451324202	-7.320639845831465	-6.530910525834976	-6.7544000542946065	-8.259432546282106	-8.791326067001968	-10.215371236112787	-10.542745573423588	-8.776564262538386	-7.322032442066224	-5.333730717214237	-5.972630655358913	-8.123524732583732	-9.067077677117638	-10.118997299695337	-10.422815582166926	-11.13992006672433	-11.628173156099898	-11.298956499720951	-12.037670259038016	-10.959373328406059	-10.255839978406307	-9.58590986863804	-9.199313165563467	-9.71026947066354
0.28	-4.819020678092663	-6.228238075918085	-4.81930547887827	-3.7497396366699505	-5.354820848916994	-5.621574410033688	-6.272591717434615	-6.731869353291806	-6.281804479115202	-7.535375058045666	-6.851816619595638	-7.495603983513874	-6.475400661866452	-5.922292498519603	-3.2972600886128802	-2.2599616382290435	-1.5734693715422878	-1.5816272494940051	-3.314198521073493	-3.3307008906952333	-4.288649314431652	-4.953392817751187	-6.212718308728846	-7.30641331303768	-8.337706030360089	-7.714928311801145	-7.68278794623734	-8.119709469011312	-8.300432635277225	-8.230649150129295	-7.735342574410801	-5.3301107174807285	-3.909330607850997	-4.852440747594699	-4.739255008862052	-3.7565956499581574	-2.566978715049892	-4.4836765916289	-5.285507830849518	-6.603408180098185	-7.7038778208054595	-8.534715375180419	-8.95162221940636	-10.647314399857564	-10.037121546025858	-8.928726718856346	-10.329449784464103	-11.337698604258236	-11.077024643040907
0.8	-7.344396796927342	-6.596790539156665	-7.194555525987099	-7.0371420633588215	-5.859416610423594	-5.143474301470768	-4.48265273984579	-5.410896831149145	-5.074780883306111	-5.45667877084832	-5.500875240187426	-4.527701639674291	-2.25905513700949	-0.745739589229018	0.14672639953737132	1.7190569177102475	2.0301865216640067	1.9474115049126794	2.0866521515727925	2.671680427131051	4.169751491669771	3.4937329786270794	3.9719314225335864	4.633401576207646	5.573891690480821	5.494357285574267	4.07245929634874	3.138244977094473	2.228950213322875	1.5123381671287746	1.7560435402209151	1.2719332927866134	0.3195763967398122	-1.4323075296252625	-3.5042426279372805	-4.622208606177665	-6.283021618873491	-6.0680912752925735	-7.414412270154841	-8.15136584056387	-9.228120005495981	-8.922092697649681	-7.208381923712054	-5.192199523992024	-3.243696786115656	-2.3279434241563735	-3.384129414401535	-4.673850677841699	-3.999873657360915
0.32	11.55649970039675	12.690989230253422	12.197342225891326	11.284552127790462	10.643610394709988	9.057242041079043	9.376951320551456	11.877494189273634	15.119149841959391	17.180905682440027	17.929797332139344	16.80823954116125	15.383150712268126	15.509455159580519	15.587118010745868	13.796530582127389	14.334228096170563	14.416260700090191	13.637954189369232	12.759601663205345	11.382038869969833	10.383335008284902	10.795194519215272	9.74096008589163	8.473315702291309	7.608491320493947	7.082830397526976	6.8089279778579055	5.8323799576750375	5.09683658135215	4.258019491907369	3.281727614533523	2.70144045970072	2.0946497139474047	1.1243130639307708	1.3821653425745737	1.2429037252560278	1.3749444812307416	0.9769560183047474	1.6575407176276684	1.3888245526218768	0.08649445891226293	-0.25389440483912296	0.5789853441470925	1.2240934819286053	3.467687866795359	4.650296490662377	6.455987649870998	8.283745240407107
0.1	-12.3879921976609	-9.611062481503396	-8.466485411800313	-7.293253859483748	-7.7208877497343025	-7.093534466978987	-5.499841587921729	-5.934659650198391	-5.831423919722468	-7.130211962515666	-8.23841416099311	-9.372994501977637	-10.287311494931636	-11.108163094799615	-11.3768117174736	-11.095036214888118	-11.108316497980539	-11.700934319866498	-11.693825891223874	-10.658897388532637	-9.45938066097149	-7.826283095517979	-5.301370119516875	-1.2464847199696862	-1.5591125907783123	-1.3323226137869284	0.7114286902014655	2.0586274857265323	0.3926482845455155	-2.9722754219388534	-5.030917528874632	-6.303065580917199	-6.833670118166488	-7.692569035866846	-8.358140130862857	-9.000313258681977	-10.58637835274618	-12.12642857713523	-12.51120976980853	-12.28924863599525	-12.326170700268264	-12.448675244537455	-11.43413373147569	-10.549082310639655	-9.733019683477593	-9.993922672507125	-10.800048241379422	-11.389162197809497	-11.692442844783159
0.08	12.898191086823793	11.950271927245844	11.812952907546709	13.04200283455669	13.100365300027299	11.944797347751013	10.165499143402336	8.706698570424486	6.408844672200608	5.609885647577656	5.578804375471506	6.820812325157796	10.385067293905216	12.392166390989296	11.015570170313019	12.123570872057662	12.580849640756789	12.375203445263232	12.481950982347392	11.646895327936726	11.437000209183047	11.72214876600632	9.93527128677757	9.829391048585599	12.02676188774877	13.902909509527	14.408867074400668	15.03934322730418	16.17450302929175	14.492107236625209	13.71355257866849	13.836229614878938	13.06825456930789	12.82617830016347	13.092334737534934	14.665756078207089	14.369400393453681	11.299184600311698	10.14203934343076	10.223637464256619	11.694325861916262	12.328276236060454	9.615317259150736	9.022031830200923	9.412520379473555	8.955410388271638	8.821601697369935	8.51080857521314	8.604363191732809
1.12	11.050313744191172	10.976103052681637	12.327508502679791	12.867033026814099	12.440327646798139	13.389823934165193	10.859316873014563	10.733500007973788	10.049935205867968	7.465798012969572	6.223845113795591	6.647514121771941	7.9247401370635515	10.730383507625632	13.54337856664803	14.36460897514776	13.84299877663139	13.588551248286734	13.534744232034868	13.068209724970671	10.923690720273925	10.48073491186932	11.266856523979357	12.344924367627527	13.287802889889718	12.675727321214026	13.734706565222297	14.882960687100109	14.107747100010641	12.179014344024608	8.366238749377032	6.537058629946998	5.035858040897033	5.927899823709311	6.362935193374774	6.227325592344677	7.253813525934525	7.799069872940024	7.199317484085398	5.936222312017975	6.138297641835244	6.314072133956579	6.159067587319399	6.554870459730196	6.693191418827801	6.656384036630442	7.650638232298434	7.512690202041981	7.229091565793674
0.08	7.916715549979692	7.036042530495472	6.615001283721277	6.594287957841978	6.584166834372297	6.828208606771341	6.6235398744057505	6.699811325376331	6.926998606915497	6.805411364814489	8.323219769050198	10.17801058201519	10.634257020675498	10.601070177187893	10.370023442810123	9.681692530718266	9.102978330247907	9.26521468924286	10.30384308857331	10.652745871996785	9.695787377443779	9.27622076362669	9.27812303033749	8.17352266005556	7.484310589048945	8.184522749568622	8.5387115303799	8.573680850645786	7.581731843169152	6.351758386032145	5.877859436411995	5.24343429355924	6.508452038504579	7.92391299782323	7.55147249467997	6.6524834252349265	6.060583908202084	5.607276230700052	5.532377572770386	4.526561490495098	4.272637597506332	3.313536273051298	2.613093591871092	1.9511360405122744	2.2272670054959605	1.997191147573517	1.7270594763875948	1.151954802490181	1.1511025384399076
0.32	0.6824260770082375	1.4580993712394346	3.6405575771910748	3.7174538738057024	2.742934381806542	1.8641587489763225	2.751946976996841	3.336248327729301	2.809855204817964	3.1482694086169047	3.0494257921258665	4.338119090126028	4.0031507095926315	1.943537752743424	0.5919975961507902	0.5255249718424011	1.6566323663030644	1.9352169215274984	0.7745947132269322	0.4895985829773082	0.3714585142165845	-0.7777181111453686	-0.6515691489470825	-0.11930602216951769	-0.2460669638113231	-0.41908072819595077	-1.0591248252462009	-1.7738123612579813	-2.174759621858705	-1.2317547159415057	0.689390129457017	1.217365220205103	1.2120135256112405	2.6357023664038977	2.443797124934413	2.038902553750326	1.391174274409586	1.6897482743511034	2.9961290995018786	3.1350694459388464	2.5971146136136056	1.2325713057332024	1.3875987123080762	3.3375484288996518	5.698693942131079	7.20248492026483	6.821983779910205	6.297700050267615	5.655022549572543
0.48	-6.49292995620327	-6.837029345081433	-7.354350028842013	-6.641705463469165	-5.046391475422922	-5.4652739209901355	-4.117084872565293	-3.502963494550805	-3.1510003453308215	-3.70607649196743	-4.292572856705782	-4.72294323908033	-4.57498422776537	-4.294637870920006	-4.338395195369287	-4.86155554978653	-5.35952659257056	-5.875323137277505	-6.268699053153647	-6.28351000478014	-6.40624929339576	-6.904198574971737	-6.851993146777431	-7.312832376123694	-6.930870255134558	-6.696704420921016	-6.832799381367344	-6.728745558935373	-6.928736237183081	-6.486925741183825	-6.536944936128002	-6.896515859903623	-7.091399175334018	-6.852540041636168	-6.535670601673004	-6.7635712957031515	-6.6080475083840895	-5.982498257085247	-6.567410019918157	-6.400727756537044	-6.394328441996635	-6.49526743587932	-6.265153287722228	-6.473365993769569	-6.196251049589264	-6.371242714566421	-6.738748450707099	-6.550217862676199	-6.48212897325088
0.06	-17.75241685297425	-17.989136326639127	-18.688563938415015	-17.572918767093192	-16.581659183670837	-15.926986614182418	-15.983176155309785	-15.955117272405431	-15.838075407105265	-15.932223820025442	-16.69880792633451	-16.746695386634258	-17.67124203904573	-19.166592315463376	-19.223684862970735	-18.787146928594588	-17.717266629985915	-16.45085772227317	-15.239265222434163	-14.301736455109406	-14.502110011924174	-15.302316800762597	-15.962766107584748	-16.78244635199019	-16.78196298781225	-16.949899047606273	-16.990651344072475	-18.396178006162003	-17.971121164466744	-15.866313900294237	-15.33179836327595	-14.514313589394256	-14.111963524478199	-13.583455467153726	-14.149962595549383	-14.976285109410874	-15.374611766271691	-16.038237276450275	-15.733389492837816	-16.559619815284883	-16.703848260511798	-16.988146672634784	-16.980947797810636	-17.09651524199016	-16.88518789678872	-15.879517361697665	-15.740967220206393	-15.679481747473403	-16.095812131072456
0.4	13.368588512770202	12.419440798789154	13.859725513370421	14.725115836525347	14.49426112565284	14.29488538640932	13.895908117379804	13.85514339535186	13.95360972913521	13.962952144614562	14.397724533183421	12.436791351892523	11.786515735815236	12.029337477147763	11.19744070159772	11.542933077431591	10.707136877769265	11.566334273636755	11.70310726118339	9.345802335017332	8.653098204391888	7.995571699584865	7.729012994868562	6.813249640739841	6.533355270073301	5.385663655999998	4.743533179188759	4.793496096087971	5.0438571550247175	5.048879997689717	6.7613075829773095	6.741175471648404	4.023527642625851	3.2609323299474013	3.0112600090269765	1.6842107873979302	1.4104243861236228	0.5511382072104709	-0.3940565250057446	-0.5901548055772992	0.2948316804914626	1.3584962659527093	1.227350396721711	0.8816400430275237	0.9470550336490504	0.9332524154600037	0.3149919384337636	0.5638684383284343	2.6306306151502667
1.12	-13.277069703032844	-11.32182006696894	-9.952264621234534	-9.382013966778572	-9.964767725123295	-10.415962535048045	-11.126620802318122	-12.46364629659115	-13.544242024365353	-13.9807550165025	-15.092707673058257	-13.859504292415728	-13.077814146312967	-11.958839976072127	-11.079663091850051	-11.429903025295552	-12.392298376304694	-13.065814440721574	-13.740240773015529	-14.64381438941615	-13.96960048445473	-14.033450778212966	-13.987980686277005	-15.104820182041735	-16.062297447877782	-16.120129380254234	-14.761401299466065	-14.116385875513046	-12.650688329429919	-11.897141670601421	-11.502202735530012	-11.741643411774966	-12.86350483499588	-12.194180798650628	-11.717836644301663	-11.411299136880132	-9.306134254805514	-9.675155347789534	-10.514290782252637	-11.619684492004914	-11.872485134552704	-12.363722208904882	-11.71682039170944	-11.87157476595982	-11.721336835685904	-11.624367287138732	-11.786376524050517	-10.798695781366646	-9.263116313925785
0.24	-3.3016111606627945	-2.91479641223507	-3.244149849362472	-3.0084587144670465	-2.898823241419592	-3.907875366583646	-3.8719759089197794	-4.372273205950982	-4.956975413527545	-5.21974134180261	-6.007927724428605	-6.493649164401525	-6.642187708551006	-7.306582416080481	-8.029796956913707	-7.6780047086745	-7.795792881282708	-6.941162437441335	-6.144162595637823	-5.791489881840356	-5.215707205630665	-5.052499452251958	-5.268386328903013	-5.625768795889051	-5.248925252469768	-5.1981857482304505	-4.984996607009236	-3.4180722045173937	-2.964652624062623	-2.285522947393467	-2.3616821200093128	-2.617766000608043	-2.873849997418148	-3.060693713060978	-3.3936975607666113	-4.153774292922229	-4.89049241239141	-4.0093174190994745	-2.200638186882692	0.4015938776631529	2.5757630481772154	4.123248890034972	5.981613811658995	6.108210655664919	6.670792354272869	6.7314964528048264	6.01777300903349	4.88773839930532	4.213499876724796
0.4	-6.45935286994267	-6.817677207987536	-7.143877758749333	-7.177487128789139	-6.632725647181104	-6.8602821258246465	-6.951297163118433	-7.617776183717339	-7.252609909970964	-5.548686003600444	-4.270508180154458	-3.661926341916079	-3.733510466560084	-3.9515348092725944	-4.282004662745415	-4.812594256133323	-5.489870737615675	-5.589783120898133	-5.794879531126632	-4.5624990407041395	0.11960326565115054	3.159595300805634	5.7183100128504805	6.6756930390415405	8.057489016103332	6.938539591956719	6.177087842120798	6.504141596340794	6.579050823036361	5.264169647623014	4.684472575116523	4.462808654647503	5.086996903352521	5.399479751919614	3.9685798760907716	3.355991575595766	3.124853072176144	2.7718591424131134	2.025702233431957	2.0834873122810365	2.383763858670264	3.022708561127885	3.3977873609492235	3.593026378042886	3.6720111179093706	3.1193171547690284	2.6828250405184946	2.303650328293905	1.8291327923806335
0.12	7.448511062263933	6.6231118184744275	5.910960094059639	5.22428880922876	4.804524069615134	3.910637601127661	3.663767586270488	3.0824072486332454	2.845947877504031	1.9746839681103623	2.2192711202958293	1.9922622530410692	0.8749661816861334	0.8722270820912001	1.5899071399219764	2.863354147550389	4.6328020381055595	4.5421343110333225	4.777533541620372	5.082492587343253	3.633211068884634	2.877038911705071	2.30530877823481	2.7244407956547505	2.8994956959743803	3.1124648513104063	2.4468552682415208	2.195139762183423	1.9437835937684724	1.9413228770799975	2.641360063451181	2.5736941750574047	2.9397127409353914	2.9881995416731684	2.414393140887917	2.771907943898576	2.612295437644285	2.4357292174636456	2.4118442280254087	3.3234313112142573	6.937908488469972	11.165573672552597	13.609705082495537	14.344515541534655	14.099179248227749	13.388706092949278	12.471115774743062	11.911040997738823	10.44336760057989
1.12	4.920313435489142	3.785878897241787	2.9570801582600623	3.8342377951147455	3.7617447662089276	2.2008364724199865	2.391805090489754	1.1548354171987611	0.5174589793608817	0.06173696704126996	-0.3406119195891222	-0.8360214951078504	-0.9386103327423001	-0.6146795987868074	-0.6249129899458481	0.6003675816104845	0.484619246817104	1.0449516123055034	1.4194749132333797	0.3876065720199833	-0.05969395354518525	-0.7107386817870704	-0.8893920826101294	-1.3950342929812933	-1.3016033700111578	0.20394800029090732	1.0225199769637996	0.8302546311907832	0.49071588065658034	-0.30768509920737586	-0.9083143570056436	-0.00877259379250006	-0.2013019559534257	-0.8218047949274592	-0.23432661835119717	-0.7920273195220489	-1.3105984735652854	-1.4430689685445728	-2.0057945386125553	-2.0409769165644747	-1.7736548226593243	-1.8666643012502604	-2.2573519899723067	-1.3879330796259595	-2.037966671751221	-2.4955094402133255	-1.8934974539882177	-2.4208212149068515	-1.2885328187658018
0.2	2.1926131841149825	2.254316802886798	2.954871443126983	3.085800439269505	2.730444146474369	2.544872968128594	3.152739227017591	3.1050602952735247	3.326882306217442	3.5502127118936713	2.3032651380605955	1.8449418225167165	0.9908106825765941	1.4520163497628573	2.3110579588636924	2.478804231189585	2.6136273961001706	3.959909275544973	4.9393308568849505	3.56022865047499	3.288803666609546	2.945099690146826	2.2048411291521646	1.255788608206963	0.5908701658216415	-0.4209137148487656	-0.9263458412025543	1.0864709600211242	2.3818524257725713	2.276337193255067	2.866305467783185	2.4289939250185455	1.704674723777174	1.2255255273892445	0.42091043495916836	0.16773168363535262	-0.7277958039517927	-1.2241862426651196	-1.6449784043528481	-1.9825292507659071	-2.014045598875825	-0.2054271517965418	-0.13140813992897904	-0.6435746486878742	-0.17962246521146596	-0.3021868215638577	-0.788503513693108	-1.3523803380643642	-1.634314523749353
0.64	-8.909021917305523	-6.429717715720017	-6.218897678643252	-5.00063275786426	-1.872537436345354	2.2685115287913646	6.109533808476087	6.751972061566235	4.941637750069049	3.211555722265942	1.7233094136748832	0.9382375148723128	2.0598185218936607	3.842752271078595	3.0334517425165757	3.8403693644282413	6.662106580488967	7.769930775856736	6.7478969042378765	5.801312175178367	4.913404578383648	5.275304989226214	5.8591341492325455	4.146288180074052	3.1410852511990015	2.2479835069267153	1.334074410954699	1.2448311670538743	3.206517781255556	5.088385178403442	4.278842814988948	4.1719317421703295	4.276094377877953	5.08583738207885	4.319335769786122	3.8249424564284595	2.6852364800090243	2.0959442221563194	1.6561813962967875	2.239128318066207	1.7938971745070802	-1.3791789980333533	-1.989414360565192	-2.2667449877774004	-0.9010705271032577	-1.1635844719020838	-2.0620644974237834	-2.343880241370975	-2.1314205758691998
0.56	0.05122674766649027	0.45582795293034906	0.32553490560893295	-0.1075741391934315	-1.159245165885764	-2.2395586224190467	-2.96635145182389	-3.8394452492374853	-3.9769845736449057	-4.720570853090557	-5.731348125181292	-5.908463331803489	-6.2615731474568435	-6.171608455484524	-6.146453792001168	-7.290880617376949	-7.3886929153117435	-6.049978465984509	-5.844610711123586	-6.8219666625142	-6.2208455168293	-5.124251164723503	-5.948557492204841	-5.652329861277508	-5.245347272108766	-5.651981878538315	-5.165642699193874	-5.336885648094835	-6.059425232293471	-6.947811083638207	-6.608691847277761	-5.689668718867402	-5.730380556036295	-6.325534498941224	-6.708644228945602	-6.8546540915374266	-6.468081796086551	-6.371352125778415	-4.8801668302081325	-1.593648175534554	-2.3189738576794596	-4.033409721759249	-4.985908322843571	-4.65454690868026	-3.861949128818587	-2.091698606730688	-1.794843713803047	-0.8758492900511783	-0.044651197340698445
0.48	2.8260227330935024	7.017107531448055	6.276098517968656	5.8611918156654	4.368597943169341	3.6150440832967803	3.958457217849812	4.1074233550098285	4.4945668905150455	4.194210182504371	4.424187107567782	3.902674269051168	2.868179761999862	1.5182337814581928	1.1216562862761705	0.6339238403694267	0.06205299144416898	0.4975867379180485	0.6084295689147297	0.8889600688656216	2.293722943032755	3.02503964904421	3.045333956537867	2.9684526473229553	4.521196037215418	3.8563017916827462	3.144006970241577	2.8833858193978728	3.017604642560883	1.4157847256732197	0.6294135873752538	0.6067554567556286	0.7535955204497071	0.3433252251488881	0.02273445162619936	-0.429106769107797	0.002946130805732139	-0.13136221646693969	0.09853577704647165	-0.05575845860754214	-0.6547825566421466	-1.0238829558506453	-1.4250563771074312	-1.5825554282021699	-1.8081213894542287	-2.6331396513338774	-2.7260426091522447	-2.2805751042850275	-3.476267467455642
0.16	-6.759046532725122	-6.933345933708665	-6.042663907710001	-4.949403905322505	-5.302790634073126	-4.42145300010246	-4.951273471863111	-5.351777832593164	-5.306145270498547	-5.762023284517184	-6.180339531866885	-6.021937999289726	-6.179484536617203	-5.9941876867784245	-6.499157772222453	-7.070398382094176	-7.852640694765313	-7.663405644469094	-8.598469236281602	-8.259335087096431	-7.286556259330318	-7.429353830778346	-6.51354539862519	-5.0826653636297365	-3.994534988095218	-3.7813182375591907	-3.2154524671353713	-3.4334357427851856	-4.095901735299343	-4.167332858552328	-4.75658360574549	-6.218838790984144	-7.238549603992908	-7.94321220377833	-8.190250527493724	-8.828913629321278	-9.432580437497883	-7.867361974807082	-7.180333343001891	-6.755745119743665	-5.909514360773663	-5.291743876099368	-5.338048019365608	-5.200210312732587	-5.374258145150833	-5.768598865175804	-6.496181210477481	-6.325387421000713	-4.9122082123307464
0.06	7.741994887611831	7.648675886542364	7.183603635410179	6.066332570786365	4.835545652672863	4.092266789104187	3.474284310741403	2.6512519893794106	2.22351258162594	1.917217789800155	1.7303484464945313	1.6599955964204582	1.5390159916115778	1.3577478314908547	1.1561122282268101	2.234012617563927	4.886798391642742	7.5292908909232	8.424080010127042	9.10609040355471	9.134687544407548	8.244982027313213	6.817579880340794	6.0126997372688535	4.711883750025436	3.8916239763603215	3.820850842765907	3.0827094407601976	2.8178708241324912	2.043926091000664	0.8840278966114212	0.4445110519042714	0.5222042444107089	1.1800529924663081	0.5491682944985854	0.20757710332664914	0.46143757431060806	0.3302192131740327	1.3752553311647588	1.2641821590199314	1.1989095651393455	1.130183963731973	1.7963777047434561	3.3901578461957698	6.150746381731274	8.492970324972248	7.3624640026111905	7.085124523893576	6.5530797629895545
0.14	-0.2638868685619329	0.011527699402122948	0.4685113036507005	0.28756036079535363	-0.32679651894414263	-0.6494060128717365	-0.3958800038831711	-0.4549724620203932	-1.054028110116107	-1.5150251295108887	-1.6861273809255763	-1.545895490155715	-1.891587251457537	-2.0098483473873117	-2.0426908606269336	-2.0881625394601997	-2.078790847478338	-1.7931880245426726	-1.3983308610687644	-1.6835154345044216	-2.000672602688958	-1.8991631731923775	-1.7853238423802225	-2.0299133702786065	-1.879528745515188	-1.946598450551896	-2.037790388540479	-2.224622364219165	-2.391961883064198	-2.6218581288809943	-2.871959518184731	-3.571686628648184	-3.4394359613319097	-3.5556924951126767	-3.9994815926539857	-3.7899482533647273	-3.5919631062005877	-3.40578841614607	-3.1690815925971307	-2.50672099591538	-2.728820898052973	-2.3398681889120354	-2.670449709885034	-2.5864410880987805	-3.023076201045626	-2.9199726397750467	-3.5448625090708212	-3.618377895190516	-3.8087843688649237
0.56	-9.421163320849182	-9.795245073002413	-9.209731546163056	-9.156753257101805	-8.772901853720697	-7.6313128782244135	-7.611648822452871	-7.692944718349089	-7.12042749713369	-6.930211790371914	-6.7289744660650115	-7.261305271949567	-7.336195569051341	-7.397932237281907	-7.317408829956918	-7.76271575075927	-8.577820495669386	-8.49622779845145	-8.571354410446745	-8.369807101957967	-7.082995150468761	-5.322124573866084	-4.567155084469107	-4.494695623526333	-4.699495529340034	-5.225533318102322	-6.26506372464263	-6.529545817049744	-6.4616684904480834	-6.967575946148806	-7.418401801114335	-7.462776175605015	-8.010680998837593	-7.796195001308014	-8.011093738607983	-7.643872486215727	-7.697043393727945	-6.156434968819873	-3.125799414556141	-2.0263112692531564	-1.196449321720877	-0.6001435638535426	-1.075893897331575	-2.1057184134674145	-2.158039983644862	-3.1876493558627885	-3.6226219919051914	-3.5867472452152	-4.331739353945956
0.14	-0.5507172959120581	-0.646100727044427	-2.3746771898738785	-3.46613937008528	-4.381046340930425	-4.686857275203607	-5.158522966222627	-5.436653400586181	-6.318309530456929	-6.593156053324364	-6.159498561458982	-6.300135432086911	-4.328731592571394	-0.289285471968185	3.979859341499555	8.03249490238045	8.258570698167361	4.9262973678477024	4.5207805677572	5.102451133720933	4.962373450764993	4.95343460246395	4.695648755917183	7.1745109416124535	9.424610286882341	9.02767722751534	9.304492281159142	8.124625210609821	7.575642814764194	7.019712901981038	6.310847412498035	6.074144541380512	4.730194080883692	3.6645169669040243	3.855871700223986	4.55047019465394	5.460324944492491	5.421329832684513	6.162622521585398	4.986094154412648	2.744774686395374	2.3473406582285747	1.5171614092336725	1.380048669797354	0.6024994889273287	1.121857421317678	1.28293372738964	3.4292566607634427	5.099098196370868
0.32	23.171394174753246	24.09214329364046	24.105017996829716	22.306961708540413	19.433800426057168	18.676580785937276	17.807964003901375	16.36949891640974	14.347572629197437	12.735303987444453	11.956080149095207	10.507345600632235	9.7921040038188	9.821937904726674	9.723159987997754	8.472352114799385	7.5783991153214885	7.2187347809312925	6.555217967346614	5.563233596458211	4.658038100371755	4.39083484164869	4.713327818158227	5.364966787888221	6.570029912814626	6.042007832601975	5.952080080057073	5.993864636728659	4.970582179118267	4.0430831275434045	3.56958203221609	3.21463742088455	3.1405053353369397	2.7340178934841717	2.2542125919423768	1.2844117197991807	1.556634236880008	1.8523300440044395	1.715060558204037	2.37020632494324	2.371754928048233	2.1514200553950715	1.958559842918298	1.3871487647390879	2.068009808336434	1.762206916452655	1.1517748963701848	1.2799223466067389	3.8061807928802907
0.24	9.02687905101871	8.513267725874172	6.621159096976626	5.964193679066213	6.517397620001489	8.665517883361233	9.234187499959958	7.520793290705399	7.925666083289187	8.17982355909561	7.779757257956078	8.039779588621343	8.809340384364361	11.247809173565955	11.388985049982182	9.221174031940564	9.659770724235656	9.195942659685542	8.591161122446039	8.235306607917465	8.778042049495141	9.33020517670289	8.418660779329144	7.461815990203718	7.37349572825633	7.798765007468248	7.202376372140392	8.442518960037404	9.767077750953163	8.439340334369945	6.529276150234651	6.615148592318036	6.876603573749364	5.761363189513872	4.806427960324044	5.314739626962364	6.197440891519449	6.248888789454824	4.087526193146914	4.1389449559068225	3.378610496667406	3.847715019012213	4.06886097152227	3.3199709884352586	4.100921024626814	3.6973175770611135	3.9163823930939117	4.675999639405092	6.501877605291398
0.24	21.666134646211496	20.806457585278416	20.717868860691134	20.4147330021434	18.597704770236696	18.081942891738528	17.643529955077888	18.403498599110215	17.67214246468061	16.53163163801377	14.059898638911754	14.595210589160864	14.810319700947623	15.662563235975888	18.32990343602649	18.03478163175121	15.289176002215932	14.058845598332233	12.872074089942934	11.920316846204294	10.862963351534184	10.20325101162129	9.180447064742054	8.298663482084784	7.714593118303398	8.409161360268065	9.964029797543127	9.625874146889409	10.789511398052674	11.95136590355802	12.437884341763628	12.919510905118166	12.966458212654949	12.842733696781373	11.869665048351969	14.160507165959963	15.113727061375961	13.843561193633768	13.853186007957667	13.46586298837267	13.427386143258722	13.982912755416116	13.759571570132046	15.556687334294885	18.70853839929901	20.18664080230976	21.17677187876675	20.204954704340274	18.189867507439963
0.1																																								4.193522263106047	3.6196004437026517	4.424800051539691	4.3986326265625735	4.101954729814253	3.904827815919589	4.093927726105051	5.252390716031698	2.51393009288617	1.334848751661312
0.28	-1.6261364345610758	-1.0048979080641942	-1.0953911836328558	-1.4090960903770906	-1.7634104501694594	-1.4000829251197189	-1.5118846682759681	-1.4573768884616243	1.4144407581678422	3.5825923780314923	3.4313585673405953	2.275700360903784	2.074927149258201	1.0568340297285488	-1.1054314763356103	-1.3430597171995942	-0.5564079531526858	-0.7163952893615289	0.07874158622726668	0.8358401209382293	0.9465647269560975	2.4288250505078963	3.2707390652136326	1.1719731859806757	1.038721402877016	0.1294046614462161	0.2811180942431264	0.846368383524279	2.822050275767708	3.2570670967485142	1.2235693835486074	0.9979759338476981	1.618288348079389	1.7757101405350397	0.5125275070406161	-0.7212814246194483	-2.4056454043251705	-2.822798150181697	-2.7398082394794017	0.021988496333094076	1.9816967196720299	2.0463774273156616	2.5942925415083806	1.3873214995241199	3.423756283327492	4.805896914987002	6.228894954409597	6.551301602293407	6.567549598425472
0.32	1.3506422809938385	1.4606142496972296	3.6368559386411476	4.132422344664036	3.406779778439315	2.819849099724024	1.9492476733821178	-0.5979013208851995	-2.0909052264977674	-3.939706734446304	-5.425292653173969	-6.831805228363649	-7.54141715855144	-6.819722728608298	-7.517335044591022	-7.245197411892917	-6.5552958095320975	-4.64415166471683	-5.343501699253366	-6.072517799719307	-7.09977669516627	-7.1416291254468405	-6.3478239099319325	-5.766241393849185	-5.1563489542075445	-6.0050956762791685	-6.439915746420368	-6.92331499685362	-7.101852725363784	-6.114100006893736	-2.984742327289297	-2.243313621950975	-1.6568412435692323	-3.6199115713223335	-5.992319739160521	-7.170835712841608	-4.410477992668476	-1.5213607228087085	-1.0278916951784964	0.914113219880889	4.035151150689643	9.622466761697638	10.859889910638913	8.612449644423094	8.160663721520109	4.967311716096688	3.1795179501509523	3.947417432356687	5.9179506710354275
0.8	-5.926735675990059	-5.409943475452806	-5.252214217780519	-4.199327911662678	-2.2750929534402218	-2.613240871746825	-2.2554242241603077	-2.170114496867626	-1.57548608157596	-0.7358020438102528	-2.3499588850753383	-3.6492236833380076	-5.097152206236913	-6.123190084797983	-6.346644900815633	-7.997335302625714	-7.826705610539307	-9.34112032701401	-8.679444155721512	-7.846658171874111	-8.216705203928072	-9.3885006439167	-10.508952622529407	-8.864647876310968	-7.261608496121696	-6.9322244232105135	-7.918638411071029	-7.746689261510653	-6.991067841229793	-6.279852650461706	-4.241885590397899	0.0621657328618852	3.5538252192189645	5.461730909536371	6.553833730703573	8.332872849752306	6.9142682926928245	7.976544219803557	10.35310432140021	8.461530997993165	6.7946853946207995	8.06303918912893	8.478228683091771	9.473570597122858	8.907291975170935	7.7333998841465075	8.522525569294842	7.445444606104701	6.154462601063358
0.2	-1.8268374539620353	-1.022155792302783	-0.1726118154533296	-0.36383987618660285	-1.138192168196106	-1.6966206067634957	-2.8343905523600412	-2.6814061683202794	-3.3549965784688496	-2.2572542872305448	-3.4601762055362215	-2.143517263576207	-4.005596122372253	-4.248126007264993	-4.694557834467169	-4.866372593195621	-4.461578600168416	-5.830059126392094	-6.139207404593414	-5.8950579360083495	-6.8943372592209755	-5.77140433289577	-6.255630721088423	-5.7608003415316205	-3.6575268981335753	-0.6280497968350858	-0.31560673615212664	-0.2878526815711737	-0.8238194322721313	-2.3135408566432005	-1.3758687972515133	-3.3117311716820623	-3.241763255366017	-2.5553161004227007	0.5814375999170025	-1.2831172889343065	0.9253267877657052	-0.5086658695564807	0.1419474881707501	-0.5146019569681926	-0.5227883474541954	-0.9157075977386455	0.18295388679609914	0.8484693526878075	0.5041922277421946	-0.8715257955922198	-1.9092581303469487	0.5490899509605143	6.093143320246
0.48	4.513866485893203	4.546695266217327	3.5753583054935945	2.630316757172551	1.8342947554640574	2.0592352470211495	1.4309931882243347	0.47074940378240626	0.8082617329079369	2.0988573469668523	4.068145907963142	4.894730993668986	5.635554146315101	6.079320038285331	6.525777211257392	6.118237650548679	4.008675252173063	4.450899354010829	6.062934353393885	6.793654864883393	5.340391563480836	2.5555492813788163	2.9557250305770992	3.6961348302231443	3.9482382263980753	3.6042343146987577	5.17285143608882	7.316419304454499	8.33493764977814	8.294323496451383	6.928267745468105	5.667526595170699	4.527871920620271	2.8432706697340535	1.9856775973637895	1.3384973852641622	0.241441145665803	0.9150081960079888	-0.36774507244129495	-2.618192597684569	-3.7375978951259157	-5.263434665037735	-5.503546269928464	-3.4599403743104347	-2.9562632104030797	-4.823059866848524	-6.770394300314649	-7.766878413582361	-7.1956601351675005
0.96	4.617790291319174	4.423910068997081	3.3079171684420245	2.09244803419206	1.3764635711806292	0.4368947236457075	0.21612498546310377	-1.0009780189692705	-2.0384246213600434	-2.656173308882046	-2.878531985606557	-1.9645988004480586	0.25698039450065124	2.7954310246806173	4.147778039921896	3.816591422187294	3.205903724331961	2.9604423570527416	2.057433530608918	1.4454955331585992	1.6861598318385873	1.3259222340232455	0.6509392522666104	-0.31067809718612693	-1.9879554124752516	-2.1800710349163097	-4.029788722304517	-4.860169521215049	-4.1301816619996075	-2.6517420699922027	-4.470308319644957	-4.582643259700426	-3.15610874505834	-0.5573183618434285	1.131203153194292	2.3596712788415815	2.7444718047145074	2.2061072723373414	1.8263183236864577	1.328425394118426	0.8305477456461929	-0.3819243400829535	-1.4714366301717732	-1.7584580746539942	-2.4429265972886185	-1.7563966793126013	-2.90890171473459	-3.411026244740121	-2.1333601765295995
0.08	15.721029587584567	18.945210664783204	21.351889533667403	23.58920126158138	25.894217406882902	27.41147815284586	27.183672135322027	26.37652930207399	26.819774380179012	26.739509188216005	26.20530798318447	24.453700509115336	21.571146348702797	17.780231918917238	14.315321801824823	11.383164600708952	8.886344813027051	8.841804625707738	8.273376447128456	6.641649366104076	5.712472676198686	4.599661069167638	2.9400492218567393	2.819751549806739	2.978794688361063	3.935444393111311	4.408907266099817	7.417062766020038	10.644112463657748	11.358309541396096	10.573700920110625	8.561019008619539	7.821262152753221	7.88878611928628	7.739540472955284	6.902713732981795	5.892290498284794	5.526414187364324	5.89188239363888	4.6385930202561525	6.154571166243471	7.663588401648781	6.051943037906398	4.99573704811624	4.550695232034002	4.818877869574806	4.474656198133587	3.7400826289506313	3.6151193926401533
0.14	9.24062144582124	8.005711053693652	6.502125706797138	5.685402496418476	4.812721391489902	4.246823378089957	3.8499532163362744	3.474379078626299	2.7897910638000027	2.946576453829337	2.8201324373890486	3.408627571156863	3.4727312141166706	3.006807323944294	2.6194914984464432	2.1277255253677936	1.823739288688472	2.2286613762758307	1.607649406130534	1.1373434333960475	1.2264899263738585	0.015792387286985843	1.4744109587010144	3.758999377327264	5.260527634612679	6.3177947370576675	7.334312847400781	6.334270836263869	5.688767143998575	4.909651128156661	4.599537779083093	4.423093203160477	3.828549279616311	3.8698552630751166	3.821533888294489	2.705100482671817	2.8351930435913246	2.3362598461121067	2.4803822812270226	2.4561799502432535	2.290504692850817	2.50672466394132	2.1323706171883856	2.5051404972023974	2.3270209354449207	2.018020945724224	1.688184875221033	2.040510015472428	2.787780622511846
0.16	-3.9580785951819735	-3.270218751757561	-3.2324645634791693	-2.375930102300721	-2.408809085905908	-1.8414689785628866	-2.9303073334998544	-1.3339565902336403	0.4948876121627279	2.812376989493515	3.9106482033356116	5.350497672433221	4.429590428991233	4.045621429307289	3.144079058294281	2.337156339857401	1.4765670494755625	0.9407226434886482	1.7424333048901417	1.3865697580761847	0.2719670611916456	-0.1483949069182131	-0.09526849501177281	-0.42188658410923097	-0.8837511161439693	-1.915899659553581	-2.3985253447819446	-2.242689185580197	-1.3042137945620667	-1.0729938060755657	-1.5683494202136217	-1.8667365474386557	-2.016609242878296	-2.1638609474041246	-3.686063386563248	-4.078287253634656	-4.404517226740623	-5.561878550461493	-4.745844977711521	-3.469842936557434	-3.4299642334270857	-4.2897542311504395	-3.5366089496355926	-2.416893698613002	-1.600433165707848	-1.4161984334784918	-1.0346607943289001	-1.1193107101428765	-0.982471954767604
0.24	11.497004717174264	10.827170036527818	10.686655493804622	13.53470014731387	15.57658008556757	15.523948520210851	14.502228127832339	14.582298240664727	13.42803739776599	11.340645244226664	11.002170286925391	11.99919465933256	14.061008857971629	13.491161841094268	12.951285936804751	13.266708528826584	14.259786976210833	16.054109581374746	16.166305882044114	15.795868066657377	14.928917230092452	13.44129581063342	11.655102370374692	10.815115511127544	10.505506382180272	9.980836787443238	9.562574001331171	8.621581712197056	7.059903241220404	5.7920815264572525	4.731559064885957	4.420307068577117	3.9285430340911773	4.301835561547492	4.47378831268243	4.299440639983892	4.127455121071115	3.87753323492592	2.708349334304586	2.494119530203456	3.3925927345746345	5.805388019251616	6.390654487724227	5.297020701512672	4.068123941281449	4.348137308867109	5.351054456887155	9.803689745405975	13.741661947401326
0.96	3.2992917650904943	1.9408846255557464	2.2211587971549065	3.274703709035883	3.8321832434298955	3.7893993599629425	4.226584510972096	3.512853816962661	2.5845251727356384	2.2339428241009642	0.4785709928108801	-0.5324298515441797	-0.7967205526906795	-1.3776918804303122	-2.83529596923524	-2.5214080541478197	-2.556707553429675	-3.282420420622998	-3.227855977226149	-2.7801633325718953	-2.0355578273112513	-0.7639116763082683	-0.15766064184018802	-0.2972321591909335	0.127571738438661	1.1987077282742504	1.8650780005427379	1.1291590706965806	0.28969522588685237	-0.8406969090219292	-1.7579142612520258	-1.9330547893547916	-3.8572228721314374	-4.738897717962523	-5.925312384038115	-5.296880932971227	-4.196502939995121	-1.106437515706837	0.6933187646844274	1.8632615197635403	1.188181316069489	1.1716101080239127	0.7535040828146506	0.15392751727314646	-0.24714192883529051	-0.38045306996421857	-0.738246514505839	-1.6954515313621883	-1.4576691960887516
0.64	-18.139548394771126	-18.433179021752174	-18.81000255556367	-19.830576459694633	-18.749383174064874	-17.571204565982605	-17.039619912300303	-16.748013046946234	-16.794296910136204	-15.31683873568386	-13.471558168448183	-12.423232210789763	-13.766648060410375	-15.027320018197699	-16.53400628548566	-16.8357868188956	-17.92291893919448	-17.033072853319048	-16.889036587685453	-17.720349315742403	-17.60131009397054	-18.000084018046053	-19.488717664426453	-18.020762916606543	-17.624279584274674	-18.768508377920398	-17.866644493913846	-18.59889592048524	-18.74273181312553	-18.796351105909288	-17.056555976970216	-15.950269078424583	-15.419402104729173	-12.153479358337577	-7.0794422963392805	-3.0665697278255806	0.49735158563095183	2.531119481491416	2.487614073924078	2.3668155378498454	3.174568260834718	4.6693825563934865	6.423869099600196	7.082502091926472	6.51120175834906	6.86179327378936	6.9180647975130825	5.897078119387444	5.979569635924065
0.14	-3.716255715953622	-4.336434404449925	-5.695271788473306	-6.92187272278408	-6.995027381491738	-7.526479950576068	-8.134403335621009	-8.683654186829813	-8.766016721594418	-7.6820404385205165	-7.416368984735982	-7.433110238889796	-6.768922342989853	-5.464241780914563	-4.726044216990587	-4.805843835673265	-4.531515252303784	-4.451044496834939	-4.291869897067919	-5.144082830431948	-5.24434212668897	-5.959380991447233	-6.088837366714387	-7.131691453156343	-7.04785991809252	-6.959832091694871	-7.369122916362855	-6.60451423690381	-7.094707079702211	-6.536994704859325	-6.847816850480875	-5.943086765524335	-5.460223478369571	-5.96702940118054	-6.056233270494097	-7.8970500173483344	-8.290738847725997	-7.556042107451056	-6.9618096091789425	-6.543621994780807	-6.796175114414893	-7.43007161940065	-7.895057962517583	-7.939204070341496	-7.007267325475254	-6.718856213464548	-6.3992828902878784	-7.779283995524182	-8.70013704430427
0.48	-17.366674852824957	-17.587569483488224	-18.70509952317711	-19.33079040700914	-18.977083901318032	-17.07970317980942	-17.44776331041404	-17.53566219159226	-13.93829334548041	-12.817099337319654	-12.161513821447087	-12.641317416713278	-12.702869936113856	-13.330185783337228	-14.720378582922365	-16.3551806279062	-15.847748492836537	-14.472504389900536	-13.391934426218072	-13.609387800744386	-14.390209832881325	-12.8076425432157	-12.63556900747676	-11.56293112379668	-11.673262211818269	-11.182642317801616	-10.837253277371765	-10.576221653800388	-8.645514201771874	-6.214186473277806	-0.4400052735331741	6.211325513804297	11.859954562933922	16.699895623005844	20.165283047767147	19.7336285856793	20.38065515047147	22.406984936114213	23.542434740313766	22.12101627336689	20.85934935176087	20.333910637304697	20.935622092180836	20.28892734640597	19.629729171233507	16.494523854209092	14.695334709264571	12.433061620449834	10.532418600894488
0.06	0.46467424870553486	0.09435978919251653	0.05087425413093172	0.3581071336671968	0.7593942527050288	1.3504574905393838	1.7919062744457932	2.4952490418957325	2.564113423819606	2.450571485377708	2.7197918446827956	5.18572418824278	6.532928559000162	6.413800935107787	5.271013419149533	4.814961427624276	6.0524060136201925	6.364778966349185	6.372013650225128	8.775510699756033	9.419626311648372	9.880612599242646	9.249283214488713	8.990631985261203	9.30220279195354	10.197278441059801	11.058422799219272	10.093912104998488	8.566376153322608	8.495103530303588	8.7437280821579	7.443417659251729	8.068781304575545	7.913914647720993	8.382190629768417	6.255843624892222	5.061699396539879	4.198645406495807	3.5785792873520705	3.6134821381595543	3.250298376778815	3.4678531478926544	3.4178902222641696	3.920496870979278	3.1063332945641164	3.573648482025618	2.882059016676635	2.370973649570253	2.335311387381516
0.12	1.2186893679624333	0.45941979598967464	0.11112677553658301	1.7871808507641447	2.6373240931017747	3.155007712590006	3.0170801394064597	2.451765786874816	1.832265515719719	0.7727564221347194	0.4617730819125043	0.440800444453437	0.809830699975457	0.4938253273449291	1.7688342886414432	2.6947069787813476	2.9540868363550814	2.307367141279059	1.5605546175516878	0.4686103187297448	-0.48225370811388046	-1.2805791824526125	-2.197791091381596	-2.760798904626192	-3.3118727617833414	-3.8839746324885667	-3.7183485835110375	-3.7148428170995658	-1.1713112640577847	0.42697302231120204	0.9677191655913759	2.228600142401035	2.2674280125800834	2.0999024718227446	1.3151283954722857	1.0847654867899266	0.686427147983558	-0.7762211776557209	-0.631280079885947	-0.8005915771663226	0.0030185252060874745	-0.3710664343838488	-0.02602927487378537	-0.030407141034018537	-0.12431270158573682	-0.8646324466360369	-1.167131795561275	-1.6267544795342985	-2.4251943776387392
0.48	-2.248498045399373	-3.2097892878435346	-3.7571343469257314	-4.69495582443804	-4.850202478941149	-4.904103219588194	-5.051929029208971	-5.433341135725826	-5.972938961483486	-5.23002393358275	-3.1404804148927994	-1.0503641959739412	-1.3468789086327533	-0.49296996367824875	0.6872350133446616	0.6657986026699945	0.3715329938738421	-1.0958461875349883	-3.7540468444601913	-3.5920331967177006	-1.6570061729270265	-1.2274870437410712	0.27334039415917744	0.3518126052183135	-0.7678100601811622	-0.30710402042565477	0.9552143216610034	-0.5794465473358414	-1.271039753327976	-2.4787309694086517	-3.508715128599839	-2.517974227753939	-1.5739402774515483	-1.4448605828234378	-0.3420543121455495	-1.0411645369990268	-1.345381578905382	-2.0948539980294214	-2.8344264680989752	-1.5625112450148961	1.4332795918220285	1.053227089867221	1.21057599698851	-0.16156263154242367	-1.4639998681473116	-1.1540001031398077	-2.5567374696370493	-3.3894821155025596	-4.50592391497662
0.2	0.35594015766216813	4.748852703824824	5.416564930370839	6.868693024500004	8.840824476542096	8.710867111457702	7.016336908286931	5.862574401265263	4.6872991317136155	4.115047303839226	4.790548371287329	4.3362307701145255	3.82948649952025	4.963989511966339	7.652419252761121	10.836172936068351	14.909204801145236	17.348553035417424	16.155904920771803	15.843721055859135	15.746017701730167	14.508724130933587	12.568652507248487	11.397646183907582	11.982171459807617	10.353210307657974	8.525464442732272	6.451961367743948	5.035148826538517	4.119290819785078	3.7089617450289367	2.9235507391727893	2.390741951755679	2.2165781276625296	1.2237528233180015	0.5255911858559656	-0.8054850013761623	0.08983712239460573	0.9439480667055236	0.13736936210221273	-1.2764207255792996	-2.1046313757886494	-2.8893416761681436	-2.613116602940771	-1.5932135681147486	0.5586120660743177	1.1201430095930078	0.33716164505636925	0.4912118915848964
0.4	5.333264213779408	5.5892675121009745	5.548988530644628	6.137649651488566	6.89183931621352	7.143882896152469	6.4335834906858835	5.590589433406912	4.638928296925819	4.8875115080269325	6.618226659164854	7.370835950351442	7.044835951198657	7.465426031278938	7.4545654176442255	7.715180227453793	7.628974515798369	7.980138840982669	8.096771870557589	8.34548894063444	7.696457076362549	7.741694811492387	7.473990874110882	6.414889705522178	4.935837105382937	4.206475542000653	4.172584583814711	3.4354967490258446	3.0349793436176427	0.6205743993433117	-0.28012798434808417	-0.1539929525249235	-0.38533464043300825	-0.6116131490841212	0.2580425481603186	0.09018026253652067	0.45693820958388187	0.2941936891413022	-0.2284873248706063	-0.11180203115705467	-0.4998733395620576	1.3433941474095406	5.053942898394652	5.839717772866784	7.410636889496793	7.570156170466824	7.279887096132185	6.676876869143243	6.558916797264175
0.12	9.338043709773281	12.19018360767911	13.73089325172888	13.198553265231133	13.65678505687638	12.001804708354335	10.235005776138856	9.63138503615182	8.356540030141495	6.014248424879177	5.233468750405422	4.993108822182393	6.455973437331387	7.832926725704617	7.377853935436157	5.9111662496363735	5.501664520457439	4.979745115523912	3.724350001861751	2.9098247695022224	2.9697681595283285	1.9010797961008024	0.21336228051790584	0.316645808440164	1.8352281427332144	2.8191470246202712	5.305970317697906	7.476368195571958	5.998211351411435	6.738219625115455	6.6184337594448905	5.431422901227677	3.2848883864935914	1.7852038471413394	0.29851661382515005	0.20496154308946757	-0.4332526662626748	-0.39237131813720083	-1.7596213466152477	-2.331585741212159	-2.547559991130278	-3.3738920187833656	-1.82066744359485	1.6672974284705688	1.9269271164599289	2.2913725718731968	2.521556601676444	2.5092142595269777	0.9937654505762978
0.24	7.6240731506817525	7.096668367162259	6.67366083137739	6.390239833824097	6.01652806689183	6.26906016952654	4.994979122212449	3.9313154032669715	3.9351254523529775	3.109600671034592	3.1313629793211035	2.7641129768575254	2.038824559865702	2.653513006149389	1.8377470737799584	1.5769233066500377	1.231343137084579	1.5716765749381096	2.127194187940134	1.386758181293274	0.9016769095655732	0.5416928268580818	0.8969638199134096	-0.3477722535098664	-0.5878459183067335	0.06780547827423788	-0.022796584287128496	-0.01254200493008284	0.04954317135305075	0.9981589554210473	2.842102074169304	2.8208679197763615	4.354107614808463	5.704970548298633	7.1889284596410405	8.00052055154103	7.563304669278509	7.507480193882543	7.924848886512841	7.666620765081639	7.660711709987183	7.001221065146652	7.05640942382535	6.523001062191632	7.3772947590962445	8.376071885775609	8.256952461532762	7.83026924062839	9.069341215174454
0.4	-18.522250447819964	-17.93412812667016	-17.931914991037488	-18.00581181304115	-18.689472415470703	-18.572463523882377	-18.44992702023705	-18.816250531510015	-18.76072198201712	-19.082838274383423	-19.109045376176923	-19.066388521333288	-18.39610823645974	-16.927017079933258	-15.9721858668516	-14.59110602671263	-14.664579634063635	-12.244712859844633	-9.690329246446836	-8.392631888860201	-8.049093814337667	-7.189179911830458	-6.495132702139649	-5.804924630084429	-5.804573444022822	-4.647406859201595	-3.991474578985958	-2.9657735540311947	-2.140793310771791	-0.8080872692439982	0.3304855423989963	-0.2306332423004278	-1.5356470290951094	-1.3522618416394536	-1.1384321241668118	-0.17169020394847223	0.23987559495873256	-0.3820262513343451	-0.5296557558325148	-1.2746278012306007	-0.8568949354361166	-0.3959309375821505	0.13718374229875252	1.345981469112452	1.1077631722451784	0.7546975022716111	0.5976661759339308	1.2750573709265183	1.386492091293249
0.64	7.8324212201085075	9.191987096123896	9.212137149762157	9.980213667634104	10.88316856671998	11.64323615002651	12.77277473938856	13.000315997540888	11.848009585684196	11.210859232201393	9.050704702665115	8.258939209757187	9.554341617585848	11.1449219131895	11.088756583527015	10.82398324358065	11.21266349674923	9.872759148084555	8.385959417924191	7.320813696410866	7.02418376029685	6.14736414667172	5.896461629789648	7.5262447684569125	8.532700451513364	9.799198625173297	11.772954540369263	11.919611581208144	11.603611356240059	11.279380880002144	11.03536840831206	9.916333883666624	9.563422647017468	9.344374171145638	7.746893512330274	6.939206383707827	5.306237534852954	6.587106333464753	6.877517121462802	6.45862215144497	5.93121570660778	6.059942696196536	6.4232996157217315	6.113068934103545	5.779568627619	6.183473365714782	6.919016573828209	6.474828558209197	6.681203737019679
0.64	4.050204925467995	2.47254172134096	2.877824446228061	4.256806141235735	6.8047400854017965	7.476374527563124	7.4952228779973	7.876546655605964	7.763206010447114	8.082519376420429	7.031544781190895	5.198890920718412	6.550513513793604	7.879649571841433	8.445677606648793	8.440924592682322	8.592838100615673	8.155342677197467	7.7517930201778	7.382835495574561	8.400408442028954	8.909200217062612	10.39610652621159	9.067836136207333	9.04597068253863	8.589935506956174	9.26011045783347	8.028724472616844	6.594802941727963	6.225268111305425	5.913350209905978	6.0007821452859105	6.9051310393011605	7.462036897831908	7.990535257021463	8.54672303848789	8.700864419793689	8.926395026860305	8.140901037943792	8.357754944681282	8.268684998331437	7.589517188195373	7.752437807032713	7.788673755762531	6.958882556127115	7.082580940395935	7.238488718482849	7.055007433995186	7.3275236964492265
1.12	2.3823553449958936	1.74388296916203	1.9881068829234536	3.7467770689592825	5.203583038035362	5.0874067639152685	4.86377939378729	5.075689343831044	5.026554706092462	3.6587689950141566	3.3591824946114315	4.2382419370249735	5.78403403283518	7.10834906986333	7.178448741678345	7.746936223232403	7.351128845372294	5.987716478306908	5.730344333348064	5.585953521861718	6.080542963435313	6.431518151124621	6.892367311667954	8.23242647205479	10.005362337434	12.415589102865916	13.886561435356207	13.299820086429541	12.977310126505337	12.347657822395938	10.528237774534368	8.929535623333614	7.5695350510182	6.639127818229525	7.490636380915582	8.127389163736943	8.433768872907144	8.342567259452217	7.895532027054976	7.751923831364117	7.736653862125671	6.173827219041733	5.356061638668805	10.010871078521568	15.150517711206554	18.225251811230102	18.566393025028994	20.178669711976205	20.708340753555554
0.48	-8.99380274321637	-9.472342912116211	-10.31829515376095	-10.603302867064436	-11.570041389121243	-12.265392346918603	-12.546938206338687	-13.057761291089541	-12.775630674969115	-13.092739500866443	-14.274405450916454	-14.81525901046927	-15.115976623838826	-14.618388095611223	-15.606362776632338	-15.624457933330625	-16.973078538495095	-17.647994747554506	-18.11006051929975	-17.248445276450198	-16.739750036701665	-16.479204719440617	-16.707276770730168	-17.119357773027623	-17.66030088421831	-17.27871875104912	-17.009602109237548	-16.26567168774705	-15.750124711239302	-14.990901197970764	-14.722958023197563	-14.442350596854709	-14.158256392426388	-14.681744308209588	-14.726669795390976	-14.553431578490923	-14.057068448163186	-12.71451145993553	-9.516214063763272	-7.9511534236644295	-7.080849514977942	-6.781031184294299	-5.884848836952685	-4.510679930710793	-4.958979716386679	-4.820016209162915	-4.238987725965373	-4.964461832825194	-5.9345418461034924
1.12	-0.39687830457455675	-0.5704493988302275	-1.8013513034245392	-1.3222808344798906	-0.2621767058617479	1.092406191533577	0.6081438375898145	0.24519806504164876	-0.09162311048985572	0.5330208984577283	1.7695707933310914	1.896666713337872	1.540994444473064	1.5857841931851056	1.512789647429571	0.6986362406503659	0.9173583395167384	2.283345376185011	1.7031338769860653	1.623703901075281	1.7889877770856941	0.417647506670896	-0.1499381582234065	0.9971180445211587	3.6349822712087345	3.5221941857841443	3.0431609432254874	2.975034173295356	2.6187030912403486	1.8810158581150063	1.2114465226585125	1.3623248732742823	2.479187359014027	2.496668859419671	2.154423167044037	2.159802067199216	3.2031727766990628	2.4770846857827706	1.6685576851377064	0.3851339384883019	0.499476137454657	0.7120144775253365	0.5024779564212096	-0.9534555153369837	-1.3656080178315904	-1.3928028935513126	0.1711277697136282	1.5442102050453173	0.4274891697793919
0.12	-15.116036482422615	-14.278525724379335	-13.78772515907427	-13.567631015814925	-13.13307678913182	-11.438113134281565	-8.83240106831785	-10.268867487825588	-12.226928571879412	-12.998460943362574	-12.194288237031017	-10.363682001455587	-10.19325187571934	-9.500979186825745	-6.801307351468807	-4.725481984150861	-2.739900811327743	-0.8304853024351786	0.7676534093943559	2.8155348704835177	3.3038160867544093	5.167284775259532	5.836575123996056	7.45616242874442	9.910107215741164	9.970366336489903	8.972813761533942	8.861974200705916	9.006484711557164	8.714969799251548	7.8403986758722795	8.592903777750664	6.3124951124423205	4.760976389148638	5.204164767480748	3.9947891530597843	4.655735079388862	3.8419546691606428	2.6711871551288198	2.949282878659332	3.701239786676112	3.425729224348075	3.762239617147074	4.0204298151774935	3.8564865281233836	4.037438194108816	5.298041261774003	5.796004560151928	3.8958528491576203
0.32	4.9052019626413	6.3158460844812225	5.890217975892739	5.957875532826193	5.011780016932178	5.22415975741697	4.034605748264312	4.246645757810128	3.3690785297492027	2.0521113214371667	2.04861722703437	0.7206514716529142	0.970896953254595	0.05723872901830873	-1.428394946440477	-3.7406312949432987	-4.802009022913083	-4.432508887917578	-4.069196829703472	-4.242901366494536	-3.125193173868226	-1.1602557647410947	-1.0057243302333347	-2.620016308382219	-2.5203049461972853	-2.708142591217211	-2.2868653706911033	-5.044276479913279	-7.046801948844433	-7.078810500136214	-7.53236660538542	-8.232968345110649	-7.482549884616773	-7.565556946856702	-8.239369349568562	-8.545981394052149	-10.833826175143017	-12.121303299842609	-12.839112318624913	-13.753398665169982	-13.580560938590267	-12.577543640314147	-11.031808384798765	-10.9454516087239	-10.308180345142674	-10.011853164891704	-10.379754776619862	-10.857571737797926	-10.956423963953497
0.08	0.7793710621838201	1.492563532365331	1.757855655432543	2.2706441348472595	1.4596483897584775	1.3252814299309037	1.5258602674265305	1.4825413074217408	0.9398899007971551	0.7128231518244306	1.4686320662240462	1.516700306762857	0.4228049755820962	0.053062532016760144	-0.43311525142394913	-0.9702157041871118	-2.241426024010863	-2.2986902313464554	-2.0105760788253733	-1.9121126326742797	-2.01673321939181	-1.8333734779035638	-1.460606588924314	-1.3414097707390553	0.2004759857186329	-0.6005873287347043	-2.018020881833948	-2.5490028241006115	-2.9075436642661856	-3.2462073880416185	-3.8156152568071704	-3.951277923022218	-3.8796564896738417	-2.963393149049317	-2.3299053149976032	-2.012533475203888	-2.0255287423827752	-2.875200511926323	-3.7119042062761594	-2.4397823169016917	-1.718423527789355	-1.3510877545440962	-0.8560183675755582	-0.004236925932495694	-0.2111495900468654	1.644673464778414	4.16358982854527	5.362119915540745	6.056934095495549
0.24	-35.630065124239096	-36.54483770186223	-35.55962286544413	-34.701542068108154	-34.517577293201214	-33.61772343716107	-33.54601933145885	-34.15537486601517	-33.89821964548403	-33.9032443285585	-35.21600928072199	-35.08238564833249	-34.95478345366235	-33.989865874244515	-32.68448906732739	-30.40831273360576	-27.42647308317737	-24.871040515552295	-21.969204654673263	-19.61690635724908	-14.419276158815492	-8.914487543876135	-5.786809322714447	-2.3900384394500804	-0.5703833972246741	2.2142936724344082	4.23072793889618	5.726444186897737	6.455923159388476	5.031953585783754	4.488812399066276	5.4415704568610295	7.861213988992489	8.094647039371992	9.11524851155994	10.122297219966654	10.36352790160555	11.140287492098821	10.990743736376473	9.42274712983685	7.467556910798066	7.34947260851456	7.439474516366275	6.5276999926038	3.5639142093681357	3.4241078889969856	3.9083180735791387	2.9108124629432552	3.019652176886609
0.24	-1.557279738437117	-1.1349766115264615	-1.5249728921162742	-2.9482973587738144	-4.431608829822032	-4.128626086213188	-3.4974536674902055	-4.162972822332399	-3.2047523708629626	-1.1848410619518077	1.9935610772906713	3.947309413273423	4.75751861220683	6.045438909199824	6.300543523683622	5.821058692549606	7.774513702024414	8.495366975256992	7.998110132293128	7.82008795269153	6.29876500318835	5.189972110518646	4.161707490243913	4.767084111706318	6.1604465382696105	6.988506216738109	7.159567376328297	6.891034757467082	6.404642007101536	5.3068553229493105	5.088369649906937	4.223514284972126	2.624761995277524	1.8287757051771862	1.5697996564643333	1.3345879619133214	0.8903427307348579	1.4667946620302317	1.145191097667471	0.7579832475612065	0.07099889207659515	0.314046348682659	-0.43572613700664675	-0.693989934083163	0.07160368450495014	0.6376330561213308	0.8196970413584097	-0.44607165126556225	-0.7808286698741682
0.4	-1.4338525103685669	-1.6533028210796132	-1.6810929515100952	-1.7212825870354038	-1.0914516717798008	-0.9485010107278811	-1.2167988267631387	-0.27050854341418074	-0.287023943296731	-1.464653971670323	-2.3501881226082943	-2.5843633491449296	-3.056671947747965	-3.1634888342138865	-3.5837838302125675	-3.8401191402889836	-4.1589430928645825	-5.222771616610892	-5.235887319344471	-4.895135868339111	-5.09917985667046	-5.8422688736494095	-6.448887409247121	-7.385361039095109	-6.400057740162026	-5.831956281539746	-5.503865852046161	-4.357152391909075	-3.433726864157876	-3.6938499444355983	-3.4301312317772528	-2.777612730907393	-2.1357811192156007	-2.3648296018230113	-2.3305725269019106	-1.3400091819683198	-1.1717303924802138	0.2591561049709128	0.6026890825819393	1.9341491646857634	2.8751589316093202	6.774407386708901	13.810137879311469	19.538361344834087	25.11309716565279	28.477981916636352	29.031058369805876	29.436138063090482	26.73545439783213
0.2	8.685952597632088	7.46968518271823	6.419790961123013	6.975835978180214	8.21314660583517	9.563758304881503	9.426822015915441	8.74997149364993	8.30302449583155	6.758378559323226	7.262834769190448	7.182471107834239	6.866091051691598	6.446677120366324	6.032375784686245	5.209352584470388	4.938303522709113	4.630112318430221	3.635527839068999	3.432593272051605	5.052553140816201	7.644894831067504	8.031034962714031	6.817629797689698	6.6604254349874665	6.059896569164017	5.395530004415846	4.2734333047382975	5.011753038321167	4.547465236494567	3.880494002211215	4.318017053826232	5.015815503910886	5.725341313090119	5.174171528297727	4.834972982886505	6.060439132017173	5.539174510823202	4.625433450622133	4.596993606110139	3.383895354023444	2.4027861976498457	2.518574541740044	2.085274314492416	0.5873682091781589	0.33828473135164927	0.07487585340442848	-0.7291766771484092	-1.7427468352247644
0.48	-2.253749881840477	-4.026007654308941	-4.57206203749886	-4.0262179824800555	-1.229315640881488	0.7369765910999604	1.128743352732542	1.6432898793680408	2.4238709687078313	1.991981675429983	1.560860980596786	1.7228998365123829	2.1140245255212307	1.8121511031966548	0.5695246549032049	0.3184763275671685	1.1156169715357152	1.7965072141881677	1.6320321192459346	1.0866130189050978	-0.06751096172563109	-0.07237148713575436	1.3994796734339587	2.144066169439	2.063133574460437	3.4269626528072052	2.9056618096402502	1.5465326961567882	1.3482717417965233	0.1441470025556839	0.36506172371562684	0.23478401339752963	-0.7393068432126171	0.21376720993758624	2.869232314814653	3.2856936943216084	2.7770587475528714	2.131022001064281	1.5872405947013988	0.8522437189210024	0.7318389801021254	1.6593060689854155	4.41099273842633	5.746814865811928	4.605045037733774	3.2793717925682557	2.549883522802631	2.5236562967936322	1.2568015089237576
0.1	2.905850309409537	1.7452011070550455	0.4303076057067514	0.6511193308996894	0.038041587701940216	-0.1545119878789194	1.4470153699230508	4.689316985956083	6.387558459748945	5.639038999738389	4.948134896881726	4.117256702996386	2.2573000338850875	1.9365949600315986	4.023822063848215	6.258391850807513	6.338866328722986	5.686924774085867	5.183690327399333	5.370702601983297	4.794899430739065	3.88435686402525	3.2694018131218385	3.5847562918005877	6.1328946483452	8.327807174692126	8.745665027449192	8.627520149340342	7.6380898478414	6.453957251650792	6.072050362227159	5.73666465662734	4.781688005972583	2.3855615640036305	2.9766908146671582	3.46248603277801	3.7703792257038913	3.9594354457546928	4.563838292785704	4.517309051379996	3.257364167399743	2.265823501992209	1.308979437215946	1.0389854162445857	1.839436712138479	1.7049484784276245	0.989506416462099	-0.13484067219800266	0.33007567004366933
0.8	-5.595574350324242	-6.861401921925022	-6.872448915251574	-7.477784067773634	-8.369858607658628	-9.420775875660972	-11.857702118439136	-12.86769721829598	-12.680990337158718	-13.063026475631723	-12.709573002975532	-9.701693702654971	-7.020206860753923	-5.078078133863578	-4.152129416515123	-3.029969116134737	-1.9933072742047742	-1.7894988141192414	-2.4635580295515354	-3.328667726255837	-4.479279820910989	-6.288072327207267	-6.357049985872479	-7.037006270200912	-7.286333726240038	-9.05251376389225	-10.174280941630656	-10.514245656886096	-9.068780970420725	-8.290070719087922	-8.454025427195894	-9.061172262851073	-8.977723267437185	-9.758714108545938	-11.046843644271135	-11.001415235761264	-11.472834416097413	-11.539329835287631	-12.397222136017199	-12.573402379587897	-13.146994456291779	-14.55839352093524	-14.652477583444586	-15.940664640657268	-16.65401737577381	-17.353748169758198	-17.765146168430057	-17.624755150023688	-19.14181880317947
0.08	-7.7187198295106825	-7.903042043136303	-6.889406905584686	-6.223117122027418	-6.198029284918768	-6.113661987868483	-5.695647344491867	-4.876016610064511	-5.3250437312021575	-5.86909345563776	-4.807285854858719	-5.177841671455255	-5.445049412178854	-4.221888852576008	-3.4965869239014538	-3.3896363937066596	-3.964398854727861	-3.993309783629364	-4.068185097561667	-3.791405511624376	-2.037683486986502	0.009716368474713022	0.48239102586160953	0.14835758188107917	-0.23355033771309763	-1.0574308858340231	-1.970050763735415	-1.1229170832074118	0.4328060589577376	-0.004447642008280184	0.07709682103657656	1.1151907167416582	1.8904080017540466	2.831549002056981	2.742590973618249	1.33680844221292	2.5385808176244495	2.1437394777390963	-0.23119080384164903	-0.852412950864263	-0.8221907172361327	-1.5511669602213232	-0.897519447456034	-0.11574985058820175	0.02568320358209064	-0.09235880576911626	-0.12271906509137409	0.2586197588506707	0.668932862499922
0.16	-30.38776307604759	-30.87121187459536	-32.167264425899276	-32.681356748431014	-32.66702031733103	-32.32130621919876	-32.66714073944694	-33.07674966456204	-31.41975754371373	-28.10716038345395	-22.799382027597446	-17.171526383386826	-12.959423872254433	-10.948480414481025	-9.905759078117498	-9.680210100410719	-8.490260948172384	-5.658539833599136	-4.171593680849007	-3.0670826219904086	-3.218525237252358	-3.130793659533566	-2.183904135178821	-1.5578764421884728	-1.5220009935867722	-1.779509658297286	-2.844300727072124	-3.9966682138597704	-3.209979155476965	-2.35697856309001	-2.747819108704732	-3.9663321641775937	-3.7346853761415133	-2.928409408471296	-3.32558339960255	-3.7009703814022075	-2.844360786756681	-2.247969704074251	-1.5865126262468578	-1.9180301315516317	-3.241852829476038	-2.5583298040711213	-1.1096048933696494	-0.2407858294797478	-0.7479702918644335	-0.511335823563897	-0.4815255921529058	-2.794831277222329	-3.2358158620534
1.12	-3.4269504587241073	-3.591326429937446	-3.7167092360999163	-5.177950779439875	-7.097868725407508	-7.147233018870089	-8.409717347158733	-8.788653632830844	-8.42153063065043	-9.70544236054505	-7.019261245086547	-4.4524818330424765	-3.057267712485647	-0.2956758735089622	0.25792010223958073	0.3339482542242962	0.4358425045155414	-0.06332435533996517	-0.9418268171233137	-0.45977616744610117	-1.9095314265196492	-2.620561414686293	-2.4976172735121196	-3.2135693532185385	-3.6215779029971387	-4.429124964599183	-5.553709573036116	-6.26150198708865	-6.388240717432581	-6.208382750160567	-5.023612586249989	-4.700251722736645	-4.315783933802784	-4.712725366963433	-3.259526988464515	-3.494236969436301	-3.282788938621863	-3.2117691549406686	-3.560851084856928	-4.923546437370796	-5.667952245276943	-6.681580616828576	-6.88170873816577	-7.57373308001231	-7.684666607654776	-8.489121181028892	-9.35937330684424	-10.371058455402988	-12.02650656871787
0.8	5.712566937838552	5.74915439661639	5.331149836572251	5.06652242110254	4.256095481543184	3.0297256707439217	4.569790378319972	6.93825360365166	8.33379719033487	9.680670827738695	9.913614316414744	9.243794733073003	9.195061612002768	7.764396540534854	7.310536946541497	7.012778486209847	6.895979358532678	6.523286362461363	5.240437790581083	4.5795482813654615	4.414134813367639	2.8923698726949425	2.2030838812227245	2.150436409098731	1.9924005767269009	1.094652371772142	0.962028946955158	-0.2843578186235547	-1.5474116122264618	0.28470116789060995	1.7343265440264943	3.279195006711454	4.7455342879492335	5.445248708198569	5.656865494926521	6.104379339594622	5.970673723503985	5.35269758942173	5.322010303597722	4.9649233985620285	3.9139793332757833	3.650481436156312	3.114709758948024	3.0286666052109084	2.1084829173985753	1.3421807602935303	1.0592590450179387	0.535324636498693	0.14287745614955583
0.48	4.275536107913908	3.918010780810647	4.643704792556065	4.593482118404054	2.2854181754662832	0.4032237380499737	-0.5263306890878425	-0.23403209862320296	0.18809506854987745	-0.9709780183771457	-1.8084064409053866	-1.5894574390293883	0.0572248112259075	2.436456458323377	2.9886721696488294	2.4209908532516238	2.422593136355708	0.3403955549430435	-0.715493316405059	-0.43169400293545834	-1.4979237607791518	-2.6269774482181134	-1.0465600618953061	2.553239803178755	6.443115425311291	7.194566205848261	7.116874253288614	7.500949368495597	8.136825024720949	7.290723501829589	6.619566664775988	6.0365717566244825	5.717932353425539	5.787815640454738	5.184238387185346	4.9405144836948125	4.199269157791079	4.14667241219972	3.3385775733295304	2.5483520069514682	2.1184538419525296	1.5098466902381915	0.4872636337745391	-0.06480728075229081	-0.6396112047376903	-0.337855043549915	1.4537644076931286	1.1899323225507104	1.5410161981126649
0.12	2.585597779254954	2.740706457130784	2.8899376430347985	2.6885247893894473	2.1197620997947055	1.7909159264431267	1.014693448192169	1.2598172903346097	1.7142927766297333	1.999141617316205	1.7485925596432281	2.1792809922788976	2.0617781218047924	1.037385918885846	0.5390579294599647	2.555328579694205	2.516078335189917	1.2390642188040957	1.5703157098422196	0.709535881205916	-0.12977576955004366	0.1821693755166507	-0.320339783682698	-0.21514616570902234	0.46793463399029633	-0.2859300439057719	-0.97308348252092	-2.895954916613306	-4.0555274248560735	-4.819586251835155	-4.622919829244196	-3.914744455436278	-4.788563662345993	-4.728637629330606	-5.446459399706136	-5.737581364985559	-4.589448645188362	-1.7749417509885035	-1.078344194392578	0.3507710430745732	0.7507119864876515	0.41760788280173955	0.13260190619149625	0.1426185646133078	-0.27978844853026175	-0.6625348964942006	-1.0654941121017032	-0.7166158079698803	-1.6147974643782064
0.32	10.048313420679534	9.250035768498854	8.892542728863432	8.206245043998308	7.699342772708796	6.43566694339556	4.162493129809633	4.048203978089617	6.072434551217576	7.34969433508126	8.534975677131712	8.55441451414697	8.054750285361536	6.8092189592519645	6.6175014711726305	5.973397990372241	5.693543091519729	6.6780576862784855	5.917156520736931	4.307450833252602	3.768116818993299	3.8817606098763875	2.7368187467396794	3.997369767890163	6.354656261583756	8.739442151726095	6.836913349990482	6.174681488675631	5.103105201712587	4.301182629645254	4.295543019210889	3.82044366477367	2.7254430354920274	2.077129445471016	2.3808167956398663	4.427664244583966	5.105561112863967	5.276196065522889	7.057460406601571	7.176349013384396	5.955659399832847	5.275505294187823	4.860557841343521	4.860320589366985	3.1692509100488593	1.4146951584590326	2.766015941661493	4.689860452957518	4.9797267226445285
0.56	15.12733937918776	16.732470848352307	15.990819268483875	16.308540315419492	15.170939046529739	14.046159081927016	13.334068604782374	12.80077923095304	12.346464640067452	10.88578742775455	10.9131368174031	10.759529660178899	10.071984758555658	10.477095454782798	11.301474566509029	11.130444951527721	10.863496260982075	11.05383792385311	9.833873626746325	10.080828565041529	10.65646254539844	11.40801700455701	12.937493387097533	14.061795896909075	13.574480113926555	13.342236659507563	12.37698857965033	11.167555807905643	10.585294542272905	9.450640730307867	9.54172108037325	9.70706680459385	10.753031508964185	10.151124226590127	10.204410167671767	10.374852372250913	10.874228648272933	11.087598877519127	10.792598285023331	10.835615918215197	9.772660320320213	8.939205723664216	9.457979209758875	11.316838959241935	13.484919681827392	17.78566520089626	22.14190457629124	25.693234471000153	27.63519957733081
0.16	2.352919651915194	0.9467533351458073	0.043313238847531466	-0.30742448805054323	-0.7352899971653457	-1.7500297990067395	-1.6121262903049285	-0.8009794820547569	-0.9329910630560931	-1.6083913055682473	-0.9174290591943972	0.5566722501846755	1.5333219239463247	1.449454776506947	1.7615547182305136	1.378838864099798	0.6228862708493565	0.21466812818630387	0.0756121463152084	0.4483077761408012	0.24219981466958274	-0.6151184668910545	-0.10786907411588231	0.5203716180220965	-0.027562816942051427	0.3823601324466708	0.003933467184154438	-0.14773052357102046	-0.7122368460491728	-2.6564033198534744	-2.4397180870774378	-1.9719908282119363	-2.1560322483938066	-2.303182688268201	-2.2231877656363324	-2.8821779767865294	-2.794108234428819	-2.9612269409218257	-2.8591410879374664	-0.8987183421707456	0.3651663183683951	0.8764672976150862	1.0910244555101087	0.7880275229965221	0.11751430931246176	-0.4063978032637223	-1.350993606850622	-1.7833839300865577	-2.000295591816112
0.28	-1.1763754840163685	-0.40209427296095157	1.0924441907289264	1.0594021757429744	0.9569507694281256	1.591149231366245	0.5763924174678507	-0.06459699419962561	-0.22435750540326893	-0.023602105549748842	0.30274639984227747	0.1759088442692942	-1.8152356809052606	-3.950055498169	-4.2948860792931995	-4.428470609370343	-2.7440074081999413	0.5013717953480068	2.6094172260001898	4.509918815192364	6.17822455341598	6.396559876543407	6.282096512933393	5.820697861725598	5.772791240958277	5.4990955159981425	4.907446774195883	3.9538198818176085	3.6047013312481297	2.817679559722677	2.035098956046248	0.7371026123741657	-0.2334322368930728	-0.29027175113096604	-0.8430177590095909	-1.970227948470324	-2.2290870600665613	-1.1296267190637437	-1.0175819221760705	-1.0757676581015545	0.46813565848820105	0.9387564727597706	1.5626681247927081	1.2556338841013712	0.7639179691590812	-0.42965706332266507	-1.5498719140590111	-2.6377727840608785	-2.8422057233750877
0.28	14.785664040171099	14.056920497129155	12.588419228465277	10.583205102369341	10.227399492249475	9.29791488399426	9.209033683901438	8.52343660163865	7.3608215436203395	6.14702013651285	6.8851589889682145	6.501271838112153	5.4621074697081795	4.730470714362042	3.5229428978509247	3.431932295274642	3.757404298303726	3.553075695495558	3.473850149661537	3.319501653339934	2.309139123174532	2.626241313985517	2.5283444491356235	2.388171776418659	1.9839423682857955	2.6639755435919668	4.441757817704364	6.328138833480828	7.86870794727438	8.633135182713723	9.413216636504735	9.576442571030334	9.774039385779737	9.25670710954897	9.060226494697417	8.065628510956131	8.020304985210949	7.9628982245649595	8.152686907377927	6.833061050439682	5.911385869607251	5.984021814669113	5.112766126918558	5.1405395365326925	4.210204771919109	2.823961103548889	3.1607562036464714	3.040637458163822	1.3629155052305748
0.24	16.507794977751843	16.276985811812466	16.15054597853691	14.361562030064391	12.6329480807361	10.337949654088987	7.388280356677839	5.605335787472896	3.6698261663557474	2.1374734172678345	0.9472427817059241	0.5487101122143656	2.140987759205892	1.8877001325173808	1.5201376417646841	1.7723341752598998	1.066485765649638	0.8257169379346365	1.4165956875538797	0.818964678754341	0.27530060813257506	-1.2005236963643	-2.5933035125983324	-2.488116164528165	-2.0173437535734777	-2.206773916610139	-2.4236819095641806	-3.0697865781355844	-3.9292630128468318	-4.617265640676742	-4.027614424951544	-3.258773184079537	-2.6512200814937543	-1.9048207340360364	-1.0495957234719953	-1.4288067228074723	-0.9347422236003595	-0.0569378451333904	-0.3682500783852447	-0.9564948785884653	-2.0667207538711523	-1.6484496343485517	-2.082248196548484	-1.3199277104869438	-1.2577483673510557	-0.6813691067601795	-1.0403736710188696	-2.0131513439050863	-2.0250593611363428
0.24	-37.548565770893724	-37.899008559744686	-38.26576699811149	-38.293764985187934	-38.79681378035908	-38.72732285732707	-38.41576280751386	-39.990655405587134	-40.97403817577447	-40.51593453099339	-40.33019394958005	-38.977796442311536	-39.43959900009495	-40.03550265959059	-40.291533469785364	-39.96127792791114	-40.2957438035691	-41.01702167630761	-40.483413457250236	-41.047438515196575	-41.331193561842824	-41.915337056910744	-41.653156941355775	-41.469489899016835	-41.1517838548539	-41.77865840051202	-41.936306640969605	-41.96370017859418	-41.53134251810856	-41.933494673203896	-42.0268629944721	-41.43178876283914	-42.09529352787206	-41.535374971365485	-40.78778626271661	-38.9454293899842	-38.41519656067075	-37.32592247699472	-33.852846880475916	-32.155355567047266	-30.065583989235748	-28.200129649937153	-26.584254605548203	-24.140444646578956	-23.171714870326284	-22.50598632570842	-22.522840828836337	-21.973657656227026	-20.941982655858965
0.12	2.627896997947616	1.9627446378973588	1.321887785949059	0.9395946771283832	0.521585168892571	-1.2934016162546556	-0.9984829096724468	0.6038744450325595	-0.252544354615992	-1.8543590309287907	-2.589263842194086	-1.757072048091942	-1.979623508718987	-2.9372583737129645	-3.4296399258268195	-3.878086247736647	-4.797771540532409	-5.64424392485526	-4.631599188333794	-4.229791484597058	-5.145955699349216	-3.6536077869569255	-1.826648506987425	-1.1857354003373501	-2.066310631652968	-2.3348103887811504	-2.974285406337671	-2.535757746232079	-1.4555400669988927	-1.4083615383021169	-1.6887617057914497	-1.3701506379049704	-0.29433133815649626	-0.005188941145306103	-1.3671070423151548	-2.723939943459655	-3.117916860982575	-3.4450209208402782	-3.9442554185879715	-5.539845885636154	-6.047402596299506	-6.829905804414167	-6.070387591778797	-6.785791030769403	-6.197911153316483	-6.5297829442750555	-7.962055130747515	-8.019285773482423	-7.591558740666699
0.56	0.3222675393824872	-0.7420756298977338	-1.864381025719112	-1.9843236172321	0.2729875176680423	0.6688862548005758	1.1774818931135584	1.7871426977735965	0.5541815674214376	-0.23528933028127597	-0.595920592758965	-1.9297467457897355	-3.073877215439495	-3.0726541910950544	-4.234177743056293	-4.591802337995816	-4.326695611078669	-4.625657237517238	-4.502586266915202	-3.766669157831309	-2.597607928782743	-2.2088204274705063	-1.0830229246411989	-1.636846027565646	-1.996099003596619	-1.7306080250582738	-2.4769870443780775	-3.3526941688064085	-2.30645774700929	-1.0762827345358872	-1.0357468594324786	-1.9013141143909351	-2.8397668153506217	-3.417189912228764	-3.973469209494887	-3.933111769301213	-2.5159180530949854	-0.8139846327458926	-0.6691693631328093	-0.3295465526333814	0.9138631846022349	1.5026080020329502	0.43937966352964253	0.2038559976673966	2.0591496932267646	1.4176979624929444	1.1711867817733577	1.6156475993391979	1.4174762295229897
0.96	-3.1246160343313534	-3.104299446279967	-3.61743543039195	-3.5521075654411334	-2.4666012462306526	-2.28102828506006	-2.857177122960593	-3.102104242676873	-2.103409648258136	-2.1191460535290076	-3.3189492895160413	-3.898727468835631	-4.451782383844517	-4.157344450874049	-4.140303746634615	-3.685544719856395	-2.2318249459465562	-1.1174770943864019	-1.5925229609103155	-2.183095105580108	-2.717973152976299	-1.4583823801585112	-1.5947441022127578	-1.6637136865436446	-1.5306091383038023	-3.134897526492111	-2.93899679950124	-2.63854820240185	-0.8776362810925491	-0.79673322485651	-0.7289259001828725	-0.14730256684428866	0.48211422478777877	0.003355916707079132	-1.2507287671113545	-2.968302437986651	-3.0166669459050013	-1.237114532203421	-0.0568383646198356	-1.1033918602915662	-0.6992453225030886	-0.9563207991429579	-0.033309207576508015	0.3023731534504037	0.6508052054468578	0.0969678731953394	-0.3044667454275327	-0.5508409116769144	-0.9515503829163379
0.12	-1.379671983745645	-2.4561452959156043	-3.6466079277473185	-5.340041862552212	-6.071478417225379	-6.134879385222973	-6.626984174853625	-6.157808759399167	-5.555036764137448	-3.2025329172177734	-2.138743679482019	-2.2199405335901616	-1.8092585024649281	-0.660335569748753	-0.8457995321569456	-1.663744785005477	-1.0998966284125018	-1.6094262310343979	-2.5445336450917537	-2.684468858971357	-3.8208991364512173	-5.13746986818564	-6.047645669900007	-5.467453639402287	-6.634031262196686	-5.930353804719637	-3.9229487287351645	-1.702533329147208	-1.492614896158777	-1.5266343454701001	-2.453502239935183	-2.5442227796265513	-2.9267953035481895	-3.0807444226545826	-4.069067851806352	-5.021480416323925	-5.084630705298899	-6.315828463552663	-7.277855333384167	-7.236529095123693	-7.759448440824414	-7.701156988353418	-7.492454218074897	-6.197943473799121	-5.705508988085853	-5.639237775555294	-5.019338691548825	-4.36210960831113	-4.032523324868997
0.06	4.749220831648209	4.3815592549878986	3.740887871162535	2.9608480605920278	2.5412975154595117	2.190128849938233	2.0764722782606313	3.3495309861425824	5.492193817098347	8.106595382501418	10.333001055236885	12.025630548415947	12.256470958442911	11.33831729776437	10.322176230980318	9.378590871582205	8.452548876786686	7.897328396970195	7.383677141594674	6.104703161286054	6.8499875483509385	6.815649197695322	7.487300049068104	6.407295770813647	5.69216491351542	4.609751208151458	3.7366565524737965	2.2974379706600985	1.2033462431685038	1.4257105198215143	1.5914779655030244	1.426714019212973	1.9821667946657016	4.116151061824183	5.094338951289437	5.103305989010401	4.842892353989605	5.644350625008926	5.812859028671269	5.08386886241923	2.495400766946979	0.991363764795544	-0.35606169129930265	-0.42374799611563674	-1.2057747927457925	-1.904259987337504	-2.606088987413763	-2.9517018043945527	-3.1478779333756606
0.14	-15.123391097128	-13.24243154382458	-11.472732988604776	-11.356025462698284	-11.644040509102446	-11.684633051057588	-11.710033455934202	-11.457776492984635	-12.041449023916577	-12.945770175372168	-12.694959746097936	-11.49065246667417	-11.312459609240683	-11.360681292214174	-10.392606247110372	-8.462290503535812	-7.137146834084298	-5.163207285837984	-7.355687284695868	-10.519989243644503	-10.293709916078036	-9.61626384359083	-8.672752656689106	-6.298345081021097	-5.34349402404365	-4.1253411811911604	-4.491947155386384	-6.432743834674341	-6.67601103548558	-7.438440251920547	-8.81164697338837	-8.784829360056762	-7.118348725153027	-5.555103862714617	-3.8428545601613564	-3.3105097480293892	-1.993703788822117	-0.224781133893714	-0.44612661617274796	-1.6111028538028762	-2.2886667204144544	-2.3711011063591343	-2.058116279162803	-2.5759954000754277	-2.696902193659156	-3.162816280418596	-3.823267742098807	-4.443750303193482	-5.25909261243865
0.1	9.298739192727126	7.850507363766312	7.195202092376277	7.730034707083519	8.184690166319001	7.285615476294922	7.607296148861067	7.850042367974311	8.020874017382937	7.617832476800615	6.853298602267685	6.235512782434185	6.141014922116369	6.3942810907656025	7.527610509767385	6.709649487462556	5.838640926869047	5.05758134172595	4.607596753701586	6.63599189237155	8.678299359276522	8.913739524158004	7.966374555348111	8.434522480512754	9.035322241755267	9.412194960092066	7.27254649324837	7.731131770616287	9.182860599756282	9.384722510165147	7.5761994833850395	5.798477466586533	6.136393984756566	6.92045599932942	8.054909121648151	7.4759823821057125	6.353792728105702	5.569019621088486	5.08572315173636	5.484377117341879	4.910097246269075	4.4728640658403265	4.586080753605984	5.199362985584514	7.984576216284026	11.259730921329805	14.20146681392157	17.509525092227193	21.011629617071435
0.56	1.6366325567622226	1.4150246708781395	2.4411671691833234	2.642147949498373	2.6468725629306675	2.609481168407058	2.595555033997101	2.233250933867204	1.5151500553673287	2.038547923580026	5.352089906890825	7.552419543927272	9.660795782379395	9.571523983462072	8.040032605727106	7.233235718085226	8.315292144841052	7.855215224560055	6.375405459193509	7.255305183475386	7.463658065418116	6.674972204404952	6.435538939582095	6.2959187666847285	5.473177180700951	5.198037199497676	4.126711888263358	3.586080437015063	1.8935281776267914	1.2318175578971449	1.7058936035967065	0.6553095369878932	0.8970813078177855	0.34183354782364717	-0.5403317378398285	-0.31031373202592505	0.922950407356403	0.46369273933335364	0.5155780722072052	-0.18050244749873912	-0.3374159985685594	-0.7304849697256728	-0.48844231637791324	-0.24525144611175165	-0.09873382003847553	-0.3889539863487954	-0.6219630648719416	-1.2174066519582993	-1.8625489262739308
0.06	-8.629968816127551	-7.712556652995993	-6.2650552368394585	-6.500489696389721	-5.6319875825111225	-6.0104430801002025	-6.589721042847685	-6.668935301032732	-5.897939147680198	-6.4892760594526635	-7.353251468684739	-5.6244530431550075	-1.8706713910350743	-1.2610177654560033	-1.5746479258701669	-0.9127322486097427	-1.6082785073406427	-1.55429359330968	-0.770931360733357	-0.40916099064679656	-0.6775962219536495	-0.29453777701596096	0.8371608075365202	1.5363017741559162	0.9194178986371497	1.34521301448558	1.9368519153861854	1.5123902860832459	1.109849281764582	1.5177130774120826	0.9526905536807533	1.4928596884114569	0.8052737021933467	1.7784304250778433	1.3825519346883937	1.5190680757400656	0.9951018119788841	-0.18984236051876735	-1.4518861989615885	-2.05133300884431	-2.0757761222676123	-3.433574820609948	-2.544137883088169	-0.6898156614485629	-0.11998090417307594	-0.697497403736989	0.09931237731080955	-0.9530166927840753	-1.5132188494152814
0.28
0.48	-17.11396198131689	-16.652716209197337	-16.37336083003808	-15.322576219573207	-14.066289113914479	-13.092250389733948	-12.990268379846441	-12.50986451425463	-11.95176327635113	-11.587430867174447	-10.72752385277137	-10.014185527369747	-9.538781204515914	-8.561088364667327	-8.603504827763771	-8.055272627801415	-7.027624321291043	-6.407830577480922	-6.421880979765234	-6.689645174736327	-6.471126649870243	-5.6391475748744	-5.1711221776477885	-5.002720307966001	-4.4624954828285155	-3.6015268118148214	-3.7860858712018484	-3.566375596381107	-3.382295721198261	-3.030729806037087	-1.8976276419054159	-1.4462686646770635	-2.0398043951833387	-1.625000600148482	-1.714353355732996	-0.662112020432474	-0.4871785066567895	-0.7970477478185103	-1.7140001681697612	-1.5725736428269101	-2.536696869488054	-2.560137354218682	-1.5273585086872572	-0.7947578641137909	-0.40294502087051853	-1.5532062641108553	-3.1917753068619277	-3.4296753365824344	-2.337166906617611
0.2	7.890503024257534	8.985247701865596	8.826540875598049	8.27276387518031	7.01947875301402	6.4663441349471995	8.524722134894525	9.697860051239921	8.606535379738453	7.565865720618824	6.768041836050564	6.294963680323669	6.184726472893452	5.8885678142534985	5.522155354353295	4.738602167610871	6.11668828037498	8.062860988690439	7.381357810577491	6.4148061441041975	5.684733989773797	4.165934836771619	3.614270247157428	3.0650883916733775	2.2432666519229016	0.7539500662879277	-0.34609322345030336	0.5670307301252535	1.0793109853985143	1.5374696823116025	1.3124332243344483	1.4877971533280103	1.1525807563357162	0.5953997703213858	-0.2870748795717972	0.6567599142926426	1.7557164136844179	3.1364351109352597	4.801842365374945	6.018324792882261	5.283042837081631	4.827490506476174	3.913883215854561	2.6119390995845393	1.8288853041482085	-0.07170631071187472	-0.5158846759743838	-0.0343456871301413	3.0486249422927685
0.48	-4.2089776938194845	-2.752466766414038	-3.3942080034584734	-4.070458068894823	-4.242834621660883	-5.173559631003599	-5.388753922367449	-5.803271093117445	-6.012847718740055	-5.550312703319783	-4.867045972912244	-4.6777556304046115	-3.927133703696782	-3.63294231384873	-4.665526110488557	-5.202049542001106	-5.085686984657855	-4.74734768848856	-3.1512017775813277	-2.8306825743610844	-2.3559247049677907	-1.2416617195580102	1.4732822110528758	2.892021374190435	2.5191568249914553	3.245762955015266	4.052617881879627	2.1606650733142274	1.5411336917110603	-0.02843326334331664	-0.7847770081932595	-1.3669845705811312	-1.5851413318438787	-0.7985407189787921	-1.264656014518387	-2.323394418753743	-2.466983385388275	-2.929372160150656	-4.494629152272289	-4.158627055502528	-4.878269099344209	-5.119677550250046	-4.411228599905023	-3.784485807996532	-2.6619326552381324	-3.363113577591733	-5.059494069150361	-5.0943893810947	-3.085970879129505
0.8	-4.128893383370844	-2.7970407856226274	-1.9085176542438873	-0.8786999871746133	0.029873695533062516	-0.34053185038435885	-0.11779714648209705	0.8216897002083314	0.1247841256257658	-1.2893743697518119	-2.4997830660260902	-3.2867500828522367	-2.693088926665773	-1.7849174778521402	-0.2974792887427853	-1.0796361140644848	-1.0221009315760057	0.3089042834759468	1.8695177305265887	1.8663672588586593	1.0712081248708927	1.91037112373116	2.9027515350602613	4.696811816736954	7.8108387466901945	10.002577364833613	12.074063967176613	13.829293139042576	15.037198204387991	15.610889398418479	15.63499215472065	16.690322948999636	15.805102721254528	13.620409187869015	12.59226885979973	10.39058353991517	10.51988408100982	10.860906531292983	10.54669113905976	10.36433191167174	9.104541947557678	7.602041733124665	8.404737166088523	8.312046621994867	7.139615783591964	7.235278883182858	6.695709488154563	6.852713335750664	7.945404631781727
0.96	18.026768810124274	18.235087596994212	16.700982750958808	15.453421645635068	14.601771759956229	12.815071156458195	11.134355967797624	9.686951794153167	9.93543915434035	9.193809717740272	8.597942510869863	9.498942068481178	9.060620803568618	7.488234350285815	6.622496841988159	6.420982549575989	5.6275222958247255	6.634642815655617	7.530909375095426	6.970297550702206	7.811181292084989	5.9480129262682695	4.877059478243119	5.613634400510769	4.823484187317199	3.744724746244337	3.59652295185888	2.686406169463666	1.9971232050701673	3.591281715143701	2.4417386616550942	1.798283497371095	3.1040808911512556	3.659819270747441	4.256243721620727	5.2294494512005585	4.536448541044301	5.642778190814404	7.163690149628643	7.019179738015033	7.071335140271437	7.902137949896293	9.246373087374984	11.389425174611453	13.456205616730024	13.113676644347358	13.504139904172995	13.732414027576574	10.575785615084776
0.2	0.7993187649673104	1.281400905516449	0.17205301510631443	-1.563495148559987	-2.45662324038819	-4.233811824809742	-5.323496062346699	-5.010496408916531	-3.756746698604452	-2.769840997585746	-2.480263560981143	-3.207737724835688	-4.38907720829571	-4.487343149790355	-3.823006651046555	-2.6847310635120323	-1.535507412679273	-2.055287649844871	-0.9977642414947141	0.2889323181505574	1.3149403818135	2.9451938220546197	4.170807324134643	4.156613519548657	3.287559649163043	3.5571246710187836	3.6736074482210626	2.241634768493256	2.3673034618748403	1.078210601988829	-0.5380904740031411	-1.7837870060499057	-0.21868149620168253	-0.4916353945482115	-1.2476452908783386	-1.2779126020515434	-1.3984008554418637	-0.758109016375272	0.02340214870417867	0.2009445364328286	-1.4666616377180688	-3.7777706734203065	-4.830122402876235	-6.1202017472893	-7.366744319733122	-5.740289712149249	-4.616829095234742	-5.256834016491453	-5.014350235294337
0.4	-1.0803905534358762	-1.8067894712098962	-1.9318383595257558	-2.345234585757737	-3.780252060739798	-5.004781143597029	-6.152362823025214	-5.703931832867497	-5.341824103344393	-4.877409588488419	-6.205918936499501	-6.415937284814689	-7.324529995765957	-8.624313336967461	-8.871136484099864	-8.696578961107626	-8.027696949664488	-7.378909494776018	-7.271327602913857	-7.762358090915811	-7.639367008534791	-6.185163125695098	-5.581890723876398	-7.890665448099753	-8.723681291818565	-9.595921368637185	-9.406831874633525	-7.479066001727283	-6.088382589957234	-6.114716570782733	-6.632629520238908	-5.673771681821151	-4.880666700385959	-4.377153193674474	-5.42383582767053	-6.7091695510703175	-5.784631044835649	-5.850613679837721	-5.07785529480968	-4.5612025095935	-3.4106191470942093	0.23043419324108072	2.1088819045719163	0.3626032092040248	1.5581455333214365	1.5424037915642117	-0.6933810870607573	-2.586590685538269	-3.312767534700768
0.12	1.723976162573699	0.7465290834840559	-0.9712936737594049	-1.048455214538663	0.5804024218440702	1.7979268570339428	0.8796567994846143	-1.346553670798471	-1.7490173675154423	-1.897851440832902	-2.634829125497724	-2.147112906979636	-1.0463584316683097	0.6647550861801506	2.1412305084026286	3.160359493637749	1.99535844755804	0.9391342573053265	1.4421887537915765	1.470556638773587	0.7738153144364261	0.29729499757728206	0.24000502383474043	0.9051883149035689	1.1306643671788166	2.461741794772692	4.177543784386074	3.969359474272153	3.9290588807403566	1.7655541561100776	1.4207492876204881	1.330337668790044	1.130573931183413	2.442309086963604	3.3435508350523193	2.661629490676681	1.2284315820121705	1.3918667587516325	0.9943275546601384	0.7508527896317148	0.4777395237758384	0.12020889340720942	0.2779651564533481	2.154784543430523	2.947524999648614	2.3321961214980362	1.5509547290562011	1.4185891014478145	1.13073783067113
0.16	0.9748757064100886	2.0920819942929043	2.339775041666286	3.447893753324543	3.222074207220885	4.058810943669698	3.765433282725205	2.478232511240762	1.5774800508796005	0.3086112154100178	-1.2114006374191888	-1.956692768670905	-1.8926987372264819	-1.8263500522371316	-2.0356266148426982	-1.9102022110273964	-2.0564957384280973	-2.3629116857857966	-2.0764171059597274	-1.828357557943427	-2.7569598203602723	-2.724806780804201	-1.670522417576045	-0.9044507325293267	-0.8019937254613154	-1.148322384633957	-0.27483010280902676	-0.19532458173510747	-1.1007747629310103	-1.7612934715886652	-2.883995587234743	-2.953469821154414	-3.1669385129540615	-2.3537295562746863	-2.947972093385914	-3.5741404095096954	-3.038658626290598	-2.1037195132137825	-1.1915022613532926	-1.9572658641941203	-2.3950881040971623	-2.98202259671816	-3.790259418211413	-3.221711215390222	-2.9532543173699537	-2.9977440547795453	-2.293245889004531	-0.3410817056745117	0.18733319190462794
0.56	-23.57619597348446	-20.888070078785873	-19.693811115527026	-19.863581459192467	-20.268113493848247	-20.805753720858554	-21.56465051069013	-21.56733109252942	-19.87016420370388	-17.725681639620284	-16.681755472221504	-16.54545048188278	-16.822169806303442	-17.224125593603127	-17.982022695897463	-18.096759163661346	-18.112696830707357	-18.206584820217564	-18.641739373264436	-19.189466875948966	-19.694060246526227	-18.7009660027553	-17.181272055506234	-17.537235629186753	-16.685406993122463	-15.171903478782959	-15.266943171414361	-16.765250961466336	-17.145881726053105	-18.896334867246566	-21.037340400147862	-20.542695142410054	-18.477664976242714	-17.16781857909716	-18.148136314409847	-19.6019541005345	-19.635940777151617	-19.69956928926078	-19.68838597541852	-18.873520597003655	-19.128633247685215	-20.155046637096206	-20.568428636210157	-20.458912838154298	-20.585130826821022	-21.240520278871287	-21.755890780277568	-20.29552680782836	-19.86835276147579
[truncated: 821 more rows]
[truncated: 252 more columns]
