# Supplementary material for: Graded recruitment of pupil-linked neuromodulation by parametric stimulation of the vagus nerve
Source: Nat Commun. 2021 Mar 9;12:1539. doi: 10.1038/s41467-021-21730-2 (PMC7943774; doi:10.1038/s41467-021-21730-2)
Supplement: Supplementary file 4 — Source Data [file 41467_2021_21730_MOESM4_ESM.zip › source_data/figure_S3D.csv]

	amplitude	width	rate	eyelid_c
0	0.9	0.4	10	-0.18574926428943428
1	0.3	0.2	20	1.5410925263893631
2	0.5	0.1	5	1.2835181127868758
3	0.7	0.2	20	-0.14765828898822164
4	0.9	0.2	10	1.2749843815898139
5	0.1	0.8	20	-0.27900696048426177
6	0.3	0.1	20	0.5700013018158785
7	0.1	0.2	20	2.6827697627478084
8	0.9	0.1	20	1.8702308934356893
9	0.1	0.8	5	0.20096138655592277
10	0.7	0.2	10	-0.5473671291966653
11	0.9	0.8	10	2.1478489062096084
12	0.3	0.4	20	1.0330619110399102
13	0.9	0.4	20	2.0780689624856343
14	0.3	0.8	20	1.5067283842531207
15	0.1	0.2	10	1.3416309186875974
16	0.5	0.1	20	-0.8913104348166598
17	0.3	0.4	5	-0.1500940550088643
18	0.3	0.2	5	-1.2364635926879437
19	0.5	0.2	20	1.1723776983494467
20	0.5	0.4	20	-1.5167720640679008
21	0.5	0.4	10	0.44013058997408727
22	0.1	0.4	20	0.04832477377291333
23	0.7	0.1	10	0.8394914740063122
24	0.5	0.8	5	-0.6320741220511188
25	0.3	0.2	10	0.11813210537920682
26	0.1	0.1	10	0.6562578242522275
27	0.7	0.4	20	2.4028075731475447
28	0.3	0.8	5	-0.33822349250444006
29	0.9	0.2	5	-0.765599625954632
30	0.7	0.1	20	-0.18938193161767813
31	0.9	0.1	5	-0.3853648675478869
32	0.7	0.2	5	0.5010395336614781
33	0.7	0.8	5	1.814121018049665
34	0.7	0.8	10	3.085823369349228
35	0.7	0.8	20	0.012761522207679121
36	0.1	0.4	10	1.507930986640627
37	0.5	0.2	10	-0.6899221801705835
38	0.5	0.2	5	0.4616650558559314
39	0.9	0.4	5	-0.417780219953368
40	0.7	0.4	10	0.453593839758593
41	0.3	0.1	10	4.206733203264324
42	0.9	0.1	10	-0.16796090662009533
43	0.7	0.4	5	6.478030016240716
44	0.5	0.4	5	2.9842022603257696
45	0.3	0.1	5	-0.8659852819207359
46	0.1	0.1	5	0.8167497485873874
47	0.1	0.8	10	1.1471144795465484
48	0.3	0.8	10	-0.968418632632126
49	0.1	0.4	5	3.3177014576455193
50	0.3	0.4	10	0.2318510714247175
51	0.9	0.8	5	0.6989188847744217
52	0.5	0.1	10	-0.051049824053134074
53	0.9	0.8	20	-0.9185320575963587
54	0.5	0.8	10	-4.266008945012764
55	0.1	0.1	20	2.0396831672369125
56	0.9	0.2	20	1.047295187437225
57	0.1	0.2	5	1.9459264082883472
58	0.7	0.1	5	-0.7300574673804494
59	0.5	0.8	20	3.378874457545967
60	0.7	0.1	10	0.7777429083276743
61	0.5	0.2	10	8.244195061398207
62	0.1	0.1	10	-0.8409877512712605
63	0.3	0.2	10	1.1853426756876946
64	0.3	0.1	20	-0.8669786526632315
65	0.9	0.8	5	5.428300117116052
66	0.9	0.4	20	3.5145568582896356
67	0.1	0.1	5	-0.22742488722589194
68	0.7	0.8	5	-0.3573239154383483
69	0.3	0.4	20	-0.16549241025941264
70	0.7	0.2	10	1.728686728390219
71	0.3	0.1	10	4.049438297997304
72	0.1	0.1	20	0.20985350008090542
73	0.1	0.4	20	-0.02072813309864152
74	0.5	0.4	10	1.1457983543454517
75	0.9	0.1	10	1.510682903665467
76	0.1	0.8	5	-0.9440237184818194
77	0.9	0.4	5	-0.014032970448822013
78	0.5	0.2	20	-0.4565538241129907
79	0.7	0.1	20	7.314500986931003
80	0.3	0.8	20	3.702484480052851
81	0.3	0.1	5	-0.3917761694962749
82	0.1	0.8	10	-3.1178462092336527
83	0.3	0.2	20	0.11336173683677231
84	0.9	0.2	20	1.8165072499483834
85	0.1	0.2	5	-0.38148138414209676
86	0.9	0.1	20	0.37852172954390184
87	0.9	0.8	20	4.797431962616013
88	0.7	0.8	20	5.13605110849997
89	0.7	0.4	5	1.0962449104504994
90	0.5	0.2	5	-1.0652658167482052
91	0.1	0.4	10	-2.595658125343636
92	0.7	0.1	5	-0.9937659781740518
93	0.1	0.8	20	-0.4172299965092243
94	0.5	0.8	20	7.937600421701713
95	0.7	0.2	20	3.27563353291567
96	0.1	0.2	10	-0.0839858912942919
97	0.3	0.2	5	-1.2990335842758505
98	0.7	0.2	5	6.287192608981087
99	0.5	0.4	5	-0.40653046034741713
100	0.5	0.1	20	0.14076960129336946
101	0.9	0.4	10	-0.9855367470245149
102	0.5	0.1	5	1.381586650218761
103	0.7	0.8	10	4.385168023420338
104	0.3	0.4	5	1.4718757366282063
105	0.5	0.8	10	0.23131256568450098
106	0.9	0.1	5	5.2560317614668985
107	0.5	0.1	10	2.227721902009856
108	0.9	0.8	10	3.268344311536479
109	0.5	0.4	20	-5.668932196777668
110	0.3	0.8	10	4.138443012981934
111	0.5	0.8	5	1.6493667918513584
112	0.7	0.4	10	4.108263415516424
113	0.3	0.4	10	3.1893192869323155
114	0.1	0.4	5	0.401769363301824
115	0.7	0.4	20	-0.271831289673937
116	0.9	0.2	5	0.6578700918680589
117	0.3	0.8	5	0.04703744823855516
118	0.9	0.2	10	2.6707742462774107
119	0.1	0.2	20	3.977692822868754
120	0.1	0.2	20	-0.031712197372101514
121	0.5	0.2	10	0.647378307878256
122	0.1	0.1	10	-1.2241095757233929
123	0.5	0.1	20	1.740484606542445
124	0.1	0.8	5	0.855591678128647
125	0.7	0.4	10	4.535691982429077
126	0.1	0.2	5	2.8500090696829297
127	0.7	0.4	5	3.86040284438147
128	0.1	0.8	10	-0.6213981616802187
129	0.7	0.1	20	0.8582168211494192
130	0.1	0.4	20	2.3846550500434986
131	0.5	0.2	20	4.852679806788313
132	0.7	0.8	10	4.128841342402291
133	0.5	0.4	5	1.6857174298297792
134	0.3	0.8	20	3.488785311145314
135	0.3	0.2	10	2.4924195564568663
136	0.9	0.8	5	3.1269554230191385
137	0.5	0.8	20	3.4269584926534122
138	0.7	0.4	20	4.042519435774402
139	0.3	0.4	20	1.0251400584162358
140	0.5	0.2	5	-0.005354145962854773
141	0.3	0.2	5	0.3188108678458583
142	0.9	0.4	5	2.6861076929996717
143	0.3	0.2	20	2.129897700220633
144	0.9	0.1	10	0.4203620307964471
145	0.9	0.8	20	6.439313626929472
146	0.7	0.1	10	2.0226884238761382
147	0.3	0.4	5	0.6068052917637701
148	0.7	0.2	5	-0.29831372987768745
149	0.1	0.1	20	-0.25368234846118476
150	0.3	0.1	20	0.19942721666212648
151	0.5	0.1	10	0.03258788016924541
152	0.3	0.4	10	-1.773993209164491
153	0.1	0.8	20	1.0822006462800395
154	0.3	0.1	10	0.10202050310685351
155	0.5	0.8	10	2.1590410746613085
156	0.9	0.1	5	0.8674587225684984
157	0.3	0.8	5	1.4405399140167106
158	0.5	0.8	5	1.6499042476109835
159	0.7	0.1	5	2.276814408047329
160	0.3	0.8	10	1.1069346287619233
161	0.9	0.2	5	0.37561254251750853
162	0.5	0.1	5	3.1308560481797674
163	0.9	0.4	20	4.262266882307351
164	0.1	0.4	5	-0.9252265889107996
165	0.7	0.2	20	7.104511221114517
166	0.9	0.4	10	3.6751172569706014
167	0.1	0.1	5	0.0449158222848034
168	0.3	0.1	5	0.713303664925153
169	0.7	0.2	10	-1.1657927312688372
170	0.5	0.4	10	0.33134561819658614
171	0.7	0.8	5	1.3574725667031196
172	0.7	0.8	20	1.3507115624371373
173	0.9	0.2	20	-0.16746261978093102
174	0.5	0.4	20	1.6151734546146823
175	0.1	0.2	10	3.4100684479149628
176	0.9	0.2	10	-0.18565631373915892
177	0.9	0.1	20	5.044017970879592
178	0.9	0.8	10	8.140114237900686
179	0.1	0.4	10	-0.6153882532062198
180	0.9	0.1	5	-1.2421648560685838
181	0.9	0.8	5	2.1008464125703874
182	0.7	0.1	5	3.6094742049109687
183	0.5	0.2	5	1.7189738256361071
184	0.9	0.2	5	1.316722877208024
185	0.1	0.1	10	1.5055603898213352
186	0.9	0.2	20	-0.1287571437604349
187	0.3	0.1	10	3.8808032848218748
188	0.3	0.4	20	1.8534492290489073
189	0.1	0.4	5	-2.6245814450544316
190	0.7	0.8	10	5.005302042782734
191	0.7	0.8	5	1.8664242597349592
192	0.1	0.8	20	2.9449278395972396
193	0.9	0.4	5	4.501208441368185
194	0.7	0.4	5	4.637374721606816
195	0.3	0.1	5	-1.3410702535925676
196	0.1	0.8	10	-1.0202880123349676
197	0.3	0.2	20	0.9356235346250141
198	0.5	0.8	5	6.101698900079381
199	0.3	0.8	5	5.45113887797455
200	0.7	0.2	20	6.764749470774621
201	0.9	0.1	10	2.646557436800757
202	0.9	0.4	20	8.151869946027123
203	0.7	0.4	20	4.806865333477781
204	0.9	0.8	10	5.186187529105508
205	0.3	0.1	20	-2.0728685588086293
206	0.7	0.4	10	5.010678297881647
207	0.3	0.8	10	4.967955152980391
208	0.3	0.2	5	-0.0772465708018828
209	0.1	0.1	5	-2.5571525312173495
210	0.5	0.8	10	6.086172148819189
211	0.1	0.4	20	-2.5358281140950165
212	0.9	0.8	20	6.33862829612546
213	0.5	0.8	20	3.869051525539801
214	0.3	0.4	10	-0.4175042753104492
215	0.1	0.8	5	-1.1769160794382962
216	0.1	0.2	5	-1.1314270517359724
217	0.5	0.2	10	3.1695000390683052
218	0.7	0.2	5	6.818077535661173
219	0.9	0.4	10	0.8872991841422131
220	0.9	0.2	10	3.8752458279957143
221	0.1	0.4	10	-1.5804518461827808
222	0.5	0.4	10	4.543037591639491
223	0.1	0.1	20	-1.2291537151550394
224	0.7	0.2	10	-5.867395928889485
225	0.3	0.8	20	1.29467046944349
226	0.3	0.4	5	-0.2121690367278788
227	0.5	0.2	20	0.42683087937631825
228	0.1	0.2	20	0.14893840536571012
229	0.3	0.2	10	-0.3996259965037865
230	0.7	0.1	10	1.0085448165626651
231	0.1	0.2	10	-0.4184839920087384
232	0.7	0.8	20	2.671361073760977
233	0.5	0.1	20	1.2717909556923477
234	0.5	0.1	10	-0.956144814487935
235	0.7	0.1	20	0.8700441235209659
236	0.5	0.4	20	4.34336059865764
237	0.5	0.4	5	-0.28211828842533215
238	0.9	0.1	20	4.202079633402899
239	0.5	0.1	5	3.824729108388384
240	0.3	0.8	20	-0.23620152888062051
241	0.7	0.2	10	0.799957861636349
242	0.9	0.4	5	1.8349040826076504
243	0.9	0.8	20	-4.3178332805174975
244	0.1	0.4	10	0.21077920140960948
245	0.5	0.8	5	-0.406162281170527
246	0.7	0.1	5	-0.26938665442033916
247	0.1	0.8	5	0.7927397239740319
248	0.5	0.8	20	-1.1521814118170646
249	0.3	0.4	20	0.5204496864608554
250	0.9	0.8	5	0.14612358179136997
251	0.9	0.1	5	1.0594533606693322
252	0.5	0.2	20	3.218314867212289
253	0.1	0.1	20	-0.9208407530176359
254	0.9	0.1	10	3.2151116554923345
255	0.1	0.4	5	0.5432911206000348
256	0.1	0.1	10	-1.1200193339763072
257	0.1	0.1	5	-3.4349871236139347
258	0.7	0.8	5	3.047471675398983
259	0.5	0.4	10	1.9119731968270237
260	0.7	0.1	20	5.021528939353082
261	0.7	0.2	20	8.560284930806048
262	0.3	0.4	10	-3.576967834493889
263	0.5	0.4	5	0.7879493929043608
264	0.1	0.4	20	3.469763666402688
265	0.9	0.2	20	4.440948466028065
266	0.3	0.8	5	2.365670099716308
267	0.9	0.8	10	0.6540380652918358
268	0.1	0.2	5	0.5829335842786723
269	0.7	0.8	10	1.230891972954078
270	0.5	0.2	5	-1.7640608017782018
271	0.9	0.4	20	3.4990965364776248
272	0.7	0.4	5	1.4421728615382108
273	0.3	0.1	5	-0.31500769496318526
274	0.1	0.2	10	-3.0017344777684514
275	0.5	0.1	20	-1.7941316342332527
276	0.9	0.2	5	0.006675540560543425
277	0.3	0.1	20	-0.1343296072932958
278	0.3	0.1	10	4.093007849884559
279	0.5	0.1	5	-1.0715235818397435
280	0.3	0.2	10	1.9629368812126753
281	0.7	0.4	20	7.8133907077349605
282	0.3	0.4	5	-4.412593852591026
283	0.5	0.1	10	-1.0783880232822245
284	0.3	0.8	10	6.653013098823319
285	0.5	0.2	10	4.322714445024143
286	0.7	0.4	10	-3.3230670531958015
287	0.3	0.2	20	-2.3445709250974645
288	0.9	0.1	20	2.6605878494822903
289	0.7	0.1	10	-0.25837298996933455
290	0.7	0.8	20	-4.961025541048961
291	0.7	0.2	5	3.3688332860373578
292	0.3	0.2	5	4.115808809377061
293	0.5	0.8	10	0.9078263231710348
294	0.5	0.4	20	2.9084266689652534
295	0.1	0.2	20	3.9403332333774213
296	0.1	0.8	10	-0.5652114529208276
297	0.1	0.8	20	-1.2837643480043628
298	0.9	0.2	10	1.0715169332622985
299	0.9	0.4	10	2.345737097687472
300	0.5	0.4	5	-0.33833182398445416
301	0.5	0.1	10	-0.0798307822765576
302	0.9	0.8	10	2.9135675637490763
303	0.1	0.8	20	-0.393047259921504
304	0.3	0.2	20	0.23622830787811822
305	0.7	0.1	5	-3.870038331362112
306	0.7	0.2	10	3.4775898500032074
307	0.9	0.1	5	1.5779483296138732
308	0.3	0.1	5	-0.10593632285801036
309	0.3	0.4	20	3.512029613873281
310	0.9	0.4	10	3.527157246155724
311	0.1	0.1	5	-0.7370109036790282
312	0.7	0.4	10	2.180451893027035
313	0.3	0.1	20	-2.3284104820107085
314	0.3	0.1	10	1.3084729917613007
315	0.9	0.2	5	3.166294597957421
316	0.5	0.8	10	2.7516275286576004
317	0.5	0.1	20	0.21190120416947344
318	0.9	0.4	20	5.726392976461911
319	0.1	0.4	20	-0.4429880294181885
320	0.1	0.2	10	-1.7206014660306845
321	0.9	0.1	10	0.9459946841640274
322	0.7	0.1	20	2.524276873258314
323	0.1	0.8	5	-0.006761968127037221
324	0.3	0.2	5	0.25215105476816824
325	0.9	0.8	5	1.586298924029304
326	0.9	0.2	20	3.5658576672138267
327	0.1	0.2	20	2.6008719353562206
328	0.7	0.8	5	-0.8531238168105979
329	0.9	0.2	10	4.621451455522024
330	0.7	0.4	20	-2.595248966628965
331	0.3	0.4	10	1.0859965244338632
332	0.7	0.2	5	-0.07157621759585453
333	0.1	0.2	5	-1.1212620952737495
334	0.1	0.4	10	-1.1332566830453281
335	0.9	0.8	20	3.2202554445558
336	0.5	0.4	20	-3.6981641601238024
337	0.1	0.8	10	0.23920059535741878
338	0.1	0.1	20	-1.4485732881009454
339	0.5	0.4	10	0.357185576869659
340	0.3	0.8	10	2.6633158446469807
341	0.5	0.8	20	3.9755599816971703
342	0.5	0.8	5	2.95359220575531
343	0.7	0.8	20	3.0471876150857984
344	0.9	0.1	20	2.5980095973712913
345	0.5	0.1	5	-0.9204910473711738
346	0.5	0.2	20	1.9476920881177318
347	0.1	0.4	5	-2.2324412604679793
348	0.5	0.2	5	-1.418276158344506
349	0.7	0.4	5	-6.692932727556213
350	0.3	0.8	5	0.5783969684171417
351	0.3	0.8	20	1.5847131965232375
352	0.1	0.1	10	-0.3149392732047893
353	0.3	0.2	10	-2.0228588312357623
354	0.5	0.2	10	-0.8505410932076138
355	0.7	0.8	10	2.439566217136681
356	0.9	0.4	5	1.5868502847646777
357	0.7	0.2	20	4.195800757003612
358	0.3	0.4	5	-0.07164860308350285
359	0.7	0.1	10	1.581425812058919
360	0.3	0.1	10	-0.3563258775185041
361	0.1	0.8	20	1.7167295464452828
362	0.3	0.8	20	-1.3489075285736263
363	0.7	0.1	20	-1.2509032373942013
364	0.3	0.8	10	-0.22244633113965406
365	0.1	0.8	5	-0.7156688107879212
366	0.7	0.4	10	5.0890230386657045
367	0.1	0.8	10	-0.42655603430968725
368	0.3	0.4	20	0.5353581532910248
369	0.7	0.1	10	1.0075150301263704
370	0.3	0.1	5	1.2042079100806973
371	0.5	0.4	20	1.0404593426505322
372	0.3	0.2	10	0.9861093942708763
373	0.5	0.4	10	2.400837643524408
374	0.5	0.8	5	1.868489748539087
375	0.7	0.2	20	0.9534589797538899
376	0.1	0.2	10	-0.11310172727941747
377	0.9	0.1	5	0.07584194164724778
378	0.9	0.2	10	4.374488104244438
379	0.1	0.1	20	1.2345607034013568
380	0.5	0.1	20	-0.25054544860244476
381	0.5	0.8	10	-4.802437007139996
382	0.7	0.1	5	0.3478472646359059
383	0.9	0.4	10	1.6470940494162747
384	0.9	0.2	20	-3.0676678202178174
385	0.7	0.2	10	-0.33505687179221866
386	0.9	0.1	10	2.0765999358791554
387	0.9	0.8	5	5.36711542596464
388	0.3	0.4	5	0.6894587250728463
389	0.9	0.4	20	1.2883120654286344
390	0.5	0.2	10	-0.73186594685572
391	0.9	0.1	20	-4.322945410581047
392	0.7	0.8	5	4.256303268462945
393	0.9	0.4	5	0.8001644257533513
394	0.1	0.1	10	0.32176713013050495
395	0.3	0.8	5	-2.2377792029096852
396	0.3	0.4	10	-0.5023657033594837
397	0.7	0.4	20	3.2490048690490596
398	0.7	0.8	10	1.9769969592844916
399	0.3	0.1	20	1.1556333746794873
400	0.1	0.4	5	-0.09930473470041079
401	0.1	0.4	10	0.17361380259181125
402	0.7	0.4	5	1.0272276509242033
403	0.3	0.2	20	0.5781176930478971
404	0.5	0.2	5	1.0360902550174025
405	0.7	0.2	5	1.318615128727398
406	0.5	0.8	20	3.258306135624057
407	0.9	0.8	20	4.9449622576347245
408	0.3	0.2	5	-0.09126459885802873
409	0.1	0.4	20	2.114315445138189
410	0.1	0.2	20	2.1372898637974274
411	0.7	0.8	20	0.4899963601127162
412	0.5	0.2	20	-1.9811547359511632
413	0.9	0.2	5	2.2133828696272424
414	0.1	0.1	5	-0.5593270605453
415	0.5	0.1	10	3.5322653892496128
416	0.1	0.2	5	1.6257245415107846
417	0.5	0.4	5	3.14204092993948
418	0.5	0.1	5	0.6955769696872132
419	0.9	0.8	10	0.4177173614972176
420	0.3	0.8	10	0.17781783243646032
421	0.5	0.2	20	1.980851651460629
422	0.3	0.2	10	-0.14253600604778427
423	0.1	0.4	20	0.19530745219833534
424	0.9	0.4	5	2.299871573389023
425	0.9	0.1	5	5.056822922980707
426	0.9	0.2	5	1.4744693754459703
427	0.7	0.8	10	4.509681926003129
428	0.5	0.8	20	4.0202429354713605
429	0.7	0.8	20	2.466718975730412
430	0.3	0.1	10	-0.5481691745518305
431	0.1	0.8	5	1.7722205853117874
432	0.7	0.4	10	5.502154897993586
433	0.7	0.4	5	1.127366725570015
434	0.7	0.1	20	-1.4653223023508168
435	0.9	0.8	20	5.834972421144473
436	0.1	0.1	10	0.5806203361357838
437	0.1	0.4	10	0.10312768645682979
438	0.5	0.1	20	1.3200464672141603
439	0.5	0.4	10	1.2273986462539508
440	0.3	0.2	20	1.6245511361285203
441	0.7	0.2	20	3.490496496219693
442	0.7	0.4	20	5.30182966735183
443	0.3	0.4	5	0.7344182605606928
444	0.5	0.4	5	-0.4517498517692786
445	0.5	0.1	10	0.7025846814787329
446	0.7	0.2	10	2.4345182616173613
447	0.5	0.4	20	7.096082833076036
448	0.9	0.1	10	0.34617973484865416
449	0.3	0.8	20	3.26538752325205
450	0.3	0.1	20	-0.7854246930966493
451	0.1	0.1	20	-0.15861644207452485
452	0.7	0.1	10	-3.6116185996337933
453	0.7	0.2	5	-2.0284870793499543
454	0.5	0.2	10	1.0594594491693812
455	0.9	0.4	10	2.7148569211118243
456	0.3	0.4	20	-1.7807263706273275
457	0.1	0.8	10	0.9156630240262125
458	0.3	0.1	5	-0.6741092661888928
459	0.1	0.2	20	-0.7342768408360332
460	0.9	0.8	10	9.300073178954388
461	0.1	0.2	10	0.11119392139124784
462	0.5	0.1	5	-1.0270185063461472
463	0.1	0.1	5	2.3718108238694953
464	0.5	0.8	10	3.1387492615340307
465	0.1	0.8	20	0.06681708817432686
466	0.9	0.2	20	4.002544694214066
467	0.5	0.2	5	-0.1408259948639099
468	0.3	0.4	10	0.5276584602214562
469	0.9	0.2	10	3.724355053645672
470	0.1	0.2	5	0.0650273940396211
471	0.9	0.8	5	2.194583921511054
472	0.3	0.8	5	3.9973257969345237
473	0.7	0.1	5	2.2988883792917107
474	0.5	0.8	5	4.508269252177108
475	0.7	0.8	5	3.003911613566668
476	0.9	0.4	20	2.36663352860991
477	0.3	0.2	5	0.6546615486308802
478	0.9	0.1	20	2.0272970665718866
479	0.1	0.4	5	-6.787839109734151
480	0.1	0.2	10	2.204188567217674
481	0.5	0.4	20	-0.7117148451970685
482	0.3	0.2	5	-0.6568236873320785
483	0.9	0.8	20	7.312452005231826
484	0.7	0.4	20	1.9255563759946313
485	0.5	0.4	5	4.496187526564796
486	0.9	0.4	10	2.4392606843898363
487	0.1	0.2	20	-0.6146589360073946
488	0.7	0.2	20	7.463798455118411
489	0.5	0.8	5	5.987278360171109
490	0.3	0.8	10	8.436236090069764
491	0.7	0.4	5	5.54852062933322
492	0.5	0.1	20	-0.5388891529098743
493	0.5	0.2	5	-0.5249368948136972
494	0.1	0.4	20	1.7073151988092512
495	0.5	0.2	20	5.09015413950987
496	0.7	0.2	5	2.285353937958366
497	0.7	0.1	5	0.003138206237300878
498	0.9	0.2	20	6.9863879956753365
499	0.9	0.4	20	4.957049502129951
500	0.3	0.4	5	0.030882677058999164
501	0.5	0.1	10	-0.540861009648113
502	0.1	0.8	5	-0.4200549357741732
503	0.7	0.1	20	-0.26269859027076947
504	0.7	0.1	10	-0.3907333509266735
505	0.1	0.4	5	-0.1381449734238931
506	0.9	0.8	5	5.864719826306601
507	0.5	0.1	5	-0.398825447458508
508	0.1	0.8	20	1.4835289590931122
509	0.5	0.2	10	0.0755623145718598
510	0.3	0.8	20	6.568038144842086
511	0.9	0.2	10	0.6413309046386821
512	0.1	0.4	10	2.322558238864076
513	0.9	0.2	5	-0.7315150651210125
514	0.5	0.8	20	5.641287046660759
515	0.9	0.8	10	6.561920549042698
516	0.3	0.1	5	-1.055532364126977
517	0.7	0.8	20	8.135407699034937
518	0.3	0.1	10	-0.09133492737003657
519	0.5	0.8	10	8.160972904645375
520	0.1	0.8	10	1.0416255597265245
521	0.5	0.4	10	0.4431986382084361
522	0.1	0.2	5	-0.5957110759524191
523	0.1	0.1	10	-1.9420519781505625
524	0.3	0.2	10	-2.258175207111048
525	0.3	0.4	20	-0.711385417440507
526	0.7	0.4	10	5.607886270549496
527	0.7	0.2	10	9.476654935457185
528	0.1	0.1	20	-0.057897859823858866
529	0.3	0.8	5	1.0326543898375888
530	0.1	0.1	5	1.091007589841885
531	0.3	0.4	10	0.13587386107181665
532	0.9	0.4	5	13.145153244134704
533	0.7	0.8	5	8.317928811559536
534	0.7	0.8	10	11.704776546105078
535	0.3	0.2	20	-2.402930773853301
536	0.9	0.1	20	0.07128933548705518
537	0.3	0.1	20	-2.5337333929996735
538	0.9	0.1	10	-0.06216946286994851
539	0.9	0.1	5	-2.138017959817887
540	0.7	0.1	5	-0.0400815571001516
541	0.7	0.2	20	4.993814345610277
542	0.7	0.2	10	2.1476327131217925
543	0.7	0.8	10	5.689385792437079
544	0.1	0.2	20	-0.8187510475922526
545	0.3	0.8	10	2.4589777316907977
546	0.9	0.4	5	1.2355289729932863
547	0.9	0.2	10	0.27679527062995035
548	0.1	0.1	5	-1.198380809695525
549	0.5	0.8	5	-2.111454981414038
550	0.5	0.4	5	-0.03136374534476438
551	0.3	0.1	20	0.025606556235523215
552	0.3	0.8	20	8.753508697958335
553	0.7	0.2	5	1.3218122494717974
554	0.5	0.1	20	0.8509984628916651
555	0.9	0.4	20	9.822932022022913
556	0.7	0.4	5	1.0326357707844203
557	0.1	0.4	20	-0.5301984722540709
558	0.3	0.4	10	-0.8677488038720718
559	0.1	0.2	10	-1.2191469901688254
560	0.3	0.2	10	-1.384734669507223
561	0.3	0.1	5	-0.20006954721642956
562	0.3	0.2	20	5.528215038005754
563	0.9	0.1	5	3.4157543026974118
564	0.5	0.4	20	6.256345212306947
565	0.7	0.4	20	8.65617266516188
566	0.7	0.1	10	-0.5872618486217736
567	0.7	0.8	20	5.44067564408909
568	0.1	0.1	10	0.6405858676200129
569	0.1	0.4	10	-1.755002325625929
570	0.7	0.1	20	2.772814145025558
571	0.5	0.2	10	-0.892226072684835
572	0.1	0.4	5	-0.9604587754540095
573	0.1	0.2	5	-0.5822486968760074
574	0.3	0.8	5	1.3653662449643011
575	0.3	0.4	5	0.011054772687236536
576	0.5	0.8	20	12.043758673108025
577	0.3	0.1	10	-1.383145713598413
578	0.3	0.2	5	-0.7968619472947047
579	0.5	0.8	10	10.905828142943376
580	0.5	0.1	10	-0.22793879358955316
581	0.9	0.1	10	0.17282935376348973
582	0.9	0.8	10	5.188622599604132
583	0.9	0.1	20	1.047363849374383
584	0.5	0.1	5	-0.3015228927156315
585	0.5	0.4	10	0.6116264580973052
586	0.1	0.8	10	0.600527356818052
587	0.7	0.4	10	1.9997315886580633
588	0.7	0.8	5	3.145208296818275
589	0.5	0.2	5	-0.579390166367622
590	0.9	0.8	20	2.54494947428387
591	0.5	0.2	20	-0.24285886171232285
592	0.1	0.8	5	2.7895857747759223
593	0.1	0.8	20	1.0291410285543563
594	0.9	0.8	5	1.0354143047749922
595	0.1	0.1	20	-0.01975529041428814
596	0.3	0.4	20	-0.7272359023229829
597	0.9	0.2	20	6.362117773931528
598	0.9	0.2	5	1.2453793535605246
599	0.9	0.4	10	10.16223969599472
600	0.5	0.8	20	1.3029295760484914
601	0.3	0.2	10	0.23021900374284066
602	0.1	0.8	5	-1.040334016539445
603	0.9	0.4	10	3.34452028626567
604	0.1	0.4	20	-1.247617754330948
605	0.9	0.1	5	0.24067986267482055
606	0.9	0.2	10	7.1399970491331555
607	0.1	0.2	5	0.7899071790010854
608	0.3	0.8	20	7.025339179123241
609	0.9	0.4	5	7.202625096656378
610	0.1	0.2	10	-0.4064130778773425
611	0.7	0.8	5	7.367534792222452
612	0.1	0.4	10	-0.8465984370291917
613	0.7	0.2	5	1.6475672153340746
614	0.7	0.8	10	6.54646720183943
615	0.5	0.4	5	3.1199918394597574
616	0.7	0.4	20	9.306711999209403
617	0.9	0.1	20	3.892868899921641
618	0.1	0.1	5	-0.28576477287199076
619	0.3	0.8	10	-0.3007787371699866
620	0.7	0.1	5	-0.8676762420636734
621	0.9	0.1	10	2.707887623516827
622	0.3	0.2	5	-0.4671786386400498
623	0.5	0.8	10	5.329098847677743
624	0.3	0.2	20	-0.8687088905745597
625	0.1	0.1	10	-0.7106762354413814
626	0.5	0.1	20	-2.501374691873975
627	0.3	0.4	5	-2.962678126098245
628	0.3	0.4	20	-1.5619043780318442
629	0.3	0.8	5	5.550090369884888
630	0.7	0.1	20	0.1659334982983829
631	0.1	0.1	20	-1.5449639948667802
632	0.7	0.8	20	5.629292981313505
633	0.9	0.8	5	5.064510005725044
634	0.5	0.4	20	5.881922375691884
635	0.7	0.1	10	-0.2153430338484572
636	0.7	0.2	20	5.766581477599674
637	0.5	0.4	10	7.271588427214789
638	0.5	0.8	5	6.52801555161942
639	0.7	0.4	10	8.258533602757627
640	0.7	0.2	10	3.3415675408677057
641	0.5	0.1	5	0.7480284148176501
642	0.9	0.2	20	10.358017936565881
643	0.9	0.2	5	7.237840933949256
644	0.3	0.1	10	0.4892575997460238
645	0.9	0.4	20	7.390016962180852
646	0.7	0.4	5	5.871493729446824
647	0.3	0.1	20	-0.8969765973151365
648	0.9	0.8	20	10.335190722489484
649	0.3	0.1	5	1.4689290884179016
650	0.5	0.2	10	-0.6399279238017588
651	0.1	0.2	20	-1.5695848163357713
652	0.3	0.4	10	-5.859869643728992
653	0.5	0.1	10	0.6135706728364418
654	0.1	0.4	5	-2.8792774255912352
655	0.1	0.8	20	-2.647399607839313
656	0.5	0.2	5	-1.8400018574958859
657	0.9	0.8	10	8.437909573401605
658	0.1	0.8	10	10.003901366566696
659	0.5	0.2	20	-0.3532050215706999
660	0.9	0.4	5	0.8418178409839285
661	0.7	0.8	10	4.511392659983354
662	0.7	0.1	10	3.475431393611771
663	0.9	0.8	5	-0.018615316095633716
664	0.5	0.2	5	-0.4508820468127581
665	0.7	0.1	20	-0.8490370173076354
666	0.7	0.4	10	3.0684107435680517
667	0.1	0.1	10	-3.0093843949876167
668	0.9	0.4	10	11.85216649012627
669	0.3	0.4	5	-1.050804495656676
670	0.3	0.1	20	0.5264978379640244
671	0.1	0.4	10	-2.3141578765355977
672	0.1	0.1	5	-1.942118520023934
673	0.3	0.4	10	-1.9919315258501875
674	0.5	0.4	5	-1.6829987191339484
675	0.1	0.8	5	0.19886474732282267
676	0.9	0.2	20	5.825940185621329
677	0.3	0.8	10	-1.5000242893746094
678	0.9	0.4	20	8.972169746099729
679	0.3	0.2	20	-1.8562930329191172
680	0.3	0.2	10	-0.736110765960845
681	0.7	0.2	20	0.5036567442291844
682	0.9	0.1	20	-3.4175868115290573
683	0.3	0.2	5	2.6791188680536404
684	0.5	0.1	10	-2.414636939762607
685	0.5	0.4	10	-3.372759451646686
686	0.1	0.4	20	-1.2173454941978434
687	0.5	0.2	20	1.1704842967037727
688	0.9	0.2	10	0.8194371660090063
689	0.5	0.1	5	-4.274905965317178
690	0.3	0.4	20	-0.0969801178437848
691	0.5	0.1	20	1.0905980922272391
692	0.1	0.4	5	-2.4909926443217945
693	0.9	0.8	10	8.040452600513072
694	0.1	0.8	20	-3.150319737926461
695	0.7	0.8	5	0.07289466010747159
696	0.9	0.8	20	9.037586388650285
697	0.5	0.8	20	8.792529696640656
698	0.7	0.8	20	2.712355343717892
699	0.7	0.1	5	-2.2728738265926527
700	0.7	0.2	10	0.3098292493810222
701	0.3	0.8	5	-6.009998147812347
702	0.5	0.4	20	9.235042992903882
703	0.1	0.2	5	0.3817497936275922
704	0.9	0.1	10	-2.9069853644997146
705	0.3	0.1	10	-1.1409028436857316
706	0.9	0.2	5	4.2710865387874914
707	0.7	0.4	5	0.7384344003281624
708	0.1	0.2	20	-1.7636362411022874
709	0.5	0.2	10	-0.9295464799944373
710	0.7	0.4	20	-3.0841893789900947
711	0.1	0.1	20	-1.3170329597634165
712	0.5	0.8	10	2.7984236995615728
713	0.9	0.1	5	-0.2895499233527685
714	0.5	0.8	5	1.8582472965910712
715	0.1	0.8	10	-1.900709422150154
716	0.1	0.2	10	-0.34409439054539526
717	0.3	0.1	5	-1.6150156291845938
718	0.7	0.2	5	-0.9647685944622868
719	0.3	0.8	20	2.4568577397401494
720	0.3	0.1	5	-0.041303399216872094
721	0.9	0.8	10	3.461228784647723
722	0.7	0.8	10	8.207460276382236
723	0.5	0.1	20	0.7146072533537335
724	0.3	0.2	20	-1.217075270755437
725	0.7	0.1	10	1.946407277144841
726	0.3	0.4	10	-0.7747414784320448
727	0.9	0.4	20	5.2285227225061455
728	0.7	0.8	5	-1.9141174252133268
729	0.9	0.1	5	-2.7890248859655777
730	0.7	0.4	20	10.598349548526086
731	0.3	0.4	20	8.658365422826522
732	0.5	0.8	10	10.132439857692422
733	0.9	0.4	10	9.426353431951643
734	0.5	0.8	5	9.984322086140581
735	0.5	0.2	10	6.896372529045289
736	0.3	0.8	5	4.795444059924765
737	0.1	0.4	20	-2.6617101775159835
738	0.3	0.2	10	-0.5112745096567775
739	0.1	0.1	20	-2.850633715051151
740	0.7	0.4	5	11.046510394559832
741	0.3	0.8	10	12.65575273021763
742	0.1	0.8	20	8.400583371186094
743	0.9	0.8	5	21.270683041284684
744	0.9	0.2	5	10.05485394663809
745	0.3	0.1	20	10.040097722013828
746	0.5	0.8	20	11.339423410591177
747	0.1	0.8	10	0.643037289247431
748	0.3	0.2	5	-2.4777701913567434
749	0.5	0.2	5	3.8041749964333462
750	0.9	0.1	10	-1.1594476942301686
751	0.9	0.2	10	11.805926698971549
752	0.5	0.1	5	9.23754013655011
753	0.7	0.2	5	6.300454954209494
754	0.5	0.1	10	0.4932334960093332
755	0.7	0.1	5	-1.744465891127959
756	0.1	0.1	10	-0.6299655393873689
757	0.3	0.8	20	18.807984213230935
758	0.9	0.8	20	21.721238636507792
759	0.3	0.1	10	-2.183086155483963
760	0.1	0.1	5	-0.8260995774052233
761	0.7	0.1	20	1.4761708396843325
762	0.1	0.2	5	2.4376928241056124
763	0.7	0.2	10	12.865866322873172
764	0.3	0.4	5	-6.2132062800691195
765	0.9	0.2	20	9.303228716649786
766	0.5	0.2	20	17.88703930101115
767	0.1	0.4	5	-1.8466234527038559
768	0.7	0.2	20	16.317471177702032
769	0.9	0.4	5	17.41033236177634
770	0.5	0.4	5	4.139463426866177
771	0.7	0.8	20	12.863630969111945
772	0.1	0.8	5	-3.9034921300244836
773	0.1	0.2	10	2.990769653237928
774	0.7	0.4	10	30.55319559620159
775	0.5	0.4	20	14.286564568247265
776	0.1	0.4	10	-2.129724370258307
777	0.5	0.4	10	32.995385868603876
778	0.9	0.1	20	16.99730056986474
779	0.1	0.2	20	-2.2181937668375244
780	0.3	0.2	20	1.8368108033814572
781	0.7	0.4	5	1.0313707638210623
782	0.5	0.8	5	-1.3388806700683347
783	0.1	0.2	20	0.02837950326987837
784	0.9	0.8	10	0.9617600022793837
785	0.1	0.8	5	2.503126453789358
786	0.1	0.4	5	0.1033701673514571
787	0.1	0.8	10	1.6450283305249513
788	0.9	0.1	10	0.5934110012376497
789	0.7	0.2	5	0.6392470676269859
790	0.3	0.8	20	-0.5600392196582078
791	0.5	0.2	5	1.540202656064345
792	0.1	0.1	10	0.21110464302088516
793	0.3	0.1	20	-0.9909782114415826
794	0.7	0.8	5	0.32022755350209664
795	0.1	0.1	5	-0.4107423961552179
796	0.5	0.2	10	1.5777199958914103
797	0.7	0.8	20	5.342194835133629
798	0.9	0.1	20	-1.4335983391974132
799	0.1	0.2	5	0.787053153022498
800	0.9	0.2	10	10.377714314128406
801	0.3	0.4	10	-0.7674826632127214
802	0.1	0.2	10	-1.0753609300463562
803	0.9	0.4	20	7.1911674283820215
804	0.3	0.8	5	-1.7028441191154169
805	0.9	0.4	5	2.520541827814773
806	0.9	0.1	5	0.3263645540336686
807	0.9	0.2	5	0.839951129610002
808	0.7	0.1	5	-0.029587164445729286
809	0.7	0.4	20	2.7164906406914007
810	0.7	0.8	10	2.813313540003996
811	0.3	0.4	5	-1.902208485937802
812	0.5	0.1	20	1.4542811323721754
813	0.7	0.4	10	3.0103621784188306
814	0.3	0.1	10	-0.8905349166421512
815	0.9	0.8	20	8.335739351801587
816	0.7	0.2	20	1.921431049050181
817	0.5	0.4	10	6.396308319102667
818	0.5	0.1	10	-0.09948484700812976
819	0.3	0.4	20	1.030498237347775
820	0.5	0.8	20	10.303595673418025
821	0.1	0.4	10	-1.4884775823485796
822	0.5	0.1	5	-2.626692423022238
823	0.3	0.2	10	-1.2889046298953577
824	0.3	0.1	5	0.3474044859284522
825	0.9	0.2	20	0.6701093520311225
826	0.1	0.4	20	-0.7851264367284365
827	0.3	0.8	10	6.248483379389848
828	0.5	0.4	5	2.138703889470518
829	0.5	0.2	20	4.73207471791963
830	0.5	0.8	10	0.8269910323079799
831	0.9	0.4	10	2.0939615561234266
832	0.3	0.2	5	0.12041821934865915
833	0.1	0.8	20	-0.12070010036523726
834	0.1	0.1	20	0.07324114604071141
835	0.5	0.4	20	-21.814427372575516
836	0.9	0.8	5	3.5392510500596064
837	0.7	0.1	20	-1.5933881921525046
838	0.7	0.1	10	1.4893994954875698
839	0.7	0.2	10	-0.9649345958421893
840	0.1	0.2	5	1.69571110490255
841	0.9	0.1	5	2.1128082671034036
842	0.3	0.2	5	-2.210570879382084
843	0.1	0.2	20	-1.196386118728391
844	0.7	0.4	5	4.583755141388808
845	0.1	0.4	5	1.9204846177661086
846	0.9	0.4	5	2.3727090518390703
847	0.1	0.1	5	-0.7078016157486484
848	0.5	0.1	10	-1.4979358219583432
849	0.3	0.1	10	-1.3730215938401376
850	0.7	0.2	10	5.852355240272484
851	0.5	0.2	5	-2.521045585053642
852	0.3	0.8	5	1.751605214962904
853	0.1	0.2	10	-1.1318515600252823
854	0.1	0.4	10	3.1548906644684998
855	0.5	0.1	20	0.1517764906400192
856	0.5	0.1	5	0.7798325539163802
857	0.7	0.4	10	8.119230060222119
858	0.7	0.1	5	3.133961861306517
859	0.7	0.2	20	5.771626563408741
860	0.9	0.1	20	3.120673869111494
861	0.1	0.8	10	-3.620505524207484
862	0.7	0.8	20	7.564926302655072
863	0.3	0.1	5	-2.954381209568073
864	0.9	0.4	20	6.348415104867076
865	0.5	0.4	10	1.213065840776956
866	0.1	0.8	5	1.0195343460742627
867	0.7	0.1	20	0.5032518748883454
868	0.3	0.4	20	6.842711587127219
869	0.7	0.8	5	-0.6369218364642464
870	0.3	0.4	5	10.132628268755685
871	0.3	0.8	20	6.152631096203326
872	0.5	0.2	20	-1.1301711451804906
873	0.7	0.2	5	0.6715384195057688
874	0.9	0.4	10	6.395031847096567
875	0.9	0.8	20	4.270903646794821
876	0.9	0.1	10	-0.08266312425647016
877	0.9	0.2	5	6.192196622221289
878	0.9	0.8	5	10.781368307181777
879	0.1	0.8	20	-0.45617638640603886
880	0.9	0.8	10	-0.12605075502212415
881	0.7	0.1	10	4.31947273256838
882	0.3	0.8	10	-3.048421217023227
883	0.5	0.8	5	4.936800199031042
884	0.3	0.4	10	3.6296285023923573
885	0.5	0.8	10	6.454889103454541
886	0.9	0.2	20	8.920386373184646
887	0.3	0.2	10	4.932581198162438
888	0.9	0.2	10	9.769946661126921
889	0.3	0.2	20	-1.4246756438525985
890	0.7	0.4	20	4.915802532752508
891	0.5	0.4	5	-1.5883441724805074
892	0.5	0.4	20	13.522409042090045
893	0.1	0.1	10	-3.6836953580208363
894	0.1	0.1	20	-1.1589325025081845
895	0.7	0.8	10	8.102128414553118
896	0.5	0.2	10	-0.22891988022771947
897	0.3	0.1	20	-4.306216838970807
898	0.5	0.8	20	18.81620259510741
899	0.1	0.4	20	3.4482772579962244
900	0.7	0.8	10	8.111550949384098
901	0.9	0.2	5	5.395891991135995
902	0.5	0.2	20	3.443717863137641
903	0.5	0.8	20	4.223783195315685
904	0.9	0.8	10	7.08180616210438
905	0.9	0.4	10	1.9569906727001225
906	0.9	0.1	5	0.6894204988254273
907	0.1	0.2	5	0.8598935070298381
908	0.9	0.1	10	7.691519089575943
909	0.1	0.8	20	1.0316331323413301
910	0.1	0.1	20	4.038683500332432
911	0.7	0.1	20	-1.1228349738878691
912	0.9	0.1	20	5.1806736461867775
913	0.5	0.1	20	-0.5551870844651745
914	0.3	0.4	10	7.803926848603695
915	0.1	0.1	5	-3.3937286259215647
916	0.9	0.4	5	14.755665576596279
917	0.5	0.8	10	8.65088503792161
918	0.3	0.2	20	5.74062398256547
919	0.7	0.1	5	-0.5920953524743418
920	0.7	0.4	5	7.009866374549951
921	0.9	0.8	5	10.521612418218364
922	0.3	0.1	5	-0.16720296731066142
923	0.7	0.2	5	8.188974032487419
924	0.5	0.2	10	-1.0737062231014232
925	0.5	0.1	10	-2.0127937339685076
926	0.3	0.4	5	8.341397846871653
927	0.5	0.1	5	5.896003324948591
928	0.3	0.2	5	-2.341193780131226
929	0.1	0.4	20	-1.2676853769256358
930	0.5	0.4	5	3.753080040378487
931	0.1	0.4	5	0.8081311351683027
932	0.9	0.2	10	6.471573287976815
933	0.1	0.8	5	-4.431749876555394
934	0.7	0.8	20	29.55359251101552
935	0.3	0.1	10	-0.9447801954507131
936	0.1	0.8	10	-0.3039925849440035
937	0.1	0.2	10	-2.2386581192461
938	0.7	0.2	10	18.299903286092977
939	0.1	0.2	20	-1.548650126206434
940	0.7	0.4	20	14.362561622499953
941	0.9	0.4	20	16.836095491772934
942	0.5	0.2	5	2.9212509978192234
943	0.9	0.2	20	15.48995817880145
944	0.1	0.1	10	-1.9195062857173095
945	0.1	0.4	10	-2.2804311968611444
946	0.3	0.2	10	-4.753874016555024
947	0.5	0.4	20	15.664439154896819
948	0.3	0.1	20	14.397280883442095
949	0.3	0.8	20	1.9256573448704408
950	0.3	0.8	10	8.13710918848361
951	0.7	0.4	10	16.02255494550695
952	0.9	0.8	20	14.296987993320915
953	0.3	0.4	20	13.416174800463525
954	0.5	0.8	5	17.01771764499059
955	0.7	0.2	20	14.949504221046338
956	0.7	0.1	10	-0.08974658013709025
957	0.3	0.8	5	2.2775127935939476
958	0.7	0.8	5	8.026659584443541
959	0.5	0.4	10	8.091151991950591
960	0.3	0.2	5	-4.714830330275792
961	0.7	0.8	20	1.6647288065704053
962	0.1	0.4	20	-3.2159080414146004
963	0.7	0.4	20	-3.1927179268872266
964	0.9	0.4	5	-1.2986820875913079
965	0.5	0.2	10	-1.0568987748874061
966	0.1	0.1	10	-1.6826557016965324
967	0.9	0.8	10	-0.7803686001341976
968	0.3	0.2	20	-2.104603559169533
969	0.9	0.8	20	0.23098486592704504
970	0.3	0.4	10	-1.1497720093963952
971	0.5	0.4	20	-1.5567456624094564
972	0.7	0.1	20	3.798318185970796
973	0.7	0.2	10	2.334375449160074
974	0.9	0.1	20	-0.4324610714227006
975	0.7	0.1	5	1.8846370654746138
976	0.5	0.8	5	-1.8694996454954946
977	0.9	0.2	5	-0.9178369576965739
978	0.5	0.1	10	-1.6570381828399334
979	0.9	0.8	5	1.9875988306039734
980	0.7	0.2	5	-0.5637900056868048
981	0.3	0.2	10	0.912399696980458
982	0.1	0.2	20	1.0507568507782317
983	0.3	0.1	10	2.4724438689109682
984	0.1	0.2	10	-0.8452626004171773
985	0.5	0.8	10	1.7954555439203954
986	0.7	0.2	20	-0.5559532278755341
987	0.9	0.2	20	-0.993498711424877
988	0.3	0.8	20	1.7481271251927204
989	0.5	0.2	20	0.3552609475266557
990	0.1	0.2	5	1.2233656103750796
991	0.3	0.8	5	0.8406981002416742
992	0.1	0.1	20	2.0959955451815837
993	0.3	0.1	20	0.6698478119386664
994	0.1	0.8	5	0.6174286946417915
995	0.1	0.8	20	-0.13891183916958205
996	0.5	0.1	20	1.3859841030578668
997	0.3	0.8	10	2.406162974971016
998	0.5	0.4	10	-2.206711326069801
999	0.1	0.8	10	-4.003421058727962
1000	0.3	0.1	5	-3.4970913592519217
1001	0.7	0.8	10	-4.740167315186758
1002	0.1	0.4	5	-2.2482358514715948
1003	0.5	0.1	5	5.4303581736969555
1004	0.5	0.2	5	-1.8820638852654463
1005	0.9	0.1	10	-1.6582174478262743
1006	0.7	0.1	10	-4.311138916259571
1007	0.3	0.4	5	10.318449965439214
1008	0.5	0.4	5	-1.0553219649920162
1009	0.5	0.8	20	-2.1538473871826387
1010	0.9	0.2	10	5.661643539075994
1011	0.1	0.1	5	-0.6141246919716057
1012	0.7	0.4	10	2.23292977515014
1013	0.9	0.4	10	-20.70608020194095
1014	0.1	0.4	10	-6.308198051291026
1015	0.9	0.4	20	-0.08527279838126045
1016	0.7	0.4	5	-4.91054164486917
1017	0.7	0.8	5	-2.6664602825029657
1018	0.3	0.4	20	-4.5611129580954906
1019	0.9	0.1	5	-4.565730256673793
1020	0.5	0.1	5	-2.3155414883686514
1021	0.1	0.2	5	-0.44310694372271175
1022	0.5	0.8	5	-1.7711710031986634
1023	0.5	0.8	10	-1.8396192602296546
1024	0.5	0.4	10	0.014768134507807673
1025	0.7	0.1	20	-1.5504202665499882
1026	0.5	0.8	20	-1.205318947819224
1027	0.7	0.4	5	-0.21820155962577203
1028	0.7	0.1	10	-2.395857240947885
1029	0.7	0.2	10	-2.2862263404561807
1030	0.5	0.1	10	8.70078039732843
1031	0.1	0.2	20	-1.8748984928044061
1032	0.5	0.4	20	-0.24327750226735922
1033	0.3	0.8	5	9.176067565141434
1034	0.1	0.2	10	-0.47946697988506326
1035	0.3	0.4	20	2.7200017717263387
1036	0.9	0.8	20	4.951819399846834
1037	0.9	0.1	20	2.3101148064110264
1038	0.5	0.1	20	-0.3585120050069879
1039	0.3	0.4	5	-0.725129720725894
1040	0.9	0.8	10	4.179208610688047
1041	0.1	0.8	5	-1.3174766370564477
1042	0.1	0.4	10	-1.5761955834687695
1043	0.9	0.8	5	-2.795209059778462
1044	0.5	0.2	20	-1.892375823266799
1045	0.9	0.1	10	4.025987310437926
1046	0.1	0.4	5	0.8568887964185032
1047	0.5	0.4	5	-2.7308122503264345
1048	0.7	0.8	20	7.546406470791761
1049	0.9	0.2	20	7.146864338231939
1050	0.5	0.2	10	-3.0899569481548324
1051	0.3	0.8	10	-5.064215880011357
1052	0.7	0.4	10	-0.7746701885155498
1053	0.3	0.2	5	0.2160334792185825
1054	0.3	0.8	20	-0.9197260664383693
1055	0.3	0.2	10	8.678132337770235
1056	0.9	0.4	10	4.799147559014455
1057	0.1	0.1	10	1.0205127080584795
1058	0.9	0.1	5	-3.4786904141606634
1059	0.3	0.2	20	-1.5642703281613377
1060	0.9	0.4	5	-1.9406850602365253
1061	0.9	0.2	5	1.2891511722898361
1062	0.7	0.1	5	-0.7974667924826182
1063	0.9	0.4	20	2.900386939336217
1064	0.7	0.8	5	3.6945084791160774
1065	0.3	0.1	10	-0.801050139457951
1066	0.7	0.4	20	-0.6995867156200521
1067	0.3	0.1	20	-1.509706319506769
1068	0.7	0.8	10	3.5892235158572987
1069	0.5	0.2	5	1.8594946443681195
1070	0.1	0.8	10	1.4882758213626648
1071	0.1	0.1	5	-3.1662306926974786
1072	0.3	0.1	5	-1.2443419136361609
1073	0.1	0.4	20	0.1198394116020669
1074	0.1	0.8	20	0.06515831822840568
1075	0.3	0.4	10	1.8972437437339558
1076	0.9	0.2	10	-0.4400400535051645
1077	0.7	0.2	5	0.48000679835942783
1078	0.1	0.1	20	-3.3701626663551973
1079	0.7	0.2	20	0.4993515031769826
1080	0.3	0.1	10	3.38068038004044
1081	0.7	0.4	20	3.4837920215432057
1082	0.1	0.1	20	12.650313145192609
1083	0.1	0.2	5	0.8538160136510786
1084	0.5	0.8	5	-1.1063254354302163
1085	0.1	0.2	20	-2.023650543829154
1086	0.9	0.2	10	3.1997407614109914
1087	0.1	0.8	10	1.2420693694443141
1088	0.9	0.4	5	-1.4411699099308013
1089	0.7	0.2	10	-0.8099059499387078
1090	0.5	0.1	10	0.31357705100906763
1091	0.5	0.8	10	5.006035203311875
1092	0.9	0.8	10	6.69710058456309
1093	0.3	0.8	20	-0.5177795553683673
1094	0.3	0.8	10	1.9241690637458664
1095	0.3	0.4	5	-0.3662380940785237
1096	0.7	0.1	20	1.2131386378938434
1097	0.1	0.4	10	-1.5172978148386917
1098	0.7	0.2	20	0.20432878262090703
1099	0.1	0.4	20	-0.3071176584979387
1100	0.1	0.4	5	-1.984966896771196
1101	0.5	0.1	5	1.0006101025646181
1102	0.1	0.1	10	-0.25208787437756364
1103	0.5	0.2	20	-0.6398247005713369
1104	0.7	0.1	10	1.0857831751121392
1105	0.9	0.8	20	6.47393214535826
1106	0.5	0.4	10	0.3774355370611868
1107	0.3	0.8	5	-7.230129152442693
1108	0.5	0.1	20	1.3976980334518319
1109	0.9	0.2	5	4.447644500633761
1110	0.3	0.4	20	1.7282354418400092
1111	0.7	0.4	10	19.75842918679472
1112	0.7	0.8	5	5.514374725218545
1113	0.9	0.1	20	1.3990318605514336
1114	0.7	0.8	20	6.9339172701932315
1115	0.5	0.8	20	2.909108891165502
1116	0.7	0.2	5	6.411270301798298
1117	0.5	0.2	10	-1.0150455018319402
1118	0.9	0.8	5	4.605566042001376
1119	0.9	0.2	20	-0.24222629860727452
1120	0.5	0.4	20	5.274258909235946
1121	0.3	0.1	5	4.623159400258052
1122	0.9	0.4	20	-8.283392055906432
1123	0.7	0.4	5	0.7784015816328509
1124	0.9	0.1	5	2.3283304406218654
1125	0.7	0.1	5	1.23933210910314
1126	0.7	0.8	10	4.2938059753670075
1127	0.9	0.4	10	6.407643897977502
1128	0.1	0.8	5	2.008689113482733
1129	0.9	0.1	10	-6.730983752498867
1130	0.1	0.2	10	1.9361957528605753
1131	0.3	0.2	10	0.6608305207807135
1132	0.5	0.2	5	-8.192302553293636
1133	0.5	0.4	5	-0.6581576302244532
1134	0.1	0.1	5	1.5546763295997224
1135	0.3	0.2	20	4.260735576077028
1136	0.1	0.8	20	0.8836260222056289
1137	0.3	0.4	10	-0.24655566596574197
1138	0.3	0.2	5	-2.999332208388136
1139	0.3	0.1	20	-0.8348398795797038
1140	0.1	0.1	10	-8.829010999478122
1141	0.5	0.4	5	1.0633315671434431
1142	0.1	0.1	20	4.475887746544849
1143	0.1	0.8	10	0.15311620657891112
1144	0.5	0.1	10	-1.4834013670184163
1145	0.7	0.2	5	-2.4801403900588603
1146	0.9	0.8	20	-0.1429337200141898
1147	0.1	0.8	20	0.8310099547773593
1148	0.7	0.8	20	-3.2687557737686603
1149	0.7	0.4	5	0.999087938529966
1150	0.5	0.4	10	8.37274788782308
1151	0.9	0.1	10	-0.5489168527963209
1152	0.1	0.4	10	-0.6723199456560582
1153	0.9	0.2	5	0.8188945391940141
1154	0.3	0.2	10	1.1364796885991897
1155	0.3	0.1	5	-2.5695605195428257
1156	0.1	0.8	5	-0.010053938317131639
1157	0.9	0.4	5	-0.3277099865819899
1158	0.1	0.1	5	-0.4869686316809734
1159	0.3	0.8	5	-1.9145928885655152
1160	0.9	0.8	5	2.6518381395659
1161	0.3	0.4	5	0.20945321804128625
1162	0.3	0.1	20	-0.20231702672142227
1163	0.9	0.8	10	2.203778141149659
1164	0.5	0.1	5	0.09726017852600144
1165	0.7	0.1	10	0.4709079437541348
1166	0.5	0.8	20	0.5238922581561933
1167	0.1	0.2	20	3.629475506286731
1168	0.1	0.4	20	1.8068441058352942
1169	0.3	0.2	5	-1.0521819971883524
1170	0.9	0.1	20	1.4067829029844674
1171	0.3	0.2	20	1.178935389832299
1172	0.7	0.8	10	1.804751209246147
1173	0.5	0.2	5	0.5755705445661192
1174	0.3	0.1	10	-0.719173696373737
1175	0.5	0.1	20	-0.1251351580204858
1176	0.5	0.2	10	-0.7244573797823559
1177	0.5	0.2	20	4.080848645906662
1178	0.1	0.2	5	1.6879239299718496
1179	0.7	0.1	20	-3.7623683920757554
1180	0.9	0.1	5	-2.125496579438897
1181	0.1	0.2	10	0.029825036473866362
1182	0.5	0.8	10	-1.6154725791909454
1183	0.7	0.4	10	4.7101592222641
1184	0.3	0.8	20	-2.1563518026617254
1185	0.7	0.2	10	4.981070912956515
1186	0.7	0.2	20	-5.52013324159939
1187	0.9	0.4	10	-4.363923570915289
1188	0.3	0.4	20	-7.453495037905689
1189	0.7	0.8	5	3.6141907244808333
1190	0.5	0.4	20	-13.14720428110829
1191	0.5	0.8	5	-7.941486459554676
1192	0.9	0.2	10	4.512971106598485
1193	0.9	0.4	20	1.546904288957692
1194	0.1	0.4	5	14.756046609129147
1195	0.9	0.2	20	-27.471127644223223
1196	0.3	0.4	10	-0.16135738440921976
1197	0.7	0.4	20	-2.5056410792235164
1198	0.3	0.8	10	-0.8398399042707476
1199	0.7	0.1	5	2.821612000364672
1200	0.5	0.8	20	1.9091577287388652
1201	0.5	0.4	10	-0.9480327286533274
1202	0.5	0.4	5	3.302031537360733
1203	0.3	0.1	20	6.72943918461889
1204	0.9	0.4	10	-0.5026372814928841
1205	0.3	0.1	5	-0.4416917093150907
1206	0.7	0.2	5	-0.8195535861925745
1207	0.1	0.2	10	-0.631698328816066
1208	0.1	0.4	20	0.7067514813635931
1209	0.3	0.4	10	1.7477340598057065
1210	0.9	0.2	20	-0.8866938413717946
1211	0.7	0.8	10	1.9818264568642885
1212	0.5	0.2	5	0.8330751387793445
1213	0.7	0.1	5	-0.5131635026496877
1214	0.1	0.2	5	-2.6314251796943378
1215	0.1	0.1	5	-1.340681814768688
1216	0.7	0.8	20	1.381388074074426
1217	0.3	0.8	5	-0.4738083306475609
1218	0.1	0.1	10	-1.2543001941165812
1219	0.1	0.8	20	-0.6546178381361365
1220	0.1	0.4	10	0.6968766230473218
1221	0.7	0.4	10	0.9352895356298632
1222	0.5	0.2	20	3.0729511303087786
1223	0.9	0.4	5	2.457930613723514
1224	0.1	0.8	5	-2.248649123888283
1225	0.5	0.4	20	-2.2365351223939545
1226	0.3	0.8	20	-0.25975541308303995
1227	0.9	0.1	10	-0.8563159056766398
1228	0.5	0.1	20	-0.5502067467586187
1229	0.9	0.2	5	1.7552145855992798
1230	0.3	0.2	10	0.7497899840293503
1231	0.1	0.4	5	-2.548558915842026
1232	0.9	0.8	5	-2.5820764735324264
1233	0.9	0.8	10	2.9378334135562536
1234	0.7	0.2	10	2.3928918956160032
1235	0.3	0.2	20	-0.7301074624454227
1236	0.3	0.4	5	1.7822520240778381
1237	0.1	0.8	10	-0.07792832303015373
1238	0.3	0.1	10	-1.0820293913549408
1239	0.5	0.2	10	-0.120391035317863
1240	0.5	0.1	10	-2.421063503214608
1241	0.9	0.4	20	5.859646989242684
1242	0.9	0.2	10	-9.052319314743347
1243	0.3	0.4	20	-1.6542966355870208
1244	0.9	0.1	5	-7.593847921073294
1245	0.7	0.1	10	-3.3518083102909513
1246	0.1	0.1	20	2.972804042529404
1247	0.3	0.2	5	-1.5388832102364658
1248	0.1	0.2	20	-7.453646353110028
1249	0.5	0.8	5	-0.7353242439176206
1250	0.9	0.8	20	-0.2610748089360406
1251	0.9	0.1	20	2.1375377380749843
1252	0.7	0.2	20	1.4816762679321283
1253	0.5	0.1	5	6.105481361574389
1254	0.7	0.1	20	-0.03303317920625304
1255	0.7	0.4	5	-0.354542283772286
1256	0.3	0.8	10	-2.0430975899926054
1257	0.7	0.8	5	1.0651528376455364
1258	0.7	0.4	20	-2.851378736305321
1259	0.5	0.8	10	-1.8132957080400196
1260	0.9	0.1	5	3.2295846640307104
1261	0.1	0.4	10	-0.550412409583906
1262	0.1	0.2	20	-0.2654235871838786
1263	0.1	0.8	10	-0.379189226631798
1264	0.7	0.2	10	-1.2933717573609194
1265	0.5	0.4	20	1.8875394427372534
1266	0.1	0.1	20	-0.5163359583505347
1267	0.3	0.4	10	-0.36925326888957244
1268	0.7	0.8	5	-0.07925493236663073
1269	0.9	0.8	20	7.546327457698441
1270	0.7	0.4	20	0.18926456784260637
1271	0.7	0.8	10	-14.417993671764256
1272	0.5	0.1	10	4.395412672325861
1273	0.7	0.2	20	-1.033681753713541
1274	0.9	0.2	10	-1.176347238829461
1275	0.1	0.4	5	-1.587815940777574
1276	0.7	0.4	10	-3.23992353762106
1277	0.9	0.2	5	-0.23485990562448578
1278	0.3	0.1	10	-0.6850057273754828
1279	0.3	0.1	5	-0.6665305093531888
1280	0.9	0.2	20	1.9826367274358017
1281	0.3	0.2	10	5.267361641023362
1282	0.1	0.1	10	-7.292344884678435
1283	0.3	0.2	5	-0.0021236645214219863
1284	0.3	0.8	10	-3.7993593161254537
1285	0.1	0.1	5	-0.10019451538825663
1286	0.5	0.1	5	-0.1489596848118353
1287	0.9	0.4	10	-28.782222564774454
1288	0.7	0.8	20	9.653632025910577
1289	0.5	0.8	5	-0.1844862703189083
1290	0.1	0.2	5	-0.3709956625762807
1291	0.1	0.4	20	5.224732560771022
1292	0.5	0.1	20	5.606695127918007
1293	0.9	0.8	5	-3.9049205712775006
1294	0.1	0.2	10	2.950194735642201
1295	0.5	0.4	5	-0.2622765923690977
1296	0.9	0.4	20	-1.0531811238923563
1297	0.5	0.4	10	-0.07465782560633016
1298	0.3	0.2	20	-0.9872928977533029
1299	0.3	0.4	5	-0.08822306448936779
1300	0.7	0.1	5	-4.131203233632785
1301	0.3	0.8	20	18.587964069608628
1302	0.5	0.2	20	1.5538849439974625
1303	0.5	0.2	5	-4.529632658183582
1304	0.7	0.2	5	-4.403333657404557
1305	0.3	0.8	5	8.628839737065412
1306	0.9	0.8	10	5.789312798363714
1307	0.9	0.1	10	4.102404935945801
1308	0.9	0.1	20	0.14629402881466547
1309	0.5	0.2	10	3.5779121202578636
1310	0.7	0.1	10	-3.7657158371695054
1311	0.5	0.8	20	3.859959736286557
1312	0.7	0.1	20	7.955128818288301
1313	0.3	0.4	20	0.0950573569418296
1314	0.1	0.8	5	-1.875540796135656
1315	0.1	0.8	20	0.905809322018218
1316	0.5	0.8	10	1.5052013678326759
1317	0.7	0.4	5	0.7500486830085329
1318	0.3	0.1	20	0.8495415694319259
1319	0.9	0.4	5	-0.9843523389851345
1320	0.7	0.2	20	3.38460747641124
1321	0.5	0.4	20	3.711340775751964
1322	0.1	0.1	20	0.4725791396178334
1323	0.3	0.8	20	4.5637573973722425
1324	0.5	0.2	5	-1.6373740946582167
1325	0.1	0.8	10	-1.7568443022294353
1326	0.5	0.2	10	3.43222338997386
1327	0.5	0.8	5	-0.9846183433596813
1328	0.7	0.1	20	3.708235605218107
1329	0.3	0.1	20	0.9613601590574383
1330	0.9	0.2	5	2.3375005864282024
1331	0.5	0.8	20	5.464261178336438
1332	0.7	0.8	10	-1.5193783943689212
1333	0.5	0.1	5	0.5947722505531114
1334	0.7	0.2	10	0.9533470733097502
1335	0.1	0.2	5	2.531902519104065
1336	0.5	0.4	10	-1.0168057233678738
1337	0.1	0.1	10	1.0631214023549127
1338	0.3	0.1	5	2.3347911413250095
1339	0.5	0.2	20	4.86021068193255
1340	0.3	0.2	5	-0.03680806838619688
1341	0.3	0.2	20	2.140685017783092
1342	0.7	0.1	10	-4.713738718086482
1343	0.9	0.2	20	3.0385874096804297
1344	0.7	0.4	10	1.717565190709676
1345	0.1	0.8	20	0.31648253517788305
1346	0.9	0.4	5	1.963848700690182
1347	0.9	0.4	20	2.29171156349571
1348	0.7	0.8	5	0.7678395962035225
1349	0.9	0.4	10	1.6206703128302191
1350	0.9	0.1	20	4.935086013148084
1351	0.1	0.4	20	-1.1139812472168238
1352	0.9	0.8	20	1.1017405273027183
1353	0.7	0.4	20	0.6505253688059671
1354	0.1	0.4	10	3.700426989236746
1355	0.3	0.4	10	-1.1361863293120251
1356	0.7	0.8	20	2.2020070754309806
1357	0.5	0.1	20	-1.2705228460109854
1358	0.7	0.1	5	-1.1710531381951803
1359	0.3	0.4	5	4.4954172957333896
1360	0.5	0.8	10	1.7759230575210658
1361	0.3	0.8	5	1.2759664030837605
1362	0.3	0.2	10	-0.38108974689593467
1363	0.9	0.2	10	2.6454408949975843
1364	0.3	0.1	10	1.7510751305643417
1365	0.9	0.8	5	3.264121648974836
1366	0.5	0.1	10	0.7234301811517732
1367	0.7	0.4	5	3.074500823084257
1368	0.3	0.4	20	3.58988680596865
1369	0.3	0.8	10	3.2127587902762507
1370	0.1	0.1	5	4.465696922863778
1371	0.1	0.2	20	0.65671363431915
1372	0.1	0.4	5	0.6352902895821515
1373	0.9	0.1	5	0.38182963028225103
1374	0.1	0.2	10	0.03155459157263252
1375	0.1	0.8	5	0.9061063212620333
1376	0.9	0.1	10	2.4015131032347483
1377	0.7	0.2	5	-0.06720378335445432
1378	0.9	0.8	10	0.9482088346078505
1379	0.5	0.4	5	2.2478009798472094
1380	0.3	0.8	20	1.9021617960712014
1381	0.3	0.4	10	2.0964917759221535
1382	0.7	0.8	5	2.4066145992637793
1383	0.5	0.8	20	2.673306412545326
1384	0.7	0.2	10	-0.8820309686417183
1385	0.5	0.8	5	3.3583138630955993
1386	0.3	0.8	10	2.8068393304020205
1387	0.5	0.2	20	0.5552454127338038
1388	0.5	0.4	5	2.2189004211880086
1389	0.7	0.1	5	0.47218744734407636
1390	0.3	0.4	5	1.2414538419404444
1391	0.3	0.2	10	-0.14390131634515058
1392	0.5	0.2	5	0.23570377195848735
1393	0.9	0.1	10	-1.175900835849422
1394	0.9	0.2	5	3.0510080058807105
1395	0.5	0.1	10	0.6945872580150301
1396	0.9	0.2	20	4.256844737148818
1397	0.3	0.2	20	0.2427480276818379
1398	0.5	0.2	10	1.3778873693963796
1399	0.3	0.1	10	-0.7195480851167702
1400	0.1	0.1	20	2.6651025959355312
1401	0.3	0.2	5	2.309130912184603
1402	0.5	0.1	20	1.4035535263801648
1403	0.1	0.2	10	0.07407523373657199
1404	0.9	0.4	10	2.7906263133194003
1405	0.1	0.4	10	-1.9172419531514429
1406	0.5	0.1	5	1.132160650613276
1407	0.7	0.1	10	2.321385272356606
1408	0.3	0.4	20	3.68854046939704
1409	0.9	0.1	5	1.4941642980775498
1410	0.9	0.1	20	3.4541365648481808
1411	0.7	0.2	20	2.4560465196479377
1412	0.1	0.8	5	0.9509305803666273
1413	0.7	0.1	20	-6.501087520117917
1414	0.9	0.4	5	8.084875887581939
1415	0.3	0.8	5	1.0147050820069303
1416	0.1	0.4	20	0.2776772199121673
1417	0.9	0.8	10	4.619678487375271
1418	0.9	0.8	5	3.4497890312550563
1419	0.3	0.1	5	-0.1813511473873195
1420	0.5	0.4	20	5.107091393464081
1421	0.1	0.1	5	-0.08759580268831968
1422	0.5	0.8	10	6.518873359731446
1423	0.7	0.8	10	0.9301220791216736
1424	0.1	0.4	5	0.1671006655137095
1425	0.1	0.8	20	0.07629633630085308
1426	0.7	0.4	10	10.478310635067272
1427	0.9	0.4	20	5.1216337346111835
1428	0.1	0.2	20	2.3595292567949624
1429	0.1	0.2	5	-0.4786483080886459
1430	0.7	0.4	20	1.8685222131257166
1431	0.9	0.8	20	7.315638101233871
1432	0.5	0.4	10	2.3311092851541844
1433	0.1	0.1	10	-0.8785636871063573
1434	0.7	0.8	20	7.7427436252478365
1435	0.1	0.8	10	-0.7341954907545727
1436	0.9	0.2	10	0.05272208326356065
1437	0.7	0.2	5	-0.3007532564978952
1438	0.3	0.1	20	-0.5617220400431169
1439	0.7	0.4	5	2.232035363381563
1440	0.9	0.8	5	-1.3507334066464658
1441	0.5	0.8	20	1.9356921382009773
1442	0.1	0.1	5	0.6616305644889344
1443	0.1	0.2	20	0.2990931235528329
1444	0.1	0.8	10	-0.6255667143745001
1445	0.3	0.8	5	0.1114378651905561
1446	0.1	0.2	10	1.2515619066541603
1447	0.3	0.4	20	2.2934324526968695
1448	0.5	0.1	10	-0.6175871341090549
1449	0.5	0.4	5	-1.2470696998377555
1450	0.5	0.2	10	-1.3037304692615557
1451	0.3	0.4	5	-0.2687793401308909
1452	0.3	0.8	10	2.261770631683728
1453	0.7	0.1	10	0.9966397407720997
1454	0.3	0.1	5	1.499288490042801
1455	0.5	0.4	20	1.415578953356004
1456	0.5	0.8	10	2.1408338440521675
1457	0.7	0.4	5	-0.6776633632366362
1458	0.1	0.1	20	5.2645915395059575
1459	0.5	0.8	5	0.9104002320198461
1460	0.3	0.1	10	1.859188959056418
1461	0.7	0.4	20	-1.0998032633041817
1462	0.3	0.8	20	2.040929988173229
1463	0.7	0.8	5	-2.114079532588505
1464	0.1	0.4	20	-0.8943869880917106
1465	0.9	0.1	20	1.1802489799713562
1466	0.5	0.1	5	-3.071955193779182
1467	0.9	0.2	5	1.0420643535427594
1468	0.7	0.8	10	-1.0501827613284185
1469	0.7	0.1	20	0.24306541097318046
1470	0.7	0.8	20	-3.263912858344394
1471	0.7	0.2	10	0.7235661679909136
1472	0.7	0.2	5	0.7317409667870329
1473	0.9	0.4	10	-0.5033604862893242
1474	0.1	0.1	10	1.0907544089061005
1475	0.5	0.2	20	0.24249302960627972
1476	0.7	0.1	5	-0.2840572453316703
1477	0.5	0.1	20	0.4984714642064283
1478	0.9	0.4	5	-0.36744788151635177
1479	0.1	0.8	5	0.46132227251768754
1480	0.9	0.2	10	0.406820903427878
1481	0.7	0.2	20	2.1379042085597177
1482	0.9	0.2	20	3.2421180845174966
1483	0.1	0.4	5	-0.6979049057685742
1484	0.9	0.8	10	0.7093748738759409
1485	0.3	0.4	10	1.1659296260030523
1486	0.1	0.4	10	-0.2755307348431515
1487	0.3	0.1	20	-1.1063490405478014
1488	0.7	0.4	10	-0.36673053566120206
1489	0.9	0.4	20	-4.166666515772279
1490	0.9	0.1	10	-0.2992034994850368
1491	0.1	0.2	5	4.920498499736803
1492	0.5	0.2	5	0.8436543254734881
1493	0.9	0.8	20	7.438125450696673
1494	0.9	0.1	5	-3.847277319709537
1495	0.3	0.2	10	-0.2041257968483059
1496	0.3	0.2	20	-3.3094906819373646
1497	0.5	0.4	10	-4.525491390872726
1498	0.1	0.8	20	4.551301250984453
1499	0.3	0.2	5	-4.327664669992723
1500	0.3	0.4	5	-0.08366051016826859
1501	0.3	0.2	20	-1.0319241432019055
1502	0.7	0.4	5	-0.2844436577160181
1503	0.7	0.8	20	2.3840419752364745
1504	0.3	0.8	10	-0.15305616913946274
1505	0.7	0.8	5	1.0928663983929283
1506	0.3	0.8	5	0.9885875874057728
1507	0.9	0.1	10	0.3836290636388071
1508	0.9	0.1	5	-0.04299187425058193
1509	0.9	0.4	20	1.4835918134452335
1510	0.3	0.1	20	3.753550058486198
1511	0.7	0.1	10	1.2328526156373698
1512	0.1	0.4	10	1.3883435004396798
1513	0.5	0.2	5	2.174572840052278
1514	0.7	0.1	5	3.5806390617069024
1515	0.7	0.4	10	0.17895774249154428
1516	0.1	0.1	10	-0.6058998716610073
1517	0.5	0.8	5	-1.4844899378694247
1518	0.9	0.8	10	-0.6797840805485507
1519	0.1	0.2	5	0.0831334349227042
1520	0.5	0.1	5	-0.2379132344237238
1521	0.7	0.8	10	1.3655297979504972
1522	0.9	0.1	20	-1.3736846440747463
1523	0.9	0.8	5	-1.361752350883755
1524	0.5	0.2	20	-2.3625911639999693
1525	0.7	0.1	20	-1.4098177303550727
1526	0.7	0.2	20	1.5776482991380352
1527	0.1	0.8	20	1.1419969707276696
1528	0.5	0.8	20	-0.1449016718670908
1529	0.3	0.4	20	1.131606233654992
1530	0.3	0.1	5	0.6286683309860841
1531	0.7	0.2	10	-0.9150799268824876
1532	0.1	0.1	5	0.5546840890382434
1533	0.5	0.1	20	-0.520090336769492
1534	0.3	0.8	20	-0.25733004163420503
1535	0.1	0.4	5	-0.8006641372483472
1536	0.9	0.8	20	0.19987712192683382
1537	0.1	0.4	20	-0.028454696458476647
1538	0.3	0.4	10	1.013324380086507
1539	0.1	0.8	10	-1.1835762067576407
1540	0.1	0.8	5	0.27565689716329267
1541	0.7	0.4	20	1.4979854991809578
1542	0.5	0.4	10	-0.0033971433509094595
1543	0.3	0.1	10	1.4215826918613494
1544	0.1	0.2	20	-1.9892488851856474
1545	0.9	0.2	10	0.8996107258276265
1546	0.7	0.2	5	0.7656135430390645
1547	0.5	0.4	5	-0.8075000323857573
1548	0.5	0.1	10	3.088793166716888
1549	0.9	0.2	20	0.5537711966080696
1550	0.1	0.2	10	-0.16071246882423296
1551	0.1	0.1	20	1.5134708966420423
1552	0.9	0.4	5	0.26673260474842664
1553	0.5	0.2	10	-0.19586450873199723
1554	0.9	0.4	10	0.683443621188836
1555	0.9	0.2	5	1.556327114087992
1556	0.5	0.8	10	-18.163824442214587
1557	0.3	0.2	5	3.0578509981586395
1558	0.3	0.2	10	0.26887309592886055
1559	0.5	0.4	20	-0.025422216275018172
1560	0.3	0.4	10	-2.76430244877894
1561	0.7	0.4	5	-1.9084317027410904
1562	0.7	0.2	20	0.2880729507986004
1563	0.3	0.1	5	2.161643925158824
1564	0.1	0.2	5	-1.944935487532046
1565	0.5	0.2	10	-3.60806902747715
1566	0.5	0.4	20	0.3689306225110114
1567	0.1	0.8	20	-1.785873393393473
1568	0.3	0.8	10	0.7498564486444526
1569	0.9	0.8	10	-0.3961655361872456
1570	0.7	0.4	10	0.10487524645967028
1571	0.7	0.8	5	3.151848119269024
1572	0.3	0.8	5	-1.829736741105103
1573	0.1	0.1	10	-2.1375976312486173
1574	0.9	0.4	10	4.883794192014733
1575	0.5	0.2	5	-1.3855373950139018
1576	0.5	0.1	10	0.8976830925963242
1577	0.7	0.2	5	4.681667613947692
1578	0.5	0.1	20	-2.611387637136655
1579	0.3	0.2	10	4.680893582532166
1580	0.9	0.1	20	0.37923097688122454
1581	0.1	0.4	10	1.108078934391873
1582	0.9	0.2	5	-0.3786810730362635
1583	0.9	0.2	10	-4.818444408492956
1584	0.3	0.2	5	0.6960963028147074
1585	0.5	0.4	10	1.606503041170388
1586	0.1	0.4	20	3.699526513640853
1587	0.1	0.4	5	2.505025929411895
1588	0.1	0.1	20	7.909062029078507
1589	0.7	0.1	10	-2.9989974771678884
1590	0.1	0.1	5	3.036409523818307
1591	0.3	0.2	20	-1.7337563608628308
1592	0.3	0.1	10	9.952892764738056
1593	0.9	0.1	10	0.11020780689532383
1594	0.5	0.4	5	3.137701598602291
1595	0.7	0.1	20	-3.8159186058531436
1596	0.5	0.8	20	0.8173120212169422
1597	0.3	0.8	20	-0.5426886482409934
1598	0.3	0.4	5	-1.159991998694224
1599	0.9	0.8	5	6.567997137173164
1600	0.3	0.1	20	-0.8419001156012698
1601	0.5	0.8	5	-0.057540945756809236
1602	0.3	0.4	20	1.1027572030785198
1603	0.9	0.1	5	-0.45486479788936407
1604	0.7	0.8	10	-11.30952672840474
1605	0.7	0.8	20	-1.6810588620575793
1606	0.1	0.8	10	1.041465767429604
1607	0.9	0.2	20	3.028476862554717
1608	0.5	0.8	10	1.100662839256648
1609	0.1	0.8	5	4.609638656359701
1610	0.1	0.2	20	-4.377964975748522
1611	0.1	0.2	10	0.44049306112005837
1612	0.9	0.4	20	-0.009285597300653592
1613	0.5	0.1	5	-0.2064975558649902
1614	0.9	0.4	5	0.5304993064357859
1615	0.7	0.2	10	-2.5311586374199067
1616	0.7	0.1	5	-1.3169327953125958
1617	0.9	0.8	20	-0.9930476925909488
1618	0.5	0.2	20	0.14373296360721888
1619	0.7	0.4	20	1.2488455609406213
1620	0.5	0.4	5	5.560768904838742
1621	0.3	0.2	5	1.600822142222066
1622	0.5	0.8	20	4.7752050779294635
1623	0.1	0.4	5	-1.8630260398414933
1624	0.9	0.2	5	5.309157691854281
1625	0.1	0.8	5	-1.466023922644304
1626	0.9	0.4	10	-15.448491122481537
1627	0.1	0.2	20	-3.8759654971981234
1628	0.1	0.8	10	-5.605969337208364
1629	0.9	0.4	5	2.9694859578699404
1630	0.3	0.4	10	-15.046589411809345
1631	0.5	0.1	5	3.2344560792687567
1632	0.7	0.8	5	6.81117012989613
1633	0.9	0.1	5	-13.434399771078722
1634	0.3	0.1	20	-0.1541639086335973
1635	0.3	0.1	10	-4.675093757368529
1636	0.9	0.8	10	4.935033686076645
1637	0.5	0.2	10	9.826778488017423
1638	0.7	0.1	20	6.572127172302862
1639	0.1	0.1	10	-1.3015658005836492
1640	0.9	0.8	20	4.191636723667747
1641	0.9	0.8	5	-0.2011509827540685
1642	0.9	0.2	20	-9.70654624150627
1643	0.3	0.4	20	-4.135166882455525
1644	0.3	0.8	5	-7.188837508127344
1645	0.1	0.8	20	-3.6176386057156087
1646	0.1	0.4	10	7.615161555182299
1647	0.7	0.1	5	-0.34510148875882507
1648	0.3	0.1	5	-0.7506772295744648
1649	0.3	0.2	20	-5.310499951514793
1650	0.1	0.2	10	12.919494572033708
1651	0.3	0.4	5	18.51646295335189
1652	0.7	0.2	5	7.281609251243418
1653	0.7	0.4	20	20.30476393443228
1654	0.5	0.2	5	-1.4610700223615138
1655	0.9	0.1	20	16.933134581927604
1656	0.3	0.2	10	14.053895692890972
1657	0.7	0.2	10	-1.2790475467760398
1658	0.7	0.8	10	-11.84354325820508
1659	0.7	0.1	10	-1.45422291191288
1660	0.3	0.8	20	-8.388690557362377
1661	0.7	0.4	10	-10.862662983501599
1662	0.5	0.1	10	-10.192260754611505
1663	0.7	0.4	5	-31.749164956738866
1664	0.1	0.1	5	-0.05437226508280735
1665	0.1	0.4	20	4.3665102572657375
1666	0.5	0.8	10	4.662526238757339
1667	0.7	0.8	20	-0.6228624125612701
1668	0.7	0.2	20	-0.7944735603882842
1669	0.1	0.1	20	0.38014578958650613
1670	0.3	0.8	10	-1.1423212436249188
1671	0.9	0.1	10	0.21451030684257644
1672	0.9	0.4	20	-6.23387259603995
1673	0.9	0.2	10	-3.470618684390527
1674	0.5	0.8	5	-8.23587770294004
1675	0.5	0.4	10	-1.628667870259608
1676	0.1	0.2	5	2.918583947225967
1677	0.5	0.2	20	6.3286701884547965
1678	0.3	0.1	10	-1.2018658509759401
1679	0.5	0.2	5	8.163916114101017
1680	0.9	0.1	5	-4.372599399710289
1681	0.7	0.1	20	16.49144078811962
1682	0.5	0.1	5	4.334353669626806
1683	0.9	0.2	20	7.431560041488229
1684	0.3	0.4	20	3.5974941154329176
1685	0.3	0.2	5	2.4543935521822817
1686	0.9	0.1	20	6.3823853636374075
1687	0.1	0.1	5	2.8672856775302087
1688	0.3	0.8	10	9.925346268407761
1689	0.1	0.2	20	1.8749362193659458
1690	0.1	0.8	5	-0.2252551334447901
1691	0.5	0.8	5	2.2185576510463427
1692	0.3	0.1	20	-3.346543378022522
1693	0.3	0.4	5	-1.3481565662355735
1694	0.1	0.4	10	4.582695852982255
1695	0.9	0.2	5	10.859865312599167
1696	0.7	0.4	10	11.505580674461743
1697	0.7	0.4	5	1.154107494290006
1698	0.5	0.8	20	12.254732525452798
1699	0.1	0.8	10	-3.5884639021092646
1700	0.7	0.2	5	5.53138416326702
1701	0.9	0.4	5	3.9026070093804854
1702	0.3	0.2	10	6.181877556792804
1703	0.9	0.8	20	15.421380121194247
1704	0.9	0.1	10	-1.3717673714478362
1705	0.7	0.8	20	9.517632712443396
1706	0.9	0.8	5	3.4253836388239343
1707	0.3	0.4	10	6.14860234494267
1708	0.5	0.2	10	0.7713940473041552
1709	0.5	0.4	10	3.4190047931819496
1710	0.3	0.1	5	1.754364178988574
1711	0.5	0.8	10	6.108844918860418
1712	0.9	0.8	10	4.601964890644844
1713	0.5	0.1	10	-0.15018120351056474
1714	0.1	0.4	20	-0.4739092611755229
1715	0.1	0.4	5	-1.2996951413624647
1716	0.5	0.4	5	5.766605078470636
1717	0.9	0.4	20	8.362020620396013
1718	0.1	0.2	5	0.776578102201567
1719	0.1	0.1	20	-1.6355829996832227
1720	0.3	0.2	20	2.8535575924256005
1721	0.1	0.2	10	0.9076159968193327
1722	0.3	0.8	5	-1.9299723529079298
1723	0.7	0.4	20	6.959024369949285
1724	0.1	0.8	20	0.9141617265523099
1725	0.7	0.1	10	-0.9572533758791604
1726	0.5	0.1	20	3.2318786667868658
1727	0.7	0.1	5	2.1203205142188786
1728	0.5	0.2	20	8.562333799463858
1729	0.7	0.8	5	1.9646155760737471
1730	0.9	0.4	10	0.8471022642409736
1731	0.9	0.2	10	-5.843727611783002
1732	0.5	0.4	20	-0.02218325591251258
1733	0.7	0.2	20	6.2514090785229115
1734	0.7	0.8	10	0.21514860378833411
1735	0.3	0.8	20	-0.8300054579750036
1736	0.7	0.2	10	0.4676912263132067
1737	0.1	0.1	10	0.2009082090602039
1738	0.1	0.1	20	-0.9321923751879915
1739	0.5	0.8	5	2.949539186568895
1740	0.3	0.2	20	9.180458886695424
1741	0.5	0.2	5	-0.5165108408497474
1742	0.9	0.4	20	5.175125039104433
1743	0.3	0.1	10	1.4466402986287257
1744	0.5	0.2	20	2.2929570551209544
1745	0.9	0.8	10	2.781399629648405
1746	0.7	0.2	5	5.434912023921479
1747	0.7	0.1	5	-2.522615017115921
1748	0.7	0.8	5	2.253941161790504
1749	0.9	0.1	5	0.9969269067315523
1750	0.1	0.8	10	0.6850072492904928
1751	0.5	0.8	10	1.2823057087545173
1752	0.1	0.1	10	-1.693854711804189
1753	0.7	0.4	20	1.024967087767088
1754	0.1	0.4	10	0.30975411491554894
1755	0.7	0.1	10	-2.6401567564508355
1756	0.1	0.8	5	-5.657194287680404
1757	0.7	0.4	10	-0.3421052275490233
1758	0.3	0.8	10	-0.5151280161506975
1759	0.3	0.1	20	-6.721162093736783
1760	0.5	0.4	10	5.570459184553876
1761	0.5	0.4	20	6.577728721623339
1762	0.7	0.8	10	3.636517117862038
1763	0.5	0.1	10	0.029387261822556354
1764	0.5	0.1	5	2.9659495933966493
1765	0.3	0.8	20	6.608870236145393
1766	0.5	0.4	5	-4.572498065260795
1767	0.9	0.2	10	0.14636228289873543
1768	0.1	0.2	10	0.14781373275090992
1769	0.3	0.2	10	-0.8485447322316926
1770	0.9	0.1	20	3.0041119045840663
1771	0.9	0.8	5	3.489180381886136
1772	0.3	0.2	5	-0.9944901522476766
1773	0.1	0.1	5	-0.12546909581918797
1774	0.7	0.4	5	2.681997654044695
1775	0.3	0.8	5	5.521823051549935
1776	0.3	0.4	20	-3.062287572881548
1777	0.9	0.2	20	2.0591230079804514
1778	0.7	0.2	10	-4.156043533167491
1779	0.1	0.4	20	1.6276183954511758
1780	0.5	0.8	20	3.6426358510014385
1781	0.5	0.1	20	5.757770987452959
1782	0.1	0.4	5	-0.5022894871877153
1783	0.9	0.8	20	7.577961472956481
1784	0.3	0.4	10	1.9149911177017422
1785	0.1	0.8	20	1.1217132994247088
1786	0.9	0.1	10	2.947632653368448
1787	0.3	0.4	5	-0.9251826326821195
1788	0.7	0.2	20	4.1835076665084845
1789	0.1	0.2	5	-3.895874610246075
1790	0.7	0.1	20	4.9621034613057695
1791	0.9	0.2	5	3.502654191653944
1792	0.5	0.2	10	3.6136851944769948
1793	0.7	0.8	20	4.082969283640278
1794	0.3	0.1	5	-0.8240013561661925
1795	0.9	0.4	5	4.388712235958845
1796	0.9	0.4	10	-1.6011817960768102
1797	0.1	0.2	20	-0.06770604502763433
1798	0.9	0.8	10	3.5805365108191936
1799	0.3	0.8	20	3.8019284692987796
1800	0.3	0.2	10	3.7754456254274302
1801	0.5	0.1	20	0.38804709230431556
1802	0.3	0.8	10	5.184480149360208
1803	0.9	0.4	20	3.832410490323751
1804	0.1	0.4	5	-2.0263233463747454
1805	0.7	0.2	10	3.2661594416414417
1806	0.9	0.4	5	3.786335242111303
1807	0.9	0.1	20	2.950957642535144
1808	0.7	0.1	20	3.294207844457093
1809	0.3	0.4	5	0.18548959370062512
1810	0.1	0.8	10	0.03888474795700958
1811	0.9	0.8	5	-1.460917094176878
1812	0.7	0.2	20	4.93440014172867
1813	0.7	0.2	5	3.530412040664098
1814	0.9	0.2	20	5.0236517310857405
1815	0.1	0.1	10	-0.11130891481246152
1816	0.1	0.1	5	0.710203194473408
1817	0.3	0.2	20	0.4449985974872419
1818	0.3	0.1	20	3.0362880867973594
1819	0.9	0.2	10	1.973368572784615
1820	0.3	0.1	5	-2.8390676957593115
1821	0.5	0.4	5	-2.3400395053946994
1822	0.3	0.8	5	9.515514348194138
1823	0.5	0.8	20	2.7955185077867952
1824	0.5	0.4	10	2.552094800503067
1825	0.5	0.1	5	-2.045280176892991
1826	0.7	0.8	10	6.668604608267104
1827	0.5	0.2	20	-0.8740652882247879
1828	0.1	0.4	10	-2.1122891970200737
1829	0.1	0.1	20	2.1666232428772716
1830	0.5	0.8	5	1.5354658157189611
1831	0.7	0.4	10	2.9701834600063926
1832	0.7	0.4	5	5.847705332517117
1833	0.7	0.1	10	4.635146620180988
1834	0.7	0.4	20	6.6693535206113115
1835	0.9	0.8	20	2.9012370920744885
1836	0.1	0.2	10	4.03296649616926
1837	0.3	0.4	10	1.0495110979168292
1838	0.3	0.1	10	-0.3463257150940535
1839	0.5	0.2	10	1.1385857798932157
1840	0.9	0.1	10	-0.7476079712625978
1841	0.9	0.1	5	-2.6989883571397577
1842	0.3	0.2	5	1.5005294760877526
1843	0.3	0.4	20	9.152506767324839
1844	0.7	0.1	5	-3.721193734116337
1845	0.1	0.8	20	6.302661478183891
1846	0.9	0.4	10	2.000626055963515
1847	0.5	0.8	10	4.939748403436555
1848	0.5	0.2	5	3.812291622568683
1849	0.5	0.1	10	0.6199291456211942
1850	0.7	0.8	5	8.076141021093227
1851	0.1	0.2	20	3.9798427407402936
1852	0.7	0.8	20	4.883921243320417
1853	0.1	0.2	5	-0.4292991555540482
1854	0.9	0.2	5	7.379627715906636
1855	0.1	0.4	20	-11.427126784806632
1856	0.5	0.4	20	0.9624625202352188
1857	0.1	0.8	5	-8.123852350365858
1858	0.1	0.1	10	2.46140692584477
1859	0.7	0.1	20	-0.6406007677516072
1860	0.3	0.2	20	-2.3208806041594094
1861	0.1	0.8	5	-1.9068004394681495
1862	0.7	0.1	10	-1.5218158299817048
1863	0.5	0.2	5	3.2981766263711485
1864	0.9	0.1	5	4.329444675989928
1865	0.3	0.4	10	1.9776887676300916
1866	0.7	0.2	10	6.749510293718346
1867	0.9	0.1	20	-1.8738091217654187
1868	0.5	0.8	20	4.607703865331601
1869	0.7	0.4	20	4.214125178295777
1870	0.7	0.8	20	1.110480679433298
1871	0.7	0.4	5	2.8890607110707904
1872	0.9	0.4	5	3.4535463743804744
1873	0.9	0.1	10	2.92908833753415
1874	0.5	0.4	20	2.3527747246854176
1875	0.1	0.8	20	2.164944094598983
1876	0.7	0.2	20	1.2152887575964435
1877	0.5	0.8	10	-0.6323528426187686
1878	0.1	0.8	10	-0.6074931964276118
1879	0.1	0.4	10	-0.5282791174159378
1880	0.7	0.8	5	0.7968652731006323
1881	0.3	0.1	20	0.3087946960623782
1882	0.9	0.8	5	0.3018630608378672
1883	0.1	0.2	10	1.9080837391348098
1884	0.3	0.8	5	3.1301232538729025
1885	0.5	0.1	20	1.5649656881720304
1886	0.5	0.1	10	0.5927003963954363
1887	0.7	0.8	10	1.8349529629339543
1888	0.1	0.1	5	5.309579321299859
1889	0.3	0.8	20	3.695717144628894
1890	0.5	0.1	5	3.7648432302492747
1891	0.9	0.8	10	0.7211073102144319
1892	0.3	0.8	10	-3.8422269060704934
1893	0.9	0.8	20	2.2137944715497326
1894	0.1	0.2	5	-0.3577631442482776
1895	0.1	0.4	5	-0.8189006247159281
1896	0.1	0.2	20	0.8603301390871003
1897	0.1	0.4	20	-0.5495719099660761
1898	0.9	0.4	10	2.616805037187035
1899	0.5	0.2	10	-2.921057111795996
1900	0.1	0.1	20	-1.271944017722868
1901	0.5	0.8	5	2.820832854122054
1902	0.7	0.2	5	4.4771763015522374
1903	0.7	0.4	10	3.2256269950196828
1904	0.5	0.4	10	6.883440463176372
1905	0.9	0.2	5	-0.24229738106200926
1906	0.7	0.1	5	2.403283643777266
1907	0.3	0.4	20	7.22212210612431
1908	0.3	0.1	10	-2.532095550372892
1909	0.9	0.2	10	3.9648937800320674
1910	0.3	0.1	5	2.590325871649169
1911	0.9	0.4	20	1.563717499777102
1912	0.5	0.4	5	7.450683149669363
1913	0.3	0.2	10	1.1954540001288478
1914	0.3	0.2	5	-1.0476360136220144
1915	0.9	0.2	20	2.719955730156574
1916	0.3	0.4	5	2.2468054887827513
1917	0.5	0.2	20	1.2630190679402666
1918	0.3	0.1	20	1.4943315330362772
1919	0.7	0.8	5	0.9990637818809027
1920	0.1	0.2	10	-1.4888263996218747
1921	0.5	0.8	10	0.7325006356597932
1922	0.3	0.4	5	-1.5759373409975712
1923	0.5	0.4	20	1.8035317969909883
1924	0.1	0.8	5	1.0881892516708085
1925	0.5	0.8	5	3.8040872604854723
1926	0.1	0.4	20	-0.9024095999682693
1927	0.7	0.1	10	-0.4693772058695487
1928	0.7	0.8	10	1.3289737961801595
1929	0.9	0.2	20	-0.7265977277786924
1930	0.1	0.1	5	-1.2277884317774053
1931	0.3	0.2	20	-0.10935344719358397
1932	0.9	0.8	10	1.5287019069908858
1933	0.9	0.4	20	0.4759016696245286
1934	0.7	0.2	10	3.6246432320937103
1935	0.3	0.2	10	-1.3358755286683106
1936	0.5	0.2	5	1.2024106638501024
1937	0.3	0.1	10	2.1308620136618224
1938	0.9	0.8	5	3.7104033565795085
1939	0.7	0.4	10	3.21463603340381
1940	0.5	0.1	20	2.734447831010584
1941	0.3	0.8	5	3.765990858241663
1942	0.1	0.1	10	-0.4725443116868959
1943	0.5	0.2	20	4.018337978233516
1944	0.9	0.1	20	1.541787340554766
1945	0.9	0.1	5	0.05085854998444006
1946	0.1	0.2	20	-1.364879761341708
1947	0.7	0.1	5	-0.37974085439119065
1948	0.3	0.4	10	-0.5328855721465438
1949	0.3	0.2	5	0.06887067418810844
1950	0.3	0.4	20	3.1209541667492005
1951	0.7	0.4	20	4.362529549879699
1952	0.9	0.2	10	3.027882547118331
1953	0.9	0.8	20	2.9748336321750983
1954	0.5	0.1	5	0.38842649733531687
1955	0.9	0.2	5	1.7312824144509555
1956	0.3	0.8	10	-1.3201716728671506
1957	0.5	0.2	10	0.8771251554813801
1958	0.5	0.4	5	1.4851614928583814
1959	0.7	0.2	5	-0.10587985648157883
1960	0.9	0.4	10	3.9992055553158323
1961	0.1	0.1	20	-0.2523055925446265
1962	0.3	0.8	20	5.740605872357914
1963	0.5	0.1	10	-0.34725616471369136
1964	0.1	0.8	20	2.740248285060906
1965	0.7	0.1	20	-5.45218047218043
1966	0.1	0.8	10	0.6467186492403556
1967	0.9	0.1	10	0.4704287487283274
1968	0.1	0.2	5	-1.0283546637666845
1969	0.7	0.4	5	2.8556425190687733
1970	0.1	0.4	10	1.0426990644188088
1971	0.5	0.8	20	3.7267784561427177
1972	0.3	0.1	5	0.42771195411206264
1973	0.7	0.8	20	2.799717890032568
1974	0.1	0.4	5	-0.3358796185203481
1975	0.9	0.4	5	3.005061668263
1976	0.5	0.4	10	-0.9279109410207056
1977	0.7	0.2	20	1.94325799903417
1978	0.5	0.4	20	3.010018712250126
1979	0.7	0.1	20	-2.4914123829498642
1980	0.3	0.2	10	-1.885137165828219
1981	0.9	0.8	5	0.1818032414946984
1982	0.9	0.2	20	-0.8821572546372067
1983	0.5	0.1	20	2.176823143608436
1984	0.7	0.4	10	2.6180107665691814
1985	0.3	0.8	20	1.4207415169878264
1986	0.7	0.8	10	6.138657387316881
1987	0.5	0.8	5	5.199637509130904
1988	0.5	0.2	10	-1.2017009601587283
1989	0.7	0.2	5	-0.8508356655627676
1990	0.5	0.8	20	3.2196455792787297
1991	0.7	0.4	5	-1.6689945751979423
1992	0.9	0.4	10	-1.2201230957046256
1993	0.7	0.4	20	2.93237374468068
1994	0.3	0.4	20	3.446070992986469
1995	0.3	0.1	5	0.2053640344675145
1996	0.3	0.8	10	-1.506762005291698
1997	0.7	0.8	20	2.83426353003337
1998	0.1	0.2	20	-1.3969811953593325
[truncated: 680 more rows]
