# Supplementary material for: Graded recruitment of pupil-linked neuromodulation by parametric stimulation of the vagus nerve
Source: Nat Commun. 2021 Mar 9;12:1539. doi: 10.1038/s41467-021-21730-2 (PMC7943774; doi:10.1038/s41467-021-21730-2)
Supplement: Supplementary file 4 — Source Data [file 41467_2021_21730_MOESM4_ESM.zip › source_data/figure_6A.csv]

	charge	rate	calcium_c
0	0.02	10	1.5568925055457683
1	0.03	10	0.877228806491865
2	0.01	10	1.6333460697737676
3	0.05	20	26.803688590240768
4	0.06	10	19.67780896636418
5	0.04	20	4.801726914984627
6	0.02	20	-4.603734662184872
7	0.01	20	-9.771260657234862
8	0.09	20	33.21800030415863
9	0.02	10	-8.94707922753318
10	0.14	10	36.42331914603822
11	0.04	20	33.04202980371069
12	0.01	10	8.162445256301787
13	0.03	20	28.222530159318573
14	0.28	20	43.089776701825016
15	0.36	10	49.2185537785706
16	0.06	10	29.711094199321668
17	0.04	10	47.766352102988776
18	0.03	10	34.00104703982797
19	0.36	20	35.89729238731499
20	0.18	10	57.243770613619574
21	0.02	20	28.63189613195499
22	0.14	20	37.47356732027373
23	0.07	10	33.34084945553825
24	0.12	20	19.662197940717377
25	0.09	20	27.8250808379752
26	0.09	10	28.898619842463344
27	0.05	10	21.18240884042641
28	0.05	20	29.911858394665717
29	0.01	20	-2.7393362008929794
30	0.02	20	-0.8797456382037545
31	0.04	20	3.1752654051871874
32	0.03	10	-5.027448359840074
33	0.12	20	33.14665211509065
34	0.04	10	17.50524167038433
35	0.14	10	37.21252434516411
36	0.28	10	45.540646887574304
37	0.06	10	32.133800606450556
38	0.01	10	9.13764925033822
39	0.2	10	41.86040242050859
40	0.02	10	-4.177376533727599
41	0.05	10	24.5220003393029
42	0.18	10	33.33013732157304
43	0.2	20	37.71511800054239
44	0.14	20	25.349881807603147
45	0.03	20	27.292551900403172
46	0.01	20	0.5049725390801054
47	0.12	20	35.49141525615335
48	0.09	10	24.543065725469052
49	0.2	20	34.698840207609564
50	0.18	20	41.32053143147008
51	0.18	10	32.992537302032154
52	0.12	10	30.345839026064123
53	0.05	10	34.59510728288632
54	0.03	10	23.047854823294223
55	0.06	20	41.60620874747754
56	0.06	10	51.56029143663518
57	0.02	20	48.319591466070264
58	0.36	10	46.8595102544233
59	0.14	10	39.11020102855586
60	0.07	10	34.63494605928141
61	0.07	20	34.345476810703374
62	0.05	20	33.35413771564511
63	0.14	20	32.53242230307335
64	0.04	20	19.90948599595442
65	0.03	20	29.10274220543831
66	0.01	20	-8.914911816907438
67	0.1	10	24.25071745652739
68	0.28	10	27.457407696423793
69	0.01	10	-5.744428597646564
70	0.1	20	23.871947859453904
71	0.04	10	13.822840551767909
72	0.09	10	41.53985946612585
73	0.07	10	15.876555813281785
74	0.06	20	-12.935643618218206
75	0.01	20	3.9091863082279152
76	0.02	10	-3.406264566893931
77	0.12	10	-4.201944403072119
78	0.04	10	-6.911599925435228
79	0.03	20	-8.680974773833036
80	0.01	10	-16.120730360507395
81	0.03	10	17.541410180853983
82	0.02	20	-11.826472688651013
83	0.04	20	-10.024171121374904
84	0.05	10	-10.456590238749406
85	0.07	20	9.948157873658523
86	0.06	10	7.6210265984730885
87	0.2	20	57.202587349048045
88	0.2	10	32.52467508111124
89	0.07	20	41.79810774203037
90	0.04	10	-1.8435509618652919
91	0.01	20	1.980183748565544
92	0.04	20	17.020272954536047
93	0.07	20	18.698506442922906
94	0.05	10	-3.3541177500485384
95	0.04	10	-9.262759156594477
96	0.02	10	10.520443489824947
97	0.05	10	-6.54084604625901
98	0.04	20	-10.25050596937838
99	0.03	10	-11.642089707309822
100	0.01	20	-3.604327463064763
101	0.02	20	2.686192630104985
102	0.01	10	6.353797232147875
103	0.03	10	-3.3409892246638004
104	0.07	10	38.17284811232517
105	0.06	20	13.89998100901475
106	0.03	20	2.9103931220365347
107	0.1	20	47.51171991654621
108	0.04	20	-1.2995279927689305
109	0.02	10	-3.2143367987632514
110	0.06	20	52.458135285257924
111	0.02	20	-0.5539081110705877
112	0.07	20	46.24610181460006
113	0.07	10	48.80947753404365
114	0.18	20	68.76091261907241
115	0.04	20	-5.603643069151728
116	0.05	20	14.77721438143075
117	0.36	10	68.25319395165121
118	0.07	10	48.354271383620144
119	0.12	20	42.66505172053511
120	0.06	10	26.125822473105362
121	0.03	20	-8.095441870729399
122	0.01	10	-1.1381609390431233
123	0.12	10	28.642464630839328
124	0.04	10	-8.850648909110589
125	0.14	10	34.65863232002621
126	0.18	10	41.15117864596006
127	0.01	20	26.576492409360338
128	0.28	10	62.17885079599903
129	0.02	10	12.432686888905417
130	0.04	10	-9.687579940792745
131	0.03	20	2.448313934510054
132	0.01	20	-6.753748823737521
133	0.02	20	-5.187715986789865
134	0.01	10	-0.030732112445233994
135	0.06	20	7.033344134712021
136	0.02	10	-10.612251913445157
137	0.05	10	9.525492738477624
138	0.03	10	6.2749668514109285
139	0.04	20	-4.9650380181257585
140	0.2	10	40.937353978577754
141	0.02	10	16.17949890144872
142	0.12	10	39.094546166251675
143	0.06	20	1.57296201672641
144	0.07	10	25.48480657013068
145	0.01	20	-2.8609793618786217
146	0.14	10	45.54484384739358
147	0.04	20	-0.16836274788686634
148	0.07	20	39.07293364397169
149	0.1	20	37.92515673952757
150	0.1	10	56.4720936841152
151	0.01	10	1.2246111216365176
152	0.04	10	25.97343608939193
153	0.02	20	-6.1652030329044205
154	0.14	20	56.62194591522942
155	0.05	20	2.2820920680826964
156	0.03	20	3.550074248423078
157	0.18	10	61.43243645822516
158	0.09	20	33.65232616338421
159	0.07	10	39.09836270542933
160	0.06	10	2.8828270293056395
161	0.05	10	12.774036442635929
162	0.01	10	-2.839946152974015
163	0.06	10	14.896857587297559
164	0.14	10	24.942511793593777
165	0.06	20	3.146134229581321e-06
166	0.07	20	23.300707745182628
167	0.04	10	-6.702275868858804
168	0.03	20	-4.316509859866019
169	0.05	10	-1.5611464196540865
170	0.05	20	-3.080960086543425
171	0.07	10	0.2923044900316736
172	0.12	10	16.18258359464453
173	0.01	20	-3.57027419190607
174	0.02	10	-4.389755980628176
175	0.02	20	11.328424532901405
176	0.04	20	-3.365605737340263
177	0.03	10	-1.8008832754824748
178	0.12	20	16.488380499091345
