# Supplementary material for: Graded recruitment of pupil-linked neuromodulation by parametric stimulation of the vagus nerve
Source: Nat Commun. 2021 Mar 9;12:1539. doi: 10.1038/s41467-021-21730-2 (PMC7943774; doi:10.1038/s41467-021-21730-2)
Supplement: Supplementary file 4 — Source Data [file 41467_2021_21730_MOESM4_ESM.zip › source_data/figure_S3G.csv]

	pupil_c	pupil_0
60	-7.823451385633615	50.15809269357672
61	-14.767189685806173	60.33917915177248
62	-0.1418381021821915	66.92427500537775
63	1.9570746767464637	48.996235513090014
64	-6.19342527069024	45.80868050200657
65	0.9576225112295704	47.17802052650042
66	-1.7884757321645641	39.81306672232848
67	23.644320690421317	43.990815168670146
68	-11.325030764387092	53.82235934388445
69	4.727064058590566	58.877958107836854
70	2.6813944405847785	53.39373515603937
71	20.44995814584627	29.42034757239061
72	-2.3900731145225964	34.937501111017305
73	-11.688016055581759	44.78211994447953
74	-9.184602389727132	84.16798668741434
75	-10.366938425020287	46.10653894902866
76	10.44623992866952	45.20723301574774
77	27.2313382368503	39.87950462308264
78	4.222330839175772	67.02581691590235
79	9.20508832658704	59.472026919725494
80	22.834258076051047	34.41839589268575
81	-15.125041263705475	50.41704679263377
82	-7.4606861177158565	49.82197324977797
83	-12.521093766901606	40.30385631056641
84	-13.84976635089649	59.20292423528517
85	-2.4803853304573824	26.258554417662815
86	-11.321233307650825	28.744071621383817
87	-4.747599938536549	34.106677273006326
88	-7.253138170627951	34.393103608222006
89	-16.214882669908782	60.23251792350987
90	-1.871018802529171	39.71467839159262
91	13.884476201007978	32.6903199097203
92	2.445500881745075	30.65286627174205
93	-1.8312400690082988	53.78012868125622
94	-7.90086056920234	56.73734404513033
95	0.8134293436880888	66.63779287306808
96	4.189333546062128	48.642915284649334
97	19.13164084609463	54.87909505792267
98	-5.721919507560884	67.39874334682239
99	24.239470684233723	60.44730718696274
100	-6.497382628700059	42.04877899234501
101	-4.413242595654163	53.84805756325484
102	-7.6213722336871665	37.08325598799362
103	8.942835720149624	48.687360351091
104	1.8145479025529743	35.16242686476645
105	30.089406571201433	23.694037763797265
106	25.321876896534118	40.93775182109211
107	13.239291263360148	57.29175158824007
108	30.641521502056655	52.37117123772687
109	1.2406467912669017	49.53123309928348
110	17.808260060266402	50.599962090760485
111	-4.664906464503444	29.23939253130663
112	-9.440547500258926	70.88386195852463
113	-10.703157073531756	36.76725930207766
114	0.9949344309880934	20.313114207961494
115	0.37173769888721964	27.477371058684884
116	-1.9851583250116511	31.413700984596353
117	8.47174426797959	53.36010376565213
118	-12.913519048575942	87.75834118787712
119	-9.605005130633916	26.155737247480797
420	-1.4119564436876804	56.79046015883098
421	4.472715411378887	42.041337197922665
422	7.584347830482741	38.08543586347041
423	4.91126358758524	35.32912086604819
424	3.4638918133298935	35.41695853163332
425	10.433306701168346	31.50975018011561
426	9.377490167856493	26.482586944419285
427	3.167541143917972	36.344523024894755
428	6.812775045995704	27.48680294667587
429	7.402751189511766	26.26914290106395
430	2.79507733529272	30.68377755665902
431	7.005239616053219	27.78484586796707
432	7.4001367246931995	25.628589543306674
433	9.051062388017945	27.141319599730252
434	6.4797029485563	25.138820936011868
435	2.214286953115425	29.642681283932067
436	-1.0851563122854833	31.537672325795153
437	-0.3729658017891886	42.06854896139823
438	17.337780090216445	32.83449232086061
439	15.956346370753662	25.072876833982786
440	17.568331243061017	24.269024267041026
441	37.15560341138203	26.90982285136237
442	9.122620063312377	25.207684331591114
443	3.355757824582948	30.73721385953271
444	0.845140602583111	29.98054467647197
445	8.670877702097043	24.212672233204373
446	23.461595220744876	27.89328131734969
447	2.2458616028159373	29.073448242146224
448	9.092721613433547	20.930515327066832
449	3.318448810116011	31.80481452101435
450	4.5284769482316705	24.70327650563638
451	8.761234749723034	24.53976351047503
452	12.095721155402524	23.664470681056738
453	12.586829285398164	20.075706490491044
454	4.805641772508442	34.4685885074656
455	9.822243593481776	23.75627024337367
456	16.59648182920949	24.8864929707113
457	11.855028826592394	24.89872635697276
458	9.095814740874188	26.78240624540494
459	7.731402782906754	19.868378176319304
460	10.620706630857512	26.775668067854966
461	10.524638560309436	22.892244834575948
462	-7.335139183506177	54.920035445549786
463	13.603515968610877	29.44834279369776
464	13.814262362275255	34.00963247505248
465	8.214497059042879	28.111523093268538
466	8.802692703784741	22.561005273295248
467	3.7338056733966805	28.26617169021614
468	15.146683217950175	26.172876450981743
469	14.396354574776531	28.135163182352954
470	12.578435537043541	27.980759286490837
471	16.546057109398898	37.8789329480371
472	7.772939928191533	28.425900609742033
473	16.34555642538113	32.842886717235686
474	3.334892187600886	30.242031548952493
475	-0.6699944989043725	34.390838395031636
476	11.52329385258308	26.6189592955508
477	-0.6925064020354001	29.818658218782673
478	15.811946546813628	20.107511877293273
479	18.872070949512707	31.699787795653375
480	-7.315844363199252	52.22427550045129
481	14.912230435114676	37.02806301977392
482	12.87454056102715	40.377686895837826
483	-21.5567173449779	65.86294783945928
484	-11.891484773930525	50.32290030293596
485	9.481574296357625	43.70129558199407
486	0.9441507703897916	39.53053196223447
487	13.136047805351206	30.351350667417467
488	3.015863730359152	35.786539457943896
489	3.1776791660033314	27.745319053239864
490	-2.3505523338774177	43.66400375910906
491	10.97917163969779	26.41131972486953
492	22.977538512029156	56.06963597421356
493	6.132017309130245	28.722716086733886
494	11.322577411831547	29.937460241653984
495	9.974187733253547	24.625775702528184
496	10.73756495622856	29.607486969672376
497	3.7641798624265763	37.688993486482985
498	3.323163610418819	33.111339526907564
499	4.0357259625824415	27.49974899831336
500	16.14746815176186	26.251919988192768
501	6.134309467594409	31.83357193596131
502	43.80254347225461	37.09803609766037
503	11.168808386269811	29.70434552372066
504	11.58141179137678	27.466090671406107
505	4.202958251206552	40.95231921885943
506	8.344611391893972	28.757685485859987
507	21.87042629387617	25.499254919948697
508	5.9718692706159535	34.114453237536146
509	-8.581951650647854	51.47002138548251
510	12.453916077988966	20.208665657139075
511	3.856737419211469	28.652533617157513
512	2.3325126523367556	47.29232927144572
513	9.021054047929818	27.825766765840672
514	14.202645615478641	20.892584846700668
515	12.049197185002441	24.267110087819933
516	10.177235726759431	29.591713160914832
517	52.58733144853588	38.0820403831515
518	5.0930998337010145	23.44227717162069
519	23.724407768732924	35.69822973934417
520	5.179822342435321	38.200196370438476
521	11.420308664617252	26.58900166119507
522	0.6201443299522449	39.571327719962916
523	3.2921250435749463	28.18910700509421
524	15.524973879302863	27.138898898475567
525	8.371760359202828	33.91487874008159
526	12.222604314418412	27.56186581071352
527	13.846454851000866	32.640215831323076
528	22.617042668903643	14.429511134356133
529	22.34100140674546	31.312905856998682
530	9.440509507998696	30.43887366025459
531	4.751635955387778	18.35899213520338
532	4.811977371648686	51.46115528134234
533	17.960983577845195	24.382617870377686
534	38.2699031567766	44.893488964063735
535	7.411258649125594	20.34121253141713
536	8.409857333849718	28.992631231187545
537	-7.171917279463308	71.37930016990043
538	9.284766861364478	52.55860395613751
539	10.161236984189978	48.490289242352205
540	7.299360249821646	70.32283168013713
541	-3.57923903521894	53.422028447852576
542	29.036634449350828	43.5713915708035
543	-5.053053861336943	44.75941011508164
544	5.60662663352073	42.29540059248122
545	3.173173905847571	32.968322048396836
546	29.737222241396008	39.68188842598562
547	7.621468942982165	34.826994386043324
548	-0.34644459211220013	43.37314908288174
549	1.7740484779569754	38.37999463968645
550	12.621416919670244	39.01627307722609
551	-3.1353418824357933	42.758374021753866
552	9.963268160153609	31.394879984076663
553	34.88179025149181	47.447529764748566
554	1.1635457516357235	32.43883253338302
555	-18.83878368643104	65.70037340672054
556	2.54920549761201	44.531145787127684
557	-0.3604976078027373	29.241644490544264
558	1.5786922121707274	35.147155299435504
559	4.188176082923196	36.68332122822513
560	6.142423215931961	42.90474221898283
561	-2.5104469683562805	62.73489735446793
562	1.6627058092688225	34.19174722981264
563	-5.226031102498355	43.08934489179628
564	0.5871699852923995	39.003941461483834
565	1.5743046500823983	39.77446869840283
566	-7.1041457588474195	43.50618990480222
567	2.8301903760770224	33.90440463082442
568	10.24214526919634	26.50201564836638
569	17.372081909732557	45.81898083580659
570	-1.1152007525876466	36.07006238451753
571	-6.367981732552419	37.62977445414944
572	6.778089696328282	33.507840535669224
573	19.585001490974307	43.824649783694326
574	-1.349679519897304	33.60115055591367
575	2.7698198734100234	39.405356630676145
576	-3.5050460659055913	39.894447471020285
577	13.596530083542646	28.099403335290553
578	10.739981180052702	103.83463451207766
579	-0.5048025224215285	38.09877536067356
580	-0.4724549797275257	29.38930632103968
581	12.19876997032079	55.857607964899735
582	6.980802849490509	34.91954206595176
583	0.7056954351061262	34.010337594286895
584	38.693329497653586	52.36069983920378
585	2.5325619118596556	73.09958308692737
586	14.380191387203954	67.7411834095603
587	22.0073481326831	69.2001856491645
588	14.216180833793493	56.70747330285543
589	15.46999487644213	66.01637232816576
590	6.9190879737677085	47.79848577115506
591	-5.2288828045479825	64.23654639194736
592	2.796004906477778	56.35193421411426
593	7.013981254213667	48.281902874381
594	-8.11271436228949	53.55940083777418
595	2.498376531714836	59.965902995465555
596	4.533700322159206	54.665403217381616
597	20.54218750446187	40.99828236011216
598	7.216867001300669	57.04942053225772
599	20.372648239716447	37.18949024988973
600	6.144170531777298	38.24182029146735
601	-0.7920786988714568	42.950693781508484
602	2.284253584913748	48.00691845032251
603	6.176436490729084	44.46524414815392
604	19.885293487569243	33.416452926624885
605	11.675959023615532	52.56623652866102
606	-12.098685312870433	52.396054523377465
607	21.834974353553445	35.59257950599444
608	-1.088820092517122	43.209745499767685
609	-0.19971135295586784	41.49769009344602
610	3.728385146166211	41.32887194243182
611	-13.604588473355847	80.83233449619448
612	28.653994761921002	40.646175317734226
613	3.454183891504737	48.230034609593744
614	-3.172552692569141	46.785941991519614
615	24.865538763239403	41.55780371650175
616	17.547480277361004	29.294700364595307
617	3.5387627401763435	51.828905668845785
618	-0.20359463052994542	56.44465847172968
619	22.229171630907462	35.5375944348401
620	19.026616401562332	37.4668996416569
621	-7.042398432534055	49.40259568717158
622	15.993144940705347	35.39740217964834
623	5.676780575159752	55.4947295156685
624	15.95701776794786	26.84237596848898
625	-1.6388311110318803	45.93275738802906
626	5.79764168404329	38.60162847509065
627	7.469017112133264	33.417638263513695
628	10.028776933135305	32.35173030808851
629	14.181477709078916	42.99384623823822
630	9.941927281926814	35.62288033474242
631	13.960762440642986	41.108849992939085
632	33.31147387022235	60.624476746839306
633	17.73164559130573	40.42262491948902
634	15.86175398301818	33.87266911309297
635	16.499477590071027	38.313572725742084
636	26.910287872012333	32.42099836332856
637	0.7857250420934925	74.86724680934276
638	7.143778589466431	44.68420451004237
639	13.447995369150933	41.92206479572117
640	23.619566948734185	58.63964704064495
641	1.4691173662839958	83.29146019507407
642	33.8173962354886	53.30496232411764
643	2.7127260723173965	52.13953172542083
644	-0.9140851479899945	48.335905121131695
645	-0.2482125907814403	56.567557596091156
646	18.794689058428144	43.4130576897726
647	-1.7018145089682948	47.48407656212341
648	-4.470183012215283	45.86576044983249
649	-7.77707337317217	51.354809249689616
650	0.3745760405261329	63.08566249659902
651	8.794856500456799	45.074705935852506
652	19.53876131351838	35.28208785704044
653	32.44191595866421	51.474506178745
654	6.88568084417529	54.66457872359248
655	-3.856446822036	47.58013480557535
656	33.2727383709367	42.59227434178901
657	5.332210460850124	32.49468084859792
658	-17.9996354432094	74.16223799798439
659	12.679950363782103	33.12655593255861
660	9.880791576217668	94.53250168711645
661	2.268563113416228	31.32207776612832
662	5.286565004489641	36.1342912139974
663	7.322985426679833	31.02048484426208
664	18.645270502507724	27.873992136333616
665	6.023711801151785	42.60374751252385
666	-0.9990952129146295	46.55313569607565
667	16.43601183349176	36.2078439921495
668	2.7918704381360513	59.439951703476154
669	-2.4286311742012057	57.30975714394952
670	5.865170252015454	30.555123618817085
671	2.2028178885123038	37.815025776939265
672	5.3323059769547925	84.99829766186257
673	0.5463846537098718	44.416473040728405
674	24.296980251377516	23.900182197091098
675	2.021229545261902	39.63068801103719
676	0.9249707251787473	33.72993774147686
677	-12.422594872874571	61.55992476863198
678	34.81061542865061	36.18757196294725
679	12.165649665116462	31.86262796220417
680	0.17632356955866157	43.53962438988713
681	9.01800704453763	35.25160233802541
682	32.98722757205278	44.31184377140997
683	0.9149385457678996	54.13542012997125
684	10.623690870884992	45.57333116958455
685	7.300241206456921	36.078178169242264
686	0.9901904507996111	60.20282551582498
687	23.232384300433576	45.63227289093935
688	8.017828964652173	35.61049553618259
689	8.438143288794754	62.265255831579516
690	6.2445307669010175	41.824865488428756
691	-0.27368220363026463	40.918913173607486
692	0.0963790643838891	90.54483840573324
693	-7.571695423367885	54.70326528963519
694	3.581653614054031	39.42370166986446
695	10.439075617106507	41.06298445032851
696	-0.5006010522161013	40.37064161719484
697	7.125358875207164	31.44837121417759
698	0.6635869915149479	25.367668388278204
699	2.3755630746843353	39.004089309006254
700	46.97200559285101	35.91769608471175
701	2.41625942571919	71.06818662744813
702	16.309882136329854	64.27757778354004
703	14.526479749666333	50.30844762654994
704	20.612513499125875	50.84087043046694
705	25.126658373117394	52.331183440521094
706	11.837679553715223	66.84965081727462
707	-4.890768572603147	69.98469321409557
708	16.57962735193917	40.57568179495689
709	5.857654686405413	59.61621233353336
710	11.896775034980147	41.32985265244593
711	30.34234041435855	50.25381247268107
712	22.759551490984624	35.545357720636694
713	27.736780871721326	41.79311216114941
714	6.437861395616009	56.06320676355342
715	4.431783883202051	35.64837995247527
716	13.610888369675752	25.44602540329288
717	13.9450666027212	26.907771433762417
718	-11.648033671692787	70.67167528704698
719	5.549842574578778	33.30781335054903
720	4.0500772073696645	34.28349717189386
721	1.6703510945222586	29.834997222548726
722	1.131949594180707	47.50937305371571
723	0.23993524610042538	44.503377763987686
724	20.907723383900993	100.4330967890872
725	15.686141790188326	45.56835799118955
726	0.3420270246687025	45.32368186349838
727	11.630174898732612	26.40723915075052
728	-4.335538310393559	34.203932720960786
729	17.67780433434867	22.610127822556798
730	13.17574770200005	20.08228245524234
731	4.068032232433702	41.28935986598887
732	12.943532423586438	43.38175401382637
733	14.211787364033862	25.73394420340368
734	-8.732874558350746	56.16361545768576
735	8.689003700886422	31.247320634305066
736	5.497998344481822	17.91666568107357
737	35.767864129774324	40.490299478820106
738	32.52397769609784	24.28063125629838
739	8.689645445361576	19.52013506279683
740	22.806377473228117	43.06236195140914
741	0.6525004548416142	30.897349528430542
742	-8.46485546216018	43.922356448882674
743	12.13606606846185	68.76339067628342
744	17.29439120397081	43.54510538936577
745	17.536407462951807	21.296179707159858
746	-0.6726528145872948	71.82092301261312
747	-3.4669340361070113	22.9000416477628
748	3.6068061389959256	46.914737005094274
749	-8.721961344336098	59.48306943709918
750	10.420239735065621	33.413381196788514
751	7.838704689645504	28.902997736586865
752	4.393806024679501	54.51279637521242
753	15.084836502665548	31.25745465044485
754	25.573170642096574	6.192886786736545
755	8.74255097173156	53.371590974859764
756	-0.007706356193677877	32.824550154565266
757	4.526538408919707	57.337235192947034
758	9.382299740598704	39.961804649565806
759	10.068338994278598	33.903417776415026
760	36.53957895655352	30.029451477846642
761	13.342713917271894	93.36908844684936
762	2.2458797898809877	83.36813927671942
763	12.734915519141179	70.83686880380775
764	11.430663457011537	56.54940235161736
765	10.110115693914894	46.9281610073732
766	24.82431719636582	32.22514898604732
767	36.961893034031156	43.162568717176015
768	-17.65984483318303	60.10114355701967
769	6.482449514901015	47.91461329311878
770	-5.103849166830499	38.98906456705306
771	12.789703333553536	33.094437254045765
772	22.523268765154512	30.075059867869516
773	-2.961432724928691	33.37055773251587
774	5.387570480250297	31.50097673601639
775	24.631816282231412	36.290667317625505
776	1.3639370722395587	34.20913792763376
777	2.5566981776546367	53.30624261173684
778	19.307781928548437	59.51298920630698
779	33.46330498823178	33.15249979485293
780	-4.67978736396223	35.762942399087216
781	-3.9685807230746595	35.21335103762879
782	-2.720670940444389	45.44013454572168
783	4.2241869753372665	21.38251603494665
784	21.90735827977812	10.857088619190499
785	-5.948349871135655	82.89084415303616
786	0.7805510707367009	62.55661210053952
787	27.186665724460493	16.17326602745317
788	-1.0654685139074545	66.53173023964493
789	22.51252203398996	86.16010990179379
790	4.3099469584574654	43.00523135550979
791	17.918921481361796	37.2695456719182
792	4.947193862234071	21.16565980836088
793	-12.657729066033042	39.04761571342221
794	-8.837902478658458	35.962774253017955
795	6.11086736898311	29.144242122261073
796	-2.509373476425637	45.81818030827939
797	8.81973036001863	14.284174618916404
798	-12.293460237656552	22.25409881821896
799	-6.2293991115250416	36.09761205480664
800	2.0745728849079743	16.21384444488109
801	-12.405967963734101	29.399495594533686
802	8.980209401791821	29.132953684378272
803	-4.350742082218899	28.20539036203569
804	-2.619432743132766	30.19747160448622
805	14.924486310440242	55.37891828811269
806	-2.6803222346905313	15.827028838147521
807	3.371063489701897	12.684544583920415
808	-11.598629182747647	23.33374738970391
809	4.753554829654334	10.902505121211307
810	-4.136199159636551	58.90450531904219
811	-0.9749439411969334	69.5816932515557
812	-5.871222679568781	45.1905272570385
813	3.50914288909523	87.52412276238721
814	8.734613899684803	47.57931109351711
815	0.8891709132220598	22.342510170932417
816	3.163004688774404	19.98689292700207
817	0.33034368257865765	26.20928213045964
818	-1.2533468174636027	33.318856068447154
819	1.5094890720919807	15.74216455702941
820	4.2560070895552915	13.29205778394805
880	16.786260021079713	67.69056488786171
881	3.5869962402655062	65.44583007314355
882	7.215387382551722	64.26669057301665
883	7.586431412983181	85.47139434237181
884	-3.251140105461838	58.96899953900313
885	-3.232700189418436	61.135858371272995
886	-7.344771392568896	62.03948723131338
887	-4.286811310222134	79.69765955567351
888	-0.6221218055257314	52.265930868501194
889	9.264437160313621	41.11964236020682
890	42.743448534510385	45.33788989829501
891	23.3816132135247	55.81022919610147
892	14.633102730015406	39.7159324176224
893	-11.44149248749776	57.44515664926368
894	-6.875763823313182	76.9333224892664
895	-0.20983322988822461	32.16810454151556
896	16.1659558685098	22.976372967325933
897	27.953074886900367	12.034923372384828
898	1.943389920047819	60.75075650771429
899	-1.2124864461770954	74.40766004999861
900	38.41530373656259	29.402097549242235
901	-4.069450466030563	20.890776349007183
902	-11.892002881528787	58.20135028163632
903	18.30561109873565	22.021391077612012
904	-8.59886192210071	86.44088956391936
905	-13.78601963719866	72.56421609950381
906	0.777073145036361	30.94509989045589
907	7.426722091066793	54.465878439872505
908	-17.357453694810843	26.800942343255766
909	-2.6391543525362167	52.24734468922908
910	4.036469968202718	12.764490811231576
911	-10.214957693887644	3.57765972056183
912	7.936439149799171	23.51395187366689
913	0.7874595369921737	29.002842522656366
914	-13.284810519200004	50.72803857896434
915	-14.460701020227466	60.61912766673339
916	9.390188048340965	37.201809451739344
917	-12.680395601144854	14.705084051633373
918	1.655742144058948	69.81727266823408
919	-3.8667795471051942	14.152170903881688
920	-8.8836938723904	62.449066620807095
921	10.070979583392326	34.56163365310599
922	-11.79638813108823	15.1206667850056
923	12.907690029607652	61.82269607652467
924	-21.547947102724006	42.421589950520854
925	8.176732971471878	25.611930191071895
926	-13.428442997834171	60.564768338025495
927	-2.723620510258254	25.17738180993582
928	-8.750819904185228	27.151539680477832
929	-10.567562652609908	83.01600413971045
930	9.100011731336553	17.166820531082866
931	11.184678750269564	4.8053276869648105
932	-7.652915945820107	3.411535833287204
933	38.3125063336506	5.610570480772021
934	7.678545726341252	64.5857763214303
935	3.0244442450235285	38.283891394683124
936	15.645551581930306	88.47630684556484
937	-0.49945915217977443	67.51610997274952
938	-8.472212399051749	80.36699711262945
939	0.8754316052206832	15.271367725593311
940	-10.048919545209195	90.96279203911382
941	22.14241515086455	98.38316845687329
942	-5.953495183757749	54.68566126053738
943	23.810922472029198	74.42045085539607
944	5.2080985964172015	53.52793081959562
945	-7.45111530294321	58.34043924683415
946	-7.980343813750206	66.02041695872197
947	1.8949597853609754	45.35594259150834
948	-0.45190674731149727	57.313812247994136
949	0.6857584906571859	40.951693301223266
950	-2.85733570923097	42.856505836458034
951	1.9188470670719995	39.18323838483752
952	3.7420095252485694	91.11559024020343
953	9.461641839195648	35.90016202136392
954	-0.6910951849543547	50.296257136965366
955	18.3025420437786	31.693672013350366
956	2.789282706576839	39.63463026626079
957	11.994025156040593	33.78788727156965
958	20.40001001024681	22.538319659549245
959	-9.302991364768715	37.093696892210836
960	-9.912952698038938	27.27951141784457
961	-1.336575512690028	13.597657162520287
962	-4.944348602306976	51.75013281292112
963	15.1268641079335	32.68805791813468
964	-0.44478446570027064	7.191110422265501
965	-2.481408924623752	31.20996367117595
966	7.818851108269882	47.7132351272936
967	-4.496296562947547	35.04220439659075
968	4.707280461316289	30.66602462908244
969	7.699060205996819	27.140121284359832
970	20.27342497302672	44.33788587333047
971	-10.270067311845697	28.40811855572432
972	-3.171436454525106	32.5881912952891
973	-4.525658632531959	35.71243078859351
974	-10.422215104836912	40.485187435016464
975	8.42674683571864	17.632091494923067
976	-17.551791531499905	21.67303481548961
977	-3.2471562709618755	53.84386908681836
978	-13.409134937235674	57.1107814419282
979	-11.548940774816828	23.098009899449025
980	-7.953583691552705	68.49004995207845
981	-5.091783332436731	25.529024840458913
982	13.43816518143204	17.495824417163217
983	-6.729520817778267	19.5635566049408
984	6.304336988915624	11.515115014443706
985	17.843467997994082	77.66852213586434
986	2.462194251659441	46.352021323384
987	-6.699078976666723	63.8165288119054
988	12.912438969371749	47.23653404707302
989	0.698300202740648	28.070069171083592
990	15.785956774005198	32.502978821104556
991	10.922283068912733	38.455269278230844
992	-12.601117423462986	24.109390099590087
993	-12.604479376015865	27.543321858639292
994	-17.126694259694524	22.72502791085925
995	0.3092598420995709	22.266355661483985
996	-4.881993237076122	15.74460276289797
997	8.916276402382321	4.378012731798809
998	18.105182837582646	44.728005583338344
999	-6.269678788324622	26.244053296584024
1059	30.85534582193469	48.63375526088696
1060	22.740389762331787	68.23560578464107
1061	31.938381031048728	64.59734196154513
1062	32.78209458734062	83.79956176307402
1063	33.67012480453957	66.36441703204044
1064	23.063654021872644	61.45618817049063
1065	17.081900739373495	71.33701162254098
1066	28.50997534085776	74.9509289632407
1067	15.448256140696941	62.38999756122106
1068	26.89519179531647	50.381839364803675
1069	31.642509750745713	54.13154681996656
1070	31.28016191428376	52.15587533410399
1071	27.135488545524513	56.684924691860914
1072	29.444251708774758	58.84408979641025
1073	35.013019438678114	44.96560053875904
1074	37.062087956749835	43.85536191820083
1075	28.75838601899442	50.32844556429107
1076	24.03821776641146	45.75655631824983
1077	31.113258032312046	46.20149146716129
1078	26.122228045152205	43.55406690884792
1079	31.586512896238652	42.35070171389557
1080	17.831315790200673	50.76523932231582
1081	29.547091117240008	70.09731932447437
1082	13.140804608166437	74.56552451464673
1083	20.633766793411073	48.6026702132413
1084	17.175601629061678	65.43418627217392
1085	13.870654471455248	63.23067673180868
1086	25.161128582125162	48.10248373502826
1087	32.65977050338281	35.874876043642864
1088	29.073351270430422	46.53712233234986
1089	37.148032123792625	42.62750781352996
1090	23.769478452916736	57.69455020283183
1091	34.42678593156451	52.494864051978254
1092	19.02331408948624	63.45812480540493
1093	20.4620533541299	48.91240376618646
1094	29.64227983798403	47.80504116795119
1095	13.26217940024613	70.94723548964666
1096	25.67059783965491	64.26387451281984
1097	24.76909904012892	64.41883482189695
1098	20.11274590599505	51.0148349830687
1099	30.457171811186278	52.45656422023531
1100	13.144857269005863	57.53741688386377
1101	28.650104550455872	59.18847548684944
1102	21.66062347970181	65.57970540271222
1103	35.44004547187813	51.93589117231198
1104	0.769411660108454	34.13003234119476
1105	13.821805751612407	38.09301945376691
1106	16.891700084945576	35.0773429890074
1107	6.8479078158487345	48.366770989729304
1108	16.39952529561208	52.65019547177164
1109	14.289462795547461	46.24519542549104
1110	4.52159669034307	72.44125709201192
1111	13.202207095299038	83.42570543100194
1112	23.93439366248043	87.10004746157722
1113	2.3165066801300753	88.77330021253118
1114	33.707495818909486	71.72286213197151
1115	21.80741537568655	67.79351196300932
1116	19.95205900717014	70.37442524210502
1117	29.599168567630787	65.76115411101048
1118	11.913455244549322	77.23997792682782
1119	15.204629146050522	75.19157249404105
1120	27.50068195887504	60.01640052020584
1121	19.975773415504605	62.62450068969824
1122	30.156605647862357	57.92170998334445
1123	15.398139192577734	47.2502399271039
1124	31.05571754975721	43.72223649339067
1125	25.000623597058073	51.000526725743185
1126	29.658888807630426	57.423204339500536
1127	32.689455297269106	49.62335604789972
1128	5.466452395108675	71.61141683605692
1129	24.06894863629821	56.27989340912614
1130	23.981667440258622	53.54525263384268
1131	33.45981775236851	46.12049783401837
1132	22.678729531330834	52.2239166353745
1133	31.55363327925675	65.99735485041671
1134	40.64164073131086	43.35284188396915
1135	26.487225996520166	57.59069002814217
1136	19.233623031279315	57.85427145631059
1137	19.745752435443798	72.36053833135986
1138	31.989874380844704	50.72590161976217
1139	20.55273408640914	57.73819590138679
1140	37.59008701276867	46.9174301932178
1141	27.29643657588232	59.04847674591142
1142	26.929880301209003	60.83403131941961
1143	12.789008674878101	71.95026177713851
1144	27.705515763840978	65.78777201085278
1145	17.470652006272463	74.72044082162162
1146	41.63544191971007	51.41420213319729
1147	25.70744813231181	73.8295383303217
1148	30.138018425048074	49.01542093289725
1149	39.055419764327	46.379810210966255
1150	36.74006329945402	54.98073280765324
1151	-7.793618780272691	8.053286561616577
1152	-14.256793987555515	12.988052758704757
1153	-4.00549486702778	18.649318087639365
1154	2.506593114680012	71.28719777750187
1155	4.715236046183847	79.24066392827642
1156	5.980841220903272	86.16993549910738
1157	16.72093940881197	73.70780828173471
1158	11.693700083241765	80.12953515678143
1159	9.331267407548694	75.40692818351174
1160	5.2477835510365765	73.50833358986623
1161	2.2808786779230132	76.61201780884927
1162	20.640989558710324	60.56141313050565
1163	12.14195719629257	64.74258077618238
1164	15.470933452802935	63.94227735722115
1165	17.034594576319165	62.05703780292254
1166	22.95701079411478	58.309554777502115
1167	0.6362887268621478	75.32725936103967
1168	16.181840051863972	60.79991859217638
1169	21.78527239999815	53.00714659603275
1170	9.6838313725911	62.78375465517903
1171	22.604582999318705	49.38735216697454
1172	24.99361466722043	48.20381331388321
1173	7.123116815979806	70.79283744993444
1174	5.541781838679817	81.83720340079049
1175	18.154439450822917	63.83642855377927
1176	35.169756209553164	54.70667724304864
1177	23.117939850827728	73.74765447728119
1178	3.272562964840084	62.96726538718511
1179	7.099736589852366	66.5506728354636
1180	22.38471403317817	56.16082040650848
1181	-11.877825461410488	91.08075568144314
1182	7.392690557274264	87.13925818285888
1183	-11.597777076166224	90.71726106906578
1184	17.37528820188041	58.14716622657637
1185	30.29813801122261	64.48068563175327
1186	10.091835949923954	72.06225600424872
1187	4.232898068912881	85.87032556624001
1188	31.62400489980986	52.66479886463456
1189	21.870003833550385	46.776115337094005
1190	34.53179065872908	44.12847626814217
1191	17.427342549666058	58.109326908394834
1192	15.53462273653339	77.97725806413104
1193	25.647821306531846	60.661990579494
1194	15.523539189500742	65.20447010153474
1195	24.26904303929529	73.53996350055539
1196	-1.8472761871483163	46.262877658052304
1197	3.4308148677095947	30.54355998173212
1198	32.80625375377801	32.40189279153047
1199	12.049675662597464	33.9547203333584
1200	4.9588970104424925	41.44907258789841
1201	15.375696915202813	44.09765865943752
1202	-1.3710496854206182	50.20248445755323
1203	-22.727633888923762	116.2296485205691
1204	8.445945731457178	58.00816665496557
1205	4.247915063747346	76.1718013264014
1206	-2.0957272388528985	79.97362334423325
1207	7.608711385629796	88.06748634608316
1208	12.090531655721648	67.3933916979099
1209	6.587347001943218	75.30920175505327
1210	4.431993653354635	74.52694323581363
1211	-4.2917649154294075	77.96251270069398
1212	10.851981105953456	67.48045699535912
1213	7.820404793663229	73.93257796173998
1214	7.8041968115047595	61.57087249878861
1215	16.626929879966347	56.57149443277578
1216	12.653041602567066	56.486413288852845
1217	22.83908038195932	66.3467940023534
1218	-5.281177465496231	70.09879113508339
1219	16.915629055133053	49.9275288918846
1220	5.786709573012622	65.96214641755435
1221	-2.033316617430991	78.88152000433827
1222	20.314889145178583	59.68321858749032
1223	12.548348567152036	54.08308491423672
1224	12.061985121017914	61.182062894437735
1225	10.07489530543797	66.97589372095491
1226	-0.3332894064235319	71.1436979001629
1227	13.413119159399042	65.81272559359483
1228	7.53144870385394	69.76072778253513
1229	26.169773799826952	59.55924562499147
1230	4.52047702960434	66.10378916787451
1231	-1.8891534825691254	50.11994392771493
1232	21.899678071511	51.38467347138292
1233	24.571861507141364	43.43985533475243
1234	15.917439997016173	61.7305358516077
1235	31.240082713797896	57.34547277290362
1236	-6.4176144621964575	67.77004307181552
1237	3.9707532739576905	76.84803806494473
1238	6.1049888587580465	50.30043081451533
1239	-5.423164621880158	75.60507312295151
1240	24.245584619171336	59.16675194391705
1241	8.385875305520397	76.68240690039804
1242	-7.380286721597734	75.3504872717792
1243	18.24722993621952	60.57040823381363
1244	37.75290932985663	52.589593850204835
1245	4.899830821723585	59.26732730588811
1246	15.462592360195465	83.13345914191949
1247	-2.229093994881538	83.57559765617272
1248	4.285767584015126	55.56512777151045
1249	-16.91586763129167	98.66720002237182
1250	14.305353382309889	60.5044073265725
1251	1.0042466402596304	57.08560833267635
1252	14.33250847666411	63.901481182987965
1253	-6.672195108290451	59.88909961714536
1254	10.82416446282793	67.3726561539011
1255	12.5408961770503	66.97751633117024
1256	-8.833219757561945	63.5494905340749
1257	20.289885343381926	58.22100415837692
1258	11.683713418280348	50.51372709489598
1259	-4.234182881832115	74.32443668874133
1260	0.725269008039767	59.45720204775569
1261	10.455110072434346	61.529556992917755
1262	5.581914908134113	73.55486137760221
1263	1.5199364115318614	42.09817947625345
1264	14.443897797659027	84.753260634105
1265	-0.5191887729379143	63.16383459886745
1266	3.422414468481705	67.61860528693866
1267	1.0529521412305698	84.10686257866215
1268	2.790925883336371	90.80459952787439
1269	4.230102521579873	83.90299568955173
1270	-5.878098686362719	80.39767463592054
1271	17.04836985397309	66.74307054802155
1272	11.962972673837662	65.44919835911281
1273	6.461737348296232	83.28399112756878
1274	10.756040684190467	70.43511066450802
1275	-3.391824819454804	92.53016825624096
1276	6.5804057251013965	73.82397218127738
1277	-2.9356876897518056	74.3859546413927
1278	-0.5167492977030008	47.512590878712665
1279	-5.713096181603255	79.24317075674149
1280	-4.421373172374645	54.887033628250734
1281	4.905722882277985	75.79327498998347
1282	26.899313331648663	52.038868759728736
1283	21.940018587479102	57.6943115136556
1284	3.567365731539817	46.93069173747741
1285	-9.240272677133204	56.310628628351
1286	21.24582698502188	53.75681506992665
1287	7.895125599778318	67.5856111499739
1288	6.498992837267217	65.21231335736302
1289	-2.2050209132548635	39.71389513842237
1290	-9.127278460320762	57.01891155220681
1291	10.093778692141855	46.85252892442124
1292	16.783724430700193	80.23687132861006
1293	8.206459885213203	65.41983084399055
1294	-14.259538433025844	62.61209674544442
1295	-13.082639908575366	85.37148035923141
1296	-3.6280805398258043	62.206185368673815
1297	2.6152581174228047	56.304837873737654
1298	18.78476808939626	58.45233537177397
1299	0.6759928107854751	58.02457888683808
1300	2.5654578884356063	63.795354256347665
1301	-1.0837125412449904	51.42963972952124
1302	2.786129937204386	88.48395503737277
1303	6.475960999103041	76.95471835615407
1304	8.558217339526603	59.90299502135293
1305	21.435813069731946	55.55841878492017
1306	17.59937502251029	53.19895475309298
1307	-3.9021835080212526	85.73212180105003
1308	-4.58382868359406	66.6875649683988
1309	-5.110006756837498	51.18239808294298
1310	11.799881165791902	73.39189976314819
1311	9.196350914246883	55.13330960090026
1312	-8.048928492711596	47.65381229127311
1313	2.3572099999968934	79.22305776871792
1314	-1.253703863930479	55.92967084608595
1315	11.92037677221305	30.903148671486026
1316	0.6721420290570066	66.93107819961926
1317	15.646171730978743	41.37433761158209
1318	18.098578460339077	47.36367095374191
1319	-12.969743651436687	47.11784779858648
1320	2.469317001124736	88.13270658930989
1321	-8.466117918721366	58.35151112933233
1322	-7.969580118380321	77.32636590299387
1323	2.4922198539637854	46.001901136399454
1324	9.274678526852753	70.51141954855795
1325	-25.411754017667015	83.54232221015468
