# Supplementary material for: Graded recruitment of pupil-linked neuromodulation by parametric stimulation of the vagus nerve
Source: Nat Commun. 2021 Mar 9;12:1539. doi: 10.1038/s41467-021-21730-2 (PMC7943774; doi:10.1038/s41467-021-21730-2)
Supplement: Supplementary file 4 — Source Data [file 41467_2021_21730_MOESM4_ESM.zip › source_data/figure_6C.csv]

	calcium_c	pupil_c
0	1.5568925055457683	-3.577845389789644
1	0.877228806491865	10.726834081464183
2	1.6333460697737676	7.169540214798257
3	26.803688590240768	20.08508170249626
4	19.67780896636418	19.854410375988095
5	4.801726914984627	18.557220726682154
6	-4.603734662184872	-0.35694347921491065
7	-9.771260657234862	1.3116460003823391
8	33.21800030415863	22.633426075886504
9	-8.94707922753318	13.946601668959499
10	36.42331914603822	32.0136861263203
11	33.04202980371069	22.17035293315846
12	8.162445256301787	-17.287760110474203
13	28.222530159318573	11.975509388936139
14	43.089776701825016	20.180140704934804
15	49.2185537785706	13.59257367605461
16	29.711094199321668	9.99757206619029
17	47.766352102988776	3.5109014901493296
18	34.00104703982797	17.789021872070947
19	35.89729238731499	13.71541505627188
20	57.243770613619574	9.51313231414914
21	28.63189613195499	8.613336900035515
22	37.47356732027373	24.72580496239666
23	33.34084945553825	25.114421262984695
24	19.662197940717377	30.366951712279757
25	27.8250808379752	26.521650645112032
26	28.898619842463344	4.321242516255763
27	21.18240884042641	21.562735378547874
28	29.911858394665717	21.417249286309215
29	-2.7393362008929794	-6.8619510803070956
30	-0.8797456382037545	0.03501372902017863
31	3.1752654051871874	-6.784241966204959
32	-5.027448359840074	-6.50381779949555
33	33.14665211509065	25.448533705750574
34	17.50524167038433	-15.707336550451565
35	37.21252434516411	-7.020567810419571
36	45.540646887574304	29.861468648460388
37	32.133800606450556	4.170640979992545
38	9.13764925033822	-5.897403028082074
39	41.86040242050859	21.497187951452524
40	-4.177376533727599	-7.811634090056941
41	24.5220003393029	0.692473186088634
42	33.33013732157304	18.031646791124903
43	37.71511800054239	33.746590582107984
44	25.349881807603147	37.79665376999345
45	27.292551900403172	13.46168640059652
46	0.5049725390801054	-13.148072249936163
47	35.49141525615335	26.383144900908327
48	24.543065725469052	23.030907822951455
49	34.698840207609564	11.71805893548089
50	41.32053143147008	10.765700496262433
51	32.992537302032154	33.127805266721225
52	30.345839026064123	24.042240752207988
53	34.59510728288632	37.715835526468254
54	23.047854823294223	4.8028916718472985
55	41.60620874747754	11.123011566449577
56	51.56029143663518	-1.1854123694311696
57	48.319591466070264	-8.046620253376133
58	46.8595102544233	20.42750497178883
59	39.11020102855586	0.3322490317543014
60	34.63494605928141	24.087764158636016
61	34.345476810703374	20.164858731420463
62	33.35413771564511	37.51571746743044
63	32.53242230307335	19.918590374611306
64	19.90948599595442	14.8687524032242
65	29.10274220543831	24.025913238446307
66	-8.914911816907438	-18.724287563470156
67	24.25071745652739	35.86084536837598
68	27.457407696423793	25.195981211331656
69	-5.744428597646564	14.751378245890102
70	23.871947859453904	20.141477056040202
71	13.822840551767909	-8.161717260957538
72	41.53985946612585	21.412293348225372
73	15.876555813281785	-0.19070225140725228
74	-12.935643618218206	-8.267953956951963
75	3.9091863082279152	-4.7022917462455
76	-3.406264566893931	-15.954014326093642
77	-4.201944403072119	3.6551881180994066
78	-6.911599925435228	-4.727993243766994
79	-8.680974773833036	3.3557392626333655
80	-16.120730360507395	0.6131704393555824
81	17.541410180853983	6.0406005165688015
82	-11.826472688651013	-9.457941618784643
83	-10.024171121374904	0.08982244420299601
84	-10.456590238749406	21.04825215552649
85	9.948157873658523	13.762782753019211
86	7.6210265984730885	-10.839725537686647
87	57.202587349048045	23.024042402803744
88	32.52467508111124	25.475224755915132
89	41.79810774203037	16.9573916917397
90	-1.8435509618652919	4.570916040508294
91	1.980183748565544	-0.5278560344791714
92	17.020272954536047	6.47416676705307
93	18.698506442922906	9.989070809616415
94	-3.3541177500485384	0.14719920791133845
95	-9.262759156594477	-4.514480887433152
96	10.520443489824947	1.9580313801863696
97	-6.54084604625901	1.774768119006282
98	-10.25050596937838	1.0071409831928833
99	-11.642089707309822	-1.8128752225730551
100	-3.604327463064763	-6.326614566340464
101	2.686192630104985	-1.274342294974268
102	6.353797232147875	-30.23224607531056
103	-3.3409892246638004	-27.639141629116043
104	38.17284811232517	30.362810987446956
105	13.89998100901475	-0.24326811693713335
106	2.9103931220365347	-2.053808743736493
107	47.51171991654621	27.21493724922581
108	-1.2995279927689305	-21.242515607535573
109	-3.2143367987632514	-11.016533494870092
110	52.458135285257924	21.769531615513976
111	-0.5539081110705877	4.156667422209314
112	46.24610181460006	48.85203861086909
113	48.80947753404365	19.346700239037965
114	68.76091261907241	37.00130605649326
115	-5.603643069151728	8.681516616497696
116	14.77721438143075	-6.000389680150756
117	68.25319395165121	30.388460535923656
118	48.354271383620144	19.58017549728575
119	42.66505172053511	33.17202000903128
120	26.125822473105362	35.726125189025495
121	-8.095441870729399	-19.322281989870262
122	-1.1381609390431233	4.522709772084163
123	28.642464630839328	44.52135064877869
124	-8.850648909110589	18.31622952062214
125	34.65863232002621	49.77639235310104
126	41.15117864596006	45.667003304892205
127	26.576492409360338	45.02097683295342
128	62.17885079599903	40.4265827064783
129	12.432686888905417	34.32038466124915
130	-9.687579940792745	-10.22077741074613
131	2.448313934510054	2.7055586451958824
132	-6.753748823737521	-27.01971742049164
133	-5.187715986789865	5.372795028512118
134	-0.030732112445233994	-6.319631960168831
135	7.033344134712021	15.177957341421887
136	-10.612251913445157	-10.012478518495445
137	9.525492738477624	41.138064712668125
138	6.2749668514109285	-7.994585697392442
139	-4.9650380181257585	11.073866471337169
140	40.937353978577754	25.52224507249963
141	16.17949890144872	12.525430653051904
142	39.094546166251675	12.219932218968456
143	1.57296201672641	34.87765557766177
144	25.48480657013068	0.7876047267963826
145	-2.8609793618786217	-23.09857758442445
146	45.54484384739358	33.06226371470054
147	-0.16836274788686634	2.8657971934192457
148	39.07293364397169	23.210014140237632
149	37.92515673952757	29.268540995984644
150	56.4720936841152	43.41774876322474
151	1.2246111216365176	0.12437543783372451
152	25.97343608939193	28.671662272793405
153	-6.1652030329044205	0.4785657842228943
154	56.62194591522942	40.21210313041549
155	2.2820920680826964	-4.7139544018655535
156	3.550074248423078	-6.251021485700303
157	61.43243645822516	33.270475639096546
158	33.65232616338421	36.633550275067066
159	39.09836270542933	10.32667679242882
160	2.8828270293056395	-12.51798451534
161	12.774036442635929	-27.960701881618988
162	-2.839946152974015	17.080503538847765
163	14.896857587297559	8.917242513942515
164	24.942511793593777	31.514847907454556
165	3.146134229581321e-06	-0.005063815941189542
166	23.300707745182628	37.20920777245013
167	-6.702275868858804	-4.121038931550865
168	-4.316509859866019	-8.790259641659691
169	-1.5611464196540865	5.108489921696375
170	-3.080960086543425	7.145815067096176
171	0.2923044900316736	11.328635762395672
172	16.18258359464453	17.37419759522537
173	-3.57027419190607	12.055970301921457
174	-4.389755980628176	-5.331035372351395
175	11.328424532901405	27.454954900151677
176	-3.365605737340263	-19.246411404374058
177	-1.8008832754824748	-35.9578568955261
178	16.488380499091345	30.11129219322692
