# Supplementary material for: Graded recruitment of pupil-linked neuromodulation by parametric stimulation of the vagus nerve
Source: Nat Commun. 2021 Mar 9;12:1539. doi: 10.1038/s41467-021-21730-2 (PMC7943774; doi:10.1038/s41467-021-21730-2)
Supplement: Supplementary file 4 — Source Data [file 41467_2021_21730_MOESM4_ESM.zip › source_data/figure_6B.csv]

	charge	rate	pupil_c
0	0.02	10	-3.577845389789644
1	0.03	10	10.726834081464183
2	0.01	10	7.169540214798257
3	0.05	20	20.08508170249626
4	0.06	10	19.854410375988095
5	0.04	20	18.557220726682154
6	0.02	20	-0.35694347921491065
7	0.01	20	1.3116460003823391
8	0.09	20	22.633426075886504
9	0.02	10	13.946601668959499
10	0.14	10	32.0136861263203
11	0.04	20	22.17035293315846
12	0.01	10	-17.287760110474203
13	0.03	20	11.975509388936139
14	0.28	20	20.180140704934804
15	0.36	10	13.59257367605461
16	0.06	10	9.99757206619029
17	0.04	10	3.5109014901493296
18	0.03	10	17.789021872070947
19	0.36	20	13.71541505627188
20	0.18	10	9.51313231414914
21	0.02	20	8.613336900035515
22	0.14	20	24.72580496239666
23	0.07	10	25.114421262984695
24	0.12	20	30.366951712279757
25	0.09	20	26.521650645112032
26	0.09	10	4.321242516255763
27	0.05	10	21.562735378547874
28	0.05	20	21.417249286309215
29	0.01	20	-6.8619510803070956
30	0.02	20	0.03501372902017863
31	0.04	20	-6.784241966204959
32	0.03	10	-6.50381779949555
33	0.12	20	25.448533705750574
34	0.04	10	-15.707336550451565
35	0.14	10	-7.020567810419571
36	0.28	10	29.861468648460388
37	0.06	10	4.170640979992545
38	0.01	10	-5.897403028082074
39	0.2	10	21.497187951452524
40	0.02	10	-7.811634090056941
41	0.05	10	0.692473186088634
42	0.18	10	18.031646791124903
43	0.2	20	33.746590582107984
44	0.14	20	37.79665376999345
45	0.03	20	13.46168640059652
46	0.01	20	-13.148072249936163
47	0.12	20	26.383144900908327
48	0.09	10	23.030907822951455
49	0.2	20	11.71805893548089
50	0.18	20	10.765700496262433
51	0.18	10	33.127805266721225
52	0.12	10	24.042240752207988
53	0.05	10	37.715835526468254
54	0.03	10	4.8028916718472985
55	0.06	20	11.123011566449577
56	0.06	10	-1.1854123694311696
57	0.02	20	-8.046620253376133
58	0.36	10	20.42750497178883
59	0.14	10	0.3322490317543014
60	0.07	10	24.087764158636016
61	0.07	20	20.164858731420463
62	0.05	20	37.51571746743044
63	0.14	20	19.918590374611306
64	0.04	20	14.8687524032242
65	0.03	20	24.025913238446307
66	0.01	20	-18.724287563470156
67	0.1	10	35.86084536837598
68	0.28	10	25.195981211331656
69	0.01	10	14.751378245890102
70	0.1	20	20.141477056040202
71	0.04	10	-8.161717260957538
72	0.09	10	21.412293348225372
73	0.07	10	-0.19070225140725228
74	0.06	20	-8.267953956951963
75	0.01	20	-4.7022917462455
76	0.02	10	-15.954014326093642
77	0.12	10	3.6551881180994066
78	0.04	10	-4.727993243766994
79	0.03	20	3.3557392626333655
80	0.01	10	0.6131704393555824
81	0.03	10	6.0406005165688015
82	0.02	20	-9.457941618784643
83	0.04	20	0.08982244420299601
84	0.05	10	21.04825215552649
85	0.07	20	13.762782753019211
86	0.06	10	-10.839725537686647
87	0.2	20	23.024042402803744
88	0.2	10	25.475224755915132
89	0.07	20	16.9573916917397
90	0.04	10	4.570916040508294
91	0.01	20	-0.5278560344791714
92	0.04	20	6.47416676705307
93	0.07	20	9.989070809616415
94	0.05	10	0.14719920791133845
95	0.04	10	-4.514480887433152
96	0.02	10	1.9580313801863696
97	0.05	10	1.774768119006282
98	0.04	20	1.0071409831928833
99	0.03	10	-1.8128752225730551
100	0.01	20	-6.326614566340464
101	0.02	20	-1.274342294974268
102	0.01	10	-30.23224607531056
103	0.03	10	-27.639141629116043
104	0.07	10	30.362810987446956
105	0.06	20	-0.24326811693713335
106	0.03	20	-2.053808743736493
107	0.1	20	27.21493724922581
108	0.04	20	-21.242515607535573
109	0.02	10	-11.016533494870092
110	0.06	20	21.769531615513976
111	0.02	20	4.156667422209314
112	0.07	20	48.85203861086909
113	0.07	10	19.346700239037965
114	0.18	20	37.00130605649326
115	0.04	20	8.681516616497696
116	0.05	20	-6.000389680150756
117	0.36	10	30.388460535923656
118	0.07	10	19.58017549728575
119	0.12	20	33.17202000903128
120	0.06	10	35.726125189025495
121	0.03	20	-19.322281989870262
122	0.01	10	4.522709772084163
123	0.12	10	44.52135064877869
124	0.04	10	18.31622952062214
125	0.14	10	49.77639235310104
126	0.18	10	45.667003304892205
127	0.01	20	45.02097683295342
128	0.28	10	40.4265827064783
129	0.02	10	34.32038466124915
130	0.04	10	-10.22077741074613
131	0.03	20	2.7055586451958824
132	0.01	20	-27.01971742049164
133	0.02	20	5.372795028512118
134	0.01	10	-6.319631960168831
135	0.06	20	15.177957341421887
136	0.02	10	-10.012478518495445
137	0.05	10	41.138064712668125
138	0.03	10	-7.994585697392442
139	0.04	20	11.073866471337169
140	0.2	10	25.52224507249963
141	0.02	10	12.525430653051904
142	0.12	10	12.219932218968456
143	0.06	20	34.87765557766177
144	0.07	10	0.7876047267963826
145	0.01	20	-23.09857758442445
146	0.14	10	33.06226371470054
147	0.04	20	2.8657971934192457
148	0.07	20	23.210014140237632
149	0.1	20	29.268540995984644
150	0.1	10	43.41774876322474
151	0.01	10	0.12437543783372451
152	0.04	10	28.671662272793405
153	0.02	20	0.4785657842228943
154	0.14	20	40.21210313041549
155	0.05	20	-4.7139544018655535
156	0.03	20	-6.251021485700303
157	0.18	10	33.270475639096546
158	0.09	20	36.633550275067066
159	0.07	10	10.32667679242882
160	0.06	10	-12.51798451534
161	0.05	10	-27.960701881618988
162	0.01	10	17.080503538847765
163	0.06	10	8.917242513942515
164	0.14	10	31.514847907454556
165	0.06	20	-0.005063815941189542
166	0.07	20	37.20920777245013
167	0.04	10	-4.121038931550865
168	0.03	20	-8.790259641659691
169	0.05	10	5.108489921696375
170	0.05	20	7.145815067096176
171	0.07	10	11.328635762395672
172	0.12	10	17.37419759522537
173	0.01	20	12.055970301921457
174	0.02	10	-5.331035372351395
175	0.02	20	27.454954900151677
176	0.04	20	-19.246411404374058
177	0.03	10	-35.9578568955261
178	0.12	20	30.11129219322692
