# Supplementary material for: Graded recruitment of pupil-linked neuromodulation by parametric stimulation of the vagus nerve
Source: Nat Commun. 2021 Mar 9;12:1539. doi: 10.1038/s41467-021-21730-2 (PMC7943774; doi:10.1038/s41467-021-21730-2)
Supplement: Supplementary file 4 — Source Data [file 41467_2021_21730_MOESM4_ESM.zip › source_data/figure_S3F.csv]

	pupil_b	pupil_change	bins_pupil
0	55.96922648358038	-10.453662979939857	4.0
1	48.174083902069746	4.18630939686112	3.0
2	76.25819010978479	25.578927786547567	6.0
3	47.662236190854415	1.518226224367588	3.0
4	46.79970029133779	1.1344277120766293	3.0
5	36.74462189006784	6.769484272829189	2.0
6	38.83359346655418	1.0358949413758438	2.0
7	41.2473263767078	-3.587796771641976	3.0
8	41.50494160444508	-3.3249642604959533	3.0
9	35.8021684278448	1.5766506698452503	2.0
10	38.128219757741725	4.599945211192498	2.0
11	35.994928418360054	-2.6243773707011613	2.0
12	48.12000782283962	8.100409856146996	3.0
13	40.982695567346546	0.5942859186030631	3.0
14	62.646199316833794	-9.59837996268098	5.0
15	40.28001054530603	-3.588449559780422	3.0
16	42.43715947362413	6.956814529057894	3.0
17	55.363850761271166	-15.544052671265405	4.0
18	29.737931801877657	-0.6411377083257506	1.0
19	47.786377865842624	-11.476706228590508	3.0
20	53.084876965322444	-3.471828126926731	4.0
21	36.70536947477339	-4.084303185819138	2.0
22	51.76746923547998	9.80930669160719	4.0
23	28.179661875840093	-4.828859953576757	1.0
24	17.75989221180559	-0.9855735176474276	0.0
25	22.04526530936382	0.31440584714945885	1.0
26	42.171028134128356	-7.316167335574825	3.0
27	37.91425765741866	-0.7074596689724828	2.0
28	39.16601544833191	-9.865389886345358	2.0
29	32.342148089720546	5.739662024780792	2.0
30	30.804617706360162	5.235491393421697	2.0
31	27.68886458832652	4.514873164427254	1.0
32	41.456940829944244	18.50174192944951	3.0
33	28.57688648164556	-5.7314719938326455	1.0
34	42.73247536239554	-13.676911620213051	3.0
35	24.72696888706345	-3.7891581883884413	1.0
36	13.040020915540111	7.7674159253447	0.0
37	23.525861812556553	10.68633320687037	1.0
38	29.82736916724374	20.00711226814906	1.0
39	45.446409409406726	10.45343347213278	3.0
40	32.10484253277086	11.497664805871402	2.0
41	38.55853041873198	0.05183759356219042	2.0
42	21.13342947477923	-3.1500597028293136	1.0
43	44.46779615967412	-16.083155445175255	3.0
44	50.69429890000227	-8.888474053805943	4.0
45	34.274705745544665	7.541310781296055	2.0
46	31.085246730408432	-5.192741719789819	2.0
47	51.04088017835112	-1.9162577520820392	4.0
48	25.30559724831781	26.463228369899753	1.0
49	21.32965884323293	17.051744990528757	1.0
50	34.10941352205166	3.789220776107463	2.0
51	33.019186764240814	0.8907878221276775	2.0
52	46.50576873615431	-9.8400781881435	3.0
53	43.830376199194674	-8.127889524584674	3.0
54	25.494487050333344	-1.2885439139011297	1.0
55	24.17835472971084	8.91459413529654	1.0
56	18.137863069299442	-8.013381082259347	0.0
57	28.092215086662637	1.657415783171409	1.0
58	31.388905731314637	-6.025370101859064	2.0
59	32.589689224979	-8.22689283785948	2.0
60
61	58.19954145403773	2.1396376977347487	4.0
62	34.52313392747757	32.40114107790018	2.0
63	31.079900299984725	17.916335213105288	2.0
64	40.80626034225061	5.002420159755957	3.0
65	42.71513848683522	4.462882039665196	3.0
66	67.84910570250784	-28.036038980179363	5.0
67	58.5588984301236	-14.568083261453452	4.0
68	43.660262236803376	10.162097107081074	3.0
69	67.19251830417547	-8.314560196338611	5.0
70	50.80715170524754	2.586583450791828	4.0
71	33.04083889251533	-3.620491320124721	2.0
72	38.42615601121055	-3.4886549001932465	2.0
73	34.0528366565719	10.729283287907634	2.0
74	86.36827567887066	-2.2002889914563184	7.0
75	42.82198156428466	3.284557384743998	3.0
76	54.11131028228625	-8.904077266538508	4.0
77	40.81419370298362	-0.9346890799009842	3.0
78	72.62593112534606	-5.600114209443703	6.0
79	71.35204558416079	-11.880018664435298	6.0
80	42.37732941427266	-7.958933521586907	3.0
81	45.32834404295013	5.088702749683641	3.0
82	34.44859462692667	15.373378622851298	2.0
83	26.90018489126107	13.40367141930534	1.0
84	67.31893572490878	-8.116011489623617	5.0
85	30.079146066485233	-3.8205916488224183	2.0
86	32.34716007026903	-3.6030884488852095	2.0
87	46.01791227795279	-11.911235004946462	3.0
88	37.88614378539366	-3.4930401771716504	2.0
89	35.82449326452021	24.40802465898966	2.0
90	55.59630125992742	-15.881622868334802	4.0
91	33.97967265005101	-1.2893527403307061	2.0
92	25.699943132333626	4.952923139408423	1.0
93	59.17565691218139	-5.395528230925166	4.0
94	45.04177069757034	11.695573347559986	3.0
95	80.7464158879266	-14.108623014858523	7.0
96	61.75568137992594	-13.112766095276605	5.0
97	60.48330544240818	-5.604210384485512	5.0
98	50.33583242939615	17.062910917426237	4.0
99	60.41872465671135	0.028582530251391347	5.0
100	58.02280192235132	-15.974022930006313	4.0
101	76.75822407907854	-22.910166515823704	6.0
102	29.113899766671103	7.9693562213225135	1.0
103	64.36919727777037	-15.681836926679367	5.0
104	37.1827662755271	-2.0203394107606485	2.0
105	16.98636971374139	6.707668050055876	0.0
106	46.60524151658092	-5.667489695488811	3.0
107	27.624465093616962	29.667286494623106	1.0
108	21.846010091014126	30.525161146712744	1.0
109	52.19366435983995	-2.662431260556467	4.0
110	72.64151294126933	-22.04155085050884	6.0
111	40.3051948106184	-11.065802279311772	3.0
112	83.73577420597881	-12.85191224745418	7.0
113	28.892203209102824	7.875056092974837	1.0
114	27.260832839120315	-6.947718631158821	1.0
115	19.962080760349288	7.5152902983355965	0.0
116	28.774987987849045	2.6387129967473086	1.0
117	27.82958478741497	25.530518978237158	1.0
118	102.07618225368614	-14.31784106580902	7.0
119	24.146380217734375	2.009357029746422	1.0
120
121	49.10664121375927	-8.255372412958963	3.0
122	36.446183663037196	-0.9566933510739091	2.0
123	26.07133407238953	27.429130183644478	1.0
124	46.30780893745558	-6.823715545093805	3.0
125	38.56770790124365	5.547894488259509	2.0
126	46.50939574899075	0.8791291628868692	3.0
127	35.793095751757775	-5.587787255584033	2.0
128	46.24529375646742	-7.592870452661565	3.0
129	27.726944705782948	5.733258490246904	1.0
130	49.28932264063932	-9.505518917957737	3.0
131	41.965656552177975	0.45536796058828344	3.0
132	37.5733410320708	0.6017837457505522	2.0
133	50.03854060233201	-3.582109827477126	4.0
134	34.60611507519637	9.280703602094455	2.0
135	28.425483705749414	9.73910611555364	1.0
136	91.175998475165	-10.817669398958614	7.0
137	56.38595742094476	-4.850500786043007	4.0
138	31.493862195019766	-3.0349182913754618	2.0
139	42.00119999508679	-1.4380589448042187	3.0
140	36.42052079541327	-0.4716236004632606	2.0
141	24.928158668405374	-5.7818626433118006	1.0
142	21.02391747769181	12.887515785512733	1.0
143	28.24879754815315	18.15769985890467	1.0
144	38.36562529306833	12.463544477695741	2.0
145	17.79704206394856	-5.808502904477429	0.0
146	38.614811849226705	-18.749127201723955	2.0
147	59.658934795974154	-5.56382949269134	4.0
148	22.30122363241759	-2.8466230474490857	1.0
149	27.484162259988373	20.43838021112245	1.0
150	22.11939326609335	15.29889976285693	1.0
151	27.538149928936956	-4.828051906265344	1.0
152	21.200000352041183	7.803438388579675	1.0
153	66.6483237131672	-5.881394911859644	5.0
154	32.14408629432995	5.633740449530741	2.0
155	30.833582275413942	-4.001377227873263	2.0
156	23.88760523451027	-14.262475119133784	1.0
157	6.060951569623604	4.653161210895669	0.0
158	5.902536795610214	26.43415526874404	0.0
159	20.36462272597354	-7.309616281705811	1.0
160	17.405084894833674	-2.84716670430268	0.0
161	13.285237294049526	9.767587490302876	0.0
162	28.75184347156611	-4.670967021040475	1.0
163	5.554833119138573	-1.766032461606927	0.0
164	4.440983773314371	-0.572284794731627	0.0
165	20.899254525592635	-0.037619691765158336	1.0
166	20.210510047303618	30.61204432697289	1.0
167	31.704923833084987	13.215243069566238	2.0
168	39.29636001256303	-16.631308418665807	2.0
169	15.58520611628153	-3.7914047798087367	0.0
170	22.511999811963374	1.1549805819659689	1.0
171	37.9545132059583	44.0784069259336	2.0
172	65.1542844174716	-2.171763964581217	5.0
173	53.896977877263936	7.034853640464753	4.0
174	39.08119842125294	11.084782903303747	2.0
175	46.707386136092246	-1.0672543019185525	3.0
176	48.43381174059327	-4.645057265511866	3.0
177	93.4463065214224	-37.89087117503467	7.0
178	46.93972424748583	4.544694939830293	3.0
179	91.53885450369268	22.9753749340654	7.0
180
181	45.986434647910876	-2.350059625391893	3.0
182	47.651324998934506	-11.922323714594505	3.0
183	35.627714337772474	4.619099863375922	2.0
184	39.95711011094951	-3.6031561436492936	2.0
185	20.300048026408415	6.942119090108353	1.0
186	52.797206978764564	-15.126280278061287	4.0
187	21.226544671161356	-6.709649405593844	1.0
188	32.23836352752268	-0.8205755024490173	2.0
189	26.32277207877275	4.106219206524923	1.0
190	17.76498296006991	1.047609559855669	0.0
191	34.16829097331053	3.1512185450745704	2.0
192	44.56891689177532	-10.056542832296316	3.0
193	32.13690968073373	21.030740124780884	2.0
194	21.380478105129427	1.020790189917257	1.0
195	19.37653560447107	1.7279142501336509	0.0
196	21.50595760665404	14.810334118180794	1.0
197	27.661364935735538	-4.007122930121085	1.0
198	33.03879505714713	12.43822719796296	2.0
199	30.573219367795804	33.328024658186266	2.0
200	45.51753676443649	-9.069693053585965	3.0
201	47.252593860173945	-16.02675930587827	3.0
202	41.894867897696614	-20.96982596421388	3.0
203	41.49299911749504	-19.650286819145617	3.0
204	23.46227341304451	21.085406731631625	1.0
205	22.821141337682857	-14.235973114747015	1.0
206	11.34558243786178	8.14809962956732	0.0
207	30.721446071488	-5.77963191762414	2.0
208	8.274686855604322	34.150447625865446	0.0
209	26.671697282963095	0.7052845503482601	1.0
210	19.221602640980198	-1.871518114570467	0.0
211	83.13732862876988	-5.05924874431193	7.0
212	52.904658296696034	-8.025794921626407	4.0
213	34.170387929687976	5.28573307288584	2.0
214	10.203752609811467	-0.9361438658739338	0.0
215	22.582161375882517	26.062988009385595	1.0
216	45.2791521563723	19.255121326320413	3.0
217	3.3166966745698776	5.678617092425636	0.0
218	16.523311601038575	-7.640946304804327	0.0
219	45.13632700922318	-1.3089750224663632	3.0
220	39.63761631257877	-2.246766010366102	2.0
221	105.99904248913961	-3.778660511550754	7.0
222	86.24126961899692	-26.75251826684827	7.0
223	68.28526515545502	-8.818431032128423	5.0
224	88.39492085129693	-25.32372020792051	7.0
225	46.12015285466859	2.572836126255993	3.0
226	65.69591999728978	1.2833091729098953	5.0
227	47.353554455495974	-11.044591463392877	3.0
228	17.28188382657214	10.608398107773585	0.0
229	29.595424517405295	-10.026319266049132	1.0
230	24.777782951855663	-13.333577211442547	1.0
231	26.440056384359274	-4.100484119229787	1.0
232	19.46675148659334	-11.302620049170123	0.0
233	9.942167248514748	-3.4027824057753655	0.0
234	3.3554429271936828	-0.8548956272692325	0.0
235	9.81653520775918	9.592911141824047	0.0
236	41.48258806634091	-6.078435126999146	3.0
237	8.32462589510276	-3.9227754807379442	0.0
238	1.7196052049056578	0.0849623409084006	0.0
239	23.63681617895262	-14.9663945718491	1.0
240	47.928774004924136	25.49483261835387	3.0
241	50.495243272328	3.0652533424059314	4.0
242	42.238191439599596	5.105220238327199	3.0
243	46.11353396912614	-5.62762010422864	3.0
244	40.66037205275073	1.3445408106671124	3.0
245	58.5548792118134	4.1095371953611775	4.0
246	42.63681304984404	-7.56658841600872	3.0
247	50.04720342782952	-13.662977619543803	4.0
248	33.50388482078535	11.00699723707313	2.0
249	38.7361538560783	5.262374055083576	2.0
250	54.793350251637634	4.752283080858334	4.0
251	33.36637718647367	-0.14139180741925372	2.0
252	33.96108675130468	-8.874124537567923	2.0
253	31.94849085953077	-7.348939581683403	2.0
254	45.09067118660661	-14.11017113701135	3.0
255	44.27410468953033	-0.5371086056103778	3.0
256	27.52767974340336	-0.44385831507150186	1.0
257	36.093177370798735	-4.039415488663963	2.0
258	35.05589129786937	-2.893450045327569	2.0
259	26.731820764628967	14.108144078664669	1.0
260	28.406034876773898	14.196953672964899	1.0
261	26.301895394012817	2.929267984054807	1.0
262	24.298620158891364	7.656668692825178	1.0
263	50.04196127057623	-18.806275506981446	4.0
264	22.32455185759068	-10.4897512872822	1.0
265	20.64766871745166	-2.890321534664288	1.0
266	20.49970601690133	5.921384102928474	1.0
267	31.397700792462814	1.0316254273674872	2.0
268	48.2245430291286	0.07586764600099372	3.0
269	58.47710010984213	-15.538052599115659	4.0
270	39.05817790853536	-8.01704623401298	2.0
271	54.02904226581645	7.25925597277525	4.0
272	34.300401897168584	-9.151496781519107	2.0
273	44.99025145314928	-8.65579273135959	3.0
274	32.1270648196151	1.3461147213802676	2.0
275	40.52516858841909	13.043448520773062	3.0
276	56.272782676321384	12.068931111479742	4.0
277	52.36597270326333	-9.131753917687085	4.0
278	46.8375472334281	2.417673418738957	3.0
279	102.14297018486234	17.6542815937823	7.0
280	59.49678414175623	-8.292547709836676	4.0
281	52.45634442142731	-9.12204267420897	4.0
282	29.88974886479068	3.261209774497342	1.0
283	29.587361646261865	6.3592772791778	1.0
284	40.00278980964993	0.4590393994253219	3.0
285	33.61617030895837	-1.2948416361958053	2.0
286	32.710474829927406	-7.970469110350464	2.0
287	37.98756630909662	8.353293080409564	2.0
288	52.805890280331894	-11.563333073913476	4.0
289	43.315198885452105	-22.60681979587859	3.0
290	46.14314998238	-18.28471113584088	3.0
291	23.71805900372749	-3.9802984126851513	1.0
292	5.028549285525959	-1.3182543102374615	0.0
293	18.215556854114983	11.006130853882258	0.0
294	19.945380145566975	-0.8816400922244618	0.0
295	5.961385764052367	-2.225249249076452	0.0
296	29.608824552575967	-17.555623794619184	1.0
297	14.567928495907784	42.50952005893917	0.0
298	18.59136018756421	-10.648886217487675	0.0
299	22.683631093808714	-10.257225682196948	1.0
300	93.12874842452932	-32.69981726655629	7.0
301	55.717718308150936	21.740029949508056	4.0
302	67.91628970992092	-16.741282386674463	5.0
303	47.799127086707166	21.61764141030317	3.0
304	51.69267199501854	-4.518120000290359	4.0
305	45.632263466338095	-10.898633993610062	3.0
306	47.38531802214691	9.199691677110302	3.0
307	69.35833738653292	-6.471069173215419	5.0
308	71.37943622781292	-11.045054801817955	6.0
309	35.776192226499795	-6.600792281694012	2.0
310	30.041454004545454	3.048588461943286	2.0
311	60.752016695146814	-16.658559578865123	5.0
312	16.22170995097404	-8.661423749893853	0.0
313	54.2293313367156	-16.839359188072926	4.0
314	56.78095511308935	-7.423170025957141	4.0
315	44.44383525171224	-7.7594769777415635	3.0
316	43.90721447343126	-4.021474890302748	3.0
317	51.17918323118618	-10.419551297888042	4.0
318	18.663439862074704	-0.058896069840347565	0.0
319	36.030241314797465	8.725446356673544	2.0
320	48.23997812695862	9.817395584345938	3.0
321	43.97519938631416	2.195846211560557	3.0
322	54.65075937227767	-6.899159106842845	4.0
323	30.599966785663735	-9.710406420191724	2.0
324	30.515461316842046	2.2094848133772196	2.0
325	52.64005464989062	10.836067883915824	4.0
326	13.475357356192651	-4.473823726309771	0.0
327	23.586299252634053	7.869931033672039	1.0
328	12.014101289021603	-0.589114125070143	0.0
329	27.097081381533908	-0.9277137806437885	1.0
330	42.47926003047503	0.7075725799090762	3.0
331	74.38072771644615	18.682541470800317	6.0
332	49.786306757160006	-13.659535972238999	3.0
333	118.74805865830045	-9.601969150195004	7.0
334	83.42737195082937	-29.065018308271362	7.0
335	41.52627278559238	-2.9303022407219785	3.0
336	45.26163303371136	-5.683669959831057	3.0
337	44.001937323957144	5.0832008506305755	3.0
338	23.30762823135465	-3.139585835406425	1.0
339	34.46301582961919	-15.35355856142494	2.0
340	13.464834864696707	-6.444511347619035	0.0
341	41.6086492887565	27.376684299473162	3.0
342	26.571205041678255	-16.209681270744646	1.0
343	26.057094541834065	0.12059362177336652	1.0
344	17.662139607235027	10.107196021911292	0.0
345	41.382519949729456	-9.504856482167945	3.0
346	22.475397398754527	-8.326244376662585	1.0
347	17.754900556242557	16.89001402081617	0.0
348	72.7127191585654	-16.677606180888795	6.0
349	10.048041686013628	20.38323649383898	0.0
350	4.383749819291714	5.559263879974314	0.0
351	15.780536798458463	20.307160288806323	0.0
352	11.08160126861672	-4.60938436551648	0.0
353	7.791664881676018	22.276914724018567	0.0
354	10.297073255993912	16.4412748454065	0.0
355	85.35534706587453	-40.98263857147876	7.0
356	73.61943869805641	-26.92536792152991	6.0
357	6.057447320873736	-2.015110344450008	0.0
358	4.699512185435932	0.10851521181198098	0.0
359	77.0924034923083	-22.62228752114087	6.0
360	80.32288507823293	-26.860907429142593	7.0
361	42.5062240640062	4.259531735458289	3.0
362	49.171608103779725	-3.173312254641985	3.0
363	46.518464777486315	-5.127687221409495	3.0
364	37.42847712856036	6.360176837942767	2.0
365	46.06159259337106	-10.835199363367288	3.0
366	32.02746550613805	-0.8695712651843976	2.0
367	35.32366222439292	6.153393576231814	2.0
368	35.79498665249094	2.976167776614254	2.0
369	30.848321348261685	-0.9097275796823006	2.0
370	28.740387127990665	-11.356108837144049	1.0
371	19.54037549431581	10.532264550151243	0.0
372	36.506208180408116	-2.047559103733782	2.0
373	49.490322295628424	8.870755062527671	3.0
374	38.15792791929853	-6.84225715634463	2.0
375	34.77416472921484	14.001190481297577	2.0
376	51.57251767329228	0.2277608628232599	4.0
377	63.152854557869404	-13.451412643598893	5.0
378	59.33697596941633	-8.279778895124117	4.0
379	31.739257542411764	-1.0478745216927798	2.0
380	53.01397205578691	9.873966319866035	4.0
381	46.4621670778809	-13.965862303867794	3.0
382	51.383572830696984	-27.969814170491784	4.0
383	48.55659703908803	-9.932303144425006	3.0
384	74.09320075778375	-22.72209507854427	6.0
385	90.23903240742025	-31.49644163976263	7.0
386	59.146104808262784	-26.16523104707486	4.0
387	17.482450888005317	5.310997320674023	0.0
388	47.64634398803166	-0.30058862596396096	3.0
389	35.17203247949772	-9.72223346415591	2.0
390	7.365701513023774	0.5414558168294956	0.0
391	37.65655549249991	-5.956870869153683	2.0
392	43.63705766236515	-10.949531351061957	3.0
393	8.552071389468779	35.32701939527768	0.0
394	7.807375956707218	19.14572234379643	0.0
395	27.675193231813317	-7.228543138592112	1.0
396	10.318373746042582	-1.4799666022582336	0.0
397	32.446329967168765	0.6484853209817558	2.0
398	63.009971981401954	25.114494145753575	5.0
399	55.69932039921329	-14.518722574655506	4.0
400	30.807081641129255	-7.899499469116204	2.0
401	34.48448505638491	5.128253114075946	2.0
402	10.610030245163133	-4.6964340878195605	0.0
403	40.33660866433804	-9.824519791500443	3.0
404	23.64924140598857	10.764857415215396	1.0
405	57.427152027076005	-8.988157117328043	4.0
406	33.07664620008338	-6.242354888203536	2.0
407	82.02353898754873	-30.764597174543006	7.0
408	40.58620954236068	22.982235565347636	3.0
409	29.201429386737935	-9.713025311948627	1.0
410	14.364878683064873	14.61232485138876	0.0
411	49.08658022353857	19.349572481649965	3.0
412	37.89174410795352	-20.694656628011753	2.0
413	3.7186575928173724	-0.46787876269123885	0.0
414	9.68773313801818	14.500424925636517	0.0
415	25.17447274787282	7.605724806763682	1.0
416	15.811775243313054	26.26883535838078	0.0
417	7.5403084502181414	-0.024023151846244595	0.0
418	13.325620824190024	13.11314088009877	0.0
419	6.650383974446099	1.28639686191665	0.0
420	79.5571504810627	-22.766690322231725	6.0
421	42.271552296505455	-0.23021509858278932	3.0
422	32.59424244349008	5.491193419980327	2.0
423	39.94892028876304	-4.6197994227148484	2.0
424	37.39592758590096	-1.9789690542676368	2.0
425	36.979101003940265	-5.469350823824655	2.0
426	27.71041743949584	-1.227830495076553	1.0
427	40.0105335011294	-3.6660104762346464	3.0
428	31.831141892800524	-4.344338946124655	2.0
429	27.086427530132045	-0.8172846290680944	1.0
430	35.44831346737994	-4.7645359107209195	2.0
431	29.50806330368341	-1.7232174357163395	1.0
432	29.719999905698163	-4.091410362391489	1.0
433	28.44412183197119	-1.3028022322409392	1.0
434	30.63433918322006	-5.495518247208192	2.0
435	29.889829996823334	-0.24714871289126705	1.0
436	31.66674732244351	-0.12907499664835598	2.0
437	21.47756605919188	20.59098290220635	1.0
438	28.932019551813013	3.9024727690475984	1.0
439	29.700679758523968	-4.627802924541182	1.0
440	25.567785393326773	-1.298761126285747	1.0
441	28.298203851638455	-1.388381000276084	1.0
442	27.887273317482975	-2.6795889858918613	1.0
443	36.0395948487842	-5.302380989251489	2.0
444	20.71463903494936	9.265905641522608	1.0
445	24.63470757646236	-0.4220353432579884	1.0
446	24.38459506442592	3.50868625292377	1.0
447	28.291327009489176	0.7821212326570475	1.0
448	23.439733023971954	-2.5092176969051216	1.0
449	20.205768964824795	11.599045556189555	1.0
450	26.95204545979466	-2.2487689541582796	1.0
451	26.890250522569662	-2.350487012094632	1.0
452	16.17856910000235	7.485901581054389	0.0
453	22.589036991201834	-2.51333050071079	1.0
454	27.889433010760268	6.579155496705329	1.0
455	22.98290385801959	0.7733663853540804	1.0
456	21.728442089686432	3.1580508810248666	1.0
457	13.78190837116688	11.116817985805879	0.0
458	22.219710646105984	4.562695599298955	1.0
459	20.582398810938496	-0.7140206346191924	1.0
460	31.251369263272966	-4.475701195418001	2.0
461	24.896663677457468	-2.0044188428815204	1.0
462	91.08026949421341	-36.160234048663625	7.0
463	28.604510868126425	0.8438319255713331	1.0
464	26.847332370394433	7.162300104658044	1.0
465	22.713882295805984	5.397640797462554	1.0
466	25.300911029170297	-2.73990575587505	1.0
467	29.839706677983283	-1.5735349877671432	1.0
468	21.609114370724416	4.563762080257327	1.0
469	28.656418102442306	-0.5212549200893513	1.0
470	26.08162576754352	1.8991335189473162	1.0
471	37.954502471155244	-0.07556952311814769	2.0
472	28.988181141586416	-0.5622805318443831	1.0
473	35.85047254200191	-3.007585824766224	2.0
474	25.71457506821621	4.527456480736284	1.0
475	39.256628923128474	-4.865790528096838	2.0
476	28.451668790953942	-1.8327094954031438	1.0
477	22.99568498048314	6.822973238299532	1.0
478	27.59028006924956	-7.482768191956286	1.0
479	26.509492175243288	5.190295620410087	1.0
480	34.50189616504201	17.72237933540928	2.0
481	36.961402239233465	0.06666078054045244	2.0
482	38.55167122101194	1.8260156748258893	2.0
483	39.7570750808616	26.105872758597684	2.0
484	48.449537768228794	1.8733625347071694	3.0
485	35.052496242645155	8.648799339348912	2.0
486	31.715292959516812	7.815239002717657	2.0
487	37.01366572582592	-6.662315058408456	2.0
488	28.84893032364109	6.937609134302807	1.0
489	32.20371634170875	-4.458397288468884	2.0
490	35.449486266963966	8.214517492145092	2.0
491	31.6700938471967	-5.258774122327171	2.0
492	24.552600834287773	31.517035139925788	1.0
493	29.25100351055641	-0.5282874238225226	1.0
494	34.42797567891785	-4.49051543726387	2.0
495	25.499610671848426	-0.8738349693202423	1.0
496	34.28972962010479	-4.682242650432411	2.0
497	37.3974098151986	0.29158367128438556	2.0
498	36.88144258308024	-3.7701030561726796	2.0
499	26.973003419304014	0.5267455790093472	1.0
500	33.98018475138024	-7.728264763187475	2.0
501	27.042529188728533	4.791042747232776	1.0
502	35.79827173818133	1.2997643594790418	2.0
503	34.489750071340055	-4.785404547619393	2.0
504	26.840251471794296	0.6258391996118107	1.0
505	20.69210445584977	20.26021476300966	1.0
506	29.3277130095529	-0.5700275236929144	1.0
507	32.580196258072064	-7.080941338123367	2.0
508	20.04003179913806	14.074421438398087	1.0
509	28.674142761046344	22.795878624436167	1.0
510	21.637957203267277	-1.4292915461282014	1.0
511	31.480087902965412	-2.8275542858078992	2.0
512	101.17173737418624	-53.87940810274051	7.0
513	23.897357548639626	3.9284092172010467	1.0
514	25.56501636301984	-4.672431516319172	1.0
515	27.948554886587086	-3.681444798767153	1.0
516	30.714428000925288	-1.122714840010456	2.0
517	31.27898938945338	6.803050993698122	2.0
518	27.17207565771998	-3.7297984860992877	1.0
519	21.540768405166677	14.157461334177494	1.0
520	25.99544985874117	12.204746511697305	1.0
521	31.010141390988842	-4.421139729793772	2.0
522	45.310908015914194	-5.739580295951278	3.0
523	25.899349191339972	2.289757813754239	1.0
524	31.8998340555754	-4.7609351570998335	2.0
525	15.936193465811751	17.97868527426984	0.0
526	36.18822524550653	-8.62635943479301	2.0
527	33.79343799231441	-1.1532221609913336	2.0
528	23.4529687261631	-9.023457591806967	1.0
529	18.850433679517202	12.46247217748148	0.0
530	29.445248478552703	0.9936251817018871	1.0
531	24.343131169688817	-5.9841390344854375	1.0
532	28.28539247977545	23.175762801566894	1.0
533	26.071618850601688	-1.6890009802240016	1.0
534	35.69009855225755	9.203390411806183	2.0
535	27.325318226200366	-6.984105694783235	1.0
536	27.55922076352415	1.4334104676633963	1.0
537	72.62687274940663	-1.2475725795061976	6.0
538	51.46628764344516	1.092316312692347	4.0
539	54.507002990903224	-6.01671374855102	4.0
540	93.54681917280159	-23.223987492664463	7.0
541	63.90374467917847	-10.481716231325898	5.0
542	48.77457231924414	-5.203180748440644	3.0
543	41.75603580286316	3.003374312218483	3.0
544	45.181831234791254	-2.8864306423100317	3.0
545	33.530298840538904	-0.5619767921420689	2.0
546	44.50983411895787	-4.82794569297225	3.0
547	34.31468514401471	0.5123092420286142	2.0
548	50.428137371146406	-7.054988288264667	4.0
549	41.048923299723945	-2.668928660037494	3.0
550	35.358420996062385	3.6578520811637034	2.0
551	34.87043649160695	7.887937530146914	2.0
552	33.28853984250321	-1.893659858426549	2.0
553	65.27876975777103	-17.831239993022464	5.0
554	35.15364529974071	-2.7148127663576886	2.0
555	61.302873565177684	4.39749984154286	5.0
556	46.60688536344257	-2.075739576314888	3.0
557	28.01065554979384	1.230988940750425	1.0
558	35.11563631738219	0.03151898205331349	2.0
559	35.24397137756406	1.439349850661074	2.0
560	42.079281131253374	0.8254610877294581	3.0
561	41.740475687151644	20.99442166731629	3.0
562	39.66144670645984	-5.4696994766472	2.0
563	42.30144043569634	0.7879044560999375	3.0
564	35.28336930443681	3.720572157047023	2.0
565	27.40438779858436	12.370080899818468	1.0
566	39.06493357307877	4.4412563317234515	2.0
567	29.355870608914948	4.548534021909475	1.0
568	30.368971765369356	-3.8669561170029745	2.0
569	37.576792707973325	8.242188127833266	2.0
570	37.041027687781124	-0.970965303263597	2.0
571	41.73972673189033	-4.109952277740888	3.0
572	34.81249207248669	-1.3046515368174667	2.0
573	44.93712382268008	-1.1124740389857521	3.0
574	34.734165217362666	-1.1330146614489962	2.0
575	33.138825116997246	6.266531513678899	2.0
576	42.008709291021184	-2.1142618200008982	3.0
577	36.76539941781906	-8.665996082528508	2.0
578	74.61521843526276	29.219416076814895	6.0
579	32.605751390119885	5.493023970553672	2.0
580	33.12322285808886	-3.733916537049179	2.0
581	29.813381734408647	26.044226230491088	1.0
582	32.000910485725115	2.918631580226645	2.0
583	33.676197180629046	0.33414041365784897	2.0
584	53.940522136978366	-1.5798222977745837	4.0
585	54.99363872091369	18.10594436601368	4.0
586	65.28158018601974	2.4596032235405687	5.0
587	72.77882046736374	-3.578634818199248	6.0
588	53.1900211301749	3.5174521726805352	4.0
589	55.03121254345289	10.98515978471287	4.0
590	59.444643832575416	-11.646158061420358	4.0
591	47.591666049635414	16.644880342311943	3.0
592	72.42169838783003	-16.069764173715775	6.0
593	47.118459866111216	1.1634430082697804	3.0
594	50.34633925171563	3.2130615860585507	4.0
595	50.36971946250708	9.596183532958477	4.0
596	58.79067329481155	-4.125270077429931	4.0
597	47.687803835662386	-6.6895214755502295	3.0
598	53.153144232583784	3.8962762996739357	4.0
599	40.09121127049264	-2.9017210206029134	3.0
600	39.057737831897086	-0.8159175404297372	2.0
601	57.87584061002696	-14.925146828518479	4.0
602	44.82012868955598	3.18678976076653	3.0
603	56.62942409134827	-12.164179943194348	4.0
604	40.126581734379	-6.710128807754117	3.0
605	42.603418310146886	9.962818218514137	3.0
606	53.77950936958479	-1.3834548462073215	4.0
607	37.35082109109397	-1.758241585099526	2.0
608	47.393280801213244	-4.183535301445559	3.0
609	51.14194040951557	-9.644250316069552	4.0
610	46.587451977235645	-5.258580034803828	3.0
611	90.22791114090674	-9.395576644712264	7.0
612	48.854385666877874	-8.208210349143648	3.0
613	46.0334632286372	2.1965713809565415	3.0
614	45.664066631554675	1.121875359964939	3.0
615	37.23835905107103	4.319444665430723	2.0
616	35.21364174629802	-5.918941381702716	2.0
617	55.78161057406788	-3.9527049052220917	4.0
618	57.243535909328884	-0.7988774375992023	4.0
619	35.85698621332802	-0.319391778487919	2.0
620	41.968773484429114	-4.501873842772213	3.0
621	50.808092912758084	-1.405497225586501	4.0
622	39.23598535041519	-3.838583170766853	2.0
623	28.575824636646548	26.918904879021955	1.0
624	39.668307321864425	-12.825931353375445	2.0
625	48.55886951360832	-2.6261121255792617	3.0
626	43.640557391995515	-5.038928916904865	3.0
627	37.067312632081446	-3.6496743685677515	2.0
628	43.60900860489546	-11.257278296806945	3.0
629	46.41270622120578	-3.418859982967561	3.0
630	39.54400879391141	-3.9211284591689903	2.0
631	26.5087183973207	14.600131595618386	1.0
632	42.15170926568292	18.47276748115639	3.0
633	35.82635647936113	4.596268440127886	2.0
634	34.05448931974514	-0.18182020665216925	2.0
635	41.01327510008524	-2.699702374343154	3.0
636	53.006319707963385	-20.585321344634828	4.0
637	60.88556434447856	13.9816824648642	5.0
638	43.643958254051554	1.0402462559908159	3.0
639	50.5280947186268	-8.606029922905627	4.0
640	71.96057853437647	-13.320931493731514	6.0
641	82.7348614077018	0.5565987873722662	7.0
642	65.22863630585641	-11.923673981738773	5.0
643	63.107427688772255	-10.967895963351424	5.0
644	58.08032537051401	-9.744420249382316	4.0
645	51.8215429373172	4.746014658773959	4.0
646	40.80108543659087	2.611972253181733	3.0
647	43.14956779904775	4.334508763075661	3.0
648	46.66774824823358	-0.8019877984010861	3.0
649	35.09269462625689	16.262114623432723	2.0
650	53.20878849001443	9.876874006584593	4.0
651	51.474086019916555	-6.399380084064049	4.0
652	33.03464089344511	2.24744696359533	2.0
653	56.0328633607005	-4.5583571819555	4.0
654	43.05534480506666	11.609233918525817	3.0
655	36.044956474840916	11.535178330734432	2.0
656	42.28178549653885	0.3104888452501555	3.0
657	35.066443979526	-2.571763130928076	2.0
658	90.19762950568445	-16.035391507700055	7.0
659	30.18044735886848	2.946108573690129	2.0
660	77.3625836477806	17.169918039335855	6.0
661	32.20639315024327	-0.8843153841149523	2.0
662	36.05639135313505	0.07789986086235245	2.0
663	29.520359255387056	1.5001255888750222	1.0
664	27.274673404851463	0.5993187314821533	1.0
665	31.57303089054759	11.030716621976264	2.0
666	51.38745795128943	-4.8343222552137775	4.0
667	30.091020287234375	6.116823704915124	2.0
668	53.534207287466664	5.90574441600949	4.0
669	52.158216455785535	5.151540688163983	4.0
670	26.445675949826985	4.1094476689901	1.0
671	43.09037720750808	-5.275351430568811	3.0
672	99.56456035311201	-14.566262691249449	7.0
673	37.90534335342781	6.5111296873005955	2.0
674	28.702754436524266	-4.802572239433168	1.0
675	44.14827411375248	-4.517586102715285	3.0
676	39.79929629049548	-6.069358549018617	2.0
677	61.213054626502206	0.34687014212977374	5.0
678	19.237250709324044	16.95032125362321	0.0
679	33.44017067426178	-1.5775427120576104	2.0
680	53.57002194047044	-10.03039755058331	4.0
681	52.51996199650867	-17.268359658483263	4.0
682	30.96215517984309	13.349688591566878	2.0
683	52.48081433368567	1.6546057962855798	4.0
684	50.344680293925926	-4.771349124341377	4.0
685	37.674069328961124	-1.5958911597188603	2.0
686	56.91060590094209	3.292219614882896	4.0
687	39.15426939481568	6.478003496123669	2.0
688	38.05082126113249	-2.4403257249499006	2.0
689	63.77355478664393	-1.5082989550644115	5.0
690	46.012493995498005	-4.187628507069249	3.0
691	45.09055804297521	-4.171644869367725	3.0
692	100.80816850580797	-10.263330100074725	7.0
693	56.83000825437285	-2.126742964737659	4.0
694	43.658854013529336	-4.235152343664879	3.0
695	34.804642818571196	6.258341631757311	2.0
696	65.5064586872613	-25.13581707006646	5.0
697	27.235090034028484	4.213281180149107	1.0
698	35.142499669156805	-9.774831280878601	2.0
699	45.65352569731072	-6.649436388304466	3.0
700	36.372014755258284	-0.4543186705465345	2.0
701	79.03323891507316	-7.965052287625028	6.0
702	72.66996842863647	-8.392390645096427	6.0
703	51.96204470286024	-1.653597076310298	4.0
704	53.96807048792179	-3.12720005745485	4.0
705	65.52692458287011	-13.195741142349014	5.0
706	54.46181935954758	12.387831457727039	4.0
707	53.82737394552209	16.15731926857348	4.0
708	40.94187131702583	-0.36618952206893596	3.0
709	44.016535220207146	15.599677113326216	3.0
710	38.344041472496144	2.985811179949785	2.0
711	39.266912592686566	10.986899879994503	2.0
712	32.10265797194136	3.4426997486953326	2.0
713	49.61683462192658	-7.823722460777169	3.0
714	56.667468010995876	-0.6042612474424587	4.0
715	52.32651351819733	-16.678133565722064	4.0
716	28.120119199115567	-2.6740937958226887	1.0
717	34.48666550278701	-7.578894069024596	2.0
718	71.08169217206817	-0.41001688502119293	6.0
719	48.196126443263395	-14.888313092714363	3.0
720	39.559656573581876	-5.2761594016880125	2.0
721	32.44359707889072	-2.6085998563419928	2.0
722	58.301326260597776	-10.791953206882063	4.0
723	46.02767897824543	-1.524301214257747	3.0
724	59.92280898036681	40.51028780872039	4.0
725	51.7841667695874	-6.21580877839785	4.0
726	40.35751849970515	4.966163363793228	3.0
727	37.10656328736558	-10.699324136615061	2.0
728	41.94565967946081	-7.741726958500024	3.0
729	25.886811807055487	-3.276683984498689	1.0
730	24.617492877273985	-4.535210422031646	1.0
731	42.96967519932839	-1.6803153333395215	3.0
732	34.82459745965102	8.55715655417535	2.0
733	24.804905592203806	0.929038611199875	1.0
734	50.629808570739314	5.533806886946444	4.0
735	31.373932313455995	-0.12661167915092975	2.0
736	27.900281471578005	-9.983615790504434	1.0
737	9.030970862553517	31.45932861626659	0.0
738	15.271986639695845	9.008644616602536	0.0
739	23.15250924685729	-3.6323741840604598	1.0
740	45.4865494958423	-2.4241875444331598	3.0
741	37.927220995283555	-7.029871466853013	2.0
742	44.74601767799637	-0.8236612291136964	3.0
743	78.23442950907683	-9.471038832793411	6.0
744	52.04458704726881	-8.49948165790304	4.0
745	29.381642966056503	-8.085463258896645	1.0
746	72.99584583388648	-1.1749228212733556	6.0
747	28.059974676955314	-5.159933029192512	1.0
748	43.11936812025297	3.7953688848413023	3.0
749	71.05985582237645	-11.576786385277266	6.0
750	48.27802846719294	-14.864647270404426	3.0
751	22.182657140323638	6.720340596263227	1.0
752	63.073449139309204	-8.560652764096787	5.0
753	24.796777161135296	6.460677489309553	1.0
754	9.808841416526938	-3.6159546297903935	0.0
755	47.21688061688282	6.1547103579769455	3.0
756	45.69545670346173	-12.870906548896464	3.0
757	80.96881159826145	-23.63157640531442	7.0
758	26.261434424092982	13.700370225472824	1.0
759	46.302190229572574	-12.398772453157548	3.0
760	26.617971105440454	3.4114803724061886	1.0
761	99.18318723585257	-5.814098789003211	7.0
762	83.06188752268326	0.306251754036154	7.0
763	71.92921407515831	-1.0923452713505668	6.0
764	48.33990205357291	8.209500298044453	3.0
765	66.57122351921271	-19.64306251183951	5.0
766	35.67471123032017	-3.4495622442728475	2.0
767	46.04003496325138	-2.8774662460753646	3.0
768	45.458641661847565	14.642501895172103	3.0
769	52.64019557037301	-4.725582277254233	4.0
770	45.62691606970559	-6.6378515026525235	3.0
771	41.63273025383713	-8.538292999791366	3.0
772	23.13516981348228	6.939890054387238	1.0
773	33.428276184864664	-0.05771845234879436	2.0
774	31.846010555677026	-0.3450338196606353	2.0
775	35.130963491081545	1.1597038265439608	2.0
776	42.37042968403744	-8.161291756403678	3.0
777	69.30817191588204	-16.0019293041452	5.0
778	64.36496955817509	-4.851980351868107	5.0
779	35.566333737141164	-2.4138339422882353	2.0
780	27.22078706697795	8.542155332109264	1.0
781	39.01702950482705	-3.80367846719826	2.0
782	72.76063938713968	-27.320504841417993	6.0
783	30.294315652240304	-8.911799617293653	2.0
784	12.713105894445203	-1.856017275254704	0.0
785	44.83130707039638	38.05953708263978	3.0
786	74.32462702306738	-11.768014922527861	6.0
787	28.91067481043925	-12.73740878298608	1.0
788	75.96245031003549	-9.430720070390564	6.0
789	66.7527256625674	19.40738423922639	5.0
790	51.08303484824545	-8.077803492735654	4.0
791	33.16630100312831	4.103244668789891	2.0
792	20.573657272196208	0.5920025361646708	1.0
793	33.39891659106237	5.648699122359844	2.0
794	39.31506714502417	-3.3522928920062185	2.0
795	40.38443260194232	-11.24019047968125	3.0
796	52.82757787099547	-7.009397562716082	4.0
797	25.608201335191374	-11.32402671627497	1.0
798	22.056670435289693	0.19742838292926734	1.0
799	42.01509362236263	-5.917481567555988	3.0
800	21.415014842381822	-5.201170397500732	1.0
801	33.601909490801994	-4.2024138962683075	2.0
802	32.24642091981877	-3.1134672354404955	2.0
803	23.60863759611767	4.596752765918019	1.0
804	40.576676409589176	-10.379204805102955	3.0
805	60.59229773682898	-5.213379448716289	5.0
806	28.780394218174827	-12.953365380027305	1.0
807	20.20449643628007	-7.519951852359656	1.0
808	25.230400352843446	-1.8966529631395375	1.0
809	29.893336309962592	-18.990831188751287	1.0
810	59.43598070682556	-0.5314753877833738	4.0
811	56.715445564587064	12.866247686968642	4.0
812	73.41363358969107	-28.223106332652577	6.0
813	76.07807613792079	11.446046624466419	6.0
814	54.883613337342766	-7.304302243825653	4.0
815	31.95913561373107	-9.616625442798654	2.0
816	32.47373854048799	-12.486845613485922	2.0
817	34.23357976248896	-8.024297632029317	2.0
818	39.861220870182365	-6.542364801735211	2.0
819	33.753644144275285	-18.011479587245873	2.0
820	9.009348177271155	4.282709606676894	0.0
821	43.942245426898786	29.81266628962839	3.0
822	72.84262757264757	0.5432637302616854	6.0
823	55.85769025731219	4.254906972406232	4.0
824	54.19352176089477	-2.201920084377349	4.0
825	37.72967152798695	10.23618216900936	2.0
826	34.191836279000775	-4.177934829968958	2.0
827	75.34378330435318	-5.069359348025586	6.0
828	30.828963577680017	0.4204957363937112	2.0
829	34.59225242545774	3.6111905343604533	2.0
830	38.648181034283944	-1.2066794727592267	2.0
831	29.94715465835444	-13.501706079890006	1.0
832	43.72746194046221	-2.01840806002339	3.0
833	100.85213633748134	-27.442106232678853	7.0
834	28.309896914492715	-0.5992205761949414	1.0
835	25.288236483883658	-9.2164673528968	1.0
836	24.579416580719567	-10.664577681796414	1.0
837	20.62790371987604	1.4797977588677256	1.0
838	26.18128266815825	31.355049613511763	1.0
839	32.12322241472465	-2.954763525761802	2.0
840	28.97312457429533	24.297453614238574	1.0
841	14.764846896314404	13.982523656675992	0.0
842	34.521437051481605	-7.1631882977001275	2.0
843	22.10526715626933	-13.420534545540052	1.0
844	14.876004670205008	3.530281372265785	0.0
845	28.145108263492205	-6.936056850493575	1.0
846	5.874847225936555	-1.9190541183364558	0.0
847	21.936886190661316	-10.133303385502975	1.0
848	21.184166291564438	-5.239917988099368	1.0
849	31.20935087200368	-2.2789030638867587	2.0
850	46.20160370121224	6.1723512067417445	3.0
851	37.41510260500406	-17.97923344099835	2.0
852	4.456186845805943	-1.0521594062948734	0.0
853	12.409833567291448	19.65006784912132	0.0
854	21.085481640123604	-13.670262189002628	1.0
855	9.232531460898379	-0.04862923870365954	0.0
856	8.272154509348898	16.943025096568277	0.0
857	15.752670540802928	25.83082595170625	0.0
858	23.746309226174766	-0.7774547665281695	1.0
859	9.504615660869892	-4.28792649507762	0.0
860	50.46917821325853	34.70942212206563	4.0
861	26.127422527856886	3.4958109227173786	1.0
862	17.2094603077008	16.048456704451887	0.0
863	17.558067700282628	37.497138207708986	0.0
864	38.10152522336928	-13.432942012871273	2.0
865	26.770046988225218	-0.4620712268443228	1.0
866	23.115157360526347	1.8951808518355904	1.0
867	54.16523326714816	-3.552996193916755	4.0
868	31.970536772408973	-14.184977597860403	2.0
869	24.362320412021386	21.217692535439273	1.0
870	3.272147618526746	-0.43873071522148743	0.0
871	81.46443303204336	-11.501893800375427	7.0
872	35.604291594050544	0.5537290104783992	2.0
873	31.16279612899929	5.93894688216151	2.0
874	28.4370567579372	1.1620083673358153	1.0
875	51.09269172861985	0.24514528751535636	4.0
876	39.45032627482638	-2.319116351322023	2.0
877	33.19390412834788	5.115779856750834	2.0
878	24.40965097145344	15.73189278556671	1.0
879	52.185982899305856	1.6727021731049305	4.0
880	35.1784043743827	32.51216051347901	2.0
881	68.4185273347129	-2.972697261569351	5.0
882	71.60083743420134	-7.334146861184692	6.0
883	77.91217628255666	7.5592180598151515	6.0
884	63.405761345508026	-4.436761806504897	5.0
885	55.4205318261316	5.715326545141394	4.0
886	60.39003720317526	1.6494500281381193	5.0
887	75.94431297258637	3.7533465830871364	6.0
888	57.85078852762658	-5.584857659125383	4.0
889	43.62952366569082	-2.509881305484001	3.0
890	44.712071576925766	0.6258183213692448	3.0
891	34.29162914690977	21.518600049191697	2.0
892	34.67918547284439	5.0367469447780095	2.0
893	81.20777776580809	-23.76262111654441	7.0
894	47.26835356048908	29.66496892877732	3.0
895	45.648163774981334	-13.480059233465774	3.0
896	28.260412486070976	-5.284039518745043	1.0
897	17.54371575772928	-5.508792385344453	0.0
898	58.74026543062825	2.0104910770860442	4.0
899	75.3255196194774	-0.917859569478793	6.0
900	8.452009113843785	20.95008843539845	0.0
901	8.329132875941218	12.561643473065965	0.0
902	62.81220950043382	-4.610859218797501	5.0
903	11.521561662279355	10.499829415332657	0.0
904	103.91711717349963	-17.476227609580278	7.0
905	83.62910653604824	-11.064890436544431	7.0
906	30.698238919472534	0.2468609709833558	2.0
907	59.562731123588975	-5.09685268371647	4.0
908	23.41223811076413	3.388704232491637	1.0
909	32.19730104363474	20.050043645594343	2.0
910	6.613869210662589	6.1506216005689875	0.0
911	5.068987330769732	-1.4913276102079025	0.0
912	27.480225140707986	-3.966273267041096	1.0
913	8.741254113907866	20.2615884087485	0.0
914	68.04474280101567	-17.316704222051335	5.0
915	67.48233274378536	-6.863205077051973	5.0
916	10.427706865345916	26.774102586393425	0.0
917	10.616193547182695	4.088890504450678	0.0
918	29.48390561484973	40.33336705338435	1.0
919	20.81479846015612	-6.6626275562744315	1.0
920	36.037010910095994	26.4120557107111	2.0
921	41.196202672816355	-6.634569019710362	3.0
922	24.838819645455825	-9.718152860450225	1.0
923	23.466404912008972	38.356291164515696	1.0
924	32.29645649925237	10.125133451268482	2.0
925	4.706078817466997	20.905851373604897	0.0
926	67.28654067880082	-6.721772340775324	5.0
927	36.24853360849171	-11.071151798555892	2.0
928	15.199698391549585	11.951841288928247	0.0
929	56.19856870231214	26.81743543739831	4.0
930	35.65075555803309	-18.483935026950224	2.0
931	8.496381562591864	-3.6910538756270537	0.0
932	2.712620809736345	0.698915023550859	0.0
933	5.624273099832709	-0.013702619060687482	0.0
934	71.78397786742075	-7.198201545990443	6.0
935	44.269906537015174	-5.98601514233205	3.0
936	79.93235594211099	8.543950903453847	6.0
937	68.94269449789387	-1.4265845251443494	5.0
938	54.798672679424165	25.568324433205284	4.0
939	27.94366655696248	-12.672298831369169	1.0
940	75.17504341489918	15.787748624214643	6.0
941	55.56181730986994	42.821351147003355	4.0
942	54.10964284295164	0.5760184175857432	4.0
943	61.87892019003251	12.54153066536356	5.0
944	66.84731125157091	-13.319380431975297	5.0
945	60.38160278327741	-2.041163536443257	5.0
946	52.169813868239196	13.850603090482771	4.0
947	51.34849601180912	-5.99255342030078	4.0
948	45.18310733081943	12.130704917174704	3.0
949	38.01963085967597	2.932062441547295	2.0
950	40.37420204753233	2.482303788925705	3.0
951	34.17126756906607	5.0119708157714555	2.0
952	53.37285596416739	37.74273427603604	4.0
953	40.470888541944	-4.570726520580081	3.0
954	55.097068604690804	-4.800811467725438	4.0
955	30.7433705170687	0.9503014962816643	2.0
956	45.09896274449183	-5.464332478231036	3.0
957	44.66077092115535	-10.872883649585695	3.0
958	25.641147552788798	-3.102827893239553	1.0
959	52.19998005086889	-15.106283158658051	4.0
960	16.330793619029947	10.948717798814624	0.0
961	10.46649813403848	3.1311590284818074	0.0
962	22.11696384724422	29.6331689656769	1.0
963	15.037460342569542	17.65059757556514	0.0
964	15.923389424102062	-8.732279001836561	0.0
965	35.57453490703409	-4.364571235858143	2.0
966	53.45693298137777	-5.743697854084168	4.0
967	33.83894966845141	1.2032547281393349	2.0
968	26.89201949694893	3.77400513213351	1.0
969	36.63454907800142	-9.494427793641588	2.0
970	21.441312833556612	22.89657303977386	1.0
971	27.468174517469365	0.9399440382549571	1.0
972	37.804605814421215	-5.216414519132115	2.0
973	51.996472237404326	-16.284041448810818	4.0
974	63.930030764254724	-23.44484332923826	5.0
975	23.4039079692201	-5.771816474297033	1.0
976	22.94541566924709	-1.272380853757479	1.0
977	57.217543005718696	-3.3736739189003373	4.0
978	26.30010753230962	30.810673909618576	1.0
979	34.63049095537953	-11.532481055930504	2.0
980	65.28075179404608	3.209298158032368	5.0
981	25.21821317533801	0.31081166512090164	1.0
982	7.200942413758726	10.29488200340449	0.0
983	15.740469789443718	3.8230868154970814	0.0
984	21.951795437165046	-10.43668042272134	1.0
985	49.55427647288283	28.114245662981503	3.0
986	46.37430055529819	-0.022279231914190234	3.0
987	45.323068853652366	18.493459958253034	3.0
988	46.68947907184351	0.5470549752295142	3.0
989	16.029138896939386	12.040930274144205	0.0
990	21.474644650919124	11.028334170185431	1.0
991	23.166341741695323	15.288927536535521	1.0
992	21.517452289123316	2.5919378104667707	1.0
993	18.994303658069796	8.549018200569495	0.0
994	24.54263461526036	-1.8176067044011113	1.0
995	13.449827536302912	8.816528125181073	0.0
996	21.828427213459843	-6.083824450561874	1.0
997	4.632236105403838	-0.2542233736050292	0.0
998	38.02730266265536	6.700702920682986	2.0
999	29.654796517902717	-3.4107432213186932	1.0
1000	63.37516635067747	-1.7284605366200552	5.0
1001	56.49394166631987	-4.7766416174177095	4.0
1002	54.14094388477099	-4.9471074484166735	4.0
1003	47.59231208864007	36.21823473511566	3.0
1004	74.81510515410238	-18.449122539647362	6.0
1005	43.81811396772116	3.503003145344742	3.0
1006	38.01723399442403	8.242309975110807	2.0
1007	44.94633521510236	-11.436721740237196	3.0
1008	29.5634099108215	2.5652773889000855	1.0
1009	19.449784442847854	3.592860070085848	0.0
1010	22.675924734300256	-11.456124185509935	1.0
1011	25.329521153989795	7.075490265251972	1.0
1012	32.44415324362454	7.204226166653278	2.0
1013	42.60065152913489	-9.380321084301656	3.0
1014	31.382601458516767	-5.301765834910771	2.0
1015	22.79418445101955	2.883684076636076	1.0
1016	9.222495017712735	-1.3839056025846936	0.0
1017	30.78225632132479	-8.30803208617139	2.0
1018	7.478239664278692	25.322678014970524	0.0
1019	71.02707115769495	19.808327117803387	6.0
1020	39.05118325565756	18.62318919257922	2.0
1021	37.924326924090465	-3.1469153768706164	2.0
1022	50.610224163242044	12.328219863713215	4.0
1023	31.398267968001424	-3.990780995007654	2.0
1024	63.38841615395159	-16.87886842760328	5.0
1025	14.851071769383816	-0.6024245678973177	0.0
1026	28.925214113016676	-17.97300329658107	1.0
1027	7.199592270474189	13.116594685639612	0.0
1028	40.32721548619717	-7.898001685098748	3.0
1029	42.52630204724213	-2.689275026732645	3.0
1030	41.19996701446988	4.645926029284098	3.0
1031	57.854191445844485	35.39604349334939	4.0
1032	46.22372647753747	-2.0766037638885493	3.0
1033	93.68256246148597	7.444022236654064	7.0
1034	30.49761024626026	-2.4453118244347145	2.0
1035	36.67187883943511	-9.591081437495255	2.0
1036	37.509471262622334	16.284347948340745	2.0
1037	23.591551250142818	-11.680278156934307	1.0
1038	17.756381986541705	-9.5190330590896	0.0
1039	7.198064179205363	7.831261625304349	0.0
1040	19.677126286136115	14.265852004346769	0.0
1041	11.028859950370506	-4.379792768505959	0.0
1042	22.218012003578533	0.05979287941301337	1.0
1043	40.166832320137495	-0.11811892649136979	3.0
1044	5.477304878252727	23.766932503883353	0.0
1045	22.25593473546918	-10.945410384825525	1.0
1046	18.380173411357113	4.490997646391342	0.0
1047	34.93635248227034	2.486569009309079	2.0
1048	81.07119977277556	-2.1324724025203494	7.0
1049	38.16565228853336	-1.776197708902437	2.0
1050	42.04187829520229	-3.3384166381884413	3.0
1051	46.151597118843334	-7.953145396045834	3.0
1052	46.161273425811395	-3.1511148346535336	3.0
1053	18.035777333648184	13.17103855721886	0.0
1054	39.331123275866894	-8.662393805928659	2.0
1055	55.59914375093577	-11.826635532151549	4.0
1056	36.69952969271045	-9.828154506307854	2.0
1057	47.20459003778854	-13.220705274893447	3.0
1058	37.59265434139789	-3.089361798597224	2.0
1059	54.69320083942884	-6.059445578541883	4.0
1060	66.45967857293864	1.7759272117024238	5.0
1061	61.833077195622444	2.7642647659226824	5.0
1062	63.648091544826336	20.151470218247688	5.0
1063	67.87944384550268	-1.5150268134622422	5.0
1064	71.2590303887722	-9.802842218281576	6.0
1065	55.00079178888647	16.336219833654518	4.0
1066	66.76488876891317	8.186040194327532	5.0
1067	67.26222329723338	-4.872225736012318	5.0
1068	52.20964447363202	-1.8278051088283434	4.0
1069	57.045339859992026	-2.9137930400254675	4.0
1070	49.08607653765423	3.06979879644976	3.0
1071	55.76106969206377	0.9238549997971433	4.0
1072	55.48745247407259	3.3566373223376615	4.0
1073	45.59662848356795	-0.6310279448089062	3.0
1074	45.43491775338767	-1.579555835186845	3.0
1075	50.303277697840805	0.025167866450267695	4.0
1076	38.20334819103895	7.55320812721088	2.0
1077	46.35372811262638	-0.15223664546508786	3.0
1078	44.635861460956725	-1.0817945521088035	3.0
1079	38.53627573345681	3.814425980438756	2.0
1080	49.35497935067627	1.4102599716395545	3.0
1081	44.34112968788399	25.756189636590378	3.0
1082	53.759210347764665	20.80631416688206	4.0
1083	47.70522712710473	0.8974430861365761	3.0
1084	61.5631358440752	3.8710504280987195	5.0
1085	59.29289842095484	3.9377783108538367	4.0
1086	46.948913387395464	1.1535703476327939	3.0
1087	35.313070814771464	0.5618052288713997	2.0
1088	43.54721467818106	2.989907654168803	3.0
1089	53.041020484202726	-10.413512670672766	4.0
1090	46.79566827141648	10.898881931415346	3.0
1091	57.09847248975073	-4.603608437772479	4.0
1092	44.0367449344773	19.42137987092763	3.0
1093	51.400731494265315	-2.4883277280788576	4.0
1094	43.50297373610869	4.302067431842495	3.0
1095	71.43550879656603	-0.48827330691936766	6.0
1096	61.65394392711796	2.609930585701882	5.0
1097	63.34682995486453	1.072004867032419	5.0
1098	50.67218125638002	0.3426537266886811	4.0
1099	50.38921075294627	2.0673534672890383	4.0
1100	53.84050226300275	3.6969146208610226	4.0
1101	45.79492030819022	13.39355517865922	3.0
1102	59.561166599923816	6.018538802788406	4.0
1103	55.84703445034771	-3.9111432780357234	4.0
1104	33.797760009550835	0.332272331643928	2.0
1105	41.58831165719239	-3.4952922034254854	3.0
1106	35.1296383658195	-0.052295376812104166	2.0
1107	34.4616182064775	13.9051527832518	2.0
1108	57.14888747867012	-4.49869200689848	4.0
1109	51.25648012756924	-5.0112847020782	4.0
1110	71.92458568657591	0.5166714054360142	6.0
1111	36.78627699996269	46.639428431039256	2.0
1112	91.44636502816788	-4.346317566590656	7.0
1113	84.7686499599156	4.004650252615576	7.0
1114	71.25741872307164	0.4654434088998727	6.0
1115	70.5760314978323	-2.782519534822981	6.0
1116	63.01383915980828	7.3605860822967415	5.0
1117	80.48761097981678	-14.726456868806295	7.0
1118	56.43016349680467	20.809814430023152	4.0
1119	50.64151701570123	24.55005547833982	4.0
1120	53.30945840196286	6.706942118242985	4.0
1121	70.37186613897188	-7.747365449273644	6.0
1122	60.40043547221047	-2.4787254888660186	5.0
1123	50.397853905090535	-3.1476139779866372	4.0
1124	47.10867842851553	-3.3864419351248642	3.0
1125	58.79049553329736	-7.789968807554175	4.0
1126	51.75934112606356	5.663863213436976	4.0
1127	58.51407622983266	-8.890720181932942	4.0
1128	59.87916136506283	11.73225547099409	4.0
1129	57.698314283328976	-1.4184208742028375	4.0
1130	56.552616338011276	-3.007363704168597	4.0
1131	53.99657634318803	-7.876078509169659	4.0
1132	54.27234463478059	-2.048427999406087	4.0
1133	54.32706151324496	11.67029333717175	4.0
1134	58.51269044837362	-15.15984856440447	4.0
1135	44.52190960894756	13.06878041919461	3.0
1136	56.884147802664124	0.9701236536464677	4.0
1137	48.9835105775226	23.37702775383726	3.0
1138	43.78127141969584	6.944630200066328	3.0
1139	59.32363233248497	-1.5854364310981808	4.0
1140	54.13873488098363	-7.22130468776583	4.0
1141	69.22295233289391	-10.174475586982489	5.0
1142	57.45660582935413	3.3774254900654768	4.0
1143	52.319358013691534	19.630903763446973	4.0
1144	49.51962342795421	16.26814858289857	3.0
1145	56.01394844063766	18.70649238098396	4.0
1146	53.96618535634465	-2.55198322314736	4.0
1147	37.07579971032721	36.753738619994486	2.0
1148	53.41641744857627	-4.400996515679019	4.0
1149	36.295848396733476	10.08396181423278	2.0
1150	55.57898106159886	-0.59824825394562	4.0
1151	8.368394528712045	-0.31510796709546796	0.0
1152	14.281973549467045	-1.2939207907622876	0.0
1153	18.649318087639355	1.0658141036401503e-14	0.0
1154	60.63181386132914	10.655383916172731	5.0
1155	80.87855350281824	-1.6378895745418163	7.0
1156	86.89481855177674	-0.7248830526693553	7.0
1157	78.41179305275078	-4.703984771016067	6.0
1158	80.70656745082103	-0.5770322940395971	7.0
1159	80.72471421358814	-5.317786030076405	7.0
1160	69.14458016907403	4.363753420792193	5.0
1161	74.38853694651611	2.2234808623331617	6.0
1162	64.96613268129443	-4.404719550788776	5.0
1163	65.04386543751811	-0.3012846613357283	5.0
1164	65.54451842440184	-1.6022410671806924	5.0
1165	66.81386982027954	-4.756832017356999	5.0
1166	54.02188695915053	4.287667818351586	4.0
1167	67.830961280702	7.496298080337667	5.0
1168	54.404407542820934	6.395511049355449	4.0
1169	58.9042088358467	-5.897062239813955	4.0
1170	52.28177153895199	10.501983116227038	4.0
1171	52.93897039183567	-3.55161822486113	4.0
1172	55.63629586461439	-7.43248255073118	4.0
1173	67.33521220170853	3.4576252482259093	5.0
1174	62.656395936481005	19.18080746430948	5.0
1175	58.50535815865752	5.331070395121749	4.0
1176	52.644553907806944	2.0621233352416937	4.0
1177	76.86448267422412	-3.116828196942933	6.0
1178	67.40103671024582	-4.433771323060711	5.0
1179	67.45113132392923	-0.900458488465631	5.0
1180	60.04804358849544	-3.887223181986961	5.0
1181	81.65528456321933	9.425471118223811	7.0
1182	69.03332910591602	18.105929076942857	5.0
1183	79.18110578724072	11.53615528182506	6.0
1184	60.35410920218918	-2.2069429756128116	5.0
1185	62.1566652960423	2.3240203357109763	5.0
1186	63.34570422468432	8.716551779564405	5.0
1187	63.8139767920936	22.056348774146414	5.0
1188	62.93120288579418	-10.266404021159616	5.0
1189	53.17496815044979	-6.398852813355788	4.0
1190	53.4427404938389	-9.314264225696725	4.0
1191	40.02402341543492	18.085303492959916	3.0
1192	64.6032434353505	13.374014628780529	5.0
1193	73.14766245860145	-12.485671879107443	6.0
1194	67.19863690576432	-1.9941668042295788	5.0
1195	90.77633264319297	-17.236369142637585	7.0
1196	39.1180433220263	7.144834336026001	2.0
1197	28.13090130259473	2.4126586791373903	1.0
1198	15.545334462566386	16.856558328964084	0.0
1199	32.25691407294814	1.6978062604102604	2.0
1200	42.51785616675928	-1.0687835788608737	3.0
1201	48.4329117542016	-4.335253094764077	3.0
1202	47.45915504712597	2.7433294104272647	3.0
1203	76.4890251729105	39.7406233476586	6.0
1204	61.494147600542675	-3.4859809455771043	5.0
1205	71.69371102400689	4.478090302394506	6.0
1206	80.71466873695725	-0.7410453927240042	7.0
1207	82.15665816401405	5.91082818206911	7.0
1208	70.80759657599415	-3.4142048780842487	6.0
1209	75.5944698704309	-0.2852681153776331	6.0
1210	88.491834352195	-13.964891116381366	7.0
1211	84.80955590789485	-6.847043207200869	7.0
1212	69.28145367783716	-1.8009966824780435	5.0
1213	77.3525014225228	-3.419923460782826	6.0
1214	73.74833979784776	-12.177467299059153	6.0
1215	58.11160556530047	-1.540111132524693	4.0
1216	57.94180240892945	-1.4553891200766031	4.0
1217	68.5447814832087	-2.1979874808552893	5.0
1218	60.16885776245908	9.929933372624305	5.0
1219	60.53356948155626	-10.606040589671665	5.0
1220	63.8915970566943	2.070549360860049	5.0
1221	65.80485375268884	13.076666251649428	5.0
1222	61.34929124470729	-1.666072657216965	5.0
1223	56.72662380953206	-2.643538895295336	4.0
1224	81.8266969837018	-20.64463408926406	7.0
1225	65.52014064600043	1.4557530749544867	5.0
1226	67.6729364008265	3.4707614993364047	5.0
1227	71.86041270203185	-6.047687108437017	6.0
1228	79.43830355560875	-9.677575773073627	6.0
1229	72.16713057462911	-12.607884949637644	6.0
1230	48.34901704793461	17.7547721199399	3.0
1231	53.6963561301058	-3.5764122023908698	4.0
1232	62.141740543731196	-10.757067072348278	5.0
1233	47.49445023253826	-4.054594897785833	3.0
1234	44.41102436369808	17.319511487909615	3.0
1235	49.87564800646083	7.469824766442791	3.0
1236	51.668037074919994	16.102005996895528	4.0
1237	87.99101979599514	-11.142981731050412	7.0
1238	55.253767855684366	-4.953337041169036	4.0
1239	61.74363245857629	13.861440664375216	5.0
1240	47.63262986041681	11.534122083500236	3.0
1241	65.8640626566804	10.818344243717632	5.0
1242	59.03231839897191	16.31816887280729	4.0
1243	63.33863982174565	-2.7682315879320214	5.0
1244	58.82287326913026	-6.233279418925427	4.0
1245	60.516792255768976	-1.249464949880867	5.0
1246	87.45085773178216	-4.317398589862677	7.0
1247	80.73715170816955	2.8384459480031694	7.0
1248	52.536328273914755	3.028799497595692	4.0
1249	87.86900885790159	10.798191164470225	7.0
1250	64.44339126835516	-3.9389839417826593	5.0
1251	63.94894667067581	-6.863338337999458	5.0
1252	62.92565262626373	0.9758285567242382	5.0
1253	56.36193355654134	3.5271660606040243	4.0
1254	70.65742051286695	-3.2847643589658446	6.0
1255	69.8523195485332	-2.8748032173629667	5.0
1256	76.68532655556399	-13.13583602148909	6.0
1257	66.19805671875966	-7.977052560382738	5.0
1258	58.459081454240234	-7.9453543593442575	4.0
1259	77.77630555929473	-3.4518688705533975	6.0
1260	74.21481495590143	-14.757612908145738	6.0
1261	65.09493333390837	-3.5653763409906176	5.0
1262	72.82265477579823	0.7322066018039806	6.0
1263	46.971987724178014	-4.873808247924565	3.0
1264	58.85808455512746	25.895176078977542	4.0
1265	82.92914714908174	-19.76531255021429	7.0
1266	67.69397693280037	-0.07537164586170775	5.0
1267	84.16611447278176	-0.05925189411961185	7.0
1268	90.82947905435543	-0.024879526481043968	7.0
1269	89.08973280633222	-5.186737116780492	7.0
1270	87.96922580921392	-7.571551173293386	7.0
1271	60.16590236017809	6.577168187843462	5.0
1272	78.07143020878665	-12.622231849673838	6.0
1273	84.89648928160607	-1.612498154037283	7.0
1274	94.53921889629501	-24.104108231786995	7.0
1275	86.62800181121472	5.902166445026239	7.0
1276	75.85471717491163	-2.0307449936342437	6.0
1277	70.28020650534249	4.1057481360502095	6.0
1278	49.95237096867992	-2.4397800899672575	3.0
1279	82.07263659667586	-2.8294658399343717	7.0
1280	60.120313834395766	-5.233280206145032	5.0
1281	69.0568738813349	6.736401108648579	5.0
1282	65.12535023117995	-13.086481471451215	5.0
1283	59.796662856766645	-2.102351343111046	4.0
1284	46.31677211307613	0.6139196244012837	3.0
1285	53.539107110867725	2.771521517483272	4.0
1286	64.30004776914008	-10.543232699213426	5.0
1287	67.1100084300454	0.4756027199285029	5.0
1288	66.89316331312907	-1.6808499557660497	5.0
1289	46.03357776271871	-6.319682624296334	3.0
1290	54.90246280347549	2.1164487487313224	4.0
1291	51.53405918542055	-4.68153026099931	4.0
1292	26.452236124892575	53.784635203717485	1.0
1293	62.54709047784251	2.8727403661480437	5.0
1294	50.11611534344908	12.495981401995337	4.0
1295	88.78909102008149	-3.417610660850073	7.0
1296	86.94138775818799	-24.73520238951417	7.0
1297	58.542478431355654	-2.2376405576180005	4.0
1298	71.03990843997637	-12.587573068202403	6.0
1299	55.16936715984017	2.855211726997908	4.0
1300	43.376561705335256	20.41879255101241	3.0
1301	55.65341149582944	-4.223771766308197	4.0
1302	83.47187878648903	5.012076250883737	7.0
1303	72.26550113018213	4.6892172259719445	6.0
1304	75.54224675041696	-15.639251729064036	6.0
1305	68.411486287869	-12.853067502948825	5.0
1306	57.36326938927881	-4.164314636185836	4.0
1307	77.29369486998314	8.438426931066886	6.0
1308	57.91425863822928	8.773306330169525	4.0
1309	50.67454477430575	0.5078533086372303	4.0
1310	60.755038399252676	12.636861363895513	5.0
1311	43.36627072016062	11.76703888073964	3.0
1312	45.57603692250571	2.077775368767405	3.0
1313	73.12558788558317	6.09746988313475	6.0
1314	70.04330076701319	-14.113629920927245	6.0
1315	60.19464347179853	-29.291494800312503	5.0
1316	59.20446882012564	7.726609379493624	4.0
1317	48.09882084383391	-6.724483232251821	3.0
1318	54.976773909242354	-7.613102955500445	4.0
1319	41.90907827951165	5.208769519074835	3.0
1320	68.77805238705307	19.354654202256825	5.0
1321	69.69291681265405	-11.341405683321717	5.0
1322	71.39579137685267	5.9305745261412	6.0
1323	40.33542029638411	5.666480840015346	3.0
1324	69.6995369600533	0.811882588504659	5.0
1325	67.75475842591104	15.787563784243645	5.0
1326
1327	47.09756099766048	1.0765229044092663	3.0
1328	66.46135471449169	9.796835395293101	5.0
1329	42.12667685174536	5.5355593391090565	3.0
1330	47.92883131786816	-1.1291310265303665	3.0
1331	45.1098853117607	-8.365263421692859	3.0
1332	37.442829155189756	1.3907643113644212	2.0
1333	64.37210657556585	-23.124780198858055	5.0
1334	41.197483359455646	0.30745824498943364	3.0
1335	35.062928490080125	0.7392399377646726	2.0
1336	33.90264541281637	4.225574344925356	2.0
1337	44.00744637929197	-8.012517960931916	3.0
1338	38.42668302072987	9.69332480210975	2.0
1339	36.476248451397566	4.50644711594898	2.0
1340	61.808396329653895	0.8378029871798987	5.0
1341	35.051818804425324	5.228191740880703	2.0
1342	30.063738827189123	12.373420646435004	2.0
1343	73.25914731276329	-17.895296551492123	6.0
1344	28.0841878708528	1.6537439310248558	1.0
1345	58.932962477530296	-11.146584611687672	4.0
1346	68.14946441056274	-15.0645874452403	5.0
1347	37.320442189149325	-0.615072714375934	2.0
1348	22.41702186321437	29.35044737226561	1.0
1349	27.937804659093015	0.2418572167470785	1.0
1350	28.215106254707326	-10.455214042901737	1.0
1351	27.166152317464316	-5.120887008100496	1.0
1352	55.67619672798253	-13.505168593854172	4.0
1353	52.076264462905705	-14.162006805487046	4.0
1354	58.8570242016196	-19.69100875328769	4.0
1355	37.05425460355924	-4.712106513838691	2.0
1356	31.677400773418483	-0.8727830670583216	2.0
1357	28.666272786279592	-0.9774081979530713	1.0
1358	27.496186133365438	13.960754696578807	1.0
1359	42.96437112571019	-14.387484644064628	3.0
1360	40.65851719762971	2.073958164765827	3.0
1361	39.931896054902836	-15.204927167839386	2.0
1362	21.893188278049635	-8.853167362509524	1.0
1363	25.839588109772656	-2.3137262972161032	1.0
1364	22.66572460061072	7.161644566633022	1.0
1365	47.03268072566111	-1.5862713162543827	3.0
1366	28.47575225212403	3.6290902806468317	1.0
1367	15.113912080896325	23.444618337835657	0.0
1368	24.32807237596546	-3.194642901186228	1.0
1369	38.092500177000844	6.375295982673279	2.0
1370	35.9723958722448	14.72190302775747	2.0
1371	44.3184699436933	-10.043764198148637	3.0
1372	43.28157171197293	-12.196324981564498	3.0
1373	41.99561025405024	9.045269924300875	3.0
1374	12.416406123576374	12.889191124741435	0.0
1375	24.663803538592376	-3.334144695359445	1.0
1376	54.50776121515043	-20.39834769309877	4.0
1377	45.261753133933304	-12.24256636969249	3.0
1378	79.88858712986982	-33.38281839371551	6.0
1379	49.645887738842056	-5.815511539647382	3.0
1380	30.18744163155288	-4.692954581219535	2.0
1381	26.42690370656084	-2.2485489768499995	1.0
1382	27.38663444025382	-9.24877137095438	1.0
1383	38.660539341494335	-10.568324254831698	2.0
1384	36.601088628655674	-5.212182897341037	2.0
1385	20.65074733002417	11.938941894954826	1.0
1386
1387	40.692959050879665	17.506582403158063	3.0
1388	39.0231118606182	-4.499977933140627	2.0
1389	32.992367608581084	-1.9124673085963586	2.0
1390	29.94361658109599	10.862643761154619	1.0
1391	30.871385016922204	11.843753469913018	2.0
1392	61.93148748740416	5.91761821510368	5.0
1393	40.565152132262746	17.993746297860852	3.0
1394	54.24651368177514	-10.586251444971765	4.0
1395	65.0550927678505	2.137425536324969	5.0
1396	64.18892543668841	-13.381773731440866	5.0
1397	39.35717541530659	-6.316336522791261	2.0
1398	45.88311262966337	-7.456956618452821	3.0
1399	33.34502309796457	0.7078135586073273	2.0
1400	73.69653904534646	12.671736633524205	6.0
1401	28.31073338562306	14.511248178661603	1.0
1402	45.66370582587267	8.447604456413579	3.0
1403	49.18880132570547	-8.374607622721847	3.0
1404	68.86203548321863	3.763895642127423	5.0
1405	87.12584333378496	-15.773797749624165	7.0
1406	47.48939406414312	-5.112064649870462	3.0
1407	36.12750555435656	9.200838488593568	2.0
1408	37.66623762008513	-3.2176429931584565	2.0
1409	28.324150921829183	-1.4239660305681134	1.0
1410	53.32541026536133	13.993525459547456	4.0
1411	30.340316290099885	-0.26117022361465203	2.0
1412	40.07518244897862	-7.728022378709596	3.0
1413	61.94921329509246	-15.931301017139674	5.0
1414	43.18736521092969	-5.301221425536035	3.0
1415	34.595341108433146	1.2291521560870606	2.0
1416	64.55547568322514	-8.959174423297718	5.0
1417	49.56590173729746	-15.586229087246451	3.0
1418	35.5637956699195	-9.863852537585874	2.0
1419	71.98471530606929	-12.809058393887902	6.0
1420	37.200389446487804	7.841381251082538	2.0
1421	54.5889293593473	26.157486528579305	4.0
1422	71.38278557930919	-9.627104199383247	6.0
1423	79.5067241602213	-19.023418717813115	6.0
1424	46.34774769049864	3.9880847388975056	3.0
1425	79.81406794360446	-19.39534328689311	6.0
1426	46.34210681841092	11.680695103940401	3.0
1427	48.4512401760116	28.306983903066943	3.0
1428	31.7398776670961	-2.6259779004249957	2.0
1429	47.15935399224317	17.2098432855272	3.0
1430	34.47730584799396	2.70546042753314	2.0
1431	21.08681162896627	-4.100441915224881	1.0
1432	39.07275705271923	7.532484463861685	2.0
1433	25.58895571469637	2.0355093789205903	1.0
1434	34.049524123370425	-12.2035140323563	2.0
1435	38.86057588101007	13.333088478829879	2.0
1436	58.50122347738603	14.140289463883299	4.0
1437	59.189200742306966	-18.884005931688563	4.0
1438	59.510812836339646	24.224961369639168	4.0
1439	20.730197652435276	8.162005556667548	1.0
1440	37.672528491015726	-10.41169565189541	2.0
1441	25.24882838929482	-5.286747628945534	1.0
1442	29.238296204031023	-0.4633082161819786	1.0
1443	20.657702498500274	7.171882288914695	1.0
1444	91.03361814157763	11.042564112108508	7.0
1445	31.4601120468443	-7.313731829109926	2.0
1446
1447	33.79811806705174	15.308523146707529	2.0
1448	52.30741692294742	-15.861233259910222	4.0
1449	30.248098663534105	-4.176764591144575	2.0
1450	42.42936761693362	3.878441320521965	3.0
1451	45.760915969459326	-7.193208068215675	3.0
1452	47.831647037834315	-1.3222512888435674	3.0
1453	41.81876679679156	-6.025671045033782	3.0
1454	37.95512576196797	8.290167994499448	2.0
1455	26.71402427834699	1.012920427435958	1.0
1456	55.75529585324713	-6.465973212607807	4.0
1457	47.14036292636701	-5.174706374189036	3.0
1458	44.92630458135223	-7.3529635492814265	3.0
1459	68.76571461271085	-18.72717401037884	5.0
1460	40.12850704565893	-5.522391970462557	3.0
1461	35.82139297599656	-7.395909270247145	2.0
1462	79.95078063505561	11.225217840109394	6.0
1463	43.72417686537224	12.66178055557252	3.0
1464	42.155939752568905	-10.66207755754914	3.0
1465	44.846013669847494	-2.844813674760701	3.0
1466	30.75005596286201	5.670464832551257	2.0
1467	27.08103946472316	-2.1528807963177847	1.0
1468	18.982411943112048	2.0415055345797626	0.0
1469	28.046344327285247	0.20245322086790196	1.0
1470	39.31193095328591	-0.9463056602175826	2.0
1471	39.77116736430571	-21.97412530035715	2.0
1472	38.05268291245578	0.5621289367709252	2.0
1473	62.88283704838515	-3.223902252410994	5.0
1474	29.156178728051493	-6.854955095633905	1.0
1475	23.295526970866497	4.188635289121876	1.0
1476	31.46095966880813	-9.34156640271478	2.0
1477	39.92612502843186	-12.387975099494906	2.0
1478	29.77100293378158	-8.571002581740398	1.0
1479	29.167088271626255	37.481235441540946	1.0
1480	21.536111275154862	10.60797501917509	1.0
1481	35.80087562156813	-4.9672933461541895	2.0
1482	36.37603237075337	-12.4884271362431	2.0
1483	14.082112752367554	-8.021161182743949	0.0
1484	2.89043417486975	3.0121026207404635	0.0
1485	32.72587315906548	-12.36125043309194	2.0
1486	32.01516415897981	-14.610079264146133	2.0
1487	20.87306210572989	-7.587824811680363	1.0
1488	37.54161343728923	-8.789769965723117	2.0
1489	10.856152108705878	-5.301318989567305	0.0
1490	6.489889684552146	-2.0489059112377754	0.0
1491	21.01515254063761	-0.11589801504497643	1.0
1492	15.315177558710536	4.895332488593082	0.0
1493	61.05363787961427	-29.348714046529285	5.0
1494	63.09631401186985	-23.799953999306823	5.0
1495	19.529466848788818	-3.9442607325072885	0.0
1496	42.62935264524775	-20.117352833284375	3.0
1497	26.295721378619472	11.658791827338828	1.0
1498	58.598485659541026	6.5557987579305745	4.0
1499	10.227740701381203	43.669237175882735	0.0
1500	24.688884034783094	14.392314386469849	1.0
1501	43.65523161902187	3.0521545170703774	3.0
1502	63.842733180769905	-15.408921440176634	5.0
1503	87.81694418785344	5.629362333568963	7.0
1504	69.8597994892299	-22.920075241744073	5.0
1505	83.86634255415157	7.672511949541104	7.0
1506
1507	63.51202531167136	-17.525590663760482	5.0
1508	31.57513261678123	16.076192382153277	2.0
1509	33.71528233860299	1.9124319991694847	2.0
1510	32.37067618794175	7.58643392300776	2.0
1511	22.79540524004658	-2.495357213638165	1.0
1512	57.11190421378912	-4.314697235024553	4.0
1513	26.481076395467458	-5.254531724306101	1.0
1514	30.357990860631876	1.8803726668908034	2.0
1515	33.09250357789849	-6.76973149912574	2.0
1516	16.76038154944742	1.0046014106224916	0.0
1517	7.5151503587926465	26.653140614517888	0.0
1518	53.2221920648722	-8.653275173096887	4.0
1519	39.706210424522666	-7.569300743788936	2.0
1520	24.218881604823604	-2.838403499694177	1.0
1521	21.794131403846087	-2.417595799375018	1.0
1522	9.985649136449613	11.520308470204426	0.0
1523	47.49682119077749	-19.83545625504195	3.0
1524	25.76421217913161	7.274582878015515	1.0
1525	6.17715379825969	24.396065569536113	0.0
1526	48.92688438192038	-3.4093476174838884	3.0
1527	24.072272482182242	23.180321377991703	1.0
1528	32.323516324244444	9.57135157345217	2.0
1529	52.598499538064154	-11.105500420569115	4.0
1530	34.6518353285608	-11.18956191551629	2.0
1531	35.638439641510494	-12.817298303827638	2.0
1532	26.79780804161095	-15.45222560374917	1.0
1533	15.174268838733644	15.547177232754356	0.0
1534	12.087337200435112	-3.8126503448307894	0.0
1535	9.965012450906904	16.70668483205619	0.0
1536	23.398375140749867	-4.176772499769669	1.0
1537	82.69084191987142	0.44648670889846187	7.0
1538	47.035361283866926	5.869297012829108	3.0
1539	36.57044884630511	-2.400060916617136	2.0
1540	22.953008451491833	-12.749255841680366	1.0
1541	4.284390451442496	18.297770924440023	0.0
1542	33.383916234656525	11.895235921715773	2.0
1543	5.052041511570564	-1.735344837000686	0.0
1544	35.66155781418175	-19.138246213143173	2.0
1545	38.24862729165905	6.887699717564132	2.0
1546	55.670785105588045	-16.033168793009274	4.0
1547	95.43998020785749	10.559062281282124	7.0
1548	96.19290258253776	-9.951632963540831	7.0
1549	56.95174557038061	11.333519585074413	4.0
1550	61.730941471896344	26.663979379400587	5.0
1551	41.7002863561031	4.41986649856549	3.0
1552	48.02357042425458	17.6723495730352	3.0
1553	59.52084937487417	-12.167294919378193	4.0
1554	24.531875739234557	-7.249991912662416	1.0
1555	26.708085512786116	2.8873390046191787	1.0
1556	27.859890591945945	-3.082107640090282	1.0
1557	13.633951948145073	12.8061044362142	0.0
1558	20.82103773773381	-1.354286251140472	1.0
1559	14.78228501365672	-4.840117765141972	0.0
1560	5.3577054207796095	-2.002262493585927	0.0
1561	3.409117526178086	6.407417681581094	0.0
1562	46.706789596888726	-5.224201530547816	3.0
1563	26.320475795632312	-17.995849900529553	1.0
1564	1.8131442741044648	-0.09353906919880695	0.0
1565	22.571169005631646	1.0656471733209756	1.0
1566	45.4757337861052	2.453040218818934	3.0
1567	53.28131232145008	-2.7860690491220836	4.0
1568	51.69774809869813	-9.459556659098531	4.0
1569	33.77745250990498	12.336081459221155	2.0
1570	43.07198937482054	-2.4116173220698087	3.0
1571	58.301869551626716	0.25300966018668447	4.0
1572	31.294074811743982	11.342738238100054	2.0
1573	45.308969978540425	4.738233449289098	3.0
1574	34.46758924946733	-0.9637044286819787	2.0
1575	45.50471718957546	-6.7685633334971556	3.0
1576	38.72458996721467	16.068760284422964	2.0
1577	35.30395709491728	-1.9375799084436096	2.0
1578	37.24835591330044	-3.2872691619957664	2.0
1579	34.643159401022984	-2.694668541492213	2.0
1580	41.330361927971374	3.760309258635239	3.0
1581	62.24960635230514	-17.97550166277481	5.0
1582	28.85410221710536	-1.3264224737019994	1.0
1583	37.743468743300014	-1.6502913725012789	2.0
1584	46.735910433872036	-11.680019136002663	3.0
1585	26.078544752867206	0.6532760117617613	1.0
1586	37.94966443397122	-9.543629557197324	2.0
1587	34.92693211785661	-8.625036723843792	2.0
1588	23.277729973018793	1.0208901858725703	1.0
1589	31.067622678409602	18.974338592166628	2.0
1590	27.782631024846435	-5.458079167255754	1.0
1591	32.61761599829355	-11.969947280841893	2.0
1592	40.180842077744806	-19.681136060843475	3.0
1593	31.194335070213118	0.2033657222496963	2.0
1594	72.43768206650387	-24.21313903737527	6.0
1595	41.26495283375978	17.212147276082348	3.0
1596	43.33930552798676	-4.2811276194513965	3.0
1597	56.914726014373805	-2.885683748557355	4.0
1598	35.41423989619523	-1.113837999026643	2.0
1599	24.689440264597554	20.300811188551723	1.0
1600	35.6861269219648	-3.5590621023496993	2.0
1601	43.63202608528077	-3.1068574968616787	3.0
1602	38.590103404251344	17.68267927207004	2.0
1603	59.55927106537061	-7.193298362107278	4.0
1604	43.18860886007217	3.648938373355925	3.0
1605	92.67092760509146	9.472042579770871	7.0
1606	60.832599277439186	-1.3358151356829566	5.0
1607	54.99206057397247	-2.535716152545163	4.0
1608	33.84465062097656	-3.9549017561858797	2.0
1609	30.677507820171545	-1.0901461739096803	2.0
1610	11.550717191053348	28.452072618596585	0.0
1611	28.346798354368772	5.2693719545895945	1.0
1612	32.58894242055464	0.12153240937276877	2.0
1613	10.18475379714001	27.80281251195661	0.0
1614	9.762371274540902	43.04351900579099	0.0
1615	27.830491829328192	15.484707056123913	1.0
1616	52.32116712554819	-6.178017143168191	4.0
1617	41.84571394000014	-18.12765493627265	3.0
1618	8.701211864272542	-3.672662578746583	0.0
1619	31.009203532035695	-12.793646677920712	2.0
1620	22.297620261764944	-2.3522401161979687	1.0
1621	10.967525328139377	-5.00613956408701	0.0
1622	30.449255565749233	-0.8404310131732657	2.0
1623	8.284458188460679	6.283470307447105	0.0
1624	15.269570781508149	3.3217894060560607	0.0
1625	24.266359493169293	-1.5827283993605796	1.0
1626	68.98105349985391	24.147694924675406	5.0
1627	66.86490350429348	-11.147185196142544	5.0
1628	55.56070051481709	12.355589195103825	4.0
1629	35.08158022322249	12.717546863484678	2.0
1630	39.35747897545824	12.3351930195603	2.0
1631	47.282727382333306	-1.6504639159952106	3.0
1632	36.19981335646834	11.185504665678572	2.0
1633	57.16710376409642	12.191233622436506	4.0
1634	68.77694310137296	2.6024931264399527	5.0
1635	45.41563931705471	-9.639447090554917	3.0
1636	14.995498612990417	15.045955391555037	0.0
1637	68.91889995452814	-8.16688325938133	5.0
1638	25.670988277474915	-9.449278326500874	1.0
1639	42.91385896245046	11.315472374265141	3.0
1640	55.142026012153075	1.6389291009362736	4.0
1641	56.68427271529206	-12.240437463579823	4.0
1642	39.9611708967406	3.9460435766906627	2.0
1643	45.03512736397018	6.144055867215997	3.0
1644	45.01744572994215	-26.35400586786745	3.0
1645	31.98779009084901	4.042451223948454	2.0
1646	29.506553295850214	18.733424831108405	1.0
1647	45.7410839940069	-1.7658846076927404	3.0
1648	62.092921595267676	-7.442162222990007	5.0
1649	32.48182005662811	-1.881853270964374	2.0
1650	11.708202120652423	18.807259196189623	0.0
1651	77.06401153480569	-24.423956884915064	6.0
1652	27.57459663443318	-14.09923927824053	1.0
1653	33.18651011334459	-9.600210860710536	2.0
1654	23.976069627075105	-11.961968338053502	1.0
1655	45.0371334871645	-17.940052105630595	3.0
1656	53.20386103180198	-10.724601001326945	4.0
1657	22.305800366365204	52.07492735008094	1.0
1658	47.259596450111644	2.5267103070483614	3.0
1659	97.74974471120878	20.998313947091674	7.0
1660	79.03670196739372	4.390669983435643	6.0
1661	41.49737551500841	0.0288972705839754	3.0
1662	55.290980445882454	-10.029347412171091	4.0
1663	56.327087513983955	-12.325150190026811	4.0
1664	27.950128234475304	-4.642500003120656	1.0
1665	35.30589863466006	-0.8428828050408725	2.0
1666	25.559371345162013	-12.094536480465306	1.0
1667	41.31390137967105	0.29474790908545145	3.0
1668	41.39464449452045	-14.823439452842194	3.0
1669	38.77034628495063	-12.713251743116562	2.0
1670	25.252888189034454	-7.590748581799428	1.0
1671	36.434444234479614	4.948075715249843	2.0
1672	27.391205917399965	-4.915808518645438	1.0
1673	21.059782622311584	-3.304882066069027	1.0
1674	38.967176273878316	33.74554288468709	2.0
1675	12.422555723868426	-2.374514037854798	0.0
1676	4.186560974181532	0.19718884511018242	0.0
1677	15.721374733867304	0.05916206459115969	0.0
1678	23.621897401926866	-12.540296133310147	1.0
1679	2.849109400793217	4.942555480882801	0.0
1680	16.295439151770093	-5.998365895776182	0.0
1681	60.47694797359587	24.878399092278656	5.0
1682	47.703772372014	25.915666326042412	3.0
1683	9.952100075963806	-3.8946527550900694	0.0
1684	6.450861605633037	-1.751349420197105	0.0
1685	82.48894299681801	-5.396539504509704	7.0
1686	80.75245922155248	-0.4295741433195559	7.0
1687	43.159326944519904	-0.6531028805137069	3.0
1688	53.068142514274385	-3.8965344104946595	4.0
1689	55.31067659966524	-8.792211822178928	4.0
1690	39.65149043386969	-2.2230133053093297	2.0
1691	46.558060088816134	-0.4964674954450743	3.0
1692	45.9646580867219	-13.937192580583847	3.0
1693	35.96818567559675	-0.6445234512038311	2.0
1694	39.07144924437496	-3.2764625918840196	2.0
1695	44.051973958235735	-13.20365260997405	3.0
1696	31.39285496336676	-2.6524678353760933	2.0
1697	31.260279213752636	-11.719903719436825	2.0
1698	53.19258318489746	-16.686375004489342	4.0
1699	56.95084160539112	-7.460519309762695	4.0
1700	30.228098030641053	7.929829888657476	2.0
1701	20.890581143567026	13.883583585647813	1.0
1702	58.47464184827864	-6.902124174986355	4.0
1703	50.42725794699857	12.72559661087083	4.0
1704	73.85278498636957	-14.515809016953241	6.0
1705	25.27403122738421	6.465226315027554	1.0
1706	43.09597608521142	9.91799597057549	3.0
1707	68.87207198289246	-22.409904905011565	5.0
1708	43.48507264557209	7.898500185124895	3.0
1709	64.58779366516798	-16.031196626079947	5.0
1710	72.69392014976279	1.399280608020959	6.0
1711	87.85635261211227	2.382679795307979	7.0
1712	41.53655676253189	17.609548045730897	3.0
1713	30.09262426646748	-12.610173378462164	2.0
1714	51.21182262089849	-3.565478632866828	4.0
1715	47.49411474590061	-12.322082266402887	3.0
1716	12.212413082847085	-4.846711569823311	0.0
1717	38.30986635490915	-0.653310862409235	2.0
1718	54.49235663583907	-10.855298973473921	4.0
1719	17.46344123950044	-8.911369850031662	0.0
1720	16.87036132111118	-9.06298536440396	0.0
1721	19.025536887166986	8.649656344646331	0.0
1722	28.87335312170957	-18.55497937566699	1.0
1723	26.73514443464541	5.711185532523356	1.0
1724	17.62685069711166	45.3831212842903	0.0
1725	69.47109105502663	-13.771770655813341	5.0
1726	41.92333252850379	-11.116250887374537	3.0
1727	17.0395744078106	17.44491064857431	0.0
1728	26.069391521061323	-15.45936127589819	1.0
1729	53.064301362857485	-12.727692698519448	4.0
1730	13.727767325937712	9.921474080050857	0.0
1731	59.287027134776835	-1.8598751077008302	4.0
1732	41.437065458909096	-8.360419258825715	3.0
1733	76.32505682634371	5.698482161205021	6.0
1734	43.80035918246463	-3.2141496401039547	3.0
1735	38.86582382537512	-9.664394438637181	2.0
1736	27.780466406626612	-13.415587723561739	1.0
1737	42.61160530182925	6.474974921709318	3.0
1738	38.247299127539165	-0.35555501958564406	2.0
1739	5.627521286904171	-1.908863694086799	0.0
1740	31.07945481784795	-21.39172167982977	2.0
1741	10.738982588353633	14.435490159519187	0.0
1742	40.384648195651074	-24.57287295233802	3.0
1743	18.950141787524252	-11.409833337306111	0.0
1744	28.288744911018295	-14.963124086828271	1.0
1745	3.482106998787574	3.1682769756585247	0.0
1746	90.0212433819922	-10.4640929009295	7.0
1747	37.435401747398444	4.8361505491070105	2.0
1748	36.72592041835858	-4.131677974868495	2.0
1749	44.1575895701269	-4.208669281363861	3.0
1750	31.80850823102129	5.587419354879668	2.0
1751	33.56815743835621	3.4109435655840556	2.0
1752	30.62880613173554	-2.918388692239702	2.0
1753	37.62916642875638	2.381367072373024	2.0
1754	29.66629862051284	2.1648432722876834	1.0
1755	27.77985541166889	-0.6934278815368451	1.0
1756	37.285899595091145	-1.837586127711205	2.0
1757	34.229993340717535	-4.721930037034124	2.0
1758	27.992758335780447	1.727241569917716	1.0
1759	29.39960263103155	-0.9554807990603571	1.0
1760	29.43732581070396	1.1970133725160998	1.0
1761	21.179031384295385	8.710798612527949	1.0
1762	32.74270898175869	-1.0759616593151797	2.0
1763	23.81517502311332	-2.33760896392144	1.0
1764	32.60458239973285	-3.672562847919835	2.0
1765	20.88950915463998	8.811170603883987	1.0
1766	29.32140781259867	-3.753622419271899	1.0
1767	20.726309498250945	7.57189435338751	1.0
1768	30.686831796738158	-2.7995584792551824	2.0
1769	28.859085520505158	7.18050932827904	1.0
1770	24.713695754230187	-3.9990567192808264	1.0
1771	21.18458336303758	3.4501242134247825	1.0
1772	34.37522261465234	-9.990627550226417	2.0
1773	22.500929461242524	5.790397548246652	1.0
1774	23.354148370729966	0.0855846532419875	1.0
1775	14.070207096914398	6.135561867910397	0.0
1776	29.695898588281864	-2.7438531284872028	1.0
1777	29.10533934673122	-2.2150888241615583	1.0
1778	18.426431943925824	-2.2478628439234747	0.0
1779	23.042988737951262	-0.4539517467494285	1.0
1780	23.93222090915234	3.9572121016079294	1.0
1781	25.32144499804662	-2.3385411400270293	1.0
1782	19.91547019678534	1.8129718929010927	0.0
1783	19.997559068638317	-6.215650697471437	0.0
1784	22.5197525524576	-0.3000419063516162	1.0
1785	23.16358243276303	-2.5811836218245325	1.0
1786	36.5400443513903	-5.2886750881173334	2.0
1787	25.240994990436292	-0.3443313129788237	1.0
1788	59.39627759792149	31.68399189629192	4.0
1789	29.689767683402263	-1.0852568152758373	1.0
1790	27.26791570328201	-0.42058333288757765	1.0
1791	23.834461379351303	-1.1205790835453193	1.0
1792	25.052031447900546	0.24887958126975107	1.0
1793	26.311574577279828	3.5281321007034556	1.0
1794	24.58514316107682	-2.976028790352405	1.0
1795	30.736138142521746	-2.0797200400794402	2.0
1796	28.679204440429803	-2.597578672886282	1.0
1797	29.14650480543254	8.807997665722706	1.0
1798	29.045430936537155	-0.057249794950738675	1.0
1799	34.2400754823845	1.6103970596174122	2.0
1800	30.499149379127484	-4.784574310911275	2.0
1801	62.80927902735906	-23.552650104230587	5.0
1802	26.293701717956903	2.157967072997039	1.0
1803	32.256419983077485	-9.260735002594345	2.0
1804	18.100839310553837	9.489440758695721	0.0
1805
1806	30.922312452617664	3.5795837124243484	2.0
1807	38.30153304159209	-1.3401308023586225	2.0
1808	35.7055439592332	2.84612726177874	2.0
1809	38.55383524611962	1.2032398347419786	2.0
1810	52.845521997719	-4.395984229490203	4.0
1811	34.050473928848724	1.0020223137964308	2.0
1812	28.999429749307467	2.7158632102093456	1.0
1813	36.38431228067623	0.6293534451496967	2.0
1814	27.4347551288742	1.4141751947668872	1.0
1815	29.56880448005566	2.6349118616530873	1.0
1816	41.67446866105527	-6.224982394091306	3.0
1817	29.822632100236167	1.8474617469605334	1.0
1818	24.750001522464157	-0.19740068817638345	1.0
1819	27.447627335025857	1.803376175530552	1.0
1820	35.346610174841715	-0.918634495923861	2.0
1821	32.459017363079404	-6.959406691230978	2.0
1822	20.087225269603106	14.20250435050168	1.0
1823	51.079489070525526	-13.682079255326926	4.0
1824	42.85423480836369	-5.972792225283449	3.0
1825	20.01881421799221	6.954189201311802	1.0
1826	41.1311488657964	-7.150964114416155	3.0
1827	25.619470726426513	1.42305846230202	1.0
1828	29.843985872574937	5.954285865606391	1.0
1829	31.733371023518128	2.7563790478219268	2.0
1830	28.062307711387508	-1.2220562395932113	1.0
1831	25.78150199668438	-5.089397540834611	1.0
1832	28.843248091486277	0.4844649180666245	1.0
1833	30.374619209292792	2.205577048779272	2.0
1834	21.6450141972029	-1.6049823980648412	1.0
1835	16.894439916102137	11.779702844944207	0.0
1836	26.389122081819792	-4.751164878552515	1.0
1837	38.223300483773095	-6.743212580807683	2.0
1838	77.98597584452897	23.18576152965727	6.0
1839	26.13187123084678	-2.2345136822071545	1.0
1840	29.77670309926785	-4.211686736248009	1.0
1841	28.2958066921398	-0.3472518055527125	1.0
1842	30.986316018760004	-0.2718880178347156	2.0
1843	18.475478008814456	12.803511380638923	0.0
1844	26.858521911691625	0.3135537460283544	1.0
1845	22.38706853591727	-0.846300130750592	1.0
1846	30.758834747844116	-4.763384889102944	2.0
1847	32.83645387776978	-1.8263124867809353	2.0
1848	87.8315092895682	-42.52060127365401	7.0
1849	31.1752494794579	-5.275900288117928	2.0
1850	26.03761290130562	5.862221154269779	1.0
1851	24.504982804328975	-8.568789338517224	1.0
1852	33.53634581302588	2.651879432480648	2.0
1853	38.11511040793361	-4.321672415619197	2.0
1854	25.91479690972643	-2.4618281835633304	1.0
1855	20.17761671672958	-1.3271830372123787	1.0
1856	25.13787511759289	4.3073733609598115	1.0
1857	26.606808977787257	-2.263677808098439	1.0
1858	20.288949886170823	7.996442593604627	1.0
1859	26.737644105277322	-0.6660252546756347	1.0
1860	33.84693576472695	1.843162787530602	2.0
1861	30.08655356748723	-2.761235341286863	2.0
1862	28.581478003109826	-1.0222572395856773	1.0
1863	23.308808321199834	49.318064428206796	1.0
1864	61.12476102999689	-9.658473386551726	5.0
1865	46.43151423639643	8.075488754506793	3.0
1866	67.09101785776176	26.455801315039835	5.0
1867	64.78247972364028	-0.8787350444618056	5.0
1868	46.26350329384482	2.5110690253993226	3.0
1869	47.48718588183673	-5.73115007897357	3.0
1870	46.5274624562333	-1.3456312214420478	3.0
1871	44.551076492277836	-11.020777651738932	3.0
1872	42.334601892668154	2.1752322262897152	3.0
1873	29.05755088983797	5.257134254176741	1.0
1874	58.61168015693655	-8.183542785790145	4.0
1875	38.40864573794882	2.640277561775129	2.0
1876	32.49475852566626	2.8636624703961218	2.0
1877	36.44424532908174	-1.573808837474786	2.0
1878	34.16304147740162	-0.874501634898408	2.0
1879	30.926972709419346	34.351797048351685	2.0
1880	32.575371475349534	2.578273824391175	2.0
1881	52.64020637098655	8.662667194191137	4.0
1882	48.39634830596545	-1.7894629425228743	3.0
1883	29.128358348749167	-1.117702798955328	1.0
1884	33.60399815175997	1.511638165622223	2.0
1885	38.91144430590026	-3.6674729283362026	2.0
1886	49.03455797579307	-6.955276844539696	3.0
1887	39.59253116465951	2.147944522492132	2.0
1888	44.20459442162943	-4.543147715169589	3.0
1889	42.81600687487282	-0.5145664391764768	3.0
1890	39.52790390168288	-4.244534597246073	2.0
1891	29.20256600111728	-1.7981782025329203	1.0
1892	43.78029353642077	-4.715359963342003	3.0
1893	31.673765963236633	-2.317895354321685	2.0
1894	37.67345859141664	-7.304486826047285	2.0
1895	38.35791017932139	-0.7811174713480611	2.0
1896	36.41235307842888	0.6286746093522453	2.0
1897	40.98035472435919	0.759372007531141	3.0
1898	30.54603963222576	4.266452440260931	2.0
1899	30.20845169849657	14.728672124183507	2.0
1900	39.71265376723825	-4.9784885498755855	2.0
1901	35.14954229357932	-2.0107171765820766	2.0
1902	35.35037358360234	6.658335707418843	2.0
1903	26.711250638441665	10.054148779377396	1.0
1904	57.241437338312885	17.373781096949877	4.0
1905	41.36931206358102	-8.763560673461136	3.0
1906	25.44619106707272	7.677031791016137	1.0
1907	29.552082500878456	0.2612992335301918	1.0
1908	29.267689013435007	2.733221472290108	1.0
1909	35.82224051767151	-2.146043337042464	2.0
1910	63.80905053964831	-9.868528402669945	5.0
1911	30.941556663095326	24.05208205781836	2.0
1912	68.64907395178541	-3.3674937657656727	5.0
1913	72.27793564320325	0.5008848241604937	6.0
1914	52.20290350225258	0.9871176279223164	4.0
1915	51.65180107877775	3.3794114646751368	4.0
1916	61.92249421811657	-2.477850385541153	5.0
1917	52.276698811633956	-4.685032761998542	4.0
1918	85.66586767864968	-13.244169290819642	7.0
1919	49.577931463343766	-2.4594715972325503	3.0
1920	63.32164102271999	-12.97530177100436	5.0
1921	50.689031245172416	-0.3193117826653378	4.0
1922	47.91402276884312	10.87665052596843	3.0
1923	43.78698168180211	3.9008221538602754	3.0
1924	68.64551957167238	-15.492375339088596	5.0
1925	42.149348779334574	-2.0581375088419307	3.0
1926	45.964161573364976	-6.90642374146789	3.0
1927	51.30630593829055	6.569534671736413	4.0
1928	45.41033919305861	-0.5902105035026324	3.0
1929	44.62055398375816	12.008870107590113	3.0
1930	31.9518461883788	8.174735546000203	2.0
1931	42.803148475028934	-0.1997301648820482	3.0
1932	62.76696613345616	-8.987456763871371	5.0
1933	38.26595800730068	-0.9151369162067127	2.0
1934	50.33918600128533	-2.945905200072083	4.0
1935	54.05831031783115	-2.9163699083155805	4.0
1936	53.6604728930814	-7.073020915845753	4.0
1937	97.01293795092198	-6.785026810015239	7.0
1938	47.835439389822064	1.0189462770558109	3.0
1939	51.43369212915538	-5.400228900518179	4.0
1940	45.53056867711424	0.13349795444043622	3.0
1941	36.92771059432647	0.3106484567445591	2.0
1942	38.71171305340068	-3.4980713071026557	2.0
1943	53.77821926752544	2.00339130654244	4.0
1944	56.027856925007534	1.2156789843213502	4.0
1945	34.099973045346104	1.757013167981917	2.0
1946	42.28748618952434	-0.31871270509522276	3.0
1947	58.03106683841881	-7.222973925660725	4.0
1948	41.52225148645647	-2.2862661360412773	3.0
1949	41.16542549851332	-12.589600861866774	3.0
1950	37.77219107506128	1.896116246803146	2.0
1951	53.42946049219687	-4.870590978588545	4.0
1952	40.612956344885895	3.02760104710962	3.0
1953	32.77675469254022	4.290557939541223	2.0
1954	50.49217032997289	-6.883161725077436	4.0
1955	52.317659079129534	-5.904952857923753	4.0
1956	39.805298040663764	-0.2612892467523551	2.0
1957	23.155895241943764	3.352823155376935	1.0
1958	44.72347606147824	-2.5717667957953196	3.0
1959	32.79221065453341	3.0341458248277178	2.0
1960	46.87342965220506	-12.818940332459924	3.0
1961	41.092702098637886	-0.07942699855264834	3.0
1962	45.314911929863584	7.691407778099801	3.0
1963	61.199481512848536	-0.31391716836997574	5.0
1964	41.97942461210127	1.6645336419502854	3.0
1965	44.49255894967475	6.035535768952045	3.0
1966	86.85817590146002	-14.897597367083549	7.0
1967	42.476891905264225	40.257969502437575	3.0
1968	60.80406026110477	4.424576044751639	5.0
1969	62.377356558103195	0.7300711306690602	5.0
1970	58.38893092814249	-0.3086055576284821	4.0
1971	45.999270214678454	5.822272722638743	3.0
1972	50.9922130373066	-10.191127600715731	4.0
1973	51.187149605875405	-8.037581806827653	4.0
1974	52.675707281639816	-6.007959033406237	4.0
1975	44.83002362400104	-9.73732899774415	3.0
1976	35.428538799902725	17.780249690111702	2.0
1977	50.85484805557984	0.6192379643367119	4.0
1978	52.46473777973608	-19.430096886290976	4.0
1979	66.67823574389219	-10.645372383191685	5.0
1980	33.446571931561294	9.608772873505366	2.0
1981	32.024918895654096	4.02003757918682	2.0
1982	37.500456755047814	4.781328741491038	2.0
1983	36.61757347469117	-1.5511294951651706	2.0
1984	85.3671629235962	4.830466582088249	7.0
1985	35.654411197811754	-5.473963838943273	2.0
1986	52.68160015365564	24.68098349412496	4.0
1987	31.110480184252832	1.0959129659904399	2.0
1988	42.12729363925976	-6.0709022861247135	3.0
1989	35.44209403491896	-5.921734779531903	2.0
1990	36.323308398234325	-9.048634993382862	2.0
1991	39.17393806339312	-7.600907172845535	2.0
1992	53.62125158487577	-2.2337936335863446	4.0
1993	32.67627689178407	-2.585256604549695	2.0
1994	20.85843912296739	32.675768164499274	1.0
1995	37.86298071478276	14.295235741002777	2.0
1996	33.010652732019274	-6.564976782192289	2.0
1997	51.84570697326003	-8.755329765751952	4.0
1998	95.77926629930877	3.7852940538032414	7.0
[truncated: 1,979 more rows]
