# Supplementary material for: Graded recruitment of pupil-linked neuromodulation by parametric stimulation of the vagus nerve
Source: Nat Commun. 2021 Mar 9;12:1539. doi: 10.1038/s41467-021-21730-2 (PMC7943774; doi:10.1038/s41467-021-21730-2)
Supplement: Supplementary file 4 — Source Data [file 41467_2021_21730_MOESM4_ESM.zip › source_data/figure_S2B.csv]

	subj_idx	width	rate	pupil_c
0	V1N2	0.4	10	-2.8053648747086353
1	V1N2	0.2	20	-0.7345907984078526
2	V1N2	0.1	5	-2.270064465914812
3	V1N2	0.2	20	13.378826334512485
4	V1N2	0.2	10	4.662281544100447
5	V1N2	0.8	20	-2.053469652012824
6	V1N2	0.1	20	0.5377250821487287
7	V1N2	0.2	20	6.949298802857774
8	V1N2	0.1	20	2.334200439918149
9	V1N2	0.8	5	-0.16157189674634687
10	V1N2	0.2	10	-5.676495829527639
11	V1N2	0.8	10	6.473236790125291
12	V1N2	0.4	20	-1.6896893086124791
13	V1N2	0.4	20	-4.593643443013773
14	V1N2	0.8	20	0.07211673787233774
15	V1N2	0.2	10	2.304162482760308
16	V1N2	0.1	20	-3.239768550494041
17	V1N2	0.4	5	-1.320576090944794
18	V1N2	0.2	5	-5.166418186096177
19	V1N2	0.2	20	-3.2599969558528183
20	V1N2	0.4	20	-4.970682942587841
21	V1N2	0.4	10	1.6524470080495863
22	V1N2	0.4	20	-2.8241417466913585
23	V1N2	0.1	10	-2.5348077861160387
24	V1N2	0.8	5	-2.921576046182368
25	V1N2	0.2	10	-3.130501506754996
26	V1N2	0.1	10	-2.2859036868634277
27	V1N2	0.4	20	14.459838381029126
28	V1N2	0.8	5	-5.31728681575715
29	V1N2	0.2	5	-2.4995820339445842
30	V1N2	0.1	20	-3.8512935945357665
31	V1N2	0.1	5	-3.236588029392955
32	V1N2	0.2	5	0.9589581099704052
33	V1N2	0.8	5	22.313246899847172
34	V1N2	0.8	10	19.065507107021677
35	V1N2	0.8	20	0.009092681801663005
36	V1N2	0.4	10	7.60541968913193
37	V1N2	0.2	10	-1.9572173507959647
38	V1N2	0.2	5	-4.00422551728764
39	V1N2	0.4	5	-4.149032268443511
40	V1N2	0.4	10	-1.350992805921572
41	V1N2	0.1	10	18.458986265429793
42	V1N2	0.1	10	-0.23136415533826415
43	V1N2	0.4	5	16.05661757655071
44	V1N2	0.4	5	8.427976852439226
45	V1N2	0.1	5	-5.326276446823746
46	V1N2	0.1	5	0.26433998051119545
47	V1N2	0.8	10	1.8682833948703994
48	V1N2	0.8	10	-4.758197578804529
49	V1N2	0.4	5	10.010463448275196
50	V1N2	0.4	10	-4.727769428173733
51	V1N2	0.8	5	7.840158599606818
52	V1N2	0.1	10	-1.320249442604588
53	V1N2	0.8	20	-3.378342946843027
54	V1N2	0.8	10	-10.486526175490546
55	V1N2	0.1	20	3.485435576093577
56	V1N2	0.2	20	-0.28444578918391095
57	V1N2	0.2	5	5.8384619715118315
58	V1N2	0.1	5	-2.9696927682868015
59	V1N2	0.8	20	1.2163131332019592
60	V2N1	0.1	10	0.474550730239768
61	V2N1	0.2	10	22.30360883949082
62	V2N1	0.1	10	-3.4489370012690053
63	V2N1	0.2	10	1.1635576075374807
64	V2N1	0.1	20	-3.82719958570169
65	V2N1	0.8	5	13.026433604001792
66	V2N1	0.4	20	9.482985083104069
67	V2N1	0.1	5	-0.9105839753221785
68	V2N1	0.8	5	0.8020741442578148
69	V2N1	0.4	20	-3.3034855548051993
70	V2N1	0.2	10	7.8332314902836595
71	V2N1	0.1	10	11.501661647782566
72	V2N1	0.1	20	-2.8742975106881046
73	V2N1	0.4	20	-6.689484427111374
74	V2N1	0.4	10	12.731542590344326
75	V2N1	0.1	10	0.4237090202906737
76	V2N1	0.8	5	-6.742031092178468
77	V2N1	0.4	5	-4.305351164275303
78	V2N1	0.2	20	-0.5295051348213455
79	V2N1	0.1	20	26.71328690848835
80	V2N1	0.8	20	4.664129324377775
81	V2N1	0.1	5	-3.1136535451516236
82	V2N1	0.8	10	-9.804342817819606
83	V2N1	0.2	20	-1.925807688971287
84	V2N1	0.2	20	1.98829932701471
85	V2N1	0.2	5	-2.756418288535695
86	V2N1	0.1	20	-0.8695212854111016
87	V2N1	0.8	20	24.744541728916825
88	V2N1	0.8	20	25.31638073874758
89	V2N1	0.4	5	-8.531363551207246
90	V2N1	0.2	5	-4.098863235140456
91	V2N1	0.4	10	-13.635103178371484
92	V2N1	0.1	5	-7.46815311241458
93	V2N1	0.8	20	-6.655483713483056
94	V2N1	0.8	20	24.33226422094928
95	V2N1	0.2	20	20.959009179469234
96	V2N1	0.2	10	-2.314010416324016
97	V2N1	0.2	5	-6.9486622053038705
98	V2N1	0.2	5	16.845057362819606
99	V2N1	0.4	5	0.1300033609996314
100	V2N1	0.1	20	-1.745839407470605
101	V2N1	0.4	10	-3.1347537958477876
102	V2N1	0.1	5	-1.0128706849052094
103	V2N1	0.8	10	14.728869895124777
104	V2N1	0.4	5	5.011656151756404
105	V2N1	0.8	10	7.71852595518424
106	V2N1	0.1	5	15.598830456230822
107	V2N1	0.1	10	10.05114418769257
108	V2N1	0.8	10	13.806272159530465
109	V2N1	0.4	20	0.45016461474302005
110	V2N1	0.8	10	18.828737834560933
111	V2N1	0.8	5	2.7628858357649566
112	V2N1	0.4	10	7.499756057179285
113	V2N1	0.4	10	5.770208772528852
114	V2N1	0.4	5	-3.131972177834032
115	V2N1	0.4	20	-6.192130429548865
116	V2N1	0.2	5	2.8709545715722884
117	V2N1	0.8	5	-9.133850175888927
118	V2N1	0.2	10	10.776252372706328
119	V2N1	0.2	20	22.174713170554174
120	V2N1	0.2	20	7.037272611978663
121	V2N1	0.2	10	11.608190774729955
122	V2N1	0.1	10	-10.918047804931852
123	V2N1	0.1	20	15.903165013178354
124	V2N1	0.8	5	-0.44932409313205834
125	V2N1	0.4	10	28.62547369763186
126	V2N1	0.2	5	16.115799430733322
127	V2N1	0.4	5	24.189623711951015
128	V2N1	0.8	10	-1.6373797219562771
129	V2N1	0.1	20	17.26913503635396
130	V2N1	0.4	20	17.604654032623746
131	V2N1	0.2	20	35.626175567730826
132	V2N1	0.8	10	32.37184080536857
133	V2N1	0.4	5	5.146011352352797
134	V2N1	0.8	20	24.359517810953058
135	V2N1	0.2	10	4.8464264294088615
136	V2N1	0.8	5	28.313734824645543
137	V2N1	0.8	20	24.068952043994603
138	V2N1	0.4	20	25.00456191956236
139	V2N1	0.4	20	13.961951548159675
140	V2N1	0.2	5	0.15899248753385997
141	V2N1	0.2	5	5.018421568385303
142	V2N1	0.4	5	20.462443303323855
143	V2N1	0.2	20	9.789423568122464
144	V2N1	0.1	10	9.717775066794902
145	V2N1	0.8	20	30.080125383598453
146	V2N1	0.1	10	2.1957454995696555
147	V2N1	0.4	5	2.222089105748875
148	V2N1	0.2	5	9.628898470904506
149	V2N1	0.1	20	-11.126448948479027
150	V2N1	0.1	20	-0.672344911309346
151	V2N1	0.1	10	9.793688902677697
152	V2N1	0.4	10	-18.567846769179994
153	V2N1	0.8	20	4.696273638968485
154	V2N1	0.1	10	-1.5474920238797436
155	V2N1	0.8	10	24.76458115201786
156	V2N1	0.1	5	13.148092944986299
157	V2N1	0.8	5	6.436867071054144
158	V2N1	0.8	5	19.734301677969146
159	V2N1	0.1	5	13.998768292205632
160	V2N1	0.8	10	17.22445933386154
161	V2N1	0.2	5	6.779352258021143
162	V2N1	0.1	5	6.649603944938942
163	V2N1	0.4	20	21.397822528042862
164	V2N1	0.4	5	-1.5712384114849725
165	V2N1	0.2	20	29.996342955588375
166	V2N1	0.4	10	20.270439592034705
167	V2N1	0.1	5	-8.302070766818787
168	V2N1	0.1	5	4.39145304609309
169	V2N1	0.2	10	-0.8318118690891723
170	V2N1	0.4	10	7.394533461317991
171	V2N1	0.8	5	19.154243010204517
172	V2N1	0.8	20	19.77733034897602
173	V2N1	0.2	20	18.30610354340468
174	V2N1	0.4	20	20.661381071096624
175	V2N1	0.2	10	3.933276830974151
176	V2N1	0.2	10	10.669615398227801
177	V2N1	0.1	20	20.822244192551594
178	V2N1	0.8	10	32.16561765203385
179	V2N1	0.4	10	-3.246253642180527
180	V2N1	0.1	5	-1.475713537919967
181	V2N1	0.8	5	23.352525221124303
182	V2N1	0.1	5	14.228172901165243
183	V2N1	0.2	5	10.212907109739437
184	V2N1	0.2	5	12.62956745541101
185	V2N1	0.1	10	4.581876527544173
186	V2N1	0.2	20	23.385202031949188
187	V2N1	0.1	10	6.95794026117254
188	V2N1	0.4	20	15.11102903669367
189	V2N1	0.4	5	-18.72232233041924
190	V2N1	0.8	10	31.469695245728545
191	V2N1	0.8	5	6.000331616210659
192	V2N1	0.8	20	6.000317208596865
193	V2N1	0.4	5	23.45741723030477
194	V2N1	0.4	5	32.656614916762585
195	V2N1	0.1	5	-13.873122438042174
196	V2N1	0.8	10	-3.029631970471528
197	V2N1	0.2	20	3.7335201551056825
198	V2N1	0.8	5	24.34125950436757
199	V2N1	0.8	5	16.52079956580723
200	V2N1	0.2	20	27.731875643607317
201	V2N1	0.1	10	3.029712591401525
202	V2N1	0.4	20	26.195093390046473
203	V2N1	0.4	20	27.80682931625134
204	V2N1	0.8	10	25.721467391421488
205	V2N1	0.1	20	-12.80760854193073
206	V2N1	0.4	10	29.266633565708037
207	V2N1	0.8	10	16.51377121892628
208	V2N1	0.2	5	-2.239872129103828
209	V2N1	0.1	5	-10.52164129014189
210	V2N1	0.8	10	15.997730078311438
211	V2N1	0.4	20	-10.241959699810593
212	V2N1	0.8	20	22.81593719771445
213	V2N1	0.8	20	24.147389600205376
214	V2N1	0.4	10	-3.519433864909642
215	V2N1	0.8	5	-8.895637517688133
216	V2N1	0.2	5	-3.414217199358733
217	V2N1	0.2	10	17.259746933377276
218	V2N1	0.2	5	25.934736856153567
219	V2N1	0.4	10	13.793710252601196
220	V2N1	0.2	10	18.832708915299687
221	V2N1	0.4	10	-4.271952804088318
222	V2N1	0.4	10	16.296071521024153
223	V2N1	0.1	20	-10.091425297643237
224	V2N1	0.2	10	-9.819984613230089
225	V2N1	0.8	20	-11.064247038913809
226	V2N1	0.4	5	-24.20834061214545
227	V2N1	0.2	20	-3.5508070159936587
228	V2N1	0.2	20	-1.4412595329824627
229	V2N1	0.2	10	-2.272355724668657
230	V2N1	0.1	10	3.921801126751251
231	V2N1	0.2	10	-1.7401227822571834
232	V2N1	0.8	20	17.3859294512215
233	V2N1	0.1	20	7.035325104769663
234	V2N1	0.1	10	-0.7743300976334009
235	V2N1	0.1	20	1.0973569236616676
236	V2N1	0.4	20	20.01412381053331
237	V2N1	0.4	5	-0.8631308388311734
238	V2N1	0.1	20	20.13298944227096
239	V2N1	0.1	5	14.817327957749107
240	V2N1	0.8	20	5.33334613518511
241	V2N1	0.2	10	7.266434746982503
242	V2N1	0.4	5	15.806980310229001
243	V2N1	0.8	20	7.586711588109296
244	V2N1	0.4	10	-1.8419941790895171
245	V2N1	0.8	5	2.350357968662042
246	V2N1	0.1	5	-3.8430966537886952
247	V2N1	0.8	5	3.3759403537039487
248	V2N1	0.8	20	6.320505801638925
249	V2N1	0.4	20	5.617454352671042
250	V2N1	0.8	5	8.312934809045608
251	V2N1	0.1	5	1.5853989492226104
252	V2N1	0.2	20	21.980180769531177
253	V2N1	0.1	20	-0.3471124354935733
254	V2N1	0.1	10	7.475317946159976
255	V2N1	0.4	5	-2.213655897793689
256	V2N1	0.1	10	-10.87378066507075
257	V2N1	0.1	5	-13.08812461430774
258	V2N1	0.8	5	11.069127899787876
259	V2N1	0.4	10	9.314045569253835
260	V2N1	0.1	20	15.378481833846308
261	V2N1	0.2	20	26.548612461440513
262	V2N1	0.4	10	-14.825466208068729
263	V2N1	0.4	5	5.010691220267722
264	V2N1	0.4	20	7.5038985528097015
265	V2N1	0.2	20	20.485302770707943
266	V2N1	0.8	5	14.93059311170601
267	V2N1	0.8	10	7.407505827035051
268	V2N1	0.2	5	-1.017744026331762
269	V2N1	0.8	10	3.3639094651315915
270	V2N1	0.2	5	-3.759618730050876
271	V2N1	0.4	20	15.677326508687651
272	V2N1	0.4	5	23.82779913342375
273	V2N1	0.1	5	-11.31676218075598
274	V2N1	0.2	10	-15.157244265119488
275	V2N1	0.1	20	-13.145975924714019
276	V2N1	0.2	5	10.927292813709258
277	V2N1	0.1	20	-4.728571872261977
278	V2N1	0.1	10	8.752295250073123
279	V2N1	0.1	5	-10.785626502552368
280	V2N1	0.2	10	-3.1133287491244146
281	V2N1	0.4	20	18.60033557102259
282	V2N1	0.4	5	-13.630813919371297
283	V2N1	0.1	10	-9.25211337889763
284	V2N1	0.8	10	16.13522799062943
285	V2N1	0.2	10	10.519384519726893
286	V2N1	0.4	10	-7.746186005868793
287	V2N1	0.2	20	-9.351367544391927
288	V2N1	0.1	20	10.721960857204092
289	V2N1	0.1	10	2.4475897240390836
290	V2N1	0.8	20	4.421858813455529
291	V2N1	0.2	5	18.253108432217473
292	V2N1	0.2	5	20.201609238067917
293	V2N1	0.8	10	3.7372786476844997
294	V2N1	0.4	20	17.914803184164448
295	V2N1	0.2	20	16.88985789487466
296	V2N1	0.8	10	-5.30501950571027
297	V2N1	0.8	20	-12.560795090097114
298	V2N1	0.2	10	13.641893475098632
299	V2N1	0.4	10	19.33100704514971
300	V2N1	0.4	5	-8.589663673649675
301	V2N1	0.1	10	-0.37487778375642566
302	V2N1	0.8	10	19.11688356208976
303	V2N1	0.8	20	5.409269645086771
304	V2N1	0.2	20	13.966163342543247
305	V2N1	0.1	5	15.601936214259293
306	V2N1	0.2	10	9.11502738661247
307	V2N1	0.1	5	3.2799804222163695
308	V2N1	0.1	5	2.8384798902168917
309	V2N1	0.4	20	22.029677069244052
310	V2N1	0.4	10	13.590619555565162
311	V2N1	0.1	5	-6.362406394351264
312	V2N1	0.4	10	11.188630766797019
313	V2N1	0.1	20	-11.046507027452598
314	V2N1	0.1	10	5.116347343456658
315	V2N1	0.2	5	17.29438006084841
316	V2N1	0.8	10	6.821616793070517
317	V2N1	0.1	20	-3.1377087211600525
318	V2N1	0.4	20	22.437471031456436
319	V2N1	0.4	20	-2.7586470502004863
320	V2N1	0.2	10	-9.39555870186264
321	V2N1	0.1	10	7.201448888610409
322	V2N1	0.1	20	17.889730989649713
323	V2N1	0.8	5	-0.37343125819824863
324	V2N1	0.2	5	-1.6060576662476906
325	V2N1	0.8	5	8.887010113022942
326	V2N1	0.2	20	24.92977001777506
327	V2N1	0.2	20	10.057958636498206
328	V2N1	0.8	5	-1.0649505949009015
329	V2N1	0.2	10	8.583998788913794
330	V2N1	0.4	20	21.65740893921315
331	V2N1	0.4	10	-1.6414042121443346
332	V2N1	0.2	5	7.17841884839379
333	V2N1	0.2	5	-7.111626059332319
334	V2N1	0.4	10	-8.759384613864315
335	V2N1	0.8	20	13.364703428934755
336	V2N1	0.4	20	12.189041901622652
337	V2N1	0.8	10	-4.419523733712622
338	V2N1	0.1	20	-10.880625496081837
339	V2N1	0.4	10	2.804809541408046
340	V2N1	0.8	10	13.315099150372012
341	V2N1	0.8	20	23.597893523192404
342	V2N1	0.8	5	20.18120009288621
343	V2N1	0.8	20	25.697303490800532
344	V2N1	0.1	20	21.568491659308
345	V2N1	0.1	5	-14.877206840272386
346	V2N1	0.2	20	11.069196879327492
347	V2N1	0.4	5	-12.95539530977538
348	V2N1	0.2	5	0.1566088197012796
349	V2N1	0.4	5	13.708230565968123
350	V2N1	0.8	5	-0.11370698248569155
351	V2N1	0.8	20	12.136290553406653
352	V2N1	0.1	10	-5.345178348359817
353	V2N1	0.2	10	-14.509290839372738
354	V2N1	0.2	10	-8.001640612071682
355	V2N1	0.8	10	8.279788212226052
356	V2N1	0.4	5	7.1257136858233725
357	V2N1	0.2	20	20.548797748008255
358	V2N1	0.4	5	0.5628006429061685
359	V2N1	0.1	10	1.0153311109558731
360	V2N2	0.1	10	-2.9769963935177977
361	V2N2	0.8	20	5.5737833422315886
362	V2N2	0.8	20	0.025505889681465277
363	V2N2	0.1	20	-3.2737133872255875
364	V2N2	0.8	10	-4.426215594452419
365	V2N2	0.8	5	-2.2589025591642873
366	V2N2	0.4	10	34.53737304892421
367	V2N2	0.8	10	1.734201343803198
368	V2N2	0.4	20	1.314299385994092
369	V2N2	0.1	10	3.9889899549790275
370	V2N2	0.1	5	-0.41575217480425053
371	V2N2	0.4	20	23.15281569249618
372	V2N2	0.2	10	0.5813174281653071
373	V2N2	0.4	10	20.701311549030734
374	V2N2	0.8	5	19.736507403229474
375	V2N2	0.2	20	6.809610082286625
376	V2N2	0.2	10	-4.525571921812019
377	V2N2	0.1	5	2.150943396178839
378	V2N2	0.2	10	18.586514422527667
379	V2N2	0.1	20	1.991241557754205
380	V2N2	0.1	20	-1.5785370728825967
381	V2N2	0.8	10	21.196473413688327
382	V2N2	0.1	5	-2.812489778057069
383	V2N2	0.4	10	28.100163455033197
384	V2N2	0.2	20	5.449145398689572
385	V2N2	0.2	10	0.4292676148790413
386	V2N2	0.1	10	8.330041592606172
387	V2N2	0.8	5	16.13343808921117
388	V2N2	0.4	5	2.8271373517887284
389	V2N2	0.4	20	27.791207989026304
390	V2N2	0.2	10	-1.8374994114997936
391	V2N2	0.1	20	-3.7754850081590092
392	V2N2	0.8	5	13.958983771776523
393	V2N2	0.4	5	27.52512171993721
394	V2N2	0.1	10	-3.28745814825394
395	V2N2	0.8	5	0.6844800034462413
396	V2N2	0.4	10	-6.894268517021486
397	V2N2	0.4	20	35.003995654740976
398	V2N2	0.8	10	31.106651669188874
399	V2N2	0.1	20	-0.9193938216202158
400	V2N2	0.4	5	-0.26470762471048914
401	V2N2	0.4	10	1.2167321981742383
402	V2N2	0.4	5	27.932437419947274
403	V2N2	0.2	20	1.992814822901325
404	V2N2	0.2	5	5.186910909115136
405	V2N2	0.2	5	13.230520932532784
406	V2N2	0.8	20	38.65009069677152
407	V2N2	0.8	20	43.56443962363668
408	V2N2	0.2	5	-3.011367189410848
409	V2N2	0.4	20	9.737020589625097
410	V2N2	0.2	20	6.8745279545054
411	V2N2	0.8	20	44.29274904433578
412	V2N2	0.2	20	2.6426359576225122
413	V2N2	0.2	5	14.103813069266502
414	V2N2	0.1	5	-1.5559736750215052
415	V2N2	0.1	10	9.132987467833008
416	V2N2	0.2	5	-2.2058055651246775
417	V2N2	0.4	5	24.259329347370816
418	V2N2	0.1	5	1.1939632455786988
419	V2N2	0.8	10	32.40992838530802
420	V2N2	0.8	10	-6.302980244742415
421	V2N2	0.2	20	3.9779014771711516
422	V2N2	0.2	10	8.754777406914837
423	V2N2	0.4	20	4.6816665687992725
424	V2N2	0.4	5	21.117143815979958
425	V2N2	0.1	5	18.205733350114546
426	V2N2	0.2	5	4.034450874666952
427	V2N2	0.8	10	26.298884453558443
428	V2N2	0.8	20	25.65657249334148
429	V2N2	0.8	20	16.85709027560771
430	V2N2	0.1	10	-0.7723374984626297
431	V2N2	0.8	5	18.487020413065636
432	V2N2	0.4	10	34.88526197062297
433	V2N2	0.4	5	24.656221817032296
434	V2N2	0.1	20	-6.466319999027834
435	V2N2	0.8	20	32.73760423385711
436	V2N2	0.1	10	-2.30049163977894
437	V2N2	0.4	10	-3.283124151088634
438	V2N2	0.1	20	-3.1538781878564413
439	V2N2	0.4	10	15.923612225710695
440	V2N2	0.2	20	11.859150753778662
441	V2N2	0.2	20	16.023758260996985
442	V2N2	0.4	20	34.76283054856962
443	V2N2	0.4	5	2.6533143812089444
444	V2N2	0.4	5	13.225352873561308
445	V2N2	0.1	10	1.3285241702392296
446	V2N2	0.2	10	16.738728025983814
447	V2N2	0.4	20	31.388295837505844
448	V2N2	0.1	10	-3.426064527887285
449	V2N2	0.8	20	21.072479414724583
450	V2N2	0.1	20	-6.324623331044987
451	V2N2	0.1	20	-1.916429913350683
452	V2N2	0.1	10	-21.461756681634096
453	V2N2	0.2	5	-9.97147512855078
454	V2N2	0.2	10	3.147686715667369
455	V2N2	0.4	10	13.722597552077815
456	V2N2	0.4	20	-6.62754081432179
457	V2N2	0.8	10	-2.7554208054796803
458	V2N2	0.1	5	-2.9849693088366003
459	V2N2	0.2	20	-2.1998099554068293
460	V2N2	0.8	10	39.00136958452369
461	V2N2	0.2	10	-2.205482543558686
462	V2N2	0.1	5	-11.345844688247679
463	V2N2	0.1	5	11.190580509682277
464	V2N2	0.8	10	20.71358242138455
465	V2N2	0.8	20	-4.040545540950637
466	V2N2	0.2	20	25.543934291258573
467	V2N2	0.2	5	-3.012553244935736
468	V2N2	0.4	10	3.7895810642801067
469	V2N2	0.2	10	21.104491707102284
470	V2N2	0.2	5	-0.3092431983260946
471	V2N2	0.8	5	16.124271558909587
472	V2N2	0.8	5	25.74471888659223
473	V2N2	0.1	5	24.79392122409746
474	V2N2	0.8	5	27.183218184479205
475	V2N2	0.8	5	15.580555841077992
476	V2N2	0.4	20	8.322461699085533
477	V2N2	0.2	5	-4.1903572094755255
478	V2N2	0.1	20	25.492562762315952
479	V2N2	0.4	5	22.652579969196765
480	V2N2	0.2	10	12.587386629114647
481	V2N2	0.4	20	4.454269358905087
482	V2N2	0.2	5	-6.707942620715457
483	V2N2	0.8	20	34.14204895755675
484	V2N2	0.4	20	5.676066801612642
485	V2N2	0.4	5	21.482930258927077
486	V2N2	0.4	10	18.578627422734243
487	V2N2	0.2	20	-3.0139712943205046
488	V2N2	0.2	20	31.00922788203175
489	V2N2	0.8	5	25.611879105315538
490	V2N2	0.8	10	31.00498483764069
491	V2N2	0.4	5	18.609543592439447
492	V2N2	0.1	20	-4.004095313810305
493	V2N2	0.2	5	-4.741835588915402
494	V2N2	0.4	20	8.174795320695182
495	V2N2	0.2	20	32.22378745582144
496	V2N2	0.2	5	6.325005925702712
497	V2N2	0.1	5	-3.353188211304433
498	V2N2	0.2	20	33.69330737646929
499	V2N2	0.4	20	25.80617204537252
500	V2N2	0.4	5	-2.2674969087794254
501	V2N2	0.1	10	-11.402407663308317
502	V2N2	0.8	5	-6.3464920139184615
503	V2N2	0.1	20	3.0313040041835304
504	V2N2	0.1	10	-1.5022734947876568
505	V2N2	0.4	5	-10.451979473135731
506	V2N2	0.8	5	29.879037400621012
507	V2N2	0.1	5	-10.32705841088061
508	V2N2	0.8	20	8.593551292958484
509	V2N2	0.2	10	2.433421386254162
510	V2N2	0.8	20	30.71477359229773
511	V2N2	0.2	10	15.506115196083035
512	V2N2	0.4	10	13.257928114782036
513	V2N2	0.2	5	6.131833668026111
514	V2N2	0.8	20	26.110604596755486
515	V2N2	0.8	10	30.905414227916804
516	V2N2	0.1	5	-7.090136683904488
517	V2N2	0.8	20	25.710706000472175
518	V2N2	0.1	10	-0.5412824543629142
519	V2N2	0.8	10	36.0217595034722
520	V2N2	0.8	10	11.495727940588989
521	V2N2	0.4	10	13.873561641713481
522	V2N2	0.2	5	8.060114267616864
523	V2N2	0.1	10	-6.757963696217491
524	V2N2	0.2	10	4.28352388873909
525	V2N2	0.4	20	3.7751249017543866
526	V2N2	0.4	10	28.913885375500627
527	V2N2	0.2	10	26.37561478402368
528	V2N2	0.1	20	-4.7191530872052265
529	V2N2	0.8	5	11.592711814014589
530	V2N2	0.1	5	4.32351743999638
531	V2N2	0.4	10	3.885516373096203
532	V2N2	0.4	5	36.28905384810346
533	V2N2	0.8	5	28.242932873717685
534	V2N2	0.8	10	28.255627973227746
535	V2N2	0.2	20	-8.851975530914686
536	V2N2	0.1	20	8.92499368430526
537	V2N2	0.1	20	-9.262643793381494
538	V2N2	0.1	10	12.155957647572809
539	V2N2	0.1	5	-10.910994583919962
540	V2N2	0.1	5	2.714188750290335
541	V2N2	0.2	20	33.032401902903075
542	V2N2	0.2	10	14.294910138776954
543	V2N2	0.8	10	31.14631556141785
544	V2N2	0.2	20	-2.9780682888545993
545	V2N2	0.8	10	14.801830672382067
546	V2N2	0.4	5	11.267054772976813
547	V2N2	0.2	10	5.3028976424408825
548	V2N2	0.1	5	-3.151999132638851
549	V2N2	0.8	5	-0.4674576058025792
550	V2N2	0.4	5	-0.11303479717598286
551	V2N2	0.1	20	0.08326341998414932
552	V2N2	0.8	20	33.9843639453605
553	V2N2	0.2	5	12.719127684377948
554	V2N2	0.1	20	5.113127765273449
555	V2N2	0.4	20	40.62243650498832
556	V2N2	0.4	5	9.118806443549396
557	V2N2	0.4	20	-1.0412668327084464
558	V2N2	0.4	10	2.6478655634767283
559	V2N2	0.2	10	-4.488456760542854
560	V2N2	0.2	10	-1.8474054569579432
561	V2N2	0.1	5	-2.7473296899317434
562	V2N2	0.2	20	24.035359463217045
563	V2N2	0.1	5	17.7743729540483
564	V2N2	0.4	20	24.868699487286257
565	V2N2	0.4	20	32.01599698092017
566	V2N2	0.1	10	-2.1511754635727285
567	V2N2	0.8	20	24.512363186242617
568	V2N2	0.1	10	3.2654265781278755
569	V2N2	0.4	10	-9.698877450994463
570	V2N2	0.1	20	8.532435294576985
571	V2N2	0.2	10	-1.0813314574497488
572	V2N2	0.4	5	-2.9575249714741396
573	V2N2	0.2	5	1.077236784822976
574	V2N2	0.8	5	2.279866145591267
575	V2N2	0.4	5	2.683103120307514
576	V2N2	0.8	20	34.679129980900406
577	V2N2	0.1	10	-7.002781502607387
578	V2N2	0.2	5	-5.283271950916499
579	V2N2	0.8	10	30.095086608443584
580	V2N2	0.1	10	1.7936621445840615
581	V2N2	0.1	10	8.099460824393603
582	V2N2	0.8	10	22.50961605030708
583	V2N2	0.1	20	10.437527350261721
584	V2N2	0.1	5	4.250660018359598
585	V2N2	0.4	10	15.59471391952305
586	V2N2	0.8	10	12.626113717720502
587	V2N2	0.4	10	18.1345333960208
588	V2N2	0.8	5	26.097309304265377
589	V2N2	0.2	5	-5.0385699602611425
590	V2N2	0.8	20	24.15312733189532
591	V2N2	0.2	20	0.9473820363873555
592	V2N2	0.8	5	13.727204658033955
593	V2N2	0.8	20	4.472009919576138
594	V2N2	0.8	5	6.47264057830612
595	V2N2	0.1	20	0.9113389873795095
596	V2N2	0.4	20	-1.061031884480613
597	V2N2	0.2	20	29.392141811657197
598	V2N2	0.2	5	9.978655210687704
599	V2N2	0.4	10	35.796914116896716
600	V2N2	0.8	20	7.271749063168848
601	V2N2	0.2	10	6.683948345167888
602	V2N2	0.8	5	-5.888985188141344
603	V2N2	0.4	10	22.094418692938447
604	V2N2	0.4	20	-3.526654799063831
605	V2N2	0.1	5	-4.061173119290128
606	V2N2	0.2	10	31.561414295769886
607	V2N2	0.2	5	2.5414057034466238
608	V2N2	0.8	20	28.45573476509084
609	V2N2	0.4	5	26.568205286320648
610	V2N2	0.2	10	-7.340589352901903
611	V2N2	0.8	5	35.02819179879835
612	V2N2	0.4	10	-2.658564544080102
613	V2N2	0.2	5	10.751109696759485
614	V2N2	0.8	10	31.626066728946576
615	V2N2	0.4	5	15.758512470280209
616	V2N2	0.4	20	32.07590413844737
617	V2N2	0.1	20	24.474234152692524
618	V2N2	0.1	5	-6.053588430175102
619	V2N2	0.8	10	-0.014282991851426452
620	V2N2	0.1	5	-3.71257764480918
621	V2N2	0.1	10	12.895731742689899
622	V2N2	0.2	5	-2.3275920395992937
623	V2N2	0.8	10	26.512499637768876
624	V2N2	0.2	20	-9.358063953818597
625	V2N2	0.1	10	-10.277440632065913
626	V2N2	0.1	20	-12.090375332487522
627	V2N2	0.4	5	-19.67402684299369
628	V2N2	0.4	20	15.410821583198711
629	V2N2	0.8	5	29.112749257077414
630	V2N2	0.1	20	-0.9810672241776803
631	V2N2	0.1	20	-8.168241314500822
632	V2N2	0.8	20	25.06227532164754
633	V2N2	0.8	5	27.547478347238368
634	V2N2	0.4	20	26.325860256438798
635	V2N2	0.1	10	-8.16053930160417
636	V2N2	0.2	20	32.87252212187247
637	V2N2	0.4	10	35.495204403408216
638	V2N2	0.8	5	28.848890503468944
639	V2N2	0.4	10	28.063557218227846
640	V2N2	0.2	10	16.957089189821108
641	V2N2	0.1	5	-2.5509486148781404
642	V2N2	0.2	20	31.269034757203162
643	V2N2	0.2	5	33.43832262733787
644	V2N2	0.1	10	4.91446376722887
645	V2N2	0.4	20	30.873923211578106
646	V2N2	0.4	5	25.999276278457646
647	V2N2	0.1	20	-11.914931836989762
648	V2N2	0.8	20	21.369139467248242
649	V2N2	0.1	5	-4.8010274015912575
650	V2N2	0.2	10	-3.74471139319082
651	V2N2	0.2	20	-17.580062890274753
652	V2N2	0.4	10	-5.200849561918208
653	V2N2	0.1	10	-1.5176865508893025
654	V2N2	0.4	5	-19.704669928521618
655	V2N2	0.8	20	-16.666717897647352
656	V2N2	0.2	5	-4.839348975590736
657	V2N2	0.8	10	17.014161012348403
658	V2N2	0.8	10	28.61891747048024
659	V2N2	0.2	20	-2.5280183659751145
660	V2N2	0.4	5	9.601434795753825
661	V2N2	0.8	10	20.869812498776245
662	V2N2	0.1	10	16.3683598610803
663	V2N2	0.8	5	5.313076281462131
664	V2N2	0.2	5	0.3464179705894299
665	V2N2	0.1	20	2.514196180476418
666	V2N2	0.4	10	28.13095755195654
667	V2N2	0.1	10	-15.019723185267004
668	V2N2	0.4	10	32.59991872645517
669	V2N2	0.4	5	-7.106380408158059
670	V2N2	0.1	20	6.634757985528375
671	V2N2	0.4	10	-9.78981281648392
672	V2N2	0.1	5	-9.025155867780226
673	V2N2	0.4	10	-7.962827311915751
674	V2N2	0.4	5	-12.364334147727465
675	V2N2	0.8	5	8.593004119563535
676	V2N2	0.2	20	30.04470788143563
677	V2N2	0.8	10	4.109843048411431
678	V2N2	0.4	20	23.24376138549739
679	V2N2	0.2	20	-13.820180547286792
680	V2N2	0.2	10	-9.0890009565141
681	V2N2	0.2	20	7.919054029995561
682	V2N2	0.1	20	-18.44478344546378
683	V2N2	0.2	5	12.130378295422249
684	V2N2	0.1	10	3.972555343017323
685	V2N2	0.4	10	-7.942616286616776
686	V2N2	0.4	20	-0.11376536190685727
687	V2N2	0.2	20	5.6174264301097105
688	V2N2	0.2	10	12.811449904361094
689	V2N2	0.1	5	-12.745059934644576
690	V2N2	0.4	20	2.633843283489071
691	V2N2	0.1	20	-0.6326021064754794
692	V2N2	0.4	5	-20.969510556627913
693	V2N2	0.8	10	31.456071549815682
694	V2N2	0.8	20	-7.141288163515076
695	V2N2	0.8	5	-8.09833517523392
696	V2N2	0.8	20	9.534835297046406
697	V2N2	0.8	20	15.919030965005629
698	V2N2	0.8	20	30.78170111856939
699	V2N2	0.1	5	0.16510106788124368
700	V2N2	0.2	10	11.161625185523878
701	V2N2	0.8	5	0.9691614953894954
702	V2N2	0.4	20	9.498044139241511
703	V2N2	0.2	5	-3.9985881433141053
704	V2N2	0.1	10	-9.916660932764364
705	V2N2	0.1	10	-6.431155418699394
706	V2N2	0.2	5	8.584912692685648
707	V2N2	0.4	5	15.906741441725925
708	V2N2	0.2	20	-0.5994545986253286
709	V2N2	0.2	10	-15.010761678345094
710	V2N2	0.4	20	8.958684945937701
711	V2N2	0.1	20	-6.301462501996992
712	V2N2	0.8	10	22.62057598753519
713	V2N2	0.1	5	-1.5926103013397803
714	V2N2	0.8	5	18.101961085383827
715	V2N2	0.8	10	-11.53735443479353
716	V2N2	0.2	10	-10.208751545244787
717	V2N2	0.1	5	-2.5225408883675264
718	V2N2	0.2	5	-1.3443789501069423
719	V2N2	0.8	20	17.4119077202692
720	V2N5	0.1	5	0.7921900416712262
721	V2N5	0.8	10	15.005375794578207
722	V2N5	0.8	10	28.311998959441574
723	V2N5	0.1	20	5.423355524299254
724	V2N5	0.2	20	-7.725661703707054
725	V2N5	0.1	10	8.664781978598588
726	V2N5	0.4	10	2.038026019104908
727	V2N5	0.4	20	22.850954360166014
728	V2N5	0.8	5	5.682117790431114
729	V2N5	0.1	5	-1.6376183132375743
730	V2N5	0.4	20	36.11013714868842
731	V2N5	0.4	20	34.237514383833464
732	V2N5	0.8	10	25.331983069803858
733	V2N5	0.4	10	26.114511681637055
734	V2N5	0.8	5	19.060435526156205
735	V2N5	0.2	10	19.35303820026092
736	V2N5	0.8	5	24.518620300922144
737	V2N5	0.4	20	-7.421113312758585
738	V2N5	0.2	10	-0.2416695350825302
739	V2N5	0.1	20	-15.866370461708833
740	V2N5	0.4	5	23.770215612211267
741	V2N5	0.8	10	28.116314550100533
742	V2N5	0.8	20	35.26021677590827
743	V2N5	0.8	5	35.39387379334514
744	V2N5	0.2	5	19.26059186039772
745	V2N5	0.1	20	30.367703601639967
746	V2N5	0.8	20	31.088222753408544
747	V2N5	0.8	10	8.27003609921873
748	V2N5	0.2	5	-2.8632431158884337
749	V2N5	0.2	5	17.277957019554925
750	V2N5	0.1	10	10.64253450443531
751	V2N5	0.2	10	26.77254388283407
752	V2N5	0.1	5	34.110712830214574
753	V2N5	0.2	5	7.907423579735962
754	V2N5	0.1	10	2.624869558369552
755	V2N5	0.1	5	7.179370203538669
756	V2N5	0.1	10	-1.3502304226124036
757	V2N5	0.8	20	37.86385163106953
758	V2N5	0.8	20	38.31665168048573
759	V2N5	0.1	10	-9.39683820219981
760	V2N5	0.1	5	-8.332515699138543
761	V2N5	0.1	20	19.85416714755908
762	V2N5	0.2	5	25.999354898825445
763	V2N5	0.2	10	31.609142034011292
764	V2N5	0.4	5	-4.398342902751715
765	V2N5	0.2	20	27.651381037723215
766	V2N5	0.2	20	43.449579229468306
767	V2N5	0.4	5	-12.580649024780197
768	V2N5	0.2	20	33.46510290545674
769	V2N5	0.4	5	36.38910530289135
770	V2N5	0.4	5	13.34023519735878
771	V2N5	0.8	20	33.73053617431562
772	V2N5	0.8	5	-21.91868423924818
773	V2N5	0.2	10	24.71518084453619
774	V2N5	0.4	10	27.198128875838307
775	V2N5	0.4	20	36.34362537054904
776	V2N5	0.4	10	-2.6244280317487174
777	V2N5	0.4	10	20.280697217178215
778	V2N5	0.1	20	29.991088955176973
779	V2N5	0.2	20	-6.867830038543506
780	V2N5	0.2	20	13.93895378724708
781	V2N5	0.4	5	9.612016100888269
782	V2N5	0.8	5	-10.635828499750598
783	V2N5	0.2	20	4.319504414940521
784	V2N5	0.8	10	13.20319821021792
785	V2N5	0.8	5	9.151613586487299
786	V2N5	0.4	5	5.001466061267653
787	V2N5	0.8	10	11.4614879290285
788	V2N5	0.1	10	7.301917642327576
789	V2N5	0.2	5	4.154037822864256
790	V2N5	0.8	20	7.2904885199285
791	V2N5	0.2	5	7.0558914834300595
792	V2N5	0.1	10	-6.192641946744738
793	V2N5	0.1	20	-1.3928114043349922
794	V2N5	0.8	5	2.730635350154703
795	V2N5	0.1	5	-6.444656514680936
796	V2N5	0.2	10	6.794520685874133
797	V2N5	0.8	20	27.146822929321672
798	V2N5	0.1	20	7.295284154579297
799	V2N5	0.2	5	-2.192323573084
800	V2N5	0.2	10	33.95944743232425
801	V2N5	0.4	10	-1.453965725769951
802	V2N5	0.2	10	-21.60553596506826
803	V2N5	0.4	20	33.75544789803336
804	V2N5	0.8	5	-1.3323268369055796
805	V2N5	0.4	5	3.1704914050715374
806	V2N5	0.1	5	2.3996816095025455
807	V2N5	0.2	5	17.740322574627754
808	V2N5	0.1	5	-0.712357838742621
809	V2N5	0.4	20	27.044433790025117
810	V2N5	0.8	10	20.958403404877252
811	V2N5	0.4	5	-8.724699413622663
812	V2N5	0.1	20	6.190873033312762
813	V2N5	0.4	10	35.44243849917906
814	V2N5	0.1	10	-6.147081273079262
815	V2N5	0.8	20	40.15276740472711
816	V2N5	0.2	20	12.226631897753549
817	V2N5	0.4	10	32.165196353309696
818	V2N5	0.1	10	1.7139124537229442
819	V2N5	0.4	20	8.843893679666701
820	V2N5	0.8	20	7.650609640781841
821	V2N5	0.4	10	2.808671052611132
822	V2N5	0.1	5	-20.639162656280885
823	V2N5	0.2	10	-14.185722774640562
824	V2N5	0.1	5	-1.564231528064557
825	V2N5	0.2	20	10.484380064323293
826	V2N5	0.4	20	-20.68455535426013
827	V2N5	0.8	10	27.32636460250238
828	V2N5	0.4	5	16.921287136319958
829	V2N5	0.2	20	16.94883458175519
830	V2N5	0.8	10	37.75051454064348
831	V2N5	0.4	10	27.644843424772525
832	V2N5	0.2	5	-7.28367601359785
833	V2N5	0.8	20	-1.9261865002183551
834	V2N5	0.1	20	1.0236110179245754
835	V2N5	0.4	20	8.230092931522233
836	V2N5	0.8	5	18.668323687799415
837	V2N5	0.1	20	2.4164476989843573
838	V2N5	0.1	10	3.0200994273946824
839	V2N5	0.2	10	4.926149372286213
840	V2N5	0.2	5	9.932313542713544
841	V2N5	0.1	5	11.023154320646555
842	V2N5	0.2	5	0.6509004914029717
843	V2N5	0.2	20	-6.206212223504597
844	V2N5	0.4	5	15.791371710069052
845	V2N5	0.4	5	17.44196013683761
846	V2N5	0.4	5	25.83212993128948
847	V2N5	0.1	5	-3.07903570520486
848	V2N5	0.1	10	-1.6864041390168456
849	V2N5	0.1	10	-2.791443345816351
850	V2N5	0.2	10	26.05083199773454
851	V2N5	0.2	5	2.3826539377199145
852	V2N5	0.8	5	14.496938073363374
853	V2N5	0.2	10	-14.75348221430312
854	V2N5	0.4	10	8.54153425149813
855	V2N5	0.1	20	13.419332840384977
856	V2N5	0.1	5	3.5905296587427573
857	V2N5	0.4	10	24.33592305722627
858	V2N5	0.1	5	20.194977589881926
859	V2N5	0.2	20	20.49515589501754
860	V2N5	0.1	20	8.929434876181535
861	V2N5	0.8	10	-17.010146348955708
862	V2N5	0.8	20	23.773834464315712
863	V2N5	0.1	5	-7.8880456946713515
864	V2N5	0.4	20	27.755965320192114
865	V2N5	0.4	10	8.211710125860066
866	V2N5	0.8	5	0.33480364440239185
867	V2N5	0.1	20	8.240909456996363
868	V2N5	0.4	20	26.830140490968837
869	V2N5	0.8	5	7.775708830650666
870	V2N5	0.4	5	39.69895491079197
871	V2N5	0.8	20	17.553544447757798
872	V2N5	0.2	20	1.2730540610146193
873	V2N5	0.2	5	18.331070968258608
874	V2N5	0.4	10	24.408431244560127
875	V2N5	0.8	20	15.912375394996436
876	V2N5	0.1	10	3.3365164916673677
877	V2N5	0.2	5	23.437870649510494
878	V2N5	0.8	5	31.240785164042343
879	V2N5	0.8	20	-3.582918466417482
880	V2N5	0.8	10	16.113915832187434
881	V2N5	0.1	10	30.31976892300664
882	V2N5	0.8	10	1.0504943355669099
883	V2N5	0.8	5	20.058699028579802
884	V2N5	0.4	10	9.958673144050868
885	V2N5	0.8	10	26.147789103714615
886	V2N5	0.2	20	29.82575096051709
887	V2N5	0.2	10	18.28075423126395
888	V2N5	0.2	10	20.13203704390124
889	V2N5	0.2	20	0.2425846748524414
890	V2N5	0.4	20	21.26960375718487
891	V2N5	0.4	5	1.4070514856836862
892	V2N5	0.4	20	39.02944892381848
893	V2N5	0.1	10	-13.181057418579849
894	V2N5	0.1	20	-10.617070137339022
895	V2N5	0.8	10	31.33448269227344
896	V2N5	0.2	10	1.478987658027484
897	V2N5	0.1	20	-11.875844493206918
898	V2N5	0.8	20	31.271426255108395
899	V2N5	0.4	20	22.779000242912765
900	V2N5	0.8	10	21.8474237392687
901	V2N5	0.2	5	18.55389756120796
902	V2N5	0.2	20	25.75458535896614
903	V2N5	0.8	20	22.850604692350736
904	V2N5	0.8	10	25.358215112738755
905	V2N5	0.4	10	11.688202596058133
906	V2N5	0.1	5	9.046644451064154
907	V2N5	0.2	5	3.353305399469706
908	V2N5	0.1	10	21.952488142294662
909	V2N5	0.8	20	5.236380222189978
910	V2N5	0.1	20	9.200885090581721
911	V2N5	0.1	20	14.659150337456012
912	V2N5	0.1	20	24.921109234681776
913	V2N5	0.1	20	1.4203192125045625
914	V2N5	0.4	10	29.703156582463038
915	V2N5	0.1	5	-10.043061743835178
916	V2N5	0.4	5	32.75872829337447
917	V2N5	0.8	10	32.67896306693689
918	V2N5	0.2	20	16.36070939007914
919	V2N5	0.1	5	3.4384392283348015
920	V2N5	0.4	5	25.686040516441565
921	V2N5	0.8	5	34.75043765474837
922	V2N5	0.1	5	-2.3148828409713182
923	V2N5	0.2	5	25.312158636240298
924	V2N5	0.2	10	12.829577109245893
925	V2N5	0.1	10	-3.9058991141024304
926	V2N5	0.4	5	35.12832177141688
927	V2N5	0.1	5	14.15938723756448
928	V2N5	0.2	5	1.4247610406021582
929	V2N5	0.4	20	-6.643354925377589
930	V2N5	0.4	5	14.449126891932128
931	V2N5	0.4	5	2.5203588600712648
932	V2N5	0.2	10	28.916039258652106
933	V2N5	0.8	5	-11.66999743829075
934	V2N5	0.8	20	42.586598236375195
935	V2N5	0.1	10	-2.1765411102888557
936	V2N5	0.8	10	-4.563657884727549
937	V2N5	0.2	10	-6.665546130727487
938	V2N5	0.2	10	33.483611407284165
939	V2N5	0.2	20	-2.8494058183206668
940	V2N5	0.4	20	21.957327693554838
941	V2N5	0.4	20	27.140103931157697
942	V2N5	0.2	5	12.319198520749076
943	V2N5	0.2	20	33.54999821366287
944	V2N5	0.1	10	-7.18056745958976
945	V2N5	0.4	10	-9.565255792239865
946	V2N5	0.2	10	-19.499435443825593
947	V2N5	0.4	20	39.53101013598617
948	V2N5	0.1	20	31.815291676515255
949	V2N5	0.8	20	24.063516599995715
950	V2N5	0.8	10	20.336614374510567
951	V2N5	0.4	10	34.723868601021664
952	V2N5	0.8	20	33.27237433866111
953	V2N5	0.4	20	35.48445339119031
954	V2N5	0.8	5	27.053531016056635
955	V2N5	0.2	20	27.659058364427963
956	V2N5	0.1	10	7.660671610713482
957	V2N5	0.8	5	24.379208739873242
958	V2N5	0.8	5	31.57785080302253
959	V2N5	0.4	10	30.158630695161882
960	V4N5	0.2	5	5.8489967540967065
961	V4N5	0.8	20	12.122786929366853
962	V4N5	0.4	20	6.036645022010166
963	V4N5	0.4	20	11.449090164983218
964	V4N5	0.4	5	12.0644331658728
965	V4N5	0.2	10	-2.7422483596900946
966	V4N5	0.1	10	-0.6342139250005481
967	V4N5	0.8	10	6.704839323099556
968	V4N5	0.2	20	-4.2193338908104465
969	V4N5	0.8	20	6.418218461157458
970	V4N5	0.4	10	-3.1817725654737927
971	V4N5	0.4	20	-4.3894074416741855
972	V4N5	0.1	20	5.9413552256733695
973	V4N5	0.2	10	-3.2595529762612756
974	V4N5	0.1	20	4.860464756362575
975	V4N5	0.1	5	12.544135879095595
976	V4N5	0.8	5	23.104033773074946
977	V4N5	0.2	5	8.294412247254261
978	V4N5	0.1	10	10.983796482850794
979	V4N5	0.8	5	-2.6300172506242987
980	V4N5	0.2	5	3.6870867163654673
981	V4N5	0.2	10	-4.62307038047993
982	V4N5	0.2	20	0.7144443287695008
983	V4N5	0.1	10	1.4404187139571807
984	V4N5	0.2	10	-1.4967371055196317
985	V4N5	0.8	10	2.1402662629296287
986	V4N5	0.2	20	6.413300425464785
987	V4N5	0.2	20	-0.22068035523094665
988	V4N5	0.8	20	13.156289098161523
989	V4N5	0.2	20	-1.71002904979402
990	V4N5	0.2	5	6.366441138207506
991	V4N5	0.8	5	4.420805705271109
992	V4N5	0.1	20	10.871539512100846
993	V4N5	0.1	20	0.41002345060470624
994	V4N5	0.8	5	2.673095582261835
995	V4N5	0.8	20	-5.645750282834767
996	V4N5	0.1	20	0.5338524948332033
997	V4N5	0.8	10	-0.4547482080940899
998	V4N5	0.4	10	-1.7824436078117163
999	V4N5	0.8	10	-6.527558594969669
1000	V4N5	0.1	5	-10.634376102888766
1001	V4N5	0.8	10	11.396017023737308
1002	V4N5	0.4	5	-8.397357890181947
1003	V4N5	0.1	5	17.4835853339054
1004	V4N5	0.2	5	-4.534090404440445
1005	V4N5	0.1	10	-4.366410212566217
1006	V4N5	0.1	10	6.948809983401893
1007	V4N5	0.4	5	4.492455891829277
1008	V4N5	0.4	5	-5.213194822798037
1009	V4N5	0.8	20	-7.330395739227248
1010	V4N5	0.2	10	17.23889047564567
1011	V4N5	0.1	5	5.274378700356326
1012	V4N5	0.4	10	16.738908393323626
1013	V4N5	0.4	10	-4.410258358322308
1014	V4N5	0.4	10	-5.0416635891296195
1015	V4N5	0.4	20	-5.0416635891296195
1016	V4N5	0.4	5	-5.0416635891296195
1017	V4N5	0.8	5	-5.0416635891296195
1018	V4N5	0.4	20	-5.0416635891296195
1019	V4N5	0.1	5	-5.0416635891296195
1020	V4N6	0.1	5	-8.521629742893847
1021	V4N6	0.2	5	-0.792827496409025
1022	V4N6	0.8	5	-0.8850051944491941
1023	V4N6	0.8	10	-1.6189843946630305
1024	V4N6	0.4	10	35.57693941174543
1025	V4N6	0.1	20	0.8760283448476969
1026	V4N6	0.8	20	-11.500373163704655
1027	V4N6	0.4	5	1.3164514602503008
1028	V4N6	0.1	10	-5.64404012526221
1029	V4N6	0.2	10	-4.0205158591370935
1030	V4N6	0.1	10	0.39162104821612864
1031	V4N6	0.2	20	-2.0183758967899905
1032	V4N6	0.4	20	3.8059829305446886
1033	V4N6	0.8	5	3.8143928217961864
1034	V4N6	0.2	10	-0.18155179220747186
1035	V4N6	0.4	20	14.43937339490396
1036	V4N6	0.8	20	19.789254812382612
1037	V4N6	0.1	20	-1.7320879014268904
1038	V4N6	0.1	20	2.65752668570702
1039	V4N6	0.4	5	-0.3758616723036088
1040	V4N6	0.8	10	23.427564899272582
1041	V4N6	0.8	5	-1.1981063851219211
1042	V4N6	0.4	10	-5.005287198219877
1043	V4N6	0.8	5	7.716917456152569
1044	V4N6	0.2	20	-8.094924927985002
1045	V4N6	0.1	10	9.64751905669387
1046	V4N6	0.4	5	0.3496185026633851
1047	V4N6	0.4	5	-0.7928333387728461
1048	V4N6	0.8	20	16.265204962953984
1049	V4N6	0.2	20	2.9335397892319293
1050	V4N6	0.2	10	-3.9588309854675714
1051	V4N6	0.8	10	5.959341695930415
1052	V4N6	0.4	10	3.013954910734272
1053	V4N6	0.2	5	-5.671319749977318
1054	V4N6	0.8	20	-0.8790689215715828
1055	V4N6	0.2	10	13.905984235575716
1056	V4N6	0.4	10	7.34417003784368
1057	V4N6	0.1	10	0.7756012777464196
1058	V4N6	0.1	5	-6.450873988917493
1059	V4N6	0.2	20	-5.680240116996895
1060	V4N6	0.4	5	-9.404945920897585
1061	V4N6	0.2	5	4.005886864163848
1062	V4N6	0.1	5	-3.8348303829491144
1063	V4N6	0.4	20	12.654396041622567
1064	V4N6	0.8	5	18.668873692179687
1065	V4N6	0.1	10	0.35532837963298647
1066	V4N6	0.4	20	4.404490537060873
1067	V4N6	0.1	20	-8.446669745940454
1068	V4N6	0.8	10	12.535545872456797
1069	V4N6	0.2	5	-7.892129688165355
1070	V4N6	0.8	10	5.152459205101671
1071	V4N6	0.1	5	-8.166931391891374
1072	V4N6	0.1	5	-2.6910816532608273
1073	V4N6	0.4	20	0.9335508545488249
1074	V4N6	0.8	20	2.2480741017768135
1075	V4N6	0.4	10	9.758668675488956
1076	V4N6	0.2	10	-1.038196657912902
1077	V4N6	0.2	5	1.8741912429675711
1078	V4N6	0.1	20	-12.055203292138007
1079	V4N6	0.2	20	-1.4448119905897698
1080	V4N6	0.1	10	5.680169149887597
1081	V4N6	0.4	20	10.100582602004199
1082	V4N6	0.1	20	1.8296206276069675
1083	V4N6	0.2	5	20.144307473939136
1084	V4N6	0.8	5	-1.6246412957029577
1085	V4N6	0.2	20	-1.669691573720506
1086	V4N6	0.2	10	8.008375116789415
1087	V4N6	0.8	10	0.33118371963804094
1088	V4N6	0.4	5	3.1366938970225036
1089	V4N6	0.2	10	0.5223171112298264
1090	V4N6	0.1	10	-4.839621902865282
1091	V4N6	0.8	10	13.690066861963109
1092	V4N6	0.8	10	20.695964097275336
1093	V4N6	0.8	20	1.448585453035383
1094	V4N6	0.8	10	8.834406575282982
1095	V4N6	0.4	5	-4.435587079635326
1096	V4N6	0.1	20	-3.67905622964194
1097	V4N6	0.4	10	-2.656553293676117
1098	V4N6	0.2	20	7.760625214005375
1099	V4N6	0.4	20	3.2127142350516547
1100	V4N6	0.4	5	-9.97318808357707
1101	V4N6	0.1	5	1.7286924784012996
1102	V4N6	0.1	10	-2.5370869515416006
1103	V4N6	0.2	20	-7.439962526411006
1104	V4N6	0.1	10	9.79287128120843
1105	V4N6	0.8	20	16.81276159536364
1106	V4N6	0.4	10	0.19311599627822762
1107	V4N6	0.8	5	12.897696165205303
1108	V4N6	0.1	20	-5.341473573806019
1109	V4N6	0.2	5	8.753023234024315
1110	V4N6	0.4	20	-2.203852061097714
1111	V4N6	0.4	10	22.599149619657446
1112	V4N6	0.8	5	5.8250286672822895
1113	V4N6	0.1	20	-0.5227774847226403
1114	V4N6	0.8	20	10.648142501876649
1115	V4N6	0.8	20	4.443883160664379
1116	V4N6	0.2	5	6.75003920793105
1117	V4N6	0.2	10	4.091188056325568
1118	V4N6	0.8	5	21.71392397479299
1119	V4N6	0.2	20	0.17253826570751762
1120	V4N6	0.4	20	15.27024798674902
1121	V4N6	0.1	5	4.033507016275272
1122	V4N6	0.4	20	-18.629126612134137
1123	V4N6	0.4	5	0.8434151320918639
1124	V4N6	0.1	5	-1.9099204327988075
1125	V4N6	0.1	5	-4.675821155242458
1126	V4N6	0.8	10	10.565675993564335
1127	V4N6	0.4	10	19.558531928316533
1128	V4N6	0.8	5	-1.797686758914372
1129	V4N6	0.1	10	-3.82943842590334
1130	V4N6	0.2	10	5.407495258192827
1131	V4N6	0.2	10	-2.244314265733606
1132	V4N6	0.2	5	-7.107327276447698
1133	V4N6	0.4	5	-1.297386065530083
1134	V4N6	0.1	5	2.494714464688025
1135	V4N6	0.2	20	11.817183960432224
1136	V4N6	0.8	20	-1.7889501375910388
1137	V4N6	0.4	10	2.1062850972825267
1138	V4N6	0.2	5	-1.2230634510809786
1139	V4N6	0.1	20	-1.1029675805813177
1140	V5N1	0.1	10	13.93865652369032
1141	V5N1	0.4	5	14.386602146944327
1142	V5N1	0.1	20	9.932901783806926
1143	V5N1	0.8	10	11.212169484779125
1144	V5N1	0.1	10	-0.6195100044827129
1145	V5N1	0.2	5	-11.832250321105128
1146	V5N1	0.8	20	-0.06990856365510112
1147	V5N1	0.8	20	0.8259526060473306
1148	V5N1	0.8	20	-14.75456239685191
1149	V5N1	0.4	5	3.60935311482182
1150	V5N1	0.4	10	15.423609989682433
1151	V5N1	0.1	10	-2.616868848348659
1152	V5N1	0.4	10	-2.7601020537225747
1153	V5N1	0.2	5	1.781023018322557
1154	V5N1	0.2	10	6.032250242307266
1155	V5N1	0.1	5	-6.822030448201927
1156	V5N1	0.8	5	2.9125315528926343
1157	V5N1	0.4	5	-1.2681730398530542
1158	V5N1	0.1	5	-0.769547368849052
1159	V5N1	0.8	5	-7.92537998509497
1160	V5N1	0.8	5	5.599311330613631
1161	V5N1	0.4	5	0.8894548553498858
1162	V5N1	0.1	20	3.707514748325094
1163	V5N1	0.8	10	7.4604351956840524
1164	V5N1	0.1	5	0.1561344015983508
1165	V5N1	0.1	10	-0.0154034350498371
1166	V5N1	0.8	20	1.830695402409484
1167	V5N1	0.2	20	0.14851391732356944
1168	V5N1	0.4	20	8.084669179592488
1169	V5N1	0.2	5	0.15030013811972864
1170	V5N1	0.1	20	0.632344699954821
1171	V5N1	0.2	20	3.225466328376788
1172	V5N1	0.8	10	15.417548243768518
1173	V5N1	0.2	5	-4.1683234049587
1174	V5N1	0.1	10	-2.372879940721713
1175	V5N1	0.1	20	-3.0508136235269436
1176	V5N1	0.2	10	-2.746229742654492
1177	V5N1	0.2	20	6.990324275790173
1178	V5N1	0.2	5	-3.5649377511100777
1179	V5N1	0.1	20	9.644522250053143
1180	V5N1	0.1	5	-4.302478625158908
1181	V5N1	0.2	10	1.0450028763387103
1182	V5N1	0.8	10	-6.817639041048972
1183	V5N1	0.4	10	-2.3372834839069974
1184	V5N1	0.8	20	-12.239797305686706
1185	V5N1	0.2	10	-1.4745971390189734
1186	V5N1	0.2	20	-3.933757001559309
1187	V5N1	0.4	10	-4.00887194364468
1188	V5N1	0.4	20	-14.674125523632995
1189	V5N1	0.8	5	-5.331863279434907
1190	V5N1	0.4	20	6.314028904278466
1191	V5N1	0.8	5	-6.710796222280942
1192	V5N1	0.2	10	-5.55412698317204
1193	V5N1	0.4	20	-4.25398139270453
1194	V5N1	0.4	5	8.253489072273723
1195	V5N1	0.2	20	5.616357337467605
1196	V5N1	0.4	10	2.0135041012669372
1197	V5N1	0.4	20	-2.784515759956415
1198	V5N1	0.8	10	11.037769708178384
1199	V5N1	0.1	5	-12.379958342365091
1200	V5N1	0.8	20	7.320838636261488
1201	V5N1	0.4	10	-2.3706111865364754
1202	V5N1	0.4	5	8.710478702029782
1203	V5N1	0.1	20	24.552276749838114
1204	V5N1	0.4	10	0.7626867209034387
1205	V5N1	0.1	5	0.6626584145639587
1206	V5N1	0.2	5	-3.85029486781548
1207	V5N1	0.2	10	-1.318949432812584
1208	V5N1	0.4	20	0.3685477999225384
1209	V5N1	0.4	10	20.529287494428026
1210	V5N1	0.2	20	-0.9157516492971656
1211	V5N1	0.8	10	9.411711318730486
1212	V5N1	0.2	5	1.4321323317426753
1213	V5N1	0.1	5	-1.4640974427892903
1214	V5N1	0.2	5	-3.2994646290424585
1215	V5N1	0.1	5	-5.662088482136713
1216	V5N1	0.8	20	15.488248967120839
1217	V5N1	0.8	5	-16.45258852345374
1218	V5N1	0.1	10	-15.265530267916137
1219	V5N1	0.8	20	5.52037414453666
1220	V5N1	0.4	10	8.976486954676528
1221	V5N1	0.4	10	0.5218060789495649
1222	V5N1	0.2	20	8.763465234573179
1223	V5N1	0.4	5	8.746496125285784
1224	V5N1	0.8	5	-6.4512523894788005
1225	V5N1	0.4	20	1.1471089377352097
1226	V5N1	0.8	20	-7.689232980819143
1227	V5N1	0.1	10	-5.543198211211419
1228	V5N1	0.1	20	-5.226148856637219
1229	V5N1	0.2	5	-14.296011000118646
1230	V5N1	0.2	10	4.351458845063488
1231	V5N1	0.4	5	1.5169195225268766
1232	V5N1	0.8	5	20.053671164337047
1233	V5N1	0.8	10	24.377302641926264
1234	V5N1	0.2	10	-7.4624736926370545
1235	V5N1	0.2	20	6.707917299958843
1236	V5N1	0.4	5	-8.754811829688098
1237	V5N1	0.8	10	-4.187467304579818
1238	V5N1	0.1	10	-10.10252925378606
1239	V5N1	0.2	10	-0.010334702063432566
1240	V5N1	0.1	10	-4.1442769098996735
1241	V5N1	0.4	20	18.36446899391458
1242	V5N1	0.2	10	2.939193789326094
1243	V5N1	0.4	20	-1.4077650239425972
1244	V5N1	0.1	5	-4.292866424144643
1245	V5N1	0.1	10	-6.531325429179075
1246	V5N1	0.1	20	9.963052288772776
1247	V5N1	0.2	5	-5.997099521449157
1248	V5N1	0.2	20	-1.0504423045939362
1249	V5N1	0.8	5	-12.55182673838987
1250	V5N1	0.8	20	17.524809840659547
1251	V5N1	0.1	20	5.4041369350615795
1252	V5N1	0.2	20	5.024164922558074
1253	V5N1	0.1	5	27.749196365346485
1254	V5N1	0.1	20	13.513375701026987
1255	V5N1	0.4	5	2.2266053318763417
1256	V5N1	0.8	10	-5.6750871933371645
1257	V5N1	0.8	5	-1.9271223144627534
1258	V5N1	0.4	20	-6.599110612224591
1259	V5N1	0.8	10	-11.481189309684412
1260	V5N1	0.1	5	13.323588008219005
1261	V5N1	0.4	10	-1.3804717230450123
1262	V5N1	0.2	20	0.4056752867207436
1263	V5N1	0.8	10	-0.9069040341610126
1264	V5N1	0.2	10	-6.890712195899425
1265	V5N1	0.4	20	8.702308125644905
1266	V5N1	0.1	20	-3.218691712686251
1267	V5N1	0.4	10	-7.3739052622374
1268	V5N1	0.8	5	-5.020775525790739
1269	V5N1	0.8	20	20.242905966369413
1270	V5N1	0.4	20	-0.5907135836862665
1271	V5N1	0.8	10	3.5457926885646387
1272	V5N1	0.1	10	0.07962210007135972
1273	V5N1	0.2	20	-0.5875204227167607
1274	V5N1	0.2	10	9.637718317613604
1275	V5N1	0.4	5	-4.6904640105531294
1276	V5N1	0.4	10	7.4938566617871984
1277	V5N1	0.2	5	-5.106195510824515
1278	V5N1	0.1	10	-6.753165151446725
1279	V5N1	0.1	5	-4.406499398740857
1280	V5N1	0.2	20	4.860348093157606
1281	V5N1	0.2	10	11.17204191849767
1282	V5N1	0.1	10	0.4396822501080928
1283	V5N1	0.2	5	-4.129295629710672
1284	V5N1	0.8	10	-21.245972583279844
1285	V5N1	0.1	5	3.1323444360450416
1286	V5N1	0.1	5	-5.796068997528925
1287	V5N1	0.4	10	14.009776530324999
1288	V5N1	0.8	20	24.871233832122705
1289	V5N1	0.8	5	-4.93447727622475
1290	V5N1	0.2	5	6.417454703244562
1291	V5N1	0.4	20	19.900768147744994
1292	V5N1	0.1	20	-12.534469293268057
1293	V5N1	0.8	5	-4.592985131133375
1294	V5N1	0.2	10	-0.9945666565344791
1295	V5N1	0.4	5	7.136528853533605
1296	V5N1	0.4	20	-6.203670243853555
1297	V5N1	0.4	10	-0.4160279698586544
1298	V5N1	0.2	20	-3.889828956207058
1299	V5N1	0.4	5	-10.280176687630542
1300	V5N1	0.1	5	-16.355588662041022
1301	V5N1	0.8	20	6.569692424416887
1302	V5N1	0.2	20	-7.202213328109854
1303	V5N1	0.2	5	-17.464939371047876
1304	V5N1	0.2	5	-16.695070194255507
1305	V5N1	0.8	5	-0.46944585770166913
1306	V5N1	0.8	10	5.877003869702035
1307	V5N1	0.1	10	26.123665473301767
1308	V5N1	0.1	20	-1.977397030982189
1309	V5N1	0.2	10	11.799693498955605
1310	V5N1	0.1	10	11.012785412823199
1311	V5N1	0.8	20	11.068824542212162
1312	V5N1	0.1	20	13.909918043728329
1313	V5N1	0.4	20	2.28737259523367
1314	V5N1	0.8	5	9.42838718675204
1315	V5N1	0.8	20	6.559958949987738
1316	V5N1	0.8	10	13.1043568218386
1317	V5N1	0.4	5	10.973531734186494
1318	V5N1	0.1	20	0.7802162424310382
1319	V5N1	0.4	5	-3.8555403817007186
1320	V5N1	0.2	20	21.026256234917923
1321	V5N1	0.4	20	29.61857368493945
1322	V5N1	0.1	20	-1.9333438892460943
1323	V5N1	0.8	20	33.894067917752906
1324	V5N1	0.2	5	-2.0706049022111532
1325	V5N1	0.8	10	-9.901664774609
1326	V5N1	0.2	10	29.380140498259443
1327	V5N1	0.8	5	5.484489642871242
1328	V5N1	0.1	20	20.65012345032773
1329	V5N1	0.1	20	3.4025528492914088
1330	V5N1	0.2	5	23.641447738419814
1331	V5N1	0.8	20	45.07946105691947
1332	V5N1	0.8	10	28.158133481807777
1333	V5N1	0.1	5	0.07405290915165708
1334	V5N1	0.2	10	19.246514620918795
1335	V5N1	0.2	5	13.87982926218383
1336	V5N1	0.4	10	16.020628160345186
1337	V5N1	0.1	10	0.5367570100450365
1338	V5N1	0.1	5	7.1858388737398915
1339	V5N1	0.2	20	20.584156394806254
1340	V5N1	0.2	5	-4.056509621375705
1341	V5N1	0.2	20	11.716551767072062
1342	V5N1	0.1	10	-27.71818026185612
1343	V5N1	0.2	20	34.04578868525681
1344	V5N1	0.4	10	34.44738591695073
1345	V5N1	0.8	20	-4.505901604113527
1346	V5N1	0.4	5	22.411997819080412
1347	V5N1	0.4	20	18.52307236991798
1348	V5N1	0.8	5	22.62038299359769
1349	V5N1	0.4	10	31.340918505779573
1350	V5N1	0.1	20	24.71802809489295
1351	V5N1	0.4	20	-9.082463996944247
1352	V5N1	0.8	20	32.7216747713142
1353	V5N1	0.4	20	30.296092571458225
1354	V5N1	0.4	10	6.203893895019142
1355	V5N1	0.4	10	-4.224049828718353
1356	V5N1	0.8	20	34.30337102797291
1357	V5N1	0.1	20	-2.6329321365515623
1358	V5N1	0.1	5	-19.03378530672545
1359	V5N1	0.4	5	21.62185750163425
1360	V5N1	0.8	10	23.287758545370945
1361	V5N1	0.8	5	25.384535475395353
1362	V5N1	0.2	10	-0.3032773341616215
1363	V5N1	0.2	10	22.884680977567257
1364	V5N1	0.1	10	4.985201309397886
1365	V5N1	0.8	5	31.305114944250896
1366	V5N1	0.1	10	5.45478442694829
1367	V5N1	0.4	5	21.584057458339736
1368	V5N1	0.4	20	32.839265103909746
1369	V5N1	0.8	10	39.57331565733838
1370	V5N1	0.1	5	-13.181414017847208
1371	V5N1	0.2	20	-3.1352510734874404
1372	V5N1	0.4	5	1.6271591804173262
1373	V5N1	0.1	5	0.10606012018267208
1374	V5N1	0.2	10	-7.784175246280755
1375	V5N1	0.8	5	1.4829698431113236
1376	V5N1	0.1	10	16.286791418111996
1377	V5N1	0.2	5	-6.609081069167839
1378	V5N1	0.8	10	43.71366283892252
1379	V5N1	0.4	5	29.22583062884983
1380	V5N1	0.8	20	13.979218577920669
1381	V5N1	0.4	10	8.623388103084341
1382	V5N1	0.8	5	19.97441370714433
1383	V5N1	0.8	20	2.253030095204849
1384	V5N1	0.2	10	-6.920925523042037
1385	V5N1	0.8	5	20.102895210406615
1386	V5N1	0.8	10	15.244145092817558
1387	V5N1	0.2	20	4.295499958589966
1388	V5N1	0.4	5	11.34371795484422
1389	V5N1	0.1	5	11.203497595175191
1390	V5N1	0.4	5	-1.6708854283759216
1391	V5N1	0.2	10	-3.8185503213364314
1392	V5N1	0.2	5	-0.2800191058691581
1393	V5N1	0.1	10	-5.1974773781665125
1394	V5N1	0.2	5	10.23988432991749
1395	V5N1	0.1	10	-2.230852043763792
1396	V5N1	0.2	20	15.28439211258635
1397	V5N1	0.2	20	-4.920029107416305
1398	V5N1	0.2	10	7.4440420077142155
1399	V5N1	0.1	10	-3.48993723165154
1400	V5N1	0.1	20	-3.5553683142960457
1401	V5N1	0.2	5	2.3392862163732104
1402	V5N1	0.1	20	3.6687713088068197
1403	V5N1	0.2	10	-4.144212109224794
1404	V5N1	0.4	10	25.2961754980186
1405	V5N1	0.4	10	-4.796261129034163
1406	V5N1	0.1	5	1.0156135922798315
1407	V5N1	0.1	10	5.011358492293505
1408	V5N1	0.4	20	28.40409993788425
1409	V5N1	0.1	5	1.4009306382189166
1410	V5N1	0.1	20	14.781401267602222
1411	V5N1	0.2	20	23.755791904960006
1412	V5N1	0.8	5	-8.043980435967448
1413	V5N1	0.1	20	-8.342240871757546
1414	V5N1	0.4	5	31.94306224772067
1415	V5N1	0.8	5	6.081612427464121
1416	V5N1	0.4	20	0.5518432697830029
1417	V5N1	0.8	10	26.308823491230235
1418	V5N1	0.8	5	27.163338616053164
1419	V5N1	0.1	5	-0.22447691254754787
1420	V5N1	0.4	20	29.404781175438817
1421	V5N1	0.1	5	-3.6347307704046994
1422	V5N1	0.8	10	30.29869317272677
1423	V5N1	0.8	10	11.602762724688713
1424	V5N1	0.4	5	1.012455497437971
1425	V5N1	0.8	20	1.70101894931285
1426	V5N1	0.4	10	36.384455927591105
1427	V5N1	0.4	20	30.64847634663242
1428	V5N1	0.2	20	3.053061686462092
1429	V5N1	0.2	5	5.444861945182733
1430	V5N1	0.4	20	26.694686738280396
1431	V5N1	0.8	20	27.785167146784687
1432	V5N1	0.4	10	17.154872013305457
1433	V5N1	0.1	10	1.452538957397639
1434	V5N1	0.8	20	23.47479785124409
1435	V5N1	0.8	10	-0.5482793239856107
1436	V5N1	0.2	10	18.196081390679673
1437	V5N1	0.2	5	2.819361648462185
1438	V5N1	0.1	20	0.673441118212855
1439	V5N1	0.4	5	16.9005586361637
1440	V5N1	0.8	5	-3.9319532107969266
1441	V5N1	0.8	20	5.261155870176026
1442	V5N1	0.1	5	10.885753462274225
1443	V5N1	0.2	20	-5.779015634356707
1444	V5N1	0.8	10	0.449198966269579
1445	V5N1	0.8	5	-3.238494458134518
1446	V5N1	0.2	10	1.8057881700714908
1447	V5N1	0.4	20	1.423276127071773
1448	V5N1	0.1	10	-4.964793686616913
1449	V5N1	0.4	5	-3.7605180850058986
1450	V5N1	0.2	10	9.348146207075352
1451	V5N1	0.4	5	-1.1949848709414042
1452	V5N1	0.8	10	9.627467166507959
1453	V5N1	0.1	10	1.551541150039279
1454	V5N1	0.1	5	-2.418636513338784
1455	V5N1	0.4	20	0.0038852608137034395
1456	V5N1	0.8	10	4.100010315585548
1457	V5N1	0.4	5	-6.4012902637217834
1458	V5N1	0.1	20	-4.1460585415478715
1459	V5N1	0.8	5	-5.8420249869082355
1460	V5N1	0.1	10	-0.7573776419251654
1461	V5N1	0.4	20	-2.532648958512069
1462	V5N1	0.8	20	12.549169429898834
1463	V5N1	0.8	5	-0.9912798384996186
1464	V5N1	0.4	20	-6.709208789131013
1465	V5N1	0.1	20	0.7659798396984705
1466	V5N1	0.1	5	9.569645893659803
1467	V5N1	0.2	5	-2.8895738502381434
1468	V5N1	0.8	10	1.4735635403603577
1469	V5N1	0.1	20	-2.3388051354713255
1470	V5N1	0.8	20	-2.321065487785283
1471	V5N1	0.2	10	-4.017751889037211
1472	V5N1	0.2	5	3.2147347942312585
1473	V5N1	0.4	10	0.4280032042254476
1474	V5N1	0.1	10	3.044839513110311
1475	V5N1	0.2	20	-1.1969391047483207
1476	V5N1	0.1	5	-0.0011279215907382678
1477	V5N1	0.1	20	-0.576583545474092
1478	V5N1	0.4	5	-4.912670189664571
1479	V5N1	0.8	5	3.781032352837663
1480	V5N1	0.2	10	-2.976066221129143
1481	V5N1	0.2	20	24.272730648185938
1482	V5N1	0.2	20	5.346605073628567
1483	V5N1	0.4	5	0.9620216593062789
1484	V5N1	0.8	10	20.17050480544403
1485	V5N1	0.4	10	-1.6643662311570466
1486	V5N1	0.4	10	-4.870709334335395
1487	V5N1	0.1	20	0.037825505995758846
1488	V5N1	0.4	10	7.346533722798898
1489	V5N1	0.4	20	1.5899520117417234
1490	V5N1	0.1	10	5.299751137993718
1491	V5N1	0.2	5	0.9525817183212322
1492	V5N1	0.2	5	-2.8792195043022772
1493	V5N1	0.8	20	10.949837974060674
1494	V5N1	0.1	5	-1.9793354944375547
1495	V5N1	0.2	10	-5.9881760226818646
1496	V5N1	0.2	20	1.406048325760306
1497	V5N1	0.4	10	-2.6288883563153327
1498	V5N1	0.8	20	-0.8172077405317086
1499	V5N1	0.2	5	-8.248975166707542
1500	V5N1	0.4	5	4.690564414911702
1501	V5N1	0.2	20	0.539554621285113
1502	V5N1	0.4	5	1.008484892745635
1503	V5N1	0.8	20	12.732964007328537
1504	V5N1	0.8	10	1.5559658932220515
1505	V5N1	0.8	5	3.23716449103806
1506	V5N1	0.8	5	7.308189523497912
1507	V5N1	0.1	10	1.1957783570744205
1508	V5N1	0.1	5	-0.6688904401905482
1509	V5N1	0.4	20	15.166128626328742
1510	V5N1	0.1	20	8.54860412997462
1511	V5N1	0.1	10	4.854018612204028
1512	V5N1	0.4	10	1.3075956743369943
1513	V5N1	0.2	5	11.011990409934523
1514	V5N1	0.1	5	9.12216027572683
1515	V5N1	0.4	10	-1.9563067489646802
1516	V5N1	0.1	10	-4.736310638583999
1517	V5N1	0.8	5	-4.760749030899644
1518	V5N1	0.8	10	11.709744861372815
1519	V5N1	0.2	5	-2.585473347995663
1520	V5N1	0.1	5	-7.195145474167161
1521	V5N1	0.8	10	17.686623801323655
1522	V5N1	0.1	20	-9.80593337402679
1523	V5N1	0.8	5	-11.703609003987513
1524	V5N1	0.2	20	-9.470770372271236
1525	V5N1	0.1	20	-4.629011606597352
1526	V5N1	0.2	20	3.8690060553359187
1527	V5N1	0.8	20	-1.283189227407889
1528	V5N1	0.8	20	-1.5103674080490315
1529	V5N1	0.4	20	30.161498327096005
1530	V5N1	0.1	5	-0.6957712831231504
1531	V5N1	0.2	10	14.922910584744598
1532	V5N1	0.1	5	-0.17959784620189367
1533	V5N1	0.1	20	-8.596157510493285
1534	V5N1	0.8	20	-1.8905931177173354
1535	V5N1	0.4	5	6.850541098941537
1536	V5N1	0.8	20	23.664514843164742
1537	V5N1	0.4	20	-5.391771196101569
1538	V5N1	0.4	10	-7.7414905254325905
1539	V5N1	0.8	10	-6.6788610818409095
1540	V5N1	0.8	5	0.993957014650265
1541	V5N1	0.4	20	5.477046702908403
1542	V5N1	0.4	10	-5.761828763978761
1543	V5N1	0.1	10	29.230784544497276
1544	V5N1	0.2	20	2.910630753268703
1545	V5N1	0.2	10	11.876853355873592
1546	V5N1	0.2	5	-0.16666535655973114
1547	V5N1	0.4	5	-10.086153518224677
1548	V5N1	0.1	10	26.927329281707642
1549	V5N1	0.2	20	1.8575316549287901
1550	V5N1	0.2	10	19.999326739335025
1551	V5N1	0.1	20	9.322636096568397
1552	V5N1	0.4	5	4.386903872697497
1553	V5N1	0.2	10	-15.248623583885156
1554	V5N1	0.4	10	3.1221975659673014
1555	V5N1	0.2	5	14.144199323833194
1556	V5N1	0.8	10	-4.709819373115261
1557	V5N1	0.2	5	0.054397172860015885
1558	V5N1	0.2	10	-0.4765195898839387
1559	V5N1	0.4	20	-5.014546455348238
1560	V5N1	0.4	10	-4.800564042300586
1561	V5N1	0.4	5	-8.427783367655294
1562	V5N1	0.2	20	1.3138556249348632
1563	V5N1	0.1	5	21.50286931650796
1564	V5N1	0.2	5	3.9794000248483137
1565	V5N1	0.2	10	-2.1288393155326837
1566	V5N1	0.4	20	-4.73853659766435
1567	V5N1	0.8	20	-4.413224128191207
1568	V5N1	0.8	10	9.366071040773111
1569	V5N1	0.8	10	-5.864608952310622
1570	V5N1	0.4	10	-1.578169912387887
1571	V5N1	0.8	5	4.957180766548095
1572	V5N1	0.8	5	-4.897706967463886
1573	V5N1	0.1	10	-18.442577484046954
1574	V5N1	0.4	10	32.23859760599734
1575	V5N1	0.2	5	-2.9737072212323703
1576	V5N1	0.1	10	-1.6788561982670593
1577	V5N1	0.2	5	28.599307416661794
1578	V5N1	0.1	20	-2.4227259291680117
1579	V5N1	0.2	10	12.458690996530557
1580	V5N1	0.1	20	6.285177979916021
1581	V5N1	0.4	10	2.973084360888336
1582	V5N1	0.2	5	-1.4794796747277648
1583	V5N1	0.2	10	4.254803756794665
1584	V5N1	0.2	5	-10.971247171889933
1585	V5N1	0.4	10	-2.9176878504886403
1586	V5N1	0.4	20	3.65694861358007
1587	V5N1	0.4	5	4.364724682170873
1588	V5N1	0.1	20	18.22571046967873
1589	V5N1	0.1	10	-10.15285210545794
1590	V5N1	0.1	5	14.73861338701458
1591	V5N1	0.2	20	-5.500057513634344
1592	V5N1	0.1	10	6.288689525448218
1593	V5N1	0.1	10	-13.013133128507413
1594	V5N1	0.4	5	4.595346401523719
1595	V5N1	0.1	20	4.127751308591576
1596	V5N1	0.8	20	-3.308272485412597
1597	V5N1	0.8	20	2.5240083651029845
1598	V5N1	0.4	5	10.954996272354961
1599	V5N1	0.8	5	29.755687541826106
1600	V5N1	0.1	20	-3.347201125229196
1601	V5N1	0.8	5	-0.5772602666152942
1602	V5N1	0.4	20	-5.63225379262985
1603	V5N1	0.1	5	-4.096178142096388
1604	V5N1	0.8	10	1.6525057726420842
1605	V5N1	0.8	20	-3.332820925526276
1606	V5N1	0.8	10	-0.7255317752264698
1607	V5N1	0.2	20	36.40992241379492
1608	V5N1	0.8	10	0.21037057671206938
1609	V5N1	0.8	5	3.0825264230210188
1610	V5N1	0.2	20	-3.2524667183391784
1611	V5N1	0.2	10	1.398785577409603
1612	V5N1	0.4	20	-6.123244599195534
1613	V5N1	0.1	5	-6.4501873179811575
1614	V5N1	0.4	5	-2.1184601006315464
1615	V5N1	0.2	10	-10.650163221768008
1616	V5N1	0.1	5	-10.939656341787973
1617	V5N1	0.8	20	1.0306935974102105
1618	V5N1	0.2	20	0.41582145320883246
1619	V5N1	0.4	20	-0.386882008721134
1620	V5N2	0.4	5	27.225786416676172
1621	V5N2	0.2	5	4.606533312552775
1622	V5N2	0.8	20	25.48463297770993
1623	V5N2	0.4	5	-1.4950766572330565
1624	V5N2	0.2	5	29.633462994537194
1625	V5N2	0.8	5	-3.3888571749933725
1626	V5N2	0.4	10	29.477575374554213
1627	V5N2	0.2	20	-10.93531656533505
1628	V5N2	0.8	10	19.655398299665656
1629	V5N2	0.4	5	27.900954028881884
1630	V5N2	0.4	10	11.920314277931052
1631	V5N2	0.1	5	16.172216551587216
1632	V5N2	0.8	5	26.307236192791073
1633	V5N2	0.1	5	14.623743747231718
1634	V5N2	0.1	20	9.280128132212702
1635	V5N2	0.1	10	9.459878669506482
1636	V5N2	0.8	10	32.1183475517868
1637	V5N2	0.2	10	34.14105402794688
1638	V5N2	0.1	20	32.016430479731596
1639	V5N2	0.1	10	-7.485944257294584
1640	V5N2	0.8	20	28.33362768029879
1641	V5N2	0.8	5	29.631757938590923
1642	V5N2	0.2	20	14.927241140092256
1643	V5N2	0.4	20	18.330422782244604
1644	V5N2	0.8	5	17.321232164785673
1645	V5N2	0.8	20	32.42499444540364
1646	V5N2	0.4	10	18.052566068514395
1647	V5N2	0.1	5	13.170706643883577
1648	V5N2	0.1	5	2.861011724116919
1649	V5N2	0.2	20	26.978709316933795
1650	V5N2	0.2	10	28.085525871816817
1651	V5N2	0.4	5	15.400449476038078
1652	V5N2	0.2	5	21.84147286307075
1653	V5N2	0.4	20	32.41730998989792
1654	V5N2	0.2	5	22.086893091324864
1655	V5N2	0.1	20	25.117159407501003
1656	V5N2	0.2	10	27.956304785126996
1657	V5N2	0.2	10	19.969366183496685
1658	V5N2	0.8	10	16.32411172901255
1659	V5N2	0.1	10	19.122172442184027
1660	V5N2	0.8	20	25.22318892222262
1661	V5N2	0.4	10	24.20278709949191
1662	V5N2	0.1	10	16.37512203156037
1663	V5N2	0.4	5	11.013691977207543
1664	V5N2	0.1	5	3.5427787632824312
1665	V5N2	0.4	20	8.869272476846916
1666	V5N2	0.8	10	19.237492775634827
1667	V5N2	0.8	20	27.342797177938372
1668	V5N2	0.2	20	20.188418846715898
1669	V5N2	0.1	20	5.275868193469982
1670	V5N2	0.8	10	23.212743111138632
1671	V5N2	0.1	10	21.062359417832905
1672	V5N2	0.4	20	19.794951638152586
1673	V5N2	0.2	10	23.02056832356719
1674	V5N2	0.8	5	28.609665464089666
1675	V5N2	0.4	10	35.76657178053939
1676	V5N2	0.2	5	4.3096599270081235
1677	V5N2	0.2	20	25.839962973539066
1678	V5N2	0.1	10	2.6396731985750446
1679	V5N2	0.2	5	13.036996365654684
1680	V5N2	0.1	5	-15.908029825756486
1681	V5N2	0.1	20	21.888407197191903
1682	V5N2	0.1	5	2.6669803584323883
1683	V5N2	0.2	20	15.049168377358885
1684	V5N2	0.4	20	3.150131774970264
1685	V5N2	0.2	5	0.9341852194283824
1686	V5N2	0.1	20	16.128271180772003
1687	V5N2	0.1	5	7.268692300697275
1688	V5N2	0.8	10	19.363076198341204
1689	V5N2	0.2	20	6.351878891856046
1690	V5N2	0.8	5	1.327216063814193
1691	V5N2	0.8	5	9.126226143328594
1692	V5N2	0.1	20	-0.6845825356529964
1693	V5N2	0.4	5	-10.044412079265864
1694	V5N2	0.4	10	15.880204899863514
1695	V5N2	0.2	5	21.464675792097243
1696	V5N2	0.4	10	26.47774660382466
1697	V5N2	0.4	5	9.873486800511824
1698	V5N2	0.8	20	27.12501957268275
1699	V5N2	0.8	10	-3.3528496015269535
1700	V5N2	0.2	5	20.11200795147348
1701	V5N2	0.4	5	21.32943947005463
1702	V5N2	0.2	10	4.2112045454075915
1703	V5N2	0.8	20	31.554550762360726
1704	V5N2	0.1	10	1.308908148500075
1705	V5N2	0.8	20	23.852291303052343
1706	V5N2	0.8	5	12.30177750149902
1707	V5N2	0.4	10	11.271197527930077
1708	V5N2	0.2	10	5.1763895486619305
1709	V5N2	0.4	10	14.734282302291625
1710	V5N2	0.1	5	-1.4305459767110342
1711	V5N2	0.8	10	19.108017134946326
1712	V5N2	0.8	10	25.22337551647941
1713	V5N2	0.1	10	4.8209346675538445
1714	V5N2	0.4	20	1.5270744677200039
1715	V5N2	0.4	5	2.3076086961722204
1716	V5N2	0.4	5	13.493377465119607
1717	V5N2	0.4	20	22.34232393854379
1718	V5N2	0.2	5	2.4689778583931403
1719	V5N2	0.1	20	-0.21905280343316846
1720	V5N2	0.2	20	7.975126807599796
1721	V5N2	0.2	10	0.879184005421946
1722	V5N2	0.8	5	6.1992410030909415
1723	V5N2	0.4	20	26.626816492645183
1724	V5N2	0.8	20	8.000010241159698
1725	V5N2	0.1	10	-0.8695586600253193
1726	V5N2	0.1	20	10.183430115968317
1727	V5N2	0.1	5	12.567159730764544
1728	V5N2	0.2	20	23.34693142191226
1729	V5N2	0.8	5	22.911936388656038
1730	V5N2	0.4	10	20.947345339338533
1731	V5N2	0.2	10	6.9192646460651925
1732	V5N2	0.4	20	13.53810762661518
1733	V5N2	0.2	20	16.23746292799164
1734	V5N2	0.8	10	24.765907815030157
1735	V5N2	0.8	20	9.219918391275076
1736	V5N2	0.2	10	11.349694702920063
1737	V5N2	0.1	10	3.0452659023233863
1738	V5N2	0.1	20	-14.291570532681426
1739	V5N2	0.8	5	15.997837062948257
1740	V5N2	0.2	20	36.227990588813526
1741	V5N2	0.2	5	-8.763758933888916
1742	V5N2	0.4	20	38.54971204486809
1743	V5N2	0.1	10	9.02976845581421
1744	V5N2	0.2	20	10.55143331963983
1745	V5N2	0.8	10	16.0842646538906
1746	V5N2	0.2	5	24.01934550638093
1747	V5N2	0.1	5	-9.80492512003449
1748	V5N2	0.8	5	23.180344095291325
1749	V5N2	0.1	5	-2.1110421783445954
1750	V5N2	0.8	10	0.5379777918769832
1751	V5N2	0.8	10	18.50382378055851
1752	V5N2	0.1	10	-10.224115774876921
1753	V5N2	0.4	20	22.26189678207436
1754	V5N2	0.4	10	10.880688517006561
1755	V5N2	0.1	10	-10.406991411355879
1756	V5N2	0.8	5	-6.158159329905896
1757	V5N2	0.4	10	3.069517151837779
1758	V5N2	0.8	10	5.531593726269136
1759	V5N2	0.1	20	-10.922638541638879
1760	V5N2	0.4	10	17.624818369926935
1761	V5N2	0.4	20	40.105902912360754
1762	V5N2	0.8	10	28.72757892131355
1763	V5N2	0.1	10	-6.412710095599927
1764	V5N2	0.1	5	17.14966947801548
1765	V5N2	0.8	20	26.88268399042139
1766	V5N2	0.4	5	-14.149410706920143
1767	V5N2	0.2	10	1.7022124255742739
1768	V5N2	0.2	10	2.3935974705644547
1769	V5N2	0.2	10	-0.44550108943726485
1770	V5N2	0.1	20	26.454127127365872
1771	V5N2	0.8	5	29.618006703488035
1772	V5N2	0.2	5	-2.1356590003379328
1773	V5N2	0.1	5	-1.4215677750154967
1774	V5N2	0.4	5	22.060352920875598
1775	V5N2	0.8	5	23.633050661948978
1776	V5N2	0.4	20	-8.52567173947687
1777	V5N2	0.2	20	31.694843653410977
1778	V5N2	0.2	10	-11.06106776605526
1779	V5N2	0.4	20	7.139223449107249
1780	V5N2	0.8	20	39.211797328648046
1781	V5N2	0.1	20	31.890916385887557
1782	V5N2	0.4	5	-2.4448126899604397
1783	V5N2	0.8	20	27.294198128777403
1784	V5N2	0.4	10	10.179815933977512
1785	V5N2	0.8	20	4.597919782705112
1786	V5N2	0.1	10	17.07497554729692
1787	V5N2	0.4	5	0.8580791431114694
1788	V5N2	0.2	20	14.894886873102331
1789	V5N2	0.2	5	-12.352311078740218
1790	V5N2	0.1	20	22.745241062084524
1791	V5N2	0.2	5	16.384174507717688
1792	V5N2	0.2	10	12.696064417846214
1793	V5N2	0.8	20	28.115098516501686
1794	V5N2	0.1	5	-1.456279888292194
1795	V5N2	0.4	5	25.466470035520658
1796	V5N2	0.4	10	-0.7088392474425191
1797	V5N2	0.2	20	2.559110141719991
1798	V5N2	0.8	10	-1.7161253207826803
1799	V5N2	0.8	20	20.59322652748299
1800	V5N2	0.2	10	10.477345025286308
1801	V5N2	0.1	20	0.9882516120679892
1802	V5N2	0.8	10	12.188075281504542
1803	V5N2	0.4	20	19.077568846584732
1804	V5N2	0.4	5	-15.994264236181579
1805	V5N2	0.2	10	15.305964016067623
1806	V5N2	0.4	5	15.366932972219663
1807	V5N2	0.1	20	13.170784269621759
1808	V5N2	0.1	20	14.537679933803814
1809	V5N2	0.4	5	2.0356791552247646
1810	V5N2	0.8	10	-1.3069568355388927
1811	V5N2	0.8	5	1.5997949864164625
1812	V5N2	0.2	20	21.603909828261315
1813	V5N2	0.2	5	17.106300561087135
1814	V5N2	0.2	20	30.2413765765569
1815	V5N2	0.1	10	-5.022521207010737
1816	V5N2	0.1	5	1.0978634784159347
1817	V5N2	0.2	20	6.940928688098385
1818	V5N2	0.1	20	-13.79817989053339
1819	V5N2	0.2	10	13.577141488822505
1820	V5N2	0.1	5	-15.675681946915315
1821	V5N2	0.4	5	-12.180748607077845
1822	V5N2	0.8	5	21.425096202232947
1823	V5N2	0.8	20	34.80842466279368
1824	V5N2	0.4	10	17.957980626646037
1825	V5N2	0.1	5	-14.177999101924737
1826	V5N2	0.8	10	23.78519941844975
1827	V5N2	0.2	20	-4.888778769686461
1828	V5N2	0.4	10	-4.786585820444177
1829	V5N2	0.1	20	3.8506808363137104
1830	V5N2	0.8	5	3.076386419356833
1831	V5N2	0.4	10	11.022597978109665
1832	V5N2	0.4	5	17.888427704737353
1833	V5N2	0.1	10	14.963731329594786
1834	V5N2	0.4	20	28.362500902592412
1835	V5N2	0.8	20	33.14591521087217
1836	V5N2	0.2	10	13.166037747824639
1837	V5N2	0.4	10	13.278354661784961
1838	V5N2	0.1	10	8.641750026484349
1839	V5N2	0.2	10	4.274485711233101
1840	V5N2	0.1	10	-7.614759130384375
1841	V5N2	0.1	5	-11.23029981976034
1842	V5N2	0.2	5	6.962677181358847
1843	V5N2	0.4	20	32.646468913363634
1844	V5N2	0.1	5	-16.562010315337737
1845	V5N2	0.8	20	34.2689628660019
1846	V5N2	0.4	10	13.303529428489735
1847	V5N2	0.8	10	28.690460253697903
1848	V5N2	0.2	5	15.65228690486465
1849	V5N2	0.1	10	7.566658373419752
1850	V5N2	0.8	5	27.66382753959055
1851	V5N2	0.2	20	24.572929239469534
1852	V5N2	0.8	20	27.60698850497142
1853	V5N2	0.2	5	-4.852614662115647
1854	V5N2	0.2	5	24.681261761617378
1855	V5N2	0.4	20	-8.320428274259243
1856	V5N2	0.4	20	5.3698858161179785
1857	V5N2	0.8	5	-16.58663145157808
1858	V5N2	0.1	10	8.416938381332447
1859	V5N2	0.1	20	-3.6753696207868245
1860	V5N2	0.2	20	-5.5376266856395056
1861	V5N2	0.8	5	-6.138370522052806
1862	V5N2	0.1	10	-6.912554112586815
1863	V5N2	0.2	5	17.924072101097625
1864	V5N2	0.1	5	12.91264948674397
1865	V5N2	0.4	10	17.01637507733872
1866	V5N2	0.2	10	25.084986435750835
1867	V5N2	0.1	20	-13.296616410151138
1868	V5N2	0.8	20	22.15893164579624
1869	V5N2	0.4	20	25.825298436165035
1870	V5N2	0.8	20	24.83107230449876
1871	V5N2	0.4	5	3.522884731678687
1872	V5N2	0.4	5	17.087883866851016
1873	V5N2	0.1	10	5.782092939958034
1874	V5N2	0.4	20	10.81822419912136
1875	V5N2	0.8	20	10.889498851694196
1876	V5N2	0.2	20	7.741146881419905
1877	V5N2	0.8	10	-1.6438530579403796
1878	V5N2	0.8	10	-6.014499870253413
1879	V5N2	0.4	10	-7.218789194700019
1880	V5N2	0.8	5	3.189882170856208
1881	V5N2	0.1	20	-2.0963228053315177
1882	V5N2	0.8	5	8.991887819948609
1883	V5N2	0.2	10	4.346885720720735
1884	V5N2	0.8	5	13.924801687521098
1885	V5N2	0.1	20	-0.3117109870619288
1886	V5N2	0.1	10	5.240375805070803
1887	V5N2	0.8	10	22.437498817506352
1888	V5N2	0.1	5	19.781805032066256
1889	V5N2	0.8	20	16.501269788011946
1890	V5N2	0.1	5	15.697078203301789
1891	V5N2	0.8	10	9.494859135038158
1892	V5N2	0.8	10	-13.449174969089885
1893	V5N2	0.8	20	23.88869627140207
1894	V5N2	0.2	5	-5.239235287632489
1895	V5N2	0.4	5	-8.91522370934205
1896	V5N2	0.2	20	0.3402547509957614
1897	V5N2	0.4	20	-9.338796022042567
1898	V5N2	0.4	10	15.087766605631883
1899	V5N2	0.2	10	-5.835617435943103
1900	V5N2	0.1	20	-7.858811220533749
1901	V5N2	0.8	5	22.88249058147821
1902	V5N2	0.2	5	16.31179267581405
1903	V5N2	0.4	10	13.23620843282976
1904	V5N2	0.4	10	15.28744961192475
1905	V5N2	0.2	5	0.4564551154337124
1906	V5N2	0.1	5	13.066450841064688
1907	V5N2	0.4	20	12.525641981787832
1908	V5N2	0.1	10	-5.5934092705992455
1909	V5N2	0.2	10	22.63088926754405
1910	V5N2	0.1	5	17.661736690300714
1911	V5N2	0.4	20	24.779950139381754
1912	V5N2	0.4	5	16.080458285132828
1913	V5N2	0.2	10	13.446782930800165
1914	V5N2	0.2	5	-6.703559336667805
1915	V5N2	0.2	20	17.839751426116536
1916	V5N2	0.4	5	16.646069720982304
1917	V5N2	0.2	20	9.028558600433179
1918	V5N2	0.1	20	8.046194703659928
1919	V5N2	0.8	5	21.20005564414696
1920	V5N2	0.2	10	-6.907702213325983
1921	V5N2	0.8	10	17.488648560761362
1922	V5N2	0.4	5	-2.7412395263314018
1923	V5N2	0.4	20	15.036624317212244
1924	V5N2	0.8	5	2.8251127032214356
1925	V5N2	0.8	5	25.716723857836218
1926	V5N2	0.4	20	-12.725940911300793
1927	V5N2	0.1	10	-5.437743477254802
1928	V5N2	0.8	10	24.78995424753917
1929	V5N2	0.2	20	1.5825459314219188
1930	V5N2	0.1	5	-8.942293879731306
1931	V5N2	0.2	20	-1.396265682764927
1932	V5N2	0.8	10	26.265243949570184
1933	V5N2	0.4	20	15.731188035674556
1934	V5N2	0.2	10	25.089530290738068
1935	V5N2	0.2	10	-5.3614213499949255
1936	V5N2	0.2	5	8.164989101196216
1937	V5N2	0.1	10	-3.0012363586669117
1938	V5N2	0.8	5	34.327482093191385
1939	V5N2	0.4	10	26.397301274821462
1940	V5N2	0.1	20	24.519638888387668
1941	V5N2	0.8	5	30.66425797100409
1942	V5N2	0.1	10	-2.154660780521276
1943	V5N2	0.2	20	32.176769214531376
1944	V5N2	0.1	20	3.1549203060443034
1945	V5N2	0.1	5	0.9348466827588435
1946	V5N2	0.2	20	-5.582694417591023
1947	V5N2	0.1	5	-8.985622369206126
1948	V5N2	0.4	10	-5.92791009915981
1949	V5N2	0.2	5	-5.827531882858477
1950	V5N2	0.4	20	27.909912552453946
1951	V5N2	0.4	20	37.933330927660194
1952	V5N2	0.2	10	18.219617262569223
1953	V5N2	0.8	20	33.59768785961932
1954	V5N2	0.1	5	4.781146935852675
1955	V5N2	0.2	5	21.41533898235927
1956	V5N2	0.8	10	-12.546155534020947
1957	V5N2	0.2	10	7.7539128542058755
1958	V5N2	0.4	5	6.988159599061035
1959	V5N2	0.2	5	-2.4414630686527126
1960	V5N2	0.4	10	30.524326228163062
1961	V5N2	0.1	20	0.25983333531330466
1962	V5N2	0.8	20	30.570396991010853
1963	V5N2	0.1	10	0.2857643878687721
1964	V5N2	0.8	20	13.02602898011343
1965	V5N2	0.1	20	-2.0136524725414873
1966	V5N2	0.8	10	2.4640516976171583
1967	V5N2	0.1	10	7.578734203122348
1968	V5N2	0.2	5	-1.808339057839758
1969	V5N2	0.4	5	25.624794687560268
1970	V5N2	0.4	10	2.0737845522329543
1971	V5N2	0.8	20	43.106700358503154
1972	V5N2	0.1	5	-0.8191849193159548
1973	V5N2	0.8	20	36.21496431273901
1974	V5N2	0.4	5	-5.154922523657412
1975	V5N2	0.4	5	30.756232846063487
1976	V5N2	0.4	10	-7.551717314982916
1977	V5N2	0.2	20	4.310400723707694
1978	V5N3	0.4	20	17.833747229372406
1979	V5N3	0.1	20	-5.9389262858901475
1980	V5N3	0.2	10	-0.44119167269929704
1981	V5N3	0.8	5	12.725127347808296
1982	V5N3	0.2	20	-1.9742502581248047
1983	V5N3	0.1	20	7.1597593929115
1984	V5N3	0.4	10	8.293384927063048
1985	V5N3	0.8	20	3.8499919352831835
1986	V5N3	0.8	10	14.465627837888535
1987	V5N3	0.8	5	6.7985934017698995
1988	V5N3	0.2	10	-3.3786224439895918
1989	V5N3	0.2	5	-1.9638581441368235
1990	V5N3	0.8	20	3.7549694491514067
1991	V5N3	0.4	5	-6.015202957778749
1992	V5N3	0.4	10	-7.507244733587548
1993	V5N3	0.4	20	8.302318354531884
1994	V5N3	0.4	20	9.232378514888678
1995	V5N3	0.1	5	2.5360157298363024
1996	V5N3	0.8	10	-6.603507566834249
1997	V5N3	0.8	20	16.91973272741243
1998	V5N3	0.2	20	-5.155743803230543
[truncated: 680 more rows]
