# Supplementary material for: Graded recruitment of pupil-linked neuromodulation by parametric stimulation of the vagus nerve
Source: Nat Commun. 2021 Mar 9;12:1539. doi: 10.1038/s41467-021-21730-2 (PMC7943774; doi:10.1038/s41467-021-21730-2)
Supplement: Supplementary file 4 — Source Data [file 41467_2021_21730_MOESM4_ESM.zip › source_data/figure_S3B.csv]

amplitude	width	rate	-20.0	-19.8	-19.6	-19.4	-19.2	-19.0	-18.8	-18.6	-18.4	-18.2	-18.0	-17.8	-17.6	-17.4	-17.2	-17.0	-16.8	-16.6	-16.4	-16.2	-16.0	-15.8	-15.6	-15.4	-15.2	-15.0	-14.8	-14.6	-14.4	-14.2	-14.0	-13.8	-13.6	-13.4	-13.2	-13.0	-12.8	-12.6	-12.4	-12.2	-12.0	-11.8	-11.6	-11.4	-11.2	-11.0	-10.8
0.9	0.4	10
0.3	0.2	20	3.8219461902512535	3.787710065071394	3.4355047663007525	2.4068749466203343	2.2397100430306693	2.3888371110466977	1.873768215144068	2.7113862953792136	3.2851393244385605	3.7630956618310307	3.20407576182005	2.5776692111446664	2.671865455283694	2.852749652578183	2.7115737809776164	2.1778988340701204	2.2494913222300568	2.2074400784052273	2.557840253144093	2.349215494534178	2.466412354820207	2.978952706148192	2.9495938580693206	2.2096475895583296	1.851350929434176	1.8947440985157726	2.566932008610408	2.811249214713527	3.4843773027296407	3.3221641737723218	2.955183917479715	2.2535660558953765	2.074079216186945	1.7457647554520435	1.6843322865048975	1.2630755379160803	2.1240267888064466	2.4465427326925777	2.2202648455121903	2.15762960143428	2.1780577218345485	1.8529090502441505	1.259039614531602	1.22819679744687	1.5962028193871873	1.349587643099369	1.3308171352465905
0.5	0.1	5	3.0365187829242473	2.960534193002843	1.6401030451563798	1.6330960349504124	1.1181828958972773	0.7990762876199256	0.2902737217643647	0.6430239185255573	1.0788818165851382	1.149748676054557	0.9150228480398681	1.113357793593238	0.6438533964716413	0.8425638551617709	0.8619297513480433	1.130358464562363	0.688505260668876	1.0115277566209357	1.289629790420932	0.7912749012999427	0.8810984733411118	0.8004416908355267	0.42224511911432216	0.6839807642832767	0.6115604785611453	1.1771471468219659	1.7780561084990154	1.1587947981363413	0.8759433352036154	0.7536553980483802	0.5491639013368115	1.0764333585347572	0.9064721919397698	-0.1926395785555428	-0.23474517046655308	-0.04938370825462357	0.4812652014265808	0.6670801605845327	0.42592733045806597	0.5795252709049663	1.104474727962824	0.9978845180863658	0.8272811988838242	0.5149164614802828	0.40528102121331244	-0.026794531156326684	0.18499941216387583
0.7	0.2	20	-2.243127828213943	-2.0674145748724584	-0.8829814171826769	0.10431215945476424	-0.05087711376991422	-0.1620720758955656	-0.16470508516103166	-0.47634656969184164	-0.8133722443169233	-1.3796872614780824	-1.3036398132901041	-1.7668006335236868	-1.8366276937373698	-1.9384918937278002	-1.3830345827381905	-1.4040368729189936	-1.7081511964676679	-2.3011837196246034	-2.372580459775179	-1.4549870505612716	-0.5267999948777486	0.3044897212167257	-0.14072718155593122	-2.288142577277256	-2.7601463059608307	-2.027870232887139	-1.1072334382267996	-1.2397512448135473	0.008355877966735648	-0.1762471396193206	-0.4058814448412704	1.0966917083243999	1.2569061481333392	2.9073492482670957	2.2170233369933072	3.3202568936715124	2.7440983441793207	1.8946051839878777	2.21463583252671	2.5556405818237806	2.939857663858163	1.797332055440691	1.2508340134678235	0.669013253151661	0.7083247065133946	0.7993767193465402	0.5211164337282241
0.9	0.2	10	-0.9073366638055518	-0.7868965754056205	-0.4042781458918512	0.03575997441257073	-0.24632483170493913	-0.1366576122783698	0.14528437109177617	0.23514925938312103	0.0971110316984749	0.1897689999858443	-0.20147452709730373	0.010815909778855826	0.440120326885463	0.01219002235106359	-0.29539514251673893	-0.39396637074639784	-0.22971895625394723	-0.22173123686695817	0.5675617274630014	0.7099125851972445	0.25560837557540594	0.2690379585764333	0.033915307451081844	0.33236857782969764	0.49861956155061193	0.2676437209627096	0.05156489126270003	0.4902846157293652	0.15192111151256427	0.6245807560687098	1.359336157054699	2.232977907497343	2.46811227266997	3.2520751922186264	1.8332544630575711	1.28226525655964	0.5415088456525012	0.6948189391778072	0.3235564774408175	-0.13394434421678625	0.22742060878306347	0.9276523867061286	-0.5357058365586624	-0.7413742320474341	-0.18401478388696546	0.19356647964407614	0.05015621843229212
0.1	0.8	20	4.661456511854425	4.2849153910320155	4.5383221321162495	5.067203211798471	4.747252829256524	4.868110474417179	4.245709625913889	4.266807886851609	4.121929294716452	3.6238365501084644	3.6642495132931003	3.3163031046065896	3.168439468208504	3.9636364516468205	3.2960616991330767	3.4256462151382863	3.878634772447967	4.161138051355877	3.843909977623966	3.5693560464498972	3.2412551413536193	3.7035436287561936	3.4257027638501825	4.223985533151691	3.4399863072568735	3.297403358752362	2.81106044472439	3.881270504057156	3.7879376981783253	3.1680900783404127	1.4345327547314355	1.8404600466946874	2.8579908800105898	4.063605873233939	5.051709452654265	5.687378800415772	5.523337610147351	7.98718924181847	8.307050995288037	9.104116214281305	8.895172202341172	8.769911731540262	8.28744708821472	7.292822446272552	6.853929788248649	6.877590951028083	6.992082556578154
0.3	0.1	20	0.25558623014039483	-0.36625303710195567	-0.4924590093277459	-1.935655441635646	-2.4586492519650136	-1.204626975555641	-0.30127078026259824	0.13743652853004562	0.2138854277162494	-0.2884347587390721	-0.6775803700758019	-1.2230519887766178	-1.339654626389148	-1.7538198272750947	-0.9830566003656998	-1.316436307832248	-1.361182418218462	-0.7802838451047194	-0.59872414362016	-0.5484196964944346	0.0725442994910992	-0.35429500443892437	-0.5731869515229278	-0.61086288006355	-0.14158095559299966	-0.6568671461424316	-1.5007665973793536	-1.4514328179765812	-0.46199305744043784	-0.3005833810353522	0.16641858657192188	-0.043719215161516445	-0.8602350097255709	-0.9516591846752647	-1.6251526926340318	-1.7745445705357383	-1.2459122307880222	-1.1654519287429252	-0.5134371115360494	0.35979428216519693	1.1923016582090469	0.6508279236020371	1.1034766593156746	1.2770644707246674	1.6376299534593954	0.9161318849679105	0.5603512639287374
0.1	0.2	20	1.359738341976339	1.3091414669622026	0.8455166478833434	0.8360049904324853	1.2566209632168608	1.0533587989399678	1.059133146954096	0.6059333017432635	0.6217609643582875	0.18263170730999434	0.7509518008754839	0.4973238510584963	0.6739377418016375	0.24195878062380416	-0.535324704991325	0.9658467653619027	1.8722373107121797	2.4711155948961903	2.179467741174207	1.9803881188179417	1.7727353781370994	1.738783152653511	1.928285998148013	1.1412755004450048	1.3068232161355695	1.24313565839401	0.9628264046457389	0.5319778377757558	0.4114664190015418	-0.48848465259000307	-0.22038777816118227	0.140470414924593	1.575279771493058	1.1768011867080332	1.1678565784299195	1.3611703609813617	0.9731952460916773	1.045020441497087	0.5069568183413367	0.010956003505043554	-0.532659699476369	-0.9384147832861203	-0.5994495862196203	-0.8399321210645496	-0.6379964343293238	-0.39674848199628343	-0.510111658527876
0.9	0.1	20	3.350320114041139	3.429735990494038	3.2425354294069137	3.7242096890525147	3.26173045513778	3.480496074841625	3.9373326670563813	3.803308693823169	4.150892083214487	4.488943401860837	3.770685696521255	4.035961055685945	3.91875992779552	3.955260559718525	3.908256474938483	3.0723504913380566	4.081225814662261	3.697863032991137	4.418797537319477	3.9576792065220587	4.719563047511684	5.624665567608872	4.200344354808976	4.71694786979333	5.189203692832365	4.748949227600548	4.88202313677877	5.279557828431081	5.050704657695832	5.142718615897948	5.760504548805855	4.703391036446135	5.952551319697321	6.001269483425531	4.924048182041076	4.564913870335701	5.447335723823386	5.748807694529134	5.319113396690085	5.36701852670889	4.568581188031985	4.6245773854071786	4.833866810301572	5.212192217979279	5.85049578323293	5.582038337226194	4.846139579375162
0.1	0.8	5	0.9553848282125301	1.044883994687524	0.8436791505010319	0.36445930553867356	-0.14061380938142065	-0.15963734252363793	-0.3404298752382289	-0.06378541773666768	-0.12795771522245047	-0.16292688978450087	-0.013133439348123943	-0.5518137043362543	-0.15456205071659213	-0.22432430236699474	-0.2758179112374535	-1.2294142513308515	-1.6468584510432436	-0.8297788022121608	0.8948471589029197	1.8351751109645988	1.9711467628699921	3.238809039901824	3.216862921853618	2.8350497069639573	1.9119253682803787	1.8265881420320653	1.0550645380773886	0.8476986216570594	0.5693922320057112	-1.6569213016737194e-05	0.31631953418420267	0.08371473232504911	-0.09557841976167936	-0.591657229557029	-0.3377743824647865	0.037013730701701775	-0.03563099243024226	-0.2585876480857081	-0.23881961915682837	0.1702037380849788	0.13301918986060457	0.20729049947379963	0.14698819851325595	0.16980724165031802	0.7802988972513418	1.1335453628444299	0.7725472352338301
0.7	0.2	10	-3.9028862019324038	-3.926636809931722	-2.8817284216094095	-1.2324368561376247	-1.14111853934061	-0.5178272778805706	-0.12491162813753931	-1.086177939453023	0.046336457915458595	-0.8269864370088555	0.33749646082694085	2.605623778309649	1.6850921312523468	2.154743664989425	2.4867167495838203	2.35944701200998	1.3484122059798835	1.7164377130528266	1.8693347698094414	0.643866024605444	0.7558135996764719	1.3488560873656894	0.9312133138792262	0.5026872909220543	0.3189620484412927	-0.3421255230885265	-1.0406844762793241	-0.6441950782862307	-0.5892939799005887	-1.458433597136235	-1.6085312610622822	-0.7237095239914169	0.2717183455137615	1.0577193685370219	0.8773415757585781	0.6279746252942147	0.0488707880040522	0.01967768873373643	0.4459483716692887	0.2385023956496184	-0.2617420764305365	-0.29528529212322496	0.655576395591325	0.46486070963138104	0.0671738068635932	-0.0063128970644754645	0.31754686533773224
0.9	0.8	10	-4.801275610428831	-4.352392175944459	-3.902693909977458	-3.6600150720548754	-3.7651700246623534	-4.339875522131706	-4.358944675020567	-2.995371517025191	-2.401527453790763	-2.744861482855697	-3.5230616935092485	-2.5109242638606446	-0.6202333554698214	-0.549816716153714	-1.0071047968843772	-1.3230585366812448	-2.146646750133314	-3.27153126386402	-3.239241292455077	-3.9358869245097594	-3.85398485420005	-1.612302237910228	-1.6285619988252193	-0.6430652802478676	-0.41691441031261434	-1.545936275963399	-1.4816632762504724	-1.5477387402941218	-2.1590100906647223	-2.930525080710993	-3.614088640579183	-4.6316096629114725	-4.299009932853082	-4.429341534138672	-4.1146151005661835	-3.770752568689886	-4.10937011283535	-3.7695580991729116	-3.8369238995497597	-3.776183734104947	-2.5827632890709253	-1.6586190670173693	-1.196118871543291	-1.9507869319515692	-3.0147631515438604	-3.667781943854493	-3.33767051343645
0.3	0.4	20	1.5998308367536396	2.0424183311562842	2.329461515901386	1.895036580966135	1.7710151393797418	1.327821031388794	0.882294357379692	0.5211137644011501	1.4951192863071299	2.0747321124794524	1.427738648850621	1.257800750601703	1.5325761104677582	1.335665291895964	1.8707941623252253	1.9491684304732786	1.6171473455475365	2.122560120894704	2.0528080653586045	1.6442078253932948	1.7878226166590423	1.577633606605417	1.2163317741526782	0.8146354600744985	1.0484419246968883	1.660782466314373	1.1854878562667324	0.5813305098839407	1.753153080350046	2.902006791609608	2.2837398267505904	2.2169087751132253	1.2549880448525386	0.7077559255603632	0.3751565349326995	0.12803769311601343	0.8649049777185667	0.3544022497609802	0.56342606484138	0.8875304233317394	0.6315563209121109	0.6258905121888176	0.002008268439084304	-0.005929931510436859	1.012742998005038	2.254309235580692	2.189525061931505
0.9	0.4	20	7.453011255315445	7.195211026065849	7.311419927102008	6.762582786445904	5.7806207391499385	4.007254441833126	3.8788058476331315	5.381789024520415	7.259912497477586	5.966379610206047	3.3996048221243456	3.5910143415600544	2.8434481342810614	1.190741030149141	1.576451741461554	4.08044733670377	5.067641121520893	5.477716581459504	6.5562445719038465	6.622250369775429	7.460549009700884	6.729132048347779	7.167480354053097	6.344922961074843	5.0407577809270805	4.878476421712975	4.159819704380013	4.067884602967865	4.123532074520313	5.618504387831436	4.697834439758225	3.986902927738626	4.042557774957743	3.7691989333495997	2.7476458902450247	2.6752024259739926	2.704920505539093	2.6965914684823247	1.8837858596858439	1.8569567577398516	1.7744423215581975	0.7481001389254516	0.8107036954216937	0.9735704766974891	0.8188307800189136	0.431736204332438	0.8030685984587507
0.3	0.8	20	3.497872219700554	3.028425759353837	2.630263976308271	2.2515395247730083	2.237121662201403	2.6759892371730842	1.89555154396011	2.0169490163165165	2.1096129444775613	2.2342093272120565	2.9627115454782995	3.9524642118208533	4.366430852723951	4.410820990801426	3.904102916901067	3.4423722995774426	2.9374538160892456	3.2750377128884622	3.628193887795831	3.5025323007869673	3.10709885969095	2.7266045859351777	2.562079154744694	2.605959096431093	2.610179763116463	2.637041702643998	3.3401147564866704	3.535063163745207	3.6424641161087834	3.109881844218947	2.7953334189193555	2.3914029591369967	2.121165914236869	2.516946279388648	3.1619923044358274	3.936849672276125	1.7801560650584065	-0.30294523130031337	2.6460627346476144	1.2070360595365344	2.043161713591971	2.743918175023211	2.149004504664518	1.101641466748589	0.718985957667158	1.1322360592237715	0.4195176463920518
0.1	0.2	10	-0.02519876449210301	-0.05119188062511171	-0.4803135340850275	-1.45232222807671	-1.541044177047496	-0.24761446670557063	0.9203484760987237	0.9989018295868703	1.3844218232498662	0.5759504337804913	0.9475636734320148	0.6641152969007464	0.24491853669236718	0.4177586948370191	-0.09695375711100951	-0.45759600925467225	-0.7705452834526199	-0.9071780486065961	-0.33141913809298273	0.012080999118310842	0.3771855504326993	0.36667316359570634	0.47857410899430874	-0.05065774031260162	-0.16831389477637515	-0.5233092230997443	-0.8625093210382317	-0.5498708720315761	-0.6937249409163826	-0.45115531813941345	-0.43583302915300237	-0.142215281612053	-0.34097676434963375	-1.4488421533806815	-0.8918458785224885	-0.6798741856705419	0.19839580949097524	0.5195137941574473	1.1375250018788705	0.9091115237662706	1.3211025716636584	0.3117268161958293	-0.17311810333436028	0.20420983451806762	0.6109420400000118	0.47500455596130564	0.1417643752108262
0.5	0.1	20	-2.884194119804164	-3.132016849782488	-3.073827578329656	-3.024932462432048	-3.008496638196874	-2.9400451789399824	-2.833345336386813	-2.203179280493856	-2.2292164401937526	-1.902313146087252	-2.0027590507068993	-2.343296826807844	-2.5670093845654094	-2.1542875251015516	-2.810114926104987	-2.3095187152666767	-2.302492617715771	-4.863347029579828	-5.078951541335329	-3.860696780487686	-2.129789999729283	-1.9243514215161213	-1.7249865516478877	-1.9447575714447396	-2.3040744068777173	-2.4186886786150836	-1.6387498092954615	-3.979607103820811	-5.789065138349244	-5.236282988183362	-4.1146601694102145	-2.7751446891203386	-1.6815968227350169	-0.8435375232556623	-0.7777800067016187	-0.132742367948552	-0.24621840342963708	-0.5990540112586871	-1.5652577569092614	-2.063750141299778	-1.5586592193545101	-1.0704804098372733	-0.8497549833686691	-1.595048162445309	-1.6405261890327552	-1.8609290844737103	-1.9398686273097354
0.3	0.4	5	1.4988011551643297	1.035672148444263	0.357241639021467	0.24532915021404733	0.2986887554751121	0.1281045926923099	-0.3455398644264136	-1.1344886626529416	-1.1164370417435237	-1.4440674991500089	-1.8514737801566241	-2.0130516319522087	-1.727526575504939	-0.9676770410290487	-0.6092783787340039	-1.141810614752771	-1.418413731223211	-1.1693671669447099	-0.34548894627977234	-0.5577197358244064	-0.7104616734371518	-0.6528522863985131	-0.9028159466408852	-0.924040262145823	-1.2826813350448276	0.3290150574170241	0.45159719118359476	1.7032064164954477	2.301121185601616	2.389638564617144	1.083746070496332	0.7124584341561899	0.24113931653748466	-0.11037572705392051	-0.03469438285409865	0.18004111978061133	0.3803950631401136	0.3155362221797162	-0.06166537812909212	-0.5482589042645571	-0.07917875785416584	0.8266986625499868	1.7432764737682191	1.2074605704713832	0.35311121801061063	0.8790623053645987	-0.17210721398858198
0.3	0.2	5	-0.3709464583580768	-0.05164604315760357	-1.107663280207973	-1.1570965492772132	-1.6670964015327456	-1.8406248468238857	-2.092209077553818	-2.0726776093623585	-2.030857252975835	-1.4219602661676731	-0.34120561830684437	0.7670156367109655	0.23181121408069316	0.17455051879333894	-0.6805479022558814	-0.6862150568350245	-1.2445718175769969	-1.3247908425387038	-1.4464452448932832	-1.9151100000158436	-2.2999161830084773	-0.6547935503403153	-0.2796818652617219	0.043403681639091474	0.313875907469253	-0.13704507233586583	-0.16541887714552672	-0.9160886218749198	-1.3718078123582416	-1.3770142129536538	-1.6672603084683288	-1.3764717648954417	-1.0936977415054798	-5.33013906001932	-10.23301752801271	-15.438387006482344	-13.942669561362791	-11.784692319244826	-9.841602464571935	-8.38208572482597	-9.439094856196519	-7.458074159450419	-6.640533126553848	-5.482327643580234	-5.3165934938681545	-5.9654833103528375	-4.009145914346789
0.5	0.2	20	1.3248435560089291	1.1175462009553314	0.9376035180344644	0.5853362555905477	-0.8068595508040914	-0.22725507592500094	0.2901425684099195	0.957069355582945	1.694043220373615	0.8995265787483078	1.0221674249520447	-0.04195346476501527	-0.009464084760864466	0.302836221840451	-0.9411984693302173	-1.8310322621242534	-2.5257734519402675	0.1329768307947461	0.6332615994616333	2.31031375354317	1.1038374501578403	0.6411238226074971	1.9735584457788917	2.802686880167414	2.32214893465013	2.305671031001893	1.3306265645040156	1.0414771258240165	1.9621708180314101	1.8090870318498418	1.3426740879791623	1.1953442206677778	1.1879067399258219	0.6686843275724641	0.7591509958322575	1.458479881609648	0.8771336816743087	0.212637058967303	0.4520012969999101	0.7616635977655761	0.7279283080783898	0.6115900437056752	1.2402532445404546	1.1875013964119603	1.696965581818091	1.0236775278930565	0.8825965385498336
0.5	0.4	20	2.425119873077051	0.8639274067959661	0.7494318808386708	0.2671086958372939	-0.20258013600994218	-0.9115364720063468	-0.712213334008382	-0.9392493630138858	-1.0719550588684683	-0.986115706136772	-1.131604772993171	-0.5998896502051281	-0.5681513608328714	-0.9115328056880827	-0.7584057471846393	-0.2009462047263213	-0.77501038593347	-0.8965119944549969	-0.6853714663554058	-0.715663366645586	-1.0779224854081235	-0.9555008571454664	-1.002483095377542	0.022562201507327018	0.38024080502404445	-0.28683468837411397	0.0853839687621587	0.3149095935438311	-0.014807016389639216	-0.10763013358921114	-0.489982569260647	-1.2838668720237223	-0.6711246956995893	0.0016761453224916067	0.03962073795783283	-0.4703169851844109	-0.629698452407581	-1.4027814291068523	-0.7647653863162134	-0.5570448752003614	-0.14603156854659005	-0.147641051776219	-0.30785816412058864	-0.18303484173522122	-0.322467195004279	-0.3795999171877469	-0.7246763687137445
0.5	0.4	10	-0.6102937936098272	-1.1389169200144096	-1.6346058317554082	-1.709215101327871	-2.3100434425533223	-2.2463141891374647	-2.437425309701524	-0.9116822237925959	-0.029096998980946864	0.6561119063913026	0.7456464405935037	0.6305100062035365	0.36404551891256176	-1.0356419764073763	-1.776653262830223	-2.2822304719304327	-1.0775284545634207	0.620616998627824	0.4848957940703542	0.4511181333841847	0.16834361062200287	1.188918452261703	2.448842669256649	1.425908493934216	1.0246653354721076	1.1651848828478961	0.9094792543813242	1.426090240451856	1.2456540949141583	0.8555952421012165	0.19992711191758872	0.392880962086835	1.1322743153393446	2.065547590071617	0.6777869112846986	0.68934433686006	0.5049504781715228	2.488919256786886	3.673627086733646	3.350507330788247	3.7218294912184433	3.152893446606015	2.815535978880135	2.516388581062472	1.9389240497792741	1.3195125455048924	0.8247115702798027
0.1	0.4	20	0.84907012944673	0.6456108866365611	0.6531299382269395	1.4025983456184719	1.9843781259452982	1.1854616278602208	0.9823027428059135	1.0355908250467962	1.041839495053381	0.8311793799045546	1.3214188446944064	1.5831609012456767	1.2165053374991857	0.7133057378276817	1.415081371355555	0.926052120558353	1.4611735285992609	0.8424412181231702	1.8449113204763563	2.3630607355943027	2.6515045576474137	2.1317476639807325	2.2932968356422947	1.9737276446835779	1.5949434184921358	1.0980543902815896	1.062917424074172	0.8433944683688139	0.9267325149238559	1.796097427995889	1.7005272568201661	1.1350052936936663	1.573008141055567	1.7468694625758872	1.2964813588380792	1.5609373201337604	1.1542602911216449	1.1824842121535113	1.574516801071752	1.3318085336865266	1.4695476092057476	1.8494427432526237	1.4611758123919714	0.9065016351322299	0.9296041055466588	1.0060741281289296	1.2164117719202352
0.7	0.1	10	-0.582363908076033	-0.8276751440989614	-1.2052766694700807	-1.1522018439756323	-1.4292129779549043	-1.4440587580027255	-1.6490937757138795	-1.3908267472536266	-1.7865295801008756	-2.0680845901208755	-2.08699697003982	-1.8936464590433104	-1.7604855217119137	-2.1117147247952914	-1.860029381717311	-1.486869783528448	-1.044936726470226	-1.3565335484884997	-1.770456804753323	-1.471821976161138	-1.4700174727201443	-1.4780319381802087	-1.2008723091042839	-1.6709653363878232	-2.1503117873214563	-2.1275433026875135	-2.2100664438615922	-1.9801400683015515	-1.9375910502376712	-2.0079175346153306	-2.5164239954155363	-3.6692260310014717	-4.07706452830638	-3.8062088896421216	-0.3056633848592014	0.8725445382137735	1.4576425121970402	1.1952913219100338	0.8095778447514022	0.5302975629273163	-0.05731531434712167	-0.3569509369718986	-0.8984781030559787	-0.3168214301079644	-0.8768472700915311	-0.7740261275914975	-0.43586511357479196
0.5	0.8	5	-1.3927759214945752	-1.292820670399209	-1.2829646364625091	-0.3302640236238119	0.35408534147906323	0.5142201701767846	1.0315512777066544	-0.7469318414868837	-0.7321600193427571	-0.9290758186962478	-2.1126314500954066	-3.2719828962604396	-2.25584288489037	0.2933066276216749	0.6808290267471051	0.917892025857725	0.9692598263224284	1.4800295024423917	0.9514517535054949	0.53935340411212	-0.16151561739630438	-0.7939251848684279	-1.2903984225266498	-1.0799752627447958	0.3053702372538112	-0.09600675306994333	-0.18866185305944327	0.06295215014662858	-0.28747612044662674	-0.7113879581089435	-0.652115256226196	-0.7176524746081299	-0.4813801105571258	-0.0624060103916122	0.6168406431749673	-0.2237786457844777	-1.1356742070200454	-0.9366253630314674	-1.8727147608885417	-1.9290532682550037	-2.33372904341563	-0.4985333221916619	-0.0028994983751857717	1.423653123902426	1.5511650681116294	1.7013902137593817	1.5667870519725966
0.3	0.2	10	-0.8063935396145325	-1.0225628520195613	-0.8412264043435158	-1.6153396648641376	-1.4307432992837619	-1.7156006815141893	-1.494325860136442	-1.7649603532325955	-1.2063963065498768	-1.2490101962550995	-1.3097336216776228	-1.1366751026201314	-0.8312586311594004	-0.5066768092855796	-0.02670619572663213	-0.09904637559981211	-0.07711899230223196	-1.0985186510518616	-1.1245920091255641	-1.3104440847214534	-1.9049091379367837	-1.7248417725218275	-0.5947050589992529	-0.16248403694517322	-1.3237361376490924	-1.0734801529567903	-0.8994690849762463	-1.2436564020084262	-1.234918104222018	-3.0068184074958566	-5.503817131736014	-3.563867865250444	-1.2779685882081822	-0.6899646454292991	-1.1100558066883934	0.7866106112745825	1.7206470371015854	1.3646576698302937	1.0483653555161112	1.3619839910595886	2.4050816502831225	2.3662928223728557	2.8811410348343003	2.327634948015927	2.112354589379933	0.08878613076466024	0.5353831339222097
0.1	0.1	10	0.6306225849714906	0.9690399604467217	1.6891784774273901	1.5574261559475389	1.1884452576268956	1.141426313776762	0.7457297318048148	1.9727882314091119	2.1664064096843703	1.4763219977069753	1.211661992021746	1.5720552099573695	-0.1593058245733232	-2.270371600946504	-0.9135547096252168	0.9239962561405832	2.268040953601229	2.438985191905786	1.8519293632229221	2.617484119802498	2.9463243747771486	2.555227360649951	2.3188943496725045	2.136663361832319	1.5606090169601146	1.4210814426089229	1.0275804946030433	0.8467091351470515	0.8401974590832424	0.279600947528337	0.3749971601755533	2.1562197945560513	2.0733759124914855	1.760830338839483	1.3994632041059418	1.1540683509841756	1.1949665836602748	0.6608917536556191	0.62589475157408	0.9694891640222352	0.9113029772788792	0.4948630516550878	0.5997797145775081	1.3538626303277823	1.7612553099488935	1.3599518336115608	1.1533527897439768
0.7	0.4	20	-1.226158502635215	-0.3170978402574036	0.785507030701055	1.4431940439956321	0.4874239099009259	1.4470734191078236	1.2511731308381968	0.7217729631300784	0.6389662615871288	0.4925608643930701	-0.13017532193447323	0.23201724532664514	0.27680784009068304	0.04019741819151079	-0.3878847522270661	-0.3819454510140474	-0.21016166150326399	0.6365479685006648	1.0577803120616807	0.6710104572621702	0.3041028889933841	0.37124738054704665	-0.002736344877831698	-0.030745217450999007	0.21349654480272307	0.32728318845084914	0.4364775010944726	-0.3287990794104303	-0.09949939817006737	-0.053196674470001426	-0.7426878820256917	-1.0776249624615133	-0.882739232304047	-1.5485070659925384	-1.4975392351768875	-0.4612022873490531	0.2616909695782823	0.11437755198568311	1.4801999283733807	1.2900915161706763	0.6470101757273454	0.8083300203323773	0.8633224659984364	0.08862387095399527	-0.26492272629492675	-0.36387354884040235	-1.1176106040204417
0.3	0.8	5	0.5797576172110155	0.4921796571949102	0.22147981138063244	0.4731618455019486	0.1627509901969546	0.36236938345939507	0.31970597433200965	0.37277671083928965	0.4736451878676462	-0.31277458039397743	-1.6982876550385413	0.1765767339207116	1.3485244846722964	1.094147322843554	2.409369819100732	2.222686204904079	2.2720081337433697	1.819374374739013	1.699557843785371	1.271614102312384	0.6984904003982138	0.874716858903227	0.8565360734229017	1.5168204736471012	1.299673383658515	1.497515664748036	0.9544353644326833	1.4520129630435719	1.418323219393855	1.0236838289333008	0.8519341076916902	0.4622535819529787	0.98185170076394	3.01492537870233	2.5000807236912976	2.167715158391516	3.16565303422702	3.7104355002551728	3.77798490919821	3.0362438836050956	2.5506295258334006	2.2580130570510875	1.9290299313131243	1.7349516347110807	1.9950014112628338	1.2137515200056157	1.5061777146481035
0.9	0.2	5	-1.6912509469741508	-0.31147141728624206	0.5859503979015415	0.32273709227918346	0.4235023289914608	-0.312808955582355	-0.5985214099003997	-0.9264891805649142	-1.0279063724305502	-1.8288887015823292	-1.8155262605185385	-1.8172996829793817	-1.6961749741568894	-1.932872169338566	-1.592392893669171	-0.3165520910999078	0.5900830889917614	0.3381283244110449	-0.8141796809601658	-1.269106551318231	-1.261385784712303	-1.1850384443400372	-1.7181437180540087	-1.7310295533278293	-1.0688512510839274	-0.3119181767491881	-0.45438599230436694	-0.19033418160918814	-1.4695787513442582	-1.1296409635675388	-0.47278939937405084	0.2298320775273055	0.021549900279751455	-0.23429965096886463	-0.6451783482498854	-0.1558133579318337	1.7562843997312712	2.401734020715409	2.8197051206563373	2.8774087304585123	3.4948565666598483	2.1407284116508265	2.2880490333995454	2.807617411367332	3.0533815679380467	3.3151578075111843	3.0375397417491428
0.7	0.1	20	-1.5331689406054352	-1.3132175635984566	-1.4188565538389497	-1.6806059624616125	-1.0061058909055305	-0.4851588158917508	0.11696297438024317	-1.0953701307304584	-0.8553383417093272	-0.6637359420472393	-1.7655052256808546	-1.5769455990983658	-1.453110234945811	-1.2113822266954344	-1.728759236668708	-2.000519837345607	-1.6302788593193895	-1.6981914197142487	-1.6756262464878802	-2.049360291938413	-1.5950146061651367	-1.137375243755045	-1.6012259869873446	-1.7192053950081174	-1.313832526688742	-1.2494677733411805	-1.6086815098025937	-1.5952208998219817	-2.4072667084237906	-2.027639227063844	-1.62206545922281	-1.598775890050618	-1.009151161798016	-0.9228754467093552	-0.946302648625462	-1.5487555065316485	-1.596389941094671	-1.8809018086867155	-1.6055041648059074	-2.7011187985160205	-1.5719559229772528	-1.7990638162059156	-2.2291589144855806	-2.4574647033001895	-2.5316716997851074	-3.1064197501270314	-2.7417145744423124
0.9	0.1	5	-1.2062257629166169	-1.9886488780379494	-2.628483183444189	-2.7337098308574923	-2.243279825688134	-2.5533937430789706	-3.2971857498012866	-3.859437787469375	-3.8058369833645997	-1.935972547892277	-1.2818595910826787	-1.2551128279775128	-1.907107201732856	-2.690373241437868	-2.7359470618314816	-2.9225342391777787	-3.812496837576248	-3.2830988288536957	-2.8375381101619013	-1.4531888682728606	-0.9962076855126156	-1.7043934614432459	-2.2206551094592015	-1.48944214316802	-1.085490768597836	-1.26088666596101	-1.747680960761329	-2.394215336898043	-2.6078902025587496	-2.633011174572715	-2.415531547438732	-2.4382176931833186	-2.496585245577691	-1.3901632947328864	0.11097790599789903	-0.9993487053109789	-1.6094836202719591	-1.5753778414289883	-2.1018630406592678	-2.5391798269018295	-2.3833680947412006	-1.239685096394041	0.2712497519891315	0.9611212850564783	-0.06082159999174053	-1.7469537966871798	-1.596264160346351
0.7	0.2	5	0.11808055375745141	-0.2526474334884057	0.736022397663703	2.4104167487567736	2.977211420564956	2.9361748853886382	2.065238668459287	1.5439461659392038	1.2933127233762747	1.5956642541917745	-0.28099393381810955	-1.6814582174872328	-0.562807412172944	1.2309932111631383	2.873201915317665	3.851276902870154	4.541729319166521	3.64197493423012	2.885383945956704	2.6896782793095753	2.2987684957404753	1.7785863075428523	1.131169302371461	0.6702864071946237	0.4200887127823023	0.1965725345230993	0.7750598976377745	0.7387715754142476	0.8370341531849732	0.38377115245941695	0.24202580973671672	-0.2625798673571609	0.15923580867460885	0.8282869430425848	1.1399887116979528	1.1126063518410234	0.8176330423823401	-0.27982621004500174	-0.020215378379191407	0.5058987757587943	1.7715905968737928	2.5077580595448836	2.269141926615305	2.1990411707772353	1.5920335543385988	1.38042276115263	1.5190806344287466
0.7	0.8	5	-3.803185356698094	-3.03300342347562	-2.8365282796385856	-1.9908003797558536	-2.941377441536588	-3.323701459454611	-3.0229890847454897	-3.0913963353906837	-3.305285115718661	-3.73614235543576	-3.2306323809895474	-3.6181565930867805	-2.3806376446506476	-1.6359086946932848	-2.6497269490499633	-2.755111131826496	-3.215363295125414	-2.4192417711449536	-2.8925430995826957	-3.4965096632324304	-3.6682374550343297	-3.284993402643366	-2.6292779414958716	-2.1632743719579395	-2.4484342444664406	-2.481652364926603	-2.7413773182056076	-2.70348444658444	-1.80124080094906	-1.456499613658238	-0.8612152082549756	0.2815535314415598	1.345754380914471	1.7522695594012987	1.2731417555200295	1.393491184351845	2.1734740501166954	1.7615010994809666	1.4608953706088244	1.7514175452524512	1.452041524108381	1.9500556238789528	2.087354510773139	2.2725848742234405	2.2374615810620924	1.6459701023352693	1.0579857467206324
0.7	0.8	10	-0.09159052833972225	-1.0263053963972197	-0.9816473768474054	-1.5426770585226137	-1.8751845476431868	-1.7351873925291983	-1.1535334899087673	-1.297320812982818	-1.252604703707675	-0.6781639879695973	-1.2290044042197792	-1.4640970415662764	-1.1702411890524047	-1.6754013027394166	-2.9827594039407614	-1.8123412505659786	-0.7896952164986573	-0.7813018490270167	-1.7339912490688363	-2.1462935415146376	-1.5399669141001624	-2.8980200196604073	-3.61719879269549	-2.1242220888568255	-0.9218033067176066	-0.6467374522265033	-0.31443358406205846	-1.1430518896453918	-2.2224384023814707	-1.490394238573714	-1.733481720405976	-1.950703745066022	-2.625141828486292	-2.6172576960044296	-2.2106884250423633	-1.7871199606665158	-1.2574938439457526	-1.800642592447815	-2.1629710189740052	-1.7734155976621224	-2.278426163893144	-2.1924379679769004	-2.418647997934329	-2.093516518627922	-1.4391677922882593	-2.0124563146037815	-1.9405601365562433
0.7	0.8	20	-0.2858115337019882	0.18519519482531166	1.1095323562186366	0.35470355900042705	-0.04309788968714656	-0.09400403835998361	-0.3506026366270447	-0.09447566383404649	-0.9661341535170038	-1.3017497995938498	-0.3547824526104648	1.0301962079965392	0.5641958118819588	0.5185933259449769	0.7454565431851563	1.0526052613962804	1.2138082936528747	0.9284883265211903	0.7857507394540022	0.18375989852555108	0.03071171095966463	-0.1312334381056246	-0.39756063872664527	-0.3111876127639164	-0.29325967381495843	-0.10928784657926371	-0.27474859395866247	-0.1502580954646362	-0.37526863083067497	-0.7386394760936099	0.3752087173482579	-0.018276144179708353	-0.01648919695888651	-0.0820607202903858	0.18543438300206105	-0.21706291560695945	-0.33939146747400173	-0.6946628809144499	-1.3966831918126985	-0.25202127074237524	0.5489590386764434	0.7174583564481196	1.030814548480194	0.6928908165288306	1.0435708589232178	0.548980592277502	-0.35853752864106525
0.1	0.4	10	-2.097725694395109	-2.201415730618521	-1.9946809348261922	-1.4083211273245695	-1.555358738593597	-1.3378708079105763	-1.2492037489467975	-0.9423734722342232	-1.3808409460930164	-1.643244799841014	-1.335156935952412	-1.6285444273524377	-2.5379463263765416	-2.669221483754086	-1.9268662020506753	-1.536751845659012	-1.1609963062756492	-1.0021461353736356	-0.5597855210597373	-1.0985763359039424	-1.4375069434558583	-1.2082437986739478	-1.3904446198354918	-1.8180679946482172	-1.578427509858173	-2.374082129637884	-2.288207217641812	-3.0312058667040986	-2.3341020604715084	-1.0172603897279657	-0.3143491246353136	-0.718870985857393	-0.6311120585641277	-1.4701267567623546	-1.9564429656890354	-1.7684334293113722	-2.236149769795432	-2.0068098219871615	-1.7464495437230596	-0.9776509240220719	-1.2037281557385597	-1.800534206953671	-2.1111119187594483	-1.9056439666967009	-1.8391908653661915	-1.5866539707916445	-1.2797895987258983
0.5	0.2	10	-2.059446716411472	-2.4787294046968356	-2.9178472955321553	-3.43968297487271	-3.7188368005192984	-2.42739138857479	-1.3291569700530488	-0.8790320964270819	-1.1035833820132552	-1.0464232111949343	-1.2646516017234148	-1.4557141264902782	-1.7760768852736106	-1.646204089836715	-3.5602426839694488	-4.009172772825863	-2.5914059986347553	-0.914474865055027	0.12069859488740065	0.5833851956020766	0.41281590962921655	-0.2378817456463338	-0.6079923266014191	-1.2406033410612594	-1.5643448999105232	-2.3693509753773583	-2.020363146139161	-1.8435131953290096	-2.0409717748152474	-1.837223883677055	-1.6359861690734476	-2.770605221644118	-2.6294118682472742	-2.011038370902483	-2.2446856116840053	-2.2128283011900294	-2.511008761951487	-2.848598669470448	-2.3638500443706505	-2.175601225072768	-2.5956232563178503	-2.3892050405565897	-1.8140253741986498	-1.2133680516122922	-0.5763579893966551	-0.07204638629040971	-0.5184372372692678
0.5	0.2	5	-1.244993323848604	-1.1666386642807538	-1.2860414821517736	-0.9822690544768591	-0.9393972162541928	-1.0630144547753275	0.16943561458192846	2.2782978659778763	2.5104728957399516	3.8547128735948206	3.6173912328661686	3.978144557899853	3.825883629458289	2.9917272630134164	1.5670932285784431	0.580936356132085	-0.1695416930391218	0.011738402090983868	-0.24213499918644743	0.16012612896496137	0.33973160586225504	-0.8930378612213303	-1.9686203719297026	-0.567635127346918	1.5873365761345894	2.7879594713286338	2.7846885859740382	1.4487001637730543	1.8097448342870592	2.1232021187898766	2.743073290961348	2.4726280676216703	1.451158409579108	1.5583632231268467	1.2360441532774615	0.8939626003628405	-0.07316894462998391	-0.20697668396876168	-1.3103772863778431	0.18996304672185715	-1.6553877270631574	-0.8683310473892192	-1.3104209060978462	-0.7162065202478374	-0.5536234814984056	0.4584890585677215	1.9857638715012627
0.9	0.4	5	-1.1540105252807962	-1.5153262773624903	-1.4304995147684565	-1.376197476870857	-2.1557333923883135	-3.1518875276197633	-2.3854675082361183	-1.3906298397810275	0.2754045736064654	0.09268604155006699	-0.22512887984930785	-0.6299675607378958	-0.5375171424883689	-0.743899025668199	-0.2768378140218175	-0.8045328041382334	-1.5536468426662964	-2.6062167235623406	-3.255043884450714	-2.5982241954552165	-1.0249394616027274	-1.5488262182421266	-1.4733834316072176	-1.6168766402867192	-1.9545290657708136	-2.715117148657825	-2.9322927987184784	-3.1128497167758695	-3.6873149684661115	-2.804200189886288	-2.832815325672641	-2.900146707676015	-3.228447813879214	-3.350620859907295	-3.6432749527108825	-3.3807423531252994	-3.3322413767717194	-2.334836292218924	-1.842158054457812	-1.8312270590498798	-2.5241739237992533	-2.8554922487002585	-2.7865964442419795	-2.861164343949568	-3.2382858615483343	-3.4864497119152986	-3.0547862531556405
0.7	0.4	10	-0.6679470139275736	-0.06825889466455237	0.11548511326196831	-0.8321191063154316	-0.5970994845623494	-0.6648940610636629	-0.6303596958607898	-0.7819191722947352	-0.09753871270983439	0.1568427208729588	0.24529830576959455	0.17799608785585974	0.7701650434711524	0.8037227764680495	0.552022212993208	0.17474263783719834	-0.08867458650847482	-0.4983185965382546	-0.40434324318415804	0.08091742876655417	0.13479742743736267	-0.7478645790328073	-0.19615084746249067	-0.8128392408954852	-0.45818661378740444	-0.28302553796802954	0.0361437221894505	-0.7105022805015864	-0.6780399673070718	-0.8828633230163945	-1.075331399039328	-1.709268652625454	-1.6736656667875707	-1.764624093139119	-1.3474496450625821	-0.8506879247468078	-0.6333292581772128	-0.912060159371606	-0.7075328788849475	-0.7534777414025058	-1.1411128977876785	-0.7725306685370299	-1.0080965584109123	-0.9946706060371895	-1.473337347385268	-1.3252018026011285	-1.2085365611666106
0.3	0.1	10	-12.979378008654493	-13.70320695530566	-13.568023250884423	-14.42623606554342	-14.992450780072133	-15.513335606587447	-16.04462748166047	-15.050269926615044	-16.136663108212872	-15.51637864109108	-16.74934262350645	-16.212363341261394	-16.13152479391158	-16.187330902928778	-16.215215071860115	-16.348235606109156	-15.956985724812824	-15.804771549281952	-16.024818719838834	-15.062383178616244	-15.726768252351278	-14.984142002547685	-14.467692425274407	-12.30487471736302	-12.983746303361755	-14.742859179904585	-12.409487676801447	-10.010477303699872	-11.657712949933043	-9.245308005692223	-8.057988682581723	-8.195807759824362	-9.29903613115215	-10.6491173312712	-10.659078745185823	-11.683433461991783	-11.684357175576721	-11.887859126800805	-12.990793632750567	-12.720150382746354	-13.1644715540437	-12.61686375601063	-12.951890365850389	-13.048191756441312	-12.297130499199454	-12.463048705591063	-11.989462663552743
0.9	0.1	10	1.4692522606535903	1.2386247147171474	1.3855702918912698	1.029617882677357	1.1632404105264555	1.0091698359533012	0.15695668007806773	0.5235997144613833	0.7927673265112247	0.3633782295902961	0.8024647466221211	1.2757757247417345	0.9614556975567439	0.6904471096490283	0.599366423894935	1.1459373203228012	-0.18766907999118132	0.46660685906171295	0.4721581589298012	0.9779530018642504	0.5358711573664152	-0.43222123280588676	-0.568475712554033	-0.3117352467234298	-0.4416834687591802	-0.23148295275564124	-0.19321252651306509	-0.6559762323360019	-0.04184189761051016	0.9230908156085889	-0.2526528503022263	-1.2587012851814734	-0.3957572901399544	-0.9223310179709614	-0.2643966721662423	-0.836427459102353	-0.6431612227851673	-0.8051077127459081	-0.5582644457426795	-1.0156899707329359	-1.1355578401032318	-1.9578540696670075	-1.0439559049971336	-1.0194173169456064	-1.1147929984198441	-1.0806510684585078	-0.30618127681465523
0.7	0.4	5	1.0803042648801124	0.999716025807615	0.5472887155191017	0.23952000625907033	0.11348758609662468	-0.14509127611562178	-0.29952288597199583	-0.31355220194836875	0.17223153661882407	0.190092959035141	0.6840769511006499	0.9923979116586992	0.619053411233935	1.1909149903877108	0.7408136599784569	1.2422642425221397	0.7973318086909558	0.1558193610818961	0.1775545491412629	-0.41224875057223187	-0.3556176154505124	-0.5954771148551998	-0.8038987245746654	-0.37557913504130624	-0.14028910769087588	0.9172901842559753	1.4235039501027842	0.8823250058089371	0.7756076902660283	0.2851162660245308	0.22353042883311502	1.0846012679140102	0.8214344352476672	0.7074868883554188	0.7824390462959911	-0.06842362816766467	-0.051773868083429875	-0.4934560429477983	-0.36032907204374	0.0522650856027127	0.5673114166286268	0.8637822074105515	1.9405076005826913	2.17735838484856	2.0897973540743635	0.884662648727101	0.9701141208853272
0.5	0.4	5	3.4054034820380252	4.025410579542026	3.8740913252487985	3.2549008024503507	2.949157336941397	2.4159280110311556	2.369347786523548	1.3798580212062177	1.7694938195828342	1.502222223523745	1.5053577378551353	1.728102602023796	0.6203652989717483	0.2897509398641205	0.9504835994749783	2.122531136568412	2.563118297672972	2.4239423745322597	2.028523334852281	1.4701422637157293	1.3078907061270115	0.5303712005666341	0.47119181568631063	-0.02107086034109784	0.044742669026092585	0.1791591397434189	0.3085829673886593	0.7077271312162168	0.9863043657879302	0.5628940226432775	0.34436408934870144	-0.09819747152889136	0.21801078850101874	0.12886612792082985	-0.4610263358251814	-0.7421446532434572	-0.8240061873033824	-0.7977906403272357	-1.0367996804430248	-1.0558772492984758	-0.5129382782098304	-0.3065244796116673	-0.7154194526112008	-0.9658330924758189	-0.8920719668766992	-1.1299434425604318	-0.2555425547486294
0.3	0.1	5	-0.22882091913450608	-0.22412257852913342	-0.11031298525993805	-0.691724607781552	-0.4973665372868936	-0.42706367629378406	-0.04690564891339477	0.4555834554048772	0.13544959672991297	0.49563001154699293	-0.17051745983567912	-0.14552181775502504	-0.3423360751938702	-0.23882680753413865	0.13948597971759114	-0.21878336231445417	-0.6546990686428131	-0.3759137660764367	-0.4094959230323383	-0.25400435986486514	-0.0026190904982570373	-0.7721025874659375	-1.0935446596232197	-0.6440949187710743	-1.0230771323826247	-1.236140241561941	-1.1597183418206782	-1.324398008825014	-0.5948492028698666	-0.8051237303973124	-0.9090832642577453	-0.04549268662442785	0.12359133026460256	0.07408545644116771	-0.24824133158844575	-0.9446503005193847	-1.0619052818647816	-1.7586943896895946	-1.4190681664221216	-2.3751379391587477	-2.511563623064802	-0.38169523202776645	0.5296672947186778	0.7023071820941453	-0.19977321773282597	-0.5055205195632482	0.23416268399654427
0.1	0.1	5	-1.6262157095750638	-1.676319406978834	-1.3424051580088303	-0.2614062995156985	-0.5952346428378803	-0.5180016919061643	0.23831770523187856	0.19101695216212988	-1.2072584752537807	-1.1232229749127214	-0.9722703172625984	-0.44918577589822917	-2.4966462530730524	-0.7913575529630918	-0.07828953589064724	0.32632229000026314	0.4648503164117841	0.32867519657800415	0.7490359359615724	1.6222070260149195	1.6131865022817493	2.5585193101103414	2.5665659370358753	2.643228297548518	1.8127719686630854	2.037242361012815	2.751547738078642	2.161472319317525	2.7159022724029995	2.56144149137387	1.771977245069536	0.144696400182454	-0.36008332650345665	-0.0014445824154734055	-0.8798593576891278	-1.0276451122848016	-0.6571235040644581	0.6056427252098047	0.4312585118304355	0.1906856021520582	0.00454746765069558	-0.1867245601069527	-0.5035903026712987	-0.49830358027983834	0.03812886047691677	0.8162218998516693	-1.659245515090376
0.1	0.8	10	-0.31308783760954384	-0.5098124419291139	-1.0330595528902222	-1.4132011204408457	-0.6427970996231664	-0.22944286546446335	0.3489422295851483	0.03418793239188744	-0.6411425294357684	-0.7346129093551923	-1.2926330262854293	-2.9618691937250645	-4.888750494354213	-3.0956946031828494	-0.5717507490112581	0.9063280209772984	1.2700334868661542	2.7040340236600287	1.8486611198730287	1.5534461209390855	0.8444656136499304	0.3778326124931226	-0.007720342407893099	-0.1382933010596048	-0.5440486393739832	-0.9816845335767539	-0.31100124329823586	0.5009118097475493	0.7707441687774264	1.3078248710280747	1.0598670606771492	0.624226171558206	0.43547467252147953	0.4391361498403086	0.1421613227677625	0.1741856837157485	-0.536362580915295	-0.047044546823940436	-0.47185232163803903	0.056375815520254946	0.2088314318609008	0.21545322931366684	0.25007861189999403	-0.5142888356792383	-0.35118700381094925	-0.7545964656109163	-0.245245675827789
0.3	0.8	10	0.3188659589189484	-0.14285130643278876	-0.07055207553760567	-0.26502948892861866	-0.1337070859973153	-0.06907410129448976	0.8147336300746844	0.20293398793046435	-0.04597934610029597	-0.1762090420686917	0.6363889544892061	1.8965115280254992	1.588940735153514	1.4995068739637105	1.1751008884743328	0.30189684343703505	-0.16328473019819967	-0.0397981083855683	0.30535034341687606	-0.15072461684508198	-0.5709946593293296	-0.7656173628402598	-0.22320587361807043	-0.6121229599478113	-0.324826978090087	-0.10485952610333982	0.36744381614762744	0.5838480083352664	1.0115405328778309	0.13629111922891468	-0.8454728262970121	-1.7212332678925577	-1.373813428161327	-0.9169673649010832	0.6870073428839163	1.0410069066366106	0.4938690451556482	0.6506029418904404	0.5842991979790497	0.6661657909239835	-0.261334249117084	-0.1899241544218313	-0.6795696752932372	-1.3696390894416623	-1.4488019573872748	-1.0460745819597008	-0.6625718882606435
0.1	0.4	5	4.155605883393207	4.740971661250853	4.528229232804492	4.632439413269694	4.365023818206382	4.250005394865511	5.001527269863402	4.399307771379583	4.500597860861006	4.380864536313439	4.308984378838616	5.131745676577481	4.885824596660115	4.507927716416731	4.141828232358449	4.132558119966021	4.996804212003838	4.9918013051306644	4.934404658300977	4.477410321815242	4.14283146803885	4.691182783634474	4.089189439942146	4.13561866876347	3.803252047422731	4.185045729213016	4.29914592439043	4.568420084201904	4.663976242588859	4.442406024685269	4.252300681805508	4.134002759896731	3.988536880223407	1.9548140918415413	3.457395472677092	2.8570717375779537	3.4104044383160357	3.7885733481932107	4.153612399954682	3.8992623354217955	3.7442286632750807	3.68147702044088	3.748563481342188	4.044182016524033	4.234399120733386	4.479131393904211	3.9429122204167157
0.3	0.4	10	2.5171219500211492	2.4640043819257187	2.4406354872182874	2.024338317441419	2.3715461525234076	2.364047744624173	2.3689038426746407	2.116960389610341	2.1430561049152033	1.999094034149607	1.491681165279104	1.4145058052434933	1.6361675949019343	1.9187616839232078	2.2588910858763853	2.7308499352395046	2.785877243697371	3.083725688985268	2.9519823246510555	2.525251038017416	1.8577655488226128	1.543184043265498	1.5078884364997975	1.286226888107592	0.8900674489218119	1.655500862556707	3.177433723120501	3.354440291371901	2.826727951300697	1.7067662963551413	2.1154912931133367	2.1704453993947936	1.4945933111108332	1.5636736759720264	1.5426358154578992	1.0605395000667386	0.6779130514870957	0.8507334395400648	1.0830929558868263	1.5800361531078693	1.074112368994193	0.6258010374287863	0.880537039996014	1.1133396692306974	0.6196474692724792	0.831040792138424	-0.21319641912043608
0.9	0.8	5	2.3302556649944535	2.3670720869420165	2.252938392089547	1.497066553446615	1.9266669483256038	1.5874769655810894	1.3027833364327108	1.1199393320748072	1.7278821781542177	2.653634460510105	3.384849139479215	3.6559295629139115	3.4870699532911402	3.1105769026610943	2.438725176337769	2.7129363196916785	2.1756891743699356	1.9108362278815605	1.9604344895960963	1.833813211088568	1.8953819237704863	1.371383244811426	1.0475966223541349	0.9011386218584789	1.1487053686324629	1.4210504279573826	1.8266447115091609	1.8593853038590566	1.9952433184137988	1.9676803801274474	1.1862964743458804	1.383132576202243	1.361509915696729	0.816751664741787	1.0844280509199535	1.2486039392415904	1.1058566071925213	0.7756959880339451	0.7207418394664131	0.5833993036592346	0.7639836976142931	-0.12969884090480832	-1.7836652336466727	-0.5984426182394884	-1.277362752154886	0.7239154888444403	1.2360059304473765
0.5	0.1	10	2.0414050426558674	1.6406142306626776	1.4262182823458858	1.4178014551271474	2.2257179337267985	2.408999359804085	2.3353032283268504	2.403248795799527	2.5759776905646135	2.965010440332577	2.1723315561724093	2.1603899803261015	2.58888164587367	2.8584969153780264	2.5710114562256763	2.2941791563283545	2.1390268645696295	2.1035301532254067	1.440472989263256	0.8365886881863105	0.3259010627300398	0.880105763491045	1.3334025137883287	1.6331280262716632	1.1771747685109233	1.3392024490054695	1.7659208503135488	1.046386832963094	1.7467330054225698	1.627443686788098	1.642766247086712	1.3867098258017734	1.0825132233416923	1.0005690911501688	0.6173121159793595	-0.2725350151870316	-1.019295858055557	-1.1423435613406099	0.0566920137730591	1.2630168075188664	1.4656779351724936	0.6316506422470098	1.166573170385675	1.0299356739916732	0.7157945368703054	1.1130963857732041	1.4128918669776311
0.9	0.8	20	3.070313680613623	2.4521098001588797	1.5957411675940136	1.372792274378952	0.191510279882678	0.07977233489904734	-0.39443211777654597	-0.6754160255350712	-0.37967202147801515	-0.25505845042511055	-0.5507031408127858	-0.5270708461744675	0.23762137471564415	0.462261917448032	0.9193627619958278	0.16752592067994954	0.07444915765260873	0.424001934684739	1.4973442392791014	1.5320002854108026	2.063873315559988	2.2265709172199877	1.8612534086592092	2.258422721850735	1.9904346037649248	2.2574849631538	1.7473367976089946	1.4226343330372373	1.0372370392587555	0.43045711463093994	1.1830740714487433	1.1714095748271518	0.7624250494276055	0.7859298489173341	-0.11985714390897328	0.34747565068555275	0.1326854418901462	0.020248868714332957	-0.10200842642971963	-0.07613977877306866	0.8685967378141157	0.9368329434798426	-0.15776468697596613	-1.063499577235774	-0.13643162020655097	2.1259027748643007	2.8854422164385056
0.5	0.8	10	-7.355907029862081	-6.816176733444522	-6.589708294529231	-6.496386910363611	-7.0605156210394	-7.308110346841417	-7.998884835378192	-9.555120634557682	-9.487354347944333	-10.83510063360768	-11.140033893536184	-10.383214535958643	-10.884458454640594	-10.796151136589117	-10.726050195405648	-12.271560715778932	-13.767208127857458	-15.277950533719718	-16.794150765050134	-18.260587383280466	-19.994530144183855	-18.626819609991188	-17.929101408023172	-17.28318771535784	-18.672366403624565	-16.069804421792142	-15.295054406542306	-15.925709067762298	-15.84321803160094	-14.936521352119428	-16.00580129833476	-17.027385529210363	-16.681224704968955	-17.493043408369275	-18.512245383765176	-18.70577429144879	-19.424380610378634	-19.608539818152252	-19.889998586802548	-19.93440993547385	-20.125722258119396	-19.998588188432265	-20.302999947665356	-20.68495056343457	-19.90351597139852	-20.433879562505822	-19.840996774164765
0.1	0.1	20	-0.8235756578940254	-1.1443627039774356	-0.53456747553399	0.5986340225758511	1.3546527134663364	2.3049944003886935	2.088841458087387	2.014127546615981	1.8419098347196012	1.9053493140421693	3.126432741837519	3.450303723539008	2.8561184409466165	2.766425748845279	2.2234589888398233	2.4143569704680203	1.732673633490819	1.309017934322199	1.20758840035586	0.651713120227285	0.4978296435750025	0.2619855787632446	-0.10191383712842139	-0.33423716527072145	-0.09028699673355334	0.4374302003508035	0.3469949330409321	0.34597973522075165	0.3076408604888172	-0.006751410527868984	-0.4292949117535443	0.673508944257307	-0.002505203614660445	-0.6946641717908477	-0.19669948974905083	0.36500667561286093	1.111888217458585	1.3655905687297007	1.7482110343964905	1.2169593023135974	0.8483638974863794	0.9156667117645725	1.561831363912475	1.4800282199207828	1.5763486129372382	0.7585172305657295	0.9403650512333854
0.9	0.2	20	1.1830265704374625	1.22650839552567	1.245714906096424	0.47318668068285774	0.7549226693809885	1.474310093172818	2.543401097753488	2.3398682508300084	1.8373455458390424	1.5638126956337857	1.2184642295752468	1.3734361003330662	1.3952222506150491	0.9522654120950875	0.6363351894132592	0.33306490381903586	1.094215090692515	0.6908394992105258	0.4024271695433015	1.0684659178873517	0.8859120377905612	1.4104789171351655	1.9947033961396698	1.9096921343554811	1.5741099880126939	1.4504265878358495	1.2324500025565754	1.0288364794614324	1.0925406542926765	0.6330319231834665	1.0088341206950133	0.47961321664109846	0.1735388284528483	0.746033172530602	1.8773014273459978	1.6928225603753901	2.1591500617411867	2.063827455042187	2.6497829857172093	2.715337570350968	1.9295606565762569	2.000630949327885	2.0169383846748588	1.9260904693666134	-0.011225592373833138	-0.12442782357113913	0.5573722351411305
0.1	0.2	5	-4.161664199532666	-4.262043535445287	-4.445319980802964	-4.066623157273824	-4.275174979632837	-4.633563778320934	-4.38970474929215	-4.995906043460025	-5.2469866278820945	-4.860184272134873	-4.756943369117124	-4.645486832760156	-5.279151603847168	-4.603908952363241	-4.979791771549586	-4.634530562305699	-4.863395577035419	-5.123575176321623	-5.091169383120189	-5.205573578405833	-5.376589009676749	-5.506152580639352	-5.504826294696969	-5.524978714627281	-5.656950606738789	-4.960952916262912	-3.5721695306502994	-2.857879667004923	-3.5008278982725898	-3.7690415799648065	-3.8574837406497835	-3.2317744036083553	-3.5771902479384323	-3.2939615491159486	-3.8913514539990643	-4.445724864385966	-4.41283248727882	-4.201955136273881	-4.817907347505667	-3.7007210981144567	-1.9602757116495866	0.26230726343467836	1.8184508183477703	1.5741574122924789	1.8630824693601937	2.980596505253459	2.6267671433483315
0.7	0.1	5	2.5457506097409492	2.637016219903586	2.486835358023626	2.4765796780471447	2.0848975980057958	1.2827084801234179	1.4361449259883017	1.0010115314217956	0.8279896251583239	1.169765032408165	0.7629999212584977	1.2707934916620474	0.8708513408381009	1.4532533942754924	0.9723028545565882	0.6350183850927209	0.7617405553263552	0.5997195783767069	0.6228106219062965	0.7116691507426935	0.6220137118147591	0.5128713378354206	0.08701604764083015	0.08096041243089758	0.30364755800353294	0.4839911682067424	0.7060287540528236	0.45757462970662743	0.5368621342887252	0.25506863021436743	0.044110436888814775	0.154499701089847	-0.07004339727150466	0.1766018652986503	0.21472236228245833	-0.14691145854850163	-0.1182368917359895	0.011222062886588446	0.020129123613131128	0.71206728865684	0.7058254619062865	1.3342944786381707	0.6035805052736123	0.8652148079685418	0.043039332347163395	0.14095162358619007	0.37533775743413855
0.5	0.8	20	3.4559970128981092	4.711744123171371	4.5309792918888405	3.7790894882303974	3.568208017960359	3.3954771645933732	3.607789806640156	4.241426443640719	4.4890485241246125	4.398123163878935	3.951726313773989	3.5401851720951214	3.7353903453506945	4.264306174586437	4.184101902932554	3.6420834974700114	3.526765899277194	2.8863995452010016	2.309375248926031	2.4767171051200023	2.324439044286322	2.319628039056525	2.215551968780872	2.231264832567348	2.06600065340335	2.629098527207333	2.726228372615566	2.963306216184421	3.8507155877282315	3.9286445469041524	5.691659079111901	7.912946689132326	12.090751953399348	15.104543233783602	15.715677934292955	16.683467544284497	16.563854677071916	16.79286741228914	15.547653782975871	15.402264343774533	14.934128980958334	14.325732810393333	13.709976756477744	13.870444214583472	13.600314231701944	12.202414281148677	11.516962918733142
0.7	0.1	10
0.5	0.2	10	1.817802520706664	1.7285241769969701	1.7648371511969003	0.9882367637593035	-0.2532360411606902	0.18458083738001108	0.03747687985011794	-0.11203748957214543	-0.42197080291973066	-1.0344180806036718	-1.0615481068778223	-0.9075424875188247	-0.45007553321865146	-0.16078467222597226	-0.1618455444271234	0.5117516251825975	1.2082678525098203	1.1908453717050094	0.641011428768735	-0.012123046429024953	-1.3333384703081634	-1.7433978383379127	-0.49386705184109303	0.9558971300440788	1.5341455697323028	1.12921144752967	0.7401269823730132	1.0813033812290342	0.4892284009572734	-0.06199702899225201	0.022581107094637787	-0.783413920317372	-1.2301868268438056	-0.8181346323667924	-0.6348071315551067	-0.5784278692356395	-0.1512694157449488	0.1752335719781115	0.8986066305892138	0.280001462352061	0.5761099943960204	0.2670371055199041	0.8062910269579646	0.6741942978834885	1.0860257249056247	0.8066252531641709	0.7582858969193325
0.1	0.1	10	-3.515675854938607	-4.24268152047199	-3.45326519009015	-3.7531048271926153	-2.862466334851277	-1.5685013747479104	-2.806712156392905	-3.545124937423381	-2.240480388648848	-3.3565096043641915	-2.0842121387064623	-2.2154906253414453	-1.9353436513596165	-2.0468891942199434	-2.2042655792615875	-2.902984269968897	-2.7223621826703237	-3.5271963154396673	-3.5632726079912374	-4.670018279955798	-3.009398893282693	-2.2045270428378387	-2.839935743915163	-3.7318766772344816	-3.135928089537501	-2.5663495190684102	-3.121277195027588	-1.9591858047739947	-2.639519139864788	-2.258818536598426	-2.3834310949792723	-2.5652442514431755	-3.1997986769279834	-4.323961027200127	-3.0846619644841695	-3.4097106738496734	-3.09344714276871	-3.5799067164632987	-3.6288127703723916	-3.7251196391309804	-3.811976394670083	-3.901179743327461	-3.9893032853404407	-4.026093389755076	-3.416511031607129	-3.081405260636288	-2.6207994553358276
0.3	0.2	10	2.4068405681543936	3.945264751766601	4.304227757205595	3.6200905247568187	2.969097763635915	1.6970242024963653	1.9595301589217229	2.4649565604233743	1.8771068018059793	1.2471592569583123	0.802086222644661	1.4825732627213597	0.3970924576457122	0.5153097486053042	1.413483121953874	1.6353250865769553	2.4942719550420236	2.330788612026126	2.2049095243946653	2.704677769206782	3.20331311504782	3.705207316715999	4.213921948908762	4.992962810087732	6.1484301104014065	6.010941722144494	4.785603558887502	3.798950942791109	2.709360520516185	2.5320223186949704	2.5631717062691877	2.027843765067601	1.8028225008961414	1.5448957108473138	1.485454356482009	1.3171215579739197	1.190453059639097	0.7217112060164794	0.6274595830987693	-0.26153041021794365	0.014637864028571812	-0.048444150608801806	0.5834982935926689	0.4717024295501915	0.7034314399630119	0.2919025125711556	0.4015239356508431
0.3	0.1	20	5.393955930300066	5.989444186465505	5.3267932345192435	5.435736179258072	5.633124628355759	4.693982776696913	4.935966886911146	5.737068985835975	5.771582315630795	4.962162255421404	5.0588830486187675	5.251646501028432	5.748091315541288	4.749394631572073	4.94822322549976	5.03296987310209	5.099881960318996	5.166128973120081	5.232800504783853	5.299384779928204	5.3659017688473085	5.4322105634644515	5.505203604268345	5.510929216945868	6.035109410806228	5.984502421777776	5.511213713232024	5.0839568459524855	4.184124520052833	4.671512226674153	3.4367385157598136	3.1730868075088523	2.394724716204564	1.8227380610167643	1.429289474459381	0.8737582139959983	0.3018798334718582	0.3271613181096171	-0.10520390363852528	0.23224151259329062	0.6316064950279952	0.642847837585947	1.4399285041763505	0.7041400947605752	0.6385859540365573	1.0477653722543465	0.3135735157485442
0.9	0.8	5	0.44790103420942273	0.48964779755763743	0.4368278371012053	1.379978716278032	1.5150537459246038	1.5704247362644423	0.8708489012806666	0.14421109916534647	0.8272473919775081	1.6320717734107717	1.912421444014086	2.0622276367092383	1.4019532927213731	1.4711602144852662	1.4922019514655176	1.5242040319896546	1.5542996776212448	1.5847533811295733	1.6149383440754832	1.6464993523072593	1.669490012385495	1.7401792221128147	1.3483270365994002	2.1880437764714884	2.3411034580900747	2.9684875639164687	2.917606600273487	0.685535015334807	1.5906595589569434	1.7601366440312347	1.610743874265495	1.4870982504353378	1.360801675728709	1.2346463116595316	1.1085086857585935	0.9823642130935895	0.8562201290094009	0.730075021104355	0.6039323634923903	0.4777879678302668	0.35164400325508893	0.22549911412646395	0.09936687137303579	-0.026848591635754815	-0.15261883882079985	-0.28054257487863765	-0.398957086514514
0.9	0.4	20	0.24319823403790508	-0.46050237926060333	-0.342612029256145	1.3741773039114804	1.223929997070158	1.181299282526993	1.3713622999255506	0.6181835654534069	0.8788384789424839	0.5460925108758801	-0.5642558425189321	-0.10762032421808954	-0.2514388797281413	-0.3563124584387083	-0.11038907901803441	-0.6686973027206733	-0.6046718493194732	-1.7356566269692024	-1.1825753710343179	-1.6444411101662837	-1.2981733996921463	0.19605836721120795	1.5606085207254807	2.2678515095577865	1.4833869066588221	0.055545159555336454	0.1553718588535986	0.2354075100162163	0.22413046071267217	0.07268402757756576	0.3432772514948397	-0.36598629599137666	-0.4813548417860005	-0.7204723999779645	-0.5960898884603267	-0.5144995794533997	-0.22926441371363637	0.1648295994029354	-0.12120755106937509	-0.045404445804578586	-0.8148905659501935	-0.5009851157876142	-0.6512004810802523	-0.356507031671228	-0.7122260888319971	-0.7244198335514795	-1.0059028879653766
0.1	0.1	5	0.7412193425989244	0.464801213815889	0.34244146863832725	0.6903838407766756	1.3414717840029056	1.3782156764031726	0.9166628140427235	0.5002210932034785	-0.1685226669277995	-0.540289899235944	-0.9968081452062023	-0.9129755136596174	-0.3357005507342592	0.4373295295447832	0.0986113755997593	0.4520713127857334	0.4987144977820748	0.4072829610486508	0.855063526244308	0.6158452556893224	0.2925471734452856	0.16825045441504471	0.7738828198643262	0.3483725969607576	1.8052238867539643	2.5708321125478477	1.3879878850525955	1.3574297297659825	0.6205408082080197	-0.2761600039054315	-0.11206210182373866	-0.4045915740523043	-0.7318745989123983	-0.3953753291817179	-0.5935834732479179	-0.5356086917067557	-0.5967092878555889	-1.284111206087644	-1.2131125862034935	-0.6834802045588475	-0.29486147490591463	0.16227622651739182	-0.5790866499171443	-0.0900591670056059	-0.6727395791350546	-0.3310310273051442	-0.07594167241427385
0.7	0.8	5	0.3489468985731321	-0.11919171247960492	-0.4258204839923252	-0.78049843443209	0.1927867346439882	1.2230974328837192	0.972282266789918	0.8283809274400511	0.30476272738729904	0.28352987755236825	-0.07637720289488925	-0.28319262255621425	-0.7980391959774096	-1.9016347046653266	-1.9573862548861882	-0.49140271996259344	-0.26798164487337317	-0.8267665513733817	0.46568237052434824	1.3117335682187559	2.437712375569589	2.43585740008281	2.3033732605345563	1.6916304796863528	0.937582768190282	1.654282809569409	1.4154520783152549	1.007297027575575	1.0122989381083158	0.489896843508447	0.8159613381219373	1.3384476808962091	1.6529398652045302	1.062410962823492	0.6228677181838975	0.4612721424953463	0.37044098716246765	0.19379233276188756	-0.2999280059634941	-0.35777950505722345	-0.15171050416094545	1.1019545035913012	1.3679119536923992	0.7594342433971377	-0.059284902814567886	-0.871663115894961	-1.3006328902417295
0.3	0.4	20	0.4883708156478406	-0.18246531477943506	-0.5405068428340343	-0.6034479334293366	-1.0300745440853376	-1.4517821797518167	-1.860596116643734	-2.2923690906301317	-2.405049104863494	-0.27377566774727313	1.4811050855134624	1.6550366086081993	1.777306057709751	0.6653057132572116	-0.016447216253880015	-0.9245219748233211	-1.139960587693281	0.337269724379226	0.7621965692980268	1.3334824521548683	1.4386072783663764	0.2990352908114602	0.22308604576268465	-0.0382901495340775	-0.06869547810620702	-0.32774308085359394	0.22828070181586213	0.48603154172657526	0.13047607702492314	-0.11620707534895303	-0.3316246385514887	-0.5080141445090192	-0.3431533982379733	-0.6145640677719086	0.26169245245570494	0.9069908401784375	0.8694618517608035	0.8655959977047729	0.8124774743029803	0.022562077325076757	0.2634291582713786	0.5546017054648615	1.133293948482546	2.6982304565883766	3.090890111386713	2.0552422271102984	0.8022249812267574
0.7	0.2	10	0.6574195676212895	0.12422541721930713	0.6047459050228099	0.18396138084239055	-0.18446295246762645	-0.3531600262272434	-0.3088393670462324	-0.31318759810552876	0.4536038603984309	0.4271630298906217	0.5549943251971996	0.17059144877757149	0.14136778576019537	0.8301804548556788	1.1647794463582812	0.49623035754149214	0.3412871528160224	0.022216881992065396	-0.11420092984825203	1.5090428171548638	1.3591675081488859	1.7973255817623794	1.5329611211495404	1.2295898481099812	1.153520613904874	0.6841927851447309	0.8376055970012004	0.5954166612125533	0.6456790391634115	0.8057939609082894	1.2681216170207676	1.7298912222437934	2.339363058287063	1.7337453040639446	1.1623324240007378	0.7926433552435839	0.23750713481423702	0.4335192023454084	-0.07229147910965139	0.5904827940046857	0.6328802710028185	0.6260365433091266	0.9798116460102477	1.0990358592214307	1.2105887564076454	1.3439733556567859	0.8794797263426233
0.3	0.1	10	0.5318911247928497	0.025744493775448518	0.06653866823640442	-0.4830166802851039	-1.4923586256709171	-1.0232340754549512	-1.3981907408051484	-2.1055369577551204	-1.9681299930924183	-1.8738754855976225	-1.5176364289361999	-2.0963619521451022	-2.3288649012486644	-2.0275538883215347	-0.8112621441723462	1.0915977355207929	1.8939649749761287	1.832962503653178	-0.2596041529008204	-0.4036352078051806	-0.20488123480556908	-0.33988433819550323	-1.1176718091702895	-1.3821399944998092	-1.5589925049798268	-2.808422219955574	-2.957961139791635	-2.2912129529041465	-1.8024100338368783	-1.741100867903512	-2.2713167178182943	-2.501022549888617	-2.7030228160510887	-1.3265167267293378	-1.8848044215788207	-1.7663277608740913	-1.8832687424163623	-1.8504140587972557	-2.40413590217905	-2.438307909710417	-1.8693572081476333	-0.651601143792476	-0.9449561097474231	-0.6525343801482535	-0.6067345896007055	-0.6862939468692133	-0.6242957791000947
0.1	0.1	20	-0.2963848502250528	-0.9707898697261044	-0.5367241809480703	-0.0968621261598912	0.08532006163981976	0.6374700357939531	0.26333205424748485	-0.47669510032709184	-0.3970842928802796	-0.22732385714301984	-0.19857701396199445	-0.3079492025346866	-1.4291901190310767	-1.444390982887228	-1.0210279313955226	-1.115099236095702	-0.8289749190824409	-1.0287907984000526	-0.5549236793892476	-0.22662912408875968	-0.23481117660976736	-0.6855061232818258	-0.3082624412508892	-0.3091724846713362	-0.44253742458163003	-0.38391060990328185	0.654402423911165	1.5080711646536145	1.8481797459644298	0.7087495924129428	0.8380003380525665	0.1018383615534475	0.3034207211969715	-0.20923419699711587	0.45880475375840035	1.2616861067531886	1.4453525207932358	1.9518484692865172	2.6978717374327204	2.7531082898006076	1.8817865326711427	1.918434177723043	2.289831069100728	2.5397021912904876	2.9347101982531143	2.3687251554067217	1.9920569379282114
0.1	0.4	20	1.7247568329824219	2.5148605820420755	1.7465404515518799	1.7625390402183854	2.9629045362205773	1.2201106428760937	1.053615969199015	1.6750311429576783	1.0910807161734652	0.3698480437927003	2.0480123627237106	1.6917759114173094	1.2198720928722082	1.4993593537694778	0.9338990078564109	1.7270698433764409	2.5113285599907442	2.273271833045257	2.401417086340018	1.6094498347249981	2.1078136740874385	1.3649545150746292	1.0728443907598404	0.33168027855880666	0.2838418511025651	0.2568480534670101	0.9604993298056286	2.0157293349692367	2.2952150347996962	2.5153666692307013	2.7370813513771566	2.965511389486039	3.1426766540110123	3.866326092497914	5.636887275596379	6.458041146343206	5.926004853386843	5.680255391638596	5.406675735457696	5.085040628715063	5.325837673845328	6.106536145540574	5.873632492174764	5.37439659772194	5.380221356998646	5.319189485664225	5.236472330796545
0.5	0.4	10	-4.667322578273286	-4.965656428526984	-5.42467214276256	-6.043639892872662	-6.3957672700448285	-7.022371336177287	-7.129852241859453	-6.682810853744101	-6.516848343214036	-6.8768232395556055	-6.721749578399212	-4.95367398987608	-3.640883771030431	-3.3134327168915547	-3.417878716035304	-3.8760685788059135	-4.394285521957855	-4.631271953346484	-3.718279442182478	-3.17038740642397	-2.1634152943293543	-1.165956111305789	-0.9829463033379113	-0.22537054590398498	-1.0082109835597635	-2.3079465174798344	-2.1157516917846095	-1.4997534998676656	-1.7422026626808673	-2.9660783210658224	-2.823044272964154	-3.4156305235348157	-3.807910268633904	-3.8989100174192544	-3.850129472553661	-3.506480523860148	-3.1700652721930282	-2.8383287719457684	-3.8549184190334813	-4.04264966739872	-4.726947810425983	-3.9373952080600816	-4.299916903067455	-4.175891686590106	-3.9597927481119655	-4.261836905463454	-5.533677865637543
0.9	0.1	10	0.47907864146068846	0.6365735891962174	0.8721563862781352	0.594597720596866	0.4504371367332709	-0.27295910443068294	0.18460432869727583	0.6579447375535352	1.4489500285893797	1.2960613723097651	0.942735364269808	0.7117315558246986	0.45310718691023055	0.2964858010845006	0.35199293946949695	0.2533211335454979	0.18560403868501396	-0.1382331597110067	0.061806357305400184	1.3226736660780034	1.835513227377504	1.3559205661149605	0.7415530838587188	1.0175686326504945	0.5704688288201254	0.3860375327569159	-0.2234467069065431	-0.692644240496989	-0.8912814438224075	-0.8148913515571081	-1.321798156218989	-1.7097649617145976	-1.9808733229390185	-1.648014589462747	-1.2308212677702102	-1.2713307425856186	-0.8654290037750201	-0.731261749973072	-0.05388634618512356	-0.6453053384218492	-0.24845512089019905	-0.684798268180657	-0.9983829565976095	-1.433208696842982	-1.097398763894276	-1.3536149881072674	-1.450381024622402
0.1	0.8	5	0.14085590279664473	0.23325063408918822	-0.06292756655759035	0.677555220345198	0.11764393516028804	0.2773470897460584	-0.0018166479145520498	0.5458129224185484	-0.7927374753694352	0.5860947749200562	0.6808394622291587	0.7435156958580222	0.1804795635662373	1.1971278146357207	1.0531646861406045	0.8241342450024973	0.3895952696573062	1.2281031180238955	0.29006527538736293	0.18454210416253147	0.5448716832048746	0.6364245846315413	0.41123841889559287	-0.013882004465699538	0.49065990794859715	-0.5970684449089987	-1.7350367625684413	-1.3953822387530153	-1.7959848974543604	-2.103606718825816	-0.6876132564280226	-1.2507523351325318	-0.9223286966105633	0.8601664653556611	-0.049146582219322	-0.7652109339878592	-0.7342731943100205	-0.38086140299370186	-1.5276833138823207	-1.4438776609566872	-0.6415872716157622	-0.8803750412449745	-0.9774251906764846	-1.221489647664896	-1.932415657749857	-1.7433713636518462	-1.9123047184509687
0.9	0.4	5	4.971553777505235	4.817460083802658	5.46760810986045	6.650072796557183	5.75096478053166	5.867930294126168	4.897155098603221	5.215748383332894	4.14918114786029	4.482307210899506	5.3092591680401	4.826895731078906	5.079914312262389	4.181500759226665	3.436785733885756	2.578563255037551	4.4662589077561705	3.9308858391411263	4.019199852553669	3.482683135649964	2.8658584769264195	2.812020793769662	2.1567724328613878	2.4258398158641086	1.8131027280869034	2.1180757149705443	1.6946562537572873	1.0298414312671582	0.06252277712367516	0.6474014704760833	0.9051062341325888	0.9405640253072534	0.938033267443501	-0.16442752929701498	-0.09834074442015606	-0.2567018788479203	0.11553170528267742	0.5694913268383459	-0.2797466009029961	0.09617328117749935	-0.47458224126356185	-0.12137547417489714	-0.6300674795309931	-0.6873553831615453	-0.762151240690983	-0.7374520228155461	-0.9015670112321743
0.5	0.2	20	-4.813833975551546	-4.88030515663867	-4.997710066877971	-5.001158933642699	-4.417163456743623	-4.025695787781174	-3.264767902907991	-4.586698542678263	-4.822581153188693	-4.381941357323697	-3.2893948733426726	-2.16728470111687	-2.4095200754018435	-2.456296042099652	-2.835575529999886	-3.8072235459846553	-4.401674883267447	-4.69640732659451	-4.733182408434828	-3.965037034230434	-4.026092297623251	-3.9549427154919528	-4.389230503862677	-4.121217850159169	-3.9510215472813286	-4.282087392959525	-4.0678239929268045	-3.977338940934814	-4.4712063726728815	-4.834501641657155	-5.001507553813326	-5.200798522889087	-5.0927357842335255	-3.8459883222581794	-4.2186012499130925	-3.952006546427782	-5.173892169257641	-5.232495985533305	-5.764912315441478	-5.328441909901542	-4.821256827550883	-2.5953226930600692	-2.6772920635757487	-3.225358165763339	-3.976649522686998	-4.037315475886587	-4.617886561265053
0.7	0.1	20	6.147140359900391	6.283949619963721	5.744477061907091	5.788484968156766	6.275120909278371	4.93321448189613	5.296616631328632	5.176259360295518	5.037879016633326	5.472924032222039	4.845867440214207	4.790037977357244	5.082051403262184	5.025028876025317	3.609514286569322	3.165545098437633	2.9592743289899914	2.5640790864383973	1.4060477850303812	1.5436271162470092	0.751511442114122	0.829442044813149	0.33298871089728266	0.060686317686673874	1.0862840826253972	0.9831456586564258	1.3736180304171768	1.0615065714954568	1.329378767435955	0.9354081128853835	0.6288110442127248	0.31002415039515085	0.8842207431486742	0.12466479161354016	0.423011504284716	0.37084231763580533	0.4003968702477749	0.02171852614011982	-0.06836820077903383	-0.14580322438412452	-0.165842462917837	0.4202587173677017	0.23487678240816479	0.27648459930620106	0.5815380495181159	0.8208917957916952	0.49710172022813026
0.3	0.8	20	0.1785971021202215	0.0898832356343604	0.04769641288706339	-0.03237549240608928	0.16469191778496395	0.9335923331797886	1.9122962535342651	0.8788630291173547	0.6593427204112317	1.281510003141534	2.1542965259703664	2.449575924585247	2.4600506598752645	1.9746048890093846	1.4459149417394457	1.0974347799425033	1.0501900551852827	0.6887436362568167	-0.19039674355286706	-0.5433600251905233	-0.5228456600164151	-0.05867531817244753	-0.09709596755786265	0.08143155431301352	0.3388845279461066	0.11611903305296778	0.48086610209233527	-0.26785214786170286	-0.09582216533172527	-0.4697878878809263	-0.7668738816145009	-0.2830349650079569	0.256684508629732	0.39378373050413984	0.5774614462865628	0.7006898288219077	1.090514414554491	0.8365303979577448	0.31884213638149106	0.04253426427662532	0.09962783801711339	0.11558188322136687	-0.5087017876434174	-0.3080142433079658	-1.7597766289217418	-1.510319432378779	0.3968011193832268
0.3	0.1	5	-0.8015869728897371	-0.8167072719541437	-0.42622766075791674	-0.19809807615907005	-0.6831946688856902	-0.7230333845796935	0.2871716251177645	1.8051679927318531	1.9009280243733002	1.3868064040252506	1.1969963846177052	0.9654734816904664	0.567776652831455	0.5730245323951806	0.2286617606411312	0.007898118054342262	0.11669040436703426	0.02635953468283958	-0.004632322820228296	-0.19763817702001063	-0.13119914281932665	-0.28096601553490075	-0.5941513436764438	-0.40754505450146894	-0.410715994634856	-0.7450137437791682	-0.5031693113288611	-0.15680627845989648	-0.38408265314721746	-0.3306364062349445	0.13546732580904575	1.0985187241845153	1.749409156921061	1.4064625195949958	1.0678655837128446	0.4162850066219761	0.28046637871337055	0.3611724609369986	-1.2694151250803571	-1.18857067671361	-0.46035244353201676	1.506311637621252	1.9787474914286065	2.2118584182005065	1.9287261745084265	1.3765039869110893	1.4010620197431365
0.1	0.8	10	-0.6276950647130519	-1.2083461804239874	-1.887812132002196	-2.2790493329194703	-1.8527965099200543	-1.8577011913651802	-2.544878017155881	-2.550852367743232	-1.8805258275304766	-1.7109792460142188	-2.3848349397308795	-2.1445823409650444	-2.20083122103307	-1.8486942786298783	-2.692778586049016	-2.829594524786472	-1.910228946256595	-1.478400565081472	-1.608206541665723	-1.7707355537262117	-2.0220356627382756	-2.2223940791971586	-1.975573415571148	-2.976883281596372	-2.3130386282633566	-2.0193522959377646	-1.3453855812697526	-0.5174035240855943	-1.0732875531855228	-0.8239300814897632	-1.3630519368183371	-1.476553075354147	-1.0675812029575553	-1.9120803996832052	-1.793524010654778	-1.0887859346084383	-0.7615326411203966	-1.7027467236712681	-2.1041313076345176	-2.5698196483768925	-2.205781238513609	-2.462739765232243	-2.524420091824453	-1.8713246987407501	-1.17215767883863	-1.5448105574903792	-0.6638574053576178
0.3	0.2	20	0.49112843828828545	0.9155043811831405	1.7387065449236303	2.3340030766512996	0.9702427550933805	0.7981849750196943	0.8993601659353772	0.5947179444605837	0.7036279393203131	1.076863249855748	1.2590204219004164	0.7771347833260904	0.5836121799726612	0.741783729060657	0.5228967304345815	-0.005396386908415707	-0.09152315052274673	-0.3663107583134746	0.18657230708907946	0.8294152134312611	1.925021133980664	1.5812110335015461	0.8866867744125813	1.3589619550881054	1.1253324055415135	2.691907216307115	1.9022514254334908	1.9443931338342963	2.0539579651375846	1.7642752398035668	1.555451767097665	1.222381396045222	1.4117275054235847	1.2698185643952087	0.5512039719981772	0.8540512814302872	0.02400383357101532	-0.128567610085085	0.12610853664052968	0.44645643157463155	0.3066115194502288	-0.06887591023372863	-0.2135533307281321	-0.147631912558424	0.038642106653995256	-0.4016986382763008	-0.5005096772325714
0.9	0.2	20	3.8719725447711966	3.5945401840570383	3.2862428047472605	3.109527942442625	3.4131398667388027	4.046277511651226	4.411437199188811	4.570035432096077	3.5300911822676255	3.2434654385038613	2.779435472412473	2.779461526289495	2.1857862210927124	1.2515922447638985	1.345869789769111	0.5024414657704455	-0.17616446621883597	0.9048734608543754	1.0674888269773248	1.0394843414972286	0.17030667435739133	0.8436561477804503	0.24149129804499125	0.9783591932192905	0.8906527220853491	0.6589816169303049	0.7759328795217186	1.3646797156175978	0.40848588208868364	0.32936421369437596	0.055285817496766754	0.33122879833452146	0.5060550126857635	1.2270371614307294	1.4601581735129514	1.5231075493212956	1.793263933079686	1.216247064749524	1.7549822471707728	2.199551869914856	1.7594645663299104	1.1040739111296602	1.027225078505694	2.8242674131144554	2.2779029896693856	2.3942762684855694	2.4116875683665455
0.1	0.2	5	-1.9127466806349531	-1.462423008042549	0.025573100508538005	1.389096872415422	1.4451771219088556	1.6017751847945902	1.1950786788344487	0.778598530168594	-0.4109696454840446	-0.5973008203840919	-0.6200674719157888	-0.5512802039933433	-0.7317885707165601	-1.0154097691002875	-1.282682934309321	-1.6341257706405656	-1.8683113151369213	-2.074977149557995	-1.4857438514174817	-0.9150940353488295	-0.8820691511569407	-0.8161421864288627	-1.173916607279125	-0.7744041431069917	-1.3733962068961603	-1.3738809297504702	-1.49286457699489	-2.117971187919622	-1.9303043438728906	-1.7288232646361479	-1.5048196679121162	-1.0677588892771297	-0.6487311416779278	-0.8752311699941089	-1.5385118504724886	-1.4150286323421	-1.2173016720669096	-1.165985843934621	0.10760679475569646	2.1259768299493516	2.366800457833733	2.738878892462054	2.6020430598054674	1.3831711989972746	2.238625856741038	1.1534691246512097	1.3857951735084555
0.9	0.1	20	0.7006095956937202	0.38924070059847793	0.35791735783656975	0.6356094898590925	-0.19896056916820726	0.06492470778670167	0.3123013728492623	0.329331542343553	0.1142647355545705	-0.08104695113127036	0.16870177672848286	-0.40991895212017937	0.026771104295178816	-0.26365271272847224	-0.22356710445248495	-0.6373201215091342	-0.04574456406848526	-0.5457470964162212	-0.21077773601651018	0.591254381924756	2.3994186109036804	1.5029418712811662	0.2861245779362207	1.27266205976305	0.4632755076937656	-0.4348765125579348	-0.9003947532365544	-0.3081944430030177	-0.4109604467568886	-0.01539358787135825	0.1525355478825361	-0.13962070823754402	-0.7095490342220359	-1.0044077016297877	-0.5464465299445038	-0.8563989305817188	-0.6643746789618632	-0.5472460600522169	-0.22958168117358468	-0.12884832751593933	0.19179186389762037	0.7575248932604239	0.3372272838539345	-0.34408205574456474	0.2725558852641541	0.71272568340855	1.9518741840607134
0.9	0.8	20	-0.13354298303575263	-1.066219167947338	-1.6316202661942896	-1.165785769562362	-0.8869788760040649	0.38805541587299786	1.0498980599141987	1.8712563831338684	2.2845042167123353	2.6398483903657564	1.9848689063584288	1.641656465035794	0.7211419463887836	0.588087175461709	0.23885905343335878	0.4587702867426202	1.056987566080366	0.6315798700270534	0.301934708812027	0.04649847533127627	0.04756877939355775	0.4909980460138428	-0.1278992581270586	-1.0749040908428782	-0.7276007989808875	0.5212620255325646	1.5986573393267491	2.48449080115644	2.183543823381285	2.1151016413218287	1.5279784904634255	1.5757113599178751	1.3213925831456663	0.43783591343603234	0.34551384537294894	1.1498765599184821	1.8478986152504433	1.3969403316062454	0.7561641506407994	0.3012504742004296	0.03345910080520298	-0.13598362311499557	-0.747813080252385	-0.41029536250306364	-0.6255869574967363	-0.02485745392900185	0.5745584230686944
0.7	0.8	20	-0.6473672524855516	-0.7462989256941341	-0.5128363075961317	-0.6614379546720954	-1.2138750728392012	-1.403749413505551	-1.612478343476056	-1.5319316899247042	-0.7238385367678717	-0.8974245211121143	-1.0994015925218292	-0.7832178000676606	1.1501386143239785	1.1150214716384994	0.7381975675398991	0.925673928505887	0.45239178205045505	0.3952871178592545	-0.6970477420309749	-0.6622857251091574	-1.0947987488879818	-0.9963472804026878	-0.7404519582718905	-0.7229627343038061	-0.6077101821972661	-0.4964285033039033	0.16273092505829823	0.22529132972599086	0.5124186220189699	0.24386367596285652	0.6790864343741561	1.3761042824120864	2.012991558771418	1.3861990426558464	1.2508324599002094	1.4998267360809194	1.154239444434836	0.3131777429927496	-0.4411943151156379	0.6293848460686178	2.666017934486547	4.17027649889441	4.41863538010341	3.807819263716013	2.0206803465574694	1.5500285602181663	1.823854026961115
0.7	0.4	5	2.526638688754545	2.422184316398045	3.1012517188344617	2.814582626054303	2.9653052421051314	2.9239269965269017	2.473735826228477	2.60638497607475	2.315105303200042	2.446621351484154	2.076640796917502	1.5926336445391343	2.786810172575187	4.169113120390492	3.9941214261566245	3.518578496966512	3.2602807443812054	3.719928531763898	4.7493811881894885	4.326324833129959	4.487740967542436	5.031652499657554	4.165465086178273	3.398126219513003	3.324312576374851	3.0935073005655767	2.1641826066063885	2.868210181708548	3.1630179959907707	3.0069526640136246	3.4773151291934	3.851773421256439	4.2409119423228105	4.627827753367427	5.015095296245406	5.401982877107486	5.792084519597381	6.157299850099804	6.749868210052682	6.870662654641009	7.293302810865683	7.658779166399228	6.867895675314287	7.101842735385645	6.425406744130996	7.688826408062269	8.299272658131756
0.5	0.2	5	3.0350304597364044	3.650194219199335	4.281033073734548	4.044232863048379	3.9095508905017198	3.4194541887679577	5.051231533007339	4.1933193768207815	4.201724182706386	4.5280184036440545	5.994384887637537	5.295092316708093	4.621880551812694	5.229500700316578	5.625123226740115	5.680312818081163	4.924527200225526	4.912589374185671	4.779779475092724	4.665768396623719	4.7079538554037015	4.277151316448311	4.633736762668065	4.973361291233559	5.0440581781637235	5.207740285763293	4.657406121068135	4.403405431880344	4.18331960646826	3.731484543009614	3.605554036244399	2.983230115294816	3.5874943145886675	3.311492798161453	3.2517808347915604	3.8663217874808566	4.163736325268147	3.9068563890380688	4.41145767753973	4.4962717827097265	3.6869166310479073	3.4358301740636676	3.9403175794697205	3.8659589632316056	2.571417409528749	2.8177775925437487	3.0041901304643375
0.1	0.4	10	1.0638173150394294	1.4533709228460197	0.6790659906870076	2.1744996288185376	1.8284097098187573	0.8621076236586447	0.6066455978824763	-1.038653020643821	-1.3240898635508245	-1.121742479622739	0.7056005961030678	2.238189425864647	3.1358034873991585	3.7066989492118694	2.945235085140567	1.6575824704840443	1.1223126750144985	-0.24509018039761088	-0.43183046298780425	-1.0664114867553707	-1.0138451920334859	-1.0247887184250857	-1.4507232533581202	-1.8655038431767963	-1.7048507695578081	-1.6838713248114487	-1.661878249262216	-2.0446001793792306	-2.3659041517581727	-2.0342562295934528	-2.796141327546607	-2.4243620932811183	-2.1479200544508643	-1.650714773421015	-2.4260499396202846	-2.573922953385818	-3.265672154378308	-3.362244131336112	-4.1722032537018094	-3.4295992453628514	-1.7556108323996824	-1.285013028774003	-0.5219292543558112	0.0011776767829871915	-0.7252788831222148	-1.9031571245218828	-3.5693357797700997
0.7	0.1	5	11.037728677509705	11.433337422453377	11.263330666905006	11.642561893819376	11.336019919597277	12.15358706785635	12.01046188010659	11.808024197695673	11.039242112139249	11.76715822628988	12.03699933379167	12.421330395805953	11.638777558937676	11.948804518651443	11.752037924260932	11.268268027543698	10.83077656889752	9.487540975670072	8.139685074183518	6.784145533161222	5.430387864570633	4.076170253899278	2.722434075414938	1.3672345857557247	0.015617275871022684	-1.2169316499187204	-0.003577020504891948	1.05416662100113	1.4002980133592473	2.0909358025569844	2.5256688509780076	1.1415829902308303	1.3096484687843315	1.4158847527742466	1.3648272025145332	1.046075185565769	0.757485581806236	-0.011620656801667906	-0.14952490374507477	-0.5808826845035071	-0.7731031547865115	-0.75466725545283	-0.8988423043408176	-0.7617554447642192	-0.30286005699058194	-0.14455140168089997	-0.5612129501444372
0.1	0.8	20	-0.22058121271405184	-0.24414826104575127	-0.45401222657044116	1.483117357235642	1.525913527457618	1.332442425869047	1.6550209203866473	1.3714425070680534	1.465868754028648	1.3654502359810436	1.2280401146285413	1.6840135321019005	1.7174400149176847	1.3335380170926925	0.7228283354392318	0.3072912784393651	-0.1458410098341858	-0.1583906812472975	-0.14238932519438663	-0.23303375355226308	-0.636697242965397	-0.9196923733527314	-0.5316813512118017	1.2599397758018966	1.4070165962890968	2.040157649215587	0.599528061863893	0.7459566917201244	2.2327424753620733	3.824430850988932	5.579243613144243	7.150980626183241	6.348044683705979	7.055643072913227	7.271276460875583	6.665173548826431	7.28635230472851	6.993498108580013	7.457742394307601	7.688080355443148	7.757780103412074	6.425262788694127	6.531029309026366	6.6886643087595985	7.0507175314907045	6.989936598701192	6.726852232398329
0.5	0.8	20	2.721434501730343	1.9908556372782584	2.0615172464895153	1.7428237176168437	2.218495142569921	2.7433613073684455	2.5062650091018526	1.9722353584639762	1.6379264307605297	1.4040401252986072	0.6433502009209349	0.5203754220466408	0.6496450241454141	0.3856673433086115	0.507583001716668	0.3500781374055748	1.488690460157926	1.3902739236339272	1.349755049061315	0.7194298546942832	-0.04759516992595536	-0.05237100907834247	1.3514226142672356	2.4578935856290087	1.5215753156897733	1.492819200695891	1.2459981323659406	0.4479388921944292	-0.783971398262068	-0.18005743639727712	0.060510095581662426	0.12301277581140369	-0.42783173010860764	-0.03703580482022062	0.24651466564380087	0.049902422630410115	-0.44957908521094225	-0.5960845918462923	0.2860342227874213	0.112478991872905	-0.26900742094045427	-0.5636188723051418	-1.1787784168706708	-1.1650623552815205	-1.4632133317848286	-1.35254613557359	-1.4337871929634929
0.7	0.2	20	-0.6561996686715617	-1.096534651239935	-0.8931790297575901	-0.8032960897126173	-0.600618732395489	-0.7163193037764302	-0.7326649516444661	-0.7143245049755649	-1.1470469969302144	-1.2710185635180409	-1.0511543717717444	-1.427566859672865	-1.8875678976389594	-1.8230799081536446	-2.457421866173277	-2.0867359253838202	-2.659636051089038	-2.475092087629534	-1.0386847599761921	0.4691283969043667	1.1021647004090624	0.6496637090004072	0.04300875778388047	-0.8213881415346975	-1.0373284735063493	-0.9346277872551667	-1.3084372658340442	-1.6087335895786339	-1.7376419397608913	-1.85420105012399	0.42325661120371194	1.1810822354784563	0.12466275705240548	-0.023290946043090344	-0.5965811802800545	0.23987509610270763	0.13283365888079857	-0.6341218638946486	-1.507912952757323	-1.1191254182608503	0.39318631375589064	0.7664255983970492	1.2894629288532542	0.5420971024333596	0.04255053046421153	-0.5912577608196159	-0.9902113718266463
0.1	0.2	10	0.673382878908896	1.1487105299069356	1.0637433260893516	0.9257116796445359	0.5842792069760634	0.12428478181755054	-0.24713508811828433	0.08368055847537903	-0.597091486119183	-0.648879561368787	-0.5550462199363153	-0.5403615107459672	-1.1258027543934759	-0.4935778509114641	-1.3641987137029616	-1.8355650337833822	-1.4699191548444617	0.024651087257510085	0.8819526076589312	0.9349314081611766	0.7984137785408194	0.5734923255281643	1.4450955134760477	3.1398799947534712	4.6737488544664245	5.060550013783285	5.701447171683839	5.8391049467246035	4.3021933576011975	2.99092570798517	2.859513517136733	2.0346905619375946	2.3242185278986085	1.4429683368750688	0.7545582328024096	1.0080183359117143	1.9894933475733154	1.5175208547781693	1.026348756597784	0.9819007743950152	0.49550348028854785	0.9545076074295054	0.9954252141409938	0.3838716021505775	0.5989403933708388	0.08166660325501596	-0.07749810760672915
0.3	0.2	5	-2.5083087791600605	-2.841649151210376	-3.0411611821640463	-3.2231247388057938	-2.953264597257416	-3.296570829911488	-3.024482917375579	-2.0985263730471075	-2.8113699690898244	-3.3213040750002563	-3.448795578494426	-1.9079554663329077	-0.2903841811221781	-0.9746069981301702	-1.065821543603164	-1.2445272507138583	-1.5572031101083041	-1.7828173892523438	-2.5600307002114704	-2.870294671848498	-2.588455551407975	-2.5517906637944208	-3.2043369791768157	-3.2028308447487888	-2.1150511492637634	-0.3754903253081352	-0.05537797573720127	-1.0298750211649264	-1.6461694451672173	-1.5440792626795883	-2.4478904522024294	-2.58140752872157	-3.223692182248172	-2.96762387096544	-2.10425169909621	-1.281755889412807	-1.109770839910368	-2.0600245244278312	-2.8930788345249994	-1.729991696823845	0.23244103234513602	0.24846470131913634	0.49442569116078516	0.26338319681465805	-0.02265856918405973	-0.18898128966702643	0.4014418696766171
0.7	0.2	5	-0.3441938626948797	-0.07555461296196597	-0.24147382407100793	-0.45907465624418364	-0.25557791224987625	-0.5511718420590768	-1.674909310372911	-1.7119494448769927	-1.8087968249828208	-1.7352520856345706	-2.189719612470398	-2.54649953804433	-1.887237927790892	-2.249925473764975	-2.202913284573583	-2.546987898065609	-2.778541824233102	-2.8749125971788487	-3.402176172116441	-3.2732028122399726	-3.6063063530884563	-3.6375573822750624	-2.8388627815517964	-3.0379251002800345	-2.8511472997541603	-2.4153157472159137	-1.3041201230675483	-0.6586418866795611	-0.3684971117421014	-1.2532474161994998	-0.6502147385071879	-1.1692383768644419	-1.9669435873149013	-2.0091043303731624	-2.2500765154174474	-3.0701240149618627	-3.1377371379677754	-1.4438738626619312	0.5476044114111858	0.4697002269015087	-0.6722224215876338	-0.8340662812371988	-0.06900850308578299	0.11217017166153198	-0.030385538417036173	-0.07912525316243091	-0.44083777537467483
0.5	0.4	5	3.3540913787737736	3.120270857615708	2.911288156819481	3.3965837484202694	1.9448612619378594	2.0559347272626525	1.9376695901342345	2.3178354577540006	2.508533070135485	3.1264827780633055	2.6144639548273005	1.2942004466285937	1.713670648757443	1.9096502892592468	2.084223555527288	0.6118829241157187	0.13222139163711688	0.7130405696160977	0.4205729752902698	0.5513812171017065	0.757161162214345	0.3228178862987505	0.20047351646650213	0.0005952831182156615	0.4731053535088279	0.8070022451771166	0.7250375858461666	0.6488490618993268	1.212756654704208	1.0600825120031914	0.9110227060497778	1.3844701133519806	1.0866301307816286	0.3941622599441956	-0.22403470316260155	-0.31307274918435724	0.3242710881771558	-0.3666647632952049	-0.7289722123576183	0.019468780458240076	1.6666363101723647	3.0831321047378424	2.111379570413419	1.5609793758866743	1.249356184121737	1.0130512025655065	0.7940302532508952
0.5	0.1	20	-0.10362253846446379	-0.09417526654716823	-0.2318749103280595	-0.08937598780254064	-0.22482282627963457	-0.6070481525300409	0.028716425468999773	0.8528833565361111	1.992087718481642	1.9249730071032047	0.8747054542432835	0.24495946729852847	0.2354829481484586	0.08015829779985495	-0.2290820404958538	0.33744939426502185	0.20239561827345653	-0.44416624637766233	-0.3322307541828735	-0.04915527885221138	-0.41313124916703714	0.19682686898921986	-0.26326924005316243	-0.3088208642693644	1.0224831705735227	1.7250818288234058	1.9877305413596105	1.71916936792951	1.4740345358276414	1.0627831147177034	1.0182694090419915	1.2098576729674733	1.0159363566233424	0.9469572447238903	0.19528873697271365	0.0533773555904844	0.030018919764259522	-0.24035272369309268	0.2384441857493016	0.17191850164658717	-0.8472815133158775	-0.9265787864001709	-1.379516072514562	-1.3602875999346935	-1.1320460090853715	-0.8044555782169311	-0.24588500842439487
0.9	0.4	10	0.15761761882029646	-0.061748248092996505	-0.22469408844952454	-0.9486355262652069	-0.9533378370646375	-1.0886530888883499	-0.8442327327700809	-0.9467743551252426	-1.474736570880978	-2.264213212099264	-2.185273968620905	-1.8921759774774216	-0.3887988402410798	0.4590711893143009	0.8961622528490096	0.7408359406037732	-0.3901718535382912	-0.3800081001112403	0.30839323678441133	1.6409526226756697	1.3981199700203035	1.0217036099934376	0.8876073190336911	1.4515179888750964	1.8289981806999975	1.4789471176511029	1.3139645688478083	0.7800623345766695	0.8966676998468586	1.4059469155464512	-0.27205542682244754	-0.39345152442683684	-0.3961986224060752	-0.7222467546032476	-0.8041415025132039	-1.2109840305833899	-1.0561053643117333	-0.9475220320140494	-1.6589404402394763	-1.8104522377091143	-1.9234824761375364	-2.255181744431539	-1.0820832435114909	0.8416190617894586	2.385562193056046	1.9844068494490728	1.8167231030533202
0.5	0.1	5	-1.062351233797358	-1.4300791534768678	-1.396426135541276	-1.7035456068806383	-2.156956160120444	-1.7733896471318502	-1.938244047309908	-1.4266414904989233	-1.2246937783465484	-1.237300993850397	-1.7084055285082371	-1.6885970047917453	-1.840512047097107	-1.8001703763747514	-2.222984208492207	-0.7986196481878238	-0.5963284115302372	-0.7693483539399608	-0.14588546131300006	0.5653244127670263	1.0163627767019108	1.0508338004604383	1.7345286666496378	0.8256976783856373	0.827739674190525	0.6002064033622929	0.6273498863329081	0.16796774961946426	0.3931171370640101	-0.3757698070566704	-0.007572640768600536	-0.09163305746287165	-0.4033335324217262	-0.6185600144474677	-0.40403060627370735	-0.9212471136663964	-0.5941802043410433	-0.3389144077145403	0.2185116197003083	0.6916033240243848	1.067495570305681	1.1788105349966855	0.5165527158404899	-0.11630560972047022	-0.19124350980330007	-0.7499793263017835	-0.49449983911630113
0.7	0.8	10	1.787672175748412	1.6730972237018307	1.849272682368877	1.6947245854920823	1.3035551910892593	1.4183335959672547	1.4676854247460795	2.100653236393441	1.4912264347015736	1.6563984573734558	1.7882507953414404	1.9147569297523006	1.6884359570625094	1.6238391868818098	1.4518589264359036	1.6126928710391155	2.5669159517972417	3.6184841527639406	3.8267037348837647	3.8824393462351594	4.058753949766384	3.4501033925721885	2.936806107766188	2.2289485659121766	1.627948602209841	2.163806060602468	1.7997895354152291	1.9367140886786842	2.3335565998808647	0.9651083571701946	0.5741711479409588	0.49433818863319345	1.3896509511392168	2.347232494628031	2.44496554198237	1.4578652507083234	1.2456860392003932	1.4928430284220155	1.8675992522570226	1.2795118072624945	1.840520068384862	1.550299923240729	0.6990933520767584	0.720511576148084	0.2613494375307681	0.14097071050053955	0.36133787647135307
0.3	0.4	5	-0.15774546728148664	-0.40500463778852236	-0.35719777988785495	-0.29080600046282257	-0.39186244959162764	-0.8347269670392166	-1.3133667720845779	-1.722972990090014	-1.489110589023852	0.8913081850093505	1.4661805886831871	1.1046967126790719	1.5198592627630916	1.1135500006694201	1.22742408849426	1.7072958360206911	1.2200107940860079	1.1199502377721444	2.1361077365899632	1.6683552899325775	1.59956502902169	0.870326495751172	1.666240721817232	1.5845032469767233	2.7104379519416426	2.372041593710435	2.5788105220050284	1.7469809279135262	1.2283517216259554	1.468708620950082	0.9293769240287304	-0.08375566845188587	0.10249735883539302	0.06601217326092979	0.1129737214562283	-0.11948345810506567	-0.4508426390392657	-0.32408141998963913	0.15159694101697596	0.8032507936098767	1.9544525840621105	1.8134644882401432	1.590316172009551	1.0164754146177302	1.118570626000448	1.4388129756707286	1.1940821839832978
0.5	0.8	10	-0.10223991081142003	-0.18045133205470165	-0.6142495512870738	0.16849080301211927	0.2916520382444645	0.8604863571148229	-0.05389530192249481	-0.04531192845908549	0.024668512612535665	-0.9179943042136784	-1.1554482349344397	-1.3458871346688284	-1.232939553237287	-1.0237755894873999	-1.4577156991482383	-0.13425608329907845	0.660554815284442	0.4018342568073905	0.46533898167211873	-0.05507501555230476	-0.32330356136752414	-0.2398588794370511	-1.266009755317583	0.35900775315386113	0.9584594634202119	0.7261767494435958	0.49296448593786124	0.3151862951242492	-0.5955618818693722	-0.9814097365292724	-0.5316838193565729	-0.4502784834150191	-0.7877476330258446	-0.8539781576264716	-0.4839388641653244	-0.9683076758920777	-0.18201520115192693	-0.44181299960911247	-0.8713253785283825	-0.8693686595238859	-0.7536020089066682	-0.9984952281553774	-1.0125189358579263	-0.8910028367630218	0.005413437661360376	0.6710368638891993	1.5039776027563363
0.9	0.1	5	6.783323326099904	6.514195268054479	6.638652330536715	6.1485666219858786	6.396016313146788	6.520783575222865	5.423323193645814	6.136869358092625	5.218961860647539	4.9864062059477305	4.6435342032896045	4.320463221325042	3.993703674969993	3.6675918073326983	3.3413708172902545	3.0151670063756058	2.6889596934771305	2.362757195759997	2.0365338195499305	1.710418197831288	1.3837958062425741	1.0592265715062013	0.7346010730950923	0.5940398835850118	0.6315567998637022	0.8965167478402094	0.38477382485415035	1.1447291651385996	0.26431669916082967	-0.08055712386430969	1.0713589455788082	1.012221565330762	1.3786415825727687	1.3534809248996993	1.1334542783986734	0.4879532571285097	0.931907792521244	0.703192579892189	0.9224512096230484	0.9803244019698951	1.3928142649170354	1.6567938584901327	1.9854770657173475	2.1590335883639824	2.3419081324929465	2.530694102619748	2.681048109963669
0.5	0.1	10	-1.383876072800419	-1.6250391351666167	-1.5151485029672926	-2.8639096663163315	-2.4206802097562985	-1.9572191436649575	-0.9197264716530498	-0.08420393184775321	0.19919872501155567	0.5305459150777239	0.45501666129666773	0.06881272449673759	-0.45503086588459496	-0.7919697843350804	-1.1272541438628991	-1.4298940850634096	-1.5890724287998523	-0.9881513763353666	-0.45717850100420776	-0.9449625680408218	-1.7580394526782328	-1.805399377173046	-1.6596227344670496	-2.152510616782507	-1.88343529187226	-1.8761485192602123	-1.8586854159679547	-1.158873971859279	-1.2401244157402687	-1.2385702568006423	0.4658837427753326	1.7663832964938138	2.6212743994397982	3.8645975455409456	3.7177101338444203	2.5356802934058607	2.558946866915477	3.12883220596747	1.5917583862039208	1.76999494480269	2.157444324800366	2.878390053190671	4.309023911747275	4.015053072716057	3.9015940329287133	3.8555893763076767	3.3803623014084536
0.9	0.8	10	0.6108991827351815	0.533475809171577	1.2842538224187336	1.2053118884294491	0.9494308561707072	0.22034449125553124	0.4100459293190113	0.7841711669061766	0.46065771206377804	0.27583762764858477	0.23602070650305507	-0.17070305010000197	0.4474327547514605	0.2800465663759013	-0.781042817688018	-0.9906268268912441	-1.0406234421827207	-1.0936269431478394	-0.9435150334232674	-1.3166191048503606	-1.7542200395435543	-2.3286559764701877	-1.8016623379678833	-1.5863499166436839	-1.9399459042634817	-2.0569950201042957	-1.886774592146267	-1.930813021976519	-2.141557675759188	-2.965018940455323	-2.56391908490005	-0.9680701261537763	0.7672683368485451	1.2936689694387837	2.0372542665724183	1.3526344537346802	0.8126299001387594	0.5109823592261336	1.8297999380993133	1.600541038517207	1.4789715506961159	1.5590809839275295	0.8322978447899629	0.7585556727752589	1.073374269348463	0.8170820452957486	1.1661565236167775
0.5	0.4	20	-5.854707116051529	-6.1757493327465625	-6.354199765174087	-6.096156992779271	-6.620538666089033	-6.539442829830449	-6.6428680691348205	-6.326520289707531	-6.270665138626498	-6.57522307793468	-6.096699558959216	-5.412169367680704	-4.670332040809257	-4.546512324880183	-5.33705256105074	-6.207103682101447	-5.930544382800733	-6.355551584015785	-6.119104153361562	-6.03900737577537	-6.044267774134681	-6.353403868684239	-6.6539032500902096	-6.550345765140989	-6.903166962061476	-7.249879242044798	-6.749322724384157	-7.5482283643890185	-6.285704258514016	-5.080251407158272	-5.125317689329293	-4.412725226023468	-4.808940877605551	-5.6688863753319225	-6.227758415017661	-6.278334263044329	-6.259062670833117	-6.11261838469818	-6.433212348834346	-7.05984503702372	-7.25359828423737	-7.29947052108831	-7.387565691101997	-7.47871774004426	-7.441345324481375	-7.432466691722965	-7.198956531945811
0.3	0.8	10	-11.263305235179658	-11.664967118097124	-10.74699101799412	-8.453270458323601	-7.025746734579798	-6.701152951249242	-7.258165046149884	-7.795199177379999	-8.203584562749256	-8.14811995814945	-8.669120005234419	-8.877698474662623	-8.853357478304403	-9.676951697102453	-8.462883986912914	-8.349561849757833	-8.400631962729747	-9.164225491464961	-8.906298055948483	-8.866815495692947	-8.919793272567958	-8.946795821359785	-7.796708234837851	-7.147251912250795	-6.528570979003987	-7.380103094442788	-7.3014853601954	-8.046481051608296	-7.992046402978886	-7.860096512212337	-8.038632950513247	-8.145363928801785	-8.139331133767143	-8.672985050425083	-8.027789700607954	-7.684660790419883	-6.074867212168044	-5.947354048348657	-4.179925114561982	-2.8078284077900832	-2.3251229028910103	-1.3931041230096781	-1.6552857444749947	-0.36819789818666493	-1.0064828148545644	0.23736166956314264	0.07094391207957074
0.5	0.8	5	0.5299283085155366	0.562137461621603	0.5972670106057905	0.6088006677366025	0.721499920210178	0.9730166960549695	1.0423875016623043	0.8029429450133136	0.7415125681450974	0.6939348334377371	0.6470269350867142	0.5997943934995078	0.5525745932012995	0.5067749022400818	0.44708766560299296	0.5713785501919517	0.9238023090257883	-0.03366090169782865	0.3711572328234354	-0.2540878773055937	-0.4034150329141539	-0.6624077546562859	-0.4427517406302428	-0.8441845382379114	-1.4118420589993974	-1.2659293991509628	-1.3541724883583015	-1.3337562095541955	-1.3272350816243375	-1.3185017077119596	-1.310101829384024	-1.3016503517369813	-1.2932093242355194	-1.2847633107815994	-1.2763212468425706	-1.267876076435627	-1.2594335550598998	-1.2509888421780317	-1.242545791146327	-1.2341017240972576	-1.22565718423418	-1.217213689553958	-1.2087773828880017	-1.2002622373440204	-1.19237631136059	-1.179783966717551	-1.1978705644164052
0.7	0.4	10	1.3918194334371492	1.4072609745767437	1.1744382111583178	1.5417240454283245	1.4280030375530544	1.0630624997735083	1.4203977519793654	1.1954246342107382	0.9750267608416294	-0.1988472924847855	-0.5743497933845845	0.09526673249935413	2.4460582872284533	2.1737306953015576	2.6052560571145023	2.6367172625685527	2.5332118581349334	1.871519336958258	1.6994083454249562	1.3741389300820543	1.2150785372519408	0.8401146226615452	0.6830172489969328	0.8728254917024145	1.2474910567353135	0.8197779192992698	0.7130713331916922	0.5970660598701016	0.9836588761333473	1.546509486771754	1.996092481705304	1.470566803507893	1.3166161484220993	1.2214257857132225	1.1741190400360892	1.1841524328618078	1.4188304135046081	1.444657372430143	0.9782224029333833	0.7321583329596564	-0.08342479022030602	0.4031612525259618	-0.3447118155169022	-0.5407554219794832	0.21559271572432692	-0.2141615802963912	0.4398653474586638
0.3	0.4	10	0.757080937515525	0.4784294440468102	0.22189546110905667	0.9136727695711357	1.3519698050426427	2.199480834234677	3.4135684894333593	4.266968608963921	3.9967147752792584	4.069316726688527	3.831117264433601	3.3908736998345006	3.1847942480821843	2.9182381047836827	2.928734833282064	2.838544510629916	2.337077147693421	1.8206357006646101	1.8290951863633609	2.0499218988514087	1.7439594465489563	1.6769762611456116	1.460196043132271	0.6401403679313233	0.7711723934473298	0.3784521173623574	0.27478234630137877	0.5421346558722036	1.0329011127575427	1.6653113071439662	1.3983797604851702	1.1394226695228582	0.7215873043544718	0.383258405467231	0.2911601607447949	-0.1611244553445772	0.44355150664507903	0.5093968489291427	0.15762942209103414	-0.060316630713586505	0.38321713709747485	0.44109595540612645	0.28692999240205097	-0.2706382316948748	-0.15841993438310453	0.3344546522829859	0.37135746524090507
0.1	0.4	5	1.3162721226396314	1.4577313992810303	0.9050863382495891	1.0595791165462316	1.0980260088236236	1.105351600558663	0.7853085505686579	0.8900031649728959	1.6930991264896562	1.5287735598868721	1.6218468216524116	1.7420754365560356	1.282760697011824	1.6660121771034113	1.0765693760939712	1.6108473103206222	1.510055461131003	1.5687200428580041	0.9496009600770066	0.5904429760345522	0.6943588817934341	0.623953674140381	0.61817137262355	0.9152824564555715	1.0647885870565688	1.5857057704048856	1.1556342281587035	1.1704250768389528	1.2243755548471	0.8090620933158306	0.610894979090034	0.6527740303790779	0.8289339553483046	2.469380848473321	2.0652152182859282	2.391376219624661	2.6908340298239892	2.663967184452403	2.647449116913478	3.0703551448372934	4.229520804785452	3.3841856064726272	1.5763498249943382	1.0970705039816835	1.399835085112116	0.7447975768124451	0.5731686936331073
0.7	0.4	20	2.652023312221303	4.544879404166224	4.1286841056655135	4.292479213998519	4.898668771965774	4.83701895526157	5.725781180299919	5.982297192926666	6.103882496343402	6.233983586327312	6.373679854703937	6.290606553415373	4.708924298028094	6.197175384392452	6.1070842574267346	5.170644514461046	7.130360413483189	5.3035515281530365	7.778835273833096	5.001066266186783	6.635932664450152	6.941372569984409	6.032965163006892	5.910281152822975	5.703416986513986	5.510303334526114	5.315149876124238	5.120292116534685	4.925393726012317	4.730500945189021	4.535606975422013	4.340712569944202	4.1458237767672586	3.9508950258966564	3.7562478343881196	3.5596480970978206	3.3763518828946104	3.11058102330513	3.610982266434789	3.7395093175875473	3.408336985368578	3.657840503751558	3.1192980967418578	3.0010687388403454	3.837876251184909	3.454374110975479	0.3580142101198618
0.9	0.2	5	1.055543818254506	2.020350433772961	1.785193380829213	1.989720565807957	2.068197839785597	0.8007645619937449	0.8714821406394861	0.10015097578057919	0.2254047849601335	-0.32382871926363066	-0.38306572399645233	-0.5956005052975826	-0.6720591009358401	-0.7390566779094456	-0.5705494027334055	-0.7337530318571481	-0.7031858039569983	-1.117419641687576	-1.8920170885759973	-1.825646182347711	-1.8586292143075696	-0.5714851841515269	0.6880246341358855	1.294573756163544	0.4333071041098293	0.9049487441010342	0.5757190760462265	0.5138786094802299	0.5685984753209397	0.35546572934556764	0.11175149695328912	-0.9355544883208609	-0.932483541775369	-0.9353626564028872	-0.7509743554724224	-0.9222249562794644	-0.5183795369980118	-1.264349735724906	-1.2990824153053353	-1.2310585600998962	-0.17544342568459115	0.556474517164574	0.5430942442007876	0.15624942099979933	-0.16007211672220478	-0.7968282861926212	-0.13990910659222777
0.3	0.8	5	-0.17414621332967783	-0.2730310171367165	-0.8596432877292699	-2.0695473292632727	-1.8852692520588477	-1.827555855311786	-3.0139906381199637	-3.4389031049396266	-3.4274819243549643	-3.4564169260522846	-3.498016843323299	-3.639350264749922	-3.7935512837137395	-2.887620582424077	-2.4618648520503825	-1.5969786963333803	-2.2565339086475547	-3.3670291870113402	-3.0171454085703715	-4.050133481407769	-3.396237112484812	-3.2141644641901337	-4.315861618021827	-4.906510860184284	-4.862066844510494	-3.8958290203182457	-3.6960932170702705	-3.4257795049490767	-1.8096000826544696	-1.0710493616357581	0.07194429483696752	-0.677544510056876	-1.5121456957357537	-2.426313998789979	-1.1959813269158133	0.1893458141389459	0.3171711067454339	1.1380641797886	1.133802028872239	1.1312282770332587	0.9568670109772199	0.44045526800650237	-1.4767131471650572	-1.6267696429938923	-2.144746388044922	-2.9952673258917457	-2.8310687798068557
0.9	0.2	10	-0.1310603868287643	-0.19805069449411405	-0.7261618674194779	-0.46658849776999034	-0.7259625379661117	-1.697007184958224	-1.7340713113731852	-1.5324133094329682	-1.5078980282065544	-2.179073566268258	-1.806493522388692	-0.9162611983302895	-0.2552700601824256	-0.21806217234903613	0.08838383282223106	-0.44338398118091504	0.007749440565604004	0.13699946446608635	-0.3827107435335222	-0.13859550546590071	-0.3643219378751468	-0.6078906838129967	-0.8929718220094429	-1.1797971082944798	-1.8976608592416255	-2.4839293707158134	-2.437873595916045	-2.674124296901738	-2.564715748412368	-1.952663331120732	-2.1761841189577495	-2.6842884636243554	-2.176412304875683	-2.234222507104235	-2.2172332288448473	-2.297077155120789	-1.8172551099168288	-0.8586742602155937	1.136256278080225	0.9682633150976727	1.5919234649356468	1.7796002456700393	1.5809714654358515	2.092470764478904	1.2415064990734521	0.13493731284332	0.5020466883771775
0.1	0.2	20	-4.537559212323671	-4.647700159510734	-4.1469470021204415	-3.781525971355265	-4.207021745996528	-4.580702420178298	-4.649543386932379	-5.394344055980525	-5.404976718690861	-5.74719152372208	-6.115789456860057	-6.042827679960254	-5.800344713891988	-5.09205294945761	-5.174382751394674	-4.438929181265564	-4.348666424650403	-4.783236174584985	-4.998529380692204	-3.617815149405615	-3.955526443436412	-3.4299518359804466	-2.0514206809619253	-1.4900306002797379	-0.6040249371062316	-0.7070955488642028	-0.292259813021559	-0.46164071957741726	-0.5513009439604417	0.2917691447609201	-0.2717894965381049	-0.1814917629071573	-0.23672751552253146	0.1723325475212789	0.34099767992820773	1.1332581920752887	0.8286738193096284	0.6371373121263701	1.5265507684779749	1.2791961018169218	0.8631564905892049	0.9636293180932824	0.6996025840288098	0.3268840365557395	0.5289438778482776	0.8274195931303581	0.7512474362510915
0.1	0.2	20
0.5	0.2	10	-0.4794903318674102	-0.13675755255758304	-0.35044191681494397	-0.17659265625846388	-0.07746602992571638	-0.03033550294351528	0.41591624361343804	0.46104967670679287	0.3293263341941923	0.09251306165216988	0.21233885592720014	0.6259738130172252	0.11108204315148384	0.36125287059732614	0.692744395898302	0.5259803924552529	0.76985499289583	0.9176283301251544	0.9133094843818697	0.9742994748714437	0.7449966829784955	1.2902457414799784	0.4251061940996266	0.5552643668233515	0.07226617460894147	0.2510167144059494	0.4623984905135643	0.12471288041486162	-0.19543490787130224	0.14505406211405614	-0.6878579219484493	-0.9595598485174293	-0.33402100070036056	-0.24606398555897613	-0.5241966898599344	-0.9268602021233363	-0.2847126259186581	-0.6311490622067595	-0.709620104740253	-1.1898011781619573	-1.2423787111760163	-1.7770963561558517	-1.445930621841086	-1.4636766896974933	-1.6421393676506568	-1.1199540042131986	-1.615343365420486
0.1	0.1	10	-1.7749519612629001	-2.0230297297971305	-1.675108394827987	-2.321758647513761	-2.3601852367981735	-2.112640742586379	-1.4579522442534625	-2.3803648797864128	-1.7062912335162395	-1.8926706066692276	-1.225449357556542	-0.8928230311495184	-1.0626669161060533	-0.6340535972939705	-0.37254907873779075	-0.132086894186898	0.024784240234055233	-0.6504093195072187	0.554634459102715	-0.08225652157098295	-0.4032357276338274	-0.44776078763814553	0.3041050048756233	0.1869076433149104	0.184277192560117	0.8637612077208274	-0.2740945590523012	0.18692690586060223	1.1552870878164754	0.9645380593361637	0.1509990828439527	1.384697311942361	1.4661398618908805	1.6215249121794386	1.667888482637963	1.6414552216842395	1.2619276210628811	2.077720051382741	2.451899748687495	3.052193470991284	1.9492075497709465	1.8468386084623916	2.2907360067913913	2.4422060155073524	2.8740299618962126	1.6640241093899562	2.2190195070999437
0.5	0.1	20	-0.33696606605251134	-0.2103017508122491	0.6300404956673731	0.8533347422984292	0.6834246730319933	1.1266483433511354	1.08082047103116	0.853375566328026	0.7832606645621922	0.51485561466869	0.2617627413765149	0.3626264964684225	1.1940697523560289	0.2899291152571948	0.8445999396933814	1.093184827908857	0.9511373128122216	0.6942117721105063	0.9927807429961035	0.6766726596244581	1.1705056283548885	0.8986566171093955	0.7633814130533096	0.1691229403729153	1.0711142878261768	0.7424326229833724	0.860357733146401	0.9753501172120878	0.855610628141747	0.3157813135135541	0.1771136211112605	0.5830841974738377	0.8597760052018657	0.8486296346410427	0.804105142907332	0.4089463358614722	0.4868535457826937	0.5239993355600205	0.24505879287691812	-0.195011046749741	0.06355643684906909	0.775071314234097	0.9356353053283044	1.382381291504231	1.3189491162411002	1.0005991484223955	0.7745029737791356
0.1	0.8	5	0.3484823050760326	0.400072119192572	1.212155423899972	1.1957748382919107	1.3602133591478207	0.8915515889542291	1.0265325632094147	0.3703058801038708	0.5595094618704337	-0.2563247463755829	-0.06590418409828658	-0.3447500140669746	-0.23268729642636288	0.35085831799793255	1.0385472363251296	1.4229733831680988	2.241245634188971	1.815233994403485	1.5131155827865683	0.9225943250992827	0.5374115332936356	1.230614339530419	1.3418154032329994	0.5269178457114663	0.6183168229950127	1.0516080063216293	1.5598355464252904	0.9206385397054646	0.9907331872919372	1.0430972789618522	1.6583197018228617	1.0312513578281823	1.2511982484528943	0.6392541860632974	0.7115618355068847	0.709300435428915	0.1843988783220709	-0.10533777186424231	-0.1369628131267433	-0.21470758859634032	-0.09890795750233394	0.30349400896004397	-0.08874930947001758	-0.3902415705997839	-0.23994605621366816	-0.2743890328715395	-0.3387959754238494
0.7	0.4	10	-0.34588557268982356	-0.32729768644855994	-0.392325952942187	-0.11926167406772947	-0.11792433812460956	-0.4053223767750467	-0.461092477665332	-0.5393613854986938	-0.5463522367083158	-0.33672471450407215	-0.123659502724081	0.45967658922707244	0.23765655812781006	0.9020700699853137	1.6450242960122097	1.503318766620552	1.1973152955560664	1.034262543149481	0.7898457697313859	1.0893424167741728	1.1830699444868884	2.103852905755218	1.6222756793996211	1.1635857420973537	0.8486232665510869	1.1933219477506896	0.5355259007235986	-0.10574597548726672	0.27038925759033816	-0.32314704921518	-0.9329780063446265	-0.45262594039292026	0.08240534946406797	-0.3333494733790161	-0.6889772598495654	-0.6904261647901393	-0.5823065596417081	-0.24778971462913546	-0.8700245242412876	-0.5349228291818378	-0.5497577401464611	-0.6927841154494843	-0.375391803885222	0.7290646740515143	1.232766036169295	0.7399729730662727	0.059395154349800805
0.1	0.2	5	-5.189349171331983	-5.5569386206773	-5.49239671079782	-5.002168986108458	-4.412178108484866	-5.046241005404781	-4.709459075537822	-5.1218784268495625	-5.470744544491652	-4.108926802449702	-4.41575130232269	-4.112253848154296	-4.1430948396718605	-4.290170006272021	-4.851378770766303	-4.807284824793854	-4.279010935966724	-4.077647312335671	-4.687145317359125	-4.9151343038930975	-4.966906311270876	-5.129315442737777	-5.306874915812443	-5.534546479331112	-5.376458610057924	-5.286139762922588	-5.370938281297299	-5.8166483371049935	-5.182694142434315	-4.717269836027427	-5.0421802181064805	-4.843846919146486	-5.223240595921737	-3.7568122777606447	-4.264898258262491	-4.284009888059387	-4.118662695404225	-4.618394858476009	-4.431423712592107	-4.64686294170879	-4.980652751560839	-4.849915380523001	-4.9606119397746795	-4.751232666795474	-4.855922255540079	-5.427824255800559	-5.180275929423132
0.7	0.4	5	0.11928882987945144	1.142263564214872	0.34310768350280796	0.18374463670687646	0.7482380275872771	0.882300811808264	-0.10195767925047505	-0.13889871327762648	-0.42288728562883193	-1.1634501561612183	-0.4673018731487275	0.7383457410132905	0.7658267577774183	1.0244614668258123	0.2804850208079728	0.8529539692674319	-0.10309704985033363	-0.5519524946721788	-0.6697550695331671	-0.06304829249708632	-0.4126116113189937	-0.8740208277364587	-0.7600807929671305	-0.9437132514297133	-0.7970248124532162	-0.8497869965263334	-0.4698627728224949	0.07414099656699591	-0.5740917910338794	-0.5454516479833273	-0.3648947474597293	-0.41148626891185813	-0.6152176196296608	-0.6730960617157251	-0.4711886742971245	0.1993682504357679	0.17233893448766935	0.5102227975775122	0.24034753410454357	0.26097495062884946	0.4715728225736342	0.6124948173945057	0.19857080581047626	0.6549248899917899	0.20383919395573002	0.20880600708457564	-0.5075188187948783
0.1	0.8	10	-0.33899826947940426	-0.4141022015029989	-0.40725273896555336	-0.7430869503395741	-0.32826291335997837	-0.1760317566603078	0.08236499934194796	-0.21124648983381178	0.5566556187407485	0.006208287368593801	0.7097086468686911	1.412992817872194	1.7843555161139477	0.8851226879098562	0.9346426647914114	0.6803753255946248	-0.028836385557212907	-0.1416569073825258	-0.31790506841372235	0.10574988951759678	0.3719697851179262	-0.7584886253738574	-0.17746691430153305	0.7972224952310114	0.6586463690977524	-0.06199142142880021	0.7584310152418254	0.5925779003143532	0.6656124948911781	0.5785315214615707	0.27348909020295764	0.15505931912477422	0.18091033283111813	0.5078619488293725	0.8958089709791466	0.8248761998368934	0.5538523237233619	0.636852590122345	0.5015069818986291	-0.028579857810015596	0.10646317051400445	0.40245976593500643	0.09609937933346657	0.2990974248846783	0.5275646212067073	-0.08033950132153223	-0.013231962621844673
0.7	0.1	20	0.8388381724905827	0.3496257936026268	0.6300246388757103	0.768414181958164	0.5208027606557266	0.42782426057978284	0.7672519579719363	0.5306078357298816	0.8762795602412723	2.0105365301670446	1.3313997205098218	0.9102600821044291	0.34641862493705844	1.08884001161681	0.4795887143187798	0.22224530355421734	0.0794718172901554	0.12563249437933166	-0.4859961526298946	0.12743997185492617	0.26764855094911866	0.3192539690667786	0.2876996898259705	0.13703886114474528	-0.3128046103150268	0.26310894350149283	0.47515860590041825	0.06387421248072656	0.8489599235426084	1.1407229460822919	0.6076168898004966	0.9763429784975841	0.7125542996310941	0.40654198821324883	0.5448066666725282	0.08311773872205208	0.29245129943565473	0.47808131330900494	0.6088009534536241	0.05666621280663264	0.6148284547275722	0.25174806542084127	0.048486457659777216	-0.5198020763063198	-0.5383130055230652	-0.460099243332337	-0.5934155259063374
0.1	0.4	20	1.0042603285252056	1.3743291351447766	1.196694535644653	1.0304025196586792	1.2272076731889854	0.601415099436224	-0.08019455344576443	0.6354349148099203	0.4644915848465132	0.6500989475523085	-0.12207928570727233	-0.4099598210686537	-0.4644674241861537	-0.13837345785529465	0.055056710122272534	-0.3859234612549045	-0.17814015748078305	-0.2877588054107605	-0.8333616238519852	-0.29080909918660325	-0.11589745642039873	-0.9689068529770424	-0.7891654349535315	-0.9240647404386806	-0.696689425252444	-0.913890375396079	-1.4150988194896286	-1.628950009151282	-1.190297369776161	-1.229992901315697	-1.5845361828090887	-1.393600552593071	-1.5117197676786844	-1.3320322936379796	-1.4600768567567712	-0.8975103815414514	-0.5184324276496142	-1.0861491871098963	-0.9640332582900584	-0.8228306783850456	-0.8828117373248574	-0.7947969919632527	-0.6482723836471251	-0.9652117280509032	-0.7636693821198861	-0.7806025527397793	-0.7028416112008387
0.5	0.2	20	0.11380108652494414	0.27982500245684605	-0.37834899905779196	0.5467161369277704	0.6005773637644296	0.7729553611407454	0.7748326968446975	1.1450768821172943	0.009417324128335736	0.547327347128757	0.2714850797948003	-0.32351519884065283	-0.019392668186668516	-0.6834019119065147	0.09860798722904462	-0.033788519346586554	0.2763369789180956	0.8913876931279248	1.2711928080981778	0.9312785125475926	1.106058017635064	1.2644359594789876	1.1666998095624876	0.871001217615941	0.32862085501588467	0.25984136622290066	1.6176868390022747	1.4627885984186406	1.345163388111132	1.137365537486744	0.9890815853802906	1.1178856714237213	1.3213897519121929	0.4403939548993634	0.23435279810050247	-0.053181158067829415	0.37339833391393995	0.15603255627846124	0.010363293579416677	0.6799575990408897	1.2648357983910898	1.453588434492005	2.066783083720779	1.6934223508555846	2.89797316819633	2.7118158163093113	2.216190196100797
0.7	0.8	10	-1.2231241494905731	-0.9023978551866776	-0.9208943661217432	-0.5688145546285597	-1.2602088767101662	-1.242681284297234	-0.645167767355133	-0.4984785802013505	0.3056688422118299	-0.11850126605580158	-0.00913557377413099	0.08027824709581921	0.18795666457141635	0.5070130689329488	0.4849769032493896	-0.9792557751082569	-0.8685616873505921	0.6556621094476895	0.8658124753508929	1.9019315502176255	2.7510421619059997	2.5198720053320756	1.7038640971706798	1.678319269845673	0.7418852156359605	1.1772282544848736	0.44083294746461377	0.38048880586603673	-0.3483907751734705	-0.09856091401708511	0.21873783722882933	-0.03556629262195088	-0.35775423893706204	-0.5074218718027765	0.04118390347646539	0.5394399304670969	1.5439442339337006	1.591151520763276	1.3217686157599076	1.3479446322200204	1.8257188951492367	0.8606090937740447	1.394113717205201	0.7758162540271201	0.9456388813875378	0.650372138894113	0.3556367652422807
0.5	0.4	5	-0.8096707319610061	-0.39317711684117285	0.0006637725331302136	-1.0910100515836234	-0.18089740396730747	-0.17680016005755306	0.12143644758253913	-0.26237059118579964	-0.0803680052175082	-0.692285540770996	-0.9332917348561409	-1.1235736794404119	-0.5551448793660967	-0.15858158346267714	0.263876122424449	0.6824168657753091	1.1016821922555806	1.5183200718207672	1.957714439844267	2.0503082468742377	0.8223516379171656	1.1141937444533738	1.2241734426699225	0.8876861083417111	1.353018904862779	0.973655419668404	1.7566639448935888	0.9309090773377875	1.221161833456236	1.3943837464553326	0.788439128938137	1.4493679506283712	1.064679133294888	1.5692568934960605	1.7110566739077768	1.6844302074782433	1.8390934149248324	1.4715877146488054	1.7212126621718369	1.8688713448866139	1.9009217618554857	2.103636621917161	1.7354530210267143	1.9663795551130931	1.634878807513033	2.04618127844833	2.032673734805428
0.3	0.8	20	-1.1900106645740607	-0.6886856982900582	0.056938046715259816	-0.31234352850157165	-0.12300243773226782	-0.14456351862465056	-0.8905457373961099	-1.010444850351405	-1.7474300837555035	-1.3730587997892059	-2.2475145751956944	-1.4554252429013985	-2.080960992159973	-2.056016040314219	-1.992159762310422	-1.6943958176657077	-1.1173400136845686	-1.204752538819477	-1.1151391760091656	-0.8349411309177128	-1.257574653745209	-1.7491364439157167	-1.9194302903268294	-2.422536616293783	-2.7149496219429636	-3.152076372894186	-2.8299769814568947	-2.6237193813445003	-3.2309743301724296	-3.0060075469292684	-2.475414513091053	-1.6670236859624765	-0.10549280770609926	0.9999152661241055	1.5469996461631013	1.5882759019416426	1.2208331422738752	1.4581468267932536	0.9811693841235041	1.0331244052250383	0.4942414242518538	0.28356378659249515	-0.2558179186166427	-0.3359632203173817	-0.3040197822680568	-0.2380013244161887	-0.6971402426395912
0.3	0.2	10	-0.24931028158313495	-0.9840273596948776	-0.9842845464741714	-0.13104331039674832	0.8388200903259531	0.5980731680472928	1.304295502758606	1.7483655076284492	1.7481518513883856	2.092455116912177	2.158548917652041	3.309661729112932	2.5438862951592682	2.3835054193279177	1.6229505006174918	1.9542961713756881	1.32283132320687	1.456271831263365	0.6958745376622772	0.6024719249370349	0.2909440486162538	0.195217043864659	-0.8399758514113671	-0.7083674982128514	-0.5844304684985815	-0.4332263991113052	-0.15375882940773522	-0.6243634268133462	-0.9064372807786469	-0.6242543756132193	-0.7744955693298152	-0.8668104452385847	-1.8620378325246634	-0.7485750374743674	1.0216428403800677	2.0107526476721773	2.494940309962786	2.5618705710317187	3.140595687013345	2.3789848616092826	2.406174831201625	1.029551314580445	0.5792933959014022	0.02011398767355388	0.26507930583096595	0.4224382436734544	0.4498521004815217
0.9	0.8	5	1.7648978745337303	1.560205321325867	1.5061730181346036	1.152038611366379	1.0186366641759577	0.5866609375201648	0.5101883955403537	-0.21073675389087043	0.39045528018567666	1.284588659378997	1.5724589749985114	1.6808982716883918	1.8876347818004149	2.539220290759289	2.2588589218777315	2.4993352304022096	2.214600398042606	2.000536864932087	2.9774000655621364	2.946659146232264	2.2399410932545436	1.7490771030142156	1.6201761609320613	1.247939698954525	1.5484707564718292	1.2894977256133302	1.1903109869772805	0.6181756053769618	0.29971049929621074	0.32734117941816976	-0.3379658454811505	-0.6074822184695279	-0.7083908279574445	0.21220190417128038	1.4513090303731389	2.100184561320532	1.1772872302912845	1.7325098746079277	2.755202945419825	3.090327006668133	2.3630394831987758	1.7937247640138594	1.2939294602452378	1.6133171714751313	0.9647765618894368	0.64040764313512	-0.07127351949399952
0.5	0.8	20	0.27231334802652896	1.0223788642641836	1.5783218829274688	2.2348711539354156	2.179843082309958	2.215599739497435	1.4808331107734745	0.450544282960891	0.04396888829350587	0.14892776356106197	-0.6009747627293223	-0.3446482260764725	-0.9110958371625344	-0.31637263902979385	-0.9548647734447968	-1.2578186289162687	-1.4541346110376168	-0.3758772891820712	-1.415191799225866	-1.3845602582161263	-0.7451201840877104	-0.6941271990938418	-0.45166865077105456	-0.797780529597901	-0.9183576536821789	-1.5654983088173822	-1.5978952151616852	-0.9225889001625944	-1.122646641479065	-1.2519382728982436	-0.7763607689063861	-1.5654292200126179	-1.831118767902396	-2.527707576615299	-2.7486175756993987	-2.7836587340034242	-0.8165993324291918	0.6829109634787045	2.0328652791929613	2.211086432859659	2.8800920352737336	2.5197189126186856	2.027749872896777	2.4289960489716975	1.5453865006492293	1.2232440391718171	1.695041218791033
0.7	0.4	20	4.616972974551146	4.594336847813764	4.600787025764689	4.602271038597337	4.6022985355191395	4.621992642935325	4.359050876508121	2.715905975137048	2.649170772573598	1.4770576113977825	1.9117854517554917	3.6258850640726905	3.121276572607357	3.756451402748624	3.2271724700089663	4.268780052496851	4.078581648014335	5.1648327463746995	4.352455797922005	4.2538006313275645	3.8290393420363102	3.445846228138393	3.0550743733241035	2.6655769721691485	2.275807760724689	1.8864197275648706	1.4953872149788623	1.112113469843436	0.7632678759955951	2.221243607603739	4.985615230125134	5.041292698761566	4.943114208097924	4.009941035378674	3.356375657330858	3.445079372220974	3.4202300413193996	3.0162247698062146	2.9312666257373365	2.8507652511525947	2.1438871117124734	0.5138011458741403	0.6388212738978183	1.2342532133308737	1.59676956332477	1.9660243127903385	2.2653736450764654
0.3	0.4	20	-0.5578663563223927	-0.6721355282855228	-0.9949993874482317	-1.0280621135997308	0.09553570163561176	0.3799969937532808	0.6229173484454833	0.3917207091565018	0.33416099612999517	-1.118736480311881	-0.8243266396596169	-1.2513218509105286	-1.329246072461686	-1.3489880555535052	-1.1316128620604786	-1.1261069101530126	-1.1149084189657543	-0.33329891233728404	0.36419893460804076	0.4719675676658852	0.1734431483248784	-0.43155069501754895	-0.3773122699387841	-0.7298840941662519	-1.0659036986157133	-1.6625568995171705	-1.9480980926867062	-1.8537764380678112	-1.7203998510531022	-1.551089466793016	-1.7858811992684593	-1.7714669302360164	-1.8119830777629318	-2.027654842099352	-2.335782861595291	-1.8631217115168255	-1.5961183067928175	-0.4688226835926912	0.03585221634155289	0.3678494193673032	0.40489995588094985	-0.04366976042055626	-0.9287791573295152	-1.2007027015492042	-1.2867212116147755	-0.9627234495420396	-1.931395790770054
0.5	0.2	5	-5.75105259315896	-5.826328100711393	-5.710822526654823	-5.9412707931911655	-6.090710025963531	-6.627334991969747	-6.821477651406127	-7.232180376970533	-7.076037312009461	-7.553391259828359	-7.592766867827493	-7.403788740193463	-5.738190898589238	-4.574615926066571	-3.2528244621525317	-2.6125081211638133	-3.020069247966916	-3.7257855705637866	-4.234693995960697	-4.692236422855316	-5.595011577816322	-5.5686466339231515	-6.017541423608236	-6.09586517048173	-6.554172769421058	-6.748660277911	-6.988506720710262	-6.8398855630088775	-5.732686365474663	-4.383998077520232	-4.127969123662197	-3.3063025799540924	-3.935270783386997	-3.704652632792005	-3.6091705996609704	-4.704786151865179	-4.817046360129467	-4.734928845860765	-4.977670287258164	-5.035626789723636	-5.509470630542424	-5.9792794015237405	-6.234019595360024	-6.736976149587932	-7.2550786771483615	-7.072895965781029	-7.584830486259861
0.3	0.2	5	1.1452186807781004	1.0731562917617055	1.7291517828703462	1.697113027759471	0.7287735415903285	0.08157961742509201	0.7135923087607949	0.3715690122202915	1.583402586171772	2.2012331097416933	1.9590658538187569	1.6666712953144014	1.8662875451564815	1.4047870444758956	0.9112044472637564	0.35449427110781073	0.7089094801375779	0.48534858017620763	0.33728816667792216	0.07276447975164047	0.03394927446699114	-0.3669490962750217	-0.6909936592487469	-0.7307853075081141	-0.8946534359961902	-1.0022824153014653	-1.1654339793280428	-0.8087778622125796	-0.5764016004292216	-0.022120718631981617	-0.02788981079260111	1.246834708988132	1.8025979173778524	2.3659320491100573	2.4757689498709254	1.851134957657024	0.9828159498781162	1.7677520061490668	0.8816645463474373	1.1820211318682112	1.4408402358697856	1.169078567248306	1.6065320147323234	1.9866538483392588	0.5769027003425578	0.42089076537806136	0.04734480772212635
0.9	0.4	5	-1.694564109113898	-2.3373169685326474	-1.7049512766031825	-0.037333475515325176	0.7849494904634042	1.6904993937023391	2.0619765902772826	1.795436847955088	2.001409648877228	1.291594116180761	1.1806790935086156	1.3676700065607008	1.050349710187632	0.7685544283009165	-0.18311527409336747	0.6509184811482385	1.1563816571489554	0.4083919389784967	0.11130826073863886	0.2970697831174789	0.5713983558442095	1.1598348506706344	1.3179233959485117	0.9328920891731656	0.7896808572199205	0.8856542284369908	0.4349692131644929	0.18579490985042924	0.0430713336294275	0.12371245229365968	-0.1972554273345537	-0.1280490483922847	-0.35473028527819395	-0.05479085387594296	-0.12515657418981618	0.2892124394682867	1.2288827386306167	2.1664184154672625	2.794473749154747	3.3543744222410794	2.652481325224443	2.2893454083981197	1.7677257432441849	1.6051669426685606	1.1800768981961909	0.6417943651530749	0.3417715300842161
0.3	0.2	20	0.9611911283114836	1.4616235510926998	1.0184971241097287	2.2346273163041417	3.13734340974068	3.7879164817258726	3.7073778860777082	3.602200976376281	3.267267590820495	2.03792061549926	1.1058092475285832	0.15017507684849818	-0.751396971776586	0.37190608350769594	1.393919790400389	2.3503128868171927	3.007222865224506	4.40090737106398	4.380945706159494	3.593496570946769	3.3502535575447467	3.161337250334199	3.8020541313914293	4.385119478561506	4.023579672882462	3.6038726790369395	3.189893843351115	2.2931381814968006	2.544317953419224	2.022560733880468	0.2844571265447513	0.9204080530757324	2.2831999211882703	3.334743634136018	3.585368790473936	4.577461428845837	4.022607137571853	3.488128849706399	3.0903741217042295	1.6884969621285677	-0.3871608606120418	-1.961418977509581	-0.7525941397483962	0.28023840039391246	1.7815229097943615	2.0858881979357307	2.0176060109467784
0.9	0.1	10	-0.2374458579307941	-0.6341590070023955	-0.8699815820486094	-0.4611175305552848	-0.4617291551122804	-0.9796677128786513	-1.1424006063689518	-1.7398712453563263	-2.060358937161112	-2.5503101250046996	-2.493523215370999	-2.5285308536047637	-2.9555869055278663	-2.643844349609992	-2.450649411908543	-2.8488159867651177	-2.867732436257853	-2.5107855868758406	-2.778143784871162	-2.6732994035561575	-3.030867503437193	-3.3163383733557907	-3.584143456391317	-4.134626900973245	-4.371865948959837	-5.111813132357639	-4.58374838478295	-3.044073250304848	-1.512449300648811	-1.3021832028257734	-1.1276778477979832	-1.1697151943939303	-1.258496681406882	-1.5479509424392575	-1.4853450088167222	-1.7850764621270372	-2.1644835887356066	-1.9577911325050792	-2.0558413814990075	-2.8239105948231895	-3.4150434874091786	-2.6630747761166305	-2.7198107393093665	-3.399136230742087	-3.7787712767715647	-3.5403517670060296	-3.539530235262802
0.9	0.8	20	-4.516642941552917	-4.513040542164973	-4.225479498142093	-4.201310694561755	-4.535976443625401	-4.42173153031159	-4.304953136785841	-4.863508513226975	-4.832260139948886	-4.7239965964466535	-4.34959219027003	-4.080279783344153	-4.342597264732518	-4.844031299468497	-5.07656609180566	-5.221447907983531	-5.6222565237272875	-5.541841877448306	-5.722147753338646	-6.005958635337464	-5.347458110605345	-5.6785092181102215	-5.7778270049097245	-5.285923952945424	-5.376646281134015	-5.596772623038149	-5.84255466548349	-5.3872519263623815	-5.480188976663797	-5.679192265444442	-5.343211270385439	-5.1010094862446635	-5.088816589614481	-4.908101999261106	-4.973630972187848	-4.950258899006599	-4.914193107325303	-4.8293070760325065	-5.327472095584284	-5.626118449147157	-5.294481489880198	-5.466436807411256	-5.18142345674184	-4.957350077039223	-4.959610127931242	-4.889511061848353	-5.228742603418937
0.7	0.1	10	-1.6257097477575257	-1.7165871578889096	-2.0004925908035602	-2.5537706610962516	-3.1784295095670103	-3.0121097212533385	-2.7715109612924635	-1.946377636845611	-1.5501286996385488	-0.8675701942802618	-0.9647823904581401	-1.1723091265654801	-0.591494488518066	-1.0818283134290567	-1.7825676613385326	-1.9195035698710825	-2.548785356782986	-2.978231207831527	-2.6849584271960225	-2.7930260842486945	-3.1116685985252985	-3.1780462584248284	-2.284629677343972	-1.560280490250065	-0.6628038789179271	0.5873267286578283	-0.22380011902637875	-0.8773309269884635	-0.31346474039077066	0.27302426820044445	0.8566974518564052	1.4957102750529572	1.5130944639971489	0.9466376796964653	0.41207853270410055	-0.351986593974857	-0.6336520614883057	-0.462265920078508	-0.5666895545506492	-0.3445418115375958	-0.7107904274941745	-0.41217109498144566	-0.685250346057444	0.03794791821870547	-0.0025231249635453423	-0.22273141288592058	-0.8610223684738116
0.3	0.4	5	-1.2670462943607106	-2.25563567582752	-1.156505927498543	0.28282838004759014	1.6091856786791965	1.6974974076187266	1.3371164715231174	0.6113544239771898	-0.014530108060640146	-0.16878262674528344	-0.3510689163282592	-0.5032312200452509	-1.048952110226935	-0.696529100560511	-1.1107292296952522	-1.5507795004066196	-1.2931870144116004	-1.2439944019930351	-2.2816973868377914	-1.8751711835492415	-2.0770197187917177	-2.4262767679760913	-2.06443681801926	-2.0143959902230506	-2.3319496928036187	-1.5210855945556432	-0.37488568068589245	1.0036247233206979	1.0721428719762542	1.2521143840772169	1.500154039376227	0.5296647654223818	0.023864709905268455	-0.559435657678435	-0.48165420242817447	-0.5448996408453297	-0.7947994399286813	-0.9515474338242598	-0.837415068808852	0.6902008104871697	1.4357008333477097	1.4906537232734678	2.036923459503555	2.398399891326477	2.6532525684460353	1.1699107787492125	0.9066734763475353
0.7	0.2	5	-1.5418868860381423	-1.9958213152780928	-2.4554236317478626	-3.1279399241072525	-2.856573123952103	-1.6423279129577395	-1.0947791613424727	0.22253528580385762	-0.8093122606577623	-1.5571757499571675	-0.8477908717480886	-1.624320545878689	-2.0720739607189955	-2.600709400524508	-2.318189360251168	-2.1749550439606935	-2.7969678416501296	-2.8448680494370535	-2.396061061120335	-2.3970316309068807	-2.7626888294590373	-2.9103538566918985	-2.6249683511144752	-3.0116701359615945	-2.7123752285283445	-2.7937599683897076	-3.0080495881766325	-3.581103811839938	-3.054208851421322	-2.682797807279073	-2.0652330194827613	-2.0160450169116473	0.01590416972989317	-0.6479532603071902	-0.5660808084028162	-0.40855516509017775	-0.9387458377069038	-0.8796675466075925	-0.7411486705734092	-0.5669577312391993	-1.1479680746474514	-1.3415773015602213	-1.3198561775626274	-2.063776114213354	-1.9483885967703856	-1.7418583856916001	-1.4781056154369026
0.1	0.1	20	-0.4076707150814798	-0.5321872771153124	-0.3531692791570009	-0.6431704927698831	-0.9239457738692352	-0.696536591314441	-1.047846555820854	-0.998612327568722	-1.1432181731052822	-1.05459405259937	-1.655304864072491	-1.7523632274859722	-1.8818383918438997	-1.7291573958401045	-1.7484952943594436	-1.4677185612518429	-1.6154458118697477	-2.1098117550710924	-2.622097167466933	-1.8963571325533337	-2.016176744886451	-1.9503888610809668	-2.216726035525326	-2.847099844060722	-3.009075904376971	-3.004534774678902	-3.0716545684719136	-2.691012073903977	-3.0935942830243306	-2.9069263144147754	-3.15957617336457	-3.7060790147149874	-3.3676670302119476	-3.431840116901526	-3.174282032317194	-3.465117988668723	-3.2437723386521355	-3.0085606252785766	-3.1424038026767818	-3.721801708219729	-4.1811299653064395	-4.022115777083343	-4.44399118705411	-4.571157805610966	-4.672189271367941	-5.145032851872045	-4.624567790245621
0.3	0.1	20	-0.05993140661934149	-0.42558888877111656	-1.202413027805207	-1.2071867354176788	-1.2684123773588425	-1.5312329219584768	-1.340058338120926	-1.761551444771797	-1.773608887673518	-2.036280690311301	-2.129292900353704	-2.432667612062289	-2.402547795759048	-1.8213412372529518	-1.663236133132628	-1.1816996406734717	-0.36588951708424133	0.34295484010594635	1.414024999097478	0.8210157381882368	-0.026656003581095433	0.6291744394525836	0.2044308861033386	0.24059983981736366	-0.39365788115195244	-0.8055197958776859	-1.0967249048663774	-0.9271823388606464	-0.819285790662363	-1.7599434140668109	-1.5085365721018889	-0.8984404683290848	-2.194349328624753	-2.93653215737379	-1.9873708118067128	0.7011831031293667	0.727737339119372	0.7812250109768257	1.7037506406953327	1.1516681932679091	0.7475553746293855	0.5543607858738113	-0.29695107968905177	-0.38907068549717394	-0.8029561619149632	-0.6374835767669822	-1.2786959624361174
0.5	0.1	10	-2.8809804103158427	-3.2969487191308247	-4.078844099690272	-3.767457613160502	-3.945059246719566	-4.281640419262871	-3.5546007291926287	-4.130031781863224	-3.8269180903621844	-3.953306363291631	-4.312686651660286	-4.17573029871275	-4.214670058814335	-4.488898560326305	-4.095798712525379	-4.488746448382173	-4.404567366027493	-4.128106205952022	-3.656945501765378	-3.7734368533120772	-3.880939738556549	-4.0356402965062586	-4.56961160704121	-5.073032286589381	-4.8217403027464485	-4.528330129501157	-4.248439952143343	-4.640445584390875	-4.502269213035717	-4.853727520478017	-4.710319358959481	-4.8914222645935865	-4.60443924720974	-5.096099080750534	-5.279864740190433	-5.014266355109527	-5.121075851439471	-5.038319426737843	-4.413097679478426	-4.472513525845471	-4.659477775159701	-4.220062804774869	-3.3650530722628957	-2.7420310976778097	-2.6605018224333747	-2.267405245404589	-0.6365545461939774
0.3	0.4	10	1.5430235263960839	1.7581657631716041	0.9859422931159543	1.4301534050795226	1.7945516533779369	2.1231245753707384	1.6903419709373395	1.5271296405746	0.683069691253678	0.8243080849508857	1.983461609010817	1.9466213475262037	1.5590186800377523	1.4729452631184756	1.6237447199905546	2.453431906127747	3.219457027131824	3.9642015343673336	3.135244477402921	2.796566717640701	3.1856283207629446	2.8029318468592663	1.1550420582970702	2.7082557696791696	3.396064397942709	2.165971363682175	1.815958961903135	2.056827827721321	2.6099086262045574	1.200256352173426	0.8165116524495062	2.077049585813114	2.5925171046557125	1.2861755299268225	1.3089768736936094	1.725081630723352	2.2293384210624083	1.5869021058980621	1.1873828085394962	2.0342246791443728	2.073048133304326	0.9687350928851828	1.1524256173039902	1.3307960863180313	1.6002155656353807	2.1727473915932336	1.87362497704666
0.1	0.8	20	-1.6209794439342033	-2.4671217794148674	-2.461967326832692	-2.225681023080085	-1.3994582698995401	-1.9293262887735096	-2.6374576608750147	-1.3175783776248693	-0.9062936785226867	-1.1081233507333366	-1.6496956615085168	-0.5820214493702025	-1.2439084283506787	-1.0318395263088718	-0.9377822177519448	-0.4123452104842187	-0.1265641548671681	-0.9975467419729398	-0.8898175097904755	0.22833648459170774	0.23006987537210932	0.5273909754800883	0.9154472003996403	0.20070411593032134	1.007787356273866	-0.667992910152023	0.15335417017394093	0.0023479179598524524	0.4087811096101177	0.47411046430759995	0.011989133597339219	-0.09289108964414083	-0.307489305740134	-0.20961413079324132	0.18388777937488499	-0.9705292550734441	-0.36440214958317085	-0.8029645393385749	0.2888989490030127	-0.8749578209134512	0.2660736359724183	-1.1267912401461189	-1.2665236216784876	-0.8766028441466602	-0.854910460855848	-0.35444304534154014	-0.3513097841947399
0.3	0.1	10	-0.5693813054426755	-0.028364882719898787	0.8703906759300963	0.7033169236634222	-0.04599520280703473	0.6815390426525312	0.917882910929265	0.29262873587121874	0.12202515711665285	-0.1504070059078515	-0.4821080110065026	0.3464016282727158	0.32202934645846426	0.3172382303075665	0.30144395457426754	0.26335236237208903	0.24417437037428158	0.4446904352619754	0.5420119860701931	0.23378258448119027	-0.809563543575976	0.18214523010030348	0.043681083128205955	-0.2174513158142446	0.5174678970380171	1.3267270350361855	0.8771568991939631	1.1235115688260038	1.6022935271406311	1.3172723886505509	1.187227940613127	1.7630174431271115	1.5244454865874388	0.6584486615831082	0.6728917799952541	1.5291207421853699	1.2164390576262463	0.9798948793849718	0.7597549271259112	0.47300192547456277	0.7471875430258592	0.16903322639761598	0.42314584049734094	0.884043464143474	0.3577913718366261	0.5403536837528975	0.5913059952117976
0.5	0.8	10	2.3613961361722886	1.9369519077274617	1.6462357527588978	0.9376304288946216	0.9764701194483223	0.9396955629584482	1.0480777518565816	1.3513838666412425	1.8626069899634814	1.9799047008570767	1.913577517240114	1.1678910597888148	0.6570033237805575	0.9923588595717661	0.777616522273803	0.9264760258971734	1.5111836405801427	1.4774271003935269	1.5228938702584571	0.574356742726124	0.03321735232832168	-0.05714338237285688	0.22011211266803343	0.13367369555696484	-0.8053939680092128	-1.0099663072625589	-0.9755696721889251	-0.24959411820606192	0.33107140339959074	0.38461898451993193	0.5435426758446482	1.458745940028649	1.8951917438792378	1.8735432904117744	1.9987549188468705	1.6199095772844174	1.3171697255965995	0.9480591445171882	1.016733612587629	1.3386026950302892	1.1683606276728824	1.2073954291014815	0.6681919381714181	0.42825360028352577	0.1484578306761506	0.011820553136089984	-0.032377294408291846
0.9	0.1	5	-1.9209441281792152	-2.200897372887624	-2.75629995152147	-3.67191741701194	-2.4700791497775754	-1.5319059864366693	-0.4417461272323351	0.572992209158258	0.40746268637221306	0.46446859441066124	0.19912840838162538	-0.26504981477491185	-0.9285532266293615	-0.7406053965900838	-0.5081275574152926	-0.24977425842332934	-1.2625789129861715	-0.7467010382378874	-0.7737397992243302	-1.6943281763861648	-1.8317567960228018	-1.8971304352729135	-1.973096139401477	-1.4279085562425848	-1.6703310545217391	-1.5014872224266043	-2.721159269272775	-3.6473351123666617	-2.4281010100786347	-0.7149284026421157	0.3475039885016855	-0.04409725010502541	-0.5191292724583008	-0.4309535395405675	-0.567711085832201	-0.5028064920700785	-1.2619285678123475	-1.309583932543049	-1.613224097154017	-1.548251480825158	-1.8959750597807243	-1.5128345636075977	-1.56737214277301	-1.8246623925325167	-2.183942942463318	-2.3980178607869505	-2.344333738272752
0.3	0.8	5	1.8683065472865792	1.534217984491633	1.4541671677557844	1.009732638022811	1.0332015760346138	0.24586846520125505	-0.13282141548704374	-0.7115379881819734	-0.061388182668551394	0.7200707696083413	1.1212456759906502	0.8711739041758904	0.5741015813465111	0.7725334108031348	0.748488025248264	0.27720358672334555	0.09159218357959276	-0.21753041479098556	-0.5007295287172582	-0.19462169376085114	-0.4760039342139919	-0.6209146869188515	-0.5888447830541423	-0.7403720108664658	-0.3729143754752755	-0.646060136347117	-1.2381021816330104	-0.5679141982229368	-0.7481379433452133	-0.8713254724373343	-0.9459818720918349	-0.9917056420610635	-0.9070112341184426	-1.3530877813891493	-0.8093384139526165	-0.47955746838944435	-0.7764668414922369	-1.0796887566086184	-1.0073980112190952	-0.9213403872606136	-1.0347732211366747	-0.6146738613888942	0.18313067731075705	1.0176039194828235	2.159831719389558	2.8065751496389453	2.8729360437892666
0.5	0.8	5	0.6658324807729201	0.6844711955379523	1.6240015622304327	2.01858551527188	2.5960578066318476	1.9536482313190788	2.5868426995306777	2.1165524851699757	1.542403822161063	0.9306365063475397	0.786665581034498	0.8738579863316005	0.8818875324490989	1.6384655080931623	0.5805380951872934	0.7357740790229315	0.7682071356484812	0.3980207545985337	0.4869129741793756	0.1946381579805916	0.03024837801223157	0.6766401677916747	1.7179500422449365	2.2114519098980736	2.395360862628081	2.82906474063455	2.04301144416479	2.241218448077234	1.6011217929528812	1.185043006055352	1.0810227753742794	0.9209886822933839	1.4231358773453593	0.8502296137359338	1.1577774002009704	0.4092265887805837	0.8013177737380772	0.8982714364192645	0.6479180796917916	1.022131763081262	0.49514347687102145	-0.06675544764172514	0.18286572466816153	1.3122200245149713	1.2994920490078385	0.4446135852990807	0.7095405363380536
0.7	0.1	5	0.5578956155534343	0.2963950441984906	0.9760743496298545	0.26705776937470205	0.4733174334997301	0.47576332030492097	0.3994035618044478	-0.3004709632708398	-0.44427003763911443	-0.2456300626433432	-0.1698681597577405	-0.4066776293092431	-0.7117040645148478	0.07085035254154093	-0.6217889516004078	-1.6557688319300752	-1.1085876409932496	0.008861489867726391	0.11544269463084333	0.9836963184793319	1.1083829949462256	1.1221968446964752	0.9494202701019248	0.2560311712353496	-0.1152272788676072	0.0040314777763654774	-0.5863236974979316	-0.5838656627697105	-1.077460713607806	-0.601457189525135	-0.5689305136352374	-1.0379708348220476	-0.6189885261589012	-0.6538651442863426	-0.5331126091247285	-0.5777794587404514	-0.11067398642973103	0.7591798425195577	1.1256056807223445	0.6751086535639814	1.0358573571860603	1.3430377499441306	1.0112042963627346	0.18709985684567698	0.11973427151342264	-0.16008641526150313	-0.6036356247717123
0.3	0.8	10	-2.8544597306349573	-3.415998475720343	-3.5404959511264735	-3.799904456172385	-4.055213162581566	-4.578013810892273	-4.262532501550851	-3.388360250169086	-2.16006655630963	-1.7229709031205545	-0.4781561704876083	-0.5798067194044876	-1.1789746006502213	-1.1874528647266231	-0.6598280659483038	-0.29519354152076005	0.22135650041361998	0.381123864824886	-0.06906826350193285	0.4907621835514533	0.639293099983476	1.9372730779411143	1.365471076702164	0.20229617182263837	-0.41905436025682263	-0.6132859840185176	-1.2064685376455202	-2.4507262200744577	-2.176248840714365	-2.2087412666883637	-2.0585748242431805	-1.9588656629503305	-2.2689959264244948	-1.7699284843419463	-1.966070044616913	-1.8806672139825338	-1.975402706998949	-2.0736754467044847	-2.4663494996489277	-2.2334408778325923	-1.4974734801797922	-0.5287638147973297	0.07960130484185868	-0.7084346393026664	-0.4706210593250688	-0.3943899363874266	-0.4655557821174625
0.9	0.2	5	-1.2162729758523483	-1.6219773664288368	-1.2460355195368322	-1.1331185435787603	-1.7079571268226772	-1.7264414370091288	-2.047779693972913	-2.27599799883491	-2.3833636253264245	-2.494520880684945	-2.6069912224775322	-2.882233018284623	-2.4657607525230816	-2.9970209341444587	-3.5467906474089546	-2.7645744672464616	-2.9853505932640445	-3.9944663092939976	-3.150271174908198	-1.4628505632234692	-0.437011270073171	-0.7244045200927758	-1.0958831146691494	-1.802187185794807	-2.1882986258487875	-3.11511964254197	-4.146600664855271	-3.073002523263142	-0.5556034458381163	1.0886240256784987	2.501259669191157	3.7949945425034315	2.8920366142368152	2.2962315327938256	2.144732445023493	1.6969916634120779	1.2415395739414947	0.9256820231270524	1.028115174344805	1.4795488979857794	2.4761963414970865	1.5087415447998325	0.7559775188952216	1.0812940830243178	2.4287367562016016	3.350292666558431	3.4680416143558546
0.5	0.1	5	1.058360428140361	0.9454683444107559	1.017128565835307	0.688459739951	0.5353252362129695	0.3384166851994337	0.22509917435358773	-0.13226140931037378	-0.1460456184365171	-0.23518204577450774	-0.28402884560686914	-0.17163054468234407	0.005109733021328111	-0.042543042613246485	0.08676486037519737	-0.19350868726384363	-0.33764909711784696	-0.4435615055727453	-0.39863494807843836	-0.3984234784978753	-0.3465416255067595	-0.3322643107579495	-0.7110704304545266	-1.0378652511197117	-0.859599516730924	-0.8551070833787549	-1.3194161289887347	-1.255060554840938	-1.3393340013250423	-1.2246464096246399	-1.2362829844570484	-1.0577516748020486	-1.1623288786857984	-1.173726754860894	-0.9060756471211278	-0.5804012477542386	-0.42314114655823687	-0.20556875023052612	-0.2541320463001995	-0.18492681907922304	2.135446992480226	3.089456798529895	3.088010210009031	3.317531874204221	3.1502105349196654	3.3963739036074543	3.2063501018741363
0.9	0.4	20	2.7541773502407096	2.0793970346463055	1.811310442467672	1.8262739427283208	1.741782536427138	0.1869029921647467	-0.5570038951445042	0.928511086386294	2.977122086348345	3.67261043542797	4.775313081931486	4.591632463415536	4.31467644678348	4.167801261095505	4.179230194693872	3.7190005383035327	3.41807987211601	2.989194532634187	2.1459300530179206	2.1376690014283355	2.0848299978946585	1.7055578252128214	1.8158380817810098	1.8576785236227806	1.5793491248283402	1.2211495860548638	1.1996453229927653	2.1694705505140917	2.6862953939818226	2.545082819178873	1.9769233451882116	1.6413103146991403	1.3595975371291047	-0.059723862967047125	-2.7282911680721327	-3.291031259525454	-0.46486288691362176	2.8175225208150323	3.9727097665420956	4.004825063191561	2.849172534780209	3.1236964691156714	2.5582104646192647	2.8358405567763043	3.412209810800448	1.5833602592969669	-1.2771276725796241
0.1	0.4	5	-0.4413323011991821	-0.9295478990710961	-0.3952692696890949	-0.09495385201107354	-0.9157609806376428	-0.989849948504471	-1.5119471445585333	-0.5973906668154143	-1.286898095531356	-0.4941469290575782	-0.3076908498168933	0.23066543358190472	0.13020481863667044	0.10772871544725149	0.69907105329915	-0.2213426475699407	0.15054195196213982	-0.6939863829690864	-1.0395241747664699	-1.5080801693490002	-1.2855568713077759	-2.016335978650929	-1.5604666515050098	-1.7053959687688263	-1.884801265227523	-1.9429702409455274	-2.216823149010679	-2.470164181639859	-2.959564752969783	-3.6522231497769155	-3.7990917922181353	-4.1400274350094435	-4.696414004118907	-4.623874243303575	-3.490998164976432	-3.098590889686818	-3.6061624906397753	-3.9371962454081313	-3.7759261476383728	-5.016027903295523	-5.143955981741428	-2.510854046096213	-1.1185441587502112	0.30564924592303555	0.768469915626028	1.5583406770935113	1.4315109284417389
0.7	0.2	20	3.1609049921249124	3.298320653348867	2.910024887345699	2.6022504690533594	2.433639944873974	2.0347416571279666	2.0423452580948833	1.7426908142237068	1.733933892530814	2.116943630212077	2.4018379218860844	1.923705730244862	2.190125085249875	2.223133910504174	1.7811286715220689	1.8785247609272062	1.6827260714762389	1.8740140672938708	1.915607299922442	1.8346561845906422	1.882330975465024	1.4099817686094696	0.9247596126558477	0.8730534956422105	0.836769481162662	0.84216809853217	0.8606242926522896	0.6067782083036946	0.6194951072923374	0.6229009795894598	0.7266694258162687	0.7668058496477244	0.5393013370042326	0.5729667238645391	0.8707759560402906	0.48371613587882223	0.518629212907129	0.5765183190704164	-0.010565675552911102	-0.26115884922104726	-0.2559100981016087	0.3806340546016287	-0.09907910339389048	-0.3277621268019715	-0.5072798425355103	-0.4649789447891095	-0.5951528832419086
0.9	0.4	10	1.0204977248202312	0.8640865279051866	0.8545490749039004	1.242577835645747	1.3985690878316603	1.8636196499353304	1.585722257665168	0.8971147893470999	0.6220782734268795	0.7192783248248844	0.3108626606426128	-0.3737605825055965	-0.5886739413394366	-0.7270460987613774	-0.1369981058209646	0.19755704006043118	-0.4582513572133422	-0.4075512823248175	-0.6782389769549155	-0.3324398873411809	-0.7777330064601387	-1.057737680098498	0.3590963601141368	1.3601722436514478	1.742513040540004	2.266923083382167	2.1220611179531943	1.7646645501632747	1.2333836301366148	0.7787120682372688	0.16864316451754746	-0.11396861443658679	0.1452953354334312	0.019148589571869934	0.12688188979551285	-0.3084696894301828	-0.4591901070731126	-0.48652723710267765	-0.7202606674553778	-0.8781046447760303	-1.5324569390391787	-1.3272674618429363	-1.4078986084813465	-1.462874544423073	-2.0057535319513278	-2.851770667472792	-2.9396779402088384
0.1	0.1	5	3.1894497673821007	3.566804141704438	4.0309835082596805	3.414068222254528	4.072821258350643	3.5500153745918936	3.2474423580528082	3.182377794482008	3.5028957003310524	3.5018976269310826	3.9865347777268454	3.804220635210598	3.970217305117359	2.87346329531519	3.6678089537833074	3.680932124135424	2.9693499939558023	2.6541215272830243	2.6158104999344545	2.4702862283236016	3.6556376370517825	3.562835277490265	2.5899668862868452	3.0635779212094576	2.6213006598111264	3.396055179783275	2.868402708667091	3.0048849116586496	2.8292795072982955	2.32594652158258	2.2226880179390776	2.6659062381242364	3.0232969784001256	2.6125760529435524	3.5538510487998707	3.2144538854705615	2.794461072572375	3.8489346788591945	3.37377793816502	2.519815662615983	2.028946460009223	2.312208179374295	2.0662045523381494	2.042488478406156	2.3282643862435606	1.7121645215969181	2.049184808744613
0.3	0.1	5	2.1810951938319505	1.4674932679829737	2.5447481839316737	1.8042775075658568	2.2222122753941136	2.0071507254174605	1.4973014436998398	0.8536993268022286	1.248696192159045	1.3248745766444046	1.0773019971438913	0.9942899422212719	0.8049398746044432	1.1770133455012797	1.2152207248854126	1.4246248110925137	1.5414486564743157	1.7039831467141084	1.9265183160808448	2.161550655095411	2.1447176454776837	2.241481444921419	2.136400986319316	1.4306430820011542	0.7874079541720533	0.40436760652795556	0.9521340644313909	0.694016037401255	0.7117741563947675	1.1235600505832366	0.9824242905398108	1.272136259114987	1.659088820441184	1.3647044478704515	1.1179896186150842	1.5587771460145348	1.6437251657143293	1.7398455844752903	1.2317053491866545	2.0421265540361873	1.785608302692438	1.340127795590874	0.7952453970843436	0.2729277776782766	0.15611802288368892	-0.21329863067555266	-0.04170858970451263
0.7	0.2	10	-2.704711231644012	-3.317156376008839	-2.4969853551382784	-2.333695958879815	-2.7031134983123764	-2.5164613973249175	-2.894905180680368	-3.119388204300023	-3.075298629509163	-2.4265817793759936	-2.4904656764645807	-2.3664059199615224	-2.829041676175052	-3.0231876459625795	-2.4108450488370607	-2.352018762365958	-2.6301321144152894	-2.352035015881853	-2.668254919432883	-2.6635431519456176	-2.8482721893068828	-2.0460596422944093	-3.1112932814923937	-3.0548750506002023	-2.9364603919005674	-2.5031574366028195	-2.43860803849752	-3.1163011427018574	-2.832255988764828	-2.6982595431086907	-2.9367936025477235	-2.5436576822939827	-2.429605964043688	-3.018744719111524	-3.045098424712819	-3.022885349373709	-2.5924483330481536	-2.0627647053883464	-1.961543577485358	-1.7393936401184078	-2.0167238547238924	-2.0245230299791643	-2.422509908582171	-3.177571135470899	-3.0486682461471872	-2.4971769930096315	-2.955009176917514
0.5	0.4	10	3.6626681982472604	2.903363516877306	2.626160198557301	2.198412443459816	1.3222051320177712	1.1982423370025401	0.884785958635689	0.9828434424590853	0.7054596691177579	0.7773151913236376	0.726434007828189	0.6785962888003212	0.4224452016187996	0.862024684581101	0.584482576981074	0.1305936852737517	-0.07193111711025324	0.1095282565277671	0.1461338514433379	0.7283948028109251	0.006079180836721321	0.08926640551796083	0.10197594359203777	-0.2618688290713038	-0.4947912350259287	-0.35737687187632616	-0.7906850002659382	-0.5866409981773586	-0.6652387164664901	-0.282825300003239	0.032010090256093804	0.5786499786619572	-0.07422395386933545	0.368286141506033	0.523602928740587	0.017936681817204203	-0.05005390771940199	0.4333832807503768	0.19267004804689236	0.05828760040498082	-0.3862154492408365	-0.5126790693378211	-0.9179069529781003	-0.0673464557816601	-0.11880149457154232	0.08207251122986747	-0.02450613727604889
0.7	0.8	5	-0.5434559432639361	-0.5960411814617999	-0.6567112353903752	-0.5292573600019921	-0.07748633966525631	0.14305246388097714	0.45370380477042715	-0.1285449713872282	0.6411831121792773	0.21759744168561213	-0.30402434897230535	-0.5690758894940728	-0.642192346668125	-0.5302871366168063	-0.4031644042438245	-0.20863554335717538	-0.27034276612225483	-0.7762539917322471	-0.6428204919969858	-0.22750025022577347	-0.03602857447738472	0.8022126187310619	0.6517012751900779	-0.33040006473429173	-0.43926731481209913	-0.3242586966475045	-0.4395895145968751	-0.0838171229263196	0.10586308649797616	0.6897601125180728	0.6648344054637931	1.6149192079162447	0.9156665965768696	0.6917203352003725	2.2030260525189505	1.095520890514095	2.251857665097816	1.5098920047765603	1.4674257144946665	1.134423463436164	0.8687941863945525	1.3295164127007126	1.0108137326016617	0.40075525806960854	0.5221566588097062	0.8865758095662954	0.7377395381396781
0.7	0.8	20	-0.1433698020211267	0.3781969489534731	0.46289456840818843	0.4690623768106832	0.27006629143140515	0.3777244409627514	-0.14885291155628977	-0.06980410283721028	-0.36550286056613857	-0.7259485759879283	-0.9916545967626007	-0.4440478959197378	0.09907244025220052	0.6394032880700422	0.20089559396416234	0.3708868308471409	0.5547271881556668	0.612205893628186	0.19170219456547954	0.48239867622274346	0.4907678771964754	-0.17921441018131645	-0.006884332136110061	-0.032301400163618155	-0.5346686665619274	-0.8168956669450864	-1.1187658670683334	-1.031898228831082	-1.6458313350944564	-1.5583447644514052	-1.6424536291226701	-1.2156450874837645	-1.0814667588342672	-1.4082668122974127	-1.2150855351036967	-1.8811829634499304	-1.2872436898958313	-1.6264720687622258	-0.8359778791752603	-0.4421276061202093	-0.48046767043956606	-0.8336546974028494	-0.555746300618182	-0.3383694323024713	-0.8819674632162986	-1.7039482479637655	-1.5352318928703141
0.9	0.2	20	0.1742477421238391	0.21818207174170823	-0.2261880597109922	-0.6096737195057074	-0.025477222661109522	-0.1385743616001207	-0.1354040834875576	-0.2758888652202671	-0.5410406854184089	-0.21809887556202057	0.33859621442231	0.48967752614572646	0.19300000281120333	0.42533676267551357	-0.10893025959978786	-0.18378823420223966	-0.28287931415746925	-0.9485353029185148	-1.940300937019714	-1.4857125549578996	0.9611646596977863	1.7002705823501145	1.2678243889236995	1.0987021755123294	1.3504352084998175	1.5577005896103486	0.7197435587715546	0.3146696423106903	0.7954947436343787	0.6113929018906248	1.1552107022825453	0.3872665489463287	-0.5059076121117272	0.41771850999487015	0.921823856337781	0.31725295409289345	1.5445804459755266	1.9730547248585708	3.1161886677629127	3.50511752413459	2.6533119862413486	2.610201735403834	0.5083554922506437	-1.3257134863415558	-0.7287171822142113	1.759523954875931	2.726967781522319
0.5	0.4	20	0.9571466103714528	0.9746065781947237	0.6162230387419214	0.4907711592184967	0.8084125857455291	0.931367777551003	1.2215174861918996	1.6829646927995014	1.7406871416477259	1.5221407664000424	1.286739506863384	1.492310057278317	1.1997512359865539	0.8849268005106836	0.9111966579807671	0.7557850978623861	0.145078429298934	0.5364971643497398	1.3115500394373356	2.3930033492051734	2.6642811247385367	3.6029576084088575	3.736708716706147	4.098386418091522	2.6022432569053677	2.8185495157028697	3.1393309420860334	2.6378219509452094	3.026709677238429	2.571249369205077	2.612125671985538	2.429781633435013	2.449138452239225	2.267099543980791	1.9215532677535236	2.0240768580530215	1.3983529872074598	0.8617122760918647	1.7886499732979786	2.308804401411095	2.308814825425401	1.989664597697498	1.9945562301652018	1.731360623948234	1.0055518243497943	0.9263883061623375	0.5209874051080732
0.1	0.2	10	2.680787503257932	1.8016787630822364	1.229685426545558	0.9224794149697289	0.9476737772534136	0.5234174447294464	0.5860658487415691	0.7369710940592569	0.38668750443054023	0.7258950552511578	0.5200991476019254	0.6575284404388952	0.5228781360695223	0.3417103458671562	0.7093196587475177	0.789171210943806	-0.09763816451936691	-0.39638660442278706	-0.40573228391377825	-1.0533827987339208	-2.056949361202115	-1.4172069794972657	-0.09989363066610224	1.1838276818629794	2.4862673930898467	3.689662149818531	5.052229648820315	5.965632363325554	5.6907207675455425	5.953622671541439	4.496232920648524	4.185714939526719	2.859424764968466	2.9221249389439095	2.5513596327003114	3.28541296878241	3.175486525049891	3.6754484145390904	3.7781829944210727	3.736039482838791	3.4698983758420496	2.68330737062783	2.8210789909210376	2.288679548858994	1.5359488958565635	0.8970588424395061	2.5953743606051916
0.9	0.2	10	-0.9236320613939739	-1.5133358376041457	-1.6470565944023718	-1.8104333704566642	-2.0735093650271352	-2.1895928025946745	-2.205775462087743	-2.031769848580524	-2.2927169222067505	-1.9417362626347057	-1.4448162220444658	-2.0754867672609834	-2.319095693611203	-2.3879528344922676	-2.619061910700296	-2.8558538574862666	-3.1045216289170554	-3.3954760232124954	-3.113925434001672	-3.064420602247921	-3.121734541771545	-3.699199570494258	-3.7755778666315507	-3.604629863327588	-3.6475555176626244	-3.524537107619551	-3.5235921965704478	-3.3738438326355578	-3.373208171016927	-3.8300306878987556	-3.751014431790324	-3.5618599910139324	-3.8026402127300116	-4.334210373824121	-4.148975830587261	-4.159125800465034	-4.1149234010223665	-3.9926898689843426	-4.275774452195435	-3.748093278883246	-3.6748888822655204	-4.127563122472893	-4.069603606883604	-4.0689137524663295	-4.20606205362084	-4.185558848838795	-4.234165945621626
0.9	0.1	20	2.432924484319912	2.4105628752466117	1.9571877607664447	1.7004061981866414	1.8024187574613677	1.4008139061518108	1.0071215841576446	1.1259288135583603	1.087385226887136	1.2293642620726217	0.8982006741465227	0.9492455637430339	0.9086732410517016	0.6559180559789155	0.6490553202454237	0.7783772707164331	0.8054596841472375	0.7776862702491059	0.623733254693434	0.30400285545592	0.026704196894883125	-0.1019945858046043	0.02037900937169468	0.40759469840799056	0.09292227521365248	-0.1270250141432001	-0.21322141995655386	-0.10508092615700093	-0.2709586282390859	-0.5873716080884179	-0.6418045954856524	-0.7364307049088836	-0.8081171358254267	-0.8050075223583661	-0.7101558666853265	-0.6842815112688072	-1.068209759663958	-0.5197376667211131	-0.17457207581502132	-0.37419802551320913	-0.6908544895242841	-0.7700061237431015	-1.2096800193029935	-1.171393274615312	-0.9886016231094175	-1.168409162041911	-1.407191091425787
0.9	0.8	10	-0.8918306654192776	-0.8238326910389873	-0.8149802894517535	-0.8746125782883922	-0.993166259035533	-1.5636856128169399	-1.5201175513690544	-1.5538806488921182	-0.8495428358625645	-0.5991482858941026	-0.06323094798891304	-0.46390841844976194	-0.8380597119719795	-1.3070918521188162	-1.4963603280281035	-1.5323397280330369	-1.715218371335098	-1.988856996765179	-1.6829613979917326	-2.2342121425233756	-2.6032741564158073	-2.963945885572258	-3.1324080025329266	-2.945377330492576	-3.372661562597102	-3.6249191719874005	-3.697700113553637	-4.050646086683315	-4.036733153585885	-3.9856470342876236	-4.028887184134149	-4.028151517071393	-4.160447026507768	-4.231639849512362	-4.399268168076034	-4.3115782597438965	-4.465092902443004	-4.289776139992156	-4.368009692805643	-4.723697678606541	-4.553239337920019	-4.667126732141725	-4.8314665381912505	-4.831324407975558	-4.88895140354208	-5.05074666881886	-5.097094914293834
0.1	0.4	10	2.627083505500721	2.1289794103182373	1.8067597534735427	1.5434851711462727	1.2073172719708651	1.2254105084645772	-0.23070513400666925	0.19559650084232771	-0.17239619233566827	0.03800813932761571	-0.07630905775974384	-0.14401468016878027	-0.09518483638902353	-0.24291163836981866	-0.34560243429280035	-0.8514791956799286	-0.8977958633494438	-1.1470649315071597	-0.9581653254970206	-0.8386808962937238	-1.0042527872158615	-0.7684589909917037	0.35419251613687663	1.3940243450211938	1.8823168498156093	1.0929119246479786	1.078069661220411	-0.05833845364844592	-0.3464448030511278	-0.5519297549725195	-0.862823489776801	-0.6491724747766625	-0.8008026560824675	-1.4993993180498677	-1.514383824452139	-0.10995647294872413	0.322810325638315	0.5987759055966819	1.2580917552986932	1.1754666803650196	1.6268096441415878	2.5902280119477012	1.9543465039701857	1.6869552913813521	1.1158878163346913	0.8189373769431683	0.03680653618837937
0.9	0.1	5
0.9	0.8	5	0.9093409175209359	0.29594463412708194	0.24930877214126212	0.43094690975412675	0.7037742296980127	0.9402439454398319	1.1957482293558002	1.2914154996357752	0.6890554795132431	1.2809340315770896	1.2089848582384235	0.5971202040820884	0.5209229188203182	0.41745739250116287	0.5573853872365788	0.4429788101700467	1.1070492428651733	1.8190082300765056	1.5253254876546407	1.5953535458312444	1.5309108335458461	1.2672908970062906	1.5861079898800199	1.2108717846198402	1.6266475388785864	1.150220881653226	1.1866306808661449	0.8596589212835966	0.976132380238937	0.7527822275712452	0.5969308581159964	0.7936138585945542	0.6511356608474443	0.44423160550370255	0.03128613456904361	-0.4151415288572764	-0.0639349433967169	-0.1308256410187454	-0.7770109905268896	-0.9153621111135237	0.9113047028267829	2.0778021057131326	2.18632026375802	1.594837316220918	1.7154821693377187	1.8615307459835861	1.5057765908534009
0.7	0.1	5	4.691021931977133	4.840040414478679	3.860006858411822	3.9186657309231947	3.5316735384876097	2.5067854324314283	2.5582344407943367	2.255767686904946	2.034732087225507	1.9405626257753994	2.2848514758094893	2.378366967506281	2.898680471895176	3.182543072793109	2.911603597648295	2.8942533265545336	2.531438170401131	2.7295157864604818	3.242324552751427	2.244878167032269	2.221930728127063	1.834904779372991	2.257288301139809	2.447526160175812	2.5206087919801377	2.9342214973702028	4.4421460295535695	4.1601303209187535	3.7496478975512986	3.2638905079489575	3.049280403136592	3.5579841825853578	3.7954157947667966	3.6268306074388192	3.8210564549914636	3.7991075249227606	4.258957233442999	3.810294412108064	3.205187033036765	2.007917220343728	1.994798443933547	2.3513748887359753	1.7654069339620975	1.8597467515907766	1.3383580760594498	1.0172554862967473	0.99459914443797
0.5	0.2	5	-1.2555073471945377	-1.346320705957524	-1.4994627404434482	-2.1824662554140986	-2.4885093978872703	-2.4973194222039723	-2.340392077065971	-2.651572600766997	-2.649396874569689	-2.9598829466889214	-3.079680012404154	-2.963171631467503	-3.101678833157891	-3.024125547486321	-3.1663384389904365	-3.0087658823121046	-3.206079395183096	-3.5254635050865915	-3.0496480142597733	-3.2717372453264915	-2.8390597786706735	-3.011801305567758	-3.29964727295571	-3.6861210684605936	-3.623305450208804	-2.9461546643598098	-2.851131743288036	-3.0442969881905952	-1.9284477951338062	-0.7493665938824705	0.902110428895682	2.2131824894524925	2.3272362346294244	1.779209519887047	2.123223525144752	1.1031159218271824	1.2712934186642713	2.471981635430623	1.4581489779308328	0.24124960832406828	0.7857329077095159	0.9197267890323104	0.03369735060485368	-0.14293045444961194	1.6743754957071246	2.1219930429812166	2.7092917142006456
0.9	0.2	5	-2.4115448733024465	-2.6284934819190084	-3.130897453867121	-4.26497856642581	-3.227689516819467	-3.980053321353168	-4.282114097075919	-4.0233104209044654	-3.8878434973193237	-3.447294265943796	-3.7878263069997047	-3.7746174955817793	-3.707183890116511	-3.59176926197577	-1.8540496569630136	0.025442709386283013	0.2277421712385035	0.44234599170550837	0.06244072309709736	1.040104743236867	1.8396921162466242	1.4310361737263833	0.8167296190254518	1.0749126683340648	0.7951472229438963	-0.2382898055070939	-0.1820124524799951	-0.5763162227051168	-1.436784283805821	-1.8503216799559397	-2.1543047925365073	-1.1682223072184001	-0.024495234887879747	-0.1913002915537163	-0.37636495059585684	-0.44202854171643935	-0.6779557440977868	-0.07654308176530833	-0.24766235383663115	-0.7583477641167065	-0.30814718930255935	-1.1888899721989645	-1.1531494360439893	-0.6364713595937559	-0.1428453397470406	0.027350615106641385	-0.24542678659325645
0.1	0.1	10	1.5751349151744733	1.34504703581473	0.72456216108516	0.6529223918543039	0.7465875078481901	0.7136861336798148	0.08496462030075236	-0.38207711740541583	-0.30498177147197225	-1.054100331554892	-1.0560359542268145	-1.162674302648952	-1.2714394779256253	-1.5348594770388786	-1.49332555672666	-1.4770943773845744	-1.8341471300708605	-2.1882948615109257	-3.3789879683485537	-2.3428105722940984	-0.3607735214283565	1.6906215521293433	2.527925267202562	4.129966170510798	4.970952218031073	4.856963354887938	4.297621329812046	4.772024794344389	4.321637488516856	4.417272714973421	5.351538042669418	5.2612715293922605	4.577503397855224	4.245777509658311	4.889705589548413	4.826821869695792	4.931391194133809	4.871276449018154	5.122941545530537	4.5670653667361165	4.69804471747662	4.816834315555994	4.729322600293017	4.788503432980178	4.034334103027788	3.376009385606551	2.7029576112699516
0.9	0.2	20	1.2072375242796767	0.5757724065726961	0.5293029915833216	0.6950052586529409	0.884157252099925	0.9983771846335401	1.19193410667053	1.5683138874399987	2.2182891169506007	3.2091104825675387	2.5298691441055325	1.6811734679926928	2.1318730730902757	2.3163366401666536	1.5217245768705396	2.2493565376313853	1.5933903606000968	1.1496026032180708	1.1583655532549955	0.6385716599919391	0.3049836655361844	0.09742284275129975	-0.4641822389089896	0.709432765081047	0.7811027137460655	0.9733843607079251	0.6252137671829416	0.5709223847587594	1.127323071121495	1.2084458706552397	1.6510337506286703	1.7501598825485587	2.4935599116567886	1.4811226241927216	2.0084290385449037	1.5759556113819428	0.882570135475774	0.610532583948256	0.06328198786290784	-0.30084724033031307	-0.9447071608832402	-1.3345599793485121	-1.0149907242214198	0.8315712886196565	1.0213546896003436	0.8821671986476076	2.26762927840646
0.3	0.1	10	0.31169043160716114	0.3485294425555878	0.47776747136700237	0.49195609385746764	0.481360179046348	-0.1425428248730185	-0.2984507073603879	-0.5700717239784581	-0.4715646630345134	-1.0294319479575762	-1.0983965059641747	-0.887956031097815	-1.1126445581517288	-0.831704479792819	-1.1940183445519637	-1.050020303856627	-0.3165927601311296	-0.09388684606678055	-0.055851847027426516	-0.1630353706458152	-0.4891122776822243	-1.172748767054955	-0.904636914509922	0.44767785803827564	1.4945119270827973	2.2097207475967764	2.9278991866495403	3.2442199216283854	2.9234939751075473	3.117215647773179	2.428054534017619	2.29718703337727	2.542212151108245	2.4383943259666694	2.650534861704813	2.7317972731940188	3.224330984437046	4.059548615312167	3.3059543243719958	2.8400007410631503	2.2901134720731307	2.4941770704238735	2.8455666146133467	2.66795078206529	2.6711280520715803	2.754908875081	2.511641241100932
0.3	0.4	20	1.7798669341998021	0.6019884694784707	-0.10732201869539892	-0.6274961605239895	-0.24192732872138833	-0.3240757227048334	-1.0768200961954335	-2.289137322288525	-1.936049245400639	-1.6177340343527646	-1.8678679859890366	-1.862008826816833	-2.3048570926340943	-2.2539548532499225	-2.259461337696237	-2.2726216607033365	-2.457300232976678	-2.427651665410167	-2.3932602900561903	-2.5563643970482275	-2.755665936931152	-2.716404630767272	-3.249156067917127	-3.4336159907465174	-3.5028956048578834	-2.9730751308245544	-2.958817135354053	-2.8820497561172544	-3.124156636568884	-3.437274852142963	-3.8276191641650428	-4.112047416223916	-3.7684224596701625	-3.254392808177627	-3.649126521549249	-3.9127715278024624	-4.034500044303556	-4.358213300363289	-4.274198892984174	-4.336021102136002	-4.298911992151304	-4.055333193237232	-4.457909843189995	-4.81068240882918	-5.335760529855548	-5.0605056538218065	-5.0198956278741065
0.1	0.4	5	-3.8664105059682186	-3.383821188945035	-2.8522129560663814	-3.6066482334453553	-3.444026862241614	-3.4790630347245752	-3.5886606470212428	-3.7959318829846183	-3.770739949463959	-3.6749356148947214	-3.4682154914111436	-3.390965022491031	-3.344401234794063	-3.1520737338586287	-3.630701170486418	-3.573564747314819	-2.1946629505222006	-0.13645300326943754	-0.4583820949373063	-0.5944081380486637	-1.3985286285634544	-1.9821779631643608	-1.1768709085798008	-0.6934588789204383	0.19732179074978262	1.099258206772987	1.9906582366049719	2.4884601575636225	2.6583611765292545	2.339498346803822	0.8806888504159645	-0.8860684258775535	-1.1107772676097625	-0.024735981368678495	1.2269152040407363	2.525223810142009	2.5296838568327757	2.7926864971986447	0.9672392740252178	1.1860318378532497	-0.09837784865328558	-0.8743288539921963	-1.3255411526608896	-0.7977201757537387	-1.6637497685449034	-1.2920190709758685	-0.1849592115299572
0.7	0.8	10	-7.6453857019463385	-8.12859422169231	-8.375004794667063	-9.005052499776525	-8.886947741011156	-8.432141841598394	-8.290330298316306	-8.247047154510625	-8.273689335543793	-8.188873957950477	-8.536630567805787	-8.641518874251503	-8.666240696411023	-8.402074438602497	-8.590890035531245	-8.728632809108419	-8.72168849825188	-8.682163358261661	-8.98709337605932	-8.846180526780643	-8.877234700722894	-8.986054472845666	-8.675254426714261	-8.593728608313057	-9.048587297135867	-9.0387752079844	-9.079715630761669	-9.11325027117904	-9.152275819175472	-9.444238765188274	-9.409432374327949	-9.74367659736528	-9.756352250883069	-9.837042944293685	-9.558040055591817	-10.214306980844412	-9.892061716222685	-9.483555512006475	-9.34215968184806	-9.382113389122324	-9.131812968872325	-9.813280846864387	-10.017029688035151	-10.006420966250204	-9.887880308104286	-9.456870457793897	-9.249167088296005
0.7	0.8	5	0.9024197418181927	1.2562599388753029	1.0939773538624848	1.1399586277020148	1.65783432170565	1.2916296354459291	1.2127856697035497	1.4172123528468035	1.8811051083534238	1.67126054735715	0.646814752793361	-0.5795459614174234	1.0653945574117643	1.8299371649938507	1.3148586651755778	1.6975615856232764	1.4959511993601637	1.1081137193787072	1.9345368592874905	1.6775811089347457	0.9812663084062763	0.42214726088350574	0.030996024501092734	0.1259431625609153	-0.08705352773982611	-0.1113509606450549	-0.17700139389448566	-0.46845270617711776	-0.7400651583201352	-0.9033259529870747	-1.3961842720455166	-1.7235088851241755	-1.6376909339952306	-0.3931020586822882	-1.43551533739857	-1.4612906686699887	-2.0595623794765316	-3.418913293651059	-3.0708309536751557	-1.576258925290773	-0.5242700041883239	-0.068243501169718	0.30894531210995524	0.10239034432220251	0.05947745555175743	0.325485041090289	0.5666424880349581
0.1	0.8	20	3.0152759305750436	4.815421383412129	5.625144591514044	6.395860618111911	5.031141691322446	5.292295495287604	4.095055825854686	3.905789274163439	3.8043091532844784	2.977235943565489	2.3264178747527353	2.070731049611311	2.2347718812455213	2.6138692697608548	1.8405821464213687	1.6698243661648746	1.9939833068466157	2.068656969214686	2.4319449846011736	2.259343832428854	1.6914109032380225	3.224469409506966	3.590938325957879	2.6719080151370065	3.0060173893364635	2.934190062520443	3.245696638189216	3.6901761066942242	3.862834144998729	3.8530778692681196	3.3646490810879754	3.8033089899001453	3.574749684473403	2.6361924272228947	2.3883807101645687	2.723320355229262	2.5864465045834777	2.5820581657123824	1.4950336129081734	1.6924627873162876	2.289621128126882	2.6314223138752055	2.058831242695149	1.378581167639041	1.1077617657760612	0.8309148455034574	0.7341822831582618
0.9	0.4	5	0.4783240294828772	0.14289221411996778	-0.5818927803381513	-1.280472553902385	-1.0043254616044948	-1.5823849964406094	-1.6925092824229608	-1.8898786724414975	-1.5210487485920083	-1.4103887727030013	-1.7282677173993335	-1.661476328306378	-1.793713758839374	-1.2975759395304607	-0.5172433979665669	0.7677256662651502	1.5658030899468542	1.1091139279998004	1.3267307248559916	-0.11798396417712809	0.19519535557137146	0.045301204747985935	0.08587892984084533	-0.3282289647960255	-0.20342472927693223	-1.0759227729573553	-1.5932321899999948	-1.310098554695557	-1.9236203285684752	-2.2722012689537365	-1.2526125566057829	-0.7808809901369784	-0.2680813836737883	1.4870196983324604	1.3314407207488728	1.4331623219123628	0.9554047330325659	0.40724404041715445	-0.011142544284538758	-0.22687411422329262	-0.5126908892298019	-0.7936609375462211	-1.3844168787185254	-1.1682187942273004	0.3584139851782169	0.6992720739916933	-0.24579040749253522
0.7	0.4	5	0.5282459447996359	-0.1485531173273813	1.0932943534628805	1.114821518177294	1.2510924830226315	1.1577049895298757	0.8285463870844154	0.4383713409491179	0.03461226432901299	0.3083957218469493	-0.15078095511880463	-0.19577535050365213	-0.3497727921296985	-0.5376603870060848	-0.7022364929873532	-0.7979993044173312	-0.8317822359362168	-0.9051470223819678	-1.1700458402818725	-1.7023755294053586	-1.2242778723940972	-1.2907662530945174	-1.3099974564928516	-0.5793189046592317	-0.11917182861155595	-0.2717204677006748	-0.5334933225293383	-0.5309522394934731	-0.5001767485195785	1.0912856611458892	1.848313892883212	2.7156486674407034	2.272027418691067	1.9645584644290892	1.9379512887458077	1.9227209974170023	1.866080918144803	1.9599699142592755	1.4007856342482654	0.9909751022273525	2.2567729357906074	2.496704571969019	2.0486779673291977	1.4738870492556941	0.7357357333003876	1.0314896406214586	0.36891025815421585
0.3	0.1	5	-2.299888444736709	-2.3475643059836386	-3.2840735915083314	-2.4367930315606685	0.5949342823922024	1.574527182033279	1.7983795117682888	1.6781604354124084	0.8407930536430825	-0.5695411461523179	-0.4912635877011411	-0.8086983832553756	-1.3370406948736502	-2.2668903824367845	-1.0905094787246128	-0.29243741882487484	-0.07874015776805265	1.0420308359667843	1.9849818556601377	3.2847537982117956	2.1822077455954343	1.9145492971792777	1.7781154954493417	1.7114202351618957	-0.9051154523205582	-1.6172224350636384	-1.2822603006005266	-1.314128830176088	-1.8375213512834279	-1.8728471527015387	-2.718640980262009	-3.242997767209147	-3.0597185873341743	-1.7582642114300029	0.7331698073884922	1.287382551794991	0.6333234005753638	1.2532586075054297	1.1117891848646764	1.3773915947383273	0.8812680683471541	0.39812918467821135	0.9806753488384174	1.8235040486245566	2.2938864874915197	2.5669590892184857	2.9510588228252033
0.1	0.8	10	-0.4133303619836681	-0.9107780042782281	-1.4085560791211833	-2.447375403448717	-2.8912164457319562	-3.0886097035730415	-2.991357043705534	-3.05736681415749	-2.904670530314732	-3.44286428028623	-3.606286020707458	-3.6442291107321694	-3.3945263464950557	-3.525630621419822	-3.6302502782576767	-3.422934568335137	-3.582402855764471	-3.728365347197766	-4.039358393173444	-3.893184644397323	-3.25858260445996	-2.800997170900459	-3.7521527907141063	-4.274627010200774	-4.639213990302281	-4.7095056068763625	-5.072224593077493	-5.020350754170224	-5.4806797063226895	-5.428381227146403	-5.618400377099476	-5.120978946584344	-5.114326282139743	-5.029121597895653	-4.879465270942276	-5.854705142052609	-6.601896205449648	-6.676718728268014	-6.117701737016418	-5.338286645446658	-4.600231840466208	-4.40516539327858	-4.425829992854332	-4.290019589265569	-4.676750011696754	-5.057085137546835	-5.5347384932159684
0.3	0.2	20	1.781863486374931	1.6210738857237885	1.2667833329795286	1.2488666807320499	1.3194149047138524	1.8922937006988434	0.9610476970853483	0.9681714361164495	1.001581232591164	1.4678232933981121	0.9090534126099641	1.1549107599481943	0.6084351089817375	0.7019542218965142	0.9894232976678126	1.7057880316305472	2.8563524457881755	3.300760155694661	3.9892092360881293	3.8309582802741318	2.9241398053318335	2.6989850100373047	2.4107833590903027	1.9176762506299951	1.8919729504708584	2.178033423720123	1.742059420431275	1.5648132628479487	1.1481444333124955	0.6567969248991687	-0.1869214839270228	-0.5400440424308357	-0.11371643346734572	0.3256511488044964	0.019437138759499817	-0.5079736368623884	-0.9121606560438948	-0.36183060056777094	-0.07080573089142206	-0.8624514329686406	-0.8815325184073828	-1.650024477904708	-1.7140392492483585	-1.1705425135448877	-1.1787934320677635	-0.9386072859417283	-1.0619298101778867
0.5	0.8	5	6.183831045025485	5.474476302535777	5.281956320329527	3.395191066219354	2.928558156753539	3.2071351861257824	2.4246218976736316	2.4070773455516132	2.455289012435742	1.9854305066652245	1.822051980050972	2.1409182087049174	2.253483113012777	2.5543350422845776	2.123885848432977	1.9608838780269906	1.7044445294181543	1.184359963882713	0.5227699051278449	0.780213313594885	2.0902144240457403	1.9505161391932404	1.6428698881098285	0.79742285764857	0.7285441416221374	0.9891048709440184	1.131548529893223	0.8498210822646826	1.4990003283043478	1.9232173618588178	1.4089174222125678	0.8350116977712219	0.8028415704824283	1.7732777435143277	1.5492663287445367	1.0588758339728201	0.7598920826379896	0.45643210326889516	-0.27980770720424175	0.20732619158887644	0.27316433173213284	-0.002286165707161558	0.4454332576443534	0.8024614726231505	1.1629012988950507	1.5335800851241572	1.8399997406814919
0.3	0.8	5	4.353149089303869	5.851997324628982	7.148947763534551	8.2394870384704	8.489221510428777	7.109163665192355	6.945323740525822	6.429085137606876	6.783518496400774	6.80270221438407	6.467581254529321	5.986994953337515	6.433903488486365	6.792662098801074	7.1583175393225815	7.131381158688868	6.115022855430297	6.613761608193926	5.860533547186876	5.339645340996569	4.814933223981157	4.957620400978769	4.891890781599926	4.707629288804441	4.997762069567614	5.654944588354937	7.0963309229549765	6.444478456501884	6.139733282210159	6.119280892710236	5.856384471220167	5.935217359049517	5.184094488376175	4.7401901416126435	4.262449548043506	3.7473393938059587	3.9936687501318744	4.273330810812482	3.9946732587921048	4.490680974333145	4.297995920913436	4.187926280185891	3.824343708334709	3.3388224733255782	3.558687489771458	2.753427872755509	2.5147493704220523
0.7	0.2	20	0.003992738567859533	0.28707392891688244	0.29779216495455785	0.04285236173789997	0.05248291390253712	0.22308055839178564	-0.18833833827943636	0.5443004644759384	0.6146407397719571	0.40180695507721964	0.4431653152769002	0.6154020974350374	0.20186741869655123	0.35820049282919797	-0.12037700858628853	-1.5548172037395034	-1.4713133175708606	-0.40643616138336824	1.427613385663804	2.7141722405445563	3.7862846616860395	5.298634530280594	6.459355684184786	5.735937439782617	4.982803589653585	5.22650062454575	4.655536620794507	4.117713966330712	4.100310457700573	5.045881905472513	4.626945848029948	5.075239215851525	4.9844586812584595	5.149393320639561	5.382345843736971	5.266178845299947	5.69348811280598	5.327695045209808	4.257679828737068	3.753659339409012	3.480724214648532	2.8319135539435365	3.147174480357563	2.639431169214447	2.966314484882261	2.7616913136173338	2.3178011026599705
0.9	0.1	10	3.0484900740978844	2.605125640641276	2.4218066635779536	2.3037535884083837	1.993492107855488	2.124133956132212	2.2850528279061137	1.4019374126853137	1.0722609365868436	0.8776414185858243	0.9436231501400272	0.8806935232167774	0.9248960008662408	0.9374398138837563	0.7978989663913865	0.5836621136271418	0.5738559903978313	0.4641649543711708	0.3978561556230602	0.41837457004906753	0.570203029451136	0.49957894986133056	0.4647953702629053	-0.1206705478205663	0.021957151375971762	-0.09131181598297644	0.0950514999989025	0.07760927500949322	-0.3665233177426046	-0.2711226399251814	-0.8997225074780602	-1.2316531959793195	-1.1112269580916205	-0.8671663267949867	-0.640232928071228	-0.9249454821006111	-1.2411336038271372	-1.0529258237253032	-1.2445858930681055	-1.070523387065549	-0.8093678490454437	-1.1889509750708953	-1.1430244174783013	-1.0345670255694728	-1.170516668253427	-1.2210491896582738	-1.3575695069337854
0.9	0.4	20	8.088359610373274	7.855168206940732	7.998455914727899	7.3904325903112635	6.490175992358132	7.013352671829935	6.555102792179923	5.844741686881065	6.263519223166767	5.833814840752865	6.193475279253292	5.7534899814626925	5.613148097654303	4.937545521637304	4.909002107070108	4.412078614177645	4.050485580166907	3.972627152961266	3.8054945263882587	3.6015423006298306	3.4080060379819486	3.4997945277377767	3.159280143995943	2.8935146229579374	2.7170378870414424	2.5106241768254165	2.5618637761852625	1.8018137464996329	1.3263568348064467	1.4443600441889402	1.7167424627382246	2.498590208908354	4.637875504302002	5.723074836696767	5.923338853135178	5.675822904338972	4.861586321632387	5.11101812412457	4.81577148917907	4.363559001687165	4.274833759695866	3.8915444612458003	3.7682396634091617	3.864340826295006	3.6197203777657307	3.2167093958340445	3.2125466711533193
0.7	0.4	20	-1.4946860104680297	-1.8492384681408964	-1.693676649276739	-1.9719021194146933	-2.677180417290799	-3.1260148302331885	-3.4090260931731393	-2.9600986175029362	-3.248054882340142	-3.219184886738276	-1.97811216452709	-1.6545232512100654	-1.664452256073588	-1.5371885659206441	-2.02403588963179	-2.6394716812638706	-2.57181322170932	-2.5068830780626	-2.519068397371157	-2.5548059454914664	-2.7613503614938395	-2.1663216740202103	-3.0742330891759337	-3.5003852377457036	-3.6129382698753147	-4.290876548886246	-4.302886086969053	-4.82494131157209	-4.500243500828205	-4.250038514349328	-4.682116937487379	-5.538826566876821	-4.495349709626879	-3.2263089048889526	0.26738732919665154	1.2329633790750876	1.8972897756192566	2.9280829224203444	2.8744124942511036	1.631989196695443	0.8260546323154188	0.32023328378767246	0.3560330098191997	0.1471333906614234	-0.17080416059219772	-0.7865496424193736	-0.5773946791892399
0.9	0.8	10	0.7808207408232448	0.419947616752836	0.4924669229945806	0.03792216909648971	-0.022629019391942506	0.9022648521700631	1.0299293705086114	0.4497433786671081	0.8408460338711166	0.08525103442048021	0.27246577360189406	0.06226892652777849	0.061006478580935664	0.038269961121358165	-0.34476023157483837	-0.728352930219188	-0.8470640550521722	-0.11289472733771788	-0.9358345464017503	-1.5379024472162968	-3.0688230204615934	-2.695405827783489	-1.451247650249968	-0.32421537405429035	0.4015278742060957	1.0337133043291402	1.769310309175978	1.5786317949015682	2.968071034389979	3.255666020363009	2.955092528608489	3.042346671475144	3.335494714124607	3.0905735615901904	2.35227899361486	3.1717284100490843	2.489519567973332	1.8832268529590976	0.6613131280640374	0.1310697898513098	0.13992461165976522	0.2642569786445961	-0.8071117836269224	-0.9494897723342177	-0.8627738047585041	-1.419441111182067	-1.078967402756163
0.3	0.1	20	-0.08528276080646435	0.048977233903229944	0.5159192449067262	0.4566394565275971	-0.2914840613586023	-0.4413337265054764	0.32233747815054414	-0.03576272308004036	-0.8872727872520159	-0.496008392124736	-0.4530128241416236	-0.6351884687605036	-0.6251970047648001	-0.851469032822024	-0.7652813807691672	-0.6645347672484689	-1.5310191043346748	-1.474324367065634	-0.7611716088088514	-0.9164109660621023	-1.1694941291253969	-1.3187827453428866	-1.3063883329658523	-1.5252426710646176	-0.973993294616875	-1.008624255122342	-1.3898377113608404	-1.3751518735447377	-0.9612874021078426	-1.3810724890247599	-1.6711472984375462	-1.6202721311500738	-2.305142688485873	-2.5986143172264207	-1.2874070004624798	0.0042061721601101	1.0593200865827868	1.8781061454533727	1.3576281773298717	1.271691135352512	0.8058748661281641	0.5881098647830214	0.511656251124549	0.5429789471866542	0.5774281968741661	1.2846018417153857	1.309228425627552
0.7	0.4	10	0.8813058422623925	-0.01457438606350081	-0.1509939591162066	-0.3466511960262437	-0.7251079930927347	-0.5320978537522478	-0.9155038721717403	-0.7758158645720812	-0.843955353911511	-0.7319958037117544	-0.7860833406013938	-0.599795394075656	-0.9298616432436688	-1.1573734679269734	-1.2892690707853802	-1.5547057200431738	-1.6218301476973664	-1.5574589236560286	-1.4467580409554301	-0.7325906341599904	-0.8107257474179335	-0.9828124588337346	-1.0524005850810028	-1.0668909508269024	-0.6157118816825573	0.63615146185019	1.7740421115234426	1.1636310239126857	0.6090237210792822	0.2541144806739766	0.1367349489541283	0.4258408681826893	0.508972302932662	0.36989125557876434	-0.18703326603977644	-0.5259957241908921	-0.5422422725032447	-1.2040436775612875	-1.291806428224561	-0.8121755740133949	-0.9698264411838693	-1.0252105366946864	-0.8318640673883095	-0.708742050325526	-0.8428775019183803	-0.9522781797379167	-0.9530685882090353
0.3	0.8	10	0.2777643050524716	2.4423555823200473	3.7235328376412724	5.163593625293828	5.462989720890363	5.897658888455339	5.603097951644429	5.686101355529232	4.963675090411883	4.613106258268118	4.990562972249037	4.514691874464418	4.420446904424537	4.259354128606276	4.010815810725703	4.012553057306576	4.175721175087375	4.41511024836322	3.5352391002827233	3.8352831859489385	3.3718823839287353	3.1619401170411265	3.1285572776135098	2.612312766716798	0.5070029033896617	1.2501869619352846	3.457299886330702	3.6069848381692537	2.534200951109625	-0.39946736742497535	0.865077294409275	2.94791399355654	4.321995462837805	5.589692033149689	5.5030278463732	5.261853422337325	5.009778475783747	4.563830219546247	4.6110630611746615	3.1109045443762398	3.763556344208581	3.464108420484621	3.413836124072958	2.5176368717444717	3.489408127408069	2.6935296034974527	2.010337533353649
0.3	0.2	5	-1.383694760328666	-1.4225763963924152	-0.7729951555735965	1.1434103055620568	-1.437788878872638	-2.456268562942583	-2.9722753430504554	-2.5591844621480675	-1.321691689504405	-1.3305286042643303	0.4018879843021068	-0.48519784736978977	-1.3037585643060368	-1.6932889479996192	-2.086359377097253	-0.16634395398573076	1.7246339722029091	2.207055110221404	2.5692023154183516	1.94562990122688	1.5772710435223303	0.255357427788482	0.14329731673853985	0.7816768651399002	0.6075848372420154	2.1975942497633696	1.5829671355477757	1.3134680925656994	0.2632316338455638	0.023117850818522356	0.2511762747941759	0.9406496895909839	0.5446923341353198	0.08826929844803999	-0.30782699442019634	-0.2670014865123136	-0.27714889080816363	0.026424582318441026	0.08066232374116566	-0.9681509556147887	-2.030034953430757	-2.2724602982099213	-1.459167926403282	-1.8173546015339923	-1.7025257667452536	-2.090401498891339	-2.476110808156321
0.1	0.1	5	0.8017249865573746	0.5680014485931935	0.826786702878735	-0.3525690522846787	-0.24412520070892185	-0.1457294272459535	-0.18939850856551743	0.18768509877119754	0.3043401911469914	0.6418397483287208	-0.6454525765881414	-0.14652177813235312	-0.6723896432835232	-1.1957389791644601	-0.8295134221865794	-0.8149890968263662	-0.3689401549662108	-0.8250211528117717	-1.1666763377301663	-0.9514390612180819	-0.9175661485269586	-1.0641352455617152	-0.8817612745515078	-1.2602871351583076	-1.5473894095828769	-1.6466097157106816	-1.5514930935116382	-1.479300113968236	-1.4876380980520736	-0.7504029119735236	-0.25830294866442216	-0.4089243375335343	-1.235042474962043	-1.099926076403193	-1.1121701011499	-1.3082239132545652	-0.8961055189797662	-1.4471967251660942	-1.2831539552284568	-1.9559779507165302	-1.1848322828081308	0.15612293306162428	0.9992662903025291	1.4443697629829728	1.4854598146510796	1.6904294259385608	1.1897719669464664
0.5	0.8	10	1.20953753374188	1.2234273884168374	0.726834696585243	0.5390953173526043	0.11493360500567462	0.2947273815822058	0.42356985889692567	0.35394019191083714	0.8816590778816078	0.7696111771152232	1.108150662791786	0.9623510896642813	0.6993016376053163	0.48706023976353663	-0.148933078135272	0.2595397291333512	-0.27017487405542795	-0.24274588411392983	-0.3954954104623596	0.6792635685592074	2.4634337450990813	3.6222102875668867	4.361602811628231	4.299404418875497	3.9744520637118512	4.227833678331891	4.047075296631547	5.3913575789631665	6.4708957485872105	8.211925006810048	7.363207750424749	6.758512997937274	6.287121014066699	5.75490701978886	5.590512517391957	5.706619424145686	5.38322087389416	5.059406158752111	4.831185015413098	4.5724852257116595	4.54114898905334	4.116026038077635	4.0936118273561135	3.6285790369979907	3.591873807321079	3.219303123311562	2.643614794123792
0.1	0.4	20	0.07835498480744718	-0.030762696438955572	0.5678923339403923	0.9377530445464544	1.6159672917958972	1.4524453297211721	1.5211706721151614	0.7154255393912052	1.5954323104007102	1.4374111094351179	1.1216598312555845	0.7761798259472243	0.3988233522607487	0.35104089119110427	0.6730350045389457	0.6287925839632607	0.021769694959601793	-0.050067495644697146	1.1585573897297934	2.139750765392705	1.2097597159382047	1.4121975853394844	1.3234626029414045	1.1100433879634863	1.1400365727501054	0.19674109176209242	0.38188848838053957	0.3034187442484324	0.5251092935687183	0.899333657008782	0.8280231438299666	0.3214949519631318	0.20449840153439425	0.3990166296671731	0.3273774212297553	0.8674693804365177	1.0949436277187488	1.228724829537157	2.0429575490345258	2.9062655029917295	2.378757026424097	1.4378645060086939	0.97044413549159	1.303967972898704	1.0641775501517259	1.0851766534774612	0.4123721229999262
0.9	0.8	20	2.9016255845472756	2.7462725085278095	2.3061357211928737	1.9453878698301565	1.7973197553427411	1.863756006818221	1.6032327642796815	0.9634288021632216	0.9204298367245798	0.49305222549460836	0.3477449150748555	0.31560971439863295	0.1868546522675274	0.43930126261821556	0.4385316196147926	0.170520889179258	-0.06050119308601154	-0.022816642055431657	0.43753791130845343	-0.009665442377311706	-0.2860677190763994	-0.4195433340915855	-1.0009043584443162	-1.2594338881412597	-1.5432634904718299	-1.4546185812990444	-1.2796774304955534	-1.7155095568768104	-1.814012263680226	-2.05811317929836	-2.1291615139243447	-2.2968358935758744	-1.8110410492189857	-1.820181265367765	-1.7710501702602386	-1.711826493822585	-1.4644321842123134	-1.3163340605772476	-1.8932444887352204	-2.4600185448215512	-1.7260205133299706	-1.5703231150826014	-1.0956975964939346	-0.6728898531854384	1.1615636412096961	1.983851672307793	2.7743424126611984
0.5	0.8	20	0.9382988379831687	0.7751521131058183	0.45413481228285946	0.34533174601880035	0.3043410777469404	0.07568590227026561	0.12153672336728505	0.5828104570545065	1.2638729009624825	1.068632629667107	1.0766604519035496	0.9711763352147358	1.0044013848226	0.920886299678088	0.595723604499554	0.6493819628873752	0.6329887576950028	0.5753729049434781	0.3803128717696467	-0.021107518066855846	0.37369210910622996	0.38060408521390343	-0.24751370005704132	-0.3927547484479277	-0.3814585025332491	-0.41053083258357503	-0.40906339253410806	-0.10581983763199787	1.4501254946619184	2.1620397380291934	2.3500144770493137	3.05720879245159	2.4350717141282985	1.8956155829927468	2.400888210736767	2.3305847217185374	1.9161817403859658	1.729475898289337	1.2843219918010504	1.2626926777535488	2.1188241717260325	2.469748048801492	3.0321636847963873	3.5013000918455077	2.703821245687962	2.131924938980262	2.3816828442445797
0.3	0.4	10	3.076909203348208	3.1139532642633867	2.71727311571577	2.231937857224267	2.498324555784322	2.2161986377939513	3.0823013326549074	3.592435721138372	4.08811686349307	3.883740667889569	2.6821138057113956	3.0103660121928897	2.2599230797829506	2.1350431122514664	1.7218295753852573	0.5159511095856288	1.0127984593377732	1.0862722624078458	1.0256711674824146	0.8260153238238104	0.2809846731394998	0.280659109327388	0.36542154460708787	0.17463072040247596	0.28891101771519345	0.14305364117126373	0.199889282763138	-0.18708926533686565	-0.08386460623978564	1.3315248732170772	2.367539493706218	2.420727630005885	1.1146957093442325	0.01467318091650327	0.32199585254956276	2.4936542549602194	4.831732894988988	4.980865873411844	3.6763490856597087	3.0298526350880195	2.9872003394333007	2.4655492120349294	1.8200360379237566	-4.006796082953812	-1.6404176539035973	0.5649606088792467	1.5224209273257117
0.1	0.8	5	-4.432230678476387	-4.463007547422066	-4.848030525782264	-4.903751599802078	-5.062983751958143	-5.266157856307885	-5.750419910238705	-6.360544007529242	-5.433811010182893	-2.537655892202878	0.4187490777114675	1.4883206059118237	3.1963136961486356	2.7636767578172226	2.6454442191425045	2.6571465710428583	2.5763183562733474	2.438760209021069	1.6118739291257071	1.6417610156402134	2.0982533824441703	2.186489159569618	2.9432326110739524	3.1610613941805497	2.7761710502907846	2.4368579329401427	1.227608021978952	0.965785111093254	1.3423237684086047	1.712027517709629	1.1720667851917739	1.0069747462149934	1.2427435956775668	1.6876903495376894	1.7545758099847006	1.625110593135659	1.1824856947503406	1.5942932552368916	0.9500720838804853	-0.07711727038764593	0.12175703827000461	0.2370166945464689	0.4274456325146474	0.9131840309635493	0.8796689778040303	0.939914983756097	2.0257381526112965
0.1	0.2	5	-1.0398584172791914	-1.410212248062905	-1.0684573528316719	-1.7066505752054013	-1.8784167823467754	-2.3423462378387256	-2.8550504356771427	-2.6472846277813886	-2.8492282987265156	-2.704282247545251	-2.80240900092366	-3.479571696796029	-3.123640368125322	-3.008117176843953	-4.092840350350215	-4.320589547307037	-4.099255908456541	-4.658555326381702	-4.790344860742351	-5.220615547542252	-5.039991829892557	-5.192362697494119	-5.12208619700553	-5.411795230570235	-5.86213894399377	-5.908826394924233	-5.880653126408333	-5.362028624090556	-5.7264043843858445	-6.094216052129724	-6.152564845135416	-6.0512690863812395	-5.92698611601196	-6.177017007439815	-6.729290394684966	-6.298778195149183	-6.560577263177933	-6.982882308667129	-7.04974628091675	-6.821592838793535	-6.660794138014552	-6.587770099461679	-7.430793410969542	-7.595031306023785	-7.659383596820305	-6.670348211252573	-4.896337550891687
0.5	0.2	10	3.7040833939889524	3.9883224827426176	4.983500616153634	5.037610452144733	4.816226776515094	3.7367191341750328	2.430364811990046	2.995378392106687	2.8781170797311404	2.7118115673327736	3.553965228130096	3.3982266325692905	3.8556798226031503	4.5452920028617	4.691697731533935	4.505748294861448	3.502358305458003	3.156737018161124	4.018903843730541	5.8748397720328995	6.835795089984572	6.126242337696638	5.8357182872481275	5.056233447864344	4.740400439867514	5.161250632305425	5.028021432562753	4.5488991856127825	3.84537758297931	3.975424647448577	3.8495618263831233	3.534262877951903	3.5035542470679673	2.8365418351074396	2.8627398470467966	2.8699146533005546	2.523719440011135	2.5634280626394315	2.729861990064194	3.1221895134461306	2.68964352672252	2.4109252945580266	1.9108758279841993	2.1596540556724904	1.7786963647030092	1.610375502334179	1.4780614270946586
0.7	0.2	5	0.10267913396423012	0.17855500821791281	0.4521692746413635	0.5844583241820658	0.7167275278609679	0.9218841422741804	1.0256034391593687	0.43422928373017555	0.43037238383607246	-0.11930700286633567	0.1706909440022173	-0.0016830560165033148	0.23416091204808254	0.007135503175931035	-0.1274789056557637	-0.15384956699743668	-0.0697518404763997	0.1428881710018146	0.4552787930880271	0.4207195409302926	0.3472671366876767	0.016605870814714763	-0.19988898571962466	0.116862446571659	0.12425692661544474	0.16529692667934626	-0.09115422044611421	0.13685674682706406	0.11473166289235337	0.13337756384102306	0.17727315474010652	0.5371954850346441	0.588911166943646	0.2721621804384995	0.34799736207234844	0.08863170173205503	0.3405568089033437	0.5110336825352988	0.42587734835547053	0.5454397225989851	0.10506305839942343	0.29999910475355307	0.2787535235456744	0.1585117485883245	0.4371000238436693	0.24692107821957165	0.56645118716159
0.9	0.4	10	-0.8895162815924209	-0.8520062526282288	-1.011461606331693	-1.4413542647170487	-1.7406101583880655	-2.2186712289605026	-2.333348537007396	-2.2814262163025774	-3.1770219655239345	-3.69651414458221	-3.578622465482212	-3.023162463683974	-3.2977749343186247	-2.921234761444495	-2.9401348409845127	-2.660992849081694	-2.822479082311716	-3.119762159113634	-3.1948675649901617	-3.378418585894508	-3.798668568256474	-4.007833969984375	-3.755435624262091	-3.947229985553136	-4.126951742778132	-3.4001567630240572	-4.164608855232274	-2.7544937010033976	-2.6753279641813066	-2.2067625449234356	-2.473868558670432	-2.6015646614001042	-2.886135635008273	-2.797382654527752	-2.914809671777789	-2.4338508441092586	-2.5342859241326323	-2.346208808554266	-0.8094678373029325	-1.3709901432675196	-2.517152383310446	-2.742930598470366	-3.0721595529605707	-3.170436634479927	-3.5239161158078787	-3.9234736612698953	-4.878905009942031
0.9	0.2	10	4.529854212234241	3.954021609042101	3.4528233237788584	2.8633528052078105	3.3011263503939574	2.995282771562458	3.047658220306843	3.0513416914498066	2.2456013924386298	2.4320402540370907	2.177229175629563	2.3037838469365965	1.6951973170086205	1.570318321355046	1.9163071984229703	1.704211562364378	1.3820297823001084	1.3610182341109862	1.1205794502045023	0.8312354803003217	0.7536603360936169	1.4992417347516351	2.5525464851353235	2.1499759609236975	2.374122483450691	1.805879575505699	0.7352218332972882	0.7288331810198656	2.299642767026512	4.400047637903498	5.817918045298299	6.754135735558947	6.471187591083549	6.182670871520031	5.189843206813109	4.534074178889952	3.7178324399281593	3.4710878663096167	3.9527556449694856	3.2668740465757935	4.3296906399791055	5.04978761075742	4.434376347581193	4.4378639332083765	4.230970001324934	2.850186630098179	2.633037557367672
0.1	0.4	10	-2.8432003977613505	-2.7655492661556167	-2.5614144112208947	-2.4248300174936332	-2.4656318809835938	-2.265973768000947	-2.948469376822189	-2.7768900939676797	-2.790409073082728	-3.0201942183978474	-2.574706217187156	-3.0814692254186014	-3.424799151501972	-3.775245601114676	-3.361241152076957	-3.272489242627543	-3.453437993774571	-3.4278536425775883	-3.512510624274796	-3.2113381738181914	-3.133344762844331	-2.7789362896829886	-3.715189026546824	-3.745734073726652	-3.933429577609587	-3.7059544283627446	-4.028521825456593	-4.150944018042296	-4.289385149282069	-4.6208598281911435	-4.901248056374669	-4.929143501022224	-4.864863337646426	-4.441006144042731	-4.779619109581773	-4.793621588761511	-4.752282747297755	-4.836267490843142	-5.000918617669342	-4.8380246609738435	-4.955614281003037	-5.119772338303591	-5.258178786614337	-5.110802132233999	-5.002610162838607	-5.2052429272477525	-5.136594862237345
0.5	0.4	10	5.248458519272759	4.898968748504586	4.3733814800341975	4.571550407351609	6.123649372060413	7.6784136574766535	7.843885204102946	7.833728203272756	7.428232723859935	6.822410382651682	7.510281643042987	7.558582131689889	7.316340666330561	6.705548967980548	6.377247021514577	5.84435159463311	6.0581900477412205	5.79489047567651	5.512614717159181	5.365444728089699	4.8372739326402865	5.28526676941955	5.340567519300507	5.331850520315825	5.4277332620246455	4.765082940903682	4.6262622310625545	5.03402000522081	5.099901511813513	4.626113937131578	4.901842697474464	4.926313047754618	4.497843331330515	3.908638084373564	4.014070904490623	4.496795700483091	4.975579040803709	4.89885473190968	5.357053896044178	3.2672560899292193	3.350869264873168	6.175108206859306	7.718148962733565	7.242920491936559	7.182703063264057	7.191136486700216	6.812045931503675
0.1	0.1	20	1.1289331391031396	0.9894830943837007	0.9876244328883814	1.1355495595697107	1.3804256431777873	1.8252893644676647	1.316637764670915	1.554744068615733	1.4658582094155577	1.066388720648618	0.9551452232871895	0.920977760347867	0.668151609765502	1.1195825718717742	1.7940654371258518	1.8388749496161552	1.6310895671145005	1.4079312129016728	1.697404862672073	2.065740238114813	1.9526226300015566	1.9542873643146095	1.8973242839008435	1.9054418519769172	2.0967055474441594	1.452733537106127	1.341585404277481	1.615763241242604	1.0132058016232577	0.9288678195052	0.5513176451633512	0.7240721063565871	0.8107667111225112	0.4892984232168942	0.25434114840361133	0.18858775893383495	0.48479284851133286	1.045841361629769	1.079872549312384	0.9038288953744171	0.4956296207223403	0.31135240958114707	0.5466896227517708	0.029767802448802172	0.06091463093885352	0.053378419117549925	-0.10839955404297541
0.7	0.2	10	6.980712688312792	8.11711271218266	8.099249854970381	8.322856287553492	8.082039751604228	8.194814326455315	8.300037321992505	8.733126412115979	8.149716311408483	8.734758290665411	8.868926308556787	9.126850614585301	9.333211564398304	9.41578158882578	9.4078210160108	9.500228214306318	8.987918188781599	9.68838785312569	9.287359133967932	8.4202014886422	8.501662869927273	8.753781934496473	9.40719145366937	8.818038216417065	9.315461773669483	9.588207651006698	9.91987642387032	9.41933706832856	9.518308725352398	9.876412611937639	10.134853601748972	9.907529522495281	9.732097327841949	9.548739588984937	9.366346545303728	9.184466222784593	8.999547901136332	8.79984366148964	7.749638026138442	7.119423989175786	7.584753566673385	7.55443221564277	6.939763856213169	5.541919139239148	4.222607600598394	2.8910804328516804	1.5612549403165943
0.3	0.8	20	-1.4730668360107657	-0.7111938122602837	-0.7993434104038712	-1.92670323461396	-2.0336125867912216	-1.6491918375415793	-2.468705207445595	-2.76580259010192	-2.287584213230218	-2.1263052942937932	-0.171687584885575	-0.49423976311065587	-0.5504325762312874	-0.9673451542685925	-0.40349860964900586	-0.6545920945515178	-1.0947594581639208	-1.572941349419125	-1.545516783686132	-1.4372805949812886	-1.6885340413471184	-1.8749968577152885	-1.503192942490621	-1.833706258484014	-1.8092102971740687	-1.3730171478323214	-1.397254606448449	-1.125911525692807	-1.182871639706697	-1.5992122041531829	-1.6836350887092664	-1.3559743710857148	-1.33085899220832	-1.8989952511729271	-2.3874018325047075	-1.9675148024780356	-1.9051350485289262	-2.1145683507047295	-1.9882709624817636	-2.060352486202298	-2.001478453872963	-1.9635788468516395	-1.338452987691575	-1.188722585683223	-1.592080521668791	-1.1625341858606575	-1.7874713014236292
0.3	0.4	5	-0.7474991053850886	-0.5696502265205794	-0.26911322797883486	-0.44549005102670947	-0.7852752420611608	-1.0811365678527238	-1.1293881947965048	-0.26621690413277577	1.101849442778601	-0.1902677268688393	-0.01356995584697529	0.7776228957974354	-0.5415614444673338	0.1211628949004222	1.1211127536819134	1.81190561961715	1.6181106661479987	1.4874279992586423	0.35225813512001025	0.9330583318865706	1.214737190768986	1.4757373565604581	0.2556759184250552	0.8646413383573446	1.479819087774743	0.7268610196092311	-0.1755016187068037	0.6074069103276685	1.734961428116378	0.16463190491464275	0.6665270777132406	-1.280278418230239	-1.0493516549194766	0.2250970232506404	0.9876267284589488	1.3293273243733381	1.2191934201643875	0.295541803656846	0.7656551395731981	1.8150846579453201	1.3721666985446461	0.6677191251187793	0.9309233016879119	2.558392256224778	1.7956179836731962	-0.3011121023215111	-0.1488436654219214
0.5	0.2	20	-1.2647878763805664	-2.0267857324252674	-1.938442090550538	-2.2765189337692533	-2.32641035850979	-2.908255524529423	-2.9469089448702306	-2.2268668500631037	-2.956311896240109	-2.684603279979683	-3.2664101665971543	-2.8142160145156794	-2.1087455214009907	-3.1378816176165714	-2.9344649897647628	-2.7348400744562014	-2.836849623300168	-1.1067957264520913	-1.5453825177294647	-1.5875748647153927	-1.8204379370044137	-1.688385218138066	-1.8213580043996984	-2.0815615950672566	-2.2995210723004504	-2.1278664080227117	-1.8091346145615432	-2.4292023978800614	-3.024082164236802	-2.530083512508071	-2.666251050642103	-2.448826674295276	-1.542396718345799	-1.1053176958015598	-2.3767306190821245	-1.0846750115856025	-0.6873088679054717	-0.3711448374553612	-0.8049597705693543	-1.0378373586204361	-1.196981796211503	-0.9089944392502645	-1.755237701033309	-0.6274515960837874	-1.172326834615646	-1.8722405288588817	-1.7987632470190533
0.1	0.2	20	1.0736440483919978	0.6331912860930089	0.5389038793614276	0.5366567910881201	0.05491492992224778	0.2852724891400982	2.6580315567995427	2.902369759485566	3.4745861310355366	3.0340811632628686	2.7453627846958284	2.53045966130405	1.5497881052876465	1.026563826236952	0.8916024104314744	1.5411307809348926	0.9223262674210417	0.823631604762781	0.4638614251737039	0.5228526181888924	0.30693208533720906	0.7258495411939805	1.9365864822804895	2.5866595787916964	1.8717137397619723	1.7035639093980137	2.0698296867521293	1.5862892340049939	1.4761782469213216	1.9426090588304135	1.3800048196150385	0.9240421581743874	0.743679243923566	0.5716154440064685	0.5330499110608571	1.1588722125597286	0.7518297219500454	1.1129870743170613	1.7928826837443097	2.6068305560197587	2.32965227362682	2.6366997039119866	2.585997589999394	2.9895990236210537	2.7276006470575	2.272407013750083	1.6999727000760458
0.3	0.2	10	2.812631402151368	2.5169473247193395	1.8379224132446979	1.4125477088862937	1.0467712920114138	1.0795725443723398	0.950472112832685	0.10132704549256744	0.9647215450279987	2.1709410192331973	2.539870390498706	1.8299252364903253	1.8241300839621175	1.6806426034149524	1.3372860156020323	0.6261613721578527	0.7850074814982406	1.030937940800456	0.964238400819994	1.1237204845877642	0.24913486848400623	0.022292227111293528	-0.010429057449869106	0.1351498211641342	0.8837380983701308	0.5646377580592485	-0.45819194263748386	-0.04211822157823519	1.0900904321854767	1.9184177581910973	2.621402391382105	2.2305446815897056	2.5269133863441624	3.486418768821892	2.9877039238413516	2.870715029428382	2.0426610747369693	1.8594936679002956	1.0847278146913624	0.6996236434353449	0.4160282861742388	0.4707574939852748	0.26436164642325366	-0.050701245488198765	0.3645635666847369	0.5730733528694714	-0.527469923950818
0.7	0.1	10	1.2166956627338692	1.0228725463850168	1.6252943565725673	2.0508032600607464	1.585210347820265	1.1096869330879002	0.8121263975977087	0.31637909980003087	-1.1558033167603412	-1.570766325860376	-0.32090167204108866	1.2537449069469488	2.2610218847630676	2.9408835398098887	2.602681069561285	2.0874343397254336	1.7350257890350917	1.329864299732165	0.16211690854449046	-0.17639105300926872	-0.05093894867421511	-0.32894316161106474	0.671104614032032	0.08956619500170859	-0.17438633956030003	0.628805413019947	0.3782700057168995	0.28743719363805553	0.32172883883932	0.301765820494154	0.5835962780321609	0.8282799516794341	1.5702297641962133	-0.33429761821598447	-0.7388552700670488	-0.1620906936765465	0.21079762610068542	-0.002862139183022805	0.07034020111896666	0.4759927071288246	1.5247550456626158	1.6971354576339905	2.238938505988159	1.480035617087509	1.0681056868804149	0.7356488734219653	0.4922194959215034
0.1	0.2	10	-1.5393661403564494	-2.068399277977207	-2.469567230023003	-1.7451039175767846	-0.7265821785603777	-0.4530449670898804	-0.752391149249604	-0.48368493410255553	-1.1101058602285008	-1.7733860953505456	-1.1873833728237457	-1.5628504125208877	-1.8174601688550212	-1.5614237774454267	-0.8697576048258355	-1.1200134452732158	-1.101037814589489	-1.8924454391746366	-1.7589455488215577	-1.272418001268818	-1.1582495904665109	-1.5517182920243755	-1.7839796695932506	-1.9684230735172576	-2.039458108765402	-2.365788968390092	-2.6247087746237696	-2.3493175344357127	-2.721142136300628	-2.0992504966269365	-2.1845249051523297	-2.190557935306103	-2.414650351748378	-2.411269446960276	-2.8091837954025607	-2.8212659555278634	-2.693120405046159	-3.1892876303579385	-3.406324304341396	-4.712778214086143	-3.971209929674373	-3.0212538941546967	-1.3974521505507767	-1.6200344544380982	-2.0870745917866316	-2.4771807476151224	-2.525243657636011
0.7	0.8	20	1.0923716486485517	1.1634105499507825	0.5421390476310819	0.25993767665174516	-0.11209804157022063	2.141532816306068	3.5747988188951467	4.828075963753207	4.277264114878321	3.5508971850190676	3.214581616504276	2.7426330699188526	2.4041674219646296	2.3994724249222656	1.0491724250511112	0.7018135751398944	0.2100062834140175	-0.17368656651899528	0.19651193384819976	-0.08940598632817398	-0.4689155816163719	-0.7361129923026368	-0.21005854001714397	-0.023963898928826666	-0.3158712584039023	-0.6927038293725616	-0.6598391368469976	-0.11966498716020624	0.15661352890288072	0.6788902020841334	1.7109262364479463	0.7713564353287694	0.9145736839294756	0.5935394520374047	0.25365304965804114	0.10195298789672336	0.011334456245535307	-0.30544374468225044	-0.4177216132598005	-0.5453045957272167	-0.3998553780827052	-0.8114676598345767	-0.6801113337163258	-0.5690565356659079	-0.6798566397811499	-0.8436691331601196	-0.8324540964002125
0.5	0.1	20	0.7564639246593146	0.9724533494457432	2.28821285125899	2.734614474889824	2.9119728197873656	2.9064059256722743	2.4182373033754914	2.044082829841173	2.258262445300531	2.432376796089301	2.8931221403449143	2.540373561924895	2.5680625017172076	2.7105712208657593	2.365577189962792	2.551173743723041	2.334572228957768	2.365687639033297	2.3030359870285793	2.0690382104411356	2.632736411084437	3.047205618524572	2.904277717377468	2.537786905265719	2.6992966639309657	2.7482167920453264	2.8772445698103724	2.631849221988631	2.115352959679214	2.1712097743365604	2.7485272128391642	3.4008731024763392	2.820720413279716	2.0382787372956983	1.9118611714854836	1.9078328411939793	2.0952306965420036	1.4952941107911073	0.46846923570166155	0.04704079889789625	0.71558290359431	2.797159056431653	3.767219400382885	1.7259433780210571	2.2025462720086324	3.9248284046165054	5.625494934254689
0.5	0.1	10	-3.165571703671745	-3.0302978653831474	-3.676217452805659	-4.357452124561817	-3.553025071525923	-3.9088091880313414	-4.455944443591434	-4.733697098551659	-4.239549709942963	-4.501008758275489	-4.235098448931254	-4.133244444092469	-4.793179661294403	-4.724013835214862	-5.324625142672062	-5.657000857769532	-5.599562441846103	-6.265520804412219	-6.374624475143904	-6.470852416199676	-6.144249096499678	-5.554012092803447	-6.392314670196114	-6.767080457017769	-7.164644885458969	-6.976396931360526	-6.900010967405763	-6.914283648199586	-7.152341670224146	-7.112108529017874	-7.612072004773893	-7.971963262353427	-7.266335891640196	-7.049908297499428	-7.222331326413311	-8.079771362673995	-7.822415292221223	-7.910051009774676	-7.758205536357295	-7.910046986012205	-7.200708895024761	-7.247699499851848	-7.368456161765565	-7.1378809768059455	-6.9445073903746675	-6.815607149578838	-6.708397791364035
0.7	0.1	20	-7.052085620417429	-7.387406972829723	-7.7403616089524405	-7.494885750903578	-7.914122957970591	-7.909867356295777	-7.457931937367206	-8.099653352762601	-7.937401563815897	-7.781906603884707	-8.01590048350836	-7.870405150037968	-7.800217936042003	-7.803775271035022	-7.5841359716354475	-7.493955766990737	-7.394898443794403	-8.07064349486204	-8.439641626557972	-8.83874461379304	-9.005953112163752	-5.16658922060742	-2.1149265130683688	1.0613400437914606	3.760690553182812	4.601519025814312	5.857424097230279	6.445076474765429	7.860064548805298	7.698552441464315	7.794604992558092	7.766261091464727	6.888527629420395	6.038614186888751	6.441656055494278	7.226618637363316	7.48232217764307	7.306283633241975	6.595958540174294	5.591419385901304	5.899875688802538	5.293088791339727	5.606956628760187	5.1269092810371575	4.811626312299055	5.128118497805374	5.273701824675484
0.5	0.4	20	-2.6857038699476448	-2.939349516267086	-3.2055143698921142	-3.031216270957259	-1.566962678792578	1.2980743067808618	1.2947960275571688	0.7859824794235664	1.6580236538646176	0.8640360461253209	0.338862333454216	0.09007397808547069	-0.05109518529860679	-0.19933519921161746	-0.35478227887401204	-0.7593140781684582	-0.8243704929385984	-1.1068472984893987	-1.893413450899203	-1.7228679306556245	-2.155680489512335	-2.4897720336634848	-2.9479235662221015	-3.084273480706102	-3.2488251690975574	-2.302935709513278	-2.3086758390856374	-3.0467436648727357	-1.4139002679288808	0.5277903549302465	3.038433449759836	2.743047958895673	2.3498814779345736	3.2007719002364183	3.391856514218915	2.9677629416512445	1.816485251879996	1.5586682090140016	1.9942605513154774	2.802216706009574	3.0499239007921233	4.023703889091593	4.0068694905213675	3.5807460782886977	3.258186464416056	2.696280296302646	2.284973996929949
0.5	0.4	5	-4.662493904921149	-5.3224932964355105	-4.602674815825935	-4.536968986115994	-4.100558522967802	-4.139714017725723	-4.448806601258525	-4.525942238957796	-4.650419318802506	-4.2876133516278685	-4.967102747733378	-4.30176109086959	-4.5678562995568655	-5.144823134003204	-5.383113238860403	-4.480240403010612	-1.318800551736075	-1.512466028611982	-1.6920419865704446	-1.60585001530535	-2.076109952983984	-1.760213786000648	-1.5713767709673618	-1.2140842148060642	-0.8235671043499622	-1.3651445012772854	-2.019372129704962	-2.7593506671606605	-2.927137106060016	-2.7823236690647377	-1.5178425755116791	-1.9645729626732447	-1.7927061009671519	0.2797574994705485	0.44166575452813106	0.4035088063118195	0.6895996867422269	1.2162537649744536	0.6756850327509198	0.6842570555919707	0.45102047670258116	0.27476825445620534	1.0735396349621737	0.829650279144488	0.8866010005147871	0.4726774198992274	1.6539372732744653
0.9	0.1	20	3.299206781274009	2.4146160266457173	3.013081725992947	2.911891228360872	2.959917501758042	3.1459405593955267	3.534440796963395	4.47444322182271	3.585281256489168	3.8899285784671065	4.361794065452898	3.556396949337227	3.6345379503057273	3.974200508158077	4.199110660994421	3.9207164762040634	3.9086250045985196	4.507912358772572	5.213671352388914	4.995795601270004	4.816199219911439	5.444917238565509	5.0499196664176935	4.508370197085185	5.876511689698049	5.512426359611709	5.65422271493658	4.293042837713912	3.7834556984615517	3.2073770303926494	2.8775441373356614	3.4099270301819473	3.160692747960553	3.016265678893774	3.018488963372718	2.9488884718783197	2.1894547378185933	1.48701535306067	0.8186315476053068	0.34781991606470797	0.2844451945608455	0.5790141873449244	0.1191948707118371	0.06793068490118515	0.9454947478279934	0.6744611945667884	0.3562839090197514
0.5	0.1	5	0.6364287591708973	0.8471007135227495	0.49981301876611894	0.05619350734063744	-0.8743013170751368	0.9109585875483646	3.0713151247054356	4.299721091074417	4.726313128661602	5.272860627326864	5.165515437009006	5.813651134732709	6.131305145074478	6.4607639450482	6.0657824346106395	6.010943961165992	5.011074763795932	5.1286285212435985	4.1465708030706026	3.704789171532994	3.0588296238180277	2.630931113673185	2.279318746484307	3.1249056208241797	4.295235672938389	4.818141469571145	4.292077257777592	3.9199728780941143	3.4479475413916276	3.2506437362045375	3.128655622873822	2.7785949266872194	3.078998982586654	2.7001821365482215	2.9767756439762394	2.5949378583249256	2.276819957920864	2.0936436438734347	1.7328120977871038	2.002835274386527	2.400697238758866	2.289220370348204	2.497738590807785	1.2276674680753956	1.3785737394146906	1.5329126984245818	1.0582310253560507
0.3	0.8	20
0.7	0.2	10	-0.2770266714662739	-0.4163759354690768	-0.2211578263534335	-0.2490611520819641	-0.6996501592873727	-0.5400076065496364	-0.13623863191270402	0.2651054498349339	0.28626834765100284	0.7255414243247316	1.1883647987535255	0.048223390147654754	1.0869092421174997	1.6993459814336944	0.5838196398263449	1.9283205217386836	2.445328956757564	1.6992152840591075	2.0616974008300843	2.5113384165265416	1.6708910153345045	3.12054987698329	2.533996765663403	2.303061920994651	2.5979389465439624	1.079372984701763	1.9001963612456194	2.113976641927195	1.735656223212871	1.659536263310585	1.0097437479744542	1.9156758196907049	0.6698225389957457	1.8279729007801393	1.0619398557818442	1.253973459426092	1.2731681531339802	0.5443523215458441	1.4034655316138185	0.16645365706771997	0.2258422997863505	-0.05374496497658754	0.6302821080192018	1.2596359609607788	1.3215540625394482	1.2058004916771097	1.5189448335819549
0.9	0.4	5	-1.0687620657911765	-1.3110224423747638	-1.0012014096665922	-0.41456636724969087	-1.409375239608437	-0.7512544299341641	-0.06229875933262008	-1.1802848928546297	-0.924193095540744	-0.6584932132092547	-0.10674030549698443	-0.7978142870879026	-0.09566516586515661	-0.6160287054998861	-0.32127613689397094	-1.7391993609486036	-0.4241510394728465	-0.20200722667834725	-0.5239780597364216	-1.557327065910087	-0.25214319845497357	0.00380265120486456	-0.34211610455147934	-1.0325910387947914	-0.3441909121719533	-0.08384789648488322	-0.09915259456120395	-0.9567374675772271	-0.6054994361326891	-0.39928357073532084	-0.01066940887255896	0.24467592402025673	-1.254162925518699	-0.34641203937539444	-0.28176553149245365	0.32080017183257326	-0.053952119862643144	-0.023178608186185556	-1.060606412218732	0.14180757838046532	0.6083178690433044	-0.5411244438109861	-0.4854829428249019	-0.03478281268543526	0.7219410589380715	-0.13173857552520474	-1.4182827505254778
0.9	0.8	20	-2.274968722536485	-2.988215728789669	-3.1440228142263464	-1.9477241669205938	-1.8092581080417318	-2.2062490691537135	-1.7942031885442873	-1.7505038490362068	-1.3434313094263501	-0.9146945508263542	-0.7926075805793147	-1.6026803189527499	-2.0135106015178508	-0.8266070059555943	-0.6412228558665447	0.18805754982795975	-0.7762174483744246	-0.8901268282310895	-0.9579473021525047	-0.9611565495323191	-1.777801058124581	-2.6348781174864087	-2.4164609328541076	-1.6379197994395724	-1.904203428356709	-1.2751961167802648	-0.6036437459664512	-0.37588748776167336	-1.004390712569176	-1.4960077180642912	-1.7526431934715418	-1.5524460235884732	-1.508598274334986	-1.3743821813836092	-1.1627786350888556	-1.664034447477789	-2.542252817467215	-2.5161515678793336	-2.3745378672911244	-2.46377743913321	-2.9423941269165255	-3.32847928317382	-3.2326622379000582	-2.7867102027120723	-3.1380988507635124	-3.3909444861104845	-3.5223630596986055
0.1	0.4	10	1.1690228362831618	1.6871650536993172	2.073188583367269	1.9538576716165323	1.5257951484805687	1.7905520872332659	3.620477267223464	4.636575348814318	4.206089023470483	3.8147244797118844	2.9810760441267234	2.3435668298221515	1.6868998710949938	1.9468326953837476	1.6403215577206112	1.528867409977508	1.702702493734023	2.1679415026923294	1.8581505876872768	1.7397083104758195	2.1548912460198295	2.567872259902515	1.9316955337159385	1.8568057883133662	2.418816942824108	2.932432035454056	3.255087314859253	3.5790816372160066	2.8979387057563457	2.3988042553207407	2.0204615210012378	1.6067895990152437	1.2343965775015988	1.4136517869148832	1.8264533018628413	1.3789882845109958	1.195298920285694	0.8601482270392324	0.5940336097948204	0.4343560703095335	0.8505091006850591	1.281689367187198	1.4766610550576047	1.5892585544873299	0.39661312592329523	0.41113095991096316	0.4961419036192751
0.5	0.8	5	2.442615249906808	1.9336757220264076	1.9208831799283246	1.6468797436589995	1.1815607407632314	1.4078420858322431	1.1977108541126427	0.7232525673189087	1.483439964005484	1.1152918828637866	1.12347935611281	0.8084833796756499	0.38296561054932	0.4525174187192249	0.5306416055670837	0.8099202160978365	1.5429545130946565	1.6541324002440803	1.4873564940791937	0.9602716209906959	1.3661061191939439	1.4459239623640059	1.6871981000199838	1.8319010686715416	1.6404679403012636	1.4042856339165866	1.4635173341493157	1.3374875241257769	0.9848498278492599	0.931758891888876	0.5787869146414266	0.47108931700732626	0.6410773196729451	1.138732375864663	0.8524898175890314	0.7043534468000843	0.5292590464390088	0.2902465312930502	0.41791183704926027	0.34993639572141433	0.49425820450416325	0.11166056362843335	-0.04473091562852005	0.2408814191901314	0.18196370347332902	0.8016097603588577	0.43110125108887587
0.7	0.1	5	2.061078577533195	1.317104983650097	1.2289980107856309	0.6571235559124773	-0.13812485049245993	-0.10340117794822845	-0.9690453220711248	-1.3044155921793816	-0.5818195466575133	-0.6221635397967162	-1.7515478330040395	-1.2587480715778696	-1.816597947932408	-1.1024409010363598	-0.9336018027566979	-1.097142799200256	-0.7716482501172948	-0.4769748838207448	-0.5078489943304731	0.150952490971477	-0.5087043974922807	-0.6855857557657004	-0.5757027351798314	-0.45474920659815155	-0.5942315059313614	-0.9536051007790576	-1.0147481691827096	-0.6819233919925693	-1.012325322061585	-1.0621521874520141	-1.4800225991488531	-2.8039940611196386	-2.143159789082702	-1.2467024353285012	0.11524608110327961	0.16585282442468952	0.7084734024817578	0.48413864272116314	0.5190714962943304	-0.6472547632717749	-0.9872154309927055	-0.9483872066979444	-1.0487088521332737	-1.585960520544802	-0.2947731714299522	-0.8510878963751765	-1.6679043621019929
0.1	0.8	5	-0.19937566687713115	0.020130365022097862	-0.46005262143032155	-0.04850106600537174	0.6254235946914832	1.1468047040833227	1.210530306864257	0.6620340727273941	0.6674056103977222	1.3472891953099264	1.3987381176698648	1.459605686681428	0.8956865300018535	0.33054791177423226	0.19275603180240353	0.043760005341212604	0.5596778854301476	0.4581977979328684	-0.7262839027993664	-1.0649272810476447	0.10405006441752107	0.8916618585984395	1.211965490052748	1.240917940705586	1.3528440291457144	1.260961701630876	0.8206291869762197	0.7637294983687184	1.0919215628309757	0.8556026840238928	0.4576273070817791	0.5408132241465324	-0.3153004897368703	-0.3272226226745687	-0.18810922479012504	-0.5067702193656629	-0.9671527053461517	-0.2563193259196197	-0.08242954685437098	0.5620502126457438	1.0291819638604807	2.0346660502121807	1.9966433588181047	1.4345661831470267	1.7112100555075358	1.6390122759770946	1.6357015323410309
0.5	0.8	20	2.7904622754548427	1.8450175412930605	1.5541763338916184	1.8397416926980412	2.0335201443472215	2.4459486531255266	1.9933704707341775	1.1756086749923753	1.2853101887062195	1.8503910194189928	2.0273647203177774	1.7821172793936313	1.8445008459968761	1.3478899968578446	1.4336416602507427	0.7464813688359868	0.5957528309886442	1.4474278270536587	1.5096107818955602	1.3306928777493567	2.11049323076233	2.3503137795435407	2.8338219092954944	2.912881721702348	1.7477589188678309	0.9778173645839274	0.7165154458068486	0.7948602476697317	0.8539219169936842	1.272640066070963	1.1623894294885133	1.4641984797864467	1.0017855109511657	0.6738414928877177	0.4655602597631372	1.0412759176277717	1.2109918161313402	0.9469670067098264	1.2751906677012101	0.9286999942269318	1.0567238117978945	0.8406428332776841	1.3631596894143456	1.2050140431780534	1.6227995700382536	1.772105887191998	1.349546005192522
0.3	0.4	20	4.077216634202173	4.237933531513903	2.7976682720851755	2.1697570036655662	1.35294647118333	0.9646941961741362	0.06713998372150343	0.1800199945708556	0.2988121038730469	0.6949205407941861	0.8385753116683077	0.608605040737487	1.4547799562476627	0.8340331309450164	0.6378447673688754	0.45519529070804765	1.2791672246727614	2.7319377050889386	2.8174040612590545	2.4299162649300854	2.4722620750920754	3.035977284122552	2.9506209866637505	2.0356164176099156	1.985745841447141	1.7380499213923741	0.9776571885846721	0.6874988479271735	0.5690717618791581	0.8505587366581864	0.7789636462602374	0.7536475858220513	0.03872046043704813	-0.5534551424379259	0.5439514462296131	1.5761476415909925	2.5228353563477555	2.996453061112547	2.4310212476989648	2.726931931108979	2.102295006325477	0.9517115115832127	0.1618859902846168	0.3181880246388573	0.7053538327335076	-0.05321785998549444	0.1614404642884466
0.9	0.8	5	0.3360594351998998	0.40487201810894646	0.3171954572266884	0.4537611882824706	0.9622133476088095	0.5157125907075937	0.9352573989813067	0.7588351664433617	0.8608263574658395	1.9194871034005132	2.3809092076460985	1.616298201087318	1.746960904135861	1.702767034919063	1.6253711302986744	1.6706763603094572	1.1531390588777697	0.8335781808460752	0.25099204953909293	0.34534304953245964	0.6212234976717639	1.382068241302136	1.6854980621434095	2.186539847028527	1.9394257127360532	2.779463228485625	2.330140391156746	2.369276579266682	1.487543991995068	0.8528509559570097	0.4693964675352902	0.9488841051395696	0.4764187873747545	-0.001525316887764916	-0.7263204585297416	-0.3058379223202934	0.007435194082773933	0.42761612135788596	0.42459986283429885	0.7866849291517184	0.8336207857074243	0.44901841580623625	0.4968813599881088	0.2499470129314858	0.61845916223551	-0.7201622209685326	-0.8314209247085813
0.9	0.1	5	0.2603490200044405	0.17100990920226877	0.4394346130199551	-0.343079718330074	-0.6851478107732447	-0.757831205441164	-1.3940183645664916	-0.6709420314303856	-1.4020348398986755	-0.9579146145592716	0.05037458570299691	0.6897670483908058	-0.2292504600012677	-0.40261354004317695	-0.6980276905398739	-0.8194467157026111	-0.9551879693861025	-1.348961507598915	-1.2200325648106372	-0.7711473969509655	-0.7414157572638516	-1.1966072623571478	-1.6419148586703898	-1.9231366652038702	-2.034606483060088	-2.1754660228718308	-1.7091639534986882	-2.1476608342649826	-1.8219222139219369	-0.6527895597650257	0.20220560635402762	0.20812876519985934	0.403477578179519	0.10803840504216566	0.3873418036401546	0.0844257140054907	0.4418319326408806	-0.905881073946091	-0.786718091915418	-0.7605429151694238	-0.8688565288395296	-1.880598943402731	-2.036978531865657	-0.03919780001081108	0.2595197456499534	0.6117411656522336	0.2682652681249067
0.5	0.2	20	0.7084203505863798	-0.21246843828663486	0.16222536278779387	1.4453230127621595	0.6892433145409029	0.6521283206005677	0.48015510311027754	1.7671014112874275	1.1271864765054858	1.2742774779840573	1.6509864850081755	0.9581799907039965	0.6814291027555726	0.30071564765405867	-0.23106803586631486	0.13144937476148755	0.4627362484829547	0.9478390980285667	1.0362100424497243	0.5674807798272781	-0.040057142376952015	-1.0482216720689337	0.10444012477299225	-0.09393666790901989	0.698474828321892	0.28337054595984057	0.9527690387601382	0.7684850551713254	0.15660944471778748	-0.2498243662236348	-1.0169026712120939	-0.7923696581406716	-0.17581294158578942	-0.1842121097507743	-0.3150371495430875	-0.14773284904630657	-0.006013989411485454	-0.21174444144850213	-0.5178159346973246	-0.14009881367465482	0.39655453681103836	0.1432917676689982	0.06689924338779463	-0.5001510567319087	-0.14516760198682732	-0.046456592026387966	-0.43715871374209314
0.1	0.1	20	1.4806756294955505	2.255316558349122	2.2863680519008938	3.6689861019967935	3.5814409953768234	3.6248102546839647	2.826973186619327	1.9094822651973544	1.2787677903395718	1.340943648537106	1.124109760249425	0.8273856033032416	0.46064778977513754	0.028936502426986976	0.0867899657175002	-0.40484042384825614	-0.061442561826765996	-0.3692255506836517	-0.9004340943980083	-0.760605193066425	-0.6374620014439927	-1.163357647005185	-1.435088230745265	-1.0966655584908125	-1.8464847837153826	-0.7127327970931105	1.7687677594623779	2.9736127916161337	2.862957634767298	2.99288066060042	1.3044007481183257	0.5039271204970248	-0.27477093772282046	-0.09448551163617935	-0.4352882065085453	-0.8466629073528367	-1.2266720400002527	-1.3275184704292258	-1.508081514973128	-1.313939012341777	-0.9651935484226755	-1.2458732354509436	-1.7071971506642996	-0.6922620527552681	0.1338951855096866	0.9201549594607883	2.1629590232799814
0.9	0.1	10	-1.8713791207438817	-0.41229482634228987	2.3098020360769453	2.4677359003808874	2.2342749645150946	2.53510831629265	2.3041033598565974	1.1500359874888488	0.9899744078674786	0.8729672480357493	0.6500880146839165	0.6619034944606028	1.7896507682165748	2.5781559373659206	2.2150814023208056	2.3112748642923435	0.7999220495588304	0.8922499065074447	-0.3137425756215464	-0.29236555461619673	-0.614844671839208	-1.568315334260518	-1.2266799533964843	-1.4921223221207498	-1.4212232597569	-0.32284009532097	0.8216726563674541	2.1836294381461983	2.203617306901677	1.3874380493006129	0.13103897443642154	-0.3477137430655546	-0.8209010561945718	-1.1875240963295965	-1.606088080658239	-1.230807478945394	-1.70099392034561	-2.063378395055196	-1.7411257641381326	-0.5207154491088204	-0.6075130939807281	-1.4014587103927312	-2.228020711513423	-2.054438090191738	-2.033111341409551	-0.8561174066135351	-0.4222750499803851
0.1	0.4	5	-0.012285398031707473	1.1405515333151044	2.1282165418075323	2.9363283431332405	2.72176697186579	1.7387730970583988	1.099670541644116	0.3125329351222774	0.21913983343496568	-0.006211403050258468	0.5607753913977973	0.32819478464466556	-0.6716588435838133	-0.6474709112501245	-1.5199335285628308	-1.814326522260302	-1.401724382539129	-1.4491935005828793	-1.4507758990903312	-1.0013669113023127	0.4535619661312893	0.5721508524461143	1.3653641452305436	1.8033516843341744	2.028103736260192	1.468636626968916	1.2633834887482323	-0.14024253382882534	0.08532173289562195	0.01597723376403337	-0.5800894525544038	-1.4945440888167383	0.21102747948768297	0.6526668138802023	0.5006428962482374	0.2342307531920227	0.3597434751524702	-0.4667094584091984	0.0871491144335721	0.39877941851693777	0.45730027677626595	0.4814982068977116	0.24545753708778761	-0.48042641518937046	-0.8468581284243584	-0.6101140899766193	-0.0817270141996147
0.1	0.1	10	3.1889808643397686	4.254957813487238	4.3572883743063215	3.669921815175215	3.885281254600841	3.3395975133488918	3.3672341031395234	3.245157634676957	3.2890627035683906	3.0533082931041378	3.4820086689846903	3.6950891449724423	4.3923726072043365	4.301397510891022	4.03370109287701	3.882621843633501	3.6525066152674412	3.600235928684853	2.9897802857653204	2.6424650668770653	2.0303854335366083	2.288605389345591	2.237238438745109	1.4620931323616304	1.5001188408557482	1.2299955545588261	0.35614581267866185	1.347851538410822	2.2954466394476043	3.3603647704233737	3.0858044542103897	3.3078427518669855	4.2779143884674085	4.609600662627145	4.396505576133791	3.4023183260744503	2.553599312122998	3.1093528686339766	2.6733194795350954	2.208095825413949	1.6887582388803963	1.4118083925794167	1.1879713706302795	1.637118705906417	1.5198312797709548	1.626418216688009	1.7478294216343215
0.1	0.1	5	-2.514550224251778	-2.430083003930548	-2.6932533397382343	-2.647396501118351	-2.542891106170373	-2.9364534192323077	-2.4717853640654255	-1.9504698201587587	-2.065750377227616	-2.7287792531143538	-3.0810862315231304	-2.9272585215034184	-2.7565769458886393	-2.985467042950461	-2.8867294646605757	-3.28323098279823	-2.5848715891738863	-2.38961991685818	-2.6237286189338818	-2.366097496831813	-2.379088346603851	-2.5235336052624717	-1.4545013326321055	-0.17856562210974403	0.22507533485061515	0.5092020129709027	0.41138975018179735	0.6363727817144422	0.5050310267398004	0.6160291925733219	0.09587930284781976	-0.023015664597423324	-0.04559466491647868	-0.11420572594025202	-0.6053295693450735	-0.41252421961691255	-1.3207512721170076	-1.5877036289881232	-1.6536709750436955	-0.655038190512073	0.4674402497492167	1.3880989618085664	2.8436447633809365	3.0248292685129883	3.0817180527999284	2.812790758731296	2.7057022895788663
0.7	0.8	5	0.13255284935679867	2.046577740566363	3.695296082607797	4.394360197672555	4.750699659388431	3.8855667244060186	3.7064613084229308	3.2025179713852054	2.765076366751373	2.4436412333738247	2.1842447426068645	2.1497887974857406	1.0158255736225357	0.35354243531807583	1.4134129155262656	3.729828018880454	4.255729842421175	5.287086660776566	5.884954406899752	4.94904082612328	5.088348814514319	4.984400942921837	3.917128748857465	3.721221148228011	3.4340116537466088	3.1780233961134883	2.073057117999184	1.503367051037003	1.4795181254374086	1.4260950586346155	2.744913130368545	3.3059891450506314	2.8745273296010083	2.780040232810805	2.6109479500301376	2.239133730526305	3.05134236974763	3.2778098232180923	2.323359041435097	1.5433514115199642	2.2144681413003013	3.7881404518983004	4.501465611485884	4.926021143253706	4.482512655747726	4.7284013669692655	5.542896771136554
0.5	0.4	10	-3.305127427249417	-3.3509867609751183	-3.5550803289065698	-3.327578085921459	-3.5054063409476157	-3.5804651538758634	-4.072377418873131	-4.438032707661478	-4.265118508970829	-4.47421937524858	-4.685259353206234	-4.729080785834839	-4.308415563762139	-4.34468601782973	-4.649060843921546	-4.636624847771799	-4.889343441595557	-5.321999571155018	-3.93418263030631	-2.1760675528618236	-1.048174851997203	-0.26784017783084835	-0.3605469236857459	-0.3501904568706635	-0.09023301020641838	-0.17801259948738846	-0.7109086220768432	-1.2277297812651113	-1.2201025439491673	-0.9678113646417046	-1.6048248306830857	-0.8844412029239237	-1.3381107225325053	-1.674096765811953	-1.8140557149260559	-1.699375634925559	-2.3267159660261427	-1.8264469725106949	-1.8935417318346452	-1.635911401043046	-1.0100804527111222	0.05832492371148135	0.8808098288349129	1.2300323926729533	-0.2925986890487593	-1.5799311326908452	-1.3611715900510006
0.7	0.1	20	4.9593327742619095	4.704346578798706	5.05102799206432	4.731710448824344	4.374584770435078	4.735472781366738	5.080064323762755	4.347062874912581	4.749648399082275	3.9058942662553733	4.1891780667601495	4.007253763486403	3.993007140903515	4.712931723951144	4.122400645790975	3.7788310271233883	2.8356907108104252	2.989372037039189	2.659580591250176	2.1705834302583753	2.592895791569987	1.096854613595525	0.8359793605144574	2.0110797750781444	2.0042561634454756	2.3825275104438504	2.7646516561252668	2.500714976487444	2.330433911432465	2.2851741770617906	1.6031521268379123	1.388221715274554	1.5260946313864139	1.5958509612095213	1.1889992066899424	1.1361992287482394	1.52708041307568	1.193209428627398	1.1065949599229867	0.7981566544470269	1.206666343223688	1.3126708074217532	1.169066914952893	1.548213055652056	1.5548357686495535	1.3463055810340876	1.6076765988332227
0.7	0.2	20	3.1896632388431527	2.6897930060114277	2.3375680979992097	2.116706960838073	1.9867692955258036	2.058597816218267	2.172799705017084	2.085173935863594	1.4586883573425666	1.9052468799108055	2.0206106120965615	2.0481620885453253	2.33168602136071	1.3797615592234536	1.406277513416697	1.5218719329005381	1.644583446600052	1.4036952105096105	1.477156487911543	1.5637990315128576	1.4455546007694977	1.6422994733170952	1.6466003103100206	1.4974827915140594	1.2423997197016377	0.7390892995557294	1.0086695178471388	1.1503593345067884	1.1639551589116763	1.2880610845830347	1.050758935819033	0.854760876035698	0.8086024624964097	1.570756657839766	1.3642564437801497	1.5264896853926615	1.4123423585997301	1.646398312394254	1.427693990199046	2.1887699493347554	2.1086598294211	1.1583747780300797	1.6827727672247903	1.5894598917434593	1.4663772601414848	1.6300674118661647	1.7908749514758995
0.3	0.4	10	1.929584146511644	2.0162563121746047	1.9573389366862273	1.8367002857355175	2.134554253949247	2.852067420890066	3.0295625949890166	2.7806638260659327	3.123630152410243	2.8680010867891212	2.1045807034551984	2.1576979024833634	2.357335541844421	1.852350180031479	1.594321598072213	1.4337512134257793	1.8275457408205114	1.8602979207619939	2.0187420386877477	1.441440452946722	1.02689596757223	1.3418507291322896	0.4829218688044392	-0.17864721681006301	-0.20488401918269972	0.23261723835381076	1.8022698392887264	2.5951352200305706	3.4197495648964775	2.410292937483362	1.5488465922833399	1.5677595521310508	1.2578075060349647	0.5503614977832427	0.4249013022080419	0.23734606886088727	-0.4848320391776042	-0.42988078643520566	-0.545391521001946	-0.8028445169702252	-1.2044020863045404	-1.6182255700944381	-1.9232766735670737	-1.7685927663271315	-1.965995797944629	-2.0249985616204356	-1.8833951530279194
0.5	0.4	5	-6.556133464164844	-6.711312742892758	-6.6677892905139515	-6.763126922835241	-6.468783481278123	-6.713721855523346	-6.911538523810009	-6.866487235962936	-7.1320925889205	-7.181794661649121	-7.244244534138943	-7.124629847184593	-7.252187397149001	-7.587858000444811	-7.385267700796149	-7.7744166599813695	-7.4836463164959355	-7.230270994029141	-7.5799694537520566	-7.560580810588917	-6.473469914156212	-5.633535065324608	-4.972072470508138	-2.9974474430647007	-1.954225121197581	-1.5851311409905122	-0.6972886984212323	0.2718129222782153	1.5019145847401916	1.8300243243199787	2.1305305288966707	1.6819374491848578	0.9460647813521348	0.8540286069593321	1.1685540182215703	-0.371302297898211	0.36654404112920247	-0.1169544379735612	0.17140111348453502	1.146352132698368	1.4702230739298727	0.8116138834077589	0.939423625551413	0.08803014874534654	0.5086141224135758	-0.6227723905933402	-1.1527870132667886
0.1	0.4	20	2.6616492587706375	2.7523773579045923	2.4602330052222356	1.4985744978695408	1.5193624380286082	1.3557048233070503	1.537402824372279	1.6894591750380243	1.0958016772810169	1.0210249044963433	0.35050854790536334	-0.00491629508057656	0.3471741809760118	0.3257377102741259	0.02002223798562852	0.303170304448642	0.08016665981958226	0.5008790925124913	0.6096492892283152	0.34569697274862676	0.2743383532618111	0.4109149723779524	-0.018030644693340037	0.07719798321230087	0.19571870815425996	0.616961208945014	0.5817434489452324	0.3232731287034767	0.16891493606006236	0.030161133505373527	-0.4342148685491196	-0.29511663111348696	0.7626865278354984	0.8623602163930713	1.3098534022486348	1.7458366563551806	1.6996517464869072	2.6839437741293466	4.274884855071846	5.063152263670716	6.241215399547443	6.4392384526615984	6.906072637654006	6.088066233183611	6.543476606730934	6.084254117924672	5.469192232321873
0.9	0.2	20	2.18015651419131	1.4671747847391146	1.6691555610923388	1.3378056378820276	0.8653430648743239	0.13479046862359212	-3.6561272203801707	-8.17472126578555	-12.768165860675452	-15.654573468792407	-10.520024385864886	-7.82959300206366	-6.319055888106178	-4.919949641005161	-5.181326455581782	-5.621172528565438	-5.739853793768717	-6.257810566263586	-6.595473167423975	-8.078099968078533	-7.008602755402677	-4.4609090043854	-1.4245341314188664	0.18229781356778574	0.8217993696435144	1.0613461332866052	1.2204518834014237	1.554381221535877	2.4636296992305233	1.473146194690301	1.592995549938962	2.1241191312565206	2.103989105630106	2.532376212353512	2.6470828109997058	2.7291609574912314	1.7564962130163053	1.7261720182190174	1.5153568354360374	1.5209282696338846	1.2827480144805037	1.2705130414486518	1.3370935001460822	1.7839151791656604	1.7682025535697505	1.016582566794014	0.4965441894767366
0.3	0.8	5	4.90313204523963	4.855011904483291	5.058615059830501	4.120649691078697	3.560761135863274	3.1825924926688742	2.09118443765486	2.67395440659827	2.650560863730675	3.4679693576137964	5.363096611489794	4.946688355389227	5.241194933111814	5.080650344592726	5.3059316535126015	5.2701437179622985	3.6850949321981687	3.0809601773217423	3.5092762797353885	3.912378590425874	4.5971438228004615	3.9320650432764523	3.155642793041153	2.93536678560136	2.6952624633797058	3.1667343971985673	4.0272498454236825	4.093018565072782	4.9143871446624985	4.881947662868839	4.72547738797013	5.223483391451495	5.185466910861919	5.451315028755118	5.198405481039842	4.968061206157046	4.11003649489399	4.160447678936748	4.174654440128961	4.306844032069236	3.9491890631538666	3.419741292271965	3.699833589855629	3.0686848027496296	2.8191434800236834	2.9296190381748914	3.100781367346471
0.9	0.8	10	1.00537354100085	1.3601037059011105	1.1295656843863071	2.0157040027988984	1.0050730641590064	0.8471664556111875	0.7775315200013466	1.0152503187094055	1.347420674485221	0.6828372331041948	-0.066843596295044	-0.14547013073774906	0.08177814449717857	-0.025100118824724404	-0.2721589781192648	-0.23283020118643094	-0.5985609478600367	-0.7975850820728851	-0.6225529176317792	-0.7698447621715445	-0.7583189451248131	-0.9024042247733632	-0.5039518184883747	-0.09890600380252579	-1.027056902929516	-0.8539956874605679	-0.12645996098775925	-0.324874576432876	0.036753394041141974	-0.47256569713181307	-0.9299050018064179	-0.938191825155613	-1.2944995036298224	-2.2425089177421853	-1.157165480949459	0.7554744723032059	1.6259242286296143	1.4322091865239344	1.7306104831978786	2.8104179988893065	2.2513039317530428	0.8837930730582997	-0.343444848827815	-0.4738404833296954	-0.798019516631328	-0.817121716400564	-1.2196338317281317
0.1	0.2	5	1.3468919248130362	1.784313534604948	1.722033507750325	0.9491292490959751	0.46850460580117215	0.576514986775706	0.8617802798888476	0.7521791313294841	0.6893745016152479	0.7935791402089052	0.9114047567389605	0.9077171001675879	1.300816786834531	1.5319720839907234	0.5018993738697901	0.6327655453283114	1.568305943251886	0.38180732738968004	0.7974219451306652	0.3561612217323926	0.6044947970736843	0.29865024860717426	-0.2177949374603827	-0.014633807509127905	0.5053811288669152	-0.009983991695307282	-0.517396758708017	-0.18021847234547295	-0.42363176199860675	-0.8051067291897169	-1.3861078941434073	-1.5837433141663269	-0.9728877614606688	-1.5839168172963554	-1.055617619776342	-0.8659353542462895	-0.6444421780610696	-0.3800738118610383	-0.8230322672390713	-1.1716123446918658	0.0028404450437307105	-0.8922415008290017	-1.0077093397849666	-1.2233921225190443	-1.6236631968538688	-1.8799354586952859	-1.6592743338184164
0.7	0.8	10	-1.9506348453670768	-2.347817350757083	-2.044108015532302	-2.0261715926492485	-2.515626265710324	-1.930234126096579	-1.9314166821759642	-2.561442368692937	-2.5859403591007464	-2.369742295315163	-2.618789030839608	-2.727378665840277	-2.665058283848225	-2.9542223651392874	-3.157096771264051	-3.0578238774249797	-3.123648764687573	-2.9896631641759512	-3.08203815560789	-2.6788437804750203	-2.6183723824192953	-2.5877889886422736	-2.7175467202647496	-3.041366072979642	-3.326074335314516	-3.59902426310326	-3.623630853664153	-3.5168659987747475	-3.5430343565477216	-3.8579306918327063	-4.018461525142328	-3.44005621254027	-3.5558084648851036	-3.824481301468012	-4.023301592841307	-3.992594852900183	-4.218182416453189	-4.181182854625121	-4.176564818378253	-4.197587855145201	-4.472655643990791	-4.284378698133395	-4.588167516083857	-4.5404468547865235	-4.366689429469233	-3.9287166409772993	-3.0417047004940088
0.5	0.2	5	-2.9767167885036088	-2.8838945055570377	-3.0245873664556484	-3.003590230913815	-2.7500747163901025	-2.659333491120222	-2.615757535535465	-2.3687424388781295	-2.540513503058577	-2.8792708856282303	-2.131125693175406	-2.8518228517683895	-2.7082411995865527	-2.781657242770933	-3.2998260223016445	-3.1528597567887715	-3.119794994862062	-3.433020297890991	-3.3699003204777256	-3.4030258672636506	-4.023939281895267	-3.9392368699667344	-3.689059097755461	-3.938156202178291	-4.064737009955778	-3.934920428856543	-4.134904611556394	-3.7773407985347944	-4.153965116393849	-3.401166187398104	-3.3988251532059905	-2.958756675808388	-3.5721638903344797	-3.631154227178328	-3.7114969472385155	-3.9188385816373312	-4.388853344594679	-4.605460507339529	-4.680179039156741	-4.21913022529769	-4.564531610026265	-4.493728142887747	-4.5776102088617705	-4.365480222957302	-4.779198571578817	-4.1419080285385945	-4.27622233120627
0.9	0.4	20	-4.29861477554951	-6.395168580162306	-2.6171443225491373	1.6748421025018558	3.1679956342134403	4.526679245404878	4.709461213791954	5.315612490816335	6.086422551113955	6.2649680111443615	6.029982393366922	5.747251167560194	5.435056338764724	5.3270296008575855	5.036523852254135	3.6778138857453087	3.11042047357148	3.2513567142339923	2.9279522892822456	2.735647165603865	2.325882071942317	2.3583770684078758	2.4271220958544006	2.482963772075493	2.347777132418159	1.2739685699370256	1.3489442096332454	2.116255401577135	3.5862579206820726	3.23155284863455	3.2902627863274745	2.9694726332323143	2.029649461501279	1.7202206334357015	1.579989638702287	1.2718363946974023	1.115551358948764	1.1482185586937703	1.1441917805866382	0.8499272248512426	0.3689406387016163	-0.11251440121745304	0.31926354015354264	0.5651588710133382	0.7856242951704644	0.4611712158463632	-0.7082118975552874
0.7	0.4	5	1.5175832842169115	1.58382622159219	1.6499972793479145	1.7164080415305705	1.7827745505301777	1.840915685086003	2.0596361456312593	2.812425472078459	1.9041736435270877	2.8199494879203826	1.0317153895825868	0.37906581112338245	0.145397487110543	-0.061342866184858735	-0.1494994239624532	-0.27133674851789635	-0.27222053435015425	-1.438013667924281	-0.8436596579411173	-1.5373084542099207	-1.277229668107509	-0.7368709319153766	-0.4477400736744812	-0.23309935457152164	-0.16939429090074043	-0.8318690779379097	-1.2931310144828387	-1.5312605038300973	-1.9058924511690094	-2.1595856700306797	-1.9732499457519879	-2.8346007285197032	-2.7245246032745882	-3.3541954240667593	-3.3144289909170226	-2.291297345738471	-2.698349892532761	-2.8284366821384026	-2.8012746519628138	-2.034510602974464	-0.18475357609550258	-0.18075347461336833	-1.0239502272347494	-1.4543054318214814	-0.7249707356276218	-0.6514813303534623	-0.5375064940215424
0.3	0.1	5	-0.04068038360830428	-0.506479551201366	-0.4394514162891596	-0.2949580922733759	0.34619856138806426	1.8893133939127296	2.5549420428451555	2.6529817861567437	2.9192998983354386	2.887829759336242	3.0447426362624697	2.952395159842112	2.082493325201341	2.424158384713067	2.441147231069351	2.3165399744486166	2.5277406766015105	2.6017015748487893	2.2485490758930524	2.755357141746316	3.1973536955991477	2.9364982706467373	2.593772595529501	2.722874784625219	1.6951440079895264	1.3022900365955365	0.9746936646833717	1.2392326676049663	1.76452576161374	2.232516737506586	1.4509995514199971	0.9067305018880774	0.9933601483745349	2.0807838752391348	1.9225603286953685	1.137416679382909	1.526887061041279	1.467758791848837	1.759362531665161	2.5442546044435517	1.5428211385568318	0.6742636085503051	0.4937834992951764	0.41514479837981355	0.5147056270115371	0.3674797099401417	0.16975959633514037
0.1	0.2	10	0.8304052921483702	0.5618612852893676	0.3276123971923397	0.17369326051495193	-0.06607954183796494	-0.21546513341994	0.29754253739764636	0.07059902219072	0.41201806800735596	0.5715406279111619	0.170572501560585	0.05261835037369167	0.5454219512872953	1.413265436006185	1.8401029262641373	1.735210736262573	1.7784630471298755	1.9504901645676114	1.665642384695758	0.6510821662453594	0.6988413715636312	0.2885032377717778	0.014394420204254743	-0.29783490108614785	-0.3301223298510081	-0.8827831872882257	-1.337428896091808	-1.5948362255616075	-1.7449884422187125	-1.8294463711521303	-1.9769364670060128	-1.9971103701691533	-2.1883251413275957	-2.1647439649965605	-1.935238535805908	-2.211080352407251	-2.170626040338618	-1.9544005309087993	-1.8627127505368009	-2.3854405818056392	-2.4281005125540247	-2.7549506739438243	-2.517160368855471	-2.2625690273899863	-2.736114142626775	-2.6597320216830127	-2.5302128520429363
0.5	0.1	20	0.46168469542197954	0.12139128836000168	-0.19713646804206064	0.06794230535413703	-0.8178127561538133	-0.9122528564243453	-1.6524273881280749	-1.510894630838294	-0.989345182150231	-0.5237549802311037	-0.9541944023654594	-0.579491654890731	-1.436127712142067	-1.7497669121977708	-1.6622896266746068	-1.9624956856004019	-2.9992336724141353	-1.957325851395197	-1.881601456097016	-2.597233151531242	-2.94786806541849	-3.5345992106961575	-4.144546736500274	-4.226692890882333	-4.183000523129877	-3.807045712701438	-3.6510203548362057	-3.3169420686285065	-3.4165060979038486	-3.9644548805317754	-4.325377954887244	-4.54684291447073	-5.229930432306375	-5.554034847998537	-5.485089805208318	-5.396347177442053	-5.426236711105318	-5.632282559600398	-5.090310188428532	-5.410896665949565	-6.320589225815709	-6.661885220462494	-6.325848156009016	-6.248214554192316	-6.369409865171832	-6.438066776148887	-6.26698228649478
0.9	0.2	5	-3.7058200236723877	-2.5970738187759537	-1.5993792781465146	-1.0182495783056993	-0.2701070324142023	0.12085734424373129	0.4437175228961081	0.211134834129723	-0.7510735523493821	-1.485825968082736	-1.4938881834054882	-2.31414277745732	-2.3724782893735465	-2.2608226225123786	-1.9870970291979262	-2.282408478100308	-2.592245012189565	-2.5840552035961935	-2.4650588971458802	-1.0750390845366553	0.15063078570575783	-0.2961997044871225	-0.6258544830111674	-1.0439959191479744	-1.2672256909836648	-1.47538400066054	-2.4583201746761034	-5.159684618237094	-5.40560242259447	-3.411749743183506	-1.3833835350373676	-1.1544476787017004	-1.0680720491854032	-0.34910844445661837	-0.3519499326598776	0.3724551123752349	0.44932974363106837	-0.16385265252796444	-0.10929253951874784	-0.4852916288267579	-0.7407132937180165	-1.2933253402551657	-1.7993065145869451	-2.0362850094060576	-2.0896547036515756	-2.704145058679771	-2.266198695104265
0.3	0.1	20	3.6706629014007888	3.889455180640013	4.135539800112554	2.4452987106992623	-0.6192233636978273	-0.7992367207362747	1.1234905617702537	3.8020979122559737	4.79647101503231	4.867016335327875	3.6875541346121423	3.6729457737208833	2.934707785156988	2.732970364756625	1.8936970606674635	1.9079274266236155	1.5729473762923902	1.0367202380024167	0.7788969871886309	1.2483388081843998	1.7892424654199317	1.9059178937741024	2.0777674567918893	1.5365591574389725	1.6424473884313784	1.0884049085683927	-0.3006525934002582	0.9394652706207864	3.552157581704506	4.744171110603105	4.590283603653177	4.634303609197914	4.359673769110103	4.190857405032546	4.0565694402992705	4.2250550332794745	3.6726824915081124	3.280507090559013	3.155833650342757	2.8988469100581966	2.650211000455414	2.318887058163938	3.054883213888658	2.417013054077316	0.5234087902083218	-0.9715801257350449	-0.488572482041036
0.3	0.1	10	6.92380065940641	6.528782213928508	6.289178948667541	6.636486729895452	6.548708222676595	6.1921609977016345	6.336956253175657	6.617322256637408	6.8841600559424165	6.725280469962115	6.797670684781934	6.533190167999507	5.764999922346718	6.068458171145224	5.749683345538529	5.621865655024166	5.734481305605655	5.693018807049228	4.898266724707625	4.566739986117156	4.946675667721081	4.76763864393746	5.205695741433047	4.589688038268719	4.176443932377779	3.8353633281960953	3.2213997691908816	3.832849240394623	4.845818210597599	4.609511047954726	3.9674382710323357	3.32252878564303	4.075829465552374	5.474152005364161	5.946446581703128	5.869611624833652	5.215864689341004	5.116955013659535	5.711032686182307	5.641371306110514	5.55975746104599	5.025651219125322	5.064070555535409	4.713114819593571	3.953939679438065	4.837543041467754	5.236930906195838
0.5	0.1	5	0.3446917880463616	0.18315199945054417	-0.01720669018088472	-0.10552352684867117	-0.5546265568204802	-0.4109480663816356	-0.00797931221121928	-0.5498398090072243	-0.769481448399219	-1.5764584611600867	-1.7100307846976222	-1.8122146560346266	-1.812934416224408	-1.4733844363737632	-1.2086586510373962	-1.0574851686544946	-1.0189556073065091	-0.8886733261276021	-1.302062878616212	-0.5498064603431061	1.1186352663557102	0.994683362121819	1.673473166082303	2.865566227518187	4.27984906285397	4.8637830388205145	6.055672685141957	7.538865586632042	7.917784994749269	8.19849660254684	8.179884746973514	7.334521629082872	7.2749216878735155	6.697539362092613	5.945712925304946	6.414858482839435	6.651382033165092	6.734715787741266	6.5743027774149	5.738248505653985	5.352963971105197	4.674805858297475	5.389651914280563	5.064671300235162	4.548970368182182	4.6358522262794395	4.488575264265208
0.3	0.2	10	-2.7267379643889313	-2.52926222391163	-2.55192302523497	-2.648842762844197	-2.7781937540611494	-2.8053325550583565	-2.8531251809526452	-3.0594491088868807	-2.8771578551319834	-2.782841684015665	-2.5238957830109285	-3.0917126676175144	-3.444405865963347	-3.511812162554776	-3.7789523834590284	-3.916779797631193	-3.5874552226590737	-3.437742089762736	-4.045757711862493	-3.639482784065322	-3.4078824804831953	-2.980051185381413	-1.2174362147308955	0.473055406650019	2.1506237317694286	3.342268253473975	3.5324010244755044	3.8853127308751283	5.11772479489936	5.354606289541223	4.901958561786628	4.533310531651239	5.095577568231377	5.441741940111896	5.100218452985786	4.3370777624021315	3.4412428671712973	3.815008152604989	4.273609006604161	4.740405689684422	4.403051781285114	4.152777455073448	4.142432526626166	3.3160563971668466	2.4385910989028474	3.2250972554666646	-0.2545910693433484
0.7	0.4	20	1.1916045501119896	1.0215233460592827	0.8162848672001104	0.7030592463955259	0.5053792840583355	0.5634019252432978	0.19898557272591688	0.2714231142380328	0.35310977465839244	0.3344762683411773	0.34975192200410277	0.09312636046402645	-0.05258432406473901	-0.17404558350827415	0.020726542316197083	0.15078327202753883	-0.3194393281033854	-0.2456243367737727	-0.05491412327815226	-0.05104029562093615	-0.24202299306998043	0.1955542543184805	0.3914258744962922	0.372712952946884	0.0899525604785083	-0.17073524974478005	-0.10290007053673378	-0.13607479869511963	0.1817497423810437	-0.30322639258064044	-0.21899712902526858	-0.15595911287999797	0.13191174940985206	-0.03890549404104604	0.23029770825817764	0.586600996906995	-0.21850280268169797	-0.3377166196996626	-0.5522706692275818	-0.5292541257287837	-0.8048625545270056	-0.8141370241991126	-0.7329682711379064	-0.4020748476374365	-0.4845759110672532	-0.39290972545782665	-0.14787085164982727
0.3	0.4	5	-0.44793181098650336	-0.22574732223353067	-0.06199223461362635	-0.3383565885536086	-0.3334156949691618	0.01173254752934838	-0.5301885715990977	-1.054736987617531	-1.0699634553911181	-2.2576169670785475	-2.60535532015318	-1.7387408238213027	-1.50306410004724	-1.6258853939723679	-1.5827240350451746	-0.9537718086755973	-1.2841442783455648	-1.7685461359966723	-1.8359424882033437	-2.29617041251106	-2.648114680047385	-3.198317856655308	-3.867756761288774	-3.97030286965321	-3.543287494419161	-3.672023136403652	-3.795903339018082	-4.3842266250579485	-4.2656900411834755	-4.216885474466821	-4.123828835800566	-4.434306405777718	-4.637996824514261	-4.8837743915454865	-5.297900046654121	-5.5762556040915285	-5.185541464240231	-3.5784879021900764	-2.8025783279163363	-2.6209991268472237	-2.225151464799765	-2.2021474883773777	-2.622680138640078	-2.2998608511815206	-2.4928987772995583	-2.7750624699528004	-2.969969637930433
0.5	0.1	10	-1.4563869198971418	-1.5196477375251334	-1.7937370165630284	-1.2252368530381688	-1.2205490949641131	-1.0670130514084946	-1.4870897790440978	-1.2248024917719817	-1.2825902036928767	-1.0229810213739796	-1.4349442225727387	-2.1899688192587234	-2.2697925550050684	-0.733651669243983	1.2438388404908807	2.7494395177672715	4.736798608277297	6.0412164288903085	6.479097745070618	6.792136870655696	5.699304267271145	5.552393142956134	5.0476153051111226	4.6951882842541295	4.079973396926533	4.015515625047485	4.41337541825618	4.651386653877012	4.076682799493582	4.2493157056644435	3.8214386680100176	4.085228152298015	3.9031642198957	4.101631523556705	3.996605440702922	3.8353572587799505	3.4075839248830704	3.668474378418992	3.18282546108766	3.3500781264857693	3.188449612126618	3.025820599203911	2.202736809553244	2.1024430295655208	2.3121600707553256	1.9436371099145617	2.071597167009813
0.3	0.8	10	7.571160361285791	7.615617432165536	7.4388025346898985	6.883409678524615	6.7063602634808746	7.022540030842379	7.341534681250607	7.167093835790425	6.118960868009438	6.363913119025568	6.7158044796941425	7.329418092906266	7.226764010983516	6.456899349982308	6.194816233829172	6.5638781788650675	5.8762904592025365	5.411833945029585	4.939669367682441	4.800673201442649	4.508508549173854	4.3430720839297265	3.680003125598134	3.7811447845695483	3.4510111179503724	3.20781859787148	3.225031547955936	2.9702458332064907	3.812278517722291	3.325897074527248	3.3461852162481733	2.4336314979123017	2.2808492111595626	2.3198839483398217	2.088264599719352	2.5106999987172287	2.2984574794256787	3.0036898284955384	2.3553187818309027	3.202362772682548	3.3735110787074944	3.8046579540797296	4.586044553893714	4.093956492355076	3.908719849034597	3.7216623525392833	2.9784090954885443
0.5	0.2	10	2.456252938390449	2.4720153903324302	2.5368419409161476	2.076392153744223	1.8379334503311213	1.3357571536229358	0.8682695736245307	0.7399682861728252	0.7368197834008896	0.5047097478066007	0.5419107599848019	-0.4664078896238806	-0.40571917151795844	-0.08415608144832731	-0.21947262718330762	-0.3625012108640817	-0.4817139153731915	-0.6431254949545888	-0.81869002004251	-1.0571743303273564	-0.6191511036260238	-0.2016047132472778	0.13983717418246044	-0.07716372064726329	-0.2352823204034422	-0.6764283257689812	-0.44169694325556463	-0.8578688420426062	-0.856768914804448	-0.972160663946454	-0.7846712874936657	-0.8986446313438705	-1.171548671194742	-1.3682735224886926	-1.2158734990013045	-2.0555995482087184	-1.6686781277215914	-1.3490091023677309	-0.9133789067073934	-0.962622355385264	-1.550808687446903	-1.6794119688212987	-2.093522824867705	-2.2190295411915457	-2.141444313397969	-1.991761423183661	-2.3569779828338966
0.7	0.4	10	3.738060802159829	3.49371130574432	3.2493611055734632	3.0049974193300883	2.760706061912373	2.5160934660474155	2.2729113978471105	2.04082809557071	2.232335317835094	1.9552084751013439	2.364787368519657	2.991452030205771	2.747164865641828	3.800163621013162	3.302558008049097	3.3269396389555297	3.1586779219579952	3.3733838329931203	3.615523084718312	3.831052871072508	4.034204262171308	4.346061377012369	4.161246933303637	4.019060031827628	3.7971655374033375	4.055124896739521	4.518365075966351	3.858926975598301	4.0096975509095145	5.216674528715849	5.164923471154502	5.010597932192404	4.926615983713326	3.9517396352366987	3.020710409789679	2.0785297842142114	1.1383080013802456	0.19746271006818716	-0.7397052120608265	-1.7076124647903654	-2.267898816065653	-0.8546455077524868	-0.4508451196780001	0.04638697098945954	-0.09184445383630191	0.1593024760100903	0.3990390910734263
0.3	0.2	20	-4.414516770779912	-4.00013796833926	-2.5450048178563804	-2.2487940454863633	-2.462767799118396	-2.615649652106157	-3.1050214331368693	-5.178479049772832	-8.036321793575596	-7.008368497815425	-4.1697734244430364	-1.5283972913331354	-0.8917658502159327	-0.7316039720147955	-1.4332592844710064	-2.5262407238251257	-3.1831704612380207	-3.751832664644695	-4.319476173592051	-4.933351699711622	-4.930842913090842	-2.6171068634738504	-1.0225612588007778	0.6186211519646889	0.897692014052538	0.6647013071633268	0.3802770877103825	0.08605180207989349	-0.7916581145984196	-1.5371983253043453	-0.4470526700231545	-0.013245188766973115	-2.609690749931957	-4.66021780404499	-5.552875974631959	-3.333217070563478	-1.0479496203164445	-0.6850033977174093	-1.3332820423097473	-1.6840789974110777	-2.4527435604378667	-3.03688657640501	-3.6243440695062503	-3.719111302121007	-1.5422045672801517	0.7537031361187445	0.8563121703827221
0.9	0.1	20	4.264789318524464	3.6058356752963903	3.190421506627345	3.3174714125551645	3.277598249976961	2.8810060431073765	2.21714799105699	2.964034502076103	3.998825936789842	4.754669819630379	5.854652449096065	6.176096672339426	6.726381883580515	6.271940905450293	4.724287996799234	4.142390505757419	3.8807181206783383	3.0251262789499407	2.9838676234163444	4.210404493003836	5.83189004556111	5.445237713872203	5.195634028283138	5.306370787783891	4.166903505812954	4.030871152030244	3.364440469084613	3.0966508680848506	1.9961096257239461	2.524908762593597	2.8997857352935483	3.8007570173843703	3.734376881890938	3.488912392410569	3.083021714114082	2.891692701972076	3.0535950825606193	2.633778510988492	2.2411186268484755	1.7889100667262028	1.4594156245651249	1.674734406597068	1.4512865144008629	1.0396516041203085	0.8045625497582733	0.6085127532522137	0.4866321072912996
0.7	0.1	10	4.1667634769164295	5.228672015829758	4.2764089863801615	2.3521626808202143	2.3484937961098353	2.022430303071019	1.9626195602973553	2.05583609776707	1.6713879301734096	1.349128952685902	0.6687712245678341	0.145488878048198	0.3770724300563302	0.685614186631426	1.3098396821648777	1.8761608662398999	1.9444857166862874	1.4669770534174233	0.9545921590846547	0.8413935358785665	0.6043464358813111	1.2826461962280717	1.6067411584573676	2.298959600160117	2.0984518156966914	1.5629250008474571	2.0065546344147265	3.2556144905622233	3.144021250092891	4.074385019005902	3.7579397146511013	3.2237407685754818	2.340004876790431	2.138604931085112	1.9981905014996926	1.8151322532240783	1.2872752242174812	1.3200930930553625	1.3398713171264802	0.8201614482583182	0.984093316029913	0.4014416049758296	0.10500167417622208	-0.041042107904161185	0.2623791637942503	-0.09379362341759645	-0.6725077458591358
0.7	0.8	20	2.6171717171380067	2.6627407657832975	2.107543110974234	2.2709119206706845	1.0908444487195936	0.5543970142918084	-0.8141995028023956	-0.8800882442231881	0.2325087030705646	-1.1465411292735581	-0.24746309034826197	0.11941777554901023	0.11349155394225363	-0.7094224315705304	0.07375349071952542	1.6662497590615999	1.1220108954508419	1.0628583280549293	1.6123229503289735	0.6009708544327168	0.7574242137523584	0.2883138379917938	0.043944477711761465	-0.4313091267914473	-0.5095627304214503	-0.21391077921808233	-0.2882813202016621	-0.6341415855961827	-0.1861419171628853	-0.726833717216806	-0.3092888017762476	-0.9689290942566515	-1.9941829581902795	-1.641559739472342	-1.782088989368475	-1.0261059430422677	-1.2037042620114704	-2.2037702067865723	-2.6336980298968626	-2.9224659465831877	-3.0479200380055573	-1.614620881351641	-0.17087587393932324	-0.15128607722024867	-0.14924019478694106	-0.5695895850594184	-0.4144191215026467
0.7	0.2	5	-1.2073222435129765	-1.400763754885034	-1.6126026886116165	-2.2662238710044846	-3.5904786359750034	-4.001039371832661	-2.7913730894989612	-3.7344416329322883	-3.4874029807113374	-3.691296489750158	-4.58056546346225	-4.960260907494941	-5.405266328660531	-5.591825534855332	-5.812022152757507	-5.8976550955177345	-5.44542828797816	-5.656244308559977	-5.719443124635461	-5.963927387099588	-6.683164970276479	-6.621908394467411	-6.506249527104458	-6.194312971918507	-6.519436442233982	-5.948408149441505	-5.248552114470499	-5.6993722914650675	-5.400684371632408	-5.119161428238883	-4.277664738725832	-3.3135697179207284	-2.7458340577520914	-3.2334749592167498	-3.6665587572221483	-4.261459980984739	-5.566128891556502	-5.112726767387258	-5.530401011675835	-6.254966009541079	-6.442191686382671	-4.758336383307693	-3.9624719729586246	-3.0948112124180653	-2.085440432746495	-2.7218307479200377	-3.8665536326144547
0.3	0.2	5	3.484770408395562	3.0637865150668944	4.740674048770913	4.444341902202098	3.0201935849098476	2.363284463873015	2.7674891810048905	1.2705259664512312	-1.8526055512045332	-1.6168947722271696	-0.4898591319572745	0.41049066664473344	1.8062007146535564	0.45049286838302294	2.0757958104044434	1.1318949892080212	1.755881460928265	3.3050913792192347	3.098108693178233	3.291214793845583	3.3346187539776366	4.232274731814172	3.982098366897361	2.8601239606535813	1.8738542579095991	1.6690317031026893	3.252574770853485	3.300435254515591	2.5370893456357493	1.9055769284578474	1.9063812036042407	0.7449808252824113	-0.6210082391403517	0.8044121959475632	0.7468586239506294	1.5441613935541056	2.655619605379499	2.5548109988737764	2.0973010560893783	2.212579743812114	0.6598900853195602	0.6595151927238021	0.9133200614282089	0.14101338749124182	0.6228887790713031	0.6518491016173158	0.6210190846338435
0.5	0.8	10	0.7547169673969165	0.4072101200011815	0.16136910979106744	0.013948469697851351	-0.31966928137157424	-0.09838103561691014	0.13635411277057585	-0.21005316561013387	-0.7244674429873328	-0.3670886616678928	0.6577137465209404	1.5432126761212857	2.1069195592165926	2.5571982356890146	2.233171880175533	1.45795478857859	0.9739069851996192	1.0634812854283098	1.1688778018847046	1.1340597839462703	1.1823234174010224	0.6273622816975717	0.6424428211381894	0.5408066217140686	0.7291423615613439	0.513120220291043	0.21299637558117013	-0.10284665465997023	-0.15029055361198118	-0.3036096989461896	-0.6033028940241536	-0.37580071479870014	-0.7132495732504083	-1.2160946324849107	-1.0076535349847404	-1.3759042899034029	-1.1857837303847987	-1.6207574338174737	-1.4270652934258266	-1.3533398657947089	-2.2114897331517938	-2.1632415568664243	-1.9797840216896105	-2.1042481786087563	-2.217902400557847	-2.062371260601836	-2.200970144107913
0.5	0.4	20	2.8044771722241535	2.7662543556372015	2.3582624395857863	2.5872226477238627	2.5809568042677427	2.154868881874819	2.4429269092909465	2.255175344459431	1.7675845052337564	1.6179334975037847	2.1551322435249176	2.555445605297791	2.1266491290271716	1.4248571978404243	0.7724431652963943	1.6951289635337332	3.8313314196622485	4.367952583263843	4.517171949534202	4.811872901709705	4.321785753864489	4.457333242402271	4.064428861098321	2.9798666776547975	2.277091606058903	2.6179896834262877	2.9193972877706074	2.7985067766236114	2.9550343136778565	3.5621983435480047	3.504168341085432	3.3559140025204783	3.543669791864474	3.1616436692846293	2.84493423366348	2.5428912109656068	2.6224619585413365	2.707982376852229	2.5861409073436477	2.612050795275337	2.5913389685080546	2.887818071064288	2.4984828177942973	2.3934292422296295	2.230024217706088	2.542453011402472	3.0321774501636867
0.1	0.2	20	-1.9255270869611536	-2.234741617159372	-2.290489275732668	-2.062611685596451	-1.9964708772716904	-2.14151908005978	-2.443644312849628	-1.964594617238447	-1.3688836724878826	-1.301989626412123	-1.344149573444767	-1.940533863999832	-1.9801059687968348	-3.2878527521735066	-4.467762548134033	-1.8389120170382398	0.5207273150960248	2.4486520412121564	4.178351801044016	4.790860086911238	5.221374343371167	5.2234313134468096	4.512941098137702	3.629226628008368	2.9810667978041465	2.7538822793760005	2.9759042457876888	3.023487184894151	2.9198328266543285	2.972432769023314	2.6651230946741435	2.7413399791058737	2.2573359971805473	2.458606380880994	3.246939512337761	3.7744622290829994	4.490833935863719	4.473421133918151	4.888530529463509	5.12774000464799	4.703803510584464	4.057664490221185	3.3507644579300546	3.096476850541677	3.157785531600183	1.990455453401438	0.5753649973421631
0.1	0.8	10	-3.1406755499296963	-3.393835952812111	-2.981679532741623	-3.41040065557425	-3.6803816216961422	-3.9828423441755803	-4.419161571643997	-5.396696640619851	-5.310887043017388	-4.688452273799925	-4.457039569559257	-4.174627610241046	-4.435118040396034	-5.140851950325157	-4.82740644299129	-5.219627484319716	-5.990934978127285	-5.844497144143148	-5.301844336541066	-5.533067061736702	-6.262813005251942	-5.9793145196066035	-6.521986051233455	-6.751426666247369	-6.938316974037832	-6.690538370712531	-5.577913967045816	-4.637209469819595	-4.283019958136151	-4.471130083800389	-4.672065852840106	-5.051355226637739	-5.587504801721877	-6.22172170294391	-6.424120611368707	-6.207268686082827	-5.92611184617985	-6.795439879552006	-6.363455150888598	-6.072290030662103	-5.538640125249003	-5.320644605010855	-5.703929220138164	-5.196545370329858	-4.884029638309343	-5.812379720125719	-5.890734103818076
0.1	0.8	20	2.7191019130401344	1.7841903653849869	1.2250081661634056	0.8970707726295757	2.0689885343706322	2.9848967675979594	1.78174289484069	1.8409086492827953	1.5455503796526955	1.5132764865214625	1.5542782844458145	0.7592030082808776	1.3936750802022573	2.5642927713127506	2.1215419388188366	2.138767453629413	2.1989397055177022	2.5010621176167973	1.778419846810067	1.833712927332357	1.4771950545468258	1.0973984217163633	0.3357880996078251	-0.31740875431218285	0.19006159270591638	0.6781107829507675	0.03884157460166193	0.4352152213596696	2.0187087670143455	2.877176238164523	3.3784455512305698	2.6178071763218327	2.50856906235839	2.105530144389135	1.7981202455065244	1.4534907073171581	1.226912730905866	1.2025115015350565	0.86141072213303	1.0109474530308944	0.5466068109910509	0.6773548244688783	1.012153480119352	0.905030701011384	0.5977131357884815	0.7506571212251885	0.2498155138533633
0.9	0.2	10	-1.0194214809173872	-0.2297921912248313	0.8181076286847428	0.540793410613972	0.5530318500312319	-0.23277908265413316	-0.4865298945244092	-0.9499326873988849	-1.177296839556064	-1.3649556470225264	-1.1859651692965514	-1.7931840958669625	-1.6254245468571469	-1.0335234392598096	0.012907291848321734	-0.5670131451640543	-0.9052664690792227	-0.6905863182022927	-1.1317989452110169	-2.179812110945093	-2.4616880704087976	-2.16491943530184	-2.4834871578448485	-1.4815653209542603	-1.579139389211349	-1.2686258967099917	-0.5784286550080253	-1.760011521776704	-1.940315120711773	-2.287261199075772	-2.4799770053095216	-2.607202324524593	-2.4192810356848753	-2.4730888517659935	-3.1708375102416113	-3.2861306903488554	-1.9046140817045085	-1.3678587318775612	-0.9586056399883773	-1.3158268287276513	-1.2216511666327676	-1.0565502245402456	-1.3058321987151373	-1.983914317022169	-2.1940331004766733	-2.428704070782217	-3.4436974713738095
0.9	0.4	10	-0.8286771856662796	-0.8609101507229013	-0.9636421446641066	-0.6208667500287817	-0.6226002150087595	-0.05067895811534129	-0.8583512081439295	-1.198262421973709	-1.153453280088513	-1.1757036400469332	-0.9384900999592958	-0.9794179346935294	-1.3126632526772255	-1.4802398115764959	-1.5991322453598258	-0.9846928427033248	-1.0864454124045864	-0.7561178521606138	-0.4933884089650036	-0.26581711634331384	-0.8110591308673492	-1.2581451495041733	-1.29915812174346	-1.3247508469032994	-0.8075153044733412	-0.8491249871368893	-1.1555540749905902	-1.486181344833355	-2.4775451868869567	-2.4334348350125907	-2.2582584460423334	-2.2280315027232547	-2.195575716607081	-1.427957814330611	-1.4283402986398954	-1.4773892234131694	-2.1459867929233383	-1.9947199308984835	-2.3602599937436253	-2.6498373271560496	-3.041399848029073	-2.8610565969060815	-2.6980023003423668	-2.2812098125292835	-2.6346296647210607	-2.7013006802616815	-2.804221041684812
0.5	0.4	5	-0.046933288958570074	0.07798005190997515	0.1021465532137853	-0.015138314092595806	-0.7823326964502115	0.6690013136094706	0.790679019637949	1.082499370726893	1.3405529960332956	1.0580722992952474	1.7533177956174626	0.922554622803645	1.1581153107240567	1.9897921993041479	1.617607758212273	1.8534913058902163	2.4724165157702487	1.3603208574272259	0.15387620963677762	-0.39694431352165793	-0.15509868330455845	-0.7336925517577129	-0.29151095275564387	0.2647903245865564	0.07156912446862407	-0.0671549471468893	-0.9620111450226432	-0.7714686521601948	-0.5750222355601977	-0.8270127651827863	-1.2816810494247193	-1.640485352576178	-1.3895594100822706	-1.2084736449772322	-1.1469835608727408	-1.203507261915945	-1.1586000910182577	-1.8212578476637162	-0.7233871083365386	-1.4718229691676754	-1.4152186955196129	-1.3094371775422786	-1.2637836001820943	-1.3040440357457612	-1.6570916062721324	-1.078077707940409	-0.5488570340293393
0.5	0.1	10	0.2661284976766467	0.28364373066351334	0.21597768513738913	0.11869143736450383	-0.09124842799981536	-0.569796038942485	-0.9861712718911946	-0.619153975354152	-0.2341214591993861	-0.38276802605240334	-0.05547076528260675	0.20862072041208535	0.2701013592641033	-0.7424714678693931	-0.49658463290032273	-0.6037863797902361	-0.5469615337290463	-0.39401760713151646	-0.9285418816637616	-0.6859656033822148	-0.9190350972101697	-0.7804649086505151	-0.6246738403790317	-1.2556816463362424	-1.243760064775671	-0.5807818882045268	-0.0204778661024676	1.417395505319078	1.4708526362590248	1.8990919677902127	3.279779879691432	3.7283152210200683	3.409570311575706	2.9342526695438096	2.1220162822193913	1.560866803978243	1.9805820544566046	0.9776052046580048	1.2269926053963047	1.3759572501360111	0.9698939318521838	0.5748293006371767	0.9669193378686742	0.5934717605808402	0.7069034129561942	0.06492098434172533	0.2177421961646786
0.9	0.8	10	0.5922081440935045	-0.1373157742223441	0.7788758972494634	0.8013830848294248	0.6059469276801366	0.31772920599175336	0.5627990741347588	0.45777438142330595	0.4814619063992467	1.0733021895508443	0.48259091054524106	0.5204155020746271	0.29169654364827124	0.828925379532464	3.395901893456724	3.372002209332834	4.054399929954428	4.314538394565545	3.1232000145742944	2.8473128010242874	2.106006651468263	1.433179777968661	1.4454249955569338	1.2970153206248511	0.6569339333591984	-0.19019613975221716	0.07624596963333374	0.6890366475741132	0.681459873506995	0.7493398945020715	0.7336741537858984	-0.5927146326223465	-0.32859800719052146	0.2771891233492454	0.4014007228993961	0.2643732378136008	1.0404669497396952	0.9514645070391339	1.3971285666381021	2.3429772172642345	3.0707167083799902	2.560567263377351	2.029334165207345	1.6274034858612367	1.4778906138632664	0.9361168473786137	0.3791157037723707
0.1	0.8	20	-0.10360644818011622	-0.4027941941185418	-0.14170377666104628	-1.064944780106103	-0.7012310621584987	-0.10403009645362715	0.10577853665355974	-0.016199036486483465	-0.7215791861161165	-0.14240735143877714	-0.24733763531042996	0.4569448346929619	0.8819029400116136	1.3330416084511398	1.7819961641929325	2.2121622963794465	2.6958999726959263	1.5210832089418744	1.6065163620379934	0.7178139077937402	1.3679722647372188	0.8674898372604787	0.5460494388054542	0.6564620949565523	0.23479333544115377	-0.1547867042454527	-0.3573182031208262	0.1741537220025009	-0.7213816725738695	-1.028570666017373	-1.1223083493167252	0.05738551736273223	1.4404607135471537	1.6644344255054335	1.2957924645879757	-0.03331398351315329	-0.09866126183004553	0.3410457527559032	-0.43167608382461253	0.5794987508662786	-0.34006616739287665	-0.7280767922087819	-0.7877430961464427	-0.4765571620940108	-0.807624060477707	-1.3206731857810752	-1.1833990247150155
0.3	0.2	20	0.9514810743877291	1.1466489577668995	1.2313629962048225	0.8738610946945045	0.5670312735314553	1.1198181838100822	0.6206765477276974	0.386300513599906	-0.36120336562335353	-1.049974525411983	-1.8374081447319526	-1.6750526249859234	-1.6001134304078732	-1.7285285047298515	-1.6889803853755438	-1.6150775360579672	-1.456272120806517	-0.16106698941040065	-0.5196716595343958	0.6760369054367601	0.9696450556940164	1.0756336755598	1.1963329382384558	1.3142102233739905	1.435284889501304	1.5395665226139528	1.7204338554793424	0.8401892280005399	1.0065050439839212	0.8087518682346087	0.9024429388737758	0.6883765709290657	0.5593246223772042	0.4185354103637735	0.27948353814642246	0.1401861588142168	0.0009219013761025963	-0.13834665516775146	-0.277614717286113	-0.416882865951024	-0.5561510168520414	-0.6954192815146598	-0.834686511139779	-0.9739547936992352	-1.113222963383521	-1.2524911036558848	-1.3917595022899434
0.7	0.1	5	-0.6305488751360571	-1.1065169255877692	-1.2015378990405168	-0.8854392095940966	-0.6428917476465159	-1.141971821154911	-1.6890242567678655	-2.368648456192105	-1.7103621184648432	-0.16695666862874248	1.0584770758438395	0.9244987320797406	0.5269526001207936	0.1465482575978143	-0.21717620517458158	-0.9120027888919964	-1.545394405577042	-1.579295397217507	-1.5614035170033134	-1.5781720841362983	-1.2892873050019489	-1.4278422043080354	-1.9393601129058453	-1.8093880610877022	-2.149418853862656	-1.4386166440716721	-0.8662763944081888	-0.3515800836729426	-1.6182297031261754	-1.5036902557370553	-0.5523375809298585	0.40330505226489777	1.4507713306259262	1.1329509990471394	1.731456270555654	0.8853303573831539	1.5244302576230098	-0.3399846187947304	-1.377320394675266	-1.893879932382319	-1.9031125381671359	-1.9620332817257236	-2.0109031503754693	-2.0688370657489514	-1.984372681303114	-2.160047455180546	-2.6158574401853087
0.7	0.2	10	1.6132861686360087	1.6530728511781803	1.6928590547347966	1.7326460346291555	1.7724284829989188	1.8122385854699132	1.851884270456381	1.8924516184874278	1.9270872027937287	1.949748702568158	1.1331702780950081	0.582093035456694	-0.3877941940858278	-0.6500937480625879	-0.08878605895102964	0.022955089546243812	-0.39841114765262375	-0.4203603340892954	-0.1962481696697438	0.12656716033662008	-0.10685687660149767	0.6275403609035521	0.603225129740963	0.516341343878679	0.429376637478569	0.34308409192152567	0.25656919655615695	0.17010562161669895	0.08363479336269108	-0.0028636498705907343	-0.08911980368255001	-0.17724078400304677	-0.25208149323742646	-0.43556115595784206	-0.3624128153354036	-0.1219683838011747	0.2801493300394782	-0.04107992936415883	0.1952667718522747	0.7108422359380313	0.04388184589745947	0.0069596406324876625	-0.4791315253037425	-0.5452975620619469	-0.28756968576801967	-0.5340890913593199	-0.7057525494768839
0.9	0.1	5	0.9550473433346838	0.28150401066811526	0.06358510943751128	-0.7479187147893924	-0.2349876175871941	-0.3558689982997123	-0.5166144372450816	0.2252075455748468	0.4386632480431416	1.2060359554985496	1.5687431985926281	1.9725910897686134	2.1200792863285187	3.3116377227394054	3.438477675449562	2.518734714858951	1.61642184774864	1.2896627908093166	0.5992907389005779	0.6413832953139007	-0.17418098671747373	0.49998701147403324	1.0190161314656052	1.037846797044196	-0.36557433782353144	0.05510359017195299	2.1834000066242254	2.122021229801973	0.973861131658623	0.4954998651521123	0.19569521829265568	0.5278694445664911	0.2912345727186789	0.15819574963444438	0.009413238468468421	-0.09831510846235858	-0.4513051773467396	1.306451569872877	1.989925273586877	1.7229049371621699	2.050310199388221	2.6666753688057554	1.9763185349492716	1.6870116565044384	1.3528559912657698	0.5216310203434205	0.8374936005754705
0.3	0.1	5	0.6574467036858493	0.6232802408573548	0.6094213547049634	-0.45473032879019115	0.3010465488272587	0.4469687108950069	2.8791147853515753	2.495751582486619	2.0704526167561994	1.6261732341166635	1.1863786006723274	0.7455802549647359	0.3052472858949784	-0.13716874208168406	-0.5647966367455979	-1.089285358525359	-0.6132799430754403	0.7134339613345873	-1.3171415818161165	-2.2903145411394092	-1.8592401818146271	-1.4981477905252802	-1.1286672009223793	-0.7070948056784374	-0.7965770090342659	-0.6302577090340975	0.4271448255546062	0.42373022539776173	1.0031262459240082	0.7947300980024607	0.5131511464401655	0.22416950238638833	-0.06328236896513317	-0.35635412010178413	-0.620516399528583	-1.16322048865392	-0.9475163574388432	-1.508373237050705	-1.7407511619133516	-1.487694450761225	-1.5683507296594996	-1.4557860201380635	-2.0834902833666575	-1.9310646072543136	-2.237694960983049	-1.8173188020188036	-2.0284776798289386
0.3	0.4	20	-0.9619863186200348	-1.382277884740816	-1.5704870558775923	-1.424153853155289	-0.3439362789493856	0.7497140378200271	0.28621710096993525	-0.03259990697200976	-0.3889140649809235	-0.5792123125254278	-0.07039285070665358	0.4510333856364639	0.327447201400517	-0.543331286054709	-1.1878494917871478	-1.2892669509021175	-1.366610514472356	-1.4543874641048404	-1.4381094784114055	-1.6854858179003713	-1.2497295225398233	-1.7844770796493492	-3.2965133873440493	-2.4550178209425155	-1.500760510504577	-0.28591940642454006	0.02354292201717101	-0.03391714507388599	-0.8153781383232399	-1.3478652063473788	-1.9025961991186904	-1.774485741340584	-1.4377990983243194	-2.088217599545729	-2.4813415355078234	-2.734678895437412	-1.8104166141286129	-1.0941398644581	-0.840604651252491	-0.2269274758586306	-0.39709627585213525	0.5501365736817974	0.27975414062818516	1.3648357599892336	1.5589784620290885	0.7009434381067194	1.0874502179314476
0.9	0.4	10	4.229018470813671	4.299616784145158	4.748789006485595	4.6286810945383365	4.908821899699674	4.450853297872868	3.996943189918653	1.9761884502797784	2.7327650998598045	2.157065174942204	2.3983570182584373	3.5409476197796153	4.173691127875443	4.711035901820267	4.244240465156935	3.8642362624827626	3.2085950075619394	3.451322625736225	3.5248581384553574	3.404811738276777	3.137989235274702	2.979100453900145	3.0364330966675652	3.0724955547027264	3.1111271715684268	3.1495121485944395	3.187912073438156	3.2263117720410435	3.2647109208052143	3.303112683943681	3.3415118555842582	3.3799112040856727	3.418308774852136	3.456741891724022	3.494869650133694	3.5353616209126244	3.5590410990515267	3.727261623717098	3.649316201569974	3.1820931873486415	2.567645824859696	1.987216122613205	2.8983546440424846	2.2237890836875067	2.3787551433840264	3.2013034461115097	3.0299519424102925
0.1	0.1	5	-2.7625662430993003	-2.630658002082285	-2.493926615470855	-2.3417660174511497	-2.360597926616393	-2.409863452382396	-0.7909665880713703	-1.5405371105531174	-0.843003686534388	-0.7309300947787563	0.09939006875056577	0.13289414109472375	-0.6355859472811289	-0.021740983147182646	-0.49990585736000526	-2.0747452601283953	-3.2120908897378513	-2.4142716962282975	-2.269393399078922	-1.71759610285649	-2.477475251337438	-3.1697401973672044	-3.089636208189262	-3.0165597632704078	-2.587055876083298	-1.6750793949041451	-2.01812185982989	-2.4656135952280067	-2.4092283251601856	-2.6433003645979056	-2.8048509110867315	-2.46936139530537	-2.533246248948444	-0.5647095644247742	-0.31209501465494327	0.5958901089439053	0.8198047910859287	1.1770568060825326	1.3923154073298463	1.6249874963480835	1.8547677969733343	2.0847171621836793	2.3165722835599354	2.535210754779328	2.834512672619624	2.3969755988507586	3.4323413080013268
0.7	0.4	10	-1.129265937550059	-1.2580602949987991	-1.0118603736818272	-0.9842549949714794	-0.7690789877288751	-0.9218342595171691	-1.1864584011962336	-1.6114301965556308	-1.1120533056266027	-1.2989047897945056	-1.4579520011365759	-1.9573352035772302	-2.1471415636411564	-1.4937448283964017	-1.4531130834281782	-1.1762037934991412	0.4468937768963315	0.03684145244318415	0.2864338866362175	0.4441368567467947	0.20165568228972575	0.7838523796718277	0.7064441375881074	0.8988907711041776	-0.40644202485547964	-0.7952596518655639	-0.08379673639556984	-0.3803823990509869	1.142509340875975	0.9942773931337285	0.4660477756456345	0.8938841289163975	0.26694850492975775	-0.37151094518473826	-1.4383937632528756	-1.1480559383104207	-0.9156064744239671	-0.9086186548810105	-1.1408846952962364	-1.1192721408116597	-1.1096004850580812	-1.465567012299175	-1.3656685562001911	-1.1164674760705964	-1.0740958922299342	-1.4316316065831813	-1.628134666455125
0.3	0.1	20	-4.700859384824895	-4.903959845324096	-4.970216855826735	-5.161415759495682	-5.150038194683603	-5.685007659329187	-5.297712221337022	-4.986518980880845	-5.154822259822595	-5.798880448108619	-5.593200085238976	-5.61955315376342	-5.5391941447585396	-5.179120463875833	-4.8419005611460335	-4.500360125689824	-4.159508552662885	-3.818548912458354	-3.47760498855817	-3.136658044678043	-2.7957129057440113	-2.454767674524689	-2.1138204959103177	-1.77287505984593	-1.4319298445095114	-1.0909830860466059	-0.7500359121676183	-0.40909798685753174	-0.0681237936142054	0.27277418906803064	0.6132387195807212	0.9643120698096084	1.2971287914790537	1.0201257043446077	1.5247095683214695	1.2717920014637656	0.9422854298674537	0.19467622894050862	0.1984888880988649	0.7390380233760538	0.1759139136473351	-0.33619010863618826	1.1595306622326262	2.1476075415195766	2.310607571841061	1.2410548223683406	1.5278822064414186
0.3	0.1	10	4.148527200083549	3.9288926086497895	4.652050347713697	4.406550018635471	4.044328399425012	3.0896417643491247	3.068442283970356	3.391109456125548	4.1550872614563445	3.89679356822424	3.4862418014047307	2.8070869651263166	3.011908856599206	3.0427910235922724	3.022049244188736	2.773925397302577	2.047093919635955	2.0552210042147863	2.269834225662507	2.4262550890187384	2.5896656202638155	2.710998590157544	2.081775037337678	1.7255087003152454	1.0268245647763905	0.3699477928406054	0.02062182087117037	0.2897091000774594	0.33420722156317595	0.06501190299918846	0.03995625575561235	0.34965639672742554	0.023408847135939936	0.5535527445114639	0.8884636074003822	1.1239863135284054	0.8616008230778647	1.271997050599353	0.9269060750481373	0.6889244456496613	0.98101034967641	0.44500531987227987	0.5278457663818727	0.37300621595778694	0.21256908443022837	0.3756020206810291	0.3041817193043954
0.9	0.2	5	0.6586961856350939	0.6716609674394647	0.2780088487487262	1.0653773447960901	1.286092888541873	0.7281154118788464	1.5479025819212495	1.2642553027560552	0.5882740827776161	0.8002101987226382	0.6440408136940476	0.29554669606461914	0.13498365102304888	0.8741903976592482	1.2042784937626294	1.648410383373033	1.8858549587274922	2.126426336043508	2.7146422819793514	2.873599959832177	2.966576175544489	3.6528709107884794	2.7161686184550717	2.5296467403981495	2.1461747762133	1.484895266015485	1.1626142940037454	1.2460955017140236	0.8913528763198286	0.5518336268368103	0.39051062889288346	0.31116087198176956	0.4960178057002196	0.02943145178277007	-0.49564584357065655	-0.6481331485131534	0.7208934377113962	1.2170142733849758	1.7946192868305388	1.6533048887589246	1.3409553669710874	2.6128199856138252	2.9474716953103837	2.977359309818894	1.8385307104117885	1.253441764564684	1.2937304618631345
0.5	0.8	10	-0.24880414093105685	0.9604403252345293	0.3641361716064466	0.6088277137274503	0.47301298910279854	0.37131043838479627	-0.17145550448950075	-0.20685718520407192	-0.09793734561125689	0.018093043269601594	-0.3298419585257477	-0.3845314436252636	-0.45056722779195013	0.5474792490018672	-0.8286825132768172	-0.5033968568474165	-0.27577539182190947	0.16781146374263756	-0.5466843243140431	-0.46411966069069877	-0.28585734185107015	-1.3225617215423	-2.311124887608102	-2.026498761393256	-0.683345152515912	-0.6499721857987311	0.45914840673825097	0.9654651343418692	0.29710726132391585	-0.17358232745233693	-0.34061299244788756	-0.7280342902843415	-0.8061617681453015	-1.1008659460999297	-0.6657774668194492	-0.7854250761791235	-1.2783549943599724	-1.8318726199366608	-1.7099052473848815	-1.404066773818471	-1.6527386571766272	-1.8142503211193457	-1.8749894941313983	-1.9272754035074513	-2.2099697706969295	-2.341273692289306	-2.239225596583438
0.5	0.1	20	-0.46587090905862283	-0.5493436535912366	-0.39195117891891584	-0.6309488223198088	-0.3887178849580266	-0.6347074537868735	-1.062689441428887	0.6377206967149078	1.0774064038100875	1.7595484403011454	3.126064759446166	3.7436849327309716	4.809979759623559	4.533639237296583	4.458603529891903	3.7480812917241053	2.661591737626466	2.5366663301382033	2.423099396951798	2.5887093682206768	2.350079054150868	2.404389405975053	2.437710154472981	3.118043766601815	2.7788666162893207	3.1286672282118673	4.290742208837344	5.352932498334326	6.615221216816053	6.246115199729061	5.470497741328799	4.781292916474314	4.337486677316747	3.7951370288099895	2.5815501149801463	2.225496372703006	2.0900005173658514	1.9005325983291783	1.9295728759836521	2.448544538951623	1.708370397425341	1.7173708920224584	2.32024589345302	2.5228415855095108	2.524381318933095	1.858055106959057	1.9444096065864471
0.9	0.4	20	4.42276289563884	4.504075321497396	4.228159098452807	3.365054751287815	2.1284941516881872	1.364411660361526	2.670559505926235	2.9390303882202886	3.59632377344343	3.7227340568447715	4.024431477066159	4.0991555953407754	3.688042709781172	3.369302690665066	2.8329537317943476	2.6705808071686334	2.8253162751861396	3.4109647801335115	2.9128326639762605	3.2510648089177323	3.337647163602668	3.6836681183615525	3.1919010166040778	2.506736869906689	1.9207536046841227	1.1122402127869435	1.3273349681448536	1.404516514689476	1.984189836333769	1.9512374730160218	1.5033598328455184	1.4789652919417762	1.5527858186127332	1.6637164532317428	1.4356881479394588	1.1081076713727072	1.0337438501147886	1.6920297100435704	0.9378473319159042	1.0337729926449413	0.6755257143368993	0.8772807267284151	0.46996450823166924	0.49337454733972663	0.472339169433198	-0.07182211537578098	0.05665638114483329
0.1	0.4	20	0.7729353515262005	0.8113680262464129	-0.010043429650721691	-0.12662306128567025	-0.2757363443514862	-0.41556436728264146	-0.5571170600405395	-0.6983323084063784	-0.8397251047401824	-0.9806821709379676	-1.1222371248611722	-1.2900964706801403	-1.78220630978862	-1.9061404677689637	-2.1977886971950227	-1.9332946974014362	-2.100729649278364	-1.2583915938958938	-0.4976463490292531	-0.9741750061479593	-0.9765181736728152	0.7252488794446066	1.301142216998116	-0.3521173312712875	0.7149080109317651	1.4321042617042679	0.07901819986406622	1.00828587424499	0.8328112668802845	0.7827195947741359	0.7104573611588307	0.6417493954350277	0.5724819393111886	0.5033005894406131	0.4341066224666861	0.36491390832915727	0.29572100039121096	0.2265281061969091	0.15733519630755666	0.08814227834416499	0.01894936035235162	-0.0502435492461899	-0.11943644601217329	-0.18862933339359245	-0.25782220505067244	-0.32701516012224374	-0.3962073910186348
0.1	0.2	10	-2.065251770754699	-2.34035453997285	-3.347966143712739	-3.6944226649501104	-3.2203384441812233	-3.353543636458113	-3.3222019922474715	-3.0519222626471674	-2.944998434869575	-2.958854695093592	-1.8675279883852056	-2.4408603388281023	-2.2328845153853223	-2.3452072087002307	-0.9021414701581563	-1.020296411787612	-1.3679630379603367	-2.035436256493682	-2.083675922209011	-2.134472877438725	-2.449844753638928	-2.9927958444069986	-3.329554375780404	-3.6413808333524145	-3.7151950600677424	-3.0715138700017803	-2.739989657150957	-2.6704436334108976	-1.8174746143007638	-0.8628617013807371	-0.8393982157345903	-1.1454693088753771	-1.0963441103988458	-1.1278423095259882	-1.561833882256039	-1.5016377900001316	-2.200469609178242	-2.547163047964503	-3.1885671929428554	-3.2838178601343344	-3.2096848683610375	-3.553068649588326	-2.768935285999973	-1.6100808112989284	-0.01601571083281783	0.2036829847659618	0.9816202262868643
0.9	0.1	10	-0.8175742433230653	-0.604713963780469	-0.9717599717443051	-1.0440631352449685	-1.0159983812992976	-1.1114929124634756	-1.4059100085740965	-1.5972924407343783	-1.2203165934794526	-1.6454957097875251	-1.3539237977950478	-0.9496094473269778	-1.6286946866256216	-1.6439756960658798	-0.7767923562766725	-0.2766954369162704	0.2285374942415217	0.7304107121662753	1.2309504671962088	1.748480326974601	2.162039563200935	2.303716820210923	2.1485093545434495	1.940220246339635	1.4705437523673055	1.437655133767251	1.94166241946904	2.157174830805957	1.656977969704812	1.8386026254360814	0.8911143050007126	0.7772900696928815	0.8095250919634651	0.4771466524692016	0.49543732580380606	0.6177447512617675	0.8977225072401751	1.6768934254046002	1.824647567565762	1.3507217427256393	1.0279896258864198	0.8635473356534504	0.8755758699684009	1.3384937509424049	1.3507363648755586	1.9244696990181325	1.0029960284787904
0.7	0.1	20	2.977170043472853	3.016522762571782	2.312468491022372	1.6884172245894007	1.2190460904016476	1.0168761204415517	1.0213515102671806	0.29171801346801374	1.360775614651402	1.3429517677123357	2.493055847340486	2.8019475609350195	2.463256362052192	2.7800235276751835	2.6059914857643633	1.5347710674401043	1.2355358044883928	1.6381804168389351	1.7790529713225425	1.094585237879869	2.056978697395806	2.6075446787505427	3.0708793467361346	3.5341850259773366	4.024603294279714	4.245047350971092	4.577070420990523	5.347923899662689	5.648394834060468	5.312468680608433	4.827121900107329	4.311610469094575	3.7975457175120795	3.283036630157582	2.768608454480585	2.254146346099816	1.7401644114524686	1.2215285363158443	0.7742346163373526	0.7588658022213082	0.5725374363986475	0.18157407084409272	0.1573196664692631	0.1998914820178186	0.2225300624253066	0.2469354337344356	0.2712163496840816
0.1	0.8	5	-2.913888170526505	-2.8516513414086404	-3.6210570404895748	-3.2805536156868698	-3.3912544690188042	-2.820176141691988	-2.2527627127330447	-1.5040492284448987	-1.4943023409503695	-1.506643048064646	-2.4449821788832367	-3.098661931242148	-3.76264075398052	-5.032454617780672	-2.957402089822864	-1.0800134124913683	0.00813496987002793	0.5140866877544994	1.0775897476657832	1.6316340056779381	2.188588236824941	2.711633009343359	2.982078615276123	2.8806614496785983	2.5430769753111377	2.5537542952191075	2.437448405026828	2.505108881730578	2.7113901368565934	2.7101140649219957	2.869829567635449	1.765040580453757	1.2827671940258654	0.6873426719313755	1.080088853131187	0.6097098671581023	0.2741259999262837	0.2167681217341766	-0.37736516450613067	0.0245407599863654	-0.10145012363811645	-0.001804009784436289	0.13980348654767738	0.12100488805424447	-0.23631061182894086	-0.8475545511135465	-0.6321315352335972
0.3	0.2	5	-1.3727968973201286	-0.919050395930114	-0.42925031393879465	-0.6671491721975116	-0.9175592913308321	-1.1726423112102395	-1.431477125193922	-1.6674325607607017	-1.9732358831650885	-0.35463592356632034	-0.503665536426638	-0.19769535412527262	-0.4466744664111957	-0.2594693639454988	0.24020385920337617	0.2401858749679633	0.08976210471939794	-0.24965716095441337	-0.5029767775036476	-0.807881141086483	-1.3226333438800708	-1.3920026882655208	-1.1925624703764441	-1.2974390039058932	-1.3353956336259358	-1.641786456278453	-0.04152571579548692	-0.6394271022516307	-0.8045255083879255	-0.2889493505787897	-0.19401484023863702	0.6723343586696444	1.9411381198523543	2.365593780608279	0.8031081436233478	0.6027732525887046	-0.25963903326145044	-0.49966631740620926	-0.32311758914832467	-0.40486109293294703	-0.7888286527796993	-1.0222813144680458	-0.5114261678952658	-0.7832090181085931	-1.307315589461183	-1.8971061703588106	-2.247622386773415
0.9	0.8	5	-0.8454421073476652	-1.1636587234395677	-1.0431936898224734	-0.940808531623162	-0.827788792698513	-0.9202051794105301	-0.9008128974311518	-1.3183772442864239	-0.8372149461858385	-1.368224702005051	-1.0550751389377098	-1.3585088068225701	-2.072493303108317	-2.3798041590514742	-2.418175638420095	-2.1591172271418344	-1.5317963376477621	-1.017092228990947	-1.1397264695334428	-0.9306442236200496	-0.8469438748639249	-1.1521219550770923	-1.0964196102877395	-1.7214838614747379	-2.5288040486520913	-2.919263771606353	-3.292914834186746	-2.8840662092822527	-3.2425002147733153	-3.4967102210845127	-3.796010111070572	-4.3120376053807945	-4.41317578598877	-4.406019984177959	-4.9209449747358605	-4.821919417683532	-5.033320309681727	-5.064476089267529	-5.006447584666631	-5.081640450261176	-5.328733662423119	-5.575866959095251	-5.677330803629289	-5.74863236005811	-5.780523953257088	-5.989905905555702	-5.489262686307939
0.9	0.2	20	-0.8814190228669929	-0.31513597098559387	0.3237012309455025	0.38629195553706097	-0.354182808547435	-0.31523223869862704	-0.8465903447353043	-0.9623664966173209	-0.7071502198304245	-1.5527197897167753	-0.8626189232138017	-1.2687185320527021	-1.625403999692125	-1.7077205567287166	-0.7223048124783702	-0.3590712141977974	-0.6613407328823371	-0.5999852721180474	-0.3085680011715226	-0.6673542415019824	-0.6516819858886294	-0.8450787713146042	-0.6924843831298517	-0.6567443818514391	0.4965459461207473	0.5370106124861849	0.09834088341155223	0.16340484695534485	0.772854142778229	0.22975839320342573	-0.3981139249601142	-0.7893314061441714	-0.551190520999782	-0.3356669189995216	-0.5745906399999825	-0.674312632096445	-0.8032984035369992	-0.1256793672640839	-0.025169400311213508	-0.5894269227224953	-0.8433338548521476	-1.1873460456534417	-0.8713570286035974	-0.4794948661227494	-0.36926786322958094	0.041997966189924796	-0.2903735918749959
0.1	0.2	20	-0.9550470771768715	-0.5549589096758467	-0.1754885665486512	-0.06735447454131815	0.00514349347675136	-0.37243233907314277	-0.7431169049172297	-0.3001533870607602	0.24537227535286377	-0.13894261474047198	-0.28830210529129374	-0.6128594161072698	-0.5941688073611431	-0.7174430938676437	-0.7449296200808107	-0.3486950693165767	0.010945828059504947	0.05116527642232427	-0.07393228863112711	0.34196697729666425	0.19182103701763253	-0.33797689101598394	-0.14516754552676048	-0.8235488552347476	-0.778607511810776	-0.21571193574551728	-0.05630333423196987	-0.43762502690979943	-0.27553222904784036	0.41284119155176313	-0.4967919654488355	-0.13424151868281342	0.05220939517532486	0.20358019193989207	-1.3961551820550682	-1.1662398099782223	-0.59882371989886	-0.3217495403146984	-0.14411422389235895	0.40240637892175357	-0.28487219411962883	-1.0243255860065688	-0.23051489706071493	-0.05459812927855978	-0.1714482597617888	-0.2621488634861038	-0.3566967658029938
0.7	0.8	5	3.4317283351831094	3.293880052899297	2.854791522132146	2.1129679098454943	2.775187376532159	2.64813028969445	2.2772571804415804	3.978996310868041	2.771782252930379	2.2884877244877373	3.212625678731797	3.2358162404892994	2.893359620447484	3.1433039276975023	2.8772975085350225	2.6759231095655878	3.00165601138238	3.2033526350191295	2.755262080693825	2.597240158674353	1.8328595238761949	2.3199913773009797	2.415507237134449	1.8410429976176914	1.7392387001029164	2.3002527130139327	2.900032755131292	1.8536410118208266	1.8208388993397335	2.0569626671493353	1.6932362966059884	2.0075621920247357	0.8060167309223658	1.0801546522313146	1.7210866307315484	2.32737517409754	2.929866139710157	3.5516874360129407	3.38396836645245	3.493838164358408	4.084406381277958	3.8248525211857753	3.8713091964866777	3.299993729660656	3.2611539549513253	3.2629784975921012	3.407904206141197
0.9	0.2	10	2.170350596862903	2.137076496101784	2.1038181120991197	2.0704936027620704	2.0373209776708023	2.004711369824321	1.9456019957282393	1.6159943033373025	0.6330802506260369	0.15911120230980202	0.2565479691450321	0.8116456497946132	0.8703026406043364	1.0044830977413426	0.9996610541528952	0.33481889972972567	0.36241254920622623	-0.4182990576503727	-0.3485609610485909	-0.16780716008041452	-1.3026602282618853	-0.8590397509733663	-0.3015077670973909	-0.8477175073222156	-1.4828806620810298	-1.287966579234677	-1.9086886639310734	-2.031654037717516	-1.5049907333744557	-2.0469247588718105	-2.164273555299033	-1.6798360451962253	-1.1525058250070828	-1.556902259581321	-1.9189643598681414	-1.308820682475286	-1.018475897560947	-1.607547751559565	-1.4233131255539604	-1.7264370093952692	-0.8980789175980561	-0.10413379677275714	0.16851449838891597	1.0540726844905492	1.9027380146577002	2.517899214667736	2.7499395129034667
0.7	0.4	20	-4.950860709035084	-4.8671438116150085	-4.812675612280387	-4.760657036175772	-5.189953907625139	-4.974605680692761	-5.189918854053317	-5.457907256176341	-5.857855074757268	-5.849156140572305	-6.159979730192688	-6.1597067743494875	-6.046051901684038	-6.145327583456265	-5.936193284443377	-6.333045445256417	-6.934367093533808	-6.505590695606273	-6.507975951746246	-7.155365642855344	-7.316916165650255	-6.992028730588203	-7.237023817248087	-7.391639700255141	-7.103503577955479	-7.22134421040775	-7.262395657742289	-6.810259280105129	-6.717740920142219	-6.525067965621261	-5.585756832207736	-6.4375421494927	-6.558545072209029	-6.21753061115291	-5.60091898571865	-5.824695700015766	-6.527145227695868	-6.316524150018438	-7.018353469659502	-7.509505208877272	-7.334834627012654	-6.1579968104962575	-5.401333636590806	-5.529707874819451	-4.583840125121483	-5.232396574174956	-5.436208116692583
0.3	0.4	10	0.6758714892873314	1.0313876116907892	1.3903148922245663	1.7268813995267607	2.180469781680756	1.296967188897483	1.2457668174636893	0.5424992279268253	-0.623155212909424	0.225298282925948	1.771128977550518	3.45364910596642	3.0769139945479935	2.8989779061495113	2.687428448063443	2.4809176271561455	2.273663010617838	2.066514764181875	1.8593510322920253	1.652189181586337	1.4450340077047485	1.237827206806287	1.0309908900736957	0.8215771124449844	0.6290571466636976	0.30467747322425964	0.25022727999422045	0.07189568255854795	0.25220494627566836	0.35426108066870654	0.5290025349693508	0.09391314689740682	0.1383706275677099	0.42333246390622037	-0.3536619059471491	-0.12528468437646723	-0.452994195532483	-0.837992392201059	-0.7787350614527497	-0.6822509683731823	-0.0537305974305724	0.6431852572128918	0.40027757335499814	0.2245386029518528	0.46865509596709387	0.3295125474267593	-0.41344561695329674
0.7	0.2	5	1.517015216726449	2.2068930321882476	2.1790551084916245	3.216172363588143	2.5265674315154456	1.410848705771926	0.6722791372346535	0.7249538461012719	0.3214520422063032	0.7288891561877477	-0.15481005587540153	-0.2299738353143539	0.014140822794104224	-0.31892668656848855	-0.7503805640321275	-0.4096607974623936	-0.5092458564086968	-0.5768439640637126	-0.4738598996325436	-0.7031487372846215	-0.6954385353280941	-1.2686590877540311	-3.0162225772111952	-2.768960469313541	-1.1384416377985929	-0.511568348964019	-0.5611214045298709	-0.05511907671015592	1.2245837694334512	2.493428429808418	3.8215362908771056	4.532543973146161	3.3655264587554257	1.4982774148054716	1.9781313056695495	0.6358814400218051	-0.10324997046748763	0.3079450850248264	0.10542530396604377	0.15330728205454136	-0.1439984370156253	-0.3822079727024885	-0.5524580132207433	-1.5136061979688975	-0.9446814598113207	-0.21657542798766372	-0.9435942029859206
0.1	0.2	5	2.756728081868033	0.3468108251395421	-0.19086642032006296	-0.5422338337234862	-1.0971132584509036	-1.3241012859855203	-0.0020848787402343305	-1.1367151262498538	-0.9549604430859802	-1.1330581315669122	-1.1688545136338604	-1.0596664958786874	-0.9167163575886121	-1.4039187092276677	-0.9568520333061059	0.023118635259692155	1.3703713978242718	0.6123778233578463	0.6949396036399662	0.6854895621410861	-0.7071792137257091	-0.34327855999571	-0.22564054177840376	-1.4663766177978061	-0.9989830401317761	-1.4655569720890753	-1.4063083375608159	-1.4955432834547935	-1.910403853302924	-1.425540275244984	-1.4563403169499054	-1.3134735107729938	-1.620268964705076	-2.5706866025046793	-2.2334977418584714	-2.6842164134035755	-3.0847087402941185	-2.9090592319897297	-3.0647184436828354	-2.8911714933555857	-3.3457639019118233	-2.679999858694302	-3.1682196457019955	-2.5258408014354217	-2.260155860951798	-2.001755700305381	-2.6125487506538434
0.1	0.4	10	0.19533964896207578	0.01305305118086153	1.4519864352505323	2.496308341320585	3.2531883834076183	3.576979180208781	3.9907445907089993	3.612616560834013	2.856610481962832	2.825408119473039	1.720321671450705	1.4435104064793336	1.7225780243624627	2.237833609086806	1.7193667110112187	1.7255738154429139	0.7166072066839035	1.048536916716273	1.211232727478432	1.402066215002634	0.8960238811645098	0.4890617937765569	0.40059305344772156	0.5924293714719937	0.6652135618447943	0.2762570651324836	0.5880110556178124	0.15029067387496298	0.15635537286873102	0.7726067588368295	1.7960707610459394	1.7914592633720758	1.929527955268071	1.749982034015943	2.041680299194894	1.575458766069147	0.0001139522897091183	0.7271411074085279	1.5046803098321817	2.2803179761809815	3.22151822050445	3.7754317754612714	4.173830793677141	4.776355040229873	5.423854429570071	6.162608697717317	4.882458329199622
0.9	0.8	20	4.247140597357927	3.3629412638839398	3.265873328720218	4.089360655145725	4.09078257619268	4.028868112737925	3.9678491083060976	3.907081952672087	3.8461949212138364	3.785337177290785	3.7244739848893715	3.663612000743825	3.602749199474019	3.5418869287889123	3.481024753132985	3.420161813349665	3.359299626840482	3.29843717180421	3.2375786314658654	3.1766722834266403	3.1161877340847752	3.052321367120385	3.012233498558615	2.728630524775511	2.1591393732576876	2.4918525964945815	2.097981466977643	2.0850715199495937	2.0759144699203773	2.0696288054042498	2.065143727576057	2.040900771771959	2.251443116684243	2.776709393960985	1.8411117890844224	1.8263095310961859	1.762165348884281	1.6812149987238456	1.3606143883317543	1.498274562811602	1.6059822081079034	1.7199960260165597	1.8329727019922615	1.9461684998011322	2.059003476123138	2.1739136582013714	2.2763168506885165
0.5	0.4	20	-3.7655142995936757	-3.955914603034259	-4.264784692866499	-4.031873183129676	-1.9741955379284946	-0.31294505788849847	2.061353144310928	0.4487288727125076	-1.070445064106778	-0.8096512410180452	-0.6499237009963252	-0.9940375727647535	-1.4924553539857328	-1.4593581974524454	-1.7680030055818037	-2.1776179457242364	-2.542867173058042	-3.2240381999332612	-3.106516023385467	-3.72632458012491	-3.581974425265585	-3.605485850411654	-4.410101752188638	-4.57069763136856	-3.2630973403037586	-4.6671580918069395	-4.8069430046402175	-4.609350289244716	-4.215955157740041	-4.291869885031744	-4.304296556682544	-5.058721577071452	-4.8780679511335165	-5.084976755105771	-5.049150850907139	-5.0218496709171205	-5.045473547830653	-5.096789490370185	-4.827073928653363	-4.848951216007492	-5.155487974698218	-5.371461743269663	-5.083281757943553	-4.9423516655933355	-4.911454449574563	-5.1188058028770484	-5.351080391560274
0.1	0.8	10	4.271643311746672	2.6698141563665985	2.25068786397874	1.8808751245552457	1.5872702669507959	2.9213446510122623	2.2858582209662615	1.2898860260355463	0.811417465406933	1.0909011475856971	1.1104039189545034	0.49525830266968285	-0.555087402272676	-0.35838518025458654	-0.141800852862346	0.057962714912747515	0.5705881440326266	0.06623627771324436	0.43098277392259376	0.8279663592917501	1.2763821523625012	0.9396053497659551	0.981614948304113	0.7346553457804816	0.8510890635917576	0.7372071479416604	0.2276827952567686	-0.025182665273774774	-0.31334166316534606	-0.8140728121863106	-0.38844300265860454	-0.3125911238054897	-0.8681059754189704	-0.9040308516258335	-0.6174915864103525	0.4049138857917143	0.9984534656995265	0.8058735302517732	0.5814457650472207	0.5555128972088994	-0.21199011027239578	-1.2090474596130036	-0.6411244584259492	0.08773624675502845	0.13349275116843273	0.1785094915238261	0.8226183008606398
0.1	0.1	20	-3.1669406301734995	-3.5133773120927856	-4.040114811514471	-3.8967344972023596	-4.383347596481769	-4.41753088838648	-4.06156393362437	-3.9008759884999193	-4.0967175574422185	-4.238159012197855	-4.326040738821362	-3.4433116843686093	-4.069626183584262	-4.9536258489269045	-4.42837410771466	-4.766025376937506	-3.9899965186352375	-3.723473900862629	-4.131612495108513	-4.840978707624288	-4.707588442862686	-4.154777497356477	-4.448552708848453	-4.300990893899225	-4.793711922354504	-4.858715320534401	-5.06219211514032	-4.516486705021478	-4.299729008804675	-5.2241024319879585	-4.833384825603545	-4.669241687085005	-4.572477295825621	-4.402666729547732	-4.3131364247671655	-4.721653907661761	-4.877544455287875	-4.856446114001997	-5.371624608088084	-5.202457029544178	-5.183937853270791	-4.88383710742913	-4.889145768769069	-5.066492427650928	-5.567318646216378	-5.181622701242205	-5.083219669247384
0.5	0.4	10	0.854679902497665	0.2558234241807611	0.7275776640127134	-0.1283821824061988	-0.14534466607494778	1.8183381739715117	1.5972631076214014	1.9090718071927313	2.370183190489044	1.5963634340202049	1.0793357047337508	1.4432167293097393	1.7101340039426844	1.9914676597328338	2.2707015330993556	2.5523207638370025	2.8137829208878316	3.299818756400427	3.8316437078829466	3.146320568937398	2.380993316153919	2.752428801931188	0.9930788628448113	1.3063109491686191	1.9927315242936317	2.5925444442821544	3.1761256249161676	3.3496553052909093	2.1136697067306045	3.0428848431165534	4.623557680584383	4.455504691356438	4.049538198936929	3.605120231750604	3.1652032482431167	2.707936896275328	2.519922826090621	3.620933284614466	2.5359859310527924	4.066240881803779	3.6916649061431457	3.261892395519183	2.7701440062217273	2.3620719824874215	2.6358338122005165	2.8288029440629856	2.351688265030049
0.3	0.8	10	-0.7192182061659338	-1.0209646207796368	-1.3480838787541245	-0.31794070004303876	-0.30006463772953396	-0.7624128038214337	-0.8813827034851869	0.27411576732140475	0.4672421439963159	0.531399599345562	0.6016006513965664	0.6741022747846444	0.7290742373281773	0.7302877146849767	0.41010843654247253	1.5320960649839606	1.2668098008802815	1.1307244671883723	0.26406818841145707	-0.018535751044296944	-0.22948855053051886	-0.6113914721116913	-0.7643373622660334	-1.2290932247405522	-1.4179758948950933	-1.4880735824758773	-1.0338113871531078	-1.3667699575609618	-1.5394011139092356	-1.8282752710869374	-1.8398545008822822	-1.6549440532246251	-1.6134272289942544	-1.557789838343112	-1.6137140184241758	-1.5452880334663917	-0.3079829410890511	0.2597030606389552	-0.5805957453247146	-0.9235207897375091	-1.2298548779226195	-1.6689562215196645	-2.07324113750947	-1.9302846633339783	-2.333727149734557	-2.5079533966285226	-1.7917473406200202
0.5	0.8	20	2.4068561304316205	2.7863642330763696	3.1690869094688594	3.462423328094985	3.0188343258238035	2.323371581823352	2.2970881769116147	2.0954388911465998	2.897507762916277	2.464759459560753	1.6756332841516013	1.2282787802790551	1.382827465009001	0.38841338041928	0.11123805123995112	-0.35912348823454465	0.23956437707185785	1.5132579995714224	1.345526492483316	1.7178170329433868	2.3498085110507816	1.7646672600158269	1.4660612492313874	1.491691157006457	1.5534340360729146	0.4924565675386674	0.7588460661523442	1.3035923901421853	0.7840967802672338	0.09373494656242087	0.5676457776515917	0.626336523262438	-0.0815094355487389	0.39638569004728197	0.7451473246415503	0.46452568282822426	0.4591599896892973	0.17836762490131264	0.09477344232739426	0.2711514704799498	-0.17659978236640939	0.522415988988385	0.7882990028908523	0.8671569910562056	0.29936447919025966	0.4381359832864291	0.4077682891281995
0.5	0.8	5	1.6455762687276092	1.6621954677746231	1.678536490289261	1.484373488041257	1.053455771289208	0.9352080039487873	0.6256935764538696	0.8744591449685544	0.23884109847207924	0.5061975197048412	0.2890334091349871	0.04622739041624868	-0.07605541596372234	-0.3528208904831587	0.10160482463621179	0.11477918919980823	-0.21371522247704888	-0.4147660350418221	0.1793896083463693	0.644299061944082	1.005559613477459	1.6527346292901086	1.1477458424893996	2.707683183119201	3.0695394563238665	1.4111769334931523	1.60663945424227	1.1263481999455252	1.1435142777088316	1.6768538639614121	2.279420921019806	2.4603265611708878	1.5419551630584039	2.138211401266986	3.1619452269379877	3.0579655347006565	1.5625633662135527	1.2709184840278027	0.8851099120042676	0.6828701390348328	0.6346683748850097	0.31924931326825856	0.4573957356071361	0.5636258061282433	0.27875272316926214	0.07201595076455192	0.24514855059516094
0.7	0.8	20	3.771261789466351	3.8613824653361064	2.9562688451886743	3.2348293852974876	2.4461627886005175	1.58700452526908	1.3319991446258825	1.0467394421657872	2.1701672169542974	1.9151945374966033	2.303675573651944	2.366962253506358	3.156172778304594	3.056543400765179	3.1093530673342116	3.2483965697334014	3.5591639899776766	3.7501279899067157	2.8906751382154425	2.626007650795941	2.0811498121134093	1.556222669735817	1.2303944487564138	1.4957489066674867	1.6238295872427528	1.5157517211973897	1.609277158770098	1.0065812257602715	1.1606003470343893	1.1419737018389498	1.189602761778005	1.1883258295180497	0.8623334661763948	0.6409676178478207	0.7199381772884692	0.6917242797187555	0.2543428277585775	0.2632422511864121	0.7859514993838701	1.634549736509527	2.220653910741774	2.499064493887232	2.2165810339997307	3.048356598574813	2.744404886928777	2.880846603416913	3.1439532963114516
0.9	0.1	20	-1.729833604676628	-2.3292670574560503	-2.1196987088822397	-2.2253423993328596	-1.850395116044396	-2.0155047261216197	-1.6571544709229329	-0.7645863222370082	-0.048036924695239236	-0.6519389607328492	-2.4596870577358203	-2.220307412349811	-2.8058602848679186	-3.154107374107724	-3.4510465791602485	-4.161031878473949	-3.847297018677324	-3.6710465873398164	-3.4579745299614473	-3.634464847528406	-3.1598887948949397	-2.769362761741988	-3.054356088886067	-2.501465954350593	-1.313587629399649	-1.6011513707368437	-1.59641418121997	-1.5876472120284575	-3.028408582307449	-2.9705655670107802	-2.78364082867823	-3.3056405510967295	-3.3641237143392715	-3.4574586332289243	-3.498251776641311	-3.2715672667567475	-3.527576017412329	-2.801948600787668	-0.9209698994224169	-0.6335085143554835	-0.031711243697102987	1.3702579368031138	2.0393527739727375	1.873356418227246	1.7552532624417267	1.5506181459504518	1.6181084618390003
0.5	0.1	5	0.7749295150446187	0.6988513723455299	0.6208100200049103	0.549301259622041	0.4409215904520636	0.793686535859834	1.5761449385014998	1.197666577471793	0.5822865360482012	0.6755689399657996	0.9070503514643065	0.31711488931047427	-0.3586523341832901	-0.46874212844015517	-0.5068276250171522	-0.3477785473555315	-0.7374141024740055	-1.2980409950737197	-0.4271454556496792	-1.2974631165654813	-1.137233542110124	-1.3649512684710032	-0.8032283604489123	-0.30530105427263265	0.2059378694334839	0.7099035596003631	1.2723377979663582	1.893267422432146	1.6368063741292502	1.804817034124369	1.3981845917560634	-0.8152092465010128	-1.2767904772285732	-2.0551079065443645	-1.987154779411	-1.8400855289044529	-1.758875257436813	-2.218229761158227	-2.126670375133912	-2.2914646438879913	-2.2599026802050446	-2.591515451930448	-2.699670823662359	-1.3001655334815894	-0.19632611815802647	0.9419015405295141	2.059244946569379
0.5	0.2	20	-0.06340800381673262	-0.04652174836786571	-0.2290524298151837	-0.06694828823940213	-0.16041528486218226	-0.10480663400097967	-0.3595824503181575	-0.4264256113804805	-0.20004791797943255	-0.339820526518821	-0.37232348960712613	-0.4685103601049576	-0.21137519845864006	-0.34274975369004324	-0.33424991460888975	-0.5910928182168362	0.22988144706746994	1.9275370303853094	2.614641174643438	2.5743327514026078	2.853073425893257	3.268344546310445	2.631651757798437	2.834915599739432	2.5227897437008693	2.29914079824421	2.0900559436773847	2.5389933342026865	1.8379230353711193	1.0288548800141228	0.7242776398244075	0.21222819415041272	0.048424083687550024	1.2503364691225158	2.645249967298298	2.456339854595413	2.298369413326242	2.380176409305548	2.5171430922585643	1.6718557733792352	1.3884364473366162	1.6779887884307954	2.0190128975746404	1.9761899455169782	1.430325754671415	1.5166680182212247	1.420337707391127
0.1	0.4	5	0.7655052657276684	0.8451816674261181	0.6198153078713347	0.6159349105301999	2.2247143470902273	3.2542717940789316	1.5394622708147523	0.4213065711559949	0.14862788350713174	0.3305001388262099	0.8807731742839451	0.4994599545540126	0.28111312760324836	0.5785319222458156	2.833465247757843	5.052621206988292	5.061586367534687	4.58281914227274	4.200851501282955	3.8083195860279773	3.416886713505079	3.0252955888710034	2.633974751479343	2.24257009698718	1.8344343078355791	1.3501085658585765	2.086035679955799	1.6686466684035537	2.4371428681794356	1.7136885774928459	1.3162799507853151	0.8568568830077083	1.1486910470172091	1.1083736931545616	0.28924098622967165	0.40807655393038544	-0.27130993733305786	0.0022240942871718516	0.6452576173110032	0.8238118438560775	0.7517855434058021	0.4809008465551585	0.9676490167157965	1.9155951235740787	2.6969736509128097	2.26484739175838	2.693936785313099
0.5	0.2	5	-4.429494838362729	-4.0507258617358275	-3.3376167211077217	-3.9451697600226794	-3.8721156983382343	-4.2308242846085875	-4.400130273276687	-4.145257875284003	-4.6603230901228585	-4.557293653133172	-4.920570601415449	-4.665594665163525	-4.341723157659004	-4.352932139787697	-4.093721028533565	-4.124875615094638	-4.3145647687102695	-4.57665763628593	-4.481298798897953	-4.7813226117622065	-4.559721475218865	-4.238652772741602	-4.475478486690591	-4.0317267997821205	-4.299953110931369	-4.533439880982698	-5.334780513999917	-4.980937468820656	-5.406727192937794	-4.448593154410048	-4.621164877170145	-4.685277271644409	-5.782263768741757	-6.006241216341081	-5.4992134424393555	-5.534748503206885	-5.620160324628287	-5.531494113771458	-5.745032798576673	-5.9464103641414	-5.298878899541691	-4.988199975544745	-5.8419268146539025	-5.641985858569299	-5.386525580414656	-4.149070042518943	-2.995529479742089
0.7	0.4	5	-4.983364979214699	-4.992813137681452	-5.003493357658357	-5.012168909294786	-5.032130428107337	-4.925677966438002	-4.660291574312112	-5.00983897761563	-6.265679294068846	-5.435427493369062	-4.662807888341689	-3.8662523394222603	-3.074359404710904	-2.2825963725120744	-1.4849247467472821	-0.7068189842750456	0.6748323423693279	1.1958654658673424	2.0463232861381897	1.6818480071833761	1.4876349181443658	1.2720578878331708	1.0619537786921427	0.8507532622256804	0.6397450744818229	0.42865510094138415	0.21863002108045748	-0.0015383247438194303	-0.08171960018987079	0.59051697145226	0.7461942617225077	1.8563503794466953	1.3274975471953354	1.4395885599917335	1.089962142836697	1.6429472852844214	2.3024281841422862	2.382325121454244	2.690234007448751	3.0644217848138027	2.0696459641118565	2.470765104663542	2.562483508139408	1.9698299195115538	0.3567820929670802	0.3473448331913147	0.7729832796324558
0.3	0.8	5	4.917896248676456	5.092629146417053	5.39637201790778	4.964886435065154	5.253399668036764	5.29412684919545	4.865073049040021	3.4478933846812936	2.4693623454489284	2.005537179230913	0.8582067041270562	0.4773448622959222	-0.3576359751523768	-0.2728242261470797	0.3302452138962195	0.7128465364090033	0.5473587596101765	-0.24824681516901137	0.9616853273182357	1.7067571832110673	3.8735503495282586	3.7359313016387574	3.641890881769143	4.262214125015134	6.168914553829822	5.939421412144313	5.950908728813872	4.104158693667486	3.325018076077683	3.848292087261271	4.233377068108808	3.9750710944920087	3.817402185890444	3.6425436675757084	3.471447724084314	3.3820660288418765	3.9886607318851617	2.2748208079363224	2.920808420428145	2.8394433040587614	1.9433723262223879	2.1082799126196505	2.157166692919674	2.2254836310706736	2.2908399824803354	2.3566398998906095	2.4223760086321704
0.3	0.8	20	0.4591749174923194	0.26701926239762486	0.6059245432628444	0.01722483068434144	-0.22162006357305586	0.46253253902301594	0.1687366838748403	-0.3373480794415826	0.3021448231778976	0.7232710210686406	0.24363333352788175	-0.258070821978464	0.27675663887455926	0.8391517060898224	0.5065307641284136	-0.10374705921005045	0.331679507745406	-0.08349055500494273	-0.8351226499534476	-1.1654330314627828	-1.1193342547788205	-0.8458625138846543	-1.040579473601099	-1.0655208182226374	-1.070586013664098	-1.1088518872309692	-0.5884550685722445	0.10264776848656254	0.47989146822817474	-0.2616138506693204	-0.5403959646704379	-1.2270946461072754	-0.5147109879942917	0.3518853516035563	0.3032338792042424	0.35560670437430986	0.3917997195849665	0.43044378469676303	0.468241267055177	0.5092171848179703	0.5321726152364334	0.692320052302378	0.662899180189811	1.2092019703528223	0.9830000555843128	0.914310611965476	0.6382621180786003
0.1	0.1	10	-0.1327267391649798	-0.7448724935152313	-1.1166232617786704	-0.8331471173248275	-0.6929598359256488	-0.7377087255149917	-0.643342041896986	-1.3506519111479633	-1.3936953293598862	-1.3258779750614877	-1.0989637272852661	-0.9554030012802741	-0.932350870571085	-1.2743047459986059	-1.2062310660471383	-1.2435086342599675	-0.615195394860578	-1.2214897347467115	-0.8209433701555184	-0.9199056245905126	-1.5545179225015033	-1.6193448928024594	-1.2089209600416666	-0.6756621108481511	-2.0203208460917637	-1.3828662938096556	-1.5347770770916043	-0.8030661065379547	-0.1504153286428931	-0.451144124327584	-0.6539397373768026	-1.3238401876989911	-1.3523826836008936	-1.933086259435484	-1.644404883967411	-1.8633902824646782	-2.120368228289962	-2.264101733559187	-2.5608463783908064	-2.524901366279792	-2.899790299985696	-2.2796325256273775	-1.235792799817844	-1.509195606845168	-0.6217772833887523	-0.40535612743657623	-0.9074298119548843
0.3	0.2	10	1.3924411480717112	1.1131418249760117	1.2370400238947212	1.2268590274595823	0.32271587474345154	0.6923261648725401	1.4950330229592907	1.1706589724436895	2.43727647442806	2.976678671214671	3.2110073829652634	2.8574892809082115	2.3407620331354195	2.624531264224956	1.588480590777209	1.927822547553916	1.7378771634027146	1.7232381516999737	1.2573128835850724	1.4769072341144067	1.526721226543188	1.1114199062050716	1.31825456035061	0.861129773374941	0.7298499147510142	0.6100126114653222	0.07755620760046611	0.521321516035897	0.2692549104376951	0.5732095220207611	1.0752410229147245	0.6913031324827585	1.1419164988095787	2.061811490733561	3.083312202659414	3.115862553621099	1.8998272152852422	1.2209725031977285	1.8722725265368467	3.0971133057448554	2.8196220785735164	2.2421163231510235	2.2297113014347616	1.8807307751283702	1.9654906333862812	1.8938008299871	1.3639881753597933
0.5	0.2	10	2.551024543270387	1.9378361968384894	1.7264350065380398	1.8153533377032716	1.1719493762967517	1.1224424096987633	0.8604848004341079	1.2461374065153024	0.9652852288418927	0.645971763669408	0.6185304976988562	0.215297417845548	-0.10675525107991746	0.4735022103027404	0.09889927305877677	-0.35479269633030697	-0.6197132104248908	-0.45865905993392175	-0.13004618833825532	-0.7330187972475954	-0.9848998238353204	-0.7673123447592332	-0.7779091194451979	-0.6553233570765542	-0.7237330399156434	-0.6700436200168269	-0.7619317597076929	-0.5967005838439832	-0.6899937803601688	-0.8043832901442869	-0.7098334491062985	-0.7836608158030742	-1.1408996980236594	-1.2160561815453548	-1.5217765194015982	-1.0114828432707554	-1.212256797699169	-1.4090518301345867	-1.4636019035801269	-1.7181841104948035	-1.3160699447772117	-1.445805894881616	-2.1732328782246952	-1.6872139065861944	-1.6368539969003564	-1.778370234332229	-2.5251986532431516
0.7	0.8	10	-4.711599365466213	-5.065795374448825	-4.772375299224308	-4.74875039535452	-5.035727367825984	-5.414090334708732	-4.824193790231746	-4.952837514887662	-5.054583298807671	-5.690822860628458	-6.500824276188695	-5.8271174228849105	-3.0670325955125435	-2.6501525654097833	-2.425148726388798	-1.9027808970127182	-1.4102367678208196	-0.9142167616167853	-0.4185130999615865	0.0772101078563594	0.5728993877122406	1.0688371370957697	1.5631791348353943	2.067488422155293	2.516113690315237	3.4885623529078487	4.120613067111989	3.436551247571984	2.7893987615011326	1.889227163751741	1.7455987715855201	1.8641686017951855	1.3994264268099386	0.8054104428904196	0.5340035369775507	1.1258926314044118	1.4907071324988834	1.9058622209945355	1.5209350747951476	1.2875143220907717	0.9254875978879085	1.155283880628943	1.2520807766380102	1.158542348754068	1.0176345258627606	0.15405409320960928	1.3126171316314839
0.9	0.4	5	0.8121938016810759	0.6331695508045385	0.4544236661358809	0.27337714758603227	0.10941505724764511	-0.1985468762016609	0.030850245817475752	2.749925671270475	4.359358603244615	5.811083658085153	5.045516460733083	4.817505032027626	4.446742233445505	3.6220135250890877	3.194980391512786	2.6597201602784395	1.9462601104537072	1.8987148221168866	1.0881583050943249	1.100512409231655	1.2197323092016745	1.6355960100009668	1.313245158683344	1.66880857324621	2.0640846701800797	1.82268662813469	1.3830638574779215	1.524887006735895	1.5842007806786569	1.100449562449569	1.5137361071204936	2.2429289406773734	1.73211711143189	1.6287803140996715	1.8214350463375268	2.046090933578782	0.9575731937427463	1.3608682161349037	1.513858461411104	1.7138808743067244	1.4592097028695719	1.314351600930678	1.360758553988589	1.9914660039540735	1.3294994210602766	0.6313508875692406	1.565596940888284
0.7	0.2	20	1.3560351148377947	1.521919032467423	1.6961005588627103	1.8693162710002014	2.0426119902775497	2.2159060211446047	2.389198205806551	2.5624917587900597	2.7357831791165097	2.9090812540294166	3.0823514127725673	3.2557310448012515	3.428873142821402	3.600976714455001	3.817622144757024	4.422390894412459	4.600913613611851	3.954365447349275	3.1905063889341676	2.9982932468882666	3.344889143242213	3.7803848778437157	3.8601815463927522	4.131800543636274	3.846147103647823	3.433952760251344	3.2612458948974705	2.7228002997700855	3.1025172077709016	3.4192568975769575	3.147837082198734	2.8614378944077856	3.0264771429182957	2.922619160942304	3.017624408895145	2.3644972548315195	2.3559948447075527	2.810879283936245	3.427851036274376	2.7733868031310323	2.7203591078320954	2.571670681431101	2.438188978718685	2.4777854086140394	2.766242503799546	3.0425578586608566	3.277494044682257
0.3	0.4	5	2.676858961807639	3.1344925084021895	3.2389761412902516	2.087695528891942	2.1755809955255785	2.460009842605558	3.115097048985035	2.3894424066563147	1.9080927680978732	1.3166343999292707	-0.05152271214986115	-0.9682703557699597	-1.100800207412874	-1.2005999562761502	-1.7341849947721641	-0.40419730091755923	-1.333088379577049	-1.238572109215582	-0.38567483949972825	-0.0658379047525699	0.31028057662585695	0.6766353657571784	1.048119470407272	1.3972498405113072	1.9570487731076724	2.3667441335033317	1.8853513583337929	1.9550280852939323	1.658184682030523	1.1284751549339376	0.6517366649893006	0.6991222455127399	0.6907209160438441	0.6907839393804238	0.6896835702174826	0.6887362640552652	0.6877709517032713	0.6868071467427797	0.6858425287418015	0.6848783808385122	0.6839165462073566	0.6829392005149089	0.6820764888325925	0.6803668144794557	0.6847483887065238	0.6482370890814053	0.949121182628943
0.7	0.1	10	2.0380553256055407	1.998400698486961	2.5845325969437027	2.571431418552038	2.3019282983455014	3.0478786347967173	3.2335397418188165	2.3274115144594703	3.3047617759823567	3.9986323334921536	3.650220857153016	3.550677959198495	3.7470826237855306	3.916653744770315	4.090379538333423	4.2635858347788655	4.4366568687468515	4.610496337172904	4.78244918442708	4.913076937079481	4.221405150779532	3.6103697211847816	2.677538385815069	3.238446067326521	1.9212610308694025	1.5138132350617184	1.482770591593976	1.0876525397529804	0.8425675443845222	1.5572968451522655	1.4078770380359487	1.6047479651648189	2.6934878370076945	0.6014104519260997	1.02386907682218	1.5122417911789796	2.014958639065739	2.512553386022887	3.0230529887271302	3.4554280669433126	4.512277087440523	3.3422133311240856	2.2446353063570825	3.230154098016925	2.13145042579373	1.7822990605344557	0.6989770149536696
0.3	0.1	10
0.1	0.8	20	0.7562301764193791	0.909407492918902	0.8277789476469621	0.4281375573103503	0.22376590201936608	-0.21216066755310692	-0.18185613203255002	-0.19561998166069827	-0.4007495060984212	-0.5084254157138872	-0.04148176901976797	1.0433129509137586	1.1392951610758217	0.6634801692032113	0.6402499462538458	0.4136938058635735	0.7898874774466549	0.6649402264486213	0.534391782188294	0.2867391079288808	-0.041819293012750336	0.31505914611202	1.7775655763342684	3.117000542440195	3.5721549470091674	2.6214320594192486	2.517589205290477	2.1369074040123763	1.7762717720746082	1.4149798196399104	0.6845341361335784	0.4817931506120203	0.032116870275629594	0.06279464381412936	0.5786820741575553	0.2379428578561118	0.07263641015431688	0.44333761096967805	0.16065227779203894	-0.021715236375186464	0.27698068027275724	0.4894193815932937	0.6883727325603246	1.0247808547779016	1.0014303773293562	0.721305049559632	0.45031569998248244
0.3	0.8	20	-1.860245122887747	0.1440429493424631	1.3723803744081806	2.2897867632344315	3.236493621020699	3.1517547884926813	2.8079584829146995	2.110147070633033	1.6499589378773152	2.2808529621284777	2.453784845077138	1.96190722063794	1.2185795163066757	0.6339535403874805	0.7331095845329685	0.9177539528093774	0.21079191875297454	0.06852474682791865	-0.4631958232654938	-0.13829137842330397	0.16482938899640942	0.33246423692364147	0.2395295599545335	0.15255472105799583	-0.4995231340336517	-0.5147459481059826	-0.6931652231750718	-0.5653730541182256	0.36258412516130534	1.362582526799585	1.308087009405483	0.9866584917962484	-0.02444724911798346	-0.1578600921696136	-0.3888246743003094	-1.6365769830330805	-1.6511399529389905	-0.9657504135613237	0.36946195102554213	1.4961760623792344	1.8369373122289971	1.8287790814360392	1.6486965281409454	1.2089285296488015	0.5238330606778732	-0.02582137587941702	-0.5301144949998218
0.7	0.1	20	-3.0374101485773224	-3.1474447664894996	-2.7934350491326683	-2.8831797391854366	-3.1945581239727545	-3.1840150041535367	-3.188811998600343	-3.338064279352011	-4.674753258921527	-5.113324311218136	-4.4665622232760285	-2.8981566512259462	-2.258441497027988	-0.46280694482796036	1.2961672802464363	1.405424459468989	2.5483568227587483	3.994223620731887	4.188421598764791	4.016648163097827	2.8431460692594754	2.160633562332265	2.4121503214084186	2.1026185354410103	1.9250955986525327	1.2480700601140455	1.1191412757527246	0.5546507375103573	0.5161833020538751	0.15176948542547564	0.3395170909989673	0.25991742114959493	0.25271851093269504	0.9472965544495509	1.0362770435362592	0.929186383527707	0.753930345661928	0.7232186721795131	0.6378903256630224	0.3448587387379405	0.039119475020939376	-0.40553888847649944	-0.6946938359532169	-0.7838950852276128	-0.7140018789553579	-1.0522511584740784	-0.9179223985418616
0.3	0.8	10	-1.5199660538688704	-1.019032260575102	-0.5781022213598987	-1.1135801079710461	-2.4698887705334016	-2.632132442008924	-2.0169902788353085	0.35895968994319105	1.059801793563679	1.158771753861643	-0.4587384243403392	0.316472459463327	-0.13461525007808461	0.35585612073691664	0.7927912422780139	0.5777372437831048	0.36745745564223853	0.08415640845167616	-0.22419467604012766	-0.12492023162891996	-0.2761843973625133	-0.9096593747597836	-1.161739739021698	-1.3986884256599126	-1.2966070671273258	-1.7784612109172855	-1.265972873146879	-0.7068991319934241	0.3785223089642358	1.1593915605931642	1.5513179092381932	1.2004276887283254	0.718464008644446	0.508057669920575	0.035970985118822796	-1.3709488464565425	-2.7129579349180517	-2.2712337860950527	-0.563376947754719	1.0978689386374612	1.3890821888820852	1.5410674349428461	0.8562469906177768	0.6272385019667723	0.573494776678487	0.26802058202660817	-0.40014827637946837
0.1	0.8	5	2.399719256438132	2.4884704544123935	3.221462489057373	2.7728011501011167	2.3817898423123154	1.1672641938433799	0.5786537740375337	0.7260137581415336	1.2645345528800647	1.6596201753432354	1.3952228155593787	0.6285239679663164	0.1312899903723661	0.4593240154425473	0.9900899658518654	0.8354038615845241	0.5788507568662453	0.788861608597756	0.7763100405636862	0.6286607789006382	0.3927481357155074	0.47110621199004754	0.6860315870011817	0.8602241944955438	1.0392902275443134	1.217702587518204	1.396196957936553	1.5746727195433294	1.7532075683105859	1.9313731691786131	2.1118425235644622	2.2781521447059703	2.5211887492072123	1.9558072083926987	1.4701183221527288	1.475914518972047	1.136121977591543	1.2223914923177404	0.5962081317717747	0.5274307907958189	0.43136719466558304	0.62520242885887	0.8706253932260921	0.8967896176794596	1.0746491678905414	0.9478520850515082	0.21243234305305236
0.7	0.4	10	-1.1128369021583637	-0.8067016736383437	-0.5329870538219836	-0.7738566673415335	-0.4628868902775878	0.5870453848183956	1.2978708424935093	0.774682377203618	0.4594441757771648	-0.32375370241085477	-1.0303031138311098	-1.018954833904374	-1.7690834111792526	-1.739515438424661	-0.9396250855933772	-0.2970118695567123	-0.30402591107200294	-0.2900817351174112	-0.43413804536231737	-0.3533599352121968	-0.2850501213860497	-0.7416781562719592	-0.8828685763028972	-0.9268618328477203	-0.31783170019544116	0.0705610821428877	0.14565979259916162	-0.8088633882081808	-1.0477136174709472	-0.9149336519979414	-1.2933487431824062	-2.2714567750267634	-3.049643094959251	-1.7359681686766208	-1.0698550373075477	0.18061350057841707	0.3742711566033279	0.7454981436372918	-0.34259386290712257	-0.9949800358167096	-0.9252925277288426	-0.7695696237256868	-1.1459141232050456	-1.8320680019476185	-1.943588509424231	-1.8906820588405964	-1.5124049545443228
0.1	0.8	10	-0.05883549684583045	-0.27736799122416755	1.4334485094781826	2.888958935288528	3.0818862109170055	2.6023795385600152	1.4906499704125054	1.1731635374673033	0.8673665602720462	0.7247680434221451	0.6467796013950675	-0.19090935592896585	-0.47053558930799966	-0.3566867175434396	-0.5675016229189112	0.14963447125651896	0.4532927434258909	0.24395543418413013	-0.16032046147067547	-0.26979828970284814	-0.8088961091055609	-0.14280209342182104	-0.04610213378082051	1.5716588019427036	0.6066518672625705	-0.06058170921760109	-0.3237463775545706	0.004069204571024443	-0.08338305247681888	-0.6718635341707255	-0.9503603708379558	-1.1200263661400527	-1.121574970283362	-1.5666379377327644	-1.3168086773473249	-1.555238501953795	-0.585969997646373	-0.353002907879187	-0.07932740053277598	-0.13562288089218555	0.159267819460851	-0.17105385526869554	-0.1746780419780123	-0.5989361594327249	-1.2321403877647583	-1.1203177639877993	-0.877460466521029
0.3	0.4	20	0.8563777016919545	1.733645804557554	2.181208472271237	2.555849134742928	2.099667679889265	1.5603256698755814	1.4534088387801916	1.7887355886673646	1.1443493230786146	0.9926934561529492	0.7275250744842481	0.89357425426725	1.6568115567773276	2.0416404891304722	1.7170727105230696	1.529257342848183	1.4678639888022502	0.8106174779214257	1.3476503633017956	2.3333690808007077	2.6102229965271277	2.6850088954769546	3.0877754498156804	2.531676310198236	3.063341016166291	2.3822951451591052	1.651656459435742	1.2640846791968698	0.8252635425438513	1.1319628312597132	2.1405357039964343	2.8361245350864124	3.052786889048548	3.2533639223503883	3.0794623115668287	2.76496394214044	2.5897250167395214	2.3083253690194567	1.6071602834747836	1.4236923131625332	1.1120423734913345	1.0844983357774112	1.899521475642885	2.6031167903077943	3.8252759324488324	3.6859975002932686	3.0723175849678483
0.7	0.1	10	0.6676870731793514	0.7523470820063238	0.5690597551160863	0.6834648305149784	0.31684167705330424	0.2248949698640672	0.46758563054613944	0.542197923871953	0.24712735104120043	0.27126666807971844	0.43776736020301144	0.4933658674090964	-0.26488400744786134	-0.19149405530909291	-0.46573928169100043	-0.2680664883860686	0.015276833158168301	0.07772448803126508	-0.1978275882481455	-0.8448165879199934	-1.085963245894419	-0.8068410041467047	-0.817782589832106	-1.1841970685164682	-0.35051298424988886	-0.18384786294748778	0.39980540742745063	-0.0024264443280230807	-0.38357345199175086	-0.9682217469057832	-1.3470468727032312	-1.119392666943213	-1.5274247596314297	-1.2566589966904615	-0.9575019541977667	-0.99585757232704	-0.9499135430180274	-1.2199342062387473	-1.1001957395831283	-1.5322104421599931	-1.68699521674138	-1.3842764253132032	-1.4804135675394008	-1.437141842768753	-1.6606403757960777	-1.8085180948215651	-1.6233467631313516
0.3	0.1	5	-0.011219990442910444	0.8308160920757359	1.7685948934688582	1.6098619167229913	0.9374317575159381	1.5748621115827603	1.3959539374648955	0.8618684311237814	0.5860305624289168	0.3083315576393062	0.1312525149526209	-0.4600011572938598	-0.1570431293994119	1.68001634665616	2.523141003006799	2.910866503465826	3.325635220557089	3.210445549425799	3.313783193687101	2.65020402160323	1.965938336178823	1.680690531406313	1.0164468033906644	1.2283532925196	1.1397972320328051	-0.15814539432868457	-0.03527852959527422	0.886232793287931	1.4550203796436847	2.073987175692153	2.1055669123756644	1.7529366452257875	1.649224023653474	1.2782256091089295	1.193325657771652	1.3015541741136616	0.819079060153669	0.15561574634236308	-0.17721458207900298	0.4275261340884242	0.5269651100560964	0.2633299495598749	0.533133950365368	0.37615674479562244	0.7302727421038213	1.118265815946458	1.1014938809556156
0.5	0.4	20	0.24918053494342018	0.6925674420306223	1.582875689342984	1.7257401296723884	1.775919984628544	0.8681971343577999	0.41100001121236573	-0.113467132031559	0.03402556311274907	0.3984022851917217	0.23208553746782457	0.17294085038528806	0.26069619646743547	1.0305701826415827	0.9529433327658126	0.8710449427775728	1.4120204468858475	1.201292960787768	0.005685719989273252	-0.1401205208699423	0.03332962587531085	0.341946735494318	0.5767314746452712	0.8232591641709917	1.0675553439213985	1.3149447413235436	1.5513596941636223	1.98390347098902	1.7002765929714343	0.9919099934242155	0.8538428114163139	0.9499672265835386	0.5650123829922649	0.22906927928787013	0.1825098569416781	-0.03338177433211342	-0.956456476055564	-0.21422325547942478	-0.3391042322793538	0.80643947568214	1.423342986817019	0.6005713858511115	1.1501998455690625	0.540651642597112	0.8432842814097512	0.29292877843138854	0.002253959895270441
0.3	0.2	10	0.13419464169594164	0.09160045741234057	-0.07269058541176321	-0.13371215550567683	-0.5198568014744467	-0.6467927521606498	0.4342525650707785	0.9158172927559605	1.20852983240475	0.8445357367541959	0.2791880637878137	0.5263820495994906	1.1264352114852585	1.9015547064831537	1.2662206019773663	0.25370596767007214	0.02442964476458087	-0.09986326331841155	0.5070502536204202	0.34313729878238064	-0.11204152035207926	0.25863163493552577	0.5446731539574898	0.7421038688194983	0.7384849056457483	0.38493092512453586	0.30278725060500733	0.08180357744701894	-0.13130702137591754	-0.6558178269955448	-0.9810786557700197	-1.1414507024959875	-0.7485110002325683	0.7202875303466101	0.7174555325231609	0.546175732749191	0.6052904697790495	0.02183939286351233	-0.013565984055745162	-0.17822785708173683	-0.3551964212082055	-0.31383600021882785	0.06297744792870219	0.27981213528906324	0.5271125150993328	0.7183347308961743	0.44274425603234135
0.5	0.4	10	-2.4795956873304874	-0.6608638817330643	0.4727241107391791	1.6008547654039518	2.606853618645829	2.327278338241726	2.1347774618156166	1.4866078016453628	1.4340283628707624	1.3162086726345876	1.0838143081689395	0.700927930030403	1.3352563183753432	0.7147192593887866	0.5205323115808085	-0.25065926905902813	-0.40145550959010734	-0.30342105744934145	-0.1514847171366398	-0.32786659509007166	-0.024472938812309053	0.18376849217222002	0.5695590886147102	0.6053127574922996	0.19619450670943195	0.22792121299728763	1.235685058768368	1.6543396488002884	1.4458668457878758	1.217144095569111	1.136854116020956	1.0062180474522364	0.2535389663580645	0.011640848480354293	-0.5552849382285245	-0.6706414525355768	0.5743330936273736	-0.02415944841312978	1.2209036442594794	0.9540176206216415	1.044093268667794	0.7256868769072611	0.41030782763805007	0.725548061757209	0.2102223402839627	0.18865364243971783	0.3318300978021256
0.5	0.8	5	-1.6341219594621919	-2.3064809978640284	-1.8161133366743343	-1.458958826636291	-1.9940779076070925	-2.460467607977435	-2.8686779912895304	-2.0568256418183637	-0.7841177491972928	0.30397811899830174	0.0884469291850678	-0.12287633862173664	-0.8085729728859832	-0.24778813534329913	0.026473924166552365	-0.14284679408645218	-0.16451685964425167	0.1625669113069108	-0.35182629604129545	-0.4325245007667462	0.9925357829909842	2.2274267494584024	2.1458582344814516	2.176836271633306	1.5359836931178137	1.5193640463937612	2.3388423914101537	2.589371445352768	2.0715990729878087	1.2338511864281116	0.6742217848312464	0.2966302967253682	0.2622264729784547	-0.6403329556582236	-0.7094646195877772	0.283353587043365	0.3365021114040445	-0.6463584165768594	-0.264416627929279	0.5533849722463628	1.308359691782357	1.1803544710795393	1.9899157211553273	2.107079192672643	1.3345874703070848	1.0713480495178231	0.8216928737593321
0.7	0.2	20	1.1665058779271789	0.5675413882563731	0.4875026847896038	0.8055789344220443	1.7558105873609264	2.8818775223464286	2.3253970067048186	2.4655262339561403	2.0919535815731223	1.974809011001284	1.5302313150504574	1.1253966841460112	0.26572290110175345	-0.04665651541507998	0.5775432990961065	1.0827412855189067	0.37702801665029995	-0.595962064126681	-0.7605523102507874	0.998424302035346	1.1557568037860193	-0.2525573742509408	-0.08021156619433611	0.790467761943944	0.4933584176763901	1.2353321269141304	1.191674236534567	0.8583710453305713	0.5623250449970385	0.23782226267816498	1.02949951505623	1.2450509991171685	0.9742326797338734	0.9477059237504761	0.5262200808292761	0.415167324125818	-0.061738443223916306	-0.4212827425555332	0.21182064352271368	0.7038184717549711	0.06388697961784828	0.9344805847876074	0.6792332701410686	0.08185981780347618	0.4864294566628615	-0.03981689995603688	-0.39478347395362334
0.1	0.2	10	1.0569320674466098	1.3285015060460523	0.2920855070943702	0.22273518614632337	0.4453303808566318	1.0710132928511626	1.36422863703946	1.6252794252483653	1.901370019289331	1.3141378987305359	0.8749405605502716	0.9638774374249266	0.8912855176838548	0.7745151255904261	0.49588881371103355	0.3630901063704499	0.47869181075360245	0.39318275626563093	0.11572648106015038	0.03667933017203495	-0.07701121511210829	-0.3549185017430574	-0.7101765822043973	-0.31000398615113056	-0.0428713777863976	-0.015200244468431379	0.17179680712236234	0.49952694134771036	0.0644302321396708	-0.07804670824809534	-0.4420251862980109	-0.9794058806362642	-1.4526706436342067	-0.7551905949327988	0.17088473179973107	0.8392970221361509	0.8725969110835763	0.3506271539547754	-0.2594098805459737	-0.062239153830503824	-0.6629609160778216	-0.7803248648118029	-0.9540758450674502	-0.7671085265784257	0.23052702306839024	0.013947387743911577	-0.9950682242768352
0.9	0.1	5	-1.3921966269978583	-0.9827029512934047	0.22728445406316666	0.45619474346361244	0.2489340756370666	0.47358812888437285	0.7390675111318075	-0.08274232472332699	-0.16512305094060764	-0.23150510860850204	-0.5919827152775525	-0.7414022322161742	-0.7835985886095642	-0.12712903059838254	0.08911304179224544	0.5868011645202102	0.012743702094340392	-0.1446708488093975	-0.602545170671803	-0.30423223823540013	-0.674851685653735	-1.0989056625910791	-1.0424058742172804	-0.08580118628366051	0.5274442414975482	0.22490965302540644	0.26312305728905017	0.2845293206328847	0.26560593285611844	0.22865223543533375	-0.4387341801289324	0.04719465153966951	0.808165464437181	0.4358526976768786	0.055022731555467885	-0.26288339908971636	-0.5154466691063107	-0.5782895031013311	-0.6085350456150138	-0.7806511134015324	-1.1659615063693138	-1.4147551390410484	-1.068470326943114	-0.7548864037201923	-0.8766366211402072	-1.0842521083087604	-1.0498421868355194
0.9	0.2	10	4.486866994428311	3.988615981101333	3.52693320681027	3.4110748266970745	2.9368517815873503	2.9022529580885816	2.7704174140437914	2.6084678342714227	2.6238280888239274	2.6985189148749527	2.0599720707721474	1.9512546286839694	2.567997050982555	3.353854945966674	3.4730583566677637	3.6643925687764636	3.255875076866971	3.1562016953858176	3.339928958156918	2.6866903644729803	3.0127214052953093	2.2394451527006822	2.3876521421423575	3.5599990828158354	3.6572791400698605	3.5101647550121697	4.2485361278696985	3.5319961036563114	3.420890520000512	2.812949766927858	2.456732549498369	2.3997555942286652	2.3104202649109027	2.4226850148731103	2.5672220669263055	2.2333662593929233	2.7677530668049855	3.9770603548766985	3.9126795965549803	3.72486502749598	3.5242029700128796	3.3326121478376933	2.8319567126654306	2.499312395033087	2.8004651905033597	2.8588934467175875	2.668745356548058
0.1	0.1	20	0.49954805691237425	-0.01657444170668043	-0.3543045143350838	-0.3416039355017091	-0.194537554571113	-0.2703835599610329	-0.12049815837009703	0.15154543921312325	-0.2327667401930853	-0.5138257631150225	-0.6476717848372289	-1.279816785767565	-0.49856159341699424	0.973359891277525	1.9625500361691337	2.3542219032580647	2.5050275479443798	1.8775421575296747	1.4699442435667294	1.282302001618504	0.626267667054293	0.6066635546403916	0.8309246904633483	1.2752392852832202	0.9787185597480175	0.13540404467784128	0.20504456837275598	0.43134060024225107	0.49512593956437456	0.0205874440849243	-0.250358540320633	-0.05214620866371433	-0.5943903086096327	-1.1927377945289521	-1.0400121307898615	-0.797180909936344	-0.6426228395985305	-0.14815986233142553	0.09425128559618656	0.4805606942349385	0.0287639327740834	-0.07719239654701937	0.08727511927926912	0.17382510605030177	0.37671767385656096	0.007347140038902467	-0.48250508122256974
0.5	0.1	20	0.49342080019792434	0.4679784307850525	0.38608520471264285	0.3678548423158219	-0.05045298928045838	-1.521855402376957	-0.24117130357446115	2.2230048098156914	4.241667876449313	5.281597217793646	3.036935211220154	2.909389399066825	2.4735837744993177	1.8489096854373486	1.3122554702496814	1.6318703359282836	1.1816746695033942	0.673498472596421	0.3703821021642568	1.0020040669649148	0.7589658300892239	0.30171721521847417	0.7523909185051565	0.7712515444730172	1.1034163396316359	0.6389974110771135	0.3593206864883314	0.7246046071206962	1.5873218114709573	1.227838331268913	1.0098510359248962	0.6658280696006074	0.12817815697512458	0.2607363749553713	0.3797322848097906	-0.11803216903408043	-0.19991966050810106	-0.5692975242714482	-0.6322127403791029	0.836383661732043	2.5512158206525157	3.474269199118339	3.2466081377772724	2.620124284871224	1.5405293909309279	0.599062509571624	0.5947319418560255
0.5	0.8	10	2.405375608631971	2.554545569499396	2.9018866779775294	3.7631293346231445	3.6474936665263016	2.7430861420514105	2.6328858978329635	1.9616356563520299	1.898912263583881	1.8269073599805097	1.3376148269953916	0.9664032518576704	1.0754367884659501	0.6119328319487778	0.2787004603021046	0.7069775439602495	1.3327655872351016	1.2680988819888768	0.64346892259924	0.5598876155989956	0.801270305674862	1.2111691106032936	1.663072987723396	1.3466212366444807	1.0218143670473125	0.9736135983808083	0.7532032483799611	0.7149556624453055	0.4628195606047427	0.4143095441992557	0.17564704298897027	0.27108274937621957	0.17462216277017717	-0.3999452257131111	0.18021696792813202	0.43062049833598337	0.1906481530287607	-0.41038764556098783	-0.35960655271343	-0.39144248648206315	-0.6700866167198711	-0.9512225124525742	-1.5394888070987065	-1.7853451464482362	-0.19978066526051919	0.8285386083395991	1.6148502613938973
0.7	0.1	5	2.192684285655403	1.7852862291268679	1.6584098388535438	1.6640382553378288	0.5704083961247761	0.9164028490679783	0.6668151655504175	0.8860377099786803	0.43053005935348665	0.4282433159571042	0.47078092278924544	0.26844379760723314	0.3365670045598108	0.48137755884135913	0.2386651078028308	-0.03836440510167449	0.2680571044854787	0.76799972245108	0.38963069396250205	-0.32099072232986714	0.6844599549471724	1.8922777349422688	2.8064487477232802	2.5185701300154335	1.8417610845915107	1.6099416865862395	1.4442294724752145	0.9367671061688583	1.0148285357885243	1.0161912994183098	0.9838870438712064	0.9513460934960705	1.0323780208103557	0.6624944689984886	0.6520651383030582	1.143732417458267	0.9754443510806823	0.6688512362209025	0.47906511726748136	0.4979561891990869	0.8122402766970254	0.4574681830948606	0.6160672613792428	0.34895066992019963	-0.20481414672453013	-0.3925172455092252	-0.21966750334271978
0.9	0.4	10	0.5394651225387435	0.6869989457388641	0.29201889346514065	0.3937963659963515	-0.04367663578759107	-0.4993547727670773	-0.3975281940109028	-0.6926339538067054	-0.7450429356047579	-1.3922294397034136	-1.480428518461494	-1.5896304196351423	-1.246536626976777	-1.4759919290716255	-1.6207121633274255	-1.3804861530218773	-1.4526253724743157	-1.4804776228875483	-1.4246332472252448	-1.4314466099129532	-1.1648300160397014	-0.398855590683624	0.7702529185630027	1.1206051826426915	0.6174904130492536	0.41266152751528296	0.25785582792684636	0.3218070052215154	-0.312771917373297	-0.01053646147698828	-1.0233150767194985	-1.3606572473184428	-1.1835615700952076	-1.1655770774488161	-1.4046392038837894	-0.9875154222645648	0.2690631722568071	0.32111243936799383	-0.33233595881374356	-0.7994336728853852	-0.7275475552994664	-0.9097613224184897	-0.9080539707197488	-0.704078492034057	-0.801400918217297	-1.6409079123478705	-1.3042252357402049
0.9	0.2	20	0.3591027930075654	0.6407107538024377	0.40045522029926417	0.7939204006803067	1.1866089429250906	1.050685371390756	1.4099584356714843	1.7433201409016021	1.8634274863591145	1.4745659933904847	1.1222334334543262	0.7547057357759712	0.6670144656676342	1.0920301635659087	1.0987210431042485	0.765045596047699	0.765978376462428	1.4699839474623957	1.2599447448002792	1.2316948692420908	1.085136535355531	0.6333051263872846	0.5128687944793597	1.026852041476161	0.9144328811391205	1.0484326406129867	1.146241120452487	0.44265161700117517	0.20589998797868247	0.4094151781697519	0.2324901052344046	-0.12376152756291958	-0.0066000456291561704	-0.09920981178539989	-0.2915914064037821	-0.11879279426617018	-0.4760841274881784	-0.25147215602942197	0.06761353430076156	1.2523511111185428	1.3155366720872053	1.3816423458530807	1.305570932172202	0.5372081222257918	-0.11394643705688168	-0.21878233911223788	-0.6772275186897474
0.7	0.2	10	0.9507652490629255	0.5461961122318968	0.544967461568632	0.26064799498874436	0.324239454797592	0.18973905522904033	0.6263699032968475	1.4565161184837052	1.5983073575134341	1.250267082323603	1.1322278189486923	0.7619828134750435	0.6647422520599804	0.6888043270365642	0.33444895550077547	0.4075400168444503	-1.157377168594465	-1.1985424071427815	-0.15823985308573185	1.5250635476476333	2.8312125504939587	2.719431602936581	2.8469508503859515	2.8436948001579054	2.4602228197120297	1.7041514584113884	1.127147009218291	0.6823507159759146	0.7723679787096387	0.2726025759754691	0.23943013869747176	0.23126184525287385	0.5397283788024652	0.3835708525243291	0.36313519661710814	0.5986963041339095	0.35377836077203995	0.08084103339839999	0.04790958422972835	-0.05802086308497678	0.17162846396250586	-0.04738919147879983	0.10393718375726735	0.04067005699528181	-0.3422467622556695	-0.44982017840057154	-0.6059880015347545
0.9	0.1	10	-0.5461549075318572	-0.7398293257472375	-0.3339095470116291	0.8844815586527801	1.743382741784714	1.6852587044022869	0.6236959627574521	0.6051341805560639	1.019740615169198	0.7637029257991372	1.5486501998845057	1.030170699152663	0.47190185434467935	0.618197720353237	0.2809881956184199	0.36556107993881426	0.06830705513151258	0.10050969612365179	0.08191604765156058	-0.8737872723198734	-1.285249089104326	-0.14776586517318435	1.0600684859261662	2.4585983728053407	2.959376378259492	2.96993600351675	2.5350800083650995	1.785839043372306	1.36215966400772	0.7677808719071066	0.7999032270996622	0.30559319946840446	0.7240978779819613	0.247530855262184	0.28545089368475374	-0.2043616130726349	-0.44821607038173283	-0.03801289258859697	0.2617483341607709	0.49999284188892545	0.2763266553640449	-0.06488705062683664	-0.29049228674662686	0.11370969831693856	0.5607646424559931	1.3127732975490574	1.6252747326106771
0.9	0.8	5	4.280229800002601	4.27491159902327	4.154254913028254	4.402050517904968	4.448563076357786	4.149453142895922	3.966151171935408	3.799940916105072	3.704923039058926	3.731351861104784	3.9758062291001437	4.329209831118831	4.576599230992031	4.8677733168657795	4.555239084522725	5.071093317072339	4.716692490175234	4.522810388165311	4.6161197449488185	4.596954293643051	4.173378907554792	4.1848388627647495	4.07839112756966	3.5405815977185	4.450741491874567	5.5328036693620675	5.6940964766636455	5.8866161250578415	5.933727086432938	5.211081416059216	5.063989470788329	4.620029567332409	4.065641580798015	3.9664388690664367	3.7833315585786806	4.277636590676394	5.010025893954065	5.390126597648262	5.184720453930694	5.35766349257085	4.780977626779261	4.104585120027252	4.23205940154125	4.377800443252639	3.8276022405373027	3.3865818716627984	3.3724358549663123
0.3	0.4	5	0.49786735797937354	-0.4967427662867152	0.10808622103812127	-0.0677654734365376	0.08795461089826517	-0.45491090103554654	0.4271990603493947	1.066141600590683	1.4498082572155226	1.1951455776943192	0.9715149329598347	-0.08839118169856874	-0.422680572091906	-1.4316182062253233	0.43071457992493833	1.6933540237302367	2.47734551958618	2.1403668797450877	1.5226437371958923	1.5622403219906573	1.1716673779339288	1.533808631984897	1.2399269224333835	0.4977644490918607	0.7080413816394184	0.9849394723763396	0.6855168914408836	0.40442489677685955	0.5320434250777879	-0.16748631831536898	0.3327911719038923	1.6488695324770646	2.6381523744868645	2.79230360818525	1.7585199056929213	1.7735324141633413	1.6372620571182495	1.1090077636715279	0.5724105637356445	0.5044827367979821	0.3332340781302463	0.5672172290653634	0.5768018119378979	0.7349368358717783	0.567764083875673	0.49835619973892165	0.6281410931464677
0.9	0.4	20	0.6671589063699201	0.6097902170499765	0.39164561805581855	0.5722797327587585	0.6938420629307842	0.6051262145756766	0.27000685219522325	-0.2926337698487629	-0.5659828121603709	0.57566734247807	1.7366096630770897	1.8117421911404819	1.565919103481221	1.4976307494412282	0.7965297413054486	0.3681411399865908	0.38926369480854817	0.49858658592214056	-0.025311225597505427	-0.15830441994160083	-0.40999627144145734	-0.2365792859999516	-0.4611921201756246	-0.7712766500099235	-0.01362940212190722	0.12742078727416128	0.7811655758594895	-0.8681802718413394	-1.0082707716848915	0.04723949668301941	1.780170048867177	3.580253711310988	3.9652992511631737	4.353140563241496	3.6438125135274504	3.2368231043297584	2.416115397094984	1.9796885291368227	1.500290327401629	0.7588626398530636	0.0769319598187792	-0.17914672519071928	0.8427464960213058	1.7782204337375873	1.9193836573745244	1.6909783936509228	1.4623514646286253
0.5	0.2	10	1.7118302272304646	1.1885989722838275	0.4829639534333836	0.36749192847182144	0.31620314450164244	0.4051385672688639	0.47223526809155203	0.5537463503857509	0.4837143669662254	0.46106471455203746	-0.13033432433398673	-0.5530069927757637	-0.20745295232040917	-0.24075255467633383	-0.514811237569134	0.20572413400159917	-1.4088062477390508	-2.5182183887896343	-0.49325600351282617	1.737561262198895	1.869353719172139	2.251493742302614	2.163439693932432	1.6458267046726718	0.7020240063516354	0.8791030243051239	1.029630773835379	0.7571563567764343	0.5193921756570319	0.408655172996518	0.20797202196041553	0.23827169700260242	0.2772511541395062	0.3285319142431149	0.4369983725862454	-0.11693350098046551	-0.0880979175857135	-0.0440153192421775	-0.7666114218441038	0.319514320602309	1.2736736966265312	1.74268050901604	1.2579755799808936	0.4087921196001645	-0.200154175361547	-0.32801759095454486	-0.37306180281819934
0.9	0.1	20	-4.454173697066466	-3.9604009129226085	-4.263609452541544	-4.739821389133311	-5.433727760824922	-5.53016855601426	-5.694347344783978	-5.440782108716789	-5.443915466966246	-5.9861821711973136	-6.431145896111488	-6.370802790399381	-6.770585245381341	-5.946892467898394	-5.111632578244752	-3.6880561484799017	-2.335560474062845	-2.3499162286914697	-2.6329970451626394	-3.436705225129103	-3.3410466957733433	-3.6083574385903603	-4.301805947024249	-4.501649118863185	-3.8409908286947427	-3.528934821314479	-2.8903659978904983	-2.2704596316622485	0.6792810181556064	2.3937688966004913	3.7438777557727434	3.9678787244330067	3.735904221501343	4.847221194712418	5.608713794405588	6.556443740736313	6.277459623724056	5.774082678891247	4.6411304546963095	4.129299452235287	3.188484903478937	2.5036744535466227	2.077283813548817	1.8281702243481845	1.4030744809821982	1.3110332713413158	0.8120289070272833
0.7	0.8	5	-11.720135238513706	-11.132370975932758	-11.767523925736526	-12.646751548085845	-13.285169663537403	-12.495001632725035	-13.002134292723326	-14.716062788487008	-14.870764320752542	-14.949097964131283	-14.504447325789073	-14.690869385630322	-14.388767076440132	-14.07917627843031	-12.647405148254308	-12.534245807697133	-13.361603627185858	-11.880838720224304	-12.592133440945886	-12.804779796041387	-13.752639168454564	-13.386964869657646	-12.983176117283435	-12.846932348431423	-11.651840678299195	-9.822649959460193	-9.20933426054492	-7.604442857895677	-3.82525658978021	-1.304476346572315	0.14466046568820445	0.7136612218438216	0.5673892635129647	0.647760368717698	1.4596570286610557	0.2733608648235588	-0.21180991945792016	-0.5486783512200901	-1.2004979196777867	-2.0100431945890733	-2.910706731689146	-3.6474905887401974	-3.2417235483400333	-0.41888947459499093	1.2465988166454167	2.2068816923016072	2.6350586666645768
0.9	0.4	5	-0.19359242700033974	-0.7380145831578204	-1.0624568814524338	-1.512488811638164	-2.0292573693153173	-2.2312580893130587	-2.1775942929215404	-1.6565837900665343	-1.3041544275156696	-1.5040425231760963	-1.7616899885040453	-1.8050616991213104	-2.986658208376639	-2.9004761974079685	-1.7276347152997147	-0.20485807959975944	0.9132482149073553	0.9241948330296594	0.7678678099550638	0.26936220266343014	-0.3425171648358116	-0.8949983311791101	-0.8811130740671587	-1.1239464309887524	-2.1125273561745104	-2.0574218964806903	-1.5122504622425907	-1.312093298742397	-1.1993748382471523	-1.6766928964595138	-1.4993832888492733	-1.2515004711571294	-1.6130887337714768	-1.999252039381716	-2.5727813888664315	-1.9978263067663136	-1.7888176689309745	-1.4580390390305809	-2.2017291419589924	-2.306701077037914	-2.540119156009183	-3.0338409483532303	-3.0890811484177334	-2.942881399654425	-2.8718552282314107	-2.658276793064914	-2.9075864819665327
0.1	0.1	10	0.925268035799732	0.45351044146900676	0.7587359390791306	0.8137169370230879	0.8056915853392184	0.5743475141219534	0.2752354889182129	0.8420503916214841	1.138570276562291	1.8564416980198644	2.1472449846731365	1.4729087406133772	2.0232610404417386	1.5203009467099946	1.668177381822531	1.2014642930762562	1.011878628082897	0.4958585697848008	0.5787029735579523	-0.10121806023089164	-0.17169122910584633	-0.18217450968751336	0.3021329860205668	0.8628893225034346	1.044309840937629	1.4240128081072214	0.6533133877544799	1.1578877735217503	0.619014455139677	-0.16453353918204527	-0.6598193093751377	-0.014682588968170762	2.8260295248873746	3.6441121879611984	4.720718830139987	4.5458708420971305	3.6224042798665437	2.1469630539419455	2.344438537092884	2.16066825970762	1.8127569477353802	2.0917355926846426	1.824032053783725	1.2813476481431394	1.0307695106419033	1.0895067545795882	1.0100583091852542
0.3	0.8	5	-3.3230361258010674	-3.15360733299768	-3.238603127618731	-3.6196255504714685	-4.134064181818744	-4.197657969006315	-4.166030637454369	-4.227602669809656	-4.288253240545004	-4.288866325127287	-4.390297720075509	-4.657539882489658	-4.85171247709215	-4.88028545033545	-4.479440245678703	-4.5971098167565145	-4.495724534193471	-4.171504573324498	-4.70405637113754	-4.790134127876243	-5.422905450131296	-5.633217086985226	-4.7670443448898965	-3.4179226662745634	-2.8491718656915452	-3.0099910315602756	-2.6682803221881812	-2.967270876527735	-4.1544615935419245	-3.7698405781612223	-4.0708039518204515	-4.037548919404273	-4.748318858278196	-4.613609266133139	-4.312285916329557	-4.506634756274337	-4.690674089918801	-4.645145733527215	-4.629630895684258	-4.138305174483378	-4.482862809105342	-4.621774390398798	-4.654560353787787	-4.513107719485177	-4.845700982092694	-4.786909295936667	-5.043749234667146
0.3	0.4	10	2.5145491230693864	1.9988391215350276	1.6110130603701123	1.5483680438617	1.6331559590844336	1.1005186066555552	0.07718226415360618	-0.4170385921076871	-0.07002070609192401	-0.13228160935065603	-0.35501352892913474	-0.3813896387349729	-0.04319124681174458	0.13475344640534104	0.03254386999050496	-0.5753528646991981	-0.5873534696089706	1.1489457191150905	2.166088234225228	2.570026546486929	1.6865138747104425	2.15949306172773	2.042696940445822	1.65311730155193	1.044009600168451	0.21972362083209873	0.27261256296553427	0.9288563546533197	0.789044059873973	1.080146105744575	1.0449505485990471	1.1259416453625448	0.930067416766093	0.9345317027332527	0.3945524423672424	0.19634948438691424	-0.4720805006175084	-0.18440810356415227	0.15581394029277362	0.5280212565419475	1.0838474136380967	1.2144305080909845	1.408779092964295	1.2864791608885469	0.9193503590461773	0.9751722029846519	0.6394079913312538
0.7	0.4	20	-7.787206927383991	-7.253920942785129	-6.8130281694533465	-6.600326600132377	-6.9539095683435335	-7.137202344230062	-7.525019933832752	-7.6568867636397755	-7.718737313175751	-6.73089144292932	-6.1835928269602505	-5.8126405294233905	-6.357360783997677	-6.783591165549964	-6.914638578489388	-6.847757044444677	-6.722624941952603	-6.84760689086788	-7.293429858149878	-7.623928230709339	-7.597271257890455	-7.8861677573249835	-8.17603481793077	-8.077535880341856	-7.449044536994734	-8.022191335709607	-6.4085344273212	-3.3784233142879003	-0.6482985446348266	1.9518760304254954	2.075960925972609	1.3243366381748416	0.5301683341049994	0.054717953570303735	-0.013690658189887017	-0.6167923563271245	-0.16110329313720229	-0.2978658057477759	-0.5064845836162704	-0.7699347126758056	-1.0036478854754165	-0.7017934327742239	-1.011563357155353	-0.863854902256179	-1.3502571988047833	-1.1461932001345332	-1.3523688791487274
0.7	0.8	10	0.5349207409497438	-0.2185559441189895	-0.25470037822005054	-0.17168073492342728	-0.38763179720746166	-0.7649017379210221	-1.9900252327255288	-1.3135577510076644	0.47730287711942765	2.077033158983113	2.941677946315707	1.7182853688270256	1.5472020642634874	1.1688011259376196	0.8787707232429085	0.8446442019702829	0.4222661126540146	-0.28980309771222323	-0.938946020488558	0.31427702163991	0.5396307086224539	0.5064153932979139	0.09426806190748493	-0.5305134701207663	-0.8889484289576188	0.06004876676129811	0.9606409419319704	1.017681998420187	1.7179775752994715	2.148580467635327	2.4962518864744823	2.5207751907866367	1.216266563662586	0.5919830323291393	0.19250405383031932	0.13341602930810836	0.3940566266735033	-0.1281742558951322	-0.4481479727479325	-0.37712043245120697	-0.10349435676297958	0.5909629716625915	-0.6051776941521041	-0.7067784506482724	-0.649968751441591	-0.39252111970046144	-0.3061063271936888
0.3	0.1	20	-0.15380750759504735	-0.019945478579614928	0.6118792307474763	0.4770833307850637	0.2727738531771138	-0.07525835807645365	-0.2540109888509363	-0.6161472174373728	-0.7631195998555	-0.055843702776499526	1.1520398960764595	2.805606118385853	2.350900401692172	2.0684582575342176	1.3976340152534164	1.0849598911499072	0.5602081140276738	0.5578233494620548	0.18524358320586032	0.45290853431581013	0.4328654858562402	-0.2416889416413568	0.0645846269050594	0.2684815016651072	-0.0534333089284047	-0.22114683969314797	-0.2971663903812214	-0.12220801196686182	1.6607606150027294	2.0351180211550712	1.8177143221963092	1.2931252994855669	1.6487159225725208	1.1332261474201317	0.42481045684985475	-0.05295572956040928	0.14564756729396322	0.04709835570588439	-0.4293150934593086	-0.14901929012414428	-0.055875936623209554	-0.04827069622626823	-0.42937635692760523	-0.5594755704556178	-0.5647170468785561	-0.7318697931801523	-0.7251087960053155
0.1	0.4	5	-0.032283281027289945	-0.35439267199402025	-0.05286267777155729	-0.03592030147241587	-1.18198949349825	-0.7154718535951332	-0.7005451655238772	-1.1671785300129187	-1.6350286075644078	-1.3929976224580827	-1.5386049478656076	-1.608529819509684	-1.7735548399482184	-2.4549731764470692	-1.4830795939515156	-0.24077971147107746	0.9358218847523716	0.10143117116248845	0.07701445860728029	-0.7843174859349205	-0.6275385495002013	-1.068807193463428	-2.2676967790337414	-1.3398577400188714	-0.3754224889294875	1.116531525477214	1.755060872974198	1.7562971156214502	1.6473960243606456	1.274783877670913	0.9452783506259834	0.7966565145665783	0.06868773082122459	0.14900693435772894	0.10418630112650362	-0.4830009502086483	-0.7600221704290249	-1.5562999937652648	-1.9861319594508444	-1.5253167320230432	-1.9809293043687433	-1.9439664255426692	-2.8087781839305848	-1.3027964754132313	0.3662335721335097	1.7276133989397664	2.539202748323376
0.1	0.4	10	-0.8862746087358317	-1.0693619865703994	-1.3085521759863212	-1.553240585498287	-1.102607094563922	-1.4675930110859383	-1.5981884569879554	-1.7461715496735906	-1.4293079480062403	-1.2015232467987857	-1.1581533815069491	-1.6242848514929449	-1.546193845781076	-0.5953762700104903	-0.8110402572057609	-1.58988088295159	-1.568259742749433	-1.4899936037518273	-1.4776349971146914	-1.202522854373953	-0.1603357692626446	0.1509155069471575	0.7307454509451645	0.7249046593224193	0.5197763676109588	0.5005939253895377	-0.010520305746211989	-0.7045814927031699	-1.5468123043070108	-1.7777832654186199	-1.2473027259903802	-0.3152182892961548	0.6292076141908467	1.2190213617078456	1.1785983468943186	0.8915033358588005	0.5682897028242593	0.04807421533733702	-0.030014753519267856	-0.7357278692059595	-0.5044347734928465	-0.4904359066753443	-0.8506730978265011	-1.2408643157608878	-1.4154600991111437	-0.4419141498645871	-0.19481454277934063
0.7	0.4	5	0.32710921089625344	0.7146867151161871	0.7429073566089812	1.2916262692023963	0.0028265344794675684	-0.5141549329424464	0.6074100011842631	2.7534515520537894	3.3275377478895365	4.674273320384131	4.261008133322861	3.5399277853462365	2.957781376630436	2.209322804968423	1.479289559022348	1.60307382402398	1.5120549732845063	1.2997146625681353	0.8902859834482939	0.5385184076690308	0.5030311490559711	0.3415817297289294	0.6152855398640327	0.5076155500020718	0.692011239038024	0.2943931038078915	0.33346350086465293	0.52954599196012	0.5691714122083056	0.827604077035744	0.6896275677642336	0.8365593948743566	0.7660630941370243	1.095891605401306	1.2827095388777536	0.927078536701373	0.48748419495893813	0.6473453033945731	0.4918993824809377	-0.10725754455864944	-0.10430378531641793	-0.040247709754993366	-0.18416886131750232	-0.2659064512456979	-0.36811182312486324	-0.9494586299655055	-0.9407840275000154
0.3	0.2	20	-0.8625019468559572	-1.0085934836475587	-1.13293215430393	-1.600854627617494	-2.117100410525822	-2.4719988458913917	-2.557049658641418	-2.738465320282529	-2.4391316577243174	-2.212176503503258	-2.1311954171733305	-2.079838112770716	-2.3932351849738467	-2.2097796919566264	-2.0123797908416066	-1.8417730769193383	-1.8557620830073205	-1.1958519180725062	-0.39303555500056575	0.4534720231362428	0.8673264670000549	0.6996719221468481	-0.13803133280390512	-1.1340989639180208	-1.7830654794194771	-1.3274992547017206	-0.9956837201080049	-1.1515103620931626	-1.3232399679207845	-1.4219387178744114	-1.708728035991328	-1.3539374949953213	-1.5665093437820445	-1.8626308395514286	-1.7885669496352108	-1.4820161652588695	-1.8706810679975945	-2.201268272563368	-2.173931528199134	-1.891272495848284	-1.511205345161116	-0.9191973843307153	-0.3359079788691588	-0.531540294928945	-0.9534373314713918	-1.7027882488328032	-1.4728211675567309
0.5	0.2	5	3.8700558802569134	4.08919258471785	4.56080530276553	4.392413497201659	3.7515506542728474	3.1669797995176623	2.3896831792440167	2.209930549375926	1.621302249825277	1.3107596624663387	1.1061750621711042	1.1584173434721805	0.7095603977422797	0.8318934122753205	0.6663722480622454	0.5365422938180586	0.5916272137622656	0.4826069405400375	0.21969376366450888	0.3174931026967158	0.3892240996004688	0.4701589192578126	0.5007483166934605	0.5204103144306913	0.15438437342820066	0.18745244562890662	0.14679594993994272	-0.3860185816143371	-0.47124696721215287	-0.15675407626916638	0.716442867023261	1.4645744817940312	1.4652861536883677	1.3318417323978764	0.6507143183182649	0.44836095257402064	0.7193266206021889	0.9373273325645073	1.2763594955046784	-0.1987423015243337	-1.1330690757241797	0.12806089495386175	1.8481011383115487	3.9836879485672654	4.338565832004775	4.030150982075696	3.1338487082237805
0.7	0.2	5	2.576181365643734	2.3898482261852507	2.5280185856719157	2.500067459868049	2.522242971696599	2.043207541940461	1.7364083932397705	1.417295042642067	1.3262235117339287	1.44274282261415	1.4476918416154518	1.8482782330261642	1.9776287035635391	2.004439897455157	1.761865595007393	1.8060695942216682	1.1108254927232508	1.1333583356297936	1.0477789456879236	1.0948112889068113	1.2076317822633484	1.21407057915863	1.037306972355779	0.8446191692177791	0.946259572953366	0.6950067089668153	0.7429589012198505	0.573187153479509	0.6217672269558392	-1.5641947820143969	-4.137253170076676	-2.4415481159074943	-0.28372768760122824	1.6305775224277568	3.1971304525700504	3.522693904183768	4.146845683805125	3.5387056572465525	2.5270058554845605	2.272951938788438	2.6312324424418563	2.342648165694712	1.814097054163426	1.2691154134917042	1.8212718479916674	1.8319663988594073	2.2054346258134245
0.5	0.8	20	0.14493872046108436	-0.052556232552547044	0.05800142432686073	-0.11003822442749822	-0.9870549693285255	-0.47716081438824176	-0.7613470718746385	-1.1847720378566606	-1.2147428575929382	-1.5071657144200827	-1.822757509325271	-1.6849395158276366	-1.7490471769650355	-1.7343944456891478	-2.0557228099284828	-2.519569847224659	-2.830150497569079	-3.168274298342155	-1.95348858574377	-0.21458432092987323	2.3978107771344384	3.0098745447418196	3.478089213624415	2.2638926898962524	1.873029737423792	1.2171187515142634	1.0542656412236795	0.4627740669621545	0.07898172863683328	-0.3153226868345058	-0.5878809166828916	-0.3322536721482834	-0.07675344062380418	0.33435716225085343	-0.130703582769911	-0.5299933505538377	-0.4820370293162739	-0.39850789698465405	-0.2665006116910149	-0.7949786868464059	-0.8430294442983808	-0.9562781425155009	-0.8125737855298212	-0.9540282727658678	-1.0717553488734524	-1.4264396279930338	-1.493902626181864
0.9	0.8	20	1.147343430227636	1.06214622577221	1.1959615929999785	1.1772762770670653	1.2774294493577827	0.9626000457443382	0.5703451052885669	0.5598137759628514	0.5318826566057595	0.5342091593163616	0.4479027053512823	0.48206175949189856	0.18773874797751944	0.6114660844538662	0.7272494117821395	0.7012641765164034	0.5916696987868164	0.540263307341931	0.47636327816034907	0.42934459960679305	0.3692328318768574	1.146901702733075	1.3028408098238629	0.5235527768261221	0.4231163189558913	0.43811330927880476	0.3222888488504765	-0.662711610758862	-1.5328420957029607	-0.1655907722665262	1.7742025451559869	3.3571083156285653	4.339299594924412	4.925999902189332	4.893456443131456	4.294897581315439	3.309012793198235	2.5864292139378335	2.2072086287908377	1.595008430461263	1.4893701891288629	1.3822616385460407	0.8556473094717063	1.1713625161181085	1.5850728347781597	0.6276498938789103	0.8224486565206774
0.3	0.2	5	-1.685235738071654	-1.29295635183054	-0.5363967821575386	-0.4101013689940487	0.3759830515690652	0.610147000386263	0.43246276198851774	0.1511807268830978	-0.06941897443746825	-0.05931093438634605	-0.5477332204030745	-0.6982144884991754	-0.9955923360431171	-1.3661060996842735	-1.4151721735012757	-0.9563293558985038	-1.3292642210815586	-1.3751333302884063	-1.227238987782684	-1.9356002445497325	-2.634250273451329	-2.0758839672969316	-0.40078502087000345	-0.2574355138150395	-0.5185912731340068	-1.2023901656155545	-1.3880193270927634	-1.8022261087737803	-2.3960734518502704	-0.9175292218380235	0.18940417535083043	0.9074573553128147	1.445811069770599	0.7200367290558916	0.6745197283540278	0.7813076615532282	0.6460364297275589	0.06190908511065629	-0.457384976393584	-0.6154882382504496	0.10173818857106198	0.27183578547939646	-0.0943940027447212	-0.007024492760521639	-1.2518139856970123	-1.767639261597452	-1.0188452960528593
0.1	0.4	20	1.553661159200857	1.2325125350737949	1.6604698582136308	2.289153722524702	1.9862351023532057	1.4553897152895132	1.2657460108752474	1.330496336209407	0.7444745435189333	0.4664543249419637	0.43493173623664916	-0.15670227207247933	0.4303727211612767	0.28551176189589	0.12294342870092123	-0.014432405453362662	-0.11301912086797472	-0.4304737761003281	-0.511101340814605	-0.6265868938104688	-0.8463424873372247	-0.7003029503984806	-0.888393013446219	-1.2764231260591004	-1.5564052587809556	-1.4022969982433011	-1.2322104324406382	0.051392557344854595	1.3342432720801156	1.2648012100134451	1.8495083035783892	1.789562927230321	1.3058559096749605	0.8384563520916402	0.6573474125419381	0.33047622597936765	0.2906089478312026	0.0307826410934382	-0.18421434639172674	-0.27465803893410623	0.18703802541824643	-0.27975088054061814	-0.32703832111995723	-0.2666100566012801	-0.594297970632752	-0.5924477346609507	-0.6343165421126002
0.1	0.2	20	1.238020642268637	1.5820993092469138	1.5790470152751368	1.5336187391332317	0.8471717551886684	1.3805346310130489	0.9898044304460711	0.40756163517062305	0.2865208027275514	0.1177080589354631	-0.4880440055321458	0.17256916682582357	-0.15455725461659142	-0.3416007203385618	-0.7892466869343195	-0.5591806523140548	0.30868215348057504	0.678878490407044	0.950794935404744	0.1813612475908002	0.454418278769424	0.5381966180396631	-0.20256618280896532	0.4226016955407772	0.44148150119686136	0.462755239132548	-0.0984470516224576	-0.8041301242771937	-0.7586412822155353	-0.5395810793737326	-0.5217872873874398	-0.6511045594091911	-1.5044841724790956	-1.54786723619128	-0.46976946169613143	0.7575214315546219	1.8333177147687962	1.3105319653611502	0.7551435654946488	0.574641618213434	0.04896636929646547	0.12498974111483108	-0.15006713296298813	-0.36526110986726223	-0.3650873968239523	-0.5278111043336793	-0.9348409705076364
0.7	0.8	20	0.9640483239439277	0.31180912242115255	-0.15635323077529506	0.2787583191264673	0.47084742172040706	0.4197427671435747	0.10225741607611383	0.26411409756870796	0.03719118347235906	-0.29608158209049407	-0.25023374370775286	-0.20969112872643336	-0.3170337340459213	0.20544658491070322	0.03655393733477297	0.152084860253197	-0.4087053516657022	-0.331664888538711	-0.28990762634148837	0.1125185043810717	0.1823191868418519	0.9078640558698083	1.0116183514294192	0.7748376217398913	0.318411122606733	0.1054131005711696	0.17487155872072435	0.8415272554782547	1.3102763476052388	1.5702810515142858	0.61992772109555	0.8938753706820819	0.7470299280367669	0.5444235168564546	0.29820506582805706	0.08270627248002427	-0.7091661322002665	-0.7701268675020856	-1.1475057893247538	-1.0674283047636237	-0.7478155027150422	-0.7985907205117826	-0.14126316757236168	0.15565444588746402	0.2847273560201842	0.3831859280445258	-0.14114721479040782
0.5	0.2	20	3.005685741165621	2.871272772851569	2.7369386940802514	2.6025933773730827	2.4682498350919673	2.3339055578640426	2.1995613888770578	2.0652172337099017	1.9308730939509786	1.7965297450937214	1.6621854616113296	1.5278412641188055	1.3934970581777009	1.2591527980246724	1.1248094421203092	0.9904644378212168	0.8561315548154766	0.7216799951379897	0.5882329761603842	0.4469326761662842	0.36336969134225683	-0.1500636028290785	0.04145266393580016	1.8132193706825035	3.1609282829910796	3.837971849261862	3.584362923667854	3.3810704053621947	2.1841356885292527	2.9738304029557128	1.6795928226568577	0.5263924547718517	-0.4751457402351633	-1.1356960400421912	-1.2799966266754552	-1.3618313924386172	-0.15823277739148978	-0.16814340019060126	0.6647409266520015	0.9455551100111563	1.123737832655138	1.316063391595364	2.245340868430361	2.8075120316292725	2.720963143346509	2.6470038528974555	2.916142120246164
0.9	0.2	5	-1.4387417664559337	-1.094878926261316	-1.3210939734347562	-1.2757331393273716	-0.9937645542320297	-0.46478935773870944	-0.9356017797370839	-1.168752782013641	-1.4727094562087046	-1.1062015907880038	-0.4753034947078305	-1.008352638878236	-0.5526196811368749	-0.3412599817410893	-0.6634543685839276	-0.9915619289165107	-1.1732238138434212	-1.442735902069387	-0.9452923496844079	-1.2372586828318362	-0.9705259323494033	-0.44922948098049176	0.1382643572935791	-0.01707048592284366	-0.5480775150185622	-0.1246104385121356	-0.5765264016419422	-0.21873620327122012	-0.01896634871883407	0.032384572125252475	-0.003205440202975751	0.013561721151361894	-1.0019439991890806	-1.6510689563179852	-2.0017091252097714	-1.4878882784308587	-0.6486092578970784	-0.3280824092199026	-0.19731377762484215	-0.11888556263568262	-0.11731148978455508	0.06096495812934677	0.3253608971253783	0.6288847441841767	0.49640616040046837	0.5792956894620005	0.6502051650085434
0.1	0.1	5	0.2946057134047777	-0.7830629745208313	-1.4112962200667596	-1.3744853397822112	-1.7479141090068708	-1.3248148234373502	-1.7822510974051937	-2.2655687418493073	-1.551205124624957	-0.07055696357227248	1.3919778985869442	1.356435525310033	1.078578286753654	0.12393310519961176	-0.15632239209853083	-0.48956152017473187	-0.8803077697841388	-0.8157448225916681	-1.0681173252714586	-1.114242990310487	-1.1114471207402516	-1.1808001229938867	-1.2932892563720344	-1.5518469907699028	-1.4166356297988614	-1.496586637637776	-1.4477267208702926	-2.0303746484044325	-2.0790511488891497	-0.4886887351117082	-0.35658040963268434	-0.5440712783160535	-0.6868472329155679	0.6620461485726139	2.2161851796289795	3.0795445306107467	3.14507359342727	2.3874672579404432	1.8623424623256142	1.3770006738403993	0.9243102977703757	0.5067566301007673	0.6946722843486839	0.4610717651299865	0.568161894279001	0.14407790337237714	0.49111946715400734
0.5	0.1	10	-2.2363215260256197	-2.1726941157147195	-2.5285374324652565	-3.076915264012584	-2.9859929574050597	-2.880039405381936	-2.774287040040008	-3.3293920353176674	-3.6385801288753186	-3.9095965740766303	-3.776935079201877	-3.633946176299517	-2.652441585461844	-2.738011715748712	-2.7232745926024933	-2.80492778130818	-2.675288149052463	-2.8552196041444518	-3.7635060704280647	-4.033286693758015	-3.9416243041805927	-3.117861975958874	-2.60406629320255	-2.541791895175976	-2.2803269748859947	-1.660779383967764	-1.9072822474025202	-2.4401513888317368	-1.6242575223956806	-1.665064734720417	-1.9634046814960868	-2.1080431318442834	-2.0647082388955766	-2.148921933405333	-2.6227362280475717	-2.8033831174234365	-3.439315456990471	-3.3760491662057035	-3.500136867525427	-3.2242530549781065	-3.349961220836107	-3.025514338697093	-3.111424623369544	-3.2789150681682173	-3.4066633652783764	-3.0554822831867483	-2.9747167787895705
0.1	0.2	5	1.1712517569731489	0.8841475756410233	1.0658423848105087	1.253573457896465	1.1472303961214863	0.9091595650353526	0.5379606044644731	0.6012230400557854	0.7180845534727354	0.7638371101527639	0.3707276175769323	0.26484707559966125	-0.10352174610365239	-0.19280917073405135	0.3364837558402769	1.3306791117494043	1.5154302585713708	1.1343949231488466	1.828209505330193	1.812347355729969	1.851766023629466	1.8091091347973958	1.7458075367273125	1.0424208117206462	1.1890008085091637	1.2640891640249947	0.9040383629902777	0.86617653134779	0.08973603267442343	-0.412922281795602	0.00323739086717012	1.3254904150411164	2.304377915021419	2.955508095861788	2.777032871579081	2.7221620396212245	2.497777846638101	1.8141809315917357	1.6460705060715526	1.4794490456316964	0.8603848495415463	0.5425920090610248	0.7533100368944474	0.36458910812969236	-0.484819420216823	0.7587443316850511	1.9463978351175655
0.5	0.4	5	-0.4425037838266377	-0.46398767552635434	-0.45547663480884637	-0.6685762987553545	0.0319127795238785	0.27924783882578197	-0.2295302873915972	-0.17844192498444045	-0.7798562391056407	0.04391260754296411	-0.051293729870323546	-0.3018974104581815	-0.5132656309528016	0.09212004333677726	0.3246857628476931	-0.009509558007735563	0.02649190655915845	0.2013869730559037	0.22525520353913464	0.0356413031859546	0.4868669410911508	0.1829098990738487	0.08121669116616204	-0.00045501295022631894	-0.04874408683457432	-0.008736088186722668	-0.04127902129829408	0.5912850240857779	1.1781366005073863	1.7743987520139939	2.369618582812052	2.9605969492796618	3.585022030801312	3.831476258654206	2.9380720230448674	2.0718724948284546	1.773492354522105	1.6014384393463956	1.4523586987751287	1.2361871342795467	1.6213001888167327	1.1375037686911327	0.8157154185531255	1.7451630409327947	1.5829479130499067	1.2684760246095692	1.4646932029257016
0.5	0.1	5	0.41268527789260645	0.6714634746313095	0.16642927179132982	0.09648516333550106	-0.015843405389148302	0.0930594701527383	-0.34297510305638923	-0.6158034622200574	-1.394053579435493	-0.6421487779630581	-0.7132464658848789	-0.1676399254567542	-0.006419333424986462	-0.6196584110957559	-0.6952296455607154	-0.5079894349037204	-0.957296098635581	-0.7475673025985827	-0.8677103417873013	-0.5804515678727284	-1.0297677858129504	-0.9650027877421365	-1.319645050235792	-1.4687040450921813	-0.8431431091825061	0.5317586474222935	2.416301279355011	2.56835516020179	1.9687038493158298	1.0097710683947412	1.091268369088212	0.9382353714960914	0.36705009673472944	-0.04829189540079426	-0.47510624322151784	-0.7347209328314506	-0.7165563699341817	-0.5837102957614064	-0.6874404449297202	-0.6308279761019264	-0.3819441147623621	-0.17231375681309657	-0.6089116994977672	0.018963744108958736	-0.45618662190575776	-0.5012332198110698	-0.6811474417768011
0.9	0.8	10	-1.429099987340706	-1.5822388865535828	-0.8507384474316382	-0.7655823587557649	-1.0542107423275269	-1.0230608331322344	-1.2719752247883633	-2.0988436644737902	-1.8225396287850089	-1.8751274374792644	-1.604334826834858	-1.8707594081796088	-1.7355528087996248	-1.9875491248858737	-1.9281647335703553	-1.9416758279147928	-2.0418967943707855	-2.3829593520066936	-2.2884344552167732	-2.0212937555983927	-0.9851890378746333	-0.6869056953303243	-0.4829628210522827	-0.79067123417272	-0.9022838222687994	-1.2009391284830429	-1.1689436845227164	-1.8223526758336703	-2.02722315711263	-2.186336989468387	-2.277052862833713	-2.652235402882212	-2.922076178044506	-2.4957139880078785	-1.2045170476509384	-0.48799576690603885	-0.33506465464631674	-0.9691703318612781	-1.3983364553051558	-1.6352221996755532	-1.5786738037937198	-2.0256030287016102	-2.345383474487079	-2.1067780308722206	-0.44367663051838235	0.3749905000894813	-0.4117860250605645
0.3	0.8	10	0.8316282181942825	1.887050050516109	1.4580542157357712	1.6436122500585668	1.256152375750446	1.553839170167592	0.4998286785464501	1.2836038069924598	0.8988596750548083	1.8227853939552432	1.4384564475228245	1.371668034896345	0.3135384027907975	1.0075968767865078	1.4416241299499006	1.562869600632041	1.1291408597853092	1.2501054288519526	1.412408258703934	0.638214129269798	1.2338468048823756	1.7266779103223087	0.38165852954443835	1.3957456826808112	1.6139204307848871	1.509683207810781	1.9167124008407939	0.5021914310759854	0.8076194907744423	1.5834735033662781	2.4348024305762976	2.315625350168716	1.345488029345674	0.9850782253297865	0.3970160733184116	1.2037366859434258	1.8441980542743721	1.7068636484785173	1.058190950303441	1.4436138880744096	1.2642576313269984	1.188573176416213	2.2453834500964547	1.6458083253443192	1.3399200737939339	2.0653014201401447	1.7263184489153076
0.5	0.2	20	1.5767638039067862	1.7377056122028591	2.2143492803678555	2.5152458228014183	1.355502400801086	2.286392198933129	0.6262257036877941	0.07442923398876644	0.9016453953935866	1.0020187208791071	0.8839890926814036	1.0145850403343672	1.233036601644102	1.0237113111677019	-0.3047217512551157	2.62421707988247	1.2072494201792665	2.1683166106920453	2.8283412971928783	2.784265168943051	0.8545789391263128	1.2763476107707845	1.6943080621632163	1.590391652295125	0.5117648425702868	0.7498407005477503	0.48702357280623687	-0.043019734642356866	0.2628381732390892	0.791737003851793	0.6404377693415455	0.48426853103110545	0.06903349661028813	-0.1706657524483859	0.37800761007876815	1.9371322701974805	1.6677057735165022	1.5043914606438165	1.595173261574402	0.9987478857751171	0.0634426314847758	0.9253497864772697	1.8140119714419	0.639816393865857	1.440451333962585	1.909606950578521	0.7742881111687154
0.3	0.2	10	3.1501719459124473	2.758615958304901	1.998972604059233	3.0278666651132653	2.2376516056959446	1.5821492887768471	2.079404509894445	2.33537024683028	2.562663725208779	2.838843648626735	3.959054232230798	2.82574941136059	2.074212116590175	2.0039658679716155	3.2888108077732454	2.057140915231969	2.551707956122911	1.1732953969591051	2.50252556100196	1.9974337895964283	1.716949995656023	2.1252453947763428	1.7354462476152435	1.3615446016017785	1.9189255865072568	1.5752188954187716	1.190077919181448	0.44929932122404637	0.6616707769462948	1.5198773035966582	2.7068924584274043	2.3919708409463	2.699156039073273	2.992785004771818	2.558912880718111	2.2575006229914436	3.106067810499752	3.1752038441915857	1.9144838936054214	2.4462947286301784	2.1553205524769368	1.8317336505627964	2.046070807145867	2.252360032436073	1.9848583238703412	2.6249229841366173	2.266323268850968
0.1	0.4	20	1.538029411474355	0.66260133603177	-0.09577498490828873	-0.23992115855732266	-0.07914338706628143	0.6066762203787306	-0.1681015441143785	-0.22079941998308072	-0.49569707928989715	-1.201686312392141	-0.15927367292275108	-0.034380740990869185	-0.9185673297305357	-1.0891548985665054	-1.0174617273562916	-0.14817997830327556	-1.558323140574771	-1.2942110187790092	-0.983619746869536	-1.3091210116088376	-1.4968403670569899	-1.6758738168043976	-1.3544651699320411	-0.5861569318628739	-0.9586682289067312	-1.1580319755274218	-1.086979438821757	-1.9185330681698503	-1.624916420925402	-1.3023820396958143	-1.459515115027557	-2.1096794334059297	-1.96787793830039	-2.0564429256406527	-2.1853101538119972	-1.8526915954558802	-1.8348827145741922	-2.01395958629206	-2.9530319610274205	-2.5852164871562167	-2.0417584811277436	-2.474993821392445	-2.923370662929912	-2.811619032997072	-3.2668315345330683	-3.1115436699024883	-3.10196246451423
0.9	0.4	5	0.5409884941488627	1.4703143203464322	0.8999619406145882	1.3399005774548272	1.8506875609503055	0.5670230487948089	1.8000704448594433	1.9775644697145367	0.3072870188225352	0.22196277454013114	1.3845177536642268	1.8844173353253382	1.2507666970639804	2.110062613204974	1.7238802535960076	2.633266791526367	1.8273256503078414	0.5574650887436263	-1.157421926776479	-1.194996061114324	1.0458769520493263	1.4766193836502595	0.44494419016717757	1.375416355292316	2.8398103258914063	2.6466848693740133	2.9847328183952726	2.9666547695434957	2.250035088174883	1.258888166491829	2.2893197307373327	2.4632634320848297	2.5655120193283665	2.822572418912884	2.893426772288066	2.774386561879652	1.8836000029478868	1.4918661513099636	1.965618664890215	1.6513401124271638	1.3332170257692297	1.6821101907091816	1.5909102677147615	0.7118200878286558	0.7766951830657689	0.4480023056610207	0.4038330824823504
0.9	0.1	5	4.617067797424724	4.804823265540435	4.168036419738812	4.270172274822599	4.025142892270182	4.096992199173741	3.768517796167032	3.343325933102008	3.200889754100274	3.32597659623913	3.9672420131417283	4.394662423849283	4.257993187831801	3.545238324844078	3.7535491128552394	3.8639156568325888	3.6430674109583947	3.3260106795046056	3.0252095045556047	2.9511066803008106	2.753570204605296	3.147353961038334	2.9735234026895796	3.102816414863213	2.042330367535783	1.6065394779142963	1.5569710344161791	1.5320166522010084	1.2052986926560294	1.621368479910899	1.302542049118827	1.1993144914134177	1.2734779904271676	1.345232958971522	0.8777128956089228	0.9936160118427466	1.211162911737901	1.4083184581008226	1.3011920298189352	1.239070215034829	0.953587525244231	1.3482930000330384	1.293068870192542	1.4300211039653306	0.9055267915446308	0.8798030552768665	1.2040709356255945
0.9	0.2	5	-2.621135360153005	-2.673844518819891	-2.7561692320865205	-2.6599900894800186	-3.204436336870387	-3.2927127820968707	-2.8532130615389804	-2.929011737202032	-2.6451727467934774	-1.8857795901883634	-2.373770032887549	-2.8747047275241187	-3.285922826684555	-3.020762084808908	-3.18738355208464	-3.183189632997241	-3.4459509785862394	-3.6872305965015073	-2.9356353647051208	-2.586413134296791	-2.296010304758667	-2.8998093460640604	-2.746784482515224	-2.484960939102521	-2.399756836090205	-1.8095086962519815	-1.4543659392445107	-1.4013214498909718	-1.530562322478417	-1.265117259192749	-0.37627303407607826	-0.43082177964137713	-0.6834005922161595	-0.9931866602563133	-1.18984717918687	-0.9248220628753927	-0.18886217628761415	-0.2587593758227058	-0.24683287632902307	0.019781107486366523	-1.4444038841309776	-0.1765672522021049	-1.3587237544537345	0.17758664202183638	-1.2739041505553672	-0.5248209894781297	0.023547623950648244
0.7	0.8	10	1.1054053172695575	1.275682018201394	1.2227230365192128	0.7479193820266516	1.9387763961016162	2.079474308049754	1.8251818413601484	1.6335811004821892	1.5637182658502553	2.0421728848183704	1.6646033181297355	1.162199071713971	1.3952355676887578	1.2483583064396697	1.0178051122604614	0.8431942545043256	0.7658272239379329	1.1978941208975016	1.280229200695942	1.8732130426837443	1.4393004004416383	1.6053123844158108	2.1664886839269712	2.2094710890279146	2.1392226982963933	1.9655352204721481	1.6321572054208957	1.819537383940343	2.308150870712197	2.4003660137631186	3.309755370397383	2.9800649982240515	1.951532530346725	1.6215434963754376	1.884335897389093	1.973685356259324	1.8089890465051184	1.5377677718116871	1.1798248925376953	1.2922165545026871	1.5983961648771583	1.2026892282464416	0.7781179006977226	0.6169354210456959	0.8881625111895062	0.6221041458194776	1.0432788081304665
0.5	0.8	20	3.3543429184530993	2.929995936526012	2.2598280322605575	2.126946469505924	2.4086733733975905	2.5477374553518786	2.1112446655989174	3.071660446062481	2.773203118581435	2.115200577910187	1.7593954458301653	0.9297507812797505	2.250136571383962	1.9839893992892144	3.475105576046218	3.018428701046119	4.043132707320211	4.641982565044927	4.438792906292349	3.226341422856194	3.918569078990714	4.252711170917266	3.6038784597606366	2.9566481264676554	3.2027690786250673	2.8259525751246883	3.2381767787303772	3.772895360178339	3.0986170111985842	2.379465251549206	2.9670162578086945	2.0654565193573404	2.520338570020428	2.021564821723018	2.319463343191913	2.5012793963583846	2.145815352891333	1.7291336828401853	1.8727193333702274	1.295574992530618	1.7625715466011087	1.8121773463418265	0.791559885517529	0.9350633534476742	0.9873260554629297	2.015740691215015	2.443042259763601
0.7	0.8	20	0.3291985574361007	-0.13008262408126825	-0.016545700329501756	-0.30292083013029014	-0.8545250072945123	-0.4530710852234563	-1.2858369749516214	-1.6687929894430482	-1.6835945680287807	-1.838709891395112	-1.6672985314723547	-0.9674497217627049	-1.0214089895466998	-1.0684942115436655	-1.4782553152979148	-1.6530331257209383	-1.7421049316419044	-1.1309904191432025	-0.9357571564382141	-0.8948847254228269	-1.498906386937989	-1.2544859015478949	-1.7019446032796424	-1.26962662776792	-1.428813146080529	-0.6885743630477492	-0.5691976630861291	-0.9914439265352968	-1.2756726063472854	-1.7945119929307225	-2.5136203744398244	-2.403921417510489	-2.063086725131541	-2.0368651092609724	-2.327756261818678	-1.6989725804269113	-2.2264226098603643	-1.8417217252551126	-2.2139062991188894	-1.9986126719915234	-2.3956701049544336	-2.306767884513988	-2.366594184175554	-1.6938188461930679	-1.8286821329031113	-1.9706175367821004	-1.1051004236369124
0.3	0.1	10	-4.325010169916226	-3.150053025779215	-2.319610576652636	-2.081804821277558	-2.227885635208679	-2.1116135378976963	-2.3560668202732984	-2.3066029690206022	-2.1806787695988135	-2.3374546875318742	-2.3450526304605432	-2.6904649613941842	-2.8196268342387043	-2.873928815435903	-2.7802823870477056	-3.0989855510123476	-3.2656331023002423	-3.2931073758319656	-3.259084653511067	-3.5502794963880433	-3.110742463261772	-2.952416546320052	-3.282756485041091	-3.161158766128125	-3.318781153206004	-3.2089762226071485	-3.130793664831515	-3.053665079807459	-2.8357320897388547	-3.105619657600897	-3.5751399802984736	-3.295517970390236	-3.4586634902265416	-3.8962748515710075	-3.913869117196782	-3.8918984206337797	-3.0633189808132926	-4.416281143135819	-3.2117261396117414	-1.4805914920614072	-0.9108477499993199	-0.8273969928873868	-0.34790434206271925	-0.5627809107429584	-0.7768010937091958	-0.9446022546126613	-1.627510244900563
0.1	0.8	5	0.3608711487782159	0.4549162080000997	0.5041991891111337	0.7879287562902988	0.17793759939925735	0.84488030449279	1.297254831343892	0.8778091673052728	1.2245123314534965	1.191447971339656	1.076343014437839	0.5459184880973709	0.8673215732209627	0.44829646175138294	-0.016638661983108705	-0.15816679203662432	-0.2933708809508886	0.01205127758026947	-0.06667826332666493	0.07404157792315402	0.3494536654427094	0.6430983280199172	0.439392179540377	0.16318698405765986	-0.16823137478036188	0.1931425776524236	-0.25865133082645286	0.3705227433215015	0.35835550012481576	0.46938822989815776	0.5346760375327761	0.35429997331249297	0.26950959329853674	0.03537356849969342	-0.0055692341592674666	0.12524295814131392	-0.31525603977307526	-0.081567259477481	-0.43938668633973066	0.010475483544652775	-0.12056123724437384	-0.31188354224016734	-0.5791861569695271	-0.5593163755439008	-1.0732991487376609	-1.1286691930663437	-1.249047595270298
0.7	0.4	10	0.8199688686135573	0.048806265231462476	-0.6459526980531365	0.06107845110592791	1.2276003107250801	1.027422654775222	0.8875268400418577	0.8658148020003296	0.7507643865208706	0.2826601549633949	0.002361062875664288	0.19180118636374743	-0.5694727536907749	-0.5500606226529356	-0.5985901581775437	-1.1490682551712723	-0.9763955627653189	-0.7639295900230394	-1.3281593619570486	-1.208176267595988	-0.1800148381455955	0.35696511379265417	0.9110228992417717	0.3398907958678876	-0.15814508122004156	0.36964543604837274	1.7886877697461756	2.123322556108448	1.840468419880935	1.667025358523773	1.21550962049605	0.5401980551267656	-0.27139145595168657	-0.5235943604310194	-0.4083705491280085	-0.8536906407016716	-0.853453075063328	-0.46773085483822285	-0.6913191693376035	-1.5293014053795275	-1.1994427162007923	-0.7028947760463211	-0.03292154794638691	-0.37584516438657545	-0.2453050345363863	-0.4699560157332314	-0.23057009560511688
0.7	0.4	5	0.27933527445921413	-0.14063521087091146	-0.32732794016001776	-0.9968688100908025	-1.0741359434774012	-1.0401601319711915	-1.1840376383138818	-1.3510480697349294	-1.7522351690549414	-1.7910256553551562	-1.7196137621054532	-1.274759052786834	-1.0667800595698083	-1.273412979740911	-0.9545160769034879	-1.2584102150477037	-0.318434869438164	-0.2784872367957121	-0.4635092617274239	-0.4754923632677617	-0.7712703078487664	-1.6709533194403718	-1.2382760386762897	-0.7564853920831922	-0.522139596847822	0.005260068336298218	0.6806373625581159	0.7925697981098665	1.0652889002966077	0.918690745540772	0.8841434778595527	0.3104082433937094	-0.05161543053731066	-0.03964411995266914	-0.31741550286528764	-0.48871045883205966	-0.9634191655403441	-1.1362155537009784	-1.4598616568513592	-1.6033461310002508	-1.9429252116118363	-2.2379064789250123	-1.7984885672531448	-2.088682546593745	-1.2691031424440382	-1.230551970961514	-0.8447784111189662
0.7	0.1	20	1.0200863789921897	0.641495209957128	0.9129506581175804	1.0371733039390847	1.5514544685496503	1.274634051608274	0.6630000569298744	1.0237126533544938	0.4053308065214196	0.35385620326512424	0.4658066533795022	1.1314646813586222	0.8123115252722215	1.0668077633814335	-0.7487135212017364	-1.1147297957614484	-0.7139003498126044	1.4580991234084308	1.6201423564591266	1.752892511274183	1.8151924885097657	1.3160912309771646	1.0361269135377427	1.2942981572968648	1.3012569043599598	0.8001415326187384	0.09692146055130024	-0.3565492584161234	-0.44745824987877825	-0.3685997003024113	-0.3984918485301563	-0.762007609159852	-0.516338635211639	-0.3188408320129099	-0.5760508172513141	-0.3518330033724766	-0.7575067139228793	-0.4725509706721027	-0.4936598843058846	-0.6579096769683161	-1.1617561011637747	-1.343759802607721	-0.5653333199132646	-0.13365968800414407	-0.07564339672177312	-0.08373309143155439	-0.028914466305224096
0.9	0.8	20	1.2524040138448669	0.9643568662109772	0.9123821752217509	1.22670502868246	1.1594150131179646	0.3298481711803021	-0.238937250075395	0.14388749440553283	-0.23243213635784343	-0.023260097843945005	0.3241540188853804	0.6836195273916417	0.5415944152948526	0.4764873627748045	0.17191725147905856	-0.311901850205075	0.32380240687241724	-0.2323041804544772	-0.8040030307853385	-0.5682225046509899	-0.5732972025815002	-0.46160968239004774	-0.13185135568572548	-0.30807883195562624	-0.9928189749718115	-1.0052105928190116	-1.420762757028598	-0.6407206645045136	0.17306088102580475	0.5247493783312507	1.0442667938485641	1.198739292466911	1.13049715989564	0.9391812322029125	0.530432973206544	0.6213845912475762	-0.2720447061575726	0.036051175635137156	-0.013097840718558018	-0.44611862857310314	-0.24926513721599974	0.06477235675232862	-0.5990443341464129	-0.5093643837104196	-0.774916195000614	-1.2959678922435245	-1.3690420609207337
0.1	0.1	10	1.9044235755614096	1.5440890021181986	1.750190448735239	1.4262335124090555	-0.20465299530307846	-0.6904274600124154	-0.5684155740715227	-0.3752573258447853	0.5773117032635326	0.5531124222877253	-0.438581148903026	0.19398692425234287	-0.6958785157435301	-0.6734227668554524	-0.5488268209683298	-1.0098868831689316	-0.4178757869779872	0.3248736388779605	0.49637096330373254	0.38781036168745686	1.3572837332259695	1.4314889179765231	1.1095063872954398	0.6231878684571655	1.1551048769935903	0.8162996928087551	0.10071192239595916	0.599607622221626	0.14638901578737773	0.8712672174428633	1.249579829784068	2.167668597693279	1.5710322541100652	1.3294442440305971	1.1893845999097152	1.8261017104761237	1.7066187605725531	2.5028796172560845	1.6908955627389872	1.1402897344524803	0.6349026431150406	0.5895733210089702	0.8333535339864824	-0.3854100106720182	0.13984432554123316	0.19152657318950617	0.30819599752707916
[truncated: 2,242 more rows]
[truncated: 254 more columns]
