# Supplementary material for: Graded recruitment of pupil-linked neuromodulation by parametric stimulation of the vagus nerve
Source: Nat Commun. 2021 Mar 9;12:1539. doi: 10.1038/s41467-021-21730-2 (PMC7943774; doi:10.1038/s41467-021-21730-2)
Supplement: Supplementary file 4 — Source Data [file 41467_2021_21730_MOESM4_ESM.zip › source_data/figure_6F.csv]

	total	ab	c
0	0.6383208457485728	0.2950939929321974	0.34322685281637544
1	0.5876498871416278	0.2659265534140702	0.32172333372755757
2	0.5917646451942413	0.3380071296653092	0.2537575155289321
3	0.5334276458375742	0.38669530308931266	0.14673234274826152
4	0.6448255526964735	0.3377646192313228	0.3070609334651507
5	0.6227186844569694	0.24539555297544505	0.3773231314815244
6	0.5282842561342056	0.2845741894738757	0.24371006666032988
7	0.6180820027226201	0.3104325857474083	0.3076494169752118
8	0.5624213064364861	0.2913496516224128	0.27107165481407336
9	0.654804487415328	0.2918720678155382	0.3629324195997899
10	0.6414075053270707	0.24753992976071984	0.3938675755663509
11	0.5581933828175565	0.3551742609508545	0.20301912186670198
12	0.6489571175768388	0.32908253377525765	0.3198745838015812
13	0.6112376254378167	0.29144980362453954	0.3197878218132771
14	0.6222444448827574	0.2921339106286387	0.33011053425411874
15	0.5758521235122277	0.3828876400688841	0.19296448344334363
16	0.6044950673032181	0.2792318944404839	0.3252631728627342
17	0.6471283497027596	0.30868057758030965	0.3384477721224499
18	0.6191121745160681	0.2457265776701165	0.3733855968459517
19	0.4782658283781477	0.30891622364786675	0.16934960473028096
20	0.6387324380637442	0.267687068106582	0.3710453699571622
21	0.6225901223701212	0.2639432040332355	0.3586469183368857
22	0.6298621764921561	0.2778304138413631	0.3520317626507931
23	0.5944385167139474	0.32104744104833166	0.2733910756656157
24	0.5839869668977471	0.29241496154549507	0.291572005352252
25	0.6545492932411549	0.29815558635270856	0.3563937068884463
26	0.6036982906016113	0.29586618314354146	0.3078321074580699
27	0.6577693797762485	0.26091553309251053	0.39685384668373797
28	0.5135769039691142	0.33700986052642207	0.17656704344269206
29	0.5823190831036069	0.28308506035352254	0.29923402275008437
30	0.474729656463519	0.27126252864835976	0.20346712781515924
31	0.6253009283781563	0.3187762427968272	0.3065246855813291
32	0.5855733770804943	0.320548096637807	0.26502528044268725
33	0.6267964758273632	0.3111614486634021	0.31563502716396113
34	0.6205758946481406	0.126221636846195	0.49435425780194553
35	0.5927192314660292	0.28393252357807325	0.30878670788795604
36	0.6290247101582653	0.25912766253106995	0.36989704762719544
37	0.6444081577327847	0.24189734487311682	0.4025108128596679
38	0.43187331241459764	0.2755486008648953	0.15632471154970234
39	0.5420785848311986	0.3737428093569614	0.16833577547423725
40	0.6459862232899433	0.2635491276568088	0.38243709563313444
41	0.6228154478527107	0.2479421398269444	0.3748733080257663
42	0.6013244912755911	0.30941024150274826	0.29191424977284286
43	0.6404865476844801	0.3581800866692708	0.2823064610152093
44	0.6221608819389904	0.2238689776286152	0.39829190431037526
45	0.5969825817825218	0.26311640133777203	0.33386618044474975
46	0.6109592558408283	0.36870630667875737	0.242252949162071
47	0.4941753965558356	0.3215877612135855	0.17258763534225008
48	0.5690803205379691	0.3604040088028685	0.20867631173510057
49	0.550224320962913	0.38734916615760645	0.1628751548053065
50	0.5272324939537213	0.385890630168271	0.14134186378545027
51	0.5567281122948673	0.295443740470614	0.26128437182425324
52	0.607277812441712	0.25526326381267883	0.3520145486290331
53	0.5864722712831395	0.22957885120000146	0.356893420083138
54	0.6534651769622642	0.15912673934335583	0.4943384376189084
55	0.6363525180702995	0.34039633586088497	0.2959561822094145
56	0.5678699921012522	0.3485551600369735	0.21931483206427865
57	0.6029698067759819	0.3405580947113413	0.26241171206464053
58	0.6403157811875115	0.23716505090604342	0.40315073028146814
59	0.6542287140073955	0.258563226515142	0.39566548749225344
60	0.5464052548961347	0.32808582465418334	0.21831943024195136
61	0.5411196839044584	0.31348096424170435	0.22763871966275406
62	0.5812302995510652	0.3185135197875549	0.2627167797635104
63	0.6255946623387305	0.32237005475159863	0.30322460758713193
64	0.6134233742266146	0.47472882141744527	0.13869455280916942
65	0.59649668366255	0.24693041774323177	0.3495662659193183
66	0.591481937153314	0.2944874192400298	0.29699451791328413
67	0.66785407422738	0.16466515185602168	0.5031889223713583
68	0.6318780081656967	0.3773764070204379	0.25450160114525877
69	0.5623218787199595	0.2987046214229345	0.263617257297025
70	0.5149903511962728	0.3803498482938053	0.13464050290246746
71	0.5557719262724122	0.3213575527650633	0.23441437350734898
72	0.5567770685353983	0.3470314607475232	0.20974560778787513
73	0.5570477161159206	0.32985340550621545	0.22719431060970513
74	0.5109030937776708	0.26591088937972146	0.24499220439794933
75	0.5039344766714459	0.3903611322344572	0.11357334443698873
76	0.6602103390872729	0.143309692973473	0.5169006461137998
77	0.6059212486078263	0.21245410057630854	0.39346714803151767
78	0.6384085664384521	0.3280670673725636	0.31034149906588854
79	0.6243068972882884	0.2660984536975506	0.35820844359073784
80	0.6354501509022378	0.36683127737223614	0.26861887353000163
81	0.6520273837492333	0.3078161898170011	0.3442111939322322
82	0.627217035803016	0.27715926536646424	0.3500577704365518
83	0.5191126966797268	0.31706008095585086	0.20205261572387598
84	0.6493296930830634	0.32262709582915833	0.32670259725390516
85	0.6273015210148888	0.28229979434426716	0.3450017266706216
86	0.6268586375284254	0.40389487031856414	0.22296376720986125
87	0.6660736488008289	0.13737790327774013	0.5286957455230887
88	0.593022776207064	0.3550714185793898	0.23795135762767422
89	0.5790498777699244	0.3001359691066909	0.2789139086632335
90	0.4955467943824664	0.3346782602533313	0.16086853412913507
91	0.5997332751700333	0.2570002482677546	0.3427330269022787
92	0.5721412021908047	0.34560875309946865	0.22653244909133605
93	0.5403583199784717	0.38837178022672175	0.15198653975174994
94	0.6036965606649541	0.2843347115001996	0.3193618491647545
95	0.6160440325730718	0.27419780691617945	0.3418462256568924
96	0.5841783325248446	0.33985319387498364	0.24432513864986097
97	0.6382788826612723	0.30791459643814745	0.33036428622312486
98	0.5595977622180468	0.28397200331685335	0.27562575890119345
99	0.5863188379491633	0.23258226300553567	0.3537365749436276
100	0.68318903501739	0.2054547657723819	0.47773426924500817
101	0.5933621870953033	0.33464330663434844	0.25871888046095487
102	0.5697517311047549	0.25101894037192235	0.3187327907328325
103	0.592872351837006	0.26231057718796824	0.3305617746490378
104	0.6163794884388845	0.28892714179987034	0.32745234663901407
105	0.5152859195048753	0.4091438813744227	0.10614203813045267
106	0.5252040089879514	0.3289963859569057	0.19620762303104564
107	0.5567077848861699	0.25184939756957186	0.30485838731659803
108	0.5617359457366994	0.30389056654039975	0.25784537919629963
109	0.5665186280948946	0.24509242050607472	0.32142620758881996
110	0.6818439545903281	0.26797320729357954	0.41387074729674855
111	0.5514876669341274	0.32247610775087787	0.22901155918324959
112	0.5531925768293007	0.2826645774031626	0.27052799942613814
113	0.5737377275981564	0.3708057537946667	0.20293197380348976
114	0.5378093058636451	0.44987286551876216	0.08793644034488295
115	0.6068114171739052	0.3305140147156161	0.27629740245828915
116	0.5313587058479895	0.18787636662708204	0.34348233922090743
117	0.5339432638853098	0.3522755093235762	0.1816677545617336
118	0.6787803213217595	0.19404830362643397	0.48473201769532553
119	0.6204177110387343	0.3354794177497837	0.28493829328895065
120	0.5114659901580153	0.25573976229758144	0.25572622786043386
121	0.6693495153984822	0.34507613026462863	0.32427338513385356
122	0.6022649084115831	0.2929731619221217	0.3092917464894614
123	0.5764739010128237	0.22843692150050254	0.3480369795123211
124	0.5931749753256401	0.29089499047158135	0.3022799848540587
125	0.5648623294565346	0.3805701723831025	0.1842921570734321
126	0.6798759842168376	0.2662488113595845	0.41362717285725303
127	0.5729498557335966	0.31079137379121774	0.2621584819423789
128	0.6586204303560567	0.25076479513136124	0.4078556352246954
129	0.621773745755798	0.24238295232710538	0.37939079342869264
130	0.5363498855625835	0.2797827771535168	0.2565671084090667
131	0.6246389879629743	0.26900697100318743	0.35563201695978697
132	0.6486817452166069	0.2859041730175282	0.3627775721990787
133	0.6475006789661781	0.21876244827006286	0.42873823069611533
134	0.5896384439208355	0.2685654040646633	0.32107303985617225
135	0.6102729545439243	0.2921049601542758	0.3181679943896485
136	0.5812527964282647	0.23817137105812383	0.3430814253701408
137	0.5905191822456148	0.35188417161629665	0.2386350106293182
138	0.6075143226666261	0.33095611765130056	0.2765582050153255
139	0.5804731565257497	0.31907813021525344	0.2613950263104962
140	0.5321630022077072	0.34615022662582967	0.18601277558187754
141	0.653602369936411	0.1753192411080695	0.47828312882834145
142	0.6238383952927058	0.275835785025732	0.3480026102669737
143	0.5565108706967271	0.37330748812842873	0.1832033825682984
144	0.6219272742379784	0.255857334993129	0.3660699392448495
145	0.5910346621395741	0.29315564137263067	0.2978790207669434
146	0.6156071266585612	0.2398154258112718	0.3757917008472894
147	0.621822911584144	0.24812568515457498	0.37369722642956904
148	0.597067006797095	0.5480013909830335	0.049065615814061506
149	0.6522875976412221	0.27057640536025707	0.3817111922809651
150	0.5764055991244595	0.2756247264111004	0.3007808727133591
151	0.5851031562246901	0.2932098201397906	0.29189333608489954
152	0.5773119263989849	0.29134642104515657	0.2859655053538283
153	0.6665275624583961	0.20383780109124125	0.46268976136715484
154	0.6203478437629161	0.20618263174197723	0.4141652120209388
155	0.5598859685158832	0.3585437138870117	0.20134225462887162
156	0.6805169937126371	0.2980440269888522	0.3824729667237849
157	0.6134305517822138	0.2330368259940242	0.38039372578818964
158	0.5843028618721056	0.28461802125513885	0.29968484061696676
159	0.6062407567727898	0.346536431282573	0.25970432549021677
160	0.4520856995534388	0.35405353532243844	0.09803216423100033
161	0.4767797737721906	0.3139512973843757	0.16282847638781492
162	0.5511685234938986	0.24434931675452315	0.3068192067393754
163	0.599628680947697	0.3499402232323665	0.24968845771533044
164	0.6072909283030665	0.27251376384790194	0.33477716445516453
165	0.5958897320068863	0.2478619863779552	0.3480277456289312
166	0.5673962679568471	0.23807075660981247	0.3293255113470346
167	0.6782949739810908	0.35026614468668443	0.32802882929440635
168	0.5219579069561018	0.3511260749194198	0.17083183203668198
169	0.6283384290703073	0.3138039741348768	0.3145344549354305
170	0.5662360745189772	0.3749737181310396	0.19126235638793754
171	0.6374468216611135	0.38248671190107036	0.2549601097600432
172	0.6096507851501052	0.23718455214644354	0.3724662330036616
173	0.6269258262770855	0.23765513207860303	0.3892706941984824
174	0.6092528818613177	0.2397134640078814	0.3695394178534362
175	0.6638603475279464	0.3115751331510594	0.35228521437688703
176	0.5278885233741278	0.30787154690230306	0.22001697647182478
177	0.5747069707019614	0.3263606593429615	0.2483463113589999
178	0.6450776848761113	0.26160589477544943	0.3834717901006619
179	0.5551036168901125	0.33955076470307793	0.21555285218703446
180	0.6928741894769473	0.2024316698591364	0.49044251961781093
181	0.6371091535645512	0.3257372484602176	0.3113719051043336
182	0.5545016942143397	0.38130115370837264	0.17320054050596706
183	0.5217151376081814	0.2147506862457165	0.306964451362465
184	0.6504664249895944	0.2995514473881845	0.3509149776014099
185	0.6286155802731418	0.242638652843567	0.3859769274295748
186	0.6742597828741437	0.34565622221136694	0.3286035606627768
187	0.6199495398932856	0.4030606910504682	0.2168888488428174
188	0.6184704649453883	0.2831108451475358	0.33535961979785245
189	0.5849543536841143	0.2716918772017347	0.3132624764823796
190	0.6670894644920389	0.29569161025100954	0.3713978542410294
191	0.5257343484712523	0.27957924982684185	0.24615509864441046
192	0.604720851764398	0.3240620364062936	0.2806588153581044
193	0.6140934407761625	0.2161332373625292	0.39796020341363325
194	0.5929477383712818	0.32925553119816886	0.263692207173113
195	0.5992741965180586	0.2838682272471446	0.315405969270914
196	0.5980196083828582	0.38088044403685345	0.21713916434600478
197	0.5693088378307393	0.2984939397715549	0.27081489805918435
198	0.6042847503272627	0.3377564348175774	0.2665283155096853
199	0.6556169519534747	0.28373084958141287	0.37188610237206177
200	0.6211859158031314	0.3204513994545242	0.30073451634860726
201	0.6305275519013287	0.2569733195818509	0.37355423231947776
202	0.5898469487400086	0.20453684845901446	0.3853101002809942
203	0.6012768761157005	0.23440681464851013	0.3668700614671903
204	0.6321522731202904	0.37740209395543056	0.2547501791648598
205	0.634806769000692	0.2792243257944624	0.35558244320622967
206	0.597736954593642	0.20030103119118495	0.39743592340245704
207	0.5744113941202372	0.20665195466676378	0.36775943945347345
208	0.6188872785933159	0.25231195970551085	0.36657531888780515
209	0.5684566215585866	0.24477769638031804	0.3236789251782685
210	0.5815924559894455	0.2370006200177554	0.34459183597169013
211	0.6302798344470266	0.3121168155808445	0.31816301886618215
212	0.6253971663007857	0.21444602928204973	0.410951137018736
213	0.48748594495321473	0.2881345882684493	0.19935135668476545
214	0.5114590042017961	0.32650759315699335	0.1849514110448028
215	0.6639556121752803	0.3739652629628977	0.2899903492123826
216	0.6213191446810832	0.16926306169227445	0.4520560829888087
217	0.6020628355332013	0.24889741500201668	0.3531654205311846
218	0.6462021341994275	0.3571237156380679	0.2890784185613596
219	0.6174745023095014	0.2009981314469935	0.41647637086250794
220	0.5411766010473558	0.31080380904698657	0.2303727920003692
221	0.5560340406341701	0.31382800186296933	0.2422060387712007
222	0.635465832528511	0.276317693195216	0.35914813933329504
223	0.5146036719548319	0.29743127365595606	0.21717239829887583
224	0.6188106482897375	0.23493717414226906	0.3838734741474685
225	0.5176519125132609	0.24671181821860638	0.27094009429465454
226	0.5981671806438111	0.23349129032794766	0.3646758903158635
227	0.5394189510031149	0.27834653324292197	0.26107241776019285
228	0.5455900991358131	0.2350415541235946	0.31054854501221857
229	0.520206321534002	0.21615599384272882	0.30405032769127327
230	0.5380750280590845	0.3469181411157378	0.1911568869433467
231	0.6355511038249366	0.21728536438793036	0.4182657394370063
232	0.5675269543869934	0.40051939455501845	0.16700755983197493
233	0.5867795442150194	0.3995561320218541	0.1872234121931653
234	0.6125957611815898	0.3301500699779071	0.28244569120368274
235	0.6030515447808152	0.32258369727066605	0.2804678475101492
236	0.5911195040530934	0.2611096280461853	0.3300098760069082
237	0.6131576583925673	0.3923336423104265	0.2208240160821408
238	0.606158828722224	0.3127541577990102	0.2934046709232138
239	0.5896043714122099	0.266010650332363	0.32359372107984696
240	0.6297913170522418	0.3389071884853431	0.29088412856689866
241	0.6895533877879183	0.32247614142355313	0.3670772463643651
242	0.6687852929482669	0.29408925006768216	0.37469604288058483
243	0.610654797535909	0.2711359852677169	0.33951881226819214
244	0.5455017694012918	0.3505660195501953	0.19493574985109652
245	0.573631636007079	0.30359039451558156	0.2700412414914975
246	0.5960772797570763	0.37502891471095434	0.2210483650461219
247	0.6124270295185321	0.3721691311719837	0.24025789834654837
248	0.5319178702708811	0.34940185499170523	0.18251601527917594
249	0.6141845399519825	0.17426203503351145	0.43992250491847107
250	0.4525228966065421	0.3015452102335455	0.15097768637299658
251	0.6292399713610566	0.28894533084288	0.3402946405181766
252	0.6259771494618858	0.19860931358315462	0.4273678358787311
253	0.6709915837664379	0.24721077092124702	0.42378081284519087
254	0.5189734757478508	0.2953493988213047	0.2236240769265461
255	0.6070877667221157	0.3579397043646432	0.2491480623574725
256	0.5846670324290872	0.34404019415642445	0.24062683827266285
257	0.6466820009383178	0.20484483348484964	0.44183716745346824
258	0.5916462267679532	0.3386767492595251	0.252969477508428
259	0.5142515871236444	0.36555290997036044	0.148698677153284
260	0.5682849360841036	0.24776259497826916	0.3205223411058344
261	0.6141045545239705	0.22351955501974924	0.3905849995042213
262	0.6055956208595216	0.2890067101911337	0.31658891066838785
263	0.5752497536073303	0.29242708883415186	0.28282266477317847
264	0.5270601629406222	0.32542186169237053	0.2016383012482516
265	0.6106530694711024	0.2810707267017164	0.329582342769386
266	0.5806601447198307	0.32936617938362456	0.25129396533620624
267	0.5878755410436802	0.31876366981558935	0.2691118712280909
268	0.5972019291902633	0.2222138213646746	0.3749881078255886
269	0.5522064133530462	0.31272371841171986	0.23948269494132635
270	0.6459130362970118	0.33028260454978126	0.3156304317472306
271	0.6141099659289242	0.33456947795329595	0.27954048797562825
272	0.582201116591569	0.343961407206551	0.23823970938501804
273	0.5763021535915811	0.2589990906530549	0.3173030629385262
274	0.573159075284806	0.2889898564483963	0.2841692188364097
275	0.6305536297495815	0.3164460196569146	0.31410761009266697
276	0.5409068457310962	0.34988900629657244	0.1910178394345237
277	0.6745287169308913	0.36719576316998154	0.3073329537609098
278	0.5953655726139876	0.31336556500337215	0.28200000761061544
279	0.6923524376270983	0.2095273741702119	0.4828250634568864
280	0.5505980242417013	0.3736901782494088	0.17690784599229256
281	0.6700173743256788	0.2749416605921888	0.39507571373349004
282	0.5917084105774832	0.2662652053932366	0.32544320518424663
283	0.6564221440437653	0.24012726414172514	0.41629487990204017
284	0.5528652978082481	0.448833805358902	0.10403149244934609
285	0.5515672479529266	0.34856011413445515	0.20300713381847144
286	0.6490642508277675	0.2605160718794543	0.3885481789483133
287	0.6173260753513814	0.1758413288285659	0.44148474652281544
288	0.6714697675311515	0.2279947753110629	0.44347499222008857
289	0.5915615753772844	0.29305313539208144	0.29850843998520293
290	0.5402431926584661	0.2832822363073247	0.25696095635114136
291	0.5965865173890846	0.3986418377728728	0.19794467961621184
292	0.6120599512113046	0.25520218025650965	0.356857770954795
293	0.6762835544795119	0.21862768245418882	0.4576558720253231
294	0.5770858194132823	0.41224569733745564	0.16484012207582663
295	0.615734716693604	0.2176921124679779	0.3980426042256261
296	0.6690850195725887	0.2462900734248799	0.4227949461477088
297	0.5587906771816264	0.30487881225306585	0.25391186492856066
298	0.5487392523606822	0.2926575385689044	0.25608171379177774
299	0.6626584536181155	0.23042131123956575	0.43223714237854977
300	0.5366749638850066	0.2593404805763356	0.27733448330867094
301	0.6143406852293862	0.2983528937951704	0.3159877914342158
302	0.5651744992744723	0.23596346638768795	0.3292110328867843
303	0.6146215226138492	0.37113276923168403	0.24348875338216516
304	0.5863335516330179	0.31606805994316534	0.2702654916898526
305	0.6319849188533893	0.22156823522158287	0.41041668363180633
306	0.6401225754846992	0.27273046461394	0.3673921108707592
307	0.6187964572375262	0.25689774363194257	0.36189871360558357
308	0.6447121046750308	0.36633185536580615	0.2783802493092247
309	0.6189507163684089	0.27400313136689974	0.34494758500150924
310	0.6029592256901528	0.38607020409977594	0.21688902159037687
311	0.605932953879408	0.25632702257345036	0.34960593130595774
312	0.5255343940970182	0.30225377549320276	0.22328061860381546
313	0.686078132777447	0.18525449690695783	0.5008236358704892
314	0.7114119802349053	0.16748974984137904	0.5439222303935263
315	0.54341054072708	0.2648687016618955	0.27854183906518437
316	0.5247652160324239	0.26948761036700014	0.2552776056654238
317	0.622850035380792	0.37327867642936247	0.24957135895142948
318	0.6317447047404077	0.29940895877822027	0.33233574596218735
319	0.5871848973742196	0.36018709226226464	0.22699780511195497
320	0.6347548796518145	0.31780776925816034	0.31694711039365414
321	0.4715018453074177	0.372124401847469	0.09937744345994871
322	0.5417687397804363	0.2566292281771999	0.28513951160323636
323	0.5576413111210483	0.34999575305167624	0.2076455580693721
324	0.6255954062405966	0.314488327431693	0.31110707880890354
325	0.6767181000013411	0.323973743303584	0.35274435669775706
326	0.5438058709717402	0.24549464303068816	0.29831122794105197
327	0.5257014520056864	0.25140820210783493	0.2742932498978515
328	0.6031294282709198	0.18963570737377708	0.41349372089714265
329	0.5432389155606215	0.3411852642937067	0.20205365126691485
330	0.5859633858876314	0.26359142236381294	0.32237196352381847
331	0.611446883845878	0.29077410660906794	0.3206727772368101
332	0.5824765224222807	0.2832505261807304	0.2992259962415503
333	0.6597002565317497	0.287773691244891	0.3719265652868587
334	0.5414468060661395	0.32891678194955426	0.2125300241165852
335	0.5820483920379251	0.3477082482459164	0.2343401437920088
336	0.6565386366724728	0.28849936372022766	0.3680392729522452
337	0.5917953513115064	0.2998691682439202	0.2919261830675862
338	0.5462611583978519	0.2991791896533967	0.2470819687444553
339	0.5770153856082798	0.3103550643280878	0.266660321280192
340	0.5680571322391502	0.4181862729668602	0.14987085927229005
341	0.5796532699204572	0.2948647751289623	0.2847884947914949
342	0.625452943044611	0.3254970899135077	0.29995585313110334
343	0.6408019813100083	0.18507197606825268	0.4557300052417556
344	0.5812297388226169	0.2876432970282045	0.2935864417944123
345	0.7017127704327459	0.19855601971945774	0.5031567507132882
346	0.656749732863612	0.27688582867316364	0.37986390419044846
347	0.6183122964781846	0.20685369755796068	0.41145859892022396
348	0.5864736280867051	0.3358680154433597	0.25060561264334547
349	0.5787125750671938	0.32948726549985874	0.249225309567335
350	0.5727603935779499	0.2830261065208135	0.2897342870571364
351	0.5863627615644724	0.23232414640358517	0.35403861516088725
352	0.644871772541174	0.20187808337980406	0.44299368916136994
353	0.5542754960098132	0.34216038367677815	0.21211511233303507
354	0.6091813552380947	0.27666916611316067	0.332512189124934
355	0.592837418882584	0.3528085142546429	0.2400289046279411
356	0.5789114380196215	0.2886045149967536	0.2903069230228679
357	0.6196087576857654	0.34444774301774556	0.27516101466801984
358	0.6582700008196041	0.3399140843187787	0.31835591650082545
359	0.6135193489295108	0.30551081381544176	0.30800853511406906
360	0.5689021202174864	0.24797466526637824	0.32092745495110814
361	0.5765281443726376	0.3258849113992393	0.2506432329733983
362	0.5792135969741378	0.43472815776038726	0.14448543921375054
363	0.5540237042692807	0.3098997953319051	0.24412390893737562
364	0.6151673371854636	0.32332886926468885	0.29183846792077467
365	0.5564487058356773	0.2493101216937774	0.3071385841418999
366	0.5961451242246463	0.3439953878668376	0.25214973635780863
367	0.6474173703673404	0.2449633091821413	0.40245406118519905
368	0.5893205014204748	0.3367458697405434	0.25257463167993144
369	0.6046403333195913	0.3504054738843329	0.2542348594352585
370	0.6403692162560669	0.29006477970511324	0.35030443655095367
371	0.6124356633937602	0.3169019567225807	0.2955337066711795
372	0.5942898922287145	0.289442743128833	0.30484714909988153
373	0.603611837073929	0.2715417811443562	0.33207005592957284
374	0.6666886116238573	0.2713466765145126	0.3953419351093446
375	0.6001544937034102	0.2707650326446529	0.3293894610587573
376	0.688026626989529	0.2880505139104978	0.39997611307903114
377	0.5760553821836703	0.3139663126274597	0.2620890695562105
378	0.6101690021718649	0.2663700055608088	0.34379899661105606
379	0.5079072707329546	0.2585722863681236	0.24933498436483104
380	0.44217002034409103	0.5167549791828052	-0.07458495883871419
381	0.6678286775782182	0.2119528307733281	0.4558758468048901
382	0.6029204259388123	0.24771229272913592	0.35520813320967637
383	0.6509064688729235	0.34791936068781804	0.30298710818510544
384	0.5980042938435557	0.20763272599025584	0.3903715678532998
385	0.5609256091732032	0.2858583887303265	0.27506722044287674
386	0.5828848319564124	0.30919234928768485	0.2736924826687275
387	0.6197413048658607	0.3416871540175528	0.2780541508483078
388	0.590305338929714	0.3149687348293953	0.27533660410031874
389	0.6060441005843826	0.26715869510695067	0.3388854054774319
390	0.6894332404817853	0.3615273548784459	0.32790588560333944
391	0.699803416148219	0.25923747051981477	0.4405659456284042
392	0.5981748568587948	0.34507263941926364	0.2531022174395312
393	0.6030886495414539	0.2020271263883591	0.40106152315309485
394	0.6435902182495266	0.32746882800172256	0.31612139024780406
395	0.5510763088021414	0.2095150810592976	0.3415612277428438
396	0.5319040326333739	0.27315693133852603	0.25874710129484785
397	0.6295262529847085	0.25099364885510506	0.3785326041296035
398	0.6044992325582046	0.3498007191459575	0.25469851341224714
399	0.5187129103639507	0.31207033222946523	0.20664257813448544
400	0.6229934356409339	0.3419508622647407	0.2810425733761932
401	0.5814715951885083	0.28817215550165876	0.2932994396868495
402	0.6430561467051583	0.2035909316597197	0.4394652150454387
403	0.6562581041301364	0.3050492514260583	0.3512088527040781
404	0.6136823864876528	0.37328601986813487	0.24039636661951796
405	0.6781436783977706	0.26660266400903737	0.41154101438873325
406	0.5415112613112094	0.3261836560738919	0.21532760523731753
407	0.6133324319739297	0.32175066415141773	0.291581767822512
408	0.5979863165162722	0.3198106519387374	0.27817566457753473
409	0.6200858141992042	0.30678443999954397	0.3133013741996602
410	0.6820188127468976	0.2610085697072629	0.4210102430396347
411	0.5922975407877504	0.26003687690196625	0.33226066388578424
412	0.5419697778382175	0.3118428874541018	0.2301268903841157
413	0.6460705545353944	0.23612820176388982	0.4099423527715046
414	0.6536067090454283	0.20615584695441963	0.44745086209100865
415	0.6460914536133568	0.14788927660440612	0.4982021770089507
416	0.6138078736039794	0.2545522479697917	0.3592556256341876
417	0.6585033977188052	0.27820205742718035	0.3803013402916248
418	0.6754087549469066	0.28059480422991995	0.3948139507169866
419	0.5949953722967192	0.16588317407702177	0.42911219821969737
420	0.6149311121657419	0.35402734334755204	0.26090376881818983
421	0.6038736435360073	0.2446538669617701	0.3592197765742372
422	0.6050130003818118	0.2462599054214015	0.3587530949604103
423	0.5883001394465238	0.3135357106905461	0.27476442875597773
424	0.5945814346324518	0.21859802587128624	0.37598340876116565
425	0.6263683298284857	0.2325138479070355	0.3938544819214501
426	0.6054106474441661	0.26275045486223203	0.3426601925819341
427	0.6404119586195626	0.22898457775546355	0.411427380864099
428	0.6061059465779296	0.3099399807738259	0.2961659658041037
429	0.5821653247078189	0.3921534551072636	0.19001186960055522
430	0.6073174381884537	0.3994315883528409	0.20788584983561278
431	0.7232887211886765	0.31732058825211323	0.4059681329365633
432	0.6153741370036376	0.33446285214712607	0.28091128485651157
433	0.535759557052371	0.315848858987666	0.21991069806470503
434	0.6235500140064774	0.2131761543265187	0.4103738596799586
435	0.6456383558738246	0.25142793795004437	0.3942104179237802
436	0.6250027172590576	0.34843930609336515	0.2765634111656925
437	0.6018487666815331	0.29031012104491166	0.3115386456366214
438	0.5436148772433258	0.26546770692716637	0.2781471703161594
439	0.5168319952568625	0.27691820419409885	0.23991379106276364
440	0.6529172812475699	0.27436192974614704	0.37855535150142283
441	0.6105554513468288	0.2390450142231952	0.3715104371236336
442	0.6260901429225505	0.1921435729069721	0.43394657001557846
443	0.5864685277201436	0.27526021410886287	0.31120831361128065
444	0.5845079650533388	0.24939428914772013	0.3351136759056187
445	0.630105887634822	0.2552417580321659	0.374864129602656
446	0.6651019753200034	0.3183239743068585	0.3467780010131449
447	0.6319778007428885	0.2568380731393082	0.3751397276035802
448	0.661804935757824	0.2524931800908798	0.4093117556669442
449	0.5734064871106195	0.3425489780052162	0.23085750910540329
450	0.593130570689208	0.30101114444741106	0.29211942624179693
451	0.6534315812606841	0.23683328453950833	0.4165982967211758
452	0.6529574690917387	0.2324818487966865	0.42047562029505214
453	0.6311549819166521	0.30398054242906203	0.32717443948759006
454	0.6433603112790263	0.3059092187754155	0.33745109250361077
455	0.5997969650801471	0.29393971296823024	0.30585725211191694
456	0.5626271941399064	0.2442072295425225	0.3184199645973839
457	0.6760526612782357	0.2875869986662304	0.3884656626120053
458	0.5480887860848447	0.3085684635037807	0.239520322581064
459	0.5934547932291037	0.3299798013978378	0.2634749918312659
460	0.6369750995096551	0.20813470609168291	0.4288403934179722
461	0.6153715228197334	0.3230987799163187	0.29227274290341476
462	0.5505809867600447	0.3261770583149818	0.224403928445063
463	0.6234495288289528	0.1857111931069589	0.4377383357219939
464	0.6061059813044856	0.3309874026498792	0.27511857865460637
465	0.6659421566327932	0.29215757784918855	0.3737845787836047
466	0.6146587135924161	0.26333431588945216	0.3513243977029639
467	0.6100957878992908	0.2551609410211494	0.3549348468781413
468	0.6361826291621683	0.37092797207799016	0.2652546570841781
469	0.5812124196026107	0.35447631592274426	0.22673610367986646
470	0.4988693351293053	0.4045801656496924	0.09428916947961288
471	0.5398268286248077	0.32769434322048846	0.2121324854043192
472	0.5878657191473604	0.36473740083826245	0.2231283183090979
473	0.5129918888337454	0.2954256665812063	0.21756622225253908
474	0.5621277341483534	0.27785169608004445	0.2842760380683089
475	0.5668556704445189	0.16170134392284358	0.40515432652167527
476	0.5616224847294733	0.33761562987884874	0.22400685485062452
477	0.6056416070497697	0.3340629097940026	0.27157869725576705
478	0.5894854451831977	0.3689442575963609	0.22054118758683675
479	0.6331254988889339	0.2804450188816928	0.3526804800072411
480	0.6206860360974816	0.2655556911349675	0.3551303449625141
481	0.5713802805141117	0.323845146483873	0.24753513403023863
482	0.5825825907600058	0.23371269300282574	0.34886989775718014
483	0.6001044455602812	0.3568815556566128	0.24322288990366842
484	0.6542770804356229	0.2073629703029796	0.4469141101326433
485	0.6146192782407589	0.34132791951654046	0.2732913587242185
486	0.6017747812366436	0.3482389875632181	0.2535357936734256
487	0.6202594409342499	0.3147511724041738	0.3055082685300762
488	0.6448598362353536	0.21571998691520364	0.4291398493201499
489	0.6269626074905388	0.26656781085923853	0.3603947966313002
490	0.5939403950277506	0.4032148796225931	0.1907255154051575
491	0.6535758325724341	0.32430621872112364	0.32926961385131054
492	0.6484277692704932	0.2219484315640624	0.4264793377064307
493	0.5798648192662924	0.3121201307502193	0.2677446885160731
494	0.715910494956457	0.29259953138370576	0.42331096357275116
495	0.5737574858047485	0.34963170118415526	0.22412578462059318
496	0.5306769783875042	0.3160088535782217	0.21466812480928246
497	0.624807299714641	0.29456420559089996	0.3302430941237411
498	0.6082107801019896	0.25036113965927664	0.35784964044271295
499	0.6349000131025634	0.36263397760727406	0.2722660354952893
500	0.5676494454937422	0.31630082688022926	0.25134861861351293
501	0.6161341657449184	0.4256848884918263	0.1904492772530921
502	0.5818278379706299	0.3867789983147171	0.1950488396559127
503	0.5898869972450475	0.2270893441385001	0.3627976531065473
504	0.5988444527868191	0.3361410568463778	0.26270339594044134
505	0.45628411045222494	0.4059855208556167	0.050298589596608274
506	0.5865039310849525	0.30911093004419266	0.27739300104075987
507	0.49075333750146766	0.26950818427919104	0.2212451532222766
508	0.5838547795570883	0.21048765520259555	0.3733671243544928
509	0.5887818803274305	0.26842015916391887	0.3203617211635116
510	0.5938905893575855	0.3466330778589306	0.2472575114986549
511	0.6049712576360375	0.3465948734041832	0.2583763842318544
512	0.6275749905129069	0.26325156389591464	0.3643234266169922
513	0.631491454364411	0.22940447014242654	0.4020869842219844
514	0.6247474113290238	0.24737296479184062	0.37737444653718316
515	0.5864070510642532	0.27096575133788686	0.31544129972636636
516	0.6112770976274579	0.32925259659371986	0.282024501033738
517	0.6024134792451104	0.27880318687699907	0.3236102923681113
518	0.6279287097983259	0.23896596757495842	0.38896274222336746
519	0.6063889202968047	0.3312393744105951	0.27514954588620966
520	0.6841263705830745	0.2886929185984457	0.3954334519846287
521	0.6179665497913103	0.22645048884641453	0.39151606094489577
522	0.6002146497303643	0.22630411805335687	0.37391053167700744
523	0.5918787822810319	0.309716975518418	0.2821618067626138
524	0.5684958627870369	0.2795080279466284	0.2889878348404085
525	0.6685689812147524	0.17635680630131353	0.4922121749134389
526	0.6084757344666486	0.29464029541122866	0.31383543905541994
527	0.6476444169613673	0.29056932714737993	0.3570750898139874
528	0.6273727474966313	0.24252014766313376	0.38485259983349757
529	0.6058503063177213	0.2785798281356313	0.32727047818209
530	0.6031726594517207	0.29861432737396454	0.3045583320777562
531	0.633839045524841	0.26195295788711126	0.37188608763772973
532	0.5517628015473725	0.2155750304457085	0.336187771101664
533	0.5888210677686686	0.28771507728377743	0.3011059904848912
534	0.6516765582465927	0.25398639077283724	0.39769016747375535
535	0.5538449984199179	0.27950712789361226	0.27433787052630554
536	0.6698274836082485	0.35826071729333203	0.3115667663149165
537	0.6047456445277515	0.2589794840057893	0.34576616052196224
538	0.6570036305568872	0.16924489426224504	0.48775873629464206
539	0.5952982178789976	0.3424428934167478	0.2528553244622499
540	0.5854838307705048	0.28936835541721856	0.2961154753532862
541	0.5511712402787013	0.3786638133286666	0.17250742695003474
542	0.6829404692273175	0.0892366474129736	0.5937038218143439
543	0.6634345655848378	0.21649677402117176	0.44693779156366603
544	0.6038750291978314	0.3061201617396948	0.29775486745813656
545	0.5123427182104636	0.2917146797979137	0.22062803841254994
546	0.6277717791441666	0.30441855783277194	0.3233532213113947
547	0.5601966343354119	0.2785380683721253	0.2816585659632866
548	0.5735470769727826	0.3897447631136942	0.18380231385908838
549	0.5050615547874462	0.34373949426815753	0.1613220605192887
550	0.5819624356519026	0.32632944444200174	0.25563299120990096
551	0.5747074765005984	0.3279751158322568	0.24673236066834153
552	0.5862711259702418	0.3708955146823528	0.2153756112878889
553	0.5883863980176237	0.34804260270606235	0.2403437953115614
554	0.6267633097612513	0.23454177922959052	0.39222153053166076
555	0.6602406426053244	0.23722044546229892	0.4230201971430255
556	0.6268827767790568	0.3106475931761816	0.3162351836028752
557	0.5906212328388057	0.2056836839208108	0.3849375489179949
558	0.570558043625466	0.39661548015174103	0.17394256347372494
559	0.6036222429557319	0.3140871318792543	0.28953511107647756
560	0.5725401202499507	0.29404993513397254	0.2784901851159781
561	0.6068979009725578	0.2752288297765212	0.3316690711960366
562	0.6666624083857566	0.21737438996710381	0.4492880184186528
563	0.6453433293531615	0.3473852613654522	0.2979580679877093
564	0.6607885348078009	0.352539764521737	0.3082487702860638
565	0.4319558247819747	0.26490472152095357	0.1670511032610211
566	0.6486016986691028	0.28142486653242527	0.36717683213667757
567	0.6350053189584887	0.19584649085840564	0.43915882810008305
568	0.5687491751884841	0.37028316538272976	0.1984660098057544
569	0.5231423019964019	0.34645479166743387	0.17668751032896804
570	0.6487710583633246	0.3160626981184365	0.33270836024488815
571	0.6296790940098549	0.2620451208211019	0.36763397318875307
572	0.6227396863233503	0.3009623334705953	0.321777352852755
573	0.591035637393029	0.32250427650386204	0.268531360889167
574	0.5767950751096453	0.14688346231078983	0.4299116127988555
575	0.5689107377741649	0.1943401098697714	0.3745706279043935
576	0.5607048879496801	0.3281491759127294	0.23255571203695072
577	0.5580734239081746	0.29583441739572464	0.26223900651244997
578	0.5686643520935601	0.3006679397798561	0.267996412313704
579	0.631696398002701	0.29809168592233454	0.3336047120803665
580	0.6104142036015241	0.28690360621230104	0.323510597389223
581	0.5660675988475492	0.29883943919182443	0.2672281596557247
582	0.6127439885152246	0.3166186209555004	0.29612536755972424
583	0.5825875616697899	0.37188774051448337	0.21069982115530653
584	0.6048520005833906	0.26766665292559094	0.33718534765779967
585	0.5079150757551287	0.29492851334068665	0.21298656241444205
586	0.611561457928369	0.26815448691692084	0.3434069710114481
587	0.6733608658934734	0.25873868177881293	0.4146221841146605
588	0.6132003971730478	0.3246124693801027	0.28858792779294506
589	0.6886641380543768	0.23548141381085352	0.45318272424352324
590	0.5385026322113904	0.39298387834873383	0.1455187538626565
591	0.5244480840092384	0.23395197585579441	0.29049610815344395
592	0.5502564840629648	0.27195687017552916	0.2782996138874356
593	0.5796971773688345	0.3881141838279835	0.19158299354085104
594	0.6002256722490587	0.32532152547285803	0.2749041467762006
595	0.6113452152001577	0.3478567663570466	0.2634884488431112
596	0.6837715000183214	0.2460002399265642	0.4377712600917572
597	0.5881725070790531	0.46845913873768774	0.11971336834136533
598	0.5433240311113747	0.26520729220832695	0.2781167389030477
599	0.5999922228015635	0.23305904259082905	0.3669331802107345
600	0.6175411895585916	0.27283222245245514	0.3447089671061365
601	0.620858641127918	0.32009262681226236	0.3007660143156557
602	0.6402179004793953	0.29616834333128356	0.3440495571481118
603	0.6335945391533913	0.26193085193154186	0.37166368722184934
604	0.6833852392548571	0.2478385307655704	0.43554670848928667
605	0.5877693605659966	0.2770810416216145	0.31068831894438204
606	0.49424719247663707	0.2675276813525549	0.2267195111240822
607	0.6362028280366319	0.3213359117458501	0.3148669162907818
608	0.6161078833652371	0.366319657868597	0.2497882254966402
609	0.5866468753432448	0.26587507310894276	0.32077180223430196
610	0.5974872954463821	0.29797539116896976	0.29951190427741237
611	0.6453438476932806	0.3325696262047982	0.3127742214884824
612	0.5912818929715022	0.2221757376322286	0.3691061553392737
613	0.5608111324614882	0.41285936030116704	0.14795177216032113
614	0.5382900430871476	0.2637882123597205	0.2745018307274271
615	0.6100709907683273	0.3169860202878987	0.2930849704804286
616	0.5846846221744215	0.15858165794224902	0.42610296423217253
617	0.627291292685156	0.3330416508727284	0.29424964181242763
618	0.626905189087289	0.25821869097318983	0.36868649811409915
619	0.495598704078926	0.22292870545673993	0.27266999862218605
620	0.650210157523603	0.20322737427450874	0.44698278324909424
621	0.5634863279028333	0.18151371795694274	0.38197260994589055
622	0.6514286751658708	0.40931049698791455	0.2421181781779562
623	0.6473732140383837	0.23255617915919224	0.41481703487919136
624	0.48634637496024175	0.4355261538500827	0.050820221110159054
625	0.6677261565932701	0.3030763036082119	0.36464985298505814
626	0.5945303310285726	0.3497807500384165	0.24474958099015598
627	0.6290730933381996	0.35653850470720483	0.27253458863099483
628	0.5513044350528384	0.26546190739882886	0.28584252765400964
629	0.6081060966731812	0.23462108100917975	0.3734850156640014
630	0.5486981307798233	0.3253535153284621	0.22334461545136122
631	0.539522150249325	0.27726821531308804	0.26225393493623705
632	0.6482481042548265	0.252348089963548	0.3959000142912785
633	0.6541041577865732	0.22446246782906895	0.4296416899575042
634	0.5568795536064136	0.25865135047771015	0.29822820312870346
635	0.6500449266787326	0.17134655959826495	0.47869836708046765
636	0.6610495477435405	0.2740400708822453	0.3870094768612952
637	0.5805455993250012	0.31660081098913534	0.2639447883358658
638	0.5963611053012587	0.33530897952399635	0.26105212577726233
639	0.5487358160888971	0.25094425928742087	0.2977915568014762
640	0.6333695353236908	0.28559075674530326	0.34777877857838757
641	0.5413341966111369	0.22563313045901762	0.3157010661521193
642	0.6313827079813781	0.19354290323871295	0.4378398047426651
643	0.6038948620459719	0.34008510540034836	0.26380975664562356
644	0.5750400024846279	0.35323420260886756	0.2218057998757604
645	0.5145145875635414	0.2922191719654114	0.22229541559813
646	0.5342914026711907	0.4633110580853886	0.07098034458580207
647	0.647472665846303	0.3061967778764765	0.34127588796982655
648	0.6112624292357547	0.35321758157199856	0.2580448476637561
649	0.5918309375267929	0.22315073689486178	0.36868020063193113
650	0.5498405303009697	0.25188279168369676	0.29795773861727287
651	0.6278697794455997	0.39079815377905547	0.23707162566654427
652	0.5757084865866797	0.27882422955675945	0.2968842570299202
653	0.5289350103998407	0.2618605658562463	0.26707444454359447
654	0.598140974449834	0.16904913248981884	0.42909184196001526
655	0.5960617535275661	0.29508455413210105	0.30097719939546497
656	0.5883145054750357	0.2645479331876328	0.3237665722874029
657	0.5891917969046817	0.29331450370423534	0.29587729320044637
658	0.5691433014509923	0.29715454711153655	0.2719887543394558
659	0.6622372554197921	0.32856404003538464	0.3336732153844074
660	0.6303575810440615	0.30738946920975285	0.3229681118343086
661	0.5642667815903379	0.3281585956435606	0.2361081859467773
662	0.6053963200278134	0.1721164045022643	0.4332799155255492
663	0.6406237447890173	0.34030275384397574	0.30032099094504155
664	0.6062553637440157	0.20004446462611372	0.4062108991179019
665	0.47828275432541967	0.32875982863737435	0.14952292568804534
666	0.5687798411466107	0.3054223396009327	0.26335750154567805
667	0.576893802046905	0.34709269770538514	0.2298011043415198
668	0.6655899147545263	0.23030282261810076	0.4352870921364255
669	0.5845809567161457	0.43859399770721186	0.14598695900893383
670	0.654370903895964	0.2820505018488263	0.3723204020471377
671	0.6615685981956376	0.32995340174296256	0.33161519645267507
672	0.6584243876803058	0.35480620557128906	0.30361818210901664
673	0.541760622460802	0.40971001607574054	0.13205060638506153
674	0.6694961003465365	0.17306170896973527	0.49643439137680123
675	0.6229110029879701	0.2567902438282573	0.36612075915971276
676	0.6633837116585217	0.2796955116364942	0.38368820002202747
677	0.5709360180411273	0.256938828780092	0.31399718926103526
678	0.5527333934317973	0.302013396318026	0.25071999711377135
679	0.6214839171572537	0.26047253950589283	0.36101137765136093
680	0.530615737787407	0.28915476391678097	0.2414609738706261
681	0.5128811560574258	0.3155343796735716	0.19734677638385414
682	0.6144985983302719	0.22157692567941054	0.39292167265086136
683	0.6170562555650329	0.24266673271380312	0.37438952285122973
684	0.6272944854515463	0.26116567993705575	0.3661288055144905
685	0.5749992808218235	0.2071772096908306	0.3678220711309929
686	0.6730980208323765	0.23843257894431633	0.43466544188806017
687	0.5729699293827035	0.2878505343269825	0.28511939505572104
688	0.5914674637723045	0.34862652896855967	0.24284093480374483
689	0.6472586337185668	0.19744872147463252	0.4498099122439343
690	0.6278785573959158	0.3533577859092918	0.274520771486624
691	0.5988258532664901	0.28268337324142684	0.3161424800250632
692	0.5882276807938989	0.24799256180519158	0.34023511898870723
693	0.6010773561037583	0.23859925137682356	0.36247810472693476
694	0.6255423810971759	0.26834766992773584	0.35719471116944007
695	0.6109955026461444	0.255005523153407	0.3559899794927374
696	0.5353731824167169	0.2690028495847578	0.26637033283195916
697	0.6002564728791764	0.34675912823859534	0.25349734464058105
698	0.6255390793456864	0.3862822178952176	0.23925686145046882
699	0.5081482388819648	0.26382295724283994	0.24432528163912487
700	0.6883960104497379	0.22965774982652065	0.4587382606232172
701	0.5859732837664315	0.33510655243989584	0.25086673132653564
702	0.573345406522014	0.360568074709772	0.21277733181224204
703	0.6375037659579479	0.26452523910866244	0.37297852684928545
704	0.5518156865258859	0.42201482660628903	0.12980085991959686
705	0.6483457020421641	0.25411895575495747	0.3942267462872067
706	0.5091271818133196	0.30103294749942683	0.20809423431389276
707	0.623020983572882	0.2368861474791701	0.3861348360937119
708	0.6364767291806489	0.1860563688338326	0.45042036034681626
709	0.6372095268464358	0.3267234658403687	0.3104860610060671
710	0.5509878255650866	0.2835443024818923	0.26744352308319436
711	0.6229886816438249	0.27247138635019974	0.3505172952936252
712	0.6505604048294994	0.2669188015683851	0.3836416032611143
713	0.6222101388087395	0.34094400560723065	0.28126613320150895
714	0.6073991922375438	0.2583908519153929	0.3490083403221509
715	0.6553830105087995	0.23332588562879572	0.4220571248800038
716	0.6369462152257316	0.30667872236390303	0.33026749286182855
717	0.5775719628717497	0.23718719957282303	0.3403847632989267
718	0.6146519576886111	0.3565012065788608	0.2581507511097503
719	0.5387439020202941	0.36112441982432486	0.17761948219596926
720	0.4795537162338546	0.250319482765158	0.22923423346869665
721	0.6096323033245622	0.269682937024219	0.33994936630034317
722	0.5801891894629289	0.34063891638868826	0.2395502730742406
723	0.5820673599464512	0.34821867392197775	0.23384868602447348
724	0.549971624068555	0.269642340659315	0.28032928340923996
725	0.6147144055856991	0.25025804122949813	0.364456364356201
726	0.5491272352209906	0.2624694911333164	0.2866577440876742
727	0.6778677933929351	0.28812721952241555	0.3897405738705196
728	0.6202632912883098	0.33709191297625346	0.28317137831205635
729	0.5518685650031049	0.2900713777501787	0.26179718725292617
730	0.6330305964344314	0.27304738051462524	0.35998321591980614
731	0.5386208798496512	0.2657230492877037	0.2728978305619475
732	0.6362505799636557	0.22623590624982776	0.41001467371382805
733	0.6279766700652987	0.2797476127234236	0.34822905734187515
734	0.6176776663101584	0.2924446840801456	0.32523298223001285
735	0.5953921645379251	0.40413227206763636	0.19125989247028874
736	0.6395383184487581	0.19509947530396657	0.4444388431447915
737	0.5156328210455579	0.3176078051825915	0.19802501586296634
738	0.5926064469261944	0.39468987264143085	0.19791657428476347
739	0.5882893918884347	0.30778189244680904	0.2805074994416257
740	0.6233494646002635	0.23244134639363906	0.3909081182066245
741	0.5402623589245283	0.24233501848212385	0.2979273404424045
742	0.5532482750183436	0.31758119006119157	0.235667084957152
743	0.6005569925612255	0.3325587467279764	0.2679982458332491
744	0.6218249621886114	0.3010962437827915	0.32072871840581985
745	0.5321577087724699	0.24126688006156113	0.2908908287109088
746	0.6400917092445029	0.30739039762301246	0.3327013116214904
747	0.550692147838921	0.3071683632020748	0.24352378463684618
748	0.6078218142956818	0.28869397380554224	0.3191278404901396
749	0.6441093088078638	0.32554095933844107	0.3185683494694227
750	0.547158418516839	0.3646767068682446	0.18248171164859436
751	0.6436339494968867	0.32842926252992366	0.315204686966963
752	0.5838965462854802	0.3705583012371287	0.21333824504835153
753	0.6129281222464609	0.3221605490273605	0.2907675732191004
754	0.5815310666133096	0.371012709768775	0.21051835684453457
755	0.5372630997708869	0.33354944936682673	0.20371365040406017
756	0.6306949046334132	0.31770878745566766	0.31298611717774544
757	0.6068398375599999	0.2929567888016024	0.31388304875839745
758	0.6402007580014571	0.33445489021853714	0.30574586778292
759	0.648055923530423	0.253551270027651	0.394504653502772
760	0.6564254434608268	0.16618171624916128	0.4902437272116654
761	0.643021742913573	0.19746726069981266	0.44555448221376026
762	0.6406096702413842	0.30033775104655563	0.3402719191948285
763	0.5659771612051007	0.21152210786390666	0.354455053341194
764	0.6089177725748699	0.1607227286048015	0.4481950439700684
765	0.6937157039121291	0.21815078988344422	0.47556491402868495
766	0.5973714822818452	0.3056645180176383	0.2917069642642069
767	0.6950250990742559	0.2943701886533156	0.40065491042094026
768	0.6583422268916406	0.3542064871830888	0.3041357397085518
769	0.6266821582284079	0.3492909481576533	0.2773912100707546
770	0.592245158175301	0.1897647289941255	0.40248042918117544
771	0.5611910701504526	0.33068599164240886	0.23050507850804372
772	0.6350218773861673	0.2885171454676644	0.3465047319185029
773	0.5680724009891897	0.21772158569981712	0.35035081528937256
774	0.5555904460557501	0.3341909756576348	0.22139947039811542
775	0.6014200569944175	0.27808723641554883	0.32333282057886864
776	0.5147122420378925	0.4016384343511749	0.11307380768671751
777	0.6280700918164329	0.22828446687572296	0.39978562494070996
778	0.5756207652534044	0.4193107624278051	0.15631000282559937
779	0.6749206379435786	0.39661800614528137	0.2783026317982973
780	0.6447065820114799	0.34112108974918187	0.303585492262298
781	0.5910256158801086	0.3690376988451878	0.22198791703492077
782	0.6055805905416743	0.24210577460147875	0.3634748159401956
783	0.5736331373555081	0.289359185548505	0.28427395180700316
784	0.6236537882455397	0.22958359580262974	0.39407019244291
785	0.6670640280630458	0.2741644013615496	0.3928996267014961
786	0.6286947512474788	0.35281507749522245	0.27587967375225625
787	0.6107900137648583	0.33650778932909065	0.27428222443576766
788	0.6071342890649554	0.24432859168152288	0.3628056973834325
789	0.6773876421124903	0.3122123787043538	0.3651752634081365
790	0.6206372496137683	0.2905406968811307	0.3300965527326376
791	0.6055778739620099	0.3306114322316337	0.27496644173037627
792	0.6391340459102319	0.32711742407807565	0.3120166218321563
793	0.6238577526309292	0.2582095723449872	0.3656481802859421
794	0.6446687804759883	0.2971499551963262	0.3475188252796621
795	0.6246101978854922	0.19893726345419702	0.4256729344312952
796	0.6922162071501075	0.2736600541135044	0.41855615303660304
797	0.6096542563757665	0.32208475429000427	0.2875695020857623
798	0.6190739988153796	0.4029223206937744	0.21615167812160518
799	0.5299477637847987	0.3788428126731534	0.15110495111164526
800	0.5839925125695701	0.23873739136002003	0.34525512120955004
801	0.5462949599883715	0.2759690262229814	0.27032593376539016
802	0.6655359305461306	0.3010632139751969	0.3644727165709337
803	0.5975265203624762	0.36722831335166367	0.2302982070108126
804	0.5581081833827508	0.35525243557311853	0.20285574780963225
805	0.5633595542219735	0.20662137735203037	0.35673817686994314
806	0.6047350504882438	0.3450697195965077	0.25966533089173616
807	0.5778538855073518	0.28882222126118484	0.289031664246167
808	0.5191701245248916	0.28519233237565605	0.23397779214923564
809	0.5724827448056038	0.1859697737018262	0.3865129711037776
810	0.5394303540004497	0.23953729789114658	0.29989305610930317
811	0.5886620598244761	0.192113137743699	0.396548922080777
812	0.6011169237315028	0.35714570882671726	0.24397121490478557
813	0.5707133561537956	0.373485952674524	0.19722740347927162
814	0.5417758105547279	0.310396839359079	0.23137897119564893
815	0.5684841447754838	0.3116591442069962	0.2568250005684876
816	0.558593834083553	0.2552288193169616	0.3033650147665914
817	0.6412079455849993	0.31512608298946676	0.32608186259553257
818	0.548483834038493	0.2726160558455236	0.2758677781929693
819	0.579957815314242	0.28529096028527445	0.2946668550289675
820	0.5426488299774369	0.306415296253503	0.23623353372393394
821	0.5888663831047769	0.3568686602033415	0.23199772290143533
822	0.5696021129872775	0.290547361964022	0.27905475102325544
823	0.5916606060200394	0.37170350817511955	0.2199570978449199
824	0.5975073018738607	0.1648165511047279	0.4326907507691328
825	0.6948411242331716	0.2683066797981537	0.4265344444350179
826	0.5940686145085629	0.32469095106213425	0.2693776634464286
827	0.595834652640438	0.29887954813551915	0.29695510450491885
828	0.6478172408620019	0.3011923062669908	0.3466249345950111
829	0.5249099544243137	0.3858974545565406	0.1390124998677731
830	0.5727889827813053	0.4699106070407655	0.10287837574053986
831	0.5721837066682498	0.2998999813766366	0.27228372529161315
832	0.6212887226777024	0.30665397202479433	0.31463475065290814
833	0.5862213565273519	0.31536428083048573	0.2708570756968661
834	0.5887402355719326	0.29874576647031936	0.2899944691016132
835	0.5476286763812257	0.23411496335413756	0.31351371302708814
836	0.603712417291097	0.4053200198498074	0.19839239744128956
837	0.5487063354712185	0.28792547002857977	0.26078086544263873
838	0.5979178836309001	0.4121089702795127	0.1858089133513874
839	0.5438244417330231	0.2615297694153482	0.28229467231767486
840	0.5366410961506662	0.29542235711974696	0.24121873903091934
841	0.7242079969066175	0.23389067193445814	0.49031732497215935
842	0.5553496097667886	0.2696203366704402	0.2857292730963484
843	0.6369326440675	0.2691807175566723	0.36775192651082783
844	0.6508769665707655	0.2630527116112772	0.38782425495948836
845	0.576235528757931	0.330279099008237	0.2459564297496941
846	0.5639340742077763	0.2850864640314763	0.27884761017629994
847	0.6359950888515427	0.3275072789426909	0.30848780990885183
848	0.6445110282477773	0.24898352201230695	0.3955275062354704
849	0.6068276533814213	0.19644190803979267	0.41038574534162864
850	0.5339893882539832	0.2952348912010851	0.23875449705289814
851	0.5800734182265788	0.2833484632513141	0.29672495497526474
852	0.5332393447400412	0.23751553439196332	0.2957238103480778
853	0.6668349986457127	0.30273614366358426	0.36409885498212846
854	0.5556817533417104	0.289785818163558	0.2658959351781524
855	0.6214854073393197	0.361892908775978	0.25959249856334166
856	0.6240179826797987	0.3050310569133859	0.31898692576641274
857	0.5749873172742197	0.29913590091876746	0.27585141635545224
858	0.5985564183549377	0.3407400752960573	0.2578163430588804
859	0.5895292349212398	0.3294185942861733	0.2601106406350664
860	0.5700515476407988	0.3501322399256469	0.2199193077151519
861	0.5922662624840671	0.30934465829514907	0.2829216041889181
862	0.609651713468573	0.27342517799978117	0.3362265354687919
863	0.6722496284256134	0.2672486766073101	0.4050009518183033
864	0.5972236913200151	0.24458114743004358	0.3526425438899715
865	0.594989315655871	0.34600966348026563	0.2489796521756054
866	0.6236369399395177	0.26020395370227056	0.3634329862372472
867	0.6058339288459094	0.28926434012236873	0.31656958872354063
868	0.577103055895527	0.2519928703684162	0.3251101855271108
869	0.6370197242090334	0.3200247461178195	0.3169949780912139
870	0.6317006357069048	0.2603030105157296	0.3713976251911752
871	0.6242291424173023	0.3592572863536471	0.2649718560636552
872	0.6072035183288842	0.26554843417512214	0.34165508415376206
873	0.5817550581155373	0.26248187991151284	0.3192731782040244
874	0.5843591234205715	0.3150013388918671	0.2693577845287044
875	0.6375028008927662	0.2461562435082299	0.39134655738453633
876	0.6330924516143372	0.43268725458785556	0.20040519702648174
877	0.6341454318505269	0.29869025337604704	0.33545517847447986
878	0.6624682766437859	0.274726570353687	0.38774170629009885
879	0.605108522992134	0.27421233240352383	0.3308961905886102
880	0.5547662458952479	0.31175154192123977	0.24301470397400815
881	0.6198837893670075	0.27466070936072656	0.3452230800062809
882	0.5663632888583756	0.3514927160427709	0.21487057281560473
883	0.663231446858073	0.2305045356617307	0.4327269111963423
884	0.604058001997825	0.31623366571038763	0.2878243362874374
885	0.6193419373790957	0.3269724693113324	0.2923694680677633
886	0.6106407846276439	0.34198655523683846	0.26865422939080547
887	0.5090304586034519	0.14507122197640857	0.3639592366270433
888	0.6738917433898326	0.2859217958960401	0.3879699474937925
889	0.63465993390915	0.12138003308970154	0.5132799008194484
890	0.5697678850341095	0.27364457992184754	0.2961233051122619
891	0.5724447915668607	0.27277909731473826	0.29966569425212236
892	0.6709276110172367	0.2630766881217036	0.40785092289553315
893	0.6324994624195486	0.18576459816133728	0.44673486425821124
894	0.5907539753471167	0.3034473201034054	0.28730665524371135
895	0.5824288362790533	0.3804560066564306	0.2019728296226227
896	0.5041992863773834	0.3143704783380162	0.1898288080393672
897	0.541752671459369	0.3641554702651409	0.17759720119422814
898	0.5772619042333229	0.3587399328534662	0.21852197137985666
899	0.5825557133779206	0.36970366978067964	0.21285204359724094
900	0.5990782537038011	0.2695277954100277	0.32955045829377333
901	0.6372496034097797	0.320297489188462	0.3169521142213176
902	0.6535958942859137	0.3942644880175202	0.25933140626839346
903	0.534620887556136	0.30443711837814846	0.2301837691779875
904	0.6163355377918229	0.33432841673819397	0.28200712105362896
905	0.6351081762171452	0.15086758119009977	0.4842405950270455
906	0.7305870716524335	0.32951619787539127	0.40107087377704226
907	0.5778566520624983	0.3105749979408379	0.26728165412166033
908	0.5829064884560775	0.2735155403997834	0.30939094805629413
909	0.5564724290961451	0.2907195897378243	0.26575283935832084
910	0.6465731550451276	0.4321315615895717	0.21444159345555588
911	0.5857313425869923	0.3478153519084395	0.23791599067855282
912	0.6525065097939173	0.28941157980717674	0.3630949299867406
913	0.5552588615077253	0.35678025225374016	0.19847860925398517
914	0.5461299066809551	0.2962563924613115	0.2498735142196436
915	0.5905226540072166	0.2787052808893861	0.3118173731178304
916	0.5239450794184085	0.34034069388266597	0.18360438553574254
917	0.610879710314643	0.31329529241609166	0.2975844178985514
918	0.613505639657309	0.24525875468670658	0.3682468849706024
919	0.6646667199272345	0.26974213818867016	0.39492458173856426
920	0.5915225565733644	0.2582902415132324	0.333232315060132
921	0.5879273549001509	0.40669696777850883	0.18123038712164205
922	0.5603621449903393	0.33575592498763673	0.22460622000270253
923	0.602865864737262	0.42202543337263265	0.18084043136462938
924	0.5913633876048323	0.3333388573508982	0.2580245302539342
925	0.5485233923260302	0.25588668760034466	0.2926367047256855
926	0.5878380075561673	0.2476784683012441	0.3401595392549232
927	0.5573077585753751	0.2762254902143562	0.28108226836101885
928	0.6261167045207459	0.37249880943304764	0.2536178950876982
929	0.6720035715234068	0.27784908890060445	0.3941544826228024
930	0.5506402019044343	0.32088813418247086	0.2297520677219634
931	0.660831548789803	0.39430103728000176	0.2665305115098012
932	0.6707903319096669	0.3243189010774393	0.3464714308322275
933	0.59547517919023	0.2758053813324081	0.3196697978578219
934	0.6003354452809802	0.3056054229863745	0.2947300222946056
935	0.5880801149864578	0.2912561803006699	0.2968239346857879
936	0.6417051818415005	0.36442427196116206	0.2772809098803385
937	0.617541239359664	0.2501202634025046	0.3674209759571594
938	0.641457469669824	0.31780608656731824	0.32365138310250574
939	0.6036476136456035	0.33965817764263717	0.26398943600296637
940	0.6504447930043045	0.15759215300309534	0.49285264000120915
941	0.5192784451588778	0.2808989153423212	0.2383795298165566
942	0.6805974015413212	0.3577257561803551	0.322871645360966
943	0.5763853377540181	0.23629693887031386	0.34008839888370423
944	0.5918729867733152	0.2892703144407709	0.3026026723325444
945	0.5674214987460134	0.36479356931271917	0.20262792943329427
946	0.532946248438431	0.21431058843975412	0.3186356599986768
947	0.6134525401782498	0.3306675412186512	0.2827849989595986
948	0.5519051702527915	0.3380849075570296	0.2138202626957619
949	0.6362752639683501	0.31029404899296203	0.32598121497538807
950	0.4954791701566823	0.2685480794770936	0.2269310906795887
951	0.6119309146852734	0.33496469411380797	0.2769662205714654
952	0.6032292393373178	0.29967584517654033	0.3035533941607774
953	0.6103846099637597	0.27902511857775775	0.3313594913860019
954	0.6371557052035868	0.20166343691068928	0.43549226829289744
955	0.516469439903978	0.28726178495536947	0.2292076549486085
956	0.6752829259361934	0.23281996829992435	0.442462957636269
957	0.623177678156867	0.20805310763462775	0.4151245705222392
958	0.622601926251905	0.2860228838275897	0.3365790424243153
959	0.6230860017249437	0.31990052041421363	0.30318548131073003
960	0.6778937864583966	0.1451621015899195	0.5327316848684771
961	0.5754112829704232	0.25636459297615644	0.3190466899942667
962	0.5594823839867993	0.2928815095524911	0.26660087443430824
963	0.6477776014534289	0.3675201462076607	0.28025745524576823
964	0.6713605945901766	0.29272299192472234	0.3786376026654543
965	0.6895538429097745	0.22690876236437918	0.4626450805453954
966	0.671728898701074	0.18309948787250566	0.48862941082856837
967	0.6437287987730773	0.2184335072225358	0.42529529155054147
968	0.6245592766678003	0.2873081379709261	0.3372511386968743
969	0.6211398392926021	0.33591029650249804	0.28522954279010404
970	0.6198693162938171	0.3175960708636988	0.3022732454301183
971	0.6682177044771973	0.3189736925674654	0.34924401190973187
972	0.6098146792311294	0.35608738615625624	0.25372729307487313
973	0.6724393339556638	0.2794017716936952	0.39303756226196856
974	0.5252620168021825	0.39730671928178224	0.12795529752040033
975	0.6253733033484952	0.3042933652193056	0.32107993812918956
976	0.5081358146596666	0.3825968364667958	0.1255389781928708
977	0.6071842400368654	0.2579062294476681	0.34927801058919733
978	0.5762251442887699	0.2811825852041228	0.2950425590846471
979	0.6322764732525821	0.30772090628180765	0.32455556697077437
980	0.6144369400743119	0.2744075269432348	0.3400294131310772
981	0.5364172512183387	0.2758983437828119	0.2605189074355268
982	0.5603408378093001	0.31491806140811984	0.24542277640118026
983	0.6029570074553515	0.31454433748223526	0.28841266997311626
984	0.5632299976031419	0.2789500462087674	0.2842799513943744
985	0.4912099428418648	0.29684406879282266	0.19436587404904215
986	0.6301015253983389	0.23158084617666863	0.3985206792216703
987	0.5790534463387994	0.43207826128660376	0.14697518505219562
988	0.5514694746367852	0.28171186177314145	0.2697576128636437
989	0.4928354476664927	0.205991909343542	0.2868435383229507
990	0.5633398910227776	0.37556852606561714	0.1877713649571604
991	0.656879670164969	0.1535712651539082	0.5033084050110608
992	0.6347847511860136	0.22716257865441283	0.40762217253160077
993	0.6156440018152024	0.3207739967361625	0.2948700050790399
994	0.677812369584174	0.3088774972548598	0.36893487232931427
995	0.6568755671234948	0.2837892526691235	0.3730863144543713
996	0.6275868381990326	0.30337423278983006	0.3242126054092025
997	0.6356242208324953	0.35502770134557843	0.28059651948691683
998	0.5861579996394585	0.28030361194544284	0.30585438769401563
999	0.6414660974860675	0.25570289382336564	0.38576320366270184
1000	0.4735978194794561	0.22283139743130848	0.25076642204814764
1001	0.603556226839931	0.26275775140110214	0.34079847543882896
1002	0.6134561477917495	0.30126633177720546	0.31218981601454404
1003	0.5849145155020976	0.273979118928296	0.31093539657380154
1004	0.5248497139626566	0.21728262041791938	0.30756709354473716
1005	0.6858282053963103	0.22828807679917282	0.45754012859713744
1006	0.6243934856240063	0.3233675505312516	0.30102593509275466
1007	0.6534195236211263	0.27911691905018177	0.37430260457094455
1008	0.6511699125225742	0.39698652222695796	0.2541833902956162
1009	0.5230018258295644	0.2579075122778622	0.26509431355170227
1010	0.6361661687540678	0.3505519590693505	0.28561420968471735
1011	0.521453202499592	0.29830491747920657	0.22314828502038547
1012	0.6006630090700171	0.291639632423498	0.30902337664651913
1013	0.5946309421052145	0.2734360986127846	0.3211948434924298
1014	0.6155299073109658	0.33172833110024363	0.28380157621072216
1015	0.6233005600818649	0.2651863564071056	0.35811420367475927
1016	0.562993280083628	0.3218939363744428	0.2410993437091852
1017	0.5861138259082512	0.3665293545267835	0.21958447138146775
1018	0.595236478701232	0.23097429708949763	0.36426218161173435
1019	0.5410365704452066	0.28544086255370166	0.25559570789150493
1020	0.6780741689058034	0.2590544194774002	0.41901974942840314
1021	0.5122877118915217	0.32348669125912705	0.18880102063239462
1022	0.6691447857996679	0.18591187096321296	0.4832329148364549
1023	0.5266240439565468	0.19170753617836556	0.3349165077781813
1024	0.6126427330769448	0.20980407060458278	0.402838662472362
1025	0.5928548508761524	0.30336468075182094	0.28949017012433154
1026	0.6208116561897995	0.22440314529264613	0.3964085108971534
1027	0.6167767658032338	0.4427038171839699	0.17407294861926395
1028	0.574193902520121	0.22457190214843872	0.3496220003716823
1029	0.5822505138836406	0.3291302425370611	0.2531202713465795
1030	0.5349885196768541	0.3732728957283792	0.16171562394847497
1031	0.6923542125466109	0.3077530705529328	0.3846011419936782
1032	0.5434442299948447	0.32050260514047013	0.22294162485437452
1033	0.6237734224379797	0.25339087859605985	0.3703825438419199
1034	0.5705384923600061	0.36307780845028553	0.20746068390972058
1035	0.5136992877507708	0.3168390029837826	0.19686028476698816
1036	0.5290325400413917	0.28558886804140243	0.2434436719999892
1037	0.543656564212153	0.2915171380117927	0.25213942620036034
1038	0.6128055824776661	0.29355979349676375	0.31924578898090245
1039	0.5235914260683818	0.25804274892722356	0.26554867714115826
1040	0.6235349677321771	0.2511306220733823	0.3724043456587947
1041	0.5640727033391686	0.30510666248951307	0.25896604084965547
1042	0.5523510698749723	0.3319505707188238	0.22040049915614848
1043	0.5279590571934996	0.29275838866103027	0.23520066853246932
1044	0.5043152643653512	0.4004423557897972	0.10387290857555402
1045	0.5799789079306448	0.2802671037054306	0.2997118042252141
1046	0.6464177918526461	0.33052515701730456	0.3158926348353415
1047	0.553679488342844	0.23316366110382225	0.32051582723902167
1048	0.593946885191498	0.2480627233431332	0.34588416184836474
1049	0.5846838781231933	0.30190837762671413	0.28277550049647926
1050	0.5998947796867922	0.3451291394557311	0.254765640231061
1051	0.672062822884894	0.2462121916440239	0.4258506312408702
1052	0.6014740229492802	0.32736809743167655	0.27410592551760365
1053	0.6552132550866939	0.15469063944285852	0.5005226156438354
1054	0.5346530949922286	0.26981971280728484	0.2648333821849438
1055	0.6434644740636686	0.3300517107213705	0.313412763342298
1056	0.5512452178699693	0.33002051053784226	0.221224707332127
1057	0.606103512454439	0.3133686925517564	0.29273481990268263
1058	0.6427615302456835	0.3379341541905389	0.30482737605514454
1059	0.6050465571956778	0.279079263343074	0.3259672938526038
1060	0.5955584599139508	0.2736023306672862	0.32195612924666467
1061	0.6653315100673771	0.3013119999658796	0.36401951010149747
1062	0.5634672496771267	0.32714879145166287	0.2363184582254638
1063	0.631265877755605	0.34408354798009133	0.2871823297755137
1064	0.653103982839485	0.26160179818662005	0.39150218465286496
1065	0.6168538582263303	0.23784971251818418	0.37900414570814617
1066	0.5228034605188148	0.35704696959205845	0.16575649092675626
1067	0.6159771542022761	0.2643848631890396	0.3515922910132364
1068	0.6479835463881506	0.21780551557938896	0.43017803080876166
1069	0.6516365156833448	0.3611809130521353	0.29045560263120945
1070	0.6279290183367757	0.23900165562500109	0.38892736271177464
1071	0.5343569025445312	0.3618105949863795	0.17254630755815167
1072	0.6076111405820139	0.3557552146702627	0.25185592591175127
1073	0.6396417161668503	0.2359467352672411	0.40369498089960915
1074	0.6065035360411242	0.35118142570436667	0.25532211033675756
1075	0.6590224445067626	0.41002882801313706	0.24899361649362556
1076	0.6341598731687561	0.3801275723856029	0.25403230078315325
1077	0.5785330141806655	0.31430358171942385	0.2642294324612417
1078	0.5982119436140577	0.32438425544932864	0.2738276881647291
1079	0.6724513806336384	0.2660548632847068	0.4063965173489316
1080	0.6451340586900984	0.270528650893589	0.37460540779650936
1081	0.6661188095088566	0.35734436368477085	0.30877444582408575
1082	0.6519632277324554	0.25603737426902484	0.3959258534634305
1083	0.5946996287495241	0.36246702112392026	0.23223260762560383
1084	0.5390123393740294	0.31177996174113654	0.22723237763289286
1085	0.5851136298386241	0.24999676526009354	0.3351168645785306
1086	0.6393268044440572	0.293389979793126	0.34593682465093123
1087	0.6184571252858764	0.30183904784543625	0.31661807744044007
1088	0.6631699128272078	0.2379603494712041	0.42520956335600374
1089	0.6693650177691848	0.30759211855221114	0.36177289921697364
1090	0.48850782286413946	0.3965079495328603	0.09199987333127917
1091	0.5852304838777074	0.3205643524349488	0.26466613144275863
1092	0.5368507253749385	0.28741605361987876	0.24943467175505976
1093	0.6484331441290928	0.2717458185653838	0.376687325563709
1094	0.5546541026038758	0.2277400645336977	0.3269140380701781
1095	0.6072304724707451	0.3258977954184926	0.2813326770522525
1096	0.6490292901808645	0.37799497844830765	0.27103431173255693
1097	0.6042107914873711	0.30466443239901375	0.2995463590883573
1098	0.6487507715131596	0.40369710806380815	0.24505366344935148
1099	0.6143197232637431	0.23785729335080266	0.3764624299129404
1100	0.537948498785406	0.3465931801210916	0.19135531866431438
1101	0.5248162871309546	0.33757831804460586	0.18723796908634874
1102	0.6191529842977846	0.3808586304437238	0.23829435385406086
1103	0.5722204313407655	0.2350932935580893	0.33712713778267617
1104	0.6628964557670678	0.2932615428572249	0.3696349129098429
1105	0.5961166382575285	0.3292084570368229	0.26690818122070564
1106	0.608322027540694	0.3290177803099997	0.27930424723069425
1107	0.6032709869225538	0.3232909751513502	0.2799800117712036
1108	0.5662778853080699	0.268155725502839	0.2981221598052309
1109	0.6169827909979562	0.26938289832716084	0.3475998926707954
1110	0.5894956673253553	0.3278178839003019	0.26167778342505343
1111	0.698893185411207	0.23818393411450942	0.46070925129669765
1112	0.5411483407911813	0.29786010203467134	0.24328823875650998
1113	0.6192644780283341	0.30826505906050555	0.31099941896782857
1114	0.6329602010582989	0.25469788286041384	0.378262318197885
1115	0.5359145532326441	0.3272342763422545	0.20868027689038962
1116	0.6553982716250917	0.2713764381874196	0.38402183343767216
1117	0.5671546644097335	0.3117717832647387	0.2553828811449948
1118	0.6383941405023725	0.24130515109546152	0.39708898940691106
1119	0.5748247770923492	0.22480595958018987	0.35001881751215935
1120	0.5121629287914093	0.3292862011848372	0.1828767276065722
1121	0.5886616369414295	0.25056330214820455	0.3380983347932249
1122	0.5688989160264517	0.284800195143789	0.28409872088266275
1123	0.6982339098379484	0.2503636916948696	0.4478702181430788
1124	0.5607247152603372	0.19107621273993342	0.36964850252040377
1125	0.5843151261246817	0.26043767780523347	0.32387744831944826
1126	0.5808587957909113	0.27891238535206664	0.3019464104388447
1127	0.6258868481668625	0.2773516473825021	0.3485352007843604
1128	0.6107232589316127	0.30235423224648966	0.3083690266851231
1129	0.5982291773053514	0.3468204488997672	0.25140872840558426
1130	0.5598894628587714	0.34510194374319797	0.21478751911557337
1131	0.6426079114437879	0.35310446321388095	0.2895034482299069
1132	0.6352964398135134	0.2425629616039465	0.3927334782095669
1133	0.5695014141819689	0.40247972432087487	0.167021689861094
1134	0.5758554593089031	0.33378773202165013	0.24206772728725306
1135	0.6068061226976835	0.34106742676944063	0.26573869592824295
1136	0.5924568600771605	0.3632845087725956	0.22917235130456481
1137	0.5915897108476782	0.23651534346539865	0.3550743673822795
1138	0.6194205227842856	0.1985761022025968	0.4208444205816888
1139	0.5602482354188628	0.35157909774898977	0.20866913766987308
1140	0.5603252070925575	0.33298771269440003	0.22733749439815742
1141	0.6048560209679024	0.333042388333026	0.27181363263487635
1142	0.5907957322119978	0.3479358620917661	0.24285987012023166
1143	0.543322627902842	0.21326380237533576	0.3300588255275063
1144	0.6265009640435408	0.3445737025558582	0.28192726148768266
1145	0.5629005574024198	0.3000984453926953	0.26280211200972453
1146	0.6173000613397688	0.2935868376834285	0.32371322365634025
1147	0.612917425763995	0.3651740254141774	0.24774340034981765
1148	0.5744919391256683	0.43957151111697845	0.1349204280086899
1149	0.5751728960320551	0.4349443002791777	0.1402285957528774
1150	0.6262692481794566	0.29692567609116716	0.32934357208828946
1151	0.6175435695856613	0.2913885057682531	0.3261550638174082
1152	0.5979703243725272	0.20681647804781012	0.3911538463247171
1153	0.6285584104108726	0.21271954330261855	0.41583886710825396
1154	0.5763740698162312	0.25348664945099963	0.3228874203652316
1155	0.5849685566065425	0.29178351859163365	0.2931850380149088
1156	0.6444539058120033	0.25488417591335344	0.38956972989864985
1157	0.5864395076951194	0.22678047378399677	0.35965903391112264
1158	0.6585575464289644	0.28471148981452227	0.37384605661444203
1159	0.6456632673750267	0.2527476500636273	0.3929156173113993
1160	0.5426136118102824	0.30576845635043665	0.2368451554598458
1161	0.5794852500155674	0.30442907175293404	0.2750561782626334
1162	0.6102057899446833	0.28987001562809417	0.32033577431658916
1163	0.6392357456518398	0.25345563857042774	0.38578010708141214
1164	0.6129798917462348	0.2938071027653214	0.31917278898091345
1165	0.6196470576633893	0.3953578428798314	0.22428921478355796
1166	0.5594007053415363	0.3127012525507397	0.2466994527907966
1167	0.6156939002742989	0.29483745126533234	0.32085644900896654
1168	0.6406960172106546	0.22304987889198574	0.4176461383186688
1169	0.6059389671182641	0.27312797990341914	0.332810987214845
1170	0.6222626208928436	0.3237919812538727	0.29847063963897086
1171	0.6401141378815092	0.18444307650670827	0.45567106137480085
1172	0.5032210104924291	0.3669567770655741	0.13626423342685498
1173	0.5628106656958964	0.23573140513864743	0.32707926055724906
1174	0.5738014494461083	0.32146400570909617	0.25233744373701217
1175	0.6120449188622384	0.2311498400353982	0.3808950788268402
1176	0.5453851040919696	0.33967999824716677	0.20570510584480284
1177	0.5904196978199823	0.3417712003860265	0.2486484974339558
1178	0.5247612916406771	0.3764900903432761	0.14827120129740098
1179	0.5872125175941476	0.31024664547948433	0.27696587211466334
1180	0.6674257279171205	0.332591842470947	0.33483388544617354
1181	0.5961992856350593	0.3483690807913498	0.24783020484370946
1182	0.5039233553396023	0.3024631104366888	0.20146024490291353
1183	0.6224363559493796	0.20021309350608987	0.4222232624432898
1184	0.5338538985844528	0.29386591498850434	0.23998798359594845
1185	0.6266143758674699	0.2709724698607031	0.3556419060067668
1186	0.5921572920628402	0.2792035198588135	0.3129537722040267
1187	0.4770986726878934	0.2937137503990646	0.18338492228882877
1188	0.6211577455262578	0.33640033358655613	0.2847574119397016
1189	0.6413488672975297	0.20757988793181412	0.43376897936571557
1190	0.5816683532363115	0.3786449516612368	0.20302340157507473
1191	0.5934808693759701	0.2644528380672578	0.32902803130871233
1192	0.6419377754954054	0.20063640970281585	0.44130136579258955
1193	0.6773810712396044	0.3409135709247983	0.33646750031480616
1194	0.49441655053380495	0.4232954221570757	0.07112112837672921
1195	0.5835055927176875	0.31272719921312453	0.270778393504563
1196	0.6015998866006592	0.2552770472466002	0.346322839354059
1197	0.6229929323893864	0.3379873721414041	0.28500556024798224
1198	0.5396003520326978	0.30451487214397216	0.23508547988872572
1199	0.5454754376833271	0.30156865139472666	0.24390678628860038
1200	0.6130413059823292	0.3478538912323186	0.26518741475001056
1201	0.6090873139554257	0.36253580727500495	0.24655150668042078
1202	0.6438387502130727	0.3468485548635578	0.29699019534951493
1203	0.5830935797457792	0.3249654227631884	0.2581281569825908
1204	0.6430328545376711	0.29033694505143914	0.35269590948623203
1205	0.6915831845326157	0.194358783678451	0.4972244008541647
1206	0.6111476732184404	0.262034965926642	0.3491127072917985
1207	0.5274110871097404	0.29509814240620025	0.23231294470354016
1208	0.5596728682219241	0.4048493188878194	0.15482354933410467
1209	0.6280736185656307	0.21483429986549182	0.41323931870013886
1210	0.4818734247533967	0.30574088763835605	0.1761325371150406
1211	0.6387046728396236	0.2808477711941731	0.35785690164545053
1212	0.586633229441825	0.29540575682366244	0.2912274726181626
1213	0.6308575239380534	0.2931177745985841	0.3377397493394692
1214	0.6796495214800313	0.2772984803573573	0.40235104112267395
1215	0.6466543606432953	0.2546600206278529	0.39199434001544237
1216	0.6297719593066115	0.32248788962291985	0.3072840696836916
1217	0.6054469317229093	0.2779580561524968	0.3274888755704125
1218	0.6080340217648732	0.32912765711720354	0.2789063646476696
1219	0.5011743214473856	0.3245435225931037	0.17663079885428187
1220	0.669484002973002	0.29400245819592974	0.37548154477707224
1221	0.5780047896850548	0.3458913287267889	0.23211346095826582
1222	0.6813513720224733	0.16886847214917933	0.512482899873294
1223	0.6307148643438999	0.2107756077363978	0.4199392566075021
1224	0.6204076628684914	0.25895670041963753	0.3614509624488538
1225	0.5649403488752088	0.31879044249916116	0.24614990637604767
1226	0.6085779916595695	0.28105478881943846	0.3275232028401311
1227	0.64877290656151	0.35404340105196475	0.2947295055095453
1228	0.6470025576756244	0.3030933982623423	0.3439091594132821
1229	0.5960089208228905	0.246844852178412	0.3491640686444784
1230	0.5540661401293234	0.3812749970041108	0.17279114312521265
1231	0.6698172210808413	0.32633612731047995	0.3434810937703613
1232	0.5629222550605457	0.2854255101857895	0.2774967448747563
1233	0.6726558176879858	0.20365526227135525	0.4690005554166305
1234	0.687511473483368	0.27600425983519183	0.41150721364817616
1235	0.5417089990502304	0.1784954520215921	0.3632135470286383
1236	0.5882656389350467	0.33395736499794465	0.254308273937102
1237	0.5739524534504173	0.2950459333442903	0.27890652010612704
1238	0.6707015613909584	0.3217719791199029	0.3489295822710554
1239	0.5942603459095064	0.29166402030181765	0.30259632560768873
1240	0.6008765480651304	0.3012887077649062	0.2995878403002241
1241	0.5952648288183953	0.3921399981450077	0.20312483067338752
1242	0.543886677017915	0.35169957909737254	0.19218709792054248
1243	0.5402889921770166	0.28945625984588597	0.25083273233113074
1244	0.611325946507097	0.34594606498627245	0.26537988152082453
1245	0.6162267728070436	0.22672379272990062	0.38950298007714307
1246	0.7088619618946859	0.17854644916973889	0.530315512724947
1247	0.6348980150516548	0.2744322025068171	0.36046581254483767
1248	0.6027428006354987	0.24278628343065903	0.3599565172048396
1249	0.5964539534786026	0.37636557037830304	0.22008838310029966
1250	0.6739787623349658	0.13017958080188502	0.5437991815330807
1251	0.6325084171005279	0.24554676578394058	0.3869616513165873
1252	0.6251924493279871	0.3453946158392388	0.2797978334887483
1253	0.5903109976195355	0.3034141080297031	0.28689688958983245
1254	0.555501385389114	0.2323222044405703	0.3231791809485437
1255	0.5642204919786362	0.2726033842743579	0.29161710770427834
1256	0.6249795150581368	0.2262991629262201	0.3986803521319166
1257	0.6106901943966523	0.311541745189945	0.2991484492067073
1258	0.5596274240356074	0.42531754357537266	0.1343098804602348
1259	0.5843587455324597	0.27380714096045505	0.3105516045720046
1260	0.5961068547031825	0.34529653522393433	0.25081031947924814
1261	0.6037756951246951	0.2643396949224918	0.33943600020220327
1262	0.661622732965967	0.3177687522718534	0.3438539806941136
1263	0.6341727840105259	0.3134417766389582	0.3207310073715677
1264	0.5078190439904124	0.39991371822144844	0.10790532576896397
1265	0.6097771250656627	0.3560170103766443	0.25376011468901843
1266	0.6708801270473914	0.15316003960824826	0.5177200874391431
1267	0.6523518387763585	0.292711845820429	0.35963999295592947
1268	0.6447314929566765	0.25078909627348067	0.3939423966831959
1269	0.5999380655194191	0.2562715130980603	0.34366655242135885
1270	0.5610343311507905	0.31424726785586105	0.24678706329492947
1271	0.6365624946180615	0.3578658787000381	0.2786966159180234
1272	0.5816423102914272	0.29014915566357335	0.29149315462785386
1273	0.5581248830525105	0.40015573994197945	0.1579691431105311
1274	0.6625692984264796	0.2566043808238469	0.4059649176026327
1275	0.5308731851177633	0.24562228209479064	0.2852509030229726
1276	0.5864345295056588	0.20826599667410714	0.37816853283155166
1277	0.6315324257956139	0.17807424878542688	0.4534581770101869
1278	0.5148019604320373	0.3079437593504132	0.20685820108162412
1279	0.5706901906722772	0.3081173316933006	0.2625728589789766
1280	0.5585252724496076	0.36613160777518766	0.1923936646744199
1281	0.5422628396153646	0.2699547986888923	0.27230804092647226
1282	0.64998960733273	0.2773060467823524	0.37268356055037766
1283	0.6171467837478822	0.28827213275207386	0.32887465099580837
1284	0.5746185979465063	0.3737403214346599	0.20087827651184637
1285	0.6133810661250257	0.18763291386981337	0.42574815225521234
1286	0.5690660483350818	0.41120859063243165	0.15785745770265008
1287	0.6029244919018593	0.23036916240895414	0.37255532949290515
1288	0.5430089702868464	0.40669871375676003	0.1363102565300863
1289	0.5867078413464047	0.21798031510597846	0.3687275262404263
1290	0.5957183237599367	0.23417717611207214	0.3615411476478646
1291	0.6232584960912227	0.3031220842224752	0.32013641186874753
1292	0.6567392457083245	0.29606483058068805	0.36067441512763654
1293	0.6458222104369384	0.2476476264777932	0.39817458395914523
1294	0.5419065195898185	0.28328267289134723	0.25862384669847127
1295	0.6117831728134262	0.28520523935256026	0.32657793346086594
1296	0.6338774865636823	0.3966599912455833	0.237217495318099
1297	0.6556262313541895	0.27741040412527507	0.37821582722891445
1298	0.6095732530498836	0.2183362782455495	0.3912369748043341
1299	0.5799926884580935	0.18588303900516784	0.39410964945292565
1300	0.6278759544796018	0.29624482194322754	0.33163113253637416
1301	0.6360222806940483	0.25700536688558573	0.37901691380846253
1302	0.6595881894085209	0.23585087048559555	0.42373731892292543
1303	0.5979211228128795	0.3990384391788687	0.1988826836340107
1304	0.6067590816610405	0.19589702718814486	0.41086205447289564
1305	0.5585548791549744	0.32985987486994556	0.22869500428502879
1306	0.6339211956861378	0.28622360315908646	0.34769759252705135
1307	0.5949023036315393	0.2593854985003539	0.3355168051311854
1308	0.5393851307592837	0.24054084796830313	0.29884428279098063
1309	0.5487729649723823	0.3399314335788825	0.20884153139349979
1310	0.6232098321730755	0.30342314398626063	0.31978668818681477
1311	0.5508000996080743	0.2586391410133981	0.2921609585946762
1312	0.5011855436600698	0.3625574664653304	0.1386280771947394
1313	0.608931939567808	0.23847844876367752	0.3704534908041305
1314	0.6194843343946306	0.304325643194795	0.31515869119983553
1315	0.5634325058995979	0.3955704822482735	0.1678620236513244
1316	0.626740968917158	0.3797698912247901	0.24697107769236792
1317	0.5886606003097496	0.25830287235962734	0.33035772795012236
1318	0.5365603178789324	0.33549610777183503	0.2010642101070974
1319	0.6340335691276756	0.2986438471363794	0.3353897219912962
1320	0.6509991368058897	0.2289629747533041	0.4220361620525856
1321	0.6117304054103929	0.24961413909399835	0.3621162663163946
1322	0.5877139082613391	0.36048786462177856	0.22722604363956048
1323	0.5484977255001301	0.3977456382374663	0.1507520872626638
1324	0.5661946224264663	0.32020520936813524	0.24598941305833114
1325	0.45900640466759524	0.26926248806360514	0.18974391660399012
1326	0.5873079646279452	0.4110930556810037	0.1762149089469415
1327	0.6564117901313324	0.2897470507878203	0.3666647393435121
1328	0.6741447488237595	0.2919300731732103	0.38221467565054923
1329	0.6840465515006826	0.29418159982345304	0.3898649516772296
1330	0.5702277919910956	0.2541980380570651	0.31602975393403054
1331	0.6846528005187796	0.29433836789991125	0.3903144326188684
1332	0.5809075409585214	0.23242405961262838	0.348483481345893
1333	0.5935310732566232	0.294578348962276	0.29895272429434727
1334	0.6524682655014699	0.3996892125638404	0.2527790529376295
1335	0.6294596068590267	0.33840020581540736	0.2910594010436193
1336	0.5413950696694665	0.31133281240858957	0.23006225726087695
1337	0.6257126219989977	0.27263327531628867	0.35307934668270907
1338	0.6099523114512907	0.31947202756635323	0.29048028388493746
1339	0.6335767837566623	0.2637966287185474	0.36978015503811484
1340	0.539546283844801	0.2813420371927708	0.2582042466520302
1341	0.6250989738213226	0.18171264449243016	0.4433863293288925
1342	0.5673994544845591	0.2769704372082439	0.2904290172763152
1343	0.6162267427535413	0.32679058760270036	0.2894361551508409
1344	0.5952672363362693	0.4822026693186932	0.11306456701757615
1345	0.6688722970772119	0.2129313893973234	0.45594090767988843
1346	0.5749555021692925	0.3653917514889213	0.20956375068037125
1347	0.6501400815086561	0.25541276228214627	0.39472731922650983
1348	0.5973578902018315	0.2914233289965436	0.3059345612052879
1349	0.5640288549632306	0.28314548316347277	0.28088337179975786
1350	0.48483524998681155	0.2538790029649052	0.23095624702190637
1351	0.5942353596774139	0.3141148776353075	0.2801204820421065
1352	0.5439875938737034	0.23815947793628767	0.30582811593741577
1353	0.5939721785492604	0.32179551467829076	0.2721766638709696
1354	0.6432186420711468	0.28570333447157154	0.3575153075995752
1355	0.6070353546550326	0.2698148862383499	0.33722046841668263
1356	0.5781804176959903	0.3378420858824296	0.2403383318135607
1357	0.6055634393580606	0.34264513530885665	0.2629183040492039
1358	0.6110500089239296	0.38717179221396764	0.2238782167099619
1359	0.59950969756684	0.4159080913140215	0.18360160625281852
1360	0.6923836985463949	0.23097512648383975	0.4614085720625552
1361	0.5584307633971198	0.3251458439411832	0.23328491945593663
1362	0.6005730984822137	0.2697456065949027	0.330827491887311
1363	0.5452148902443826	0.4120395323881695	0.13317535785621318
1364	0.6432593576390164	0.41807009626064356	0.22518926137837292
1365	0.5987794924338234	0.30070638081692264	0.2980731116169008
1366	0.5685200212307271	0.35412013240364665	0.21439988882708041
1367	0.5947565209837511	0.24425193645794346	0.3505045845258077
1368	0.5117796396525354	0.3442722582017353	0.1675073814508001
1369	0.6285631861276348	0.40132590778344374	0.22723727834419116
1370	0.6283463874601942	0.34583999139690685	0.28250639606328737
1371	0.6974353450241468	0.19473953911015696	0.5026958059139899
1372	0.6324223604505456	0.3842798401252869	0.24814252032525871
1373	0.5814194024622032	0.3923262750447881	0.18909312741741516
1374	0.5819907718208455	0.27138234154704366	0.31060843027380175
1375	0.6269580528469165	0.3695892790351325	0.25736877381178397
1376	0.5616832042381226	0.330479026452422	0.2312041777857006
1377	0.6028862384806963	0.29115486902935517	0.3117313694513412
1378	0.6050918971575239	0.2584522395139335	0.34663965764359045
1379	0.6513064561275881	0.2744027129009529	0.3769037432266352
1380	0.5334591500420552	0.2600401571656415	0.27341899287641375
1381	0.5627660782099823	0.3386714957396251	0.2240945824703572
1382	0.545402801197175	0.3018058682686197	0.24359693292855522
1383	0.5746425614075718	0.37608613081866726	0.1985564305889045
1384	0.6354249245643927	0.24126295294354058	0.3941619716208521
1385	0.5549821290961183	0.2888392035240436	0.2661429255720748
1386	0.5594013711817337	0.43197571362147374	0.12742565756026
1387	0.662948895424786	0.3043350557428713	0.3586138396819146
1388	0.6173666898968828	0.21958157464826517	0.3977851152486177
1389	0.5884527773771155	0.3069919222678489	0.28146085510926666
1390	0.595429667721892	0.30562947690167835	0.28980019082021363
1391	0.5577625940433879	0.37917526193161954	0.17858733211176836
1392	0.5540095633042978	0.29535247330460185	0.25865708999969605
1393	0.6118755955797948	0.2027977157882357	0.4090778797915591
1394	0.5863264567347801	0.3420225857844669	0.24430387095031314
1395	0.5627736074668113	0.2372391709511874	0.3255344365156238
1396	0.6444053670038613	0.31847000065372627	0.32593536635013504
1397	0.5786870108628474	0.1594563176586825	0.41923069320416484
1398	0.5730452570784779	0.2836824825306573	0.28936277454782056
1399	0.5328098532920474	0.2934602223688643	0.2393496309231831
1400	0.6568334560234543	0.2710408806721237	0.38579257535133066
1401	0.593976617605104	0.24125174514886188	0.3527248724562422
1402	0.5360367028279461	0.28850707074691045	0.2475296320810357
1403	0.6297721217845287	0.26470524187635697	0.36506687990817177
1404	0.53096150693505	0.2965952323361139	0.234366274598936
1405	0.6184217657541027	0.2978582142724361	0.32056355148166665
1406	0.6180626978452215	0.3381209508280196	0.2799417470172019
1407	0.6868437840826502	0.25853416972656285	0.42830961435608733
1408	0.6474885809567764	0.1866718201341409	0.4608167608226355
1409	0.6299682385062514	0.3629678339670624	0.267000404539189
1410	0.6310541276597085	0.28161089284289953	0.34944323481680895
1411	0.6168567474320321	0.2778059794810469	0.33905076795098515
1412	0.6081114142450629	0.1983970214062719	0.40971439283879096
1413	0.5875059901277927	0.20704468884845983	0.38046130127933286
1414	0.6294754747033826	0.2812178906363355	0.3482575840670471
1415	0.5462525090544788	0.40893322119813214	0.13731928785634667
1416	0.5849178895188827	0.22256711577009824	0.3623507737487844
1417	0.6563880875844009	0.3007102146592829	0.35567787292511804
1418	0.6135239241234391	0.21063072721814374	0.40289319690529546
1419	0.5506368515606742	0.3824237100187562	0.168213141541918
1420	0.5766209523433905	0.2879293448788538	0.2886916074645367
1421	0.5707979207164214	0.3543841090431574	0.21641381167326398
1422	0.6576807914823303	0.32474530688053593	0.33293548460179434
1423	0.5903118435168788	0.3594195933183843	0.23089225019849458
1424	0.5507473598012262	0.32081776167251874	0.22992959812870747
1425	0.5220980961465147	0.38720251937592354	0.13489557677059114
1426	0.6843036229361403	0.12522022011665537	0.559083402819485
1427	0.5834645204956864	0.33529510839347465	0.2481694121022118
1428	0.6739790098872465	0.3283255842756681	0.3456534256115783
1429	0.6151557839538586	0.27588461179004203	0.33927117216381664
1430	0.5515902855742094	0.3893927442920329	0.16219754128217648
1431	0.6100812776609547	0.2020257649991852	0.4080555126617694
1432	0.6311714673518369	0.2632752257088668	0.3678962416429702
1433	0.5943802339510753	0.36394036609470815	0.23043986785636714
1434	0.5890511014939283	0.19891813059281716	0.3901329709011111
1435	0.529339746800665	0.27851848189433426	0.2508212649063307
1436	0.6031275058936492	0.25811013673049854	0.3450173691631506
1437	0.5692101043411519	0.3118413488559827	0.2573687554851693
1438	0.6099918607049147	0.3483599019999923	0.26163195870492245
1439	0.5902049739802234	0.38604708816135785	0.20415788581886554
1440	0.5613965995750032	0.29591619885221404	0.26548040072278917
1441	0.596078684962392	0.2550600704453087	0.3410186145170833
1442	0.5947079282373233	0.33374312111907983	0.26096480711824355
1443	0.6429930290236309	0.11547792721035745	0.5275151018132734
1444	0.53130746509634	0.20519671127968123	0.32611075381665877
1445	0.5849648583910126	0.3127876753463648	0.27217718304464783
1446	0.5681052185677742	0.3146519826377762	0.253453235929998
1447	0.6545437780808	0.24061009099805883	0.4139336870827412
1448	0.6454209104126394	0.38643139876560734	0.2589895116470321
1449	0.5189417441552348	0.42410380868306874	0.09483793547216597
1450	0.6704509716715761	0.24237243181319504	0.428078539858381
1451	0.5538004441683693	0.289721538535436	0.26407890563293324
1452	0.5645199359573909	0.23886933488084441	0.32565060107654653
1453	0.5511730519541718	0.36787104906441864	0.1833020028897531
1454	0.5118339013047027	0.2738553616930491	0.2379785396116537
1455	0.6422773034541116	0.31672206477212517	0.3255552386819865
1456	0.6262429951082535	0.26005158179809695	0.36619141331015653
1457	0.596041929234065	0.33432576353105153	0.2617161657030134
1458	0.6864817410098631	0.18959814002384226	0.49688360098602086
1459	0.6162323862086768	0.18754687265763473	0.4286855135510421
1460	0.6016780553790575	0.2726442901526752	0.32903376522638234
1461	0.6006865438710746	0.27617023952156855	0.324516304349506
1462	0.595188522614043	0.31076925941478073	0.2844192631992622
1463	0.5914173902475106	0.274666709381938	0.31675068086557256
1464	0.5571197303079387	0.3368328638351206	0.22028686647281803
1465	0.5400931433663603	0.2930576292993656	0.24703551406699464
1466	0.5555729501543913	0.4373692553022679	0.11820369485212343
1467	0.6045338611461404	0.3752717322310041	0.22926212891513634
1468	0.558155478252529	0.372831975789202	0.18532350246332693
1469	0.6020908990373576	0.30363917507749577	0.2984517239598618
1470	0.6450596583228434	0.29087265315001803	0.35418700517282536
1471	0.5465838978102703	0.3931549680615529	0.15342892974871739
1472	0.5375614741055155	0.298533697812968	0.2390277762925475
1473	0.591915251217399	0.3944780392483276	0.1974372119690714
1474	0.5456887718825288	0.3244726916253335	0.22121608025719539
1475	0.5149453307557098	0.32687064494210333	0.18807468581360648
1476	0.6559877731123568	0.3115768964474559	0.3444108766649009
1477	0.637948192392835	0.30589067025866457	0.3320575221341704
1478	0.6082567542263401	0.27280260598893985	0.3354541482374002
1479	0.5407367735946925	0.23124042032312264	0.3094963532715699
1480	0.5483268446061771	0.28415478077686185	0.2641720638293152
1481	0.5401767027788265	0.32864552516201134	0.21153117761681506
1482	0.6331011395796452	0.2741039150333444	0.3589972245463008
1483	0.6043586413330505	0.29507908426529156	0.30927955706775895
1484	0.59677778069957	0.28246476567855905	0.314313015021011
1485	0.6017048437753434	0.3323473403723323	0.26935750340301107
1486	0.5823534615775712	0.23208031663092266	0.35027314494664846
1487	0.5954523818428366	0.32729271040319036	0.26815967143964614
1488	0.5890452150639987	0.32636372350674475	0.2626814915572539
1489	0.5878974702975457	0.2704889230343667	0.3174085472631789
1490	0.5570489252421728	0.3760263982783314	0.18102252696384133
1491	0.6130342157454862	0.2999766038203537	0.3130576119251325
1492	0.5821368572909787	0.28824057658714647	0.2938962807038323
1493	0.5929327466366657	0.23485766703278924	0.3580750796038765
1494	0.6139578771567775	0.29225238873904696	0.32170548841773056
1495	0.6866241987850819	0.25676638499360466	0.42985781379147714
1496	0.5888912869424067	0.3556393217500053	0.23325196519240135
1497	0.573295757340316	0.29275136842556876	0.28054438891474726
1498	0.5785551024587676	0.2865395629914434	0.2920155394673243
1499	0.6279428546630462	0.2091828998594499	0.41875995480359635
1500	0.6219555259051173	0.2840309927266604	0.33792453317845683
1501	0.6302641237007917	0.2566881998443777	0.37357592385641397
1502	0.6683665874559327	0.2147043529110649	0.45366223454486776
1503	0.5841179729476841	0.33510467139611205	0.24901330155157203
1504	0.5630299512073031	0.2893701144304481	0.273659836776855
1505	0.5594118847688991	0.3113654664957652	0.24804641827313392
1506	0.5634508425419932	0.37922186167223076	0.18422898086976242
1507	0.607128497784925	0.37315631514133857	0.23397218264358632
1508	0.6300608035109883	0.3254729985515261	0.3045878049594621
1509	0.6085813428757592	0.30340585917899765	0.3051754836967615
1510	0.5897538968170142	0.3305455939804911	0.259208302836523
1511	0.55577986617544	0.3182708507993186	0.23750901537612137
1512	0.5619423536477723	0.287534771495841	0.2744075821519314
1513	0.5838434424909406	0.40431498818151673	0.17952845430942385
1514	0.5314316471718394	0.3509783664175873	0.18045328075425215
1515	0.5934128912479326	0.30186854766073107	0.2915443435872016
1516	0.6073418608720345	0.32747964800491985	0.2798622128671146
1517	0.5824513345593507	0.3491538639036643	0.2332974706556864
1518	0.5796294229274521	0.35918250419282466	0.22044691873462743
1519	0.6518895625966634	0.2618219411404868	0.3900676214561766
1520	0.6582610639400308	0.26896495145095217	0.3892961124890786
1521	0.5816020666200485	0.3168226604893072	0.26477940613074136
1522	0.6659290427516482	0.2792450358744428	0.38668400687720544
1523	0.6089372981253123	0.18796071360355532	0.4209765845217569
1524	0.5571509415843489	0.33125788487161034	0.22589305671273854
1525	0.5403173559610458	0.33247896477871325	0.20783839118233255
1526	0.5946177195941045	0.2394196431279623	0.3551980764661422
1527	0.598328350703862	0.22324837921129229	0.3750799714925697
1528	0.7073573241698665	0.23444699903102714	0.4729103251388394
1529	0.6505216457526518	0.15040392690090953	0.5001177188517423
1530	0.4979116647667318	0.2886811267803489	0.20923053798638291
1531	0.5451993469292338	0.5620877406396985	-0.01688839371046471
1532	0.6117305543533607	0.4597384132329652	0.15199214112039544
1533	0.5594107760233943	0.3373353772842277	0.2220753987391666
1534	0.5655483973194902	0.33400334714561625	0.231545050173874
1535	0.5098815735336191	0.2842258077904638	0.2256557657431552
1536	0.5802425922567644	0.3683066639316329	0.21193592832513153
1537	0.6155700686793988	0.23257648508372125	0.3829935835956775
1538	0.5849029134856114	0.2564718864574942	0.3284310270281173
1539	0.6018629770711731	0.3050372646795461	0.296825712391627
1540	0.5543684742154966	0.23505525461116297	0.3193132196043337
1541	0.620824818481573	0.14415239368534022	0.4766724247962328
1542	0.6610238262182406	0.2603882429973161	0.4006355832209245
1543	0.5935370365926596	0.34322290195833005	0.2503141346343295
1544	0.5492497688473077	0.26592305583133985	0.2833267130159678
1545	0.6065186832499163	0.32642458715525124	0.28009409609466507
1546	0.5819609750761685	0.23681089544315378	0.3451500796330147
1547	0.5447529421358356	0.26850774695212226	0.2762451951837133
1548	0.5570824984914782	0.2679221291545342	0.28916036933694395
1549	0.5924923767113849	0.3303404683838201	0.2621519083275648
1550	0.6168833819693049	0.2812687189906906	0.33561466297861436
1551	0.5635711021131176	0.2696093241046354	0.2939617780084821
1552	0.5533585361442187	0.19561603008632153	0.35774250605789715
1553	0.58591776155177	0.41897553778074226	0.16694222377102777
1554	0.5989747403509025	0.3269627533037665	0.27201198704713603
1555	0.6474057535625635	0.30104941667668994	0.34635633688587353
1556	0.4835801448798159	0.2935114243117019	0.19006872056811397
1557	0.6493999652467185	0.3093759597021929	0.3400240055445256
1558	0.5555760505912323	0.3175149148238896	0.23806113576734267
1559	0.6304217129924934	0.3224236304782008	0.30799808251429256
1560	0.6110205765925312	0.3289918454303045	0.28202873116222665
1561	0.5510853605301773	0.341431578904815	0.2096537816253623
1562	0.5589637261082023	0.2604331042019774	0.298530621906225
1563	0.6789771348477229	0.29009432247098116	0.3888828123767418
1564	0.5369806685229648	0.32061140073924554	0.21636926778371923
1565	0.6086403281729109	0.34396378053180837	0.2646765476411025
1566	0.5564892351174924	0.3481718346636726	0.2083174004538198
1567	0.5663583770544608	0.2659491216197712	0.3004092554346896
1568	0.5817131904346524	0.2927211360520256	0.28899205438262676
1569	0.5347388222930665	0.364733478357585	0.1700053439354815
1570	0.5863935397448053	0.3027205206634905	0.28367301908131487
1571	0.6181375364094984	0.2576633836819933	0.3604741527275051
1572	0.6319644737796545	0.20632741921872913	0.4256370545609253
1573	0.6126562834987881	0.323851637054616	0.28880464644417203
1574	0.5875400507487533	0.3590376651952542	0.22850238555349903
1575	0.6445496510694737	0.19995697507163626	0.4445926759978374
1576	0.5961037632791804	0.3102454343943688	0.2858583288848115
1577	0.6028032532017407	0.3077267286251249	0.2950765245766158
1578	0.6194760793196763	0.2852433388621026	0.3342327404575736
1579	0.6525180883745691	0.3064616601414477	0.34605642823312144
1580	0.6591562478596881	0.3579202130392518	0.30123603482043626
1581	0.6351205876361209	0.24769018319972755	0.3874304044363933
1582	0.4112951183812955	0.32373290504635865	0.08756221333493687
1583	0.5546666598299431	0.3140816300419625	0.2405850297879806
1584	0.5576725728064063	0.36759070088803236	0.19008187191837395
1585	0.6478160592132729	0.2334256423750149	0.41439041683825806
1586	0.6713042874710319	0.3791715324300097	0.2921327550410222
1587	0.6518218432061292	0.3043775068563684	0.34744433634976085
1588	0.5892714928879804	0.185759539260519	0.40351195362746145
1589	0.6229743984814662	0.29248742892229285	0.33048696955917334
1590	0.6258288065573915	0.39004359505659647	0.23578521150079504
1591	0.5542422102614786	0.35940458766882144	0.1948376225926571
1592	0.5792971274338312	0.17821507699439432	0.4010820504394369
1593	0.6558143837513378	0.2649494355532976	0.39086494819804024
1594	0.6459423016713384	0.2562439283764947	0.3896983732948437
1595	0.5564470340214375	0.27157464269236525	0.2848723913290722
1596	0.6071396189722904	0.24074983186822044	0.36638978710406994
1597	0.5323537718546834	0.29574214738327226	0.2366116244714111
1598	0.5749839362241931	0.3281266814695655	0.24685725475462766
1599	0.6345030303079495	0.3312933900638467	0.3032096402441028
1600	0.6240133924333222	0.27448507686321516	0.3495283155701071
1601	0.614122909797804	0.46224388620705564	0.1518790235907484
1602	0.5608615558042319	0.34442500555264965	0.21643655025158223
1603	0.6257606173805074	0.3772002294212717	0.24856038795923566
1604	0.6610335320350943	0.19045134842413128	0.470582183610963
1605	0.6355347446898343	0.2621597617315747	0.3733749829582596
1606	0.6485400814838305	0.37424746703096623	0.2742926144528643
1607	0.6030581297556526	0.4058175460438659	0.19724058371178677
1608	0.5132233419639113	0.2426083332193885	0.2706150087445228
1609	0.5983792132437394	0.2932474702997418	0.30513174294399764
1610	0.49321913716034305	0.38335136423029664	0.10986777293004639
1611	0.57721692968567	0.25599903588628686	0.3212178937993831
1612	0.5436945276207528	0.2609325248041227	0.28276200281663
1613	0.6443020817076692	0.3432260338256995	0.3010760478819698
1614	0.6482649342798031	0.33628322831345747	0.31198170596634567
1615	0.5480633547942416	0.2989482979265869	0.2491150568676547
1616	0.6089987985372535	0.25711303241680733	0.35188576612044614
1617	0.5193911824802766	0.3337225003124116	0.18566868216786497
1618	0.5620452346404406	0.3315414129284462	0.23050382171199446
1619	0.5500218084332099	0.25750762481220957	0.29251418362100035
1620	0.5721801344709085	0.29688290729329875	0.27529722717760974
1621	0.6292508850919734	0.22880283686234631	0.4004480482296271
1622	0.6018671130969484	0.2380468981096692	0.3638202149872792
1623	0.5690614212734237	0.34878119559802195	0.22028022567540181
1624	0.6247200797468033	0.3465585493742364	0.2781615303725669
1625	0.6329387823586463	0.2991468440667041	0.33379193829194226
1626	0.5474747216368958	0.3195368203189303	0.22793790131796543
1627	0.6196382890319757	0.3370694090934124	0.28256887993856333
1628	0.5418125468634594	0.2547194073254583	0.28709313953800103
1629	0.6430505830575527	0.38678930730970196	0.25626127574785074
1630	0.6409114610039518	0.2529250419886649	0.3879864190152869
1631	0.5200358182167399	0.2980108036523203	0.22202501456441961
1632	0.6169040994837988	0.20719835456175564	0.40970574492204315
1633	0.5851212012106425	0.3267189269017061	0.25840227430893636
1634	0.6160831448166357	0.25991453229711764	0.35616861251951815
1635	0.5538398964854191	0.3308275389305036	0.22301235755491547
1636	0.6993052068191625	0.2691569963856469	0.4301482104335157
1637	0.5959469516129217	0.3356469415931113	0.26030001001981035
1638	0.6149806685675724	0.2875819862738466	0.32739868229372576
1639	0.5859273705595485	0.36842773146165797	0.21749963909789047
1640	0.5688667598042818	0.24557581676396553	0.3232909430403163
1641	0.5839834830532402	0.22189575680418772	0.3620877262490525
1642	0.6299427274169649	0.27937650720210006	0.3505662202148648
1643	0.6243176424445995	0.35525172115932774	0.2690659212852718
1644	0.6382704728952144	0.34173678018985043	0.29653369270536395
1645	0.5605689726544805	0.3806045293394672	0.17996444331501324
1646	0.5989421698558712	0.30416698904680634	0.29477518080906495
1647	0.5414519414786307	0.395345235681596	0.14610670579703477
1648	0.6027301658553674	0.29895156321319627	0.30377860264217116
1649	0.5981102281460453	0.331728244568881	0.2663819835771643
1650	0.6625909593694996	0.2401104489970692	0.42248051037243045
1651	0.6333424932729991	0.2660766793623587	0.3672658139106404
1652	0.5539959152832458	0.3056891998867174	0.24830671539652835
1653	0.5810195838196451	0.30993000927504466	0.2710895745446005
1654	0.6041354428304724	0.3097981362774356	0.29433730655303686
1655	0.5875201997478999	0.3674860972519679	0.22003410249593203
1656	0.6200164155663362	0.3278390044436862	0.29217741112265005
1657	0.5615385091900561	0.3246240242612604	0.23691448492879572
1658	0.6564497497603667	0.33937804906497004	0.3170717006953967
1659	0.6045482028476945	0.30378474617296186	0.30076345667473264
1660	0.5722922732209111	0.2721420239730631	0.30015024924784806
1661	0.5938448422956519	0.29784961648693237	0.2959952258087195
1662	0.49379868079000055	0.3264569450305362	0.16734173575946434
1663	0.6565500793921786	0.37267150828913453	0.2838785711030441
1664	0.593732114939841	0.2950901286369101	0.29864198630293093
1665	0.5192202085498154	0.21756600988941716	0.3016541986603983
1666	0.5267100404541468	0.29274460032974225	0.23396544012440454
1667	0.5554479718886228	0.3714041752836028	0.18404379660502004
1668	0.598382241973838	0.23916419432016353	0.35921804765367454
1669	0.5816969790833326	0.32168291674303345	0.26001406234029917
1670	0.6214791634952452	0.23033462058997572	0.3911445429052695
1671	0.6066182938070682	0.24220582090173015	0.36441247290533807
1672	0.6323790731761576	0.3127310505772945	0.31964802259886316
1673	0.5759131676338782	0.43338638445534555	0.1425267831785327
1674	0.6769352567067699	0.30516149688465993	0.3717737598221099
1675	0.6434160152078341	0.314745032118931	0.3286709830889031
1676	0.4978088915628953	0.2980040304876417	0.19980486107525366
1677	0.5850700105410513	0.22008806383317325	0.36498194670787815
1678	0.5716536417007447	0.3564970011530569	0.21515664054768785
1679	0.6275943486425961	0.22118413940030268	0.40641020924229343
1680	0.7254021696143745	0.2315200314703771	0.4938821381439974
1681	0.660688762076839	0.2641258269205631	0.39656293515627594
1682	0.6110144581550505	0.19607665525774218	0.41493780289730836
1683	0.6373211142875432	0.31827028282559644	0.3190508314619468
1684	0.5262493268961302	0.32609386856140105	0.20015545833472922
1685	0.5928829359287475	0.32481572506775314	0.26806721086099433
1686	0.5428866627880178	0.37479080893249644	0.16809585385552137
1687	0.5887842899297941	0.3236683872667868	0.2651159026630073
1688	0.5253604404411891	0.2968483365785898	0.2285121038625994
1689	0.611315107044307	0.32174060158562817	0.2895745054586789
1690	0.5367819531401898	0.33022095061468604	0.20656100252550377
1691	0.5742871501916622	0.34822493355508827	0.22606221663657397
1692	0.555967952247014	0.3047914860456826	0.25117646620133144
1693	0.5494858792647633	0.34538278216376717	0.20410309710099617
1694	0.6591317752848507	0.27916684602775543	0.37996492925709524
1695	0.569109350394017	0.3930133267346102	0.17609602365940677
1696	0.5873746554559229	0.26116151778441143	0.3262131376715115
1697	0.6101103463111468	0.3054331058581656	0.3046772404529812
1698	0.576828805284851	0.3088491895218203	0.26797961576303075
1699	0.5569660259936523	0.3477111850169396	0.20925484097671274
1700	0.619678802778226	0.3527416852562946	0.26693711752193133
1701	0.6045676531754749	0.28567372615953185	0.31889392701594305
1702	0.6136295489399558	0.28612410596004584	0.32750544297990997
1703	0.6065126948263951	0.3646530706815408	0.24185962414485437
1704	0.6103740332446035	0.24091379367619944	0.36946023956840407
1705	0.5303073215775873	0.4059669239521875	0.12434039762539982
1706	0.6186467401680169	0.2969933187908974	0.32165342137711944
1707	0.5335453041989385	0.24845191203456	0.28509339216437857
1708	0.6149713229006133	0.1785028128187369	0.4364685100818764
1709	0.6352235179717696	0.2822036163837608	0.3530199015880088
1710	0.5658006837299749	0.2385946115994994	0.3272060721304755
1711	0.6233909678218708	0.29182907987917694	0.33156188794269387
1712	0.5474446663889344	0.29900254879815136	0.24844211759078308
1713	0.6088647739014776	0.2555479779675177	0.35331679593396
1714	0.5833746316399053	0.30191600948496816	0.28145862215493717
1715	0.5476630604887089	0.2663894840777419	0.281273576410967
1716	0.6043940656384517	0.28564802346555773	0.31874604217289393
1717	0.6032510202537817	0.24443930595987165	0.35881171429391007
1718	0.6624206691145049	0.2815023345872186	0.38091833452728635
1719	0.5928488810697249	0.2897163871755115	0.3031324938942134
1720	0.5520103747404678	0.311743415651106	0.24026695908936171
1721	0.5476269238409415	0.3378900139981382	0.20973690984280333
1722	0.5624438423693701	0.3019913095771716	0.26045253279219854
1723	0.5863177052581056	0.2895670554668504	0.29675064979125515
1724	0.6239950070339026	0.3965819407282394	0.22741306630566321
1725	0.6265158271461153	0.22731553775456112	0.39920028939155416
1726	0.573972110482451	0.29675050080638626	0.27722160967606474
1727	0.6643353249424329	0.21602052727276547	0.4483147976696674
1728	0.6498747558594054	0.27187315323053696	0.3780016026288684
1729	0.5475604512540119	0.2826445797319639	0.264915871522048
1730	0.573129867983873	0.23939804283650368	0.33373182514736927
1731	0.5940469724092883	0.3147042352529751	0.27934273715631325
1732	0.514023062828859	0.2724726906621443	0.24155037216671468
1733	0.6590364136689558	0.3738582605764929	0.2851781530924629
1734	0.6525461374848214	0.2719473104593995	0.3805988270254219
1735	0.6447818022851066	0.22711390056049666	0.41766790172460994
1736	0.6328637900129221	0.27257661894622515	0.360287171066697
1737	0.5491159825256366	0.286304500380295	0.2628114821453416
1738	0.6099379489733263	0.2687113255008446	0.34122662347248167
1739	0.5759087523437162	0.33383968873192466	0.24206906361179156
1740	0.5721942317775086	0.3123026698708198	0.2598915619066888
1741	0.6696043189164242	0.23778335280618934	0.4318209661102349
1742	0.5718821025353661	0.33708793450449415	0.23479416803087197
1743	0.596655530265795	0.20565698365353252	0.3909985466122624
1744	0.6088584174987702	0.36071451227632567	0.24814390522244456
1745	0.6228697230339447	0.2691502850617014	0.3537194379722433
1746	0.5921179002609047	0.2865041499621159	0.3056137502987888
1747	0.5743515261005041	0.16327504688587433	0.4110764792146298
1748	0.6311042336684196	0.244132301744395	0.3869719319240246
1749	0.6753341328436515	0.36288372882290076	0.3124504040207508
1750	0.5969320337401529	0.3616718515134592	0.23526018222669373
1751	0.5589717063286466	0.2943874558055898	0.2645842505230568
1752	0.6725699084827255	0.2916679272924925	0.380901981190233
1753	0.6257215063884348	0.34244302131767346	0.28327848507076137
1754	0.5740877355728865	0.25951331900431934	0.31457441656856716
1755	0.6341213608567373	0.27800900206007206	0.3561123587966652
1756	0.6154745755374685	0.26645745519989567	0.3490171203375729
1757	0.6010324007287787	0.31892685201286564	0.2821055487159131
1758	0.6160731776562616	0.2637308049485753	0.3523423727076862
1759	0.6524427669286245	0.4092211387485967	0.24322162818002777
1760	0.5652030463042542	0.26535158099392303	0.2998514653103312
1761	0.6206898262057983	0.256416527126364	0.36427329907943423
1762	0.6253402933371082	0.3207403088291287	0.3045999845079794
1763	0.5605385059398194	0.3013033854221113	0.2592351205177081
1764	0.5787612380444271	0.30738284638899044	0.27137839165543676
1765	0.6149026606420409	0.2269637180130685	0.3879389426289724
1766	0.6337048955877027	0.3331764796627289	0.30052841592497376
1767	0.5627074054330319	0.2977280806147201	0.2649793248183117
1768	0.6272022658236305	0.2964253003686305	0.330776965455
1769	0.6194996427070233	0.32399517937315925	0.29550446333386404
1770	0.5609236144167957	0.39096151808156504	0.1699620963352307
1771	0.637415311756865	0.3914144286529341	0.24600088310393098
1772	0.6512566680358217	0.1764665122579829	0.4747901557778388
1773	0.5687149712724358	0.27099062012131026	0.2977243511511255
1774	0.6335072885447771	0.32886123879209317	0.30464604975268395
1775	0.6752714497993411	0.23115945815973285	0.44411199163960824
1776	0.6372980824240839	0.2202317244589882	0.4170663579650957
1777	0.627270124886079	0.2994217328660239	0.32784839202005506
1778	0.5509665451748479	0.329367406249891	0.22159913892495683
1779	0.6693485155119616	0.2577600989496253	0.41158841656233636
1780	0.6423674932640988	0.25323913673997295	0.3891283565241258
1781	0.5775588769486641	0.42688144254586124	0.15067743440280287
1782	0.5455118904779206	0.29242008256007834	0.25309180791784225
1783	0.5790686209849023	0.2826194345020434	0.29644918648285884
1784	0.6106195880667289	0.2513782438677625	0.3592413441989664
1785	0.5879077232081567	0.32663901642081467	0.261268706787342
1786	0.5709421888402993	0.2933453764276192	0.27759681241268014
1787	0.5854341624385144	0.37724862403693493	0.20818553840157947
1788	0.5743897547303491	0.2982012906380962	0.2761884640922529
1789	0.5487896091788127	0.2503114993944296	0.29847810978438316
1790	0.5519239128745905	0.36858737744466796	0.1833365354299225
1791	0.6743618427559556	0.35995231176723264	0.31440953098872293
1792	0.5668130862200536	0.39616395125415943	0.17064913496589407
1793	0.61992822664652	0.27908072515265686	0.3408475014938632
1794	0.5372023081996853	0.2814467845069889	0.2557555236926964
1795	0.6351383409613293	0.284593703089052	0.35054463787227724
1796	0.602352102972624	0.27322109142216283	0.3291310115504612
1797	0.5632963971449809	0.2468118312789203	0.3164845658660606
1798	0.5646008272734505	0.3257040053621839	0.23889682191126663
1799	0.5557753146029636	0.40784570392498165	0.14792961067798188
1800	0.5831369296605416	0.24391565443566002	0.33922127522488166
1801	0.6072991941610459	0.3429897315791319	0.26430946258191407
1802	0.6678136640869979	0.29030068402351383	0.3775129800634841
1803	0.6000695941385159	0.27467038166308555	0.32539921247543035
1804	0.668713501644602	0.25922929731471234	0.4094842043298896
1805	0.562132409999871	0.31425931293704545	0.24787309706282554
1806	0.5769774681987216	0.30809634922254403	0.26888111897617767
1807	0.5909656403307342	0.28751022899563733	0.30345541133509685
1808	0.588735061781912	0.28131567127676127	0.3074193905051508
1809	0.5783016777618257	0.22228493735912486	0.3560167404027008
1810	0.6420440562589436	0.298041061601632	0.3440029946573115
1811	0.5934669187172968	0.25082239106193127	0.34264452765536557
1812	0.5164562292052532	0.32322961130187433	0.1932266179033789
1813	0.599502334907324	0.3487992142259796	0.25070312068134437
1814	0.5923204116160157	0.31475730221655174	0.2775631093994639
1815	0.4890019062971118	0.31330528320170853	0.17569662309540332
1816	0.580138778325991	0.20418078472602327	0.37595799359996773
1817	0.5914195849407976	0.3490550034404474	0.24236458150035023
1818	0.6405779982330353	0.22649499825131447	0.41408299998172077
1819	0.622355916574462	0.23483407750829702	0.387521839066165
1820	0.5226721421556271	0.31073032255363287	0.2119418196019942
1821	0.5811640541852799	0.2517436427393075	0.32942041144597245
1822	0.5877213096388348	0.29565630292266454	0.2920650067161703
1823	0.6176747210971671	0.13648450381371569	0.48119021728345146
1824	0.5557882851892664	0.21577236544948725	0.3400159197397792
1825	0.6453720936735028	0.2948109225452946	0.35056117112820817
1826	0.6735195132777021	0.26805792233491393	0.4054615909427881
1827	0.5949224882453551	0.30497618080259026	0.28994630744276484
1828	0.6068571677109391	0.2799842776850715	0.32687289002586767
1829	0.5937957602115261	0.1926525763603262	0.4011431838511999
1830	0.6704953474884563	0.3108178197519362	0.3596775277365202
1831	0.5542580640317689	0.3081167301292067	0.24614133390256218
1832	0.6152807454952016	0.2876006149771325	0.3276801305180691
1833	0.6134804299867265	0.3510354042240181	0.26244502576270845
1834	0.6778075792885121	0.26564490225762677	0.4121626770308854
1835	0.522990261823668	0.3885935154184099	0.1343967464052581
1836	0.6091325566442437	0.3805247540533866	0.2286078025908571
1837	0.5345010833139667	0.2739324711914356	0.2605686121225312
1838	0.5259718965020155	0.2775785821170722	0.24839331438494328
1839	0.5853963726002894	0.3438170851877898	0.24157928741249962
1840	0.5569938834487556	0.32104841820526464	0.23594546524349091
1841	0.5913061817934162	0.3312110366877469	0.2600951451056694
1842	0.603425564749088	0.29940896513656	0.3040165996125281
1843	0.5829877413809177	0.31090032616003144	0.2720874152208863
1844	0.5259599107058904	0.3634373840685175	0.16252252663737296
1845	0.6086650015685822	0.31329294972691385	0.29537205184166837
1846	0.5978745568944108	0.32219131723674127	0.2756832396576695
1847	0.5785170484326616	0.2690391442014499	0.3094779042312117
1848	0.5815022488783583	0.2663369583861667	0.31516529049219166
1849	0.5787556472282824	0.4123262834335176	0.1664293637947648
1850	0.5745754454644212	0.32440576931566795	0.25016967614875324
1851	0.5378456651593859	0.2635408098117776	0.27430485534760835
1852	0.6438986191699729	0.286105316807846	0.35779330236212686
1853	0.6584990844435735	0.2387057837802293	0.41979330066334425
1854	0.5847691384407017	0.2696135597175965	0.31515557872310523
1855	0.5946115306372215	0.31728666661231436	0.2773248640249072
1856	0.650684029364736	0.25451247665795607	0.3961715527067799
1857	0.5814649442594817	0.24749831659761246	0.33396662766186924
1858	0.5820446583538503	0.23005112920794896	0.35199352914590143
1859	0.5504718763859016	0.23292729432162426	0.31754458206427727
1860	0.6532071623537483	0.33726976348218135	0.3159373988715669
1861	0.594152915893702	0.2551054790873105	0.33904743680639143
1862	0.6144004330629452	0.40763846565388623	0.20676196740905897
1863	0.5124091935685835	0.31561558753143865	0.1967936060371449
1864	0.6075099733177282	0.2599020470428378	0.34760792627489034
1865	0.5912227700006725	0.3609525845011966	0.2302701854994758
1866	0.5907733291503157	0.3042397589099688	0.2865335702403469
1867	0.586368280734191	0.34028134344264993	0.24608693729154102
1868	0.6414939919998282	0.2901999002809278	0.3512940917189004
1869	0.627174308460307	0.2702275109277078	0.3569467975325992
1870	0.5422277424128502	0.2742124412228193	0.2680153011900309
1871	0.6284601026683423	0.30221782204990133	0.326242280618441
1872	0.6446949243788062	0.22410824092986573	0.4205866834489404
1873	0.6415153096571311	0.2792972554223587	0.3622180542347723
1874	0.5202877211450203	0.3366833339796336	0.1836043871653867
1875	0.6577297460295746	0.2303528911042218	0.4273768549253527
1876	0.6334607365668524	0.3573369247286492	0.2761238118382032
1877	0.5719752292051067	0.37416003620082144	0.19781519300428524
1878	0.5537571630625511	0.2524990960401102	0.30125806702244085
1879	0.552609964672661	0.33988065881265517	0.21272930586000577
1880	0.651457577724305	0.3049203051706773	0.34653727255362765
1881	0.6761739713102516	0.26144954682207405	0.41472442448817753
1882	0.565961754516222	0.23229963863096545	0.3336621158852565
1883	0.640264597941351	0.2639640750298431	0.37630052291150795
1884	0.6621736108461487	0.26566996964885103	0.3965036411972977
1885	0.6108174089494566	0.3725575612155975	0.23825984773385908
1886	0.6182376531215679	0.28256134476299666	0.33567630835857126
1887	0.6668984638949957	0.2949797233750085	0.37191874051998725
1888	0.643389763509705	0.2541995383912016	0.38919022511850343
1889	0.5742535947950611	0.29708748719546274	0.2771661075995983
1890	0.5929157827886973	0.34133359909540173	0.2515821836932955
1891	0.5221703659460568	0.29352828426158	0.2286420816844768
1892	0.6011597413376493	0.19455338535884037	0.40660635597880895
1893	0.6512157902985632	0.22204436974544595	0.4291714205531173
1894	0.5522457088873047	0.2661943175705485	0.2860513913167563
1895	0.5976044881061995	0.2983708890590984	0.2992335990471011
1896	0.5893296321512038	0.2958187666852544	0.29351086546594946
1897	0.6230353933699758	0.20742839453133902	0.41560699883863683
1898	0.6250034873787266	0.2870884709334827	0.33791501644524385
1899	0.5503152355661217	0.2604141731288201	0.2899010624373016
1900	0.5619724241022886	0.31227115038443815	0.24970127371785053
1901	0.6303038460168464	0.28827623334375985	0.3420276126730865
1902	0.5514360679442896	0.2957302922800399	0.2557057756642496
1903	0.575695388235983	0.26777595823613076	0.3079194299998523
1904	0.5478814503194598	0.2661177265391437	0.2817637237803161
1905	0.623615631978347	0.2879033771215449	0.33571225485680206
1906	0.5010331087823394	0.35804126092399824	0.14299184785834124
1907	0.6085751512002778	0.29306195833991416	0.31551319286036367
1908	0.5976732489927674	0.3556681148093289	0.24200513418343855
1909	0.6260924776907049	0.2728022552385535	0.35329022245215136
1910	0.6631983545138549	0.3363793161359838	0.326819038377871
1911	0.5797903332341316	0.30123499142276644	0.27855534181136526
1912	0.571703507725103	0.19921506051808976	0.3724884472070133
1913	0.685305205208564	0.24504718811526652	0.4402580170932975
1914	0.6504876277508636	0.2994127852230924	0.3510748425277712
1915	0.6548462613223573	0.26396884804203397	0.39087741328032344
1916	0.6070833290626454	0.2200864376190925	0.3869968914435529
1917	0.6117033416428252	0.33072828830429024	0.280975053338535
1918	0.6327571181730514	0.26191020187558817	0.37084691629746325
1919	0.5735477244304734	0.3094476189393053	0.2641001054911682
1920	0.6168802001491782	0.18139569279851764	0.4354845073506605
1921	0.5548536392652217	0.381355293004946	0.17349834626027563
1922	0.6058994166807734	0.25964941070958286	0.3462500059711905
1923	0.5632746360115	0.327249477001085	0.23602515901041501
1924	0.6282962013421243	0.33100812102230054	0.2972880803198237
1925	0.548679129200712	0.34462399861602916	0.20405513058468291
1926	0.6828067527960542	0.2948349067770476	0.3879718460190065
1927	0.42589371386035346	0.257685841392874	0.16820787246747945
1928	0.6536395188497287	0.2773261950924992	0.37631332375722953
1929	0.6363051302624139	0.21533158493905197	0.42097354532336184
1930	0.6951399273904906	0.13203822676109905	0.5631017006293916
1931	0.6389267824138676	0.2893336284685592	0.3495931539453083
1932	0.6080564315381052	0.35359286804531553	0.2544635634927896
1933	0.6014873231755784	0.25070688892881837	0.35078043424676003
1934	0.5867327715726107	0.34926024292793123	0.23747252864467955
1935	0.5413439543946423	0.2574072516828306	0.2839367027118118
1936	0.6085573195536076	0.32954427841614176	0.27901304113746583
1937	0.6095214227042376	0.2305753343432435	0.37894608836099414
1938	0.6533698293735264	0.2585789595668395	0.39479086980668693
1939	0.6390725000574246	0.26983983721619886	0.3692326628412257
1940	0.6056660615227225	0.27738694335839803	0.3282791181643244
1941	0.5637014636950721	0.3765641017910852	0.18713736190398694
1942	0.5187144764409941	0.27260666333758576	0.2461078131034084
1943	0.598054142753927	0.23244836109767109	0.36560578165625596
1944	0.6096870135497725	0.26640585739706557	0.34328115615270693
1945	0.6416609594577387	0.24236952549840046	0.39929143395933825
1946	0.6226206194149309	0.29332722861759797	0.32929339079733283
1947	0.6421800270073965	0.2776700084891399	0.36451001851825665
1948	0.536188711212318	0.21656799763632456	0.31962071357599353
1949	0.6160552424781415	0.3397331408935824	0.27632210158455905
1950	0.5753837211861135	0.3134733501152363	0.2619103710708772
1951	0.6354148605246727	0.3232268702421044	0.3121879902825683
1952	0.5645088381242341	0.304165217591475	0.2603436205327591
1953	0.568405600949577	0.23618575644850032	0.3322198445010768
1954	0.6574029132953731	0.27340642032290124	0.38399649297247196
1955	0.5872314224376631	0.2806245300720051	0.3066068923656581
1956	0.5845592635284821	0.2707927208033795	0.31376654272510257
1957	0.54549805449635	0.2664744854560432	0.27902356904030684
1958	0.4942758544316823	0.43176868630754733	0.06250716812413498
1959	0.6156777955572685	0.23529579663505684	0.38038199892221164
1960	0.5309185777332686	0.32790431470222187	0.20301426303104675
1961	0.6724847792130171	0.28592889758760204	0.3865558816254151
1962	0.600165166428523	0.28005798360113376	0.3201071828273893
1963	0.6242341324666408	0.18266978900368278	0.44156434346295803
1964	0.6137408362325465	0.23093366349859396	0.3828071727339526
1965	0.6043888615921622	0.26860034636129054	0.3357885152308717
1966	0.5743591988525358	0.29051631950997336	0.28384287934256247
1967	0.5650796721163532	0.25731531753274495	0.3077643545836083
1968	0.6454689807077723	0.2389007255983755	0.4065682551093967
1969	0.6464476671777706	0.24290900897160703	0.4035386582061636
1970	0.5385854220593999	0.2903547137265424	0.24823070833285743
1971	0.6011001836457606	0.35517444792025055	0.24592573572551005
1972	0.616629032165372	0.33012321976335174	0.2865058124020203
1973	0.6021604411376134	0.3022202595115916	0.2999401816260217
1974	0.6837062052922308	0.24224302883967885	0.44146317645255195
1975	0.646865119147519	0.1892408916362581	0.4576242275112609
1976	0.6100744828001341	0.3249711356332859	0.28510334716684826
1977	0.5925515818190916	0.3080164171020454	0.28453516471704626
1978	0.5731932575031569	0.26770666029548756	0.30548659720766935
1979	0.4973164454693254	0.19423082794759663	0.30308561752172875
1980	0.6349743687663563	0.2875885125849686	0.3473858561813877
1981	0.575111759056569	0.2976205653696738	0.2774911936868952
1982	0.6032804541789338	0.36298571738150587	0.24029473679742802
1983	0.5570375886876706	0.4060203285141752	0.15101726017349545
1984	0.6061259493420353	0.21987312029136485	0.3862528290506705
1985	0.5104682671764544	0.2513680067283088	0.2591002604481456
1986	0.5921283952411476	0.32274517549725573	0.26938321974389184
1987	0.6554016893004552	0.24018570417875332	0.4152159851217019
1988	0.6308317470160845	0.3789503953663985	0.2518813516496859
1989	0.6107143983511198	0.17747777287529515	0.43323662547582464
1990	0.5262028991801762	0.35987000251792156	0.16633289666225454
1991	0.5850519968111423	0.2684336723959137	0.3166183244152285
1992	0.5357773182685598	0.2995558494734984	0.23622146879506142
1993	0.6779324459697362	0.2580232014154265	0.41990924455430967
1994	0.5146319413994076	0.35922463648931424	0.1554073049100933
1995	0.5502907114461911	0.36408294294509624	0.1862077685010949
1996	0.6218767842601447	0.19014831212982353	0.43172847213032123
1997	0.5897700197819971	0.19173409935406974	0.39803592042792735
1998	0.5931219779380846	0.3529808248574104	0.24014115308067427
[truncated: 8,001 more rows]
