# Supplementary material for: Graded recruitment of pupil-linked neuromodulation by parametric stimulation of the vagus nerve
Source: Nat Commun. 2021 Mar 9;12:1539. doi: 10.1038/s41467-021-21730-2 (PMC7943774; doi:10.1038/s41467-021-21730-2)
Supplement: Supplementary file 4 — Source Data [file 41467_2021_21730_MOESM4_ESM.zip › source_data/figure_6D.csv]

	calcium_residuals	pupil_residuals
0	-3.731727574400047	-4.166720059227942
1	-6.017915206271502	9.193442196305584
2	-3.389412078046056	6.736972691968885
3	6.377004546408891	10.596145394082509
4	-6.644306123868304	6.899396778796291
5	-4.830452394886439	15.414654583149192
6	-9.81093535518928	-0.8979495728488763
7	-14.795004806417667	0.8784987816996797
8	-13.370686160129019	-2.2368320908944384
9	-14.35868404083934	13.285421075185614
10	-5.516625981412837	9.876543933960026
11	22.373463769795237	18.41846807173556
12	3.1378904978559694	-17.721383907431544
13	22.129093504504745	10.91346211687953
14	-8.418143216714803	-7.582262789267215
15	6.036228290428674	-9.274996252347737
16	3.991094753183795	-2.6034420790889214
17	37.69153027737466	0.10809429574337415
18	27.84170701496114	16.6882282942062
19	-14.61920970845891	-13.464108107020873
20	14.54257096343769	-13.071571217059777
21	23.400634227090727	8.058184593968306
22	-12.393503728487765	-2.071900792642065
23	1.3767930777115929	8.8423636010525
24	-30.081584884716015	3.6417303112243182
25	-18.252976814419355	1.951604441454453
26	-11.90686503033653	-17.148920978072155
27	3.8914136800058543	13.917352143340104
28	8.963613022227424	11.621673503774002
29	-7.764115352373657	-7.295706803767481
30	-5.987453241859476	-0.4474977889555079
31	-7.6456049793923215	-10.625670517760756
32	-11.77346144441984	-7.949531732157841
33	-16.589984493991906	-1.2724862487949515
34	6.408278529496846	-19.711087216319847
35	-4.636889790132017	-29.10448447722132
36	2.0610864722228897	6.819146573434022
37	4.134827638167852	-9.770240989142472
38	4.110550850482571	-6.3325222980000895
39	-0.5762298715166239	-0.931969546863904
40	-9.582237764820555	-8.468849956405432
41	5.57691142781357	-7.925394798574315
42	-9.157923379142481	-4.427746806631326
43	-12.444743044718606	6.776745970849763
44	-25.160020376409832	10.621010866529435
45	20.137965080184717	11.775761339224127
46	-4.525793646460651	-13.585347906480228
47	-13.531647202731627	0.08165375373796024
48	-12.792504655120116	3.600797332516496
49	-16.225960646227513	-15.70151369005146
50	-8.876469540672218	-16.225979644248355
51	-7.081724025122156	12.087547118522195
52	-11.79918579860902	1.7845268704603967
53	17.624098451662864	30.258580579017607
54	16.301841738714458	3.3571777391850075
55	11.90810949377153	-3.8168309506621956
56	26.6813785304539	-13.291929856010533
57	42.92657602257536	-8.696871673013579
58	4.350299887286049	-2.044323065090275
59	-4.222943198737511	-22.62399115712274
60	2.0342797966725925	7.441426983282618
61	-4.69530922656039	-0.2677924067720667
62	14.65959918498266	29.045154570019587
63	-18.19145207971971	-7.382852351254897
64	9.240919962038964	11.116867541801302
65	21.927961968362524	22.328115941947907
66	-13.94935277463033	-19.163723714183636
67	-17.194503865061158	14.014564172306184
68	-16.529327189601922	1.8554780702532163
69	-10.76853731279052	14.318016689394268
70	-24.155547670078278	-5.574694392514569
71	2.331008553530923	-12.397621601041116
72	2.604620932576509	1.0416963334094724
73	-16.94680220283496	-16.96796570223685
74	-45.66542156516026	-24.990199250517772
75	-1.1131807768611308	-5.13462935312149
76	-8.680261959518344	-16.534291937229213
77	-46.619949444484824	-18.76301793497201
78	-16.969397540727563	-8.120791462019842
79	-14.774411428646866	2.2936919905767557
80	-21.14782876036304	0.17805116943756716
81	10.335517660578027	4.324511499354243
82	-17.312709796386297	-10.163000480100667
83	-19.65635043124597	-3.0527436993299655
84	-27.747585399169964	13.40286892031872
85	-27.674318896611084	-5.836007468117343
86	-20.377946369809614	-24.780607506821664
87	6.54216493500391	-4.240095259857082
88	-7.584539641065383	4.4144165974286445
89	4.748840366622517	-2.3043938134384554
90	-12.878111193632918	0.6038536683969356
91	-3.05678953571762	-0.9687810058589003
92	5.440921920026437	2.186807708633756
93	-20.06560916715219	-10.28091858652408
94	-21.515546439750953	-8.009934544517181
95	-20.35972229748196	-8.518231553301431
96	5.238402360010381	1.3730246466893878
97	-24.53153234746375	-6.28198174115963
98	-23.350283623008877	-4.174116440301194
99	-18.506890549988924	-3.3284275686257203
100	-8.635093648605519	-6.7638902228845295
101	-2.7068228133899197	-1.924593714611714
102	1.323243819724838	-30.669396637003175
103	-9.847339876096964	-28.94395178223029
104	5.028878596749649	13.397051694998854
105	-15.181765667776796	-14.820740918940906
106	-3.71753319082851	-3.4300963911409132
107	-0.46700365399948396	1.5274401042192878
108	-13.437704207958685	-25.858422528173598
109	-8.536780189414461	-11.625293768625454
110	21.89227834962999	6.319511781459687
111	-5.821871309727504	3.5799374706939147
112	9.765960146624998	29.924856915567883
113	16.208811271434833	2.7003630636845664
114	19.407652098492534	10.505682878360037
115	-18.703420722782226	3.500259193003618
116	-6.13950769994778	-15.7774320997563
117	25.743983584513963	7.91663249904455
118	15.35097973014976	2.6971243798699334
119	-5.7001884164372925	7.257279718937678
120	0.3456790928164857	23.089750860143454
121	-14.919201136165793	-20.813704924916852
122	-6.163727892781896	4.088490879180638
123	-10.841757683623726	23.827991786702402
124	-19.479346038401474	14.587784625464653
125	-5.1937106295783835	28.866605792532088
126	-1.6481391138939117	23.024613584348604
127	21.5338457968399	44.576716364304666
128	19.799805736904688	18.031282240601787
129	7.207549386725985	33.76883305085392
130	-19.57625815458732	-13.514145933017547
131	-4.634702489923514	1.0617116814937706
132	-11.776115908826567	-27.45205502736763
133	-10.560852972866813	4.734230671152227
134	-5.069889196405808	-6.761840844193036
135	-22.99283093578368	0.04523051633973729
136	-15.894293043259722	-10.597485251992428
137	-6.888037537008515	34.00856591159826
138	0.11562682654410317	-9.095379275257189
139	-15.536980859344325	7.378788898667209
140	-1.7924929669519258	2.920699051062531
141	11.01968516207776	12.012284582286588
142	-3.8765050270351438	-10.523424054938346
143	-27.508784660065135	20.300182775657998
144	-7.338551445986063	-15.989658724033214
145	-7.88940364168136	-23.534476373657693
146	3.2186305461221565	10.698024413728682
147	-12.368810076854668	-1.7867205350654398
148	1.4504568737020804	3.6112239191010786
149	-9.499471516189324	3.9068109020097843
150	16.980390060233162	22.719991444705933
151	-3.800955832102255	-0.3098434550698006
152	16.282823454666598	25.494741657366685
153	-11.583184555559923	-0.18636384287509267
154	7.049482968163936	13.587605142941456
155	-19.425071450368183	-14.955717906593152
156	-3.53294217601049	-7.894868449402415
157	18.94437575750964	10.811082041340317
158	-11.761108166514553	12.454253413665192
159	6.271472307657902	-6.452663437474648
160	-25.116145938977063	-26.458866484475017
161	-6.167667077838441	-36.5765795068293
162	-7.8739718434602075	16.641311534546407
163	-11.448918680757915	-4.051682105264902
164	-17.843520232507398	8.880269215428267
165	-31.142007818702155	-15.793819593094435
166	-13.985064836691592	17.808374703428218
167	-18.194107867095788	-8.356943271634446
168	-10.944436172731063	-10.16654728906411
169	-19.551832720858826	-2.948259938469537
170	-22.930391812492026	-2.0037395857334115
171	-32.30836177257714	-5.317701412957726
172	-26.004096108830172	-4.908006273470509
173	-8.595053343386748	11.622214578461072
174	-9.801360793934336	-5.992215966125281
175	6.196076291473327	26.957956510174338
176	-16.46538339097076	-24.427668827868136
177	-8.631964194602979	-37.45358442125504
178	-32.439691071475266	3.865648660599028
