# Supplementary material for: Graded recruitment of pupil-linked neuromodulation by parametric stimulation of the vagus nerve
Source: Nat Commun. 2021 Mar 9;12:1539. doi: 10.1038/s41467-021-21730-2 (PMC7943774; doi:10.1038/s41467-021-21730-2)
Supplement: Supplementary file 4 — Source Data [file 41467_2021_21730_MOESM4_ESM.zip › source_data/figure_5E.csv]

	charge	rate	velocity_c
0	0.14	10	-0.03205006022607797
1	0.02	10	-0.028500377993726775
2	0.56	5	-0.03248070162647232
3	0.56	10	0.023344264408280038
4	0.03	10	0.17567206155615753
5	0.04	5	0.03180385577152464
6	0.1	10	0.5697815110269707
7	0.72	5	0.007309558256393858
8	0.12	20	0.04782758956628193
9	0.2	10	0.2745582903095442
10	0.08	5	0.016977534685713336
11	0.07	20	0.6332790955073185
12	0.08	10	-0.17538992955515542
13	0.72	20	0.5847566454485743
14	0.56	20	0.637424609924259
15	0.1	5	0.320521540639418
16	0.4	20	0.6140490368649864
17	0.14	20	0.489145289312492
18	0.14	5	0.4984492952713858
19	0.56	10	0.5721044744482838
20	0.09	5	0.6105734580056633
21	0.72	10	0.45699667181347353
22	0.2	20	-0.2289734725378888
23	0.24	10	0.27292093943004425
24	0.18	10	0.43347320932712124
25	0.02	20	0.34443465999972256
26	0.1	10	0.02583217606389704
27	0.01	10	0.05665308768740909
28	0.05	20	0.585708351149485
29	0.28	10	0.6391330519915669
30	0.02	5	-0.10170609821750307
31	0.28	5	0.6340673842394874
32	0.08	10	0.5485077765502161
33	0.07	20	0.6579441792536321
34	0.04	20	0.8910249928116496
35	0.1	20	0.6296039545843729
36	0.56	10	0.6588445171666911
37	0.2	5	0.6161996399468023
38	0.24	20	0.6710724690926596
39	0.72	5	0.5976624496688593
40	0.4	20	0.6610253554683992
41	0.28	20	0.6420696501394146
42	0.12	20	0.1320475108083619
43	0.12	10	-0.05926430606023264
44	0.08	20	-0.045624721963631265
45	0.36	10	0.03678426705968636
46	0.01	5	0.05459084148431714
47	0.14	10	-0.23655287625865162
48	0.2	10	0.10494452853234566
49	0.18	20	0.30168226580713664
50	0.56	10	0.6516143699189473
51	0.56	5	0.6267084637332722
52	0.36	5	0.6206155756780146
53	0.28	5	0.6166136062144957
54	0.36	20	0.09468235205322902
55	0.28	20	0.734388240701395
56	0.72	10	0.5962038378480737
57	0.28	10	0.6238888261965158
58	0.4	20	0.6497814453843126
59	0.12	5	-0.13744110035015195
60	0.09	20	0.595133086079943
61	0.14	10	0.4398754786862975
62	0.36	5	0.28141166080205615
63	0.4	20	-0.010064737376279817
64	0.1	20	0.004909009280946355
65	0.18	20	0.16878305363177143
66	0.24	5	0.2044277933810426
67	0.36	20	0.21989629187480647
68	0.28	5	0.5351932949866028
69	0.56	20	-0.0112810633159776
70	0.14	5	0.2744709630961475
71	0.06	5	0.6512731957492789
72	0.08	10	-0.18239573184601937
73	0.18	10	0.17410592098341224
74	0.36	10	0.61813702183873
75	0.06	20	0.1842387400283415
76	0.07	5	0.4422348599105224
77	0.12	20	0.5044441749820797
78	0.36	20	-0.011639339028570214
79	0.18	20	0.3981712583423925
80	0.02	20	-0.10660681941571915
81	0.28	20	0.5143700070533324
82	0.2	10	0.013129431745667011
83	0.4	20	0.4115513503232587
84	0.28	5	0.36943480755030317
85	0.14	20	0.009128792223037044
86	0.24	10	-0.13893722756534974
87	0.1	20	0.48617433713445213
88	0.06	10	0.662973129072424
89	0.04	20	0.34771713193835196
90	0.36	5	0.8860055371125792
91	0.09	5	0.6764489767973557
92	0.18	5	0.21136595020561022
93	0.56	10	0.9651878519669764
94	0.4	20	1.0174413878621804
95	0.56	20	0.529646436459287
96	0.08	5	0.1540828542632609
97	0.28	10	0.3386843322727087
98	0.28	5	0.03209039901465889
99	0.72	20	0.6587864751507296
100	0.14	20	-0.012043309437498914
101	0.28	20	0.6282836890659197
102	0.1	10	0.31327605250882756
103	0.36	10	0.37689187915362515
104	0.12	20	0.07305160452373785
105	0.72	10	0.2021989438280825
106	0.01	5	0.45753052920352283
107	0.4	10	0.4929800845101467
108	0.18	20	0.6305945211581189
109	0.18	10	0.6300465681643345
110	0.72	5	0.8344314617298131
111	0.24	5	0.7383411267405818
112	0.07	5	0.799919108517318
113	0.4	5	0.6607654271951048
114	0.56	5	1.0223967062332846
115	0.36	20	0.6820726185161489
116	0.09	20	0.6569032788502681
117	0.04	5	0.13178698041112408
118	0.02	10	0.4619318871914363
119	0.2	20	0.32175178195636206
120	0.72	20	0.6738343130076095
121	0.28	20	0.41150274971138223
122	0.2	5	0.6158187448758784
123	0.36	10	0.6525064942679705
124	0.14	20	0.602983928659966
125	0.4	5	0.634624109060769
126	0.24	10	0.6247346686025878
127	0.28	5	0.5943306239276601
128	0.1	20	0.636512625124584
129	0.18	20	0.6351042177220655
130	0.36	20	0.48586957331108926
131	0.72	5	0.6207746366084478
132	0.24	20	0.6863171382013206
133	0.04	10	0.3625428436350897
134	0.4	20	0.6203352241385388
135	0.72	10	0.4955177591664133
136	0.56	20	0.6193484079980492
137	0.4	10	0.6154889195351984
138	0.06	10	-0.21413843381976497
139	0.28	10	0.6259582142214227
140	0.14	10	0.6128013749846871
141	0.36	5	0.6247322505282141
142	0.56	5	0.6251176915788889
143	0.56	10	0.6108953037010877
144	0.14	20	0.5276676028036033
145	0.56	10	0.6164581804558104
146	0.24	10	0.6637365151432918
147	0.36	5	0.5129702579218443
148	0.18	10	0.5567398571240383
149	0.4	5	0.41795517785891967
150	0.24	20	0.6974097318512725
151	0.36	20	0.6442218707754349
152	0.2	20	0.6475910327383999
153	0.28	20	0.6215245712771235
154	0.56	20	0.6164464769759262
155	0.4	20	0.623154698825192
156	0.4	10	0.614208012987521
157	0.72	10	0.5048410780521304
158	0.28	10	0.43805661696628123
159	0.56	5	0.5563757068555574
160	0.72	20	0.6144793648157033
161	0.08	5	0.08193791351341691
162	0.72	5	0.331795894904268
163	0.18	20	0.5722561683121113
164	0.36	10	0.6561031864109267
165	0.06	10	0.35733435936161767
166	0.36	10	0.6318370622943476
167	0.18	10	0.6697067507865607
168	0.24	20	0.6522065925972714
169	0.36	5	0.8092677795900293
170	0.56	5	0.6231830708975511
171	0.56	10	0.4268925445379246
172	0.2	5	0.4505390108277814
173	0.28	20	0.6072297206199507
174	0.09	20	-0.0036304833503607997
175	0.4	10	0.5195855520149834
176	0.12	20	0.03209008112052275
177	0.24	5	0.5611873203643483
178	0.56	20	0.6139178160304076
179	0.72	5	0.5047899962673892
180	0.2	20	0.6337317820541123
181	0.14	20	0.6189520856127572
182	0.2	10	0.621318449438408
183	0.4	5	0.6222244340844468
184	0.28	10	0.6438572526014631
185	0.18	20	0.6453514122797045
186	0.18	5	0.6222991035193487
187	0.36	20	0.6256109518778629
188	0.28	5	0.6170725900176023
189	0.72	20	0.62722963771225
190	0.72	10	0.6221447037150966
191	0.08	10	0.671670700685783
192	0.36	5	0.21711891590097449
193	0.56	10	0.7946393340569019
194	0.07	10	0.6842771465862106
195	0.72	5	0.4047058496272321
196	0.36	10	0.003333742482975202
197	0.72	10	0.7738797370983926
198	0.56	10	0.7218230134557936
199	0.36	20	0.5739296545222268
200	0.56	5	-0.2433220134718928
201	0.28	20	0.6011415172136508
202	0.12	20	0.6271046232686085
203	0.4	10	0.6388347019185697
204	0.36	10	0.6228594519476608
205	0.4	5	0.6056939048801581
206	0.1	10	0.5132257746788752
207	0.24	5	0.5170254158016682
208	0.28	5	0.6247453081297208
209	0.24	10	0.6298771067106507
210	0.08	20	0.6305225713559423
211	0.72	5	0.6476362507286836
212	0.18	5	0.6223833331090162
213	0.03	20	0.6578413304914675
214	0.4	20	0.638404687697487
215	0.06	5	0.3424839733954768
216	0.1	5	0.5771169813614448
217	0.18	10	0.6216837842008821
218	0.05	5	0.5768341875667345
219	0.24	20	0.5948216381042456
220	0.72	20	0.6024116107635883
221	0.14	10	0.6432440604875814
222	0.18	20	0.6190674985320143
223	0.1	20	0.6554509833984695
224	0.14	20	0.6300570920445053
225	0.36	5	0.6230903296861882
226	0.2	5	-0.07622872416473009
227	0.56	20	0.5744493742903877
228	0.02	10	0.1958723962222147
229	0.28	10	0.6374515633929817
230	0.2	20	0.6532760434795889
231	0.2	10	0.6643611247734739
232	0.09	20	0.6547707629645912
233	0.28	5	0.12352586884089017
234	0.08	5	0.19276720764240368
235	0.04	5	0.22803921790653453
236	0.08	10	-0.04247694899394658
237	0.1	5	0.011551057897393482
238	0.03	20	0.003044314242260704
239	0.56	5	0.05845983270249196
240	0.1	10	0.25241669753203155
241	0.56	20	0.34543891206159844
242	0.18	10	0.30803159997001744
243	0.36	20	0.18575841915196906
244	0.28	20	0.1801769232247628
245	0.56	10	0.043643595526265136
246	0.72	20	-0.02376636666042213
247	0.4	20	-0.03057650438577479
248	0.18	20	-0.028741097294802495
249	0.1	20	-0.0013606369622651132
250	0.4	10	-0.02735130906475984
251	0.36	10	-0.022919946019190826
252	0.2	20	-0.033336768492138555
253	0.02	5	-0.08923671236362174
254	0.09	5	-0.042387305001488074
255	0.14	10	0.39553265561658507
256	0.24	5	0.004961516016562029
257	0.28	10	0.48324881835510386
258	0.14	20	0.5689183793893441
259	0.09	20	0.4103643982295245
260	0.56	20	0.5901782381494779
261	0.36	20	0.45246724779288267
262	0.2	10	0.009610408150670116
263	0.12	20	0.619426772207386
264	0.56	5	-0.008279956701875799
265	0.12	5	0.4360283778594589
266	0.24	20	0.46861423746406944
267	0.36	10	0.6106968469659996
268	0.72	20	0.4645027101477349
269	0.18	5	0.6291506982120075
270	0.72	5	0.6093023995966035
271	0.72	10	0.012941170057277934
272	0.07	10	0.6303975569122883
273	0.4	5	0.6183277264691603
274	0.4	10	0.6160372541641116
275	0.18	20	0.4970840386530728
276	0.18	10	0.6329963106684381
277	0.28	20	0.5770562876953945
278	0.2	20	0.4867126223517837
279	0.56	10	0.6099967956357438
280	0.4	20	0.5665192293542552
281	0.56	10	0.48159401723702117
282	0.18	5	0.5080142140665261
283	0.1	20	0.5099293831888695
284	0.4	20	0.29512398188068467
285	0.72	10	0.47952853037210025
286	0.36	10	-0.05111541106507256
287	0.09	10	0.46294381282264313
288	0.01	20	0.2814829539538613
289	0.07	20	-0.13790998800838922
290	0.09	20	0.622842162716082
291	0.12	10	0.6117251868164085
292	0.36	5	0.6300586119768862
293	0.4	10	0.6209291757398933
294	0.06	20	0.2541829913162444
295	0.28	5	0.33922751813048274
296	0.72	5	0.5593327699726639
297	0.1	10	0.09116238352666801
298	0.12	5	0.3764790357988899
299	0.2	5	0.2019792648739545
300	0.18	10	0.4808829421744916
301	0.56	20	0.5597138584895333
302	0.14	10	0.4631464828392558
303	0.28	20	0.4792575599548267
304	0.36	20	0.5879875151840707
305	0.1	5	0.31037122066506756
306	0.18	20	0.5497416817085813
307	0.2	20	0.49652748017743337
308	0.03	20	0.07341210578122233
309	0.24	20	0.5026527446032026
310	0.28	10	0.4880188180680732
311	0.72	20	0.5830055566100675
312	0.12	20	0.5831333195982246
313	0.4	5	0.5323682788794094
314	0.14	20	0.6212903581313817
315	0.56	5	0.46417462878500887
316	0.2	10	0.5442438248518641
317	0.14	10	-0.0023838854227797163
318	0.72	5	-0.004090642898304561
319	0.24	20	-0.10263398562032816
320	0.24	5	-0.002896355979067719
321	0.01	20	0.0991257927444135
322	0.56	10	-0.00443376764793417
323	0.28	20	-0.02811735501740101
324	0.02	5	0.13743132263289443
325	0.72	10	-0.012510055359389025
326	0.28	10	0.008003839555533812
327	0.56	20	-0.02385090464221877
328	0.72	5	-0.00032599822008620716
329	0.06	20	0.2524309144003649
330	0.2	5	0.018179350903434338
331	0.56	10	0.07009301663335783
332	0.56	20	-0.001541277293700405
333	0.1	20	0.14197486706181653
334	0.72	5	0.15916314786064506
335	0.72	10	0.12103108266199587
336	0.36	20	0.2408203363381612
337	0.72	20	-0.08759701961722144
338	0.05	5	0.2070832046930589
339	0.07	20	0.13280338336838776
340	0.14	20	0.25619175456113574
341	0.2	20	0.16406279212225122
342	0.24	20	0.3799337243105147
343	0.1	5	-0.10743549622998128
344	0.1	10	0.34047452137339734
345	0.4	5	0.14480715663631336
346	0.07	20	0.22191153230628752
347	0.03	20	-0.011727846705280404
348	0.18	5	0.17860032161690434
349	0.4	20	0.2318413576050381
350	0.56	10	0.10380042232852116
351	0.14	10	0.17082536665616252
352	0.02	5	0.07326669891057509
353	0.2	10	0.048701627173756784
354	0.03	5	0.09014630868671165
355	0.1	20	-0.005922890869729469
356	0.06	5	0.10425520827530395
357	0.18	20	0.15552088307650097
358	0.28	10	0.11174410542701015
359	0.36	5	0.11498783125778107
360	0.36	20	0.034194435860784134
361	0.56	5	0.0322566416259092
362	0.36	10	0.028570870437876067
363	0.09	20	0.028781062766674984
364	0.72	20	-0.04500693512888437
365	0.28	20	-0.004436723072150636
366	0.56	20	0.01573995794157941
367	0.12	5	0.10149336436035046
368	0.4	10	-0.04628748340664621
369	0.24	5	0.24532647161598847
370	0.18	10	0.21573706006755972
371	0.72	5	0.18009021107873396
372	0.28	5	0.25264731510092864
373	0.12	20	0.22106214339127478
374	0.24	10	0.13284273101989458
375	0.09	5	0.022079429223612085
376	0.09	10	0.14649679082409778
377	0.14	5	-0.12120701076068474
378	0.72	10	0.24333244690820793
379	0.2	5	0.19607521394955102
380	0.4	20	0.08497815838809415
381	0.01	5	0.03964933971992364
382	0.12	20	-0.057965834232711705
383	0.1	10	-0.11984048343823997
384	0.24	10	0.07566945878522276
385	0.07	10	0.062467578883621824
386	0.24	20	0.2827935663696169
387	0.56	5	0.25366799476861435
388	0.05	5	-0.1179716507166979
389	0.01	10	0.18616272118256122
390	0.08	5	0.377674209345428
391	0.14	20	0.32099242415523493
392	0.72	10	0.25924917947999676
393	0.04	10	-0.12919801369958536
394	0.72	20	0.1468969552608526
395	0.06	20	0.014823776439551642
396	0.06	5	-0.1075649853909762
397	0.4	5	0.06810234554363007
398	0.06	20	0.2855625033026457
399	0.36	20	0.35053100240735807
400	0.1	20	0.11775733145374911
401	0.72	10	0.17987101223854995
402	0.14	5	0.37367286052095056
403	0.07	5	-0.1751433565724938
404	0.56	5	0.13332677472976365
405	0.08	10	0.20288606290413386
406	0.4	10	0.32375758454795533
407	0.28	20	0.2597007962607636
408	0.04	10	0.10445306090632256
409	0.07	10	-0.0015958331225181532
410	0.08	5	-0.020703004846969714
411	0.28	10	-0.030562490221520966
412	0.24	10	0.0276398595298043
413	0.03	20	-0.1461651670946194
414	0.2	10	0.15477079641452024
415	0.2	20	0.3948223219664633
416	0.56	10	0.2948259388679684
417	0.05	5	0.17529976399287778
418	0.24	20	0.3426648453565582
419	0.18	10	-0.004066746751432038
420	0.02	10	-0.013558164735000572
421	0.06	10	-0.12458572668338419
422	0.09	20	0.5760541033491285
423	0.72	5	0.22089827002961818
424	0.28	5	0.22656543879395757
425	0.24	5	0.3247709339950218
426	0.12	20	-0.11701243315976556
427	0.18	20	0.4292620253843849
428	0.04	20	-0.07232374538406958
429	0.4	20	0.20917956485237982
430	0.05	20	0.3083204518126648
431	0.72	20	0.13564958737628507
432	0.09	10	0.2039573302909075
433	0.14	20	0.10357427853950714
434	0.07	20	0.18291966032219437
435	0.18	5	0.21395316602027764
436	0.1	10	0.22821013236126492
437	0.56	20	0.19586065015235748
438	0.36	5	0.18427487008895144
439	0.36	10	-0.09371384883102774
440	0.24	20	0.34309692837456135
441	0.06	10	-0.007138595062994024
442	0.24	10	0.1356074080380243
443	0.36	20	0.41658500628419737
444	0.04	5	-0.1121651983284942
445	0.14	10	0.1792699883872824
446	0.36	5	0.32172980249308397
447	0.09	20	0.2640759782834908
448	0.07	20	0.32427383164448736
449	0.08	10	0.03520334732458526
450	0.72	5	0.06869780498205733
451	0.14	20	0.5031777488912973
452	0.14	5	0.1754245000656644
453	0.18	20	0.6883067297727613
454	0.01	10	-0.042071955018749
455	0.01	5	-0.03386154265765309
456	0.06	20	0.1653627652507421
457	0.03	20	0.04437236227530372
458	0.18	10	0.12628304597924891
459	0.2	5	0.19133402752698642
460	0.24	5	0.19149576532045778
461	0.4	20	0.6082578589616809
462	0.2	10	0.2892256024279952
463	0.56	10	0.49408526285082544
464	0.1	20	0.18526658587158043
465	0.04	10	-0.035518358901787644
466	0.01	20	0.09450031996368252
467	0.4	5	0.046306943717315224
468	0.28	10	0.2954153769840133
469	0.28	5	0.30647744928183146
470	0.07	10	0.15659534751256468
471	0.28	20	0.3877988393708648
472	0.72	20	0.3988929729323046
473	0.02	10	0.18505089059873386
474	0.12	10	0.1886436184357566
475	0.03	10	0.12766680728227367
476	0.1	10	0.055450642340610784
477	0.06	5	0.08667636088634531
478	0.12	20	0.37180828339330946
479	0.07	5	-0.11650993438686857
480	0.08	20	0.5145510607758609
481	0.36	10	0.2576474114884282
482	0.4	10	0.33006764524637605
483	0.1	5	0.3443937685135721
484	0.05	10	0.27040649691994917
485	0.56	5	0.46257231600087595
486	0.02	20	0.43702503813071575
487	0.56	20	0.1825535623044691
488	0.18	5	0.48819761706969006
489	0.04	20	-0.11811788358815711
490	0.2	20	0.030246055614627038
491	0.08	5	-0.2079617440653289
492	0.07	20	0.1527149496060099
493	0.06	20	-0.1190439824750357
494	0.07	10	0.16843687560122936
495	0.1	5	0.577950894600746
496	0.09	5	0.4338862505418684
497	0.12	10	0.2809044080576042
498	0.14	10	0.5406713215125541
499	0.4	20	0.4291480354123368
500	0.28	20	0.43779387176687123
501	0.56	20	0.21494753849276554
502	0.28	5	0.24594790651980666
503	0.36	5	0.34392026384697544
504	0.09	10	0.24781114971210777
505	0.2	20	0.3468365852067843
506	0.08	20	0.1426806123732752
507	0.14	20	0.38031786709083193
508	0.4	10	0.1036417686334592
509	0.56	5	0.07309238622195866
510	0.72	5	0.17946320556634848
511	0.02	10	0.20628133606795304
512	0.24	5	0.5185823332701914
513	0.05	20	0.1288004308604487
514	0.56	10	0.5810966481193446
515	0.01	5	0.4926591254420201
516	0.24	20	0.34408214334756215
517	0.05	5	0.4183881331251796
518	0.72	10	0.1967042325818127
519	0.72	20	0.32311914740984365
520	0.36	10	0.3325611366442756
521	0.1	10	-0.14408354453080668
522	0.01	20	-0.08016505261544898
523	0.4	5	0.4799821288786062
524	0.14	5	0.3827646319876435
525	0.28	10	0.043574378569662675
526	0.2	10	0.45222892238570284
527	0.18	5	0.12273839108234119
528	0.07	5	0.3925606810409504
529	0.12	20	0.18045497298540758
530	0.03	10	-0.021799442532574875
531	0.18	10	0.4138310029364783
532	0.03	5	0.615143134903522
533	0.36	20	0.2692881644027834
534	0.2	5	0.3008800640863254
535	0.06	10	0.47379169734830656
536	0.18	20	0.3915747822582903
537	0.12	5	0.3103916130925511
538	0.1	20	-0.02789393324120773
539	0.56	5	0.23491170692639998
540	0.4	10	0.550697745882463
541	0.2	20	0.3904263535333562
542	0.08	5	0.42163135630500537
543	0.4	5	0.5261062521987184
544	0.56	10	0.6004795021928039
545	0.18	20	-0.034004817115167646
546	0.06	20	0.2978760170181979
547	0.72	10	0.48673645534480686
548	0.36	20	0.16370060397842306
549	0.14	10	0.6403056165430271
550	0.03	10	0.25532548962883456
551	0.72	5	0.6827985579200685
552	0.28	10	0.5713020767780065
553	0.05	20	0.48176070316204817
554	0.24	5	0.5597466636983227
555	0.1	20	0.6336031577709519
556	0.09	20	0.34361168272275333
557	0.07	5	-0.22844912841745946
558	0.12	20	0.6041329975889368
559	0.28	20	0.7014296998483928
560	0.18	10	0.7313985878637111
561	0.72	20	0.5385172605843166
562	0.05	5	0.04062935838465183
563	0.18	5	0.44998989301149367
564	0.14	5	0.12845392608290057
565	0.36	10	0.5816880285016196
566	0.24	20	0.654076415603032
567	0.07	20	0.13264620954130224
568	0.28	5	0.5573075521056864
569	0.4	20	0.5517776578850998
570	0.56	20	0.5637542189136325
571	0.36	5	0.709649621175788
572	0.2	10	-0.10759339756987008
573	0.14	20	0.654175654694517
574	0.2	20	-0.08531122066338309
575	0.72	5	-0.05449903603078529
576	0.4	20	-0.006868133176656618
577	0.56	20	-0.011912468586142408
578	0.02	10	-0.036723845830344645
579	0.1	20	0.24202674049663747
580	0.72	10	0.2675107722887616
581	0.72	10	0.2783985550417288
582	0.01	5	0.23006660500691342
583	0.07	5	0.06085569052491653
584	0.4	10	0.031751264087719624
585	0.24	10	0.24579263604855323
586	0.1	10	0.4800902974040389
587	0.2	20	0.2230375810265502
588	0.72	20	0.2712151009811264
589	0.07	10	-0.008141642849332095
590	0.12	10	0.5291810755364522
591	0.28	20	0.4472086601044495
592	0.28	10	0.6402955681006574
593	0.72	10	0.36566513865098843
594	0.14	20	0.7790096329228441
595	0.14	5	0.4319393441672715
596	0.36	10	0.6535305487533619
597	0.14	10	0.6186346730538786
598	0.72	20	0.6533159849565308
599	0.09	20	0.40598333113041024
600	0.05	10	0.023120210799960295
601	0.4	20	0.04542837620068514
602	0.2	20	0.6549606785238594
603	0.36	20	0.6215445837212342
604	0.56	10	0.5035628674855729
605	0.01	5	-0.059347963528087355
606	0.06	10	-0.1389072510521257
607	0.2	10	0.008387376708953231
