# Supplementary material for: Graded recruitment of pupil-linked neuromodulation by parametric stimulation of the vagus nerve
Source: Nat Commun. 2021 Mar 9;12:1539. doi: 10.1038/s41467-021-21730-2 (PMC7943774; doi:10.1038/s41467-021-21730-2)
Supplement: Supplementary file 4 — Source Data [file 41467_2021_21730_MOESM4_ESM.zip › source_data/figure_S1F.csv]

	subj_idx	session	amplitude_bin	impedance	leak_fraction
0	V1N2	1a	0	20.0	0.017024457630436585
1	V1N2	1a	1	20.0	0.027593824937001465
2	V1N2	1a	2	20.0	0.016743076669686996
3	V1N2	1a	3	20.0	0.01909991026748603
4	V1N2	1a	4	20.0	0.01645889906200637
5	V2N1	11a	0	20.0	0.023007003674049398
6	V2N1	11a	1	20.0	0.030946824679673468
7	V2N1	11a	2	20.0	0.022964985866834264
8	V2N1	11a	3	20.0	0.019744531820277245
9	V2N1	11a	4	20.0	0.020019472406305416
10	V2N1	2a	0	12.0	0.026155184403511833
11	V2N1	2a	1	12.0	0.019321343129439783
12	V2N1	2a	2	12.0	0.02150961138921781
13	V2N1	2a	3	12.0	0.020566589459030782
14	V2N1	2a	4	12.0	0.01949308534231009
15	V2N1	3a	0	12.0	0.026304640777872756
16	V2N1	3a	1	12.0	0.02536332603212621
17	V2N1	3a	2	12.0	0.022034025278004243
18	V2N1	3a	3	12.0	0.0180198702622133
19	V2N1	3a	4	12.0	0.01927951162262831
20	V2N1	4a	0	12.0	-0.00534279894929357
21	V2N1	4a	1	12.0	0.023924935291205984
22	V2N1	4a	2	12.0	0.024084652598217016
23	V2N1	4a	3	12.0	0.0201146891811943
24	V2N1	4a	4	12.0	0.01903765416987191
25	V2N1	5a	0	12.0	0.018440131224847334
26	V2N1	5a	1	12.0	0.024479325748025027
27	V2N1	5a	2	12.0	0.0188572703270814
28	V2N1	5a	3	12.0	0.02048593971715129
29	V2N1	5a	4	12.0	0.019556587405742842
30	V2N2	11a	0	15.0	0.09179808082252505
31	V2N2	11a	1	15.0	0.06010972756969857
32	V2N2	11a	2	15.0	0.05457689407322508
33	V2N2	11a	3	15.0	0.04407949811238221
34	V2N2	11a	4	15.0	0.04096047385112778
35	V2N2	2a	0	8.0	0.020275275944154902
36	V2N2	2a	1	8.0	0.02101458744655249
37	V2N2	2a	2	8.0	0.018676316131555626
38	V2N2	2a	3	8.0	0.020070284054834575
39	V2N2	2a	4	8.0	0.016738416607296136
40	V2N2	3a	0	8.0	0.02217544182311859
41	V2N2	3a	1	8.0	0.021848457779466646
42	V2N2	3a	2	8.0	0.019163273249239388
43	V2N2	3a	3	8.0	0.01944434363018832
44	V2N2	3a	4	8.0	0.020387435438943946
45	V2N2	4a	0	8.0	0.036589173816744314
46	V2N2	4a	1	8.0	0.03037307879220441
47	V2N2	4a	2	8.0	0.023395930580829116
48	V2N2	4a	3	8.0	0.018859005536605467
49	V2N2	4a	4	8.0	0.019263900318607474
50	V2N2	5a	0	8.0	0.02688624426183206
51	V2N2	5a	1	8.0	0.02219356306142095
52	V2N2	5a	2	8.0	0.026694589810363545
53	V2N2	5a	3	8.0	0.01921992404001638
54	V2N2	5a	4	8.0	0.019782222890441292
55	V2N2	6a	0	8.0	0.03410999147651983
56	V2N2	6a	1	8.0	0.02061412905227189
57	V2N2	6a	2	8.0	0.022312014178779815
58	V2N2	6a	3	8.0	0.021254295537858736
59	V2N2	6a	4	8.0	0.019047835881476294
60	V2N5	2a	0	12.0	0.01205262456681433
61	V2N5	2a	1	12.0	0.023575318494526765
62	V2N5	2a	2	12.0	0.024115459436951148
63	V2N5	2a	3	12.0	0.02175963888987409
64	V2N5	2a	4	12.0	0.02273026450825011
65	V2N5	3a	0	12.0	0.041413963875150395
66	V2N5	3a	1	12.0	0.030823006598714398
67	V2N5	3a	2	12.0	0.028597729218708623
68	V2N5	3a	3	12.0	0.02619279168253663
69	V2N5	3a	4	12.0	0.024804604674531272
70	V2N5	4a	0	12.0	0.029570018207240145
71	V2N5	4a	1	12.0	0.03141926571533782
72	V2N5	4a	2	12.0	0.02711105638304334
73	V2N5	4a	3	12.0	0.02526453633481407
74	V2N5	4a	4	12.0	0.025159288489027154
75	V2N5	5a	0	12.0	0.03113370235349522
76	V2N5	5a	1	12.0	0.02799769454289691
77	V2N5	5a	2	12.0	0.027704466112571935
78	V2N5	5a	3	12.0	0.029917604676701015
79	V2N5	5a	4	12.0	0.024635056726448168
80	V4N5	2a	0	15.0	0.01715004292807698
81	V4N5	2a	1	15.0	0.022668203152192645
82	V4N5	2a	2	15.0	0.023183593504037425
83	V4N5	2a	3	15.0	0.023910308273977776
84	V4N5	2a	4	15.0	0.02336347483699619
85	V4N6	1a	0	15.0	0.07005838290719657
86	V4N6	1a	1	15.0	0.06386403505131921
87	V4N6	1a	2	15.0	0.054146338136312644
88	V4N6	1a	3	15.0	0.04515185972128033
89	V4N6	1a	4	15.0	0.04361310824183573
90	V4N6	2a	0	18.0	0.032624389412606924
91	V4N6	2a	1	18.0	0.017601775461756564
92	V4N6	2a	2	18.0	0.023257879521632163
93	V4N6	2a	3	18.0	0.022617279836476545
94	V4N6	2a	4	18.0	0.01692993121551911
95	V5N1	1a	0	14.0	0.07676056941282183
96	V5N1	1a	1	14.0	0.058674742810529756
97	V5N1	1a	2	14.0	0.04443223450341882
98	V5N1	1a	3	14.0	0.04181628804022208
99	V5N1	1a	4	14.0	0.03863375709219263
100	V5N1	2a	0	12.0	0.012446176758045935
101	V5N1	2a	1	12.0	0.02602317602801496
102	V5N1	2a	2	12.0	0.016148185327204856
103	V5N1	2a	3	12.0	0.019648752680819892
104	V5N1	2a	4	12.0	0.02004892922810264
105	V5N1	3a	0	12.0	0.07587373268221431
106	V5N1	3a	1	12.0	0.06580248549062828
107	V5N1	3a	2	12.0	0.046186728965922796
108	V5N1	3a	3	12.0	0.04590596364054711
109	V5N1	3a	4	12.0	0.04077117280602183
110	V5N1	4a	0	12.0	0.028614051499325277
111	V5N1	4a	1	12.0	0.03027640836020218
112	V5N1	4a	2	12.0	0.028590539774876134
113	V5N1	4a	3	12.0	0.023037232549475872
114	V5N1	4a	4	12.0	0.021036010499424718
115	V5N1	5a	0	12.0	0.0876479182392721
116	V5N1	5a	1	12.0	0.07697169351158417
117	V5N1	5a	2	12.0	0.06372814588995579
118	V5N1	5a	3	12.0	0.08492199684008694
119	V5N1	5a	4	12.0	0.253332191560364
120	V5N1	7a	0	12.0	0.011656363715732199
121	V5N1	7a	1	12.0	0.025893553786668688
122	V5N1	7a	2	12.0	0.024290144198448438
123	V5N1	7a	3	12.0	0.02033783934005562
124	V5N1	7a	4	12.0	0.019426544409890445
125	V5N1	8a	0	12.0	0.06696940132514262
126	V5N1	8a	1	12.0	0.0574680940288802
127	V5N1	8a	2	12.0	0.04655237499681364
128	V5N1	8a	3	12.0	0.04141414493177775
129	V5N1	8a	4	12.0	0.055194969713229125
130	V5N1	9a	0	12.0	0.07309786293517972
131	V5N1	9a	1	12.0	0.0559333942670992
132	V5N1	9a	2	12.0	0.04933428931515749
133	V5N1	9a	3	12.0	0.04328623530396947
134	V5N1	9a	4	12.0	0.11225172871556521
135	V5N2	1a	0	12.0	0.05235080997775532
136	V5N2	1a	1	12.0	0.05340017072713221
137	V5N2	1a	2	12.0	0.05681897628690469
138	V5N2	1a	3	12.0	0.05116992809300003
139	V5N2	1a	4	12.0	0.055985507598175666
140	V5N2	4a	0	14.0	0.06391356977237483
141	V5N2	4a	1	14.0	0.05680723493125095
142	V5N2	4a	2	14.0	0.046960801445528944
143	V5N2	4a	3	14.0	0.04300911846303024
144	V5N2	4a	4	14.0	0.04161859115788791
145	V5N2	6a	0	14.0	0.004548698206971458
146	V5N2	6a	1	14.0	0.029070979801657515
147	V5N2	6a	2	14.0	0.02440563373144755
148	V5N2	6a	3	14.0	0.01974251352300005
149	V5N2	6a	4	14.0	0.020938628113021718
150	V5N2	7a	0	14.0	0.03148489471545335
151	V5N2	7a	1	14.0	0.028760749428306753
152	V5N2	7a	2	14.0	0.02236170135816007
153	V5N2	7a	3	14.0	0.022989102687060003
154	V5N2	7a	4	14.0	0.018726448261782935
155	V5N2	8a	0	14.0	0.014414837346136244
156	V5N2	8a	1	14.0	0.03135728775636726
157	V5N2	8a	2	14.0	0.020404518322761134
158	V5N2	8a	3	14.0	0.023796410344911423
159	V5N2	8a	4	14.0	0.02015628110547818
160	V5N2	9a	0	14.0	0.031600455696411456
161	V5N2	9a	1	14.0	0.024121373185003958
162	V5N2	9a	2	14.0	0.02635434476997245
163	V5N2	9a	3	14.0	0.022232325618756543
164	V5N2	9a	4	14.0	0.021397526139939727
165	V5N3	1a	0	10.0	0.033836378610829554
166	V5N3	1a	1	10.0	0.023396490447730955
167	V5N3	1a	2	10.0	0.022046118832972583
168	V5N3	1a	3	10.0	0.018427561745698262
169	V5N3	1a	4	10.0	0.019488938788527532
170	V5N3	2a	0	10.0	0.0662575090547699
171	V5N3	2a	1	10.0	0.05812517622083124
172	V5N3	2a	2	10.0	0.04737592671406343
173	V5N3	2a	3	10.0	0.045030513719478305
174	V5N3	2a	4	10.0	0.04143183861681421
175	V5N3	3a	0	10.0	0.07884314636097434
176	V5N3	3a	1	10.0	0.06598734812947227
177	V5N3	3a	2	10.0	0.05837178158111833
178	V5N3	3a	3	10.0	0.05004823428532257
179	V5N3	3a	4	10.0	0.0550534533488215
180	V5N3	5a	0	10.0	0.06398256483235731
181	V5N3	5a	1	10.0	0.0574562992820582
182	V5N3	5a	2	10.0	0.04794053117795205
183	V5N3	5a	3	10.0	0.04278899117557178
184	V5N3	5a	4	10.0	0.04043374896710428
185	V5N3	6a	0	10.0	0.07332164592117552
186	V5N3	6a	1	10.0	0.05618686470410639
187	V5N3	6a	2	10.0	0.04358346114947498
188	V5N3	6a	3	10.0	0.040558401026296154
189	V5N3	6a	4	10.0	0.03956341323032175
190	V5N3	7a	0	10.0	0.026908195375035082
191	V5N3	7a	1	10.0	0.013112389927069978
192	V5N3	7a	2	10.0	0.019174238425285206
193	V5N3	7a	3	10.0	0.021122851806291476
194	V5N3	7a	4	10.0	0.01652496900692102
195	V5N3	8a	0	10.0	0.028610942986161736
196	V5N3	8a	1	10.0	0.02593160651019355
197	V5N3	8a	2	10.0	0.019581615366216165
198	V5N3	8a	3	10.0	0.019170352161178683
199	V5N3	8a	4	10.0	0.019528331581738834
200	V5N4	1a	0	20.0	0.08840786541015977
201	V5N4	1a	1	20.0	0.08124971977526785
202	V5N4	1a	2	20.0	0.07042699977651157
203	V5N4	1a	3	20.0	0.16956869413010667
204	V5N4	1a	4	20.0	0.3293793612754289
205	V5N4	2a	0	20.0	0.09623205888465791
206	V5N4	2a	1	20.0	0.0826056526583816
207	V5N4	2a	2	20.0	0.07199183918352858
208	V5N4	2a	3	20.0	0.17729846440718622
209	V5N4	2a	4	20.0	0.3452444979226744
210	V5N4	3a	0	20.0	0.10387425530837213
211	V5N4	3a	1	20.0	0.08407979601150772
212	V5N4	3a	2	20.0	0.07647173452898015
213	V5N4	3a	3	20.0	0.226840077977443
214	V5N4	3a	4	20.0	0.38677602100684205
215	V5N4	6a	0	20.0	0.14068273160137823
216	V5N4	6a	1	20.0	0.11396857877578415
217	V5N4	6a	2	20.0	0.39089205551933515
218	V5N4	6a	3	20.0	0.5613964837367542
219	V5N4	6a	4	20.0	0.6536169016894253
220	V5N4	7a	0	20.0	0.14338290286017574
221	V5N4	7a	1	20.0	0.1560995567878526
222	V5N4	7a	2	20.0	0.48051234715228375
223	V5N4	7a	3	20.0	0.6178598547942209
224	V5N4	7a	4	20.0	0.6946410282731159
