# Supplementary material for: Graded recruitment of pupil-linked neuromodulation by parametric stimulation of the vagus nerve
Source: Nat Commun. 2021 Mar 9;12:1539. doi: 10.1038/s41467-021-21730-2 (PMC7943774; doi:10.1038/s41467-021-21730-2)
Supplement: Supplementary file 4 — Source Data [file 41467_2021_21730_MOESM4_ESM.zip › source_data/figure_4B.csv]

amplitude	width	rate	-20.0	-19.8	-19.6	-19.4	-19.2	-19.0	-18.8	-18.6	-18.4	-18.2	-18.0	-17.8	-17.6	-17.4	-17.2	-17.0	-16.8	-16.6	-16.4	-16.2	-16.0	-15.8	-15.6	-15.4	-15.2	-15.0	-14.8	-14.6	-14.4	-14.2	-14.0	-13.8	-13.6	-13.4	-13.2	-13.0	-12.8	-12.6	-12.4	-12.2	-12.0	-11.8	-11.6	-11.4	-11.2	-11.0	-10.8
0.3	0.2	20	-2.6007037997220976	-3.6610914331739366	-1.7148619566603234	0.5440613586961156	-1.8313560351225817	-4.613201069917396	-4.900287064287417	-3.4993831665046446	-7.044789442154558	-1.0582959166792492	-4.3698377969180875	-0.8117919281986001	-3.825993238094716	27.02255009344864	27.596290137869833	45.68003700997399	54.24435460372813	51.07333395404952	62.843168192169685	52.69460550659289	58.150728742779876	56.53787667066159	51.102004007279376	48.206274611756086	43.63290435241103	40.99507089306158	40.5949774603546	32.09991164981889	27.99405916175588	26.925743486281544	14.218018201619177	12.09574440889018	7.577478624897495	10.942503421772127	8.504752658501399	9.29246041945719	4.21313271761943	-1.7183865043890894	7.355533018199381	2.8836046942209492	-0.9362823074546984	0.871872008069726	0.3309276159363499	1.1419671037406722	1.5640625932217205	-0.5661953597241247	-7.437558716591941
0.1	0.4	10	-23.745974601655	-22.094473081060872	-17.879146478718653	-12.902804399984309	-7.932675769534679	-6.5094987856478035	-12.822445146916401	-13.47501422617589	-14.094558462856746	-18.525904527315596	-19.616990707708357	-15.743288604217678	-19.096546018627663	-22.736481401200265	-18.976574142651327	-15.093144296163047	-18.707708760136754	-18.65301549493008	-19.21705208912307	-20.46678125764328	-18.20174603229266	-20.69411805685899	-21.562791834494128	-18.390437787630255	-20.735724997120258	-22.285217746307616	-12.126645439692577	-11.493218794727927	-7.6213449576365555	-9.210860250744616	-10.500681605503733	-9.70234616380192	-15.101825727686215	-17.422133695849986	-19.726345710119652	-21.318419022587396	-17.654533227293005	-14.201774339189875	-23.10237213738226	-22.813236034990666	-23.341983933513493	-18.954196291046188	-23.852835105480857	-19.85080160810102	-17.847963257734968	-8.71898504142322	0.6750877796492176
0.1	0.2	10	33.32609372489593	18.104958868938496	26.7674751398385	22.23762732421098	11.873356332316941	12.314262698196156	13.965696942507986	9.832402615012004	7.401315148747791	4.4172964084304045	4.589433626510926	6.550034667642681	3.4786386423739213	1.292416485151099	3.111252423291056	1.451683344180971	1.4718838075428966	0.07349004104294643	-0.5440126886622316	1.0064089162452774	3.2866418805692863	2.9375398421265846	2.7220874208660657	6.165587374893619	15.827473323582826	17.523464822884907	10.929313000949886	9.664678712144454	5.309214959228159	10.009466131844068	3.677137301150914	2.8686378326714657	3.667822599096784	3.2883503315100384	4.080645364583088	0.6896334064767196	-0.11221534509333964	1.780382043806224	-0.7143883117163154	3.5242979657983877	0.19273409206846281	-0.6327802495279959	1.4422460244710908	4.746428388692852	-1.200216683801541	2.2043606760350016	3.3050576480140723
0.3	0.1	10	-4.709190852156791	-3.527950778006666	-1.991838906283487	-1.6504407689412055	10.16915954757492	15.041353290703983	9.573276977056688	3.810772205057228	5.378260728446071	4.25093670704401	0.943835335758525	2.6088377665319538	4.944853604828003	8.530910643811131	8.253935415187511	2.0881034716547475	4.302532406955036	4.993029907136679	9.49017675987463	6.693412335489407	1.0767419549838468	7.557728132714354	2.3193221662129133	3.969371990051892	8.060509117889685	5.304670407751717	6.535818851401421	3.494507984170202	0.7987328253713191	-0.9872971842765601	-0.10593050445337582	0.43648728046016494	-0.877816563346137	3.6345657204558552	7.176861212144141	7.189508380902092	2.691037011638816	-3.9557565956884986	0.04173552271761771	0.8256281590459604	-4.456219688901028	-1.3895347486600595	-3.7654577140449454	0.8981324333039034	1.0946721522454421	6.938490353719745	4.05096131438318
0.5	0.4	10	5.262406211114852	6.823000553245622	0.28182135283675613	4.371502313017766	0.5986766821761176	-2.8376607832460934	-3.4529174879282944	-2.1758958621757802	-5.904370743233525	1.0295868109565252	-2.6463789140583973	0.17647116570876165	-0.6567464829249516	-5.48371923324898	-2.8341835942767037	-6.522475926475568	2.7718454515917568	1.8941699594660601	7.648680411101273	0.6438667657566679	-2.0575903164726004	5.945246590742597	10.221010553969753	3.0272833054261223	0.3080509786670689	-0.37513391957419095	-3.6277510170366245	-3.490498848074971	-4.318156876600767	-5.470712146919622	-3.229571890384255	-7.2038093959066325	-5.769386967948545	2.9978088826583065	1.2128501002999101	-2.433056816113009	-1.7387290905801258	6.704156307956781	9.183757024724484	4.1062413884334195	3.6922438587741606	3.2784533906929223	-6.632770493754581	-2.3285779709532335	0.4793577350180609	4.073918286895568	-2.9650473953179795
0.1	0.1	10	-0.4561119740065074	-6.905911739274645	-2.249582939667211	-6.405840110305017	-1.1287269251650107	0.8802239126422471	-0.3770709924900215	0.9522985082662387	0.46039969088260246	1.1549441586199984	-2.6140996916213988	-2.8033243216699653	0.14063192518568268	0.602371104035746	1.0364936134338523	-0.22202543109690698	1.6624452990814786	-1.5851322233363394	-2.839220296181879	7.195292853644584	6.851224171435098	3.7164010508114744	4.609200575707926	1.4079167675772277	0.07660105450663757	-0.16739515184418696	-3.1421208648918686	-0.29922381906250006	-0.6714208963765778	-1.795569893415963	0.4678579285154081	-5.410909728729389	-0.024513459722419917	1.0069137749705712	1.1315117691241925	0.15670052203187712	-2.2780794131783235	-0.9045797349484355	1.557256348145926	-1.3503167223036385	-2.9311264247607047	-2.052632666227436	-3.751383539755523	5.252089215356253	-0.519545646709104	-1.3076401037076453	3.908373127279245
0.9	0.2	10	-0.6705822240844004	-4.271445794624848	-0.4253763731393967	-0.7934401949253473	-6.146236338097066	-7.023747623487151	-4.219472903464271	-7.300828951174327	-5.2695677061222055	-3.332522196321116	-1.7400614490017965	-8.704687298335914	-4.410316797694225	-1.3507219290079622	0.586967546854396	-0.4486142497256065	-1.7208763118306791	-2.22115365999621	-0.4620459892587405	0.036885980084187864	-4.705379293711871	-3.509462601345674	-4.457610769808715	-7.098182847953618	-2.0100399028323483	-4.682855768414047	-6.526321677041025	-5.6162179372101955	-7.616758176313468	-7.435531550738577	-0.8241628451582912	2.907309768161557	2.225064225862404	0.4354621677727266	-1.002862693444131	-2.3357232118709597	-2.2606685241167437	-1.808954016211045	-2.5265934598336965	-1.8471245564369863	-5.6482840830886	-0.4279666411859324	-5.010189879214175	-11.07806726819407	-0.30326119865242873	-2.0830886614009483	-4.74417248253072
0.5	0.1	20	-2.5441025897338836	-4.9552733678190695	-4.677878178855396	-3.7930913606894148	-7.279411890053226	-5.560633103466863	-4.466372287159887	-8.09473747704955	-6.231323837833744	-6.38185431303164	-4.020245900816679	-7.334227167293857	-8.038478471894432	-5.200486007819395	-6.38333158922526	-7.485327054434484	-8.548240190649178	-3.82287133103471	-6.551619391675631	-3.3350763419526235	-6.498665330342779	-3.4121566881603833	-5.864929473308384	-8.143462423592013	-3.2332011875676088	-6.293991012023266	-1.0232685842924685	-4.054470401140037	-2.1100724662130457	-6.09431158693542	-9.007492386310307	-6.549045995933239	-6.553850244093024	-5.276547962925859	-2.999795959763418	-0.8770407467680137	0.22844053988078983	-5.858649777733251	5.0927971707312025	28.38969782772449	56.13700794355521	41.94137882579221	42.54740194649903	36.76558779621887	42.64215475247542	36.13812127768346	50.16182586818386
0.5	0.4	20	8.365996110672217	0.4493025421320507	-1.9292583826775758	3.7896627957177014	2.865727719049799	-0.470544732204365	0.37000631683095264	-2.5102635344275903	0.6857123902568851	0.8382166348306637	6.621082958478965	5.006351017683093	3.3190155282613674	-0.8513596463145028	1.7149975911541286	-1.2926517191661002	0.638810386685698	-3.132303465438829	2.088202575833014	-2.583660371108061	-5.942703959033805	-4.790101355653807	3.060251841301108	-2.0379206964967596	0.2876063099177202	-3.24925829045863	-2.9843945901029	-0.6102665482143816	-1.0416606650830111	-3.918706091385533	-4.392901066573656	-3.8816507737641253	-1.3216462944716252	1.6478225162622184	8.43367519079553	14.79696313150949	12.579720697462719	8.313288711431657	3.8167680874368024	-2.5263011867370633	4.5463453708888615	-1.4490011901513	-1.190141875710733	0.3968771548088661	-4.247006846143389	0.753453814634458	-4.437439161819105
0.3	0.4	10	33.81393996938222	37.82033059544196	33.87623648592532	40.83997293634198	34.25987658722063	30.618189613798382	22.84800144643643	18.3671796639532	19.51499422926857	23.103830342136302	22.808109448605297	22.3866965592773	18.030939502542967	7.343555155488932	2.6860860120343553	4.0679878676265275	0.37268484699928095	0.18451958279246838	3.3223479546323276	-4.865674231225174	-2.120094050402141	-8.503131067427342	-6.624417301924524	-4.763989174044706	-5.9391993347052825	-8.559220450734937	-6.588121594611218	-5.046084992461671	-3.4770170831694074	-8.312614155222757	-11.254900801066928	-8.426878377308027	-14.032151853953717	-11.36451489684244	-9.910796831046532	-13.023236657386377	-9.153974034686891	-10.453285888010667	-8.242972216493866	-8.462332909186136	-6.929185154300722	-9.27140347117346	-9.15277549038332	-5.649582122448848	-9.161856047193368	-7.1637160001890745	-5.25050313689483
0.5	0.1	10	4.938251108134136	-2.381293859775413	0.09728457917092115	-4.1150251364394475	1.775588479522174	2.1195054748417945	11.44925251609552	7.39097852028701	9.02324706421188	6.560176139989402	4.248008868951388	-2.077712406062325	3.5031927548496604	1.365159577928324	-1.2475174590888454	-5.947265424051761	-1.906074949658226	3.4044734326969355	16.083133723917353	14.260666873105059	8.073150413003614	10.584033841367592	7.8176485229220845	7.353923965876994	1.8371354317184014	-0.4408704741693654	3.471559088659184	-2.5595693610246038	-6.745907468356677	-0.4630492862110618	-0.602039785341578	-3.7360346730974623	-9.098086629723728	1.1778157427743068	4.104579293973561	4.9556856355833006	5.472288642703727	0.1758354258720587	4.923436840934915	5.770693745938441	4.072539443023047	9.690440797072046	0.9757796233804754	5.196615043481927	1.081881139805791	-3.0367533679729437	4.423594983631279
0.3	0.2	10	8.844267809220987	8.165665030880874	11.022700173039219	6.4816090778934345	11.82443432690495	8.549575605387808	0.97801789925626	0.5400437575291921	-0.9179091714171772	-3.9472871507236746	-1.9537695087236422	-6.036531651879953	-4.386324477017167	-7.300974859047858	-2.865526311980247	-2.5952711916878766	-5.475077449714204	-6.272154447634038	-6.921931092933316	-6.222370134043939	-6.442968977381722	7.332159569413985	14.36993305805731	6.571000383626274	4.979283965944145	2.266048561349633	2.936449803298597	-0.8560563078612482	-5.411367299651976	-4.318088021096582	-4.974428512483035	-0.1537650951672127	-5.031921737369824	-4.9697985733619205	-2.847643217407038	-5.915461964659854	-2.729627700042686	-0.9904860349742304	4.895457226185954	13.206963353052469	4.774066033496663	11.18052867128063	5.798129004913047	5.863153851918639	7.401761904650453	-1.3484695996773581	-0.6956497878530694
0.1	0.4	20	-7.252790280813048	-5.117716473788521	-9.806518238995215	-4.1047596891595575	-5.173981246447447	-7.566859465895597	-5.600147395986008	0.9221766086146062	8.969227892381848	9.087577725019312	8.672634619671776	7.7769455363217865	11.027293606320008	3.7108648931662565	5.5150630974892785	4.415074770120448	2.1933113639648347	-2.3386061289076956	-1.828731343188661	-4.1868016217397415	-1.5875852290379875	-4.107705716631894	-9.592005150144015	-8.700555782956616	-7.28855875502239	-10.700250379910992	-11.966553876149012	-8.437745390396758	-7.999618700419177	-5.176512118806283	-8.497130389489316	-7.888256630883461	-5.964308554559889	2.922332826350239	-1.3416146977236245	-3.4247948574119853	-6.201797819325611	-4.542501955506948	-3.529346552783087	-6.858404105540657	-5.122825734735763	-5.078074373775458	-8.066750578974384	-6.6446939560078455	-4.5283299667969885	-3.0620372160411122	-4.547864783616079
0.1	0.2	20	-2.0122997223595256	-3.9333471596920244	-7.862523727015779	-2.2560280535397688	-7.10333253387309	-1.555934152761477	-9.29219595189267	-5.4693091790612325	-6.631950217440599	-7.957697932217384	-10.414968069021798	-7.173958433246666	-8.848124091993402	-8.30375137302531	-10.374575253209446	-6.974261424767118	-5.272193541871886	-6.715319877608467	-8.708948552861974	-7.213387507151859	-5.473244711796747	-6.365608113066683	-2.7118968252035103	-4.656648272552912	-4.159728193263151	-10.357028568310596	-4.162161347693107	-6.146296194105288	-7.008814610696337	-8.03707172208018	-3.8114238951056	-4.790256655904637	-6.442850633032659	-6.013567482631606	-5.7568120692491735	-9.58917743567529	-11.569195962656455	-7.620011318577756	3.6515098654413656	1.454110141077333	6.20071740671953	2.765012298331957	2.5266361138135025	0.9932097113684755	-6.950927819459739	-4.775386614376561	-3.0151916727561794
0.3	0.1	20	-5.054829469528988	-6.3650392027007285	-3.891639706964675	-5.0496679227377275	-9.564443521661715	-4.769829406569462	-8.16127659291701	-2.999433439156121	-3.2392644033878124	-6.830560857685029	-8.793502149732436	-7.206320857274275	-7.915273320288028	-7.289916983663607	-3.55558422512779	-7.744764859293529	-8.651775298421416	-9.785262678187046	-5.5152715817237805	-9.533819878888579	-7.0766656664036525	-6.573946028076035	-5.3219944279653735	-5.3020315442423875	9.577527993066859	8.571737848896461	11.539019559762842	8.48055398220567	12.325662697349244	4.058957935812444	3.8282509508553026	4.871413072313345	-2.902520293108168	0.7756984162775105	-1.6228698018160834	-4.314530634828884	-2.5768690668503655	-8.256233800769303	-5.3772190007642635	-4.544326194731147	-5.850654451451467	-6.390536127022356	-8.344008195742598	-2.949677738789804	-2.682198816110601	-7.122905999766755	-7.2319496408386925
0.7	0.1	10	-3.9464159546200586	-6.089585577025783	-3.63780781327187	-4.357019773739143	-3.1169494834290745	-4.522780247203782	-3.4739105207194108	-3.6516333114744217	-5.170591996029293	-2.166780663718856	-5.065769395695327	-2.1968600517571266	-4.971299238577341	-4.3235621972293465	-3.4893830105204984	3.4367333169008116	6.323121462027089	4.373521529501851	-3.631464862167319	0.9376697834606507	1.8914100745869593	0.13989455227429737	-4.978084383259237	-2.1115785032017964	2.2204562892994613	-2.668888959917438	-1.4588793107062408	-6.340704544782561	0.26902178899205254	-2.2754336772403745	-1.4981140230297605	4.653904895183915	10.61380906499068	4.470764842646652	2.216243398275717	4.798580200060634	1.196324638123265	6.007877396564053	-2.9042497681761503	-1.5397533904854228	-0.36652554445372676	-0.5253168452520871	-4.397340149061811	-0.13303234776495287	-1.40213908914654	0.483207767616987	-3.0997249297445055
0.1	0.1	20	7.519046321000015	5.926764165404094	5.64190800333067	-1.4596935953738441	-1.7146580992109826	-0.7027348641569802	-6.973352994544464	-7.627740299036773	-10.840899982298877	-1.212399500392321	-6.129496564726061	-4.269707174706271	-7.036680301789041	-7.125402677429928	-3.717780477417552	-8.390502506968591	-6.13404986797654	-6.418336458336646	-10.154731016273555	-4.508160928077434	-9.329387364387111	-6.186767635369284	0.3582912802942477	-5.409680356350108	-6.802684690918886	-6.938794857512	-5.605530654528257	-6.789632872301358	-2.854624248480455	0.02604149821700119	1.7430157369073953	-6.789931703388567	-5.200023307094833	-7.595747635739923	-5.279688687449054	-6.301448712174745	-5.835664018719736	-6.816194322209373	-7.865713335550748	-2.8940843768374016	-5.102309979442861	-3.7882864450462765	-6.732211751295646	-10.15224137193713	-8.440707792819957	-0.41900513807794404	1.3417503862882079
0.9	0.1	20	4.099616146100972	0.871763709262801	0.6315103171904806	0.612879204803189	1.0034009573157388	2.258883212205305	-0.03617131488562819	-0.8434697059287029	1.0059190687322275	2.8147268335764988	3.923841434157465	-3.149142653343424	-1.0418917430348156	-1.3290791565949451	-0.709038490623346	-2.625445680500979	0.691205679845778	-0.14750160054291683	2.701256691772567	-1.484470250207412	-0.7491832861476819	-4.766566923591439	-5.561416993002678	0.8424239360150025	-1.6609821497212955	0.6531031968635812	-0.560108544519295	-3.3566795615471596	-3.7806054521845818	-4.385986034504929	0.03786716028002779	1.575104897939605	-2.3348802294246793	-0.9218221244495393	-2.2791499412638387	1.3358358837884108	0.6584175806994228	5.165102012507745	1.0205081157915998	-1.3441848561570495	-6.634020281387914	-0.7245753400890571	-0.3111774272726482	-4.854316500574995	-3.452995328093267	-1.285221175829637	-3.6257992876722254
0.5	0.2	10	14.540899472920826	7.893214434481743	5.347742513347411	-0.8486984504439317	2.8000762159212353	3.5848710053748576	1.562771431793994	1.1015079931042848	-3.674966165633702	1.3889805318227264	5.362354570589472	12.714096269406626	14.656676902699457	17.074694844224105	12.219011029139404	10.512849684604086	8.564705542885791	4.2783433150437435	5.251652396922937	1.2235324461087806	2.0639227653837118	4.4478822650662675	3.6661531867847987	-0.12261479738764791	2.6277888352499392	-2.058500837381736	0.1357672109992336	-1.224531846773015	2.2978322616457785	-1.3439141352584159	-1.3015426904451424	2.9641367901488067	6.712838446421815	11.031902376798088	14.375323153471564	9.845852653908027	7.186485160152989	-0.22833825946001873	1.490929253647911	2.818431190481391	-4.379383749306056	-2.936343846434827	0.22908857028320107	-3.6207675390022915	0.09367231567522794	-1.5374641384266798	-4.06698103570249
0.1	0.2	10	-12.020489863174467	-11.597136798798433	-8.122748271170119	-2.2335054156927754	4.4027745917169945	1.3963878043866913	-4.268545656274775	-0.27117980183378876	-6.060851456746601	-7.608932989534825	-10.28157614152703	-9.949570486056118	-11.755159398420862	-8.170907459532692	-8.603977410274183	-5.054987361544612	-6.913846560185604	-11.820491595848988	-11.625593910149156	-12.101203343088834	-17.429924457362734	-15.874802881878349	-13.07109943692363	-11.208905920763865	-13.08953342654059	-14.628018387252535	-13.07908396685634	-12.73105404341714	-9.321805604252562	-10.502888585519567	-16.49154682615338	-12.254456467979942	-14.97329593610742	-10.777565531945903	-10.61499695353026	-8.645599152054734	-5.773938610886763	-5.767310142067515	-11.937726867956451	-4.715461877852778	-5.354207608605119	3.819180030120961	1.632648179811202	-3.828162257810579	-3.689974489369856	-6.514895928984334	-5.307428538884171
0.7	0.2	10	14.492474273113523	9.013985369259522	7.0324805268213915	5.371263822327403	-1.1444327769778475	1.6834036596944841	-1.3565929642233971	-4.06848415288888	-2.3283669749444407	-5.7668002488031656	-2.2019097348013315	-3.6822471910217853	-2.6942432813530726	-3.4999468577643196	1.8451264199034831	-5.897628285503938	-6.332479584343819	-8.472423206144978	-5.509730817519758	-9.651021008981255	-6.402398736837068	-5.094069915275741	-6.123539233042553	-5.847312883325438	-3.7239499290357774	10.675434313249028	11.62997409375594	12.014076059421559	9.422779851745055	6.892538613772121	0.4181649189933143	-0.7958377099089553	-1.4260034337536354	-5.140971693832892	-4.823985436535631	-3.7883077794156925	-5.222356921590958	-2.835151070458341	-6.759122456665248	-8.838414018908907	-11.045902138147058	-2.4827727098171923	-4.136815535272955	-2.0219543943582448	-6.167568585519451	-9.707649159285223	-0.27689845537861046
0.5	0.4	20	-26.44438886331664	-23.807082318881385	-29.411376544662346	-25.18922080188345	-29.210740069794923	-33.593672779733446	-28.752462676293984	-27.381087214737967	-17.559828599741493	-17.390162021691573	-20.537362284455703	-19.494768023730987	-24.617616153305555	-26.27130893426832	-28.116404979338082	-24.36469418700539	-28.953307764523498	-26.872605675764433	-30.393780217683695	-27.27553857510601	-28.451000312022977	-24.189553635092715	-24.3965991681869	-29.157729065452394	-23.698023051034767	-13.226580931438146	-14.218663822473957	-11.123239626219839	-18.144771584217732	-21.53085314047315	-19.551592307335106	-16.683540257916853	-20.741414309729137	-26.216610750866288	-26.32580932803142	-25.077530052602377	-25.746292999537637	-28.941670338833923	-30.306740674728925	-17.161921231071453	-5.946891113936669	-12.541632614279756	-16.816109767466575	-17.284967829028385	-21.022052294457232	-21.7104723711435	-19.498785293810343
0.5	0.2	10	4.387843937442533	-2.3517617027584805	-3.4409496077742787	-3.653091045435204	-11.56574612570688	0.7361217421689759	-4.779642312449228	-5.628560263235752	-0.6839119638362945	9.683955299912103	27.251090229554244	38.49511018508305	40.47532879283681	50.8841242282924	50.619584573745776	51.505588357567085	51.186306816664064	50.11248352304275	58.19705100956309	53.26512598048783	60.90950814340379	68.39401266774718	65.8747811568877	70.7784296577118	68.36677532238946	52.84085877792152	53.672182585510804	45.41987979990916	41.42232763962232	36.14012349366691	24.960130815284053	38.59762470466224	28.723811419919542	17.029006604371887	9.271872373866128	4.536145547230866	-2.022215846481643	-0.9321728815396746	3.2920051515303967	12.718651821404414	10.9144846033449	5.119516671193789	1.247369217296427	2.8588697937257166	-5.987090830466025	-3.36071184185602	-9.246821672407853
0.1	0.4	20	10.593343514588879	11.518656098258921	9.972274713033945	20.089348063617138	33.55241812421932	32.30092525563341	18.88613109860713	19.996632251363067	17.79723391450493	5.0120806161802935	1.6444392477649998	2.4275066936396126	0.4176913677600673	0.9372939717455928	-1.6805906887606223	17.24025043390869	26.04460041386462	23.11458008602405	21.83205871685012	27.502075962469853	33.87009938326368	35.51651090129134	50.53999784474463	45.60936418643805	37.81120145587864	25.64531589469224	20.377079901233337	12.42901474195025	12.616926973568154	7.532404700269792	6.15914990615982	4.7395543874234125	1.601967626685493	0.4175342956626693	-5.89330498822685	-3.4240420710558936	0.6281610627324845	-5.921988869527841	-7.384491704416634	-5.3484457089094395	-9.473894411245327	-3.724161110357473	0.9962059749544885	4.129673835080654	3.012503876065166	7.8350371451123575	4.346046502970916
0.1	0.1	10	21.277858898535836	18.746740959564583	13.133798073350313	6.191738387813669	7.863405301655457	8.630049807691908	4.965590863574975	12.973465193718791	20.46960069617198	25.834010224387022	30.839543809490863	24.831784221117495	19.28217805963255	9.724761866280915	15.79717986558132	11.731452098459076	8.37444322751962	3.470332141671732	3.2565750017607984	4.830718953741058	2.8675293323917943	0.6724553170528393	2.6646365319877026	2.0251451085902987	2.4386250918655437	2.3286229534316485	3.874280068094536	7.522216792334462	3.962480639786194	5.645668244943894	1.8640569544220655	3.4417533592697103	4.082924188835354	1.1536781344250615	6.3600970667645695	15.143459719889432	18.231549846686107	10.743825547095671	9.185480708188894	7.382143517751083	11.501020236644354	2.3368681365427006	5.028801117695477	5.491682703098502	7.76109107416793	2.8415931854784047	5.746604920528378
0.3	0.1	20	4.494493930685636	-0.534385510227021	-0.043070285930139285	2.9417144656898175	-0.8377120352953398	-0.2219135903563254	1.4387599047196593	3.975894661142852	3.0374828941794787	7.0746984742552135	5.8574876545170484	6.185172857786585	1.49886386085947	-3.2413743349508315	3.012529313184415	-2.341663191123721	1.0005034219468145	-0.9858430310089901	-4.782450391225936	-4.790447428938568	0.6886366055251152	-4.186682955287502	0.19608516674969767	-0.14156241030975814	-2.9165225006602222	-2.8775577170657174	-2.805522550287461	-0.9849608124277642	-0.850912240580679	0.6807225001430393	5.501398578614455	13.133814106284209	17.31796596895528	14.970638124215931	15.047385831003677	16.61855399601722	14.667551649845272	7.06537614202976	2.701948351167638	11.49524301520129	12.004402270798028	12.782272839233649	8.618245748656054	2.861882388658514	4.419182845206781	9.8616359500285	19.20512234804791
0.7	0.4	20	-4.05255281133719	-2.905675584677997	-1.9409878220428674	-1.6148963911578704	-6.428348101310391	-7.298200034854377	-9.438531903977866	-10.639342330621147	-9.97841838557714	-10.14921922359705	-11.474961496549874	-9.854074611044792	-5.285908544250184	-8.837205778530809	5.91038361704306	8.211621565970983	3.316859876502736	-2.151399927541185	-6.045798924087697	-2.1835336158923297	-8.829789525760411	-13.378270337289132	-7.314476273843049	-10.531089020258808	-7.4848357426122565	-8.825972462155342	-3.3616162373566265	12.312018279291525	21.868773490092348	16.70341384165523	16.664734802412678	9.09461158281481	6.102518895826602	0.8571674235629736	4.623941313220897	-1.0702514736548245	-3.2851573940275625	-3.852473582389461	-6.464736475108364	-8.154661369862978	-10.753662608359317	-8.06467347397962	-11.085784512977938	-14.844108040637227	-13.258845499383629	-8.780363880035111	-10.757022976486349
0.9	0.4	10	-11.40916979543119	6.575013636943886	20.83848885377955	22.458091615053593	29.92955974272971	25.94987173588434	17.64941512036754	16.485261332709957	7.354989264490094	3.2793447298541345	-0.8648177068467451	-3.645591924347853	2.027376439294777	-0.3663236385473372	-3.2925678935949545	9.21890927655842	18.998007333146763	37.94083380912515	44.40601253470446	45.05064478283356	43.54690039119485	52.70774894665003	54.674739640351206	46.837333522262085	46.05339459788762	50.118314972402274	38.241493968489024	34.74470239054611	22.569339212050263	19.436868443081547	10.414232816752683	8.142398327967644	11.601308954914867	0.1729795508284333	3.726651997183481	-2.891589771150228	-2.2260169646140078	5.287737357242175	31.056943068078535	27.889024915493987	30.554255204798846	25.62773594082309	18.317426349234918	12.698247508439223	10.386928065084891	9.168020913098566	0.11037213075590913
0.3	0.2	10	-27.635636210420216	-30.813989229788714	-28.464974782575126	-29.52327308405866	-25.630092527443292	-25.21624165037904	-22.304028888791404	-23.812254375487232	-16.268070825689637	-3.581548871915949	1.7351657274609167	-3.8865697677518085	-5.039491490201897	-12.114316468222626	-16.008641359689182	-20.35224170149891	-21.51693656949002	-26.347702593034693	-28.33154485768643	-29.927390700536613	-28.9412735325242	-26.174721438631757	-28.58510574975287	-27.596390019739495	-24.456379275572402	-17.935021750093593	-18.527271218229583	-17.879814364644364	-16.021174910921246	-25.694190850827304	-20.46262845262669	-22.03996122868787	-30.754943913376813	-27.42474085050149	-32.812600788527305	-32.40594841770321	-19.40902838754602	-18.046904571607772	-0.04887017765405943	-5.301070715147489	-12.798284829894953	-9.270595670880951	-14.940673068440322	-16.119098614544182	-21.275072385036054	-22.04073677906059	-22.04266599890184
0.1	0.4	10	-13.314925987030295	-16.028572061463244	-10.97985266277088	-16.156278404446788	-10.08840910516819	1.4875067154856971	7.2449163591752495	7.854319568408933	18.459186019036068	13.662513586622332	12.567272087713619	2.5091498291131558	0.8063989771774871	-4.022520513978041	-1.4154110698473623	-8.890345606312492	-11.974175421577584	-12.815502180587096	-13.251300088594457	-8.890728889409656	-5.262069115167591	-3.0080635612264928	-7.5584172632417825	-6.8812276775708625	-4.596274512453512	-7.146757492026937	-10.408056188743181	-8.284686890804835	-6.981111337125476	-12.246060933364799	-14.290725297200494	-12.611180641321463	-9.433616590415948	-11.779170606573938	-11.066706496586772	-12.905996955203332	-9.278081079022783	-4.087993649610151	1.2493236677652924	4.691688067587442	10.102927184427301	6.899827432061148	12.735659139540545	13.801446188480945	11.085569376572728	13.431984658463982	4.940149283321205
0.3	0.1	10	-9.811023513729983	-10.564892401510823	-7.206759049873064	-12.000967897420363	-10.033471655086473	-6.845243414903882	-11.90149146916857	-6.6764411016387974	-11.821337904040066	-7.877371294316408	-15.534855841389161	-5.759979087848375	-1.5572127979655157	-6.461305027996081	1.0914441930494547	-3.7984508120239475	-1.450291373892842	-12.13704078079037	-5.789450550595472	-7.442907353438489	-13.945223227099797	-11.905809606408477	-16.655797713332674	-14.574389941805503	-15.478807093654556	-14.431373106999995	-12.871500396204713	-12.919989222770846	-17.34760104393652	-13.127589400217882	-7.895790026886784	2.3230094719403525	15.063280929562112	15.778829688651093	19.405555795249136	8.280830976415473	4.743677735695574	13.663492464708654	15.848980059388275	12.412106011330344	8.652419031056716	11.401965798742147	14.279014807871718	10.51025916639255	2.5489754770021626	4.783497585247094	-0.01387821556781077
0.9	0.4	20	-0.5182757441897508	-1.505123940766886	-0.12523648950101318	3.3652666821098656	-2.5937088533060653	-3.8628023456855587	-1.711291905322792	-12.161774455957264	-18.429421182704342	-17.007224300313275	-23.34299176121961	-21.97524144972815	-23.479841594844622	-27.050298660529045	-22.827480734350907	-0.20414720963124466	6.4319570905386065	4.792955811497283	7.705305025242442	1.6815200554865548	-4.578788410689029	-0.22959011855551736	-10.246266887853217	-6.704348264689774	-1.0986054378919263	-8.168615273158867	-6.937778061022247	-7.781424522035444	-17.748489612702294	-13.351839022527798	-20.438031469228015	-21.304131916294608	-15.487342067892085	-8.827176099461909	14.846255064331007	19.80737506071488	17.604383800991233	17.238609767329923	9.906189116447852	-1.072815752172378	-3.2550156771472736	-5.7607126913425795	-3.8887589356158045	-6.317697815380878	-10.63242669177924	-13.437565438306994	-18.34103112175075
0.5	0.4	10	58.026233194971226	77.20912625214807	80.26961386880565	83.17315527514776	82.47655749581608	78.08610231421571	84.35987682771976	82.31299457195293	88.32995968917392	96.58348006851604	87.25342029929317	74.44516689798783	71.82541762870778	69.10740420139643	58.01162254519434	54.78998277683096	51.522545099680315	38.23362091963554	29.599658320260417	17.76781982997023	13.289774452034068	15.254696248058332	8.24210635845616	34.83901974750656	49.81342305670592	66.97035780576947	67.35696260503651	71.3677559068786	74.59551497027829	83.95436700522167	82.52874376446864	79.77210359879108	77.52621740637898	76.10808164919585	78.48196493449245	89.36850928515804	86.75849879731652	82.51603462777238	81.48603577524545	78.68687907967161	84.81873292614631	71.07491015427742	67.13069050177369	59.08809281124006	46.13203372897742	42.90779051142268	33.34186819619374
0.9	0.2	10	21.728143827014286	20.5097298823016	18.511186228873505	15.855813106499667	8.438959873849427	12.022152142637033	2.3620161039903067	4.290638179462434	-2.471730013123299	-6.103788042671198	-3.8243984751816384	-6.201184648267645	-2.0190614848830677	-4.322280415246588	10.80528727848219	4.967980427848275	9.906364146340913	3.6605913392292635	4.466161747896898	4.455493492243974	3.2172438998876984	4.140213257233633	-6.067416604848457	-10.084447276829824	-11.45547993625167	-7.82851693782165	-10.29565768952303	3.56681259414313	32.941157649496525	38.570337765312935	35.51259379391299	31.614287187854636	25.913450150330355	29.624066251973808	14.994683923762494	13.021070989237984	6.343071992539841	5.503120459101773	2.1503191621848785	-5.235735316202291	-10.563324027640853	-9.804303662425141	-14.104659465254532	-15.736364118821186	-7.557267662861285	-10.417884183949845	-7.038922496027201
0.1	0.2	20	-16.893645054030543	-17.392524582524956	-20.443285652920324	-25.559591958351547	-32.49413973833768	-40.33037546000786	-34.65848129892155	-34.46627694495675	-28.96119365345119	-23.51455994943391	-26.32350984735357	-25.576373514886598	-28.526990114769326	-25.654315993718264	-28.5735826936184	-31.213422866742015	-34.97997235662174	-36.84913605183294	-44.81523332900729	-49.96424708612304	-48.33947963101697	-55.910626823220674	-53.43709394919848	-59.806449733765206	-58.39039663257877	-57.965119581680945	-56.54512170975809	-44.04801534018169	-43.38266395649673	-38.85449828362303	-33.628310077482006	-20.29835438350598	-23.0303612321973	-9.734001752461083	-19.04085616442738	-23.109024730544604	-23.47378971108388	-32.26217978622123	-22.468480544038073	-22.19859625992089	-23.485850767874325	-34.69312226499335	-37.973651631790254	-40.29183540850384	-44.72369540357106	-43.39574379308979	-45.814778380221995
0.3	0.4	10	33.67937086652255	22.555340698040897	23.591634184427836	18.990593736149368	5.649192162021507	2.9425986183430872	2.5447401122727804	3.4678822981091777	-0.8318183280846476	-2.4100508529333773	-6.84238398279213	-7.395404628920025	-10.925535801066058	-6.757527233154347	-1.5632970048475379	13.856702212909855	17.20855441065991	15.565191977710871	16.571484958899685	12.666673340454377	9.84125943689947	6.119729431218616	0.5237118598643491	-1.5985820295166384	2.0411617953416723	-1.1082452956062525	-1.9610766258251076	-3.983252173390719	-4.148878673262557	-8.235928244426157	-4.885766275365116	-5.743650110219763	-7.817788843092911	-7.536667301509757	-9.705949985637218	-6.57453121382289	-2.047133916876575	-5.267569219972614	0.8295186888734811	0.22393540594752892	5.098886308726179	19.589473735284333	25.723376110567127	29.6158341811545	27.498656591202742	25.08095442237798	15.184478316824123
0.7	0.2	20	-10.892080567642065	-8.005355692644194	8.993710463693443	13.603500231479213	18.572058681911454	14.028700756561538	7.973857908690018	1.932984163884644	2.447101155346733	3.9226089575282437	-0.1850356193602245	-9.539283021454303	-8.783440241274379	-8.525293145627952	-8.22224713048402	-7.550942549065621	-11.499881513274932	-11.472147888145273	-13.244142908147566	-15.456716143256108	-15.629548401236908	-7.440258701644902	3.995863585597725	5.358230090168398	18.456867976598208	36.45409457656169	28.19513390044116	16.94967251907146	18.971665678107517	11.393732996868547	11.418208806715977	5.957452178331181	-3.0973017272050996	2.638164628591273	-4.890735215381515	-2.226870924776623	-10.011927701884893	-14.079400727851953	-13.9890302939775	-17.04091276054264	-16.1342009092854	-15.954672163872825	-15.323165553575599	-15.825808649504516	-12.269757565242848	-5.020993656265421	7.842794525100043
0.7	0.1	10	17.710226383791294	26.98449718496252	26.11445004219381	34.56568208617262	28.15844912371974	21.964057501440443	19.07047803992399	12.445438506064615	9.753278396263013	4.222478030356648	4.840096675741311	0.6067977889219289	-0.7767948496931076	-5.596312607596344	-5.484279296864267	-6.0361664435115046	-4.046898146021135	-6.053309759903177	-4.038007012854784	-6.688484368653201	-7.427271818193257	1.803476953933199	1.9472695964170015	4.017321628022483	-1.094441594826307	-4.763134751016809	-4.889264674983837	-9.495498083254214	-4.892442866017152	-5.876174906995068	-10.499700155707728	-9.467667688493183	-10.633103855090457	-2.484610156049804	-6.905533235047244	-8.039499172805797	-8.454103103022883	-1.6012216536929635	4.004343329517031	7.076399566598365	15.776745466011576	17.832096195362	23.384467113249514	19.081121633889992	16.225131616660597	16.65460758686769	14.897795035586515
0.3	0.4	20	-0.3613302348572809	2.8597042288928165	1.883029317081963	-6.278450397336378	-2.7399564052673284	-12.882437316206804	-12.65087361689228	-11.179600886808094	-12.228538993249904	-15.508965221194796	-18.518373461403463	-18.92990441251267	-16.687026674114037	-18.79335762440322	-18.937517847092252	-19.597372367374547	-17.114975044799845	-11.185623664499683	-8.465824640383868	-13.606542811461768	-13.687046742289127	-10.166334197043266	-15.51293127510503	-15.201253741250223	-8.944097396987349	-12.343485348016122	-13.077946152461614	-17.635407235936043	-14.391302427988427	-17.21007653185058	-17.685614352690855	-17.61086664611729	-11.598454524954565	-18.930129670413432	-16.20049270162033	-15.786584242051196	-17.74945399906909	-10.947557578820275	-19.47907279058266	-15.456043576278166	-1.3252440058856045	2.6182456033149215	6.656944494132635	11.261435777154919	9.89969942660689	12.799895567760554	6.229602012824959
0.9	0.1	20	37.75187904693193	34.6095439966187	21.295526145834682	20.05513181478649	12.451547230719289	7.851081207268702	6.2088102542687515	9.289556570073433	-3.2484414378478164	3.082877920281309	-1.9664699223285496	-2.809524428222943	-5.072653624300909	-3.5383205995010094	-8.16507043362639	-6.184225218879604	-8.551498716649043	-5.335690849711881	-12.457559080200477	-16.1561534689361	-12.136933727685784	3.060851278855239	6.264138329651523	19.586444728551545	16.407453353813242	10.391610994715759	9.44679941847929	13.587731338055878	4.943789229289532	-1.7242805716585785	-0.5555512669712286	-5.110058251842105	-5.4284664797487	-8.799737695128467	-1.8360041691905273	-10.182283865148328	-10.329954361680338	-6.6893261905941905	-17.3671786100911	-13.957050969267174	-12.671347429357391	-12.041782258068764	-16.789888364868663	-16.01387889866684	-14.80565390457418	-13.707122985793664	-10.206565511269952
0.9	0.1	10	0.6784387164802848	3.0066495253668393	-0.9953360302701251	-1.5083686214137426	-3.80228142976113	-1.8493205410132472	-0.3522692157346219	-0.3930500364075735	-0.0839081872170615	0.807062812435821	-2.199615724218691	-0.41583299197649115	-0.8360407478914489	1.6309079907957855	-0.038492552735070795	14.875141823966972	22.534397811696508	27.433563178030866	22.600855590196623	18.619672163652403	13.022956449686356	13.869861693911515	7.066913340057122	5.143331367585173	10.637309204935042	5.893785850665804	13.648241928047552	6.794971116980481	11.408485273213449	4.183522261523407	1.8852944420450317	4.25985285449889	6.083018414616063	8.963937192927451	9.160660714094597	2.9909644175324974	12.349845921769136	20.725762374008703	25.550630808597496	32.071622736710744	35.427345765771854	36.466161273695064	29.244698301296047	29.430245784334225	20.856281966978287	15.99620479523499	15.01023621636253
0.5	0.1	10	-4.120822533514815	-6.6199594166881255	-8.980132081680678	-16.479814418541878	-10.667818178645607	-9.696552824971686	-9.539415492804148	-7.942757527318086	-4.916121881982422	5.171862809746546	12.44056011205976	16.20925812192019	15.82066228731308	7.1978090747649155	9.541678130203984	2.926840908705447	-3.1859235203350167	1.2500244463438932	-6.834218257253932	-4.4368473812651565	-4.488817091885455	-10.629926844052722	-7.000337628006529	-7.833849636768228	-10.44791792244047	-11.656413771806418	-13.404779849304873	-8.654612518757235	-12.255472418975847	-1.5256398812849703	4.691641560741449	9.203757985135464	8.07873049280013	8.437477208894084	0.6817354551653239	2.5001924211708975	-6.488397111609615	-6.902691800191684	-4.713189539304144	11.004478971643643	22.191451491024278	38.123410484892844	43.95648328599323	48.82384916733285	39.70179931492737	38.4051200545488	29.566733270849046
0.5	0.1	20	-6.545786165389988	-9.43677535390158	-9.854742643591532	-6.057902322990426	-12.514225717701585	-8.054541980790464	-11.841079067486103	-10.502264762548172	-9.274692719662479	-7.011983227439975	-11.436190950221125	-8.722087103922158	-5.054896412559414	-8.349029404980529	-12.544498090778122	-17.814342968808333	-11.802806215395865	-13.744508762412723	-15.514752305341212	-10.711482415409332	-8.057794968107284	9.762357469651253	19.374061864550146	28.919374954055737	21.56579006829978	14.350560420924115	9.416461576470844	10.051778945208891	6.0541380941931635	6.563992725544505	-1.015351010652779	-3.692979924834198	-10.058323215477007	-11.371870837452542	-8.192588964918206	-8.63253639309968	-8.975866945510765	-9.039948001034192	-13.516015979038908	-7.547443248097872	-13.773819261593022	-13.601747181602164	-4.59220937590017	-4.440199043405277	1.043716844435913	19.774298770954484	27.38090891094436
0.1	0.1	20	-6.401825889362442	-10.323114032127902	-8.89327031334223	-7.639552757423751	-8.534906431454743	-1.1093934652015278	13.342010197305582	18.9303269741024	36.731640127765566	36.20392459393687	37.15719289376519	39.32237540894031	31.90565919486908	25.75387047233331	26.02081424353117	26.26985591541601	30.91676113011701	27.225010257455352	17.74447994379642	19.113709237029283	9.322265918690155	5.044036603488243	4.061731758570202	1.5534604247919503	3.88695474313481	6.213803616361277	-1.4472454495843259	-7.771665200284749	2.7360342299136295	3.0424987810217505	9.661927820847618	9.89363220181007	2.9951291389818007	7.378497999849044	7.423372517142555	4.368884884346352	-0.3285838251189901	2.6572831546473665	-1.959772656801162	-4.356938546595995	-3.58589713517806	-2.7717280179861206	-8.547534306554667	-7.97824545179721	-8.971964428069962	-12.600599724900018	-6.667827491590333
0.1	0.2	20	18.221906760126075	21.325429536223027	33.724035013436	28.505655324468727	19.614256686599493	12.13687145191853	3.2405483899826493	0.858852929623378	-0.8002199825715	-2.5863504056735938	-3.8993814706966745	-8.409623609268348	1.7695196281903787	10.515921207338078	16.80362125878987	10.889726441163557	3.374968530511131	1.6198308701610937	-2.8108659891866257	-6.683368752892261	3.7996492792198833	28.362786100538763	44.52548132141698	42.0589617952353	31.599132635519382	24.961068270271788	27.489769262099685	34.58452663203212	38.382998682428465	27.913402149089926	19.4605543498616	11.330291801555248	10.779224408583282	4.326462023562492	-3.075013390152396	-1.8816652108491798	-5.304913748132953	-5.803345141242317	-7.055601862947547	-7.586881096016962	-8.362155375230383	-9.496703043209987	-8.487349800990026	-8.446826338152592	-5.970475791605727	-8.083836300427578	-5.263958132835709
0.1	0.4	20	81.87969477602876	90.94421777144876	79.72204572733949	71.24625109976573	69.07827137187245	57.903771723364784	52.77140271940502	62.3654457738281	60.99474030962614	41.07936877771155	73.2571942839769	79.4064915332553	45.38181365639305	47.866558692663716	46.63385973248198	46.02204420883179	59.30342257773688	52.33788605331867	49.2279842994821	56.41272285621065	65.92341990178211	57.802307925451814	50.66590245747453	40.116267932385114	27.76050233681838	22.708920962420024	14.960908309460354	11.062251217379416	14.665120353276741	12.36044389009857	12.297912695541736	10.058104722081936	9.25398613532166	10.466511255910131	7.892533424198566	3.6172118066083865	2.6221262968822625	0.08504058902384148	0.9675874019862878	32.527831690705725	39.431786386824	36.233567639361695	27.471036741940875	20.569054990670985	18.155209715785915	12.400789451233457	9.701690514632247
0.3	0.1	10	-29.459707668383416	-30.589118252117764	-14.675828128429387	-14.777043751817605	-15.74149398181645	-20.098100132491247	-24.225390771357418	-26.9091684311121	-29.617774590444466	-30.826589189248473	-33.6989616521177	-29.593562715240694	-30.007103181677873	-29.121467931360925	-28.565444274145356	-29.226526818029775	-30.220616913336066	-29.22529686827646	-30.398534824737816	-29.671440773129756	-31.665348647772586	-17.666594878284684	24.725834311313868	47.41381890601026	54.975082080915456	59.760090189089595	54.39329949465059	42.78670119155781	32.10301703524402	17.351993656830814	9.885002385521396	0.22808660302089834	-6.973244141131911	-10.492619955029294	-6.3384297894468276	0.37804509589648205	-2.7018102940450035	-10.249858846406564	-14.181300789847644	-10.73947226305529	-0.35816573985776046	-5.097118267949057	-10.132582315673364	-14.780552829093093	-19.98658644504993	-23.435980220780785	-26.478812451157022
0.3	0.4	20	-3.501697128739144	-4.882710878461737	-8.64419909082017	-9.22143824415965	-9.473302921230983	6.829055972243546	23.534834322258767	19.536016083344037	10.485409507282837	11.051633694436651	9.975425356737732	2.2733055356859246	0.5308685142836893	-3.7430862981156334	-7.772712452861065	-8.66910286605537	-8.530932140623555	-7.528591947110981	-8.974252733269896	-10.154113850952298	-12.971786985120575	-9.864792952709594	19.23773812326688	17.712233274230137	11.896091731567468	6.715969851129023	1.8798992368129959	-1.6903754159461393	-5.263836588248577	-9.523668323202363	-5.697508202134358	15.85521406770741	39.448963010742595	32.87138958116653	21.154945880841204	16.46928039008445	7.8715650988733135	1.3890508921694273	-5.532099520956242	-2.8673995637270604	-7.231450689972068	-8.211654488768307	-8.672027434923576	-10.02993326144014	-0.9340590141390077	20.59291170378451	17.609405260597924
0.1	0.4	10	-14.786769104691707	-20.954215035928126	-26.727643963378473	-27.318895530585667	-26.528818422521763	-24.45109255144319	-21.9736536727166	-22.495448592344857	-27.669744767551023	-27.389357718697237	-29.12852392192844	-28.28436818907309	-28.939768320578516	-29.414527044340513	-30.87420880116541	-29.538097483144238	-30.852355943560223	-27.72906385887081	5.077397506813313	15.578634330385938	11.508106176514225	4.4262057188659085	-3.754229881826678	-8.24078510992345	-13.498915072727169	-17.344711449646958	-22.316267371220196	-21.984787160360355	-26.832900547350565	-24.278929022498552	-26.98176064194832	-28.835309744923396	-28.611011174803213	-28.56485703003064	-31.333171435438047	-30.109040641551772	-3.9184191641649058	20.188503034007304	29.55256688135524	21.484917390332306	11.478355968738128	-2.917433082105447	-7.9361925512120095	-14.709051334500991	-18.25791214491693	-23.31883933278057	-24.82015249503429
0.7	0.1	10	48.60579134679432	40.80374146958497	37.83327315342385	50.61560173347346	59.2569281325142	66.07649744707686	82.59062118049508	94.99138104835947	85.93083873341666	66.5798620462268	73.72518530507472	76.9974023012561	65.75140613751702	57.86784854626449	60.92467964345537	50.02907016608753	37.77903832172768	28.405384953525676	20.324577819977392	14.608675250433755	11.113996084750465	9.271841695796471	7.322874071470345	3.972024790961722	1.8438549457437254	1.207181026063319	0.27747092359185643	-2.807328832295667	-0.1330880956810958	-1.0168509939523318	-5.104892554036979	20.448974896545387	46.42034806546876	49.033518337388124	32.285700429045164	25.6882319446618	12.324980637482302	6.163216765649391	4.737944869728395	0.39157968074490235	-2.0632178891091613	-4.442011526621876	-4.319033268396103	-3.483385577952376	-4.432142232510403	-0.27388464052486583	0.1656204863220072
0.7	0.2	10	-2.937755299626822	-6.844380374221515	-14.071420474304297	-4.47537448140978	-0.21349250294483824	-2.4468829185795755	2.2973424007407885	0.27295214898587616	0.699535040443287	-4.716832447150569	-6.647678312527564	-9.625977415001799	-13.148302779345917	-9.742806496061938	-11.24354397236834	-11.283305604973503	-11.399285270190532	-12.326194277911418	-4.521521307446871	-5.5351269649918535	-7.850425583808583	-6.846768952003682	-1.0341434216577845	5.344242368760014	3.5759908988226954	-1.080660634725767	-5.955682250233696	-7.217543719528248	12.479111781529447	32.217265861901645	60.134354675228856	63.519976644816474	57.61273285217447	44.679411622222496	29.89776584963183	23.155251984170732	12.759806117158895	20.88585954516445	21.721878476109808	17.57406147199177	24.196802752331173	20.30771353721211	18.81989895333995	4.799670221448103	2.977358189805347	-2.564590080319423	-6.550921413646289
0.7	0.4	10	-1.9054878556607715	-2.0082843994853263	-5.984167966489867	-6.009330979620172	18.40211547182963	55.27613237375823	53.720347753282965	43.6808548907463	36.38995839839841	27.551309910116046	23.915646591793575	14.521471388123862	8.668041897318597	6.565414468435678	2.7820794614319784	3.273892490532363	7.640905519562702	6.298723641772041	0.5765442716580882	16.720952498648174	60.02478737277525	62.74843283163558	47.64829895793712	35.17546059544322	43.27748304493567	37.61717497110484	26.37348883628256	19.004014804163106	15.093021925138133	9.017332862479885	4.67591641964818	-0.8962674443465559	-3.852287392476633	-1.8591755041564184	-4.708666788550264	-5.953633597554576	-6.772875991768011	-7.6869414117290535	-5.854503313907726	-6.966030050500271	12.009504597093665	46.869928894760996	46.43995141114925	38.989672567224346	28.41371144384015	21.318372440955528	16.615914153115142
0.9	0.2	20	8.627093552472797	3.912470604006028	2.401548785579571	-1.8975301424192548	-3.4236455546923956	-3.234776516585244	-7.08834724984826	-7.043155743251974	6.176314708942655	15.953758647345783	15.168127562529396	6.524958151762352	0.12436238802454369	-0.7868541947688747	-4.047844944444737	-3.517772788777556	-4.460677743482567	-5.3285025839445375	-9.047581995293466	-8.070170246764242	-1.9005872168793534	17.483731417761664	18.00793316988204	7.988985194593372	7.493766388077589	0.9967566254895175	-0.04281669326575255	-3.879330548089021	-2.7575558622238674	-4.594908352519894	-6.2340679559607235	-5.711416773511676	-7.673683136085009	-7.180640644193922	-8.060934980166236	-7.915612494338273	-5.5016890372462015	-8.595288405436932	-6.405000765380429	-4.859125143745597	-6.321082686091826	-8.716932102933209	-7.39316782374631	-8.108602390970699	-9.024891756502383	-9.447280414796351	16.77888029275653
0.3	0.2	10	-18.658925264573323	-18.22488313390612	-16.457328030816868	-17.94833005233526	-17.383999409940124	-14.038563291233109	-15.827881625410312	-14.307063871526854	-9.27629925559711	20.87762266113908	43.99372356010784	57.73884791657383	53.31293157925039	57.08123741136747	74.94109556435855	68.99791623006486	53.17470776724373	41.1377514659349	28.98884219936165	39.321607785760236	64.03634501589116	60.85899146759223	66.83228890143158	70.83010147931812	75.840298121468	80.35129816604999	84.18550643247856	76.95956508845794	62.051973741057324	61.31613231978827	47.932177145374666	39.36986448987358	27.70632940181646	16.312215946589333	14.049338207217879	12.073791614663705	5.849269979727072	3.848283488735998	-0.593462431884074	-3.346687238713219	-7.649715346785879	-9.728338167246495	-11.502693683001763	-8.451681512486452	-11.144963858858171	-10.668803565009798	-12.073828037281316
0.1	0.1	10	13.165292967368885	9.766407501933184	4.336974963995274	-0.00690915935902936	-2.275454723636564	-3.6983216972713002	-0.18649524710271947	-0.34525782490844037	-1.537300826329492	-2.9116913210200543	-4.343337986529189	-7.222678469931804	-6.812567282080128	-9.381368430431205	-9.206379614982708	-5.770193228271694	-8.50797055608572	-8.428772065544244	-8.99263225531707	-9.157612213665386	-7.905971285268791	-9.16813856920417	-10.644723983753702	-9.753891367688272	-7.164819323422668	0.7458333500266434	9.356584616689357	21.324631227514146	20.597421750901077	36.85261888119546	64.13686949266298	68.31403039720844	60.94914508612206	51.841667156081385	39.94863388689865	29.614691510072227	26.30719917121484	20.537359878706205	11.842467003416331	5.098316843441477	2.850979302552055	-1.1258022583831	0.7827650297086173	14.580161292173315	37.06136526712574	46.430104763225856	50.574818780886076
0.5	0.4	10	15.559290253342489	12.73866652403047	9.520232030153004	4.081912337670044	0.9436051183339931	-0.0915372703544648	-0.08220350272508803	-2.347317603964802	1.6858515722112006	17.753990744783408	29.315304230461027	30.007087194390014	27.795263436301344	20.369752684292937	17.055057090285228	8.286169539576367	4.3835156209654755	4.096153143040652	-0.8123839259996348	-0.6895902045055511	0.1282734994976984	3.937749797006269	4.812284344750154	2.438991709108727	1.5921880924043297	-1.1292723388733172	-2.3922800691592467	-6.032804989494757	-4.080232900869758	-3.994368022631676	-2.5156757510000265	-2.3342365672593797	-4.620630014555186	4.2561705781878985	18.27846576580335	22.35111069557406	13.644151453468677	10.757609137380872	6.170036077842337	4.521227299654612	3.6829756040941923	0.5907606399887815	0.15365234065934708	0.219569833824675	0.013254550514536945	-4.029403521441754	-5.913617227766394
0.1	0.2	10	1.1554721091061317	5.4561697477113	2.295713407576237	-4.455743061800259	-5.3730633754899415	-7.682149583000571	-9.044873538933011	-6.516232862818761	-8.856551205786662	-9.411752192536996	0.9268257396739941	20.628375944425073	18.95872783361809	15.236727782590506	10.08948305533822	2.1247110411484265	-0.8790384183838782	-5.079191128626606	-5.442539921954944	-6.2041415493349845	-9.650225097568212	-8.358307396579754	-11.085327357479596	-8.990720210820943	22.000065181698588	34.09837963541529	24.813567655602768	46.917057314114636	69.54958296500746	72.65667581306752	56.4474506908363	68.93258318832159	58.17786178595457	50.14534726908355	44.84984607104118	38.5980931733153	29.090528765241224	28.0322102264047	21.202474269008356	16.74184532008657	7.807152263269231	5.381445663802197	1.5487980838231863	-3.149707533547865	-5.428293699366165	-5.492455426302511	-11.192774768667842
0.5	0.1	10	18.582165320338436	10.94386630673089	7.47821351551972	1.593869346686816	3.476300652717356	4.746945632599626	2.0634078285759365	-1.9922882436192797	-2.787238223724602	-3.473043740381799	-5.410281912643846	-4.427735097524909	-3.9475621043557716	2.3455470535947285	20.137545036378416	38.30621171045763	46.40817725216817	36.910496319015635	33.16290389271897	27.42146241011095	17.498289456096753	16.74462737923316	15.577748154529953	8.6060434554721	4.7220545909963185	2.1583077419013605	-3.1107791189783836	-3.2734226325863105	-4.664598289709954	-3.0853530124348723	-3.4834602544039104	0.2976002762449177	-3.3396035246103306	-5.352958815610821	-7.147122908798449	-7.61576163990531	-5.568619198311271	23.39761602867065	47.164696326007444	35.61919248562569	32.21299776970082	20.5342132313075	16.888917104181903	12.434961735043554	5.917726433495201	5.5621457942847705	0.7243620899782783
0.9	0.2	10	21.633142814967744	25.339851686790258	22.042184974373345	16.310995748597474	19.044316630648485	19.571328509182262	30.256778550475442	62.78716611139485	60.325728888772844	57.50203677470802	43.670478393391846	27.178360135553557	18.559441019150153	13.866714154439332	11.253262812730295	7.097396703796701	5.055773450519897	8.457816144757462	10.289977529740934	8.726636110080381	4.2755975827761326	1.4525619723799714	0.49828986207948134	-0.0797844381393098	0.7368385155024981	-1.72374482641073	-4.408974267487428	-6.438447151293506	-6.175415023509274	-6.247938201157281	-10.169604420980292	-8.099040959667253	-6.473885255481028	-6.680529084773575	-8.22951027204596	-11.639119494509064	0.6485165321954334	31.15942625998505	32.92218791369271	30.078162730500875	21.185413211415	13.654428664460454	8.693903800497157	8.492117391695313	1.2775745462017412	-0.4500908588384682	-3.3342037010980476
0.5	0.4	20	-6.988209839102941	-8.937489772493064	-5.894074506226076	-4.1294125099512655	-4.263196503522327	-9.184837199248339	-5.801610024855773	-7.633570507302954	-6.183977159048299	-0.7568034568010962	-2.5551768972049516	-3.7734513544633934	-2.6822802248441437	-2.734909446822666	-2.9492267132467713	-5.2876626109349925	-3.688767423628292	-5.116026299444858	-5.272684238123102	-6.022177299636455	-4.987793271367666	-6.589989204097705	-3.319153687442288	-0.4645587570091365	-1.0680019663263334	-1.71991159938492	-4.364659286637785	-7.280773132147466	-6.907301343067175	-6.539721935476917	-8.455727980170709	-6.661225798431726	-9.351376748887535	-5.414343715183639	-7.468987685089772	-8.655076598334748	-6.158298275150443	5.738792234030658	31.523659526415578	30.97461204400689	28.12046529423006	20.56557732158752	14.226705219875623	7.251293311366332	3.253993412780101	2.301488942517615	1.5173125698165997
0.5	0.1	20	-23.878233847771114	-20.42924847666858	-12.432358138422256	-13.554329944276766	-12.52150390366834	0.2620302162759387	30.89376983414811	41.0600223802409	41.28531417954786	35.948027694838125	38.118939327844494	34.65966766053325	26.5071561959869	16.582724033686162	4.229065828337191	0.6139415195060423	2.2223149074164965	-1.6604166372286429	-2.802063562641372	-6.870509189960032	-9.165591325799053	-13.183698143743527	-15.40543478886444	-17.81370680495852	-20.898569326294897	-21.530614963276047	-21.707487157043435	-14.462626257305146	2.693303604907186	6.235556268554554	-1.521872829780257	-6.579422080222379	-11.358032219761025	-15.27539741084145	-20.045012827618976	-20.132088359406183	-21.060426377886024	-21.88005944207167	-22.38025421977337	-23.930435009346226	-20.027134194140448	-24.321115024586213	-24.69762584393135	-24.240493342594554	-24.985590659587004	-24.387797791901946	-24.921604680980828
0.7	0.2	20	-15.105869473342782	-17.979629385479623	-18.930955183141812	-22.908749293278145	-22.7254745966856	-22.430282066619334	-24.014901152675098	-22.621312583796357	-17.29542909136233	-20.667118096251357	-24.432529154971704	-22.723011196590733	-24.249866316274606	-25.035577546453318	-24.395938006673482	-27.40332297791842	-24.88012273317127	-26.16427027239834	-27.047783305262698	-29.56423875751046	-19.61067299830835	-21.901594781859146	-21.30428897905815	-24.44197580324733	-26.297635568031954	-25.82534767237689	-26.100139830391907	-27.455405975084485	-25.461526843302046	-26.73185706642495	-25.947912251698703	-28.112751331730543	-25.335816057957608	-28.85589030977866	-26.292114387311642	-26.53915976351083	-26.587232483930087	-24.730110632741503	-9.512209314529603	-12.633410338305598	-11.979738162589378	-20.16471166113517	-21.011007309873463	-21.79830336188673	-21.409442114119237	-23.73965802850598	-24.106675045086476
0.3	0.1	20	-6.5535206243993755	-8.443452287847427	-8.340410858034838	-6.3825791518955945	-7.262932798966304	-8.023411883230036	1.717241602875621	7.951760339347121	6.624939084617349	-1.2984741106998285	1.4838473660197202	-1.319769884242504	-4.564083033825678	-4.11333899516643	-7.408866023665583	-6.762929668888038	-7.42572268632455	-8.679378105021822	-3.4223246658975164	9.609916420009373	16.234071893938765	14.439371001997788	7.419905957096237	4.147567628509297	1.574504398569978	-3.507481874310237	-1.7513564855155614	-4.8654663175788535	-8.41055247756972	-10.066058291689828	-9.394661839917747	-10.237253264429304	-7.257113395860744	-1.1535635303864566	19.615180720530137	27.941032269291203	22.0877662827674	22.521139229622367	18.699849855019632	8.769248466594195	2.093631817250042	-1.1512738926266621	-2.1194941755477217	-1.590152519130001	-5.7412279651690135	-8.861890601665952	-4.191850976456248
0.1	0.1	20	-12.882026439859143	-13.734937324121294	-6.096754764517325	14.05072341927903	39.01616833247892	42.88350747350466	43.279602325212785	32.80383120998429	28.027852395389033	26.584784448935665	19.758769012871305	16.234346646868374	16.812682582379786	7.421096821529147	3.8050752194064117	1.8668056486989428	0.4735181070557246	3.461121322582322	-2.4011774941048927	1.6044894547507695	22.617954866343347	28.677128063003707	40.92631494597335	35.035208469410584	48.00815157514133	63.251458338749266	59.79933039951053	63.60873931491586	62.559651983123665	54.858795568009164	50.37076410930529	40.99820122999771	33.19382541690309	19.50172416144337	12.205753202423445	6.124439773052025	10.877375590888953	5.659974448947011	2.1954895327499386	-3.141382133853572	3.531333108838645	1.480754457441897	0.44004100852534833	-5.230164789026404	-7.481708897443053	-9.908127097273507	-8.787006112217608
0.3	0.4	20	-23.6093006608015	-23.607122003927348	-23.60494330134452	-23.602764553049756	-23.60058575903987	-23.59840691931157	-23.596228033861664	-23.594049102686743	-23.591870125784084	-23.5896911031496	-23.58751203478096	-23.585332920674464	-23.583153760826832	-23.580974555234697	-23.5787953038951	-23.57661600680487	-23.57443666396047	-23.572257275358876	-23.57007784099663	-23.567898360870895	-23.565718834977783	-23.56353926331501	-23.561359645878152	-23.5591799826649	-23.557000273671292	-23.554820518895426	-23.55264071832965	-23.550460871985205	-23.54828097984759	-23.54610104147188	-23.543921062893133	-23.541740985743484	-23.53956130133207	-23.537378185572436	-23.535219868948452	-23.532886107156678	-23.531751441934446	-23.522646320277243	-23.56505137131612	-23.27953862803534	-24.848803859739373	-8.02204598503237	-5.196282624177485	-10.089293399982932	-10.621490334271476	-11.502226792846574	-4.324910700284185
0.9	0.1	10	-13.424369322531785	-17.86708407084964	-20.23589607551426	-15.724124107983759	-18.562000721539555	-19.128106513567836	-15.63954479178896	-21.236962712676	-18.91890622258352	-20.193822348972944	-18.363259217779724	-15.189445748168684	-20.06709335783216	-17.676277804444524	-21.4777894955639	-10.587203093273184	4.405805495873814	13.01442792304142	6.017311028893417	-0.5214207989898334	-0.6676677605461769	0.2417363969002615	-5.514393183535098	-8.344462060387169	-15.324078882432387	-15.446693195481297	-10.5570470535096	-10.971812862791985	-14.794506712246536	-11.819772705792118	-13.136709440616558	-13.780817332553736	-12.867026090699936	-3.684941609072858	-1.426405987615123	-10.05639363422005	-3.3671626923268256	-4.651517623482356	-8.759886123914256	-10.988740446160822	-16.9594636960341	-16.469984635549572	-17.399360394294774	-11.206658408171016	-11.374028866734987	-10.888033663360996	-14.477484739198596
0.5	0.4	20	-11.115635610306533	-15.269243458711607	-18.192545972886084	-24.463931654180218	-24.028884391199327	-25.264045886592584	-13.029757577384757	-13.521413467328447	-19.426907722921516	-12.592864551410422	-18.692350575115324	-23.60508489576423	-24.58701991657554	-26.38860745842251	-24.792221375718558	-36.991204537329565	-16.621370622810804	0.05228147002961947	0.9397018399032859	1.3565409543984828	-2.7193853361758045	-4.906658305581409	-1.384939145953389	-12.094841482898431	-8.338468538592032	-13.276576371825467	-15.68852830113773	-23.771810352656797	-21.337496939534276	-26.30654237957976	-33.18721943874624	-30.997474237045076	-37.42338357545427	-31.307556020774072	-38.19059691389573	-31.67372402130283	-38.94912395721458	-42.05508696023889	-35.93598045263366	-36.08554432513345	-32.12762681463167	-39.99296435876851	-32.5113955701467	-32.718719364480286	-35.63476424296447	-28.290512781910742	-19.98194445676938
0.9	0.2	20	-4.242095906664424	-10.874265536470686	-9.991144836782723	-5.793752880287585	1.1058572411908898	-1.4958946185817261	-5.433000911604406	-8.560192998058831	-9.530339172079398	-14.297826901760814	-14.550239174380755	-12.130331902597847	-20.406044386809796	-14.434064878653349	-14.654604209563571	-17.534486338158377	-17.5630979750432	-20.423322399583657	-16.06706626180794	-16.57033172260371	-18.780217211615945	-20.798989228198074	-19.44284601928884	-19.605278638578397	-9.378824157176648	-10.629351015682127	-14.735665560901687	-0.17420522753009848	6.8046483931697885	5.639741519557244	13.59361834739828	6.975931546939368	6.781004548631916	3.748108683154829	-0.6661633471538586	-7.734832934986844	-4.6053646841119935	-10.55502251771691	-10.32953334889595	-12.824884430165193	-15.027053162126	-12.577003453674255	-14.965487941677676	-0.47228999192250853	9.008360880391404	5.298182386422862	-6.051131462667929
0.9	0.2	10	-7.123908392474046	-12.043817427128918	-15.069767351167396	-15.346383637794812	-13.839269164631487	-15.8246771849375	-16.017190371040705	-15.888150433408688	-22.22223445499423	0.7635567377110242	6.281769141375825	8.430490242722907	6.446258668961992	0.20395942479323992	5.302081077047305	9.016034149465888	3.2871971918437453	-2.598377370380412	-12.423445905943534	-8.959595225179449	-12.43318698770654	-13.828556982887346	-11.762288516739078	-18.80648243205649	-16.14844489323859	-17.137633926200404	-10.246396434776232	-15.05158584446176	-16.20600459652736	-6.525328017099952	4.412710228973356	2.016861190841027	0.6400217941554303	-5.801322913471985	-6.2605524111086055	-3.363085856030388	-8.897920434131697	-9.172332049284854	-10.603640287856244	-16.6191519131397	-16.178958544333476	-20.93389802928151	11.877208491695114	29.306613599057364	27.418126549177977	36.03085419975958	44.330957031459526
0.3	0.4	10	5.468493504631748	1.4927874070983655	2.1380078191171936	-1.0870882459551012	-1.858265118896849	3.69935856757262	7.993705348596574	6.231795074404527	16.881111104700135	31.061160976233662	36.86416975819772	29.43728169605242	27.615615084269603	22.63075451451893	17.04556823990125	6.223826127228254	10.387972859044702	4.166266672691668	3.7998550105020072	0.29384568066534733	2.645017646409981	3.359446501120047	3.457995163987011	8.995074442936556	15.797109296052433	6.9881780673456575	8.144865412716427	9.647287289768268	10.235779616960698	13.952014025152181	10.018815913483216	8.22385016008662	4.451935561722355	27.44050773477306	52.10033541379184	56.61049622185648	58.28964791164012	37.29404940137873	35.86069557988668	31.495914730094636	19.968414215882667	17.035616047980394	8.521921346880614	6.451692405043033	6.792131736081366	10.865293703839367	8.27990354759816
0.5	0.1	10	26.061743677825337	20.66455058475447	9.243370535007688	18.01119525636048	10.026167376909715	7.001619770594598	4.198520566686263	1.9811210545371285	-0.5719659157504946	-1.6991608892358716	-7.378180851903188	-8.236951949465858	-2.426603025486962	-8.042174722316457	-3.274608032648743	-7.8467716761169575	17.421545648105763	31.09844022204459	23.19957809806638	22.678843715791484	15.910295661695319	19.441351189842802	12.262487750335488	4.420397493981962	-1.7037840286024508	-3.224104726600551	3.144967337276592	0.24429643328524087	-3.1653358091551542	-3.165575658746544	2.0253039079584187	0.8219704878424086	-3.1853678118257793	-7.822341422701603	-0.29158830438199423	-6.15925838308041	-1.4452327652163603	0.7626767613155181	2.077956431573927	20.92282510325195	32.59094076445696	30.848675466206043	17.012690788786596	13.977572041319053	10.42264910082634	4.036334537979119	7.84540287978761
0.3	0.1	10	1.010232047516764	-6.350095357587033	-2.228424027002026	-3.796523065607923	-2.7405850029197314	-2.4103910022049426	-2.7696024372133703	-5.064469943565165	-8.855558850858035	-8.526108318977307	-3.3351791439807545	-5.170991185132978	-7.419671887995538	-5.471808357129832	-4.527227625203234	-7.7464625965142115	-3.213966203857808	1.0840759988478244	5.8169468654755985	1.9896067600081295	-0.547884374299187	-2.2888049362405702	2.6432432104165926	3.979839443611988	-3.657349049036439	-4.173441498072302	-4.406938153622626	-5.847324925645672	-8.748336133571845	-1.5323711700159794	-5.091030314601512	-7.085277336849088	-2.038699655338883	-5.018663438342581	-3.3540647055539505	8.70204150057648	27.436576578543793	49.318991960645704	61.8219669879865	62.23857710319773	42.93277993752149	37.01811249615663	33.85248136166955	27.15438362078084	18.298524542234126	13.226539239478209	9.362987626607042
0.3	0.2	20	-14.383993718829558	-11.899514098017857	-13.332016816247393	-14.905566002345294	-15.135418178630117	-20.78478446470126	-11.664766837101805	-14.754139390532007	-16.208864793607678	-13.071599008781547	-15.723051523968953	-17.16081651732525	-14.623270517124885	-16.225833314215024	-16.138339796023857	-17.71695261342815	-16.196391387203274	-13.136671379166987	-20.462194504726863	-8.306805611914708	3.616583554477021	21.883856670811472	24.592375621422857	10.160770817614203	-4.092116770464322	1.0660666502955607	-4.281564181545274	-14.390943688506638	-12.394576531438489	-16.731061927468076	-14.79557938214885	-9.678864716880309	2.680034357899455	0.9998872994848362	-0.539203794143635	-7.309930466503214	-8.639971045132569	-13.651344196444853	-13.215507234811305	-14.941954582465344	-12.667230885044436	-13.949541820745125	-16.532908417066437	-9.990498365179349	-1.2423085000117453	-1.7445647596871225	-5.185033673994866
0.3	0.2	10	100.6322968746696	87.98924447552645	86.37417890188496	74.18626282703957	56.582472682319114	59.435177016013235	57.750709623821386	61.09512333917849	62.24168721456518	55.17365702895568	42.98867021671099	43.238004454082905	40.37323645533093	30.125839310016133	28.524048000858933	20.66904470151158	17.596762922360945	14.489000097386278	8.649885521475458	12.686601584739918	4.618873529112619	6.835530421288599	0.1280706773548168	-1.662401125870261	8.23636670976856	2.306177747593683	8.528538907081796	5.210410435168821	-4.42032365080216	-0.9405859762623372	-10.201864745248557	0.19232233832335055	1.8976808785318404	-0.5869925879678224	-3.3492433409737927	2.785332437052624	2.8922688313556577	4.994272515169108	7.098047012760205	1.090162158209644	32.07553074312208	57.49277842300142	68.5299924155741	68.04395904621924	76.82980447237094	60.448116295434964	53.59066705399878
0.1	0.2	20	3.0134687669497158	2.508340037833513	-2.527458915800066	2.4894521917624832	1.6913516500374364	5.512735195037267	18.115028521673587	14.056190262956234	12.067915856164975	13.135123560933616	5.346972369022364	6.365627818452728	1.6229366362837485	3.2517779850779824	0.935597253622575	-5.0065256002742125	-1.6743624684246203	-1.519034762700418	0.14558499413776183	-0.7922084771451186	0.5443798033579039	9.736855470803478	1.9435689006910746	8.013510682233813	3.758449839576862	-0.8146367457792412	0.0823981348009184	1.1484741390879325	7.112234494793357	7.852163907867629	5.6048994087753155	2.038539682550171	7.353710397977432	9.626056370957413	19.98134487318552	9.911806862211462	17.295022366759042	15.70045299054373	37.75352804798557	48.17456661302043	42.2272700771928	40.92502078972103	42.199714462673086	29.31631593725522	25.517297671889345	21.821391484357314	17.144466681790703
0.5	0.4	10	60.53682656856668	51.20245834891699	54.06975512813692	45.328386495620364	45.919040880938	41.811284433502806	51.09199710824923	45.566875904831406	55.370621075897716	57.551075890050356	62.94092158368933	51.82612203523169	48.90639550761594	33.94842409210685	20.087025406243765	15.346989017012934	8.573465816500114	4.512251999937565	9.282980390821916	13.697805946108158	9.350778627964953	2.320138767558422	2.168382801427658	19.57030967495331	20.18909758102608	33.48508570674008	21.973022525218905	10.948579214877025	2.6959827502090654	-2.724152212002558	-3.1106629943869386	1.5661812484267905	-1.7916842055318263	-7.007412993399196	-0.5031704470243383	-5.193165656187208	-10.08057679107429	-1.9766799820507188	2.1116840444048783	5.283145703381923	2.919524922159173	-6.819676751315331	-10.422652906810193	-7.595255721125902	-3.242010649520413	22.174867345358937	28.111626753966885
0.9	0.4	10	-19.85343102520023	-13.481902570196198	-17.36474971698852	-13.434337533036384	-16.272309894403442	-21.16818980229309	-24.450736094233907	-24.94111424350757	-28.29224351750032	-31.105644775775875	-31.992178859638653	-39.694007980648266	-34.38755166457321	-36.901801420164794	-29.09947577983473	-34.644157351401724	-37.2622028863968	-41.451859370906554	-36.421940354201325	-36.83484594269464	-41.094498498616154	-41.36390162452771	-39.538195067242945	-31.563085147494075	-29.194192969720316	-14.819578298669569	4.987503990905054	9.841879511784313	7.424617693880776	-10.611277226540352	-19.856101667421726	-21.678924428324102	-25.3645751202672	-27.631123367777345	-30.68781249845563	-20.08292989839655	-10.437224486399707	-7.582810416156974	-5.9329384032836	-2.656996112010809	-6.034391390654676	-12.588336001419819	-21.66920675602949	-23.932158121391133	-22.129311427029727	-13.357543323702743	-26.117876872592834
0.7	0.2	10	11.210028729179701	11.073669190923543	22.936193967742394	20.441112610584124	23.96523377778149	20.358205740514986	20.76154562247832	19.03961988568847	28.200165538199098	25.978910285018454	15.58244931318131	11.541746047800604	9.16814018243132	3.5402577604062735	-3.600433112410581	-7.47114307566461	-4.785020424674151	-3.349339787383922	0.8984441491831738	2.5099326804008726	-2.395904072604619	5.131924874049563	3.4970552813179054	0.042724538181115435	6.222577150521399	6.046465717514163	-0.5219796656384794	7.130164220874054	5.128475358000639	7.294214856551914	4.288442978089524	4.421704359185345	-7.624832439987198	-7.201464402747487	-9.293660094938257	-10.013095742421005	-3.9180167828435906	-8.486940317999963	-4.728845974641985	0.08408057407713798	27.838724714466583	32.720367648975	40.80305570569898	39.25924127520052	28.70519469171008	23.685051343396342	19.318789773390616
0.7	0.1	10	-8.248497149993696	-6.869315378636189	-2.9536969310712102	-2.6538045292397463	-3.324654778706588	-5.965936451832093	19.559580444502906	37.47263939471578	38.76137135772969	36.15518086195038	32.801428883143906	33.540434954101684	28.09772578968679	20.029842358786723	13.576842846645576	1.9625113880602392	6.064309242168086	5.6571725194442095	-2.03586829070154	-0.25495979847866934	-3.4865401786816044	-5.976436623300547	-10.17375783068583	-8.374845075037136	-11.305412393741422	-15.596042879123889	-18.109596919873344	-14.30499482779913	-10.28016327086128	-3.851089787383245	12.521773169981053	21.56062997236007	26.19237881412583	48.17358142958792	53.99446562162628	45.39471800328689	38.746864545679664	28.759335309148206	24.778415615257586	15.908094970034185	9.528804222266558	7.318433635590459	6.24543981562325	5.3306868112743615	-1.7699813936414444	-7.509643272128201	-5.128290936758489
0.7	0.1	20	1.606564856541631	2.3398353219105523	-0.18857848838790403	-5.521998831204655	-2.1150223650555127	-4.412770908854949	-6.247488649638221	-1.8417312851885992	-1.6936872405914922	3.568081740986994	1.0882413215909352	-0.41051153824327713	-0.5534342309854665	-0.01832624918521475	-3.330914096401049	-5.963777591630283	-7.58353948093508	-0.6994032506271104	2.958833205113482	0.6523238421793849	3.8041813487462157	8.489524841786885	2.569281235865244	3.1306530281010367	5.618519439217636	6.074658149616237	4.645340366971013	-1.9047096772551164	-1.0250891129749782	1.9177883376581093	2.4097193313857943	7.17624580751653	2.4681546211798135	-3.0806563547860755	-4.828916558512665	1.9257536897672054	-5.6769251716139415	13.55163700900236	29.314222032775913	28.59285551450125	16.736463164688967	20.503948948448983	9.270743910090602	10.875311150250472	10.278182927711878	13.489605010877991	5.615495826190049
0.5	0.1	20	-13.64853160776841	-21.32738598970891	-12.799252759775849	-13.240217637430032	-8.97644407358755	-0.3675502211949997	4.8483769787753666	6.623399935443132	1.6956694536109254	1.3552951228649057	1.0540864999598725	-3.097203781710867	-6.837491605399341	-7.102646681183888	-9.240075122970334	-8.926515416046675	-8.532369186387976	-10.29120776075963	-9.255624676482729	-6.467291393372117	-7.138685750275997	-8.669498332902652	-11.649955474911184	-12.202365738851228	-13.933196792999317	-12.030229526556868	-11.247979949999346	-7.675734050969117	8.718553258436536	12.49244363586751	16.21724544268352	7.672577106643416	3.2165480443697234	0.476609255325279	-2.733435376122472	-2.580113423445603	-9.860731241648976	-5.386503402493862	-8.331396436353135	-14.277495780969051	-15.522127499554045	-12.422756963601083	-13.57420488175331	-10.907183065076522	-15.17625898169024	-14.729398083498495	-12.671792518151644
0.7	0.2	20	-9.23902326360149	-8.091416574516378	36.11593596218276	36.18527649511724	42.2563324698764	37.412666552008865	33.16607995982772	33.28287648608163	31.708745555301306	28.66372518779508	30.1880711859107	19.861144526884303	21.135332032345325	14.84062795009853	6.070974613261331	7.058405123746077	-0.06361082137618723	1.2974700003636883	-8.787452841585104	-1.1326392125598836	-4.677768479346556	-4.496428465494887	-1.549291018940437	1.6143812781221953	4.31132024089554	5.084017507245985	-2.1112065548042835	-0.6524112213396158	-1.2665340186709564	-3.7380009062932267	-2.492117993624646	-0.010049477202631607	2.582405903500547	-1.703151656540605	-0.6422902187007935	-0.28797545710661865	6.1212795908224855	-6.195134872157611	-6.3026502695949365	1.4775820875009025	8.530954111630283	8.667275064463855	8.953926899939017	7.472473155209972	4.380110372734908	9.965042581164305	8.072605657580954
0.1	0.4	20	-1.0879469139111855	-3.2476655854720313	-3.238848630519147	0.5867983235254961	-2.6490786012076697	-6.562127117375688	-2.210392298237533	-6.159714096934813	-7.006011648477779	-4.934381612135613	1.3559440115011085	-2.9920578950428016	3.0033766824685486	1.1329594983346567	-0.7628874610605045	-1.6784480778825177	-1.1122736019787034	13.148124523392106	29.044607356983136	33.661350071700205	34.80050861729125	32.7496273968334	35.487504471500976	41.41148157421697	41.66370827576599	32.576746905593936	22.814487724779625	17.276053451706964	7.806712381713549	8.938939417077247	6.984428433073109	2.9644809280864486	-0.41162724320237487	-3.9458500963679626	-3.2348927739439546	-3.7272254837468637	-8.061685496966172	-7.899299998714451	-7.43910430883135	-5.0283102886917135	-4.900738382839446	-6.297314528458887	-4.595231490862959	-0.5409524319969883	-6.003067410701558	-5.2170275664814	1.8897215959854208
0.3	0.1	20	0.6186871292180598	1.1436856585445518	-0.34619364948967046	0.7262835774127829	1.2771714235924598	-6.376253500983555	-1.640847302660351	-5.487525764426591	-2.895070102102409	-4.129540377484444	-1.2006002841605472	-0.06498509419241572	12.11230517719742	13.677261796841517	7.489933374774566	-5.353675227317508	-8.645759446817204	-2.10230011597136	-4.368606224722075	-2.1454680316828316	-8.154666250290166	-9.528765352558672	-8.025597894751673	-13.113912716005306	-6.2457202265283005	-3.960611095482518	-4.1928128475768585	-8.329510653404641	2.280241654247181	5.9517222878458185	3.4903355149454356	3.303511827999504	-4.004789902927577	-1.934950707674549	0.5363532512532743	-7.7329850297595435	7.653868469328852	28.693277433403928	37.682560565097	28.459685068051336	29.1653277871092	21.53894042411587	18.776300020713386	17.034139997395073	12.733945299525974	8.830748928614874	1.2184899660421031
0.1	0.1	20	-4.487657050733571	-5.3982085638266	-7.620051201008653	-12.671433615070077	-11.622063716473741	-11.925943549710748	-18.742076746361423	-10.887643960545665	-8.05319393095903	-14.298239788116964	-13.316852311584151	-12.810101953587763	-13.128762423036859	-6.996383368729283	-10.811049699133815	-0.6682873889082934	9.533965258580785	12.013266639569668	6.975721822941921	13.176252552919454	9.453620945151318	16.929165764646495	9.879472020509237	12.225072738559053	7.075030408519751	-2.151392831280365	8.208653846671481	-4.408940946606734	-4.419627752273993	-3.212262273777718	-1.9542074451710398	-7.277555777857723	0.15207530606765474	-3.266587452583174	-6.0510456107539135	-9.200513481227807	-9.323246049859044	-7.509672043209182	-8.834013120016884	-6.5981174538741225	7.113528676830427	9.42405329867783	11.606644638131666	5.035124299424798	5.498612577291301	-1.9753028951542255	-3.773321844981627
0.5	0.2	10	23.277909230583	15.980667381241405	10.872442262977236	7.637182337705132	4.393466524686863	3.966247347639813	5.880935955981249	-0.5767768167002227	-6.048875111335491	0.8893382537260273	-5.502835973925939	11.616429102889098	28.35509382866232	27.02339067054784	25.738069356207333	36.925102022710334	24.938074974801566	28.133286804728243	32.383119866668075	18.314614544094766	17.679700301037876	16.08200469751347	11.698301675718222	0.5072060989645291	2.136470325715738	1.4921147964904424	3.3468738627863264	0.8138884362197949	-5.14241987865414	3.275963520000362	7.72400617664657	3.2135833935327387	-1.4235482668473143	-6.329013599599532	-3.513025400633282	-5.199976318572956	1.1946740227818413	3.372478577079148	8.289765120616591	8.19060302598467	10.6179086072161	6.351737404839438	7.9857752220183915	2.9341549541198813	-0.8805897645815737	-0.38165800941002104	-4.152838666725538
0.7	0.4	10	-2.863286653540241	-2.5444509740865815	-0.8448029639055132	-1.7853470364067832	-7.348061708506213	-4.109718038609657	-7.848711330354613	-1.7297371228603815	0.7839001499811982	-5.951262797431502	0.21591525873415307	3.001906045094909	4.403398592134547	-2.0609623403565696	3.430810419898968	3.6291445106191524	3.453709212642707	0.15573858560985343	1.2156528782080187	1.8583825743645566	2.8283737162927913	-2.0171274419433	-2.1900472035947676	-2.3592419410224803	1.5270654729833915	5.398653156908775	15.671478542473896	27.545944586518196	20.922698662091634	20.916981867368	19.026825533459878	12.290055086237931	21.06442516452718	13.173040598469356	9.189152542707554	8.226010940308708	2.392702822208303	0.5634395142562667	3.3670541179245497	5.013123171466312	21.914702288413224	25.882916193872013	22.948359270223264	9.428843311228992	13.36083450907358	10.43850429585737	8.835681564264483
0.1	0.1	10	-15.826241310709785	-19.12344746756122	-16.417392742468323	-15.411051932316465	-6.666885874567551	3.423393692213345	-1.4707815572365703	-0.8834622462560873	-5.78269928284849	-3.1146687993218194	-10.161921328414756	-15.15285696782784	-16.915510110620055	-13.636211410163511	2.132613212065209	17.218474288420857	22.666688553418915	32.094611389550806	34.14794753486742	27.16767784295368	30.771616155980738	32.51928108845086	28.016531982143206	24.59393088619126	14.957881547811937	12.152939616300522	4.522288561594436	0.9035401569496386	-2.63863798380946	0.9236180305242172	-5.7685774182172835	-9.238325428248725	-11.829733127487135	-5.021827106613692	-13.81893287394827	-11.68061918176581	-12.94605736985076	-15.781197478743163	-15.659197141776307	-18.83650222649127	-18.715467442982515	-17.717350093321322	-24.312568991860186	-17.071400506391342	-23.999536137956554	-21.175894992406697	-23.99960518096708
0.5	0.2	20	3.1474408872561774	1.7208213863874278	2.0791919939539483	-1.5800310357859448	1.7812005301344556	-0.3315362866836047	12.280005229445655	23.74768911062658	27.282065370425606	22.96290131111455	25.368233585475167	24.137713376485067	40.11169658574344	30.073483833771228	28.12214739698939	23.756909430571483	9.497205884714637	17.773595600566075	15.9872809491087	12.550979366280083	6.448987183858792	5.566916589297337	7.183381124402407	-2.0080882996879286	8.462240649241712	-0.17730474582029032	4.554386088479426	22.25976590386132	24.748815563089885	30.150845854497504	21.806484790422566	26.18542800519416	19.25141145013413	21.37616892220133	21.6500343239316	11.794826852867013	6.487642648264027	13.25262034227538	6.798275087058476	7.164667167965286	2.9716038428417235	6.0589724086333	8.082198409785475	-0.4289274167077508	10.755851930201244	6.5142627368130075	2.901529115641573
0.1	0.4	10	-5.0604171294219515	-5.5193266705220125	-2.363174020288003	-2.743932791217187	-1.5170865819191075	-6.795349544167104	-1.9586008436610314	3.07953799876357	-3.1013310447745273	-5.398966939169686	-2.790232170825062	3.1216272359552235	4.329851299152299	-1.917068674599383	3.8138653515505894	9.91751339901958	8.506005357664094	3.63641852605366	-2.454241208557308	-0.04980475992421418	4.149528264206587	0.26495749352580944	-1.36566148144456	-3.4161033034920703	0.4609430190685515	5.628931188041868	0.15903558575886123	-6.9208508651542715	-10.367465915514785	-4.497821274848691	-7.659631088927421	-11.48896910726264	-5.759924181962953	-9.742382656390857	-4.066733075814998	-14.857314560792714	-6.888247461240212	-2.7018908979192506	-11.200889214066395	-10.910201118183055	-9.008349539898278	0.8933501912760704	-8.683314271618194	-6.8985961807456455	-5.583626425322912	-3.7563499951231787	-1.43068766469899
0.5	0.1	20									-1.2263575652310887	-1.226110873577115	-1.2258641681922366	-1.2256174608366237	-1.2253707516417407	-1.2251240406046815	-1.2248773277249327	-1.2246306130026614	-1.2243838964375406	-1.2241371780296468	-1.2238904577791292	-1.2236437356856165	-1.2233970117494177	-1.2231502859701067	-1.222903558347804	-1.2226568288826645	-1.2224100975742758	-1.222163364423002	-1.2219166294283692	-1.2216698925905192	-1.2214231539096225	-1.2211764133852654	-1.2209296710176751	-1.2206829268066173	-1.220436180752218	-1.220189432854374	-1.219942683112846	-1.2196959315280118	-1.2194491780993246	-1.2192024228271094	-1.218955665711201	-1.2187089067515036	-1.2184621459479459	-1.2182153833011355	-1.2179686188075678	-1.2177218524879887	-1.2174750842055548	-1.217228314854209	-1.2169815387345349
0.9	0.1	10	7.950461595667388	5.290790734242563	3.5615981864739688	-0.5967854168144662	-2.7865375325561548	-4.634076148536369	0.0890643847879673	-1.4828313629393044	-3.809577619642507	-3.8961975864085563	-7.866414366788435	-12.34031777166618	-6.211784160124013	-0.6865940871947753	-4.627441475774248	-6.162490639548005	1.1227740353416582	7.668798434866776	4.742288855101378	5.3224076746215125	7.2738746989300544	3.1103201063070536	0.0408241968237153	-3.914356867393561	-5.411569728836378	1.165779744142176	-6.332162112542668	-5.1212249709318876	-4.082531519089343	0.3585503753350565	-2.19680832303016	-9.778815040705467	-8.470771009785485	-1.9083576028097635	-3.730589867582143	-1.5645870373034843	-6.36320413993859	-5.681101819627269	-4.136618944891344	-4.446109284478839	-8.228485848846285	-5.864535576509523	-3.3868352262288983	3.261511196860887	8.885411171864913	5.4059572004029555	3.494860723192115
0.9	0.2	10	7.829536970067663	9.163521963212803	4.785361326622933	-1.4237975108751968	5.331536043625878	3.952735764246601	0.2651732354763485	2.8558446561759503	2.0584046134633454	-2.8055266420415217	0.37900525756454684	-1.2338622848455945	2.4384745068079887	7.578835541460469	7.425363062958434	7.89326960333033	9.516439626051449	8.34720979543012	3.9057710500574263	10.06204470203736	-1.8743154654959877	6.569000284128657	6.702988109876605	2.0673863145821123	-0.5843176985804277	3.3721683155465385	0.8720893335657447	4.487338048968281	-0.8343743984975376	-1.2288285492326256	2.593096701384159	-4.101252098571796	-4.014906719992326	1.7407507549270296	0.44978108577703857	-0.19136404716971356	-1.149309319129559	-4.315903140743459	1.54231898632138	3.765261715084039	6.609260075450733	14.791791456947974	11.319618506999253	12.85525952464472	3.4466062798549597	6.930889302610661	8.961837045980515
0.7	0.1	10	29.71630302156739	29.816271076557612	29.300252804872024	40.629690651102685	45.81549985052089	43.96022728650982	52.46435691217437	43.16682061478625	58.035062757639835	54.18199871657902	47.647558679190425	48.43288136098889	44.82149025861775	73.34655777491191	86.21306659165622	82.17706178475414	75.85852724853699	71.12252957368509	85.7235061066939	68.21283146165442	58.653610390392615	49.94096127869767	54.84630320276686	45.80695255491524	25.941274035084213	38.73411060301711	19.194518253724738	20.423059065144436	15.098767747186784	10.785932644949359	11.926404059595331	5.829326283920764	11.095073708786064	6.237992798428888	-3.408513699100192	3.314761381811781	0.7284055703868724	-5.492492388822164	1.2632969499305062	-1.886170021996639	-4.2257645459318045	-1.6719409182784304	-1.4846457939976307	-2.2140363599347967	-1.8738440423941967	1.4202119123943966	-2.0397245144423994
0.3	0.4	20	-4.7659299770248325	-8.65336531588358	-5.992962693853151	-5.951461365161851	-5.682455413597852	-6.432688622291236	-1.4496803863766683	-3.860478349168698	3.2572439086582747	-2.8275337574996744	-0.740620707142698	-2.976035348779474	4.339787873728731	-3.7296437096921053	-1.5329138864038292	-4.173735602814098	-3.2607108936591676	-1.7124109773710856	2.038315555386255	0.40929134837114844	6.3385800431953285	0.9563443163123253	5.283239651996126	2.2015744250597216	-3.557113224469262	-6.386880610615881	-2.212467437098743	-5.816639906919962	-7.000296953519905	-5.705275034970009	-9.449819843765237	-5.224957465987563	-10.670429942900409	-6.108239270054995	-8.926777834862468	-6.5063123532469	-7.670065520105686	-1.6197289227788136	9.352668192268624	5.340149876953962	-0.8280207258535484	1.3295689157152317	-1.1202632213410588	-4.082551483679264	-8.824175212710017	-0.8538249522952679	4.157233473784178
0.5	0.2	20	6.874659054956794	24.32754716786025	20.815668895663404	32.26337771337576	34.46268550285808	46.987567701766636	41.967927569421406	42.84087479446781	39.8943254572535	24.416045445206034	29.144866086943484	18.0792178934198	5.41013287277902	1.8215278757482771	0.5082988223679408	-7.207429399297705	-5.883502824877702	-9.17878713125163	-7.146957539624193	-9.696045830782325	-14.800980706258505	-14.000082344888437	-15.554627922847192	-17.269710146793454	-16.451034004284846	-8.931933519241213	-7.972431574682426	-8.305445928448588	-3.8027463851068113	-11.418249688338062	-9.311176052529179	-7.89221857033494	-11.649108679195013	-12.09044691810325	-13.614080960117922	-13.96581859857802	-6.699737691518344	-1.0752387447887024	6.233302820737425	2.117428468762661	0.9274704406619598	-12.634449070403603	-9.816719293048077	-7.482495245103067	-8.48400261497247	-15.3755027684608	-11.109231308270902
0.3	0.2	20	-15.884237426112584	-18.26785737586323	-14.177056208340394	-13.87514779922715	-8.859826097590826	-6.139438226809947	-8.110738779716096	-4.543163231924989	-11.003633042952021	-11.169400114911312	-13.289477729779518	-12.804271675659145	-10.957219587001244	-10.125803724959063	-13.7971254720401	-17.679274112790495	-15.307145871720133	-14.595785241795593	-11.750086321061572	-12.87672138559077	-13.375631579665477	-13.048484401849597	-19.396060889728243	-15.871942508094342	-13.708785483176868	-10.512245782597255	-15.736935406972393	-15.84983067899852	-19.74646599269767	-12.035502927460294	-11.197222465901397	-12.760849772793243	-12.748995636551431	-18.081437731570357	-13.619100130464059	-9.687200218884676	-11.16647342219891	-8.471737435905192	-7.104895942049616	-17.327997519356558	-15.040087284374	-10.523404449504712	-7.321711344037773	-4.7802682102441985	0.05630942326435573	-5.446367529550976	-4.924867875220489
0.1	0.1	20	5.098971924092561	6.164332281058746	3.0781046094045106	4.5757146547927245	2.98734975664844	7.775687111707091	2.8179349030419765	2.538656218397543	6.959156196239247	1.82689967960191	-1.988241324831641	0.7469434610309644	-4.138103856713373	0.11363873466947538	-3.434980193214834	-3.3960921187876796	2.9382431159134867	-4.246645897132717	-6.737101529619044	-1.695098816751754	-1.2556525657032473	-5.762059666935136	-3.930163857674601	1.9820887492525028	-5.131250881843991	-4.452358582338893	-4.715134649798886	-0.038962468255995475	-0.44867220624627535	-0.40120604103954527	0.05152490924934483	11.065477286316595	10.027191592164284	9.499055640150788	9.26242725674294	10.745050634191012	7.391277130270298	2.149111438162217	2.1960197663490817	0.4452033592945934	-0.39620075296661383	0.8512387642032007	-2.4016278799170028	0.23638672961675233	0.8677826121532206	0.8152330255468456	-0.29229276425268047
0.5	0.2	10	-10.713112743490973	-12.617790338491305	-11.038167376574696	-12.686942201632924	-7.450322892651599	-11.651776062820844	-1.3805526605348177	-8.937609335909125	-5.353930184623529	0.0643021850511083	-7.3913795853263	-8.368300918929023	-6.726228189185505	-11.705830237684205	-11.608860840463322	-9.801007172211204	-9.646498196156704	-9.09948876030331	-8.567741472467054	-11.558593960177795	-12.929527937631212	-10.99058928136022	-5.142579754634102	-6.242038641501164	-4.8005166177213034	-1.9038239883982406	-4.0628536464236795	-1.2880295878430061	-8.819487028987467	-3.800105647502299	-10.17977002297706	-11.685755256082382	-15.380137739885566	-12.08452805641755	-11.835901964689999	-7.821336717088988	-16.089861055850466	-13.824124117537423	-17.54935834286486	-12.832511091620805	-13.668890627273264	-14.616320521400029	-14.032993778375747	-11.746362803334717	-14.304499256749349	-14.133298972759048	-10.319879763275958
0.1	0.2	10	-1.7452669138923644	1.808509359362997	4.230033107537471	6.320806137907409	4.707102748305569	4.935993084940623	-2.432912411481464	0.6167396380694132	1.6170246085784399	1.3820827177540842	1.1348314358848892	1.877936896881021	-3.2523165311922284	-6.311951620529227	2.3764118033173016	-2.6357538559240945	3.0043842691975122	12.43495585293755	14.988068046243553	5.458761757506123	6.966948046358015	-0.24265665862991526	2.393281033157802	1.0802808838744955	-2.2691379622275676	3.1015411121053162	0.1094382206900466	0.42192499229319225	-3.913909475769727	1.4282713750474816	8.694415257023541	10.122040022472797	17.075198402644574	17.019743072189954	16.789132426082176	5.113132915963881	5.827397327832843	4.221085138020511	3.641721267582801	1.2140361786603542	-3.029075620124665	1.4782982235889328	-0.2508129649172304	2.844465216833198	-1.7474326856357072	-1.457950697085753	-1.7941522058746608
0.9	0.2	20	0.7036273023931576	0.1690273150135928	2.354431984727267	-4.362596220772621	-2.262042359868988	-0.7490805985754836	4.031596970192085	9.985092548134464	8.398408601811632	8.998388606118368	4.25640861623233	3.4625586485975166	4.334272656697191	8.021595964329114	3.9999953143521427	3.9746702951965354	-0.09992358794367462	2.5321650265502758	2.171711030084607	-1.6594688310831076	6.322383784640062	3.896151804965262	-0.8349956832230507	1.4217057451027237	-0.7006173565632148	21.559878128184938	40.171591132695994	35.16840445340543	29.356050816539867	25.319951588983056	23.531572016997846	17.265410811453858	16.37818269509716	6.362773719799673	10.269977423481073	7.564687091567773	5.337555082536525	1.012954090895974	1.4113303262609147	3.11357674705795	-0.560936496516578	1.8294225298786309	-2.240239810987422	4.37521072502623	-2.706332296142935	-4.215469753144452	2.764676132406258
0.7	0.2	20	-5.549677473897388	-0.8854507351855503	2.083362636176279	7.353711666344829	4.226556711206072	1.659675130277531	0.290724809540416	4.1648706504124355	-0.5614336478268882	-3.3672418505732704	0.13257285070041824	2.1200656973033567	-6.980734967304092	-0.34568228298327064	4.193013681079162	-4.402131804618145	-2.27427849490317	-2.6980948427158298	-2.2483521145388803	1.7811004834201878	-5.228945619525748	-4.2946131884889045	-4.9815688531127655	-2.5077461446231144	-2.455573594881077	-0.3145357874623613	-0.001286050041503728	-6.423007336673905	1.02643647249044	3.706155951474466	8.50802139880373	8.612966698742262	7.3160066239110435	3.696671821244605	-0.15280260301432413	3.9927712651145946	2.2629303661947358	-0.26295985645512054	-0.2257646437312104	1.938101177902798	-2.2507706376660384	1.8911155801928796	-2.004507790571987	-1.658809531564498	-3.69770538501448	-0.4786444946366437	-5.78385189195545
0.3	0.4	10	3.9633189441315118	0.8326839387085059	6.431382405413373	-1.231620932936078	-3.838982302478115	-3.6722573981697586	-4.467662811837185	-1.2873201650976789	-3.40587876768752	-8.165638089398364	-5.565315933652114	-3.155065831980929	-9.659960914515796	-6.111264466725883	-3.642599271664496	4.1400752353385535	8.28681562812584	12.108825409653846	18.5088498270774	14.00325932274908	3.7210859031334387	11.042563419142262	-1.1649983820407712	2.767646810609687	1.2907656538877497	0.01975182008490428	-1.6057689158217396	1.8469688406479108	-4.667877147474577	-3.351369441571334	-3.6299646080802788	-1.3768840173016716	-10.598110832239765	0.9537566010524454	8.50150657525419	28.195580957056755	58.73431134088441	45.62694499247461	55.87767856694257	68.40320439111656	72.27560365806866	60.846126397082536	51.24435865673626	48.73313883993074	51.692778037676426	50.88648851373977	52.26896153898135
0.1	0.4	10	-0.5850507819552142	-8.091917797628952	-6.553070672035525	-7.427953562804702	1.0295628709374753	-0.7216054727183732	-2.820658403475038	-4.539143584669286	-0.13416414686432887	-4.314055235012974	0.4807365608234804	18.275871367585133	24.55919478669407	23.02139743658841	21.607197548365328	14.641885955629801	11.137324236216449	6.898041606074608	0.10693581036906252	9.912202380111468	-0.9139347918466054	0.47782361101722337	-0.8644656176673635	-1.5721138347821242	0.30841757283698357	-3.9255193650172195	-0.0868034425118509	-5.534723523281413	-1.5733483039139742	-3.181229117736656	-2.989728062621735	0.26428927378440825	0.2446288363373359	-3.3805523314137904	-0.8786644288110921	-3.4986870432885535	-1.618297112943841	-3.9214769771075915	-7.777411558809069	-5.449522041033084	-7.7446440664792835	1.5821647365137306	-5.370011863454769	-4.562017061241161	-4.263373951398077	1.5788224738440384	-1.609418129784217
0.7	0.4	20	-3.120056470423151	-4.560496118084986	-10.288263244325353	-12.117806832822708	-7.730781648208577	-5.571443863385388	-10.508963635092309	-9.919719630035964	-8.19298322995453	-9.75222152028174	-5.084293759927503	2.7746115417713106	2.7865164018421353	6.11767294502738	7.987422198592867	9.625457103493542	12.023609998135647	3.1148222834784782	3.189230966230017	-2.920270198978425	-1.54001352375513	1.0191438075587822	-4.528280522869551	-5.3083834040969045	-7.105791822675694	-2.2696607499461674	-8.20021908944039	-4.641568555879854	-2.648812900956729	-8.172270989583275	-10.04006011159515	-6.655294583139083	-4.361414284961711	-10.400462757885386	-8.12334568852425	0.6775130980560533	12.209057932447703	7.766021387850831	4.735856713302287	4.422454147552756	5.226790393630349	-2.5347077844436665	-0.9127499859715549	-5.085767596648914	-3.176379389106039	-3.364892856128881	-5.8525789057549265
0.9	0.1	20	-9.265576335132618	-7.604324057753169	-4.10640885945339	-4.786646780744873	-2.077349647941288	-4.620147859723782	-3.3643034487703876	-4.947007672660539	-1.2026216181544047	-7.129683845637636	-8.660268965465717	-7.208296909363558	2.6682319516579263	-0.8393770424610985	16.57498072542194	25.72061269618738	26.410246592711488	27.215686488380214	29.85419849853909	22.92364189834518	22.021270919135098	14.520518173729016	4.6453233774372045	6.8765480605299025	-1.4841549025918415	2.698835311207997	0.2884752321815611	-0.6631439911858017	-3.168448086238426	8.181853576727743	39.031327804737565	44.68812582792921	41.262574639873606	33.790790931630255	29.87016559891981	27.02536443436223	23.836985587886716	15.096389891222348	9.417142004273504	10.003643542644603	5.1970377751466295	-0.83862464063027	1.7445848502042356	5.520050368449194	4.813001575293889	-2.358075999894057	2.721010667465462
0.3	0.1	20	-3.9005221890284787	0.6464833381212376	-8.671239764346376	-1.8646708173712696	-5.011684699010893	-6.690640795322271	-2.4073876309322575	-5.704873022569977	-3.014880009843516	-6.260172989582976	2.1390448526771735	5.476556694871036	9.281527844200774	10.486419443799473	7.017394081843349	6.523093368818731	4.435082684942504	10.304159085315774	31.131251254434574	35.32616184643695	31.838641550931747	23.306891350190277	22.51575333959707	12.983569844424473	9.291699380324438	3.518955312261255	-0.6511288612208084	7.614989861742529	0.7931438954884857	-0.48709387118860015	5.625078684966532	0.9123581282155655	-0.9044943924770976	-5.028092183042025	-6.176071242483809	0.20952612849132102	-3.671242498143828	4.472941180791015	22.87032773011375	24.089639757843074	16.475973196729214	14.914366477204467	13.863735701335447	6.417966302599918	3.0846998243960915	3.279218406305244	-5.199714884396423
0.1	0.1	10	-12.793227675870744	-10.050090634238936	-11.076016257656523	-10.017571631211473	-10.83207328411057	-16.818906330999983	-3.4490141685370688	2.5506669318058925	0.6165765954138891	-5.849724829565453	4.95001238743825	2.9671168451053056	-4.938388871082836	-5.576831997934644	-4.864568720247597	-11.051526288100714	-7.0278459891396565	-11.081226651185707	-12.26084887302017	-16.555487871475933	-14.006168382096924	-14.052688497457149	-11.314863984203607	-17.176231023470653	-16.262133005759445	-15.545094717549173	-16.504418421590838	-18.83386090041891	-6.996183086514819	-9.279611527266667	-10.324082572163833	-4.285650302058386	-11.219373306528816	-13.975653066937081	-6.999805916470882	-9.779445921708357	-8.556564786719507	-14.912185349013725	-14.254213038344375	-11.585225882139735	-16.333401858061034	-14.142641225002158	-13.762706537638923	-10.795078814674559	-11.51487858209098	-16.146592172372817	-12.440085795416653
0.7	0.4	10	-5.975857762469251	-3.489852579869047	-5.750231283319283	-4.355573098224182	-1.0773360447435198	-3.759950539878246	-2.231998029407098	-2.8619014931978697	-2.0003401288052576	-4.535034585332188	-2.296669095011973	-4.7946042429577895	-4.858411984367254	-3.6067268104362995	-6.4496773931307025	-2.1814673006030976	-7.665181420470873	-5.599795636346699	-5.966235179189862	-0.5973800827177662	-4.078235122251454	-4.694821181477836	-1.1459266060276665	3.3329519999527726	3.1555718527933525	2.827762118926337	4.607846440253466	-3.3903934471435893	-1.1065876346913832	3.5142013883873346	3.1989722912216862	-2.1755636356849344	-1.561999204015077	-3.9705254745944645	-2.6013635211256645	-5.897035935714564	-2.0514356583386046	-0.0853578272980009	-2.0071623580805635	-3.1668964793331336	0.5225141871546573	-4.138386833628617	-3.439224927393237	6.27964435898223	15.192994077796905	8.155049317534354	5.1509951923681605
0.9	0.4	10	-0.7508490801635403	-4.541347212731372	5.07850804410738	25.06533986062804	54.96130902505131	60.283697738791986	74.09975461033895	75.24984455765235	74.08388240534616	76.24484032332492	74.15730379038546	58.384346858876114	51.73214014196981	57.11948702760884	56.442193720017585	46.65006834022034	47.514921432852816	41.052582052291854	36.055630939121926	31.01492682787855	26.595764931357923	17.025888018468773	19.948413793678004	21.1069864578368	11.162263058495402	7.607683994865322	3.80503250863924	11.578835676850556	6.359622085900103	-2.0724880481425796	1.8274363213652904	29.96011658111443	31.49399659036865	35.40989252742794	27.139751684128637	20.851965393693494	22.286154483524026	14.481547405645042	15.667881479289054	10.581413274154542	6.34981737656727	2.386662790938331	1.773812639867952	-2.232508567509841	-2.5298024840029534	-4.031299190968449	-4.2246882217708634
0.3	0.1	10	14.338649964274417	16.70671883901769	9.486649273136358	12.970419789463946	5.797018277521694	4.105370043391993	-4.460723405800369	2.8402367664913832	-3.32305524649421	-9.438937758760723	0.37899153324574186	-5.831558781640826	-8.282058720194662	-5.551666240845385	-1.0031175074598728	-0.7452881226220818	-2.5464845668574156	-7.669356199176246	-8.183523003988086	-10.359120091558637	-6.653077734148358	-12.137063325827341	-13.476196772515815	-14.469600456744427	-10.567865699275556	18.719275281576955	33.84403424745262	37.528668484469954	37.01025910890627	39.58696088058266	32.6227872064019	20.544578403176708	15.471037634754943	8.956114537032306	5.287844330201651	6.853815443365345	1.918684931925302	-1.4807637669555973	-3.0876179636595538	-12.272413018432912	-7.947556232623262	-11.924372211169926	-12.866273592221281	-17.128366477781068	-21.239492917327894	-10.65004417577444	-7.5410517481513715
0.1	0.2	20	42.880829854690646	49.705587261926155	46.819573951509014	42.07374721176788	30.424660213789725	18.585982490257354	16.792009730905225	8.999541804515772	3.9423255708049716	0.8405576536292116	-2.452336600775185	-6.476218563315877	-2.1143906022924845	-4.000072186034897	-8.71726681635226	-6.3136510777047565	-0.2563563143824652	25.297742026185585	24.215378431094447	16.890869498323216	15.782223390768568	5.678539026578189	6.727694924694454	4.226020228950549	1.955718244575376	0.20464003189244195	0.7360711332860888	-2.678011498399824	-2.016727890907813	-10.418735074045905	-6.407136126530361	-8.556232260930832	-6.654136530988513	-2.0529696429741424	5.373208892144117	15.636242117652667	10.018638872429857	5.594871960937446	1.6699414396677135	2.086332385282759	6.0027331780391755	0.3446761503390938	-4.7271573668400855	-4.987803268437606	-8.256269611141546	-6.827113038120197	1.7266861421223219
0.1	0.4	20	5.199488263940271	3.6348410181264796	2.98951219390403	5.7765832574935345	-2.7315213883548477	3.65261256250124	0.7207604981686568	-5.957522053351617	-2.6324098395429623	-3.2201866231879475	-2.916752874044098	-2.852922316991698	-7.310756721004835	-1.6534869559072334	-4.953064521852262	-3.0931535655871514	-5.835457324617918	-1.0446424405551777	-4.668930166466874	-7.410505479570728	-6.9756735731628545	-0.49816434970483137	2.537122751304196	8.834407674772425	12.804526182012271	6.703266263721325	9.243002012766254	10.443801478068234	5.30134619067065	1.0150435586962985	-5.592193939432466	-1.762576124971904	-5.587267224958666	-0.16485933279287046	-5.8526961021229145	-6.6919520479986065	-5.509825657752804	-4.912678780198133	-3.850034943383992	-7.16578155236187	-3.1047925139156636	-7.24129971158196	-1.8757844290666448	-3.5298280727291527	-7.744691005287056	-2.8862219256897568	-5.983674222016978
0.5	0.1	10	-11.166210274233165	-17.4539982097211	-16.8357601404762	-19.524036219795494	-12.896561567574205	-15.65705005561896	-18.56583037910018	-13.539748052470168	-17.562333715866366	-16.7557989569244	-18.900859640860272	-21.57283089866738	-15.537843318334735	-16.651062871742585	-17.64058913489773	-17.606817797397888	-15.979583377915844	-22.99306152971721	-19.584300405633932	-22.364387503908105	-15.176720132057095	-20.57975027870523	-21.454333683622302	-21.36608369004675	-18.089068305073717	-23.52920325730688	-22.68416015207477	-17.308978263196664	-22.97421143829793	-23.57054684009526	-21.085559510286892	-21.580568853147057	-23.206358785485783	-15.680239201973734	-22.51490744343205	-20.08081748538244	-22.875962391084872	-23.412155153421715	-24.23837473664729	-21.978552822767742	-24.004300249105224	-24.144328859031674	-21.35692177118741	-24.51420928222463	-17.811563336313036	-21.345369338692716	-23.027402385381762
0.7	0.1	20	2.06767378775693	9.705577229171395	2.9838610134180463	3.7396427602212885	3.8476616409636843	4.103206518103185	1.8508008873239135	6.414933627422972	6.791063845391502	-0.37199757051430016	6.142742959119964	1.4699459497309224	-1.3910801611872574	2.3167393285882696	1.710754847062999	7.608937132374095	5.481746089349787	17.922788136888194	21.74608385055395	23.581761378316244	17.48341989520633	10.058129027874427	18.5185241650589	12.409828246302313	11.411540385798522	10.624888875394104	6.822512837979325	3.7376950961512314	5.261780675368346	4.185420676898785	2.634729377071009	5.7894277459361145	1.1316451535012453	3.7538984900280976	6.253016693745051	1.2862931727229672	-0.09932235023926417	5.400337929510394	1.256920655037396	0.9299167271593589	-1.0476030808905485	12.823138415911393	17.270586192721503	15.309819924474224	18.352531073676865	10.953838904728567	9.370753273084398
0.3	0.2	10	2.2959087723615283	1.1384186139587662	4.356234227267853	-1.7242859995216104	-2.955921783586894	1.4412968051994142	-1.8257838088230685	-6.164260839544362	-1.3192701937233622	-3.499730579303467	-4.83139438048788	0.6054686980177735	0.4518452456985411	2.9072362892823342	-1.0374064282806437	0.3344264307910958	-0.48581360753486535	0.5084117129233263	-2.1602858781208134	-1.3996519175827533	7.7336341239192805	30.95739738987498	34.24286693433075	37.84255764428069	39.63273722409802	26.193902737231557	21.277837871662967	15.105140062302457	13.651857888724749	7.274829062820775	11.721343782078932	4.3134238404325345	6.906999297513998	2.6361962903536487	-0.07581822840948149	5.236686476035935	-0.18588091758057246	-1.8470399701564055	-0.7789302395189157	-2.272190591982352	-2.6980506828530224	-2.519990834677418	-3.3181554553552672	-6.115117161151396	-2.388987786441155	-3.554745848298709	-1.6497035124178314
0.5	0.4	20	10.42896998355247	4.66492781140168	5.26983353489118	2.0645680233669124	4.635979897262456	2.8344118885910374	-1.2644662963837567	3.7276575673380323	-1.1735661174407372	1.4820656379498791	1.3343045582249013	-1.8759943730551498	-6.455541626150968	-3.3899967386696157	-3.0846126762298494	-2.6219663294866624	-3.0372878813305944	2.5510867249777593	1.0035146260006211	-0.30584944554289173	2.2884130862993137	-2.4237793563611025	2.0652377374316844	0.9118937331649732	-0.7439383658426433	-2.6914507837248447	-2.492193733683607	-3.4969040050970728	3.4096274604608228	1.1994959628498671	0.13735809378917274	-1.699560174275367	3.7883127793393916	27.533028349819897	28.57916906172441	27.247803729729444	23.555489205643955	14.546929712588849	15.434536358838002	14.304275893566867	13.430231866695642	16.395915441565126	12.581836398439492	9.798924875795311	8.42011937449249	4.904809962690902	3.755879808920489
0.5	0.4	10	-33.838580379627096	-35.32626876068795	-33.78958724543632	-32.629049529863416	-30.463365701021317	-32.756874227881056	-34.510606408921845	-27.952203440588463	-31.443042252525935	-31.365485216097685	-29.107454085858606	-30.843680813912606	-23.20574345789168	-22.11204612499152	-31.826867825962584	-23.15222617653302	-17.438243173674586	-21.07427356725618	-18.351209315080943	-22.540562463537796	-28.071584085610592	-29.167607495588395	-30.67419269926818	-28.962687769794954	-30.55538174396166	-32.73726694297467	-30.532498426214083	-26.702622464339772	-31.031415458435262	-27.72209629307287	-26.07270571354344	-13.928382770539258	-18.088811126715513	2.8573247593938262	9.53109600818879	20.657852491752124	15.079015716549975	15.558026292959113	19.025206719236408	24.98895110529834	40.183305495935016	35.65813136263108	36.1230108847882	31.54047553026112	31.83415838061643	21.333409469131844	20.84164728367852
0.5	0.2	10	-50.40796907769634	-50.40503871042674	-50.404938646909294	-50.39594499661534	-50.38099955835108	-50.72960218829668	-42.94014239501278	23.089837666367444	11.456841572758194	0.7597616598550374	-7.727871183217687	-18.964945976404906	-21.95218246120755	-25.122155130253603	-34.1122248534591	-39.593976599607544	-42.36294218305245	-42.34782962673718	-44.163236108269686	-47.69548335549869	-47.164907656529934	-47.47310462231474	-49.56170925677815	-49.60296428840145	-43.682804219415125	-33.99095756193533	-12.237702487133852	-8.687338966859969	-6.2486104502726505	-0.794810248270764	7.685329098612328	4.391839344633951	-4.33306748210272	-13.435712458793752	-7.80213825896945	-14.06651582541025	-22.53582969078932	-26.41662944407249	-32.87217757766318	-36.75347899698427	-41.36468776963894	-43.62409014766723	-42.050009878103765	-51.07834875238011	-50.748669809049076	-48.37399294273741	-50.12144271681876
0.3	0.2	10	9.746980337364324	6.357495944022016	2.798847867374892	-4.385824697649827	-10.337198575809253	-10.803008255566954	-14.656984475739854	-13.118291182222364	-16.32951379243466	-15.353992529120148	-20.851749723743744	-19.591973930394857	-20.419404578667013	-21.365042548222974	-16.170687343781072	1.4942992925882415	22.10274199438214	19.359249795878373	33.175406519236105	40.73213997431883	48.533602213274364	56.73633446787518	58.35562104524523	54.81161156010137	51.168313332119595	54.07946519969995	60.02459272500806	55.28242110773871	57.430249252955676	56.37401028198937	54.12441117728957	59.35717596737945	54.57804199335234	51.17743017653784	43.76489557454562	48.16522028511693	45.408003081388415	50.33728646207203	50.19350699354352	37.03696695589632	31.214213641934403	25.927411771184314	16.45189888649958	6.3421237187104715	6.867931876632586	-0.9655800213822623	-3.282276595051986
0.1	0.2	20	73.10965022813201	76.37589330692666	69.19180409868875	71.3358539411555	61.24760891938127	49.37641764077359	40.21457241319764	31.869256868688375	25.716268934095126	21.49499392736603	15.63467090242137	14.253392199207024	7.017559039967743	8.051796937815741	7.248062241331208	19.183298790107003	22.093626408725502	27.797594950927277	24.76634508677475	23.076723589103523	17.656798220806216	10.131955340449064	12.64359340740431	5.729014179036783	2.839098309736066	2.8209709404937566	1.53166451273799	1.2884493105581853	0.40219661704164444	-4.996002398192811	-2.975755313905349	-0.27949288788996896	-5.5264052533079	1.5973914393235695	7.548414058319061	15.367435832413506	7.895388326155203	16.21234585328119	23.537610019544175	31.821080692440674	33.12175831875431	34.66730978732103	43.760006830205484	43.91907517016081	50.52288049250299	57.2042001518486	60.22689612222475
0.3	0.2	20	-13.291201126914961	-11.11136170209411	-12.921519582930468	-13.428847262029807	-12.63777583261864	-12.670750590248998	-11.85511884226461	-11.462517375739232	-9.456816946394344	-8.731378299447048	-14.865814066241741	-13.666254896229155	-13.722701085933416	-12.4845831872529	-10.403519126706286	-5.055747633014246	7.395299455645318	15.756047112338123	18.508455054562916	20.94394056502913	26.658624852151654	31.087961226098848	38.39896276980639	42.36626053496493	49.833633837204765	54.93923162654041	71.04879694890988	77.99762784672848	76.78887334062102	83.24902095293041	63.688101548328255	84.19879936770391	69.86194722817751	74.22430774436418	78.17667538831907	79.92532846722702	73.9915392407936	66.20869462205118	61.62938404428777	52.60830941216491	42.234183205755976	30.41219623062714	27.460873236040484	21.29752304584982	16.562363577815248	17.362418614180548	8.886715287198378
0.7	0.1	20	-8.127839087514708	-2.1000631945740977	-1.7831003422631717	-3.2632639807461885	4.393041041600117	10.289445582429547	14.467534940836618	22.471277034683208	28.615642375878085	32.631819707598666	32.52996823908853	39.53416239565489	38.43215063518686	49.7498625253467	57.42091181435585	63.6648769849473	72.43420377647766	64.99896429006262	76.26191644411237	70.57180111673807	71.39736853516618	64.7878538875509	72.9343558451886	80.59925482699478	63.97052323390194	69.69433907584128	67.57200852852105	62.70467616335908	61.31726716277262	64.68892101946157	67.20787949480496	66.27267669162491	52.62806609708957	53.84249649976083	53.59592040971101	58.00846236544673	43.510140682485314	40.4244943228278	32.8102421924803	31.413298681314334	18.030300294011003	15.566837270782937	7.097799529164508	4.076865688402119	-0.6372139597999116	-3.5145702915561863	-4.210644364714561
0.7	0.4	10	19.430678462962902	16.95507728315218	17.780624882477955	19.49535264650594	20.365540898102218	18.229442451304944	17.367062862690368	15.837097533940756	9.40756612016925	15.161741416723238	21.09968591640207	17.231395398212825	16.570812407181986	13.277675394964842	10.573589728074491	4.861481402385923	3.1427694570683897	4.217511430160606	-0.2550793496453423	0.08721001074033552	0.04630362750346073	-1.5402012445112838	-4.570114964439206	-2.8170585536146167	-7.573274861179067	-1.5575049345479481	-4.998288443370241	-3.1122242269815557	-4.893866510307411	-7.0757567651477125	-2.454872277258861	-5.082150640645604	-3.581216746303383	0.6945631414054692	8.547347790561052	18.20011558445407	27.351508394069736	27.939568361511494	37.538240596961856	41.18762326931788	44.66660031105921	48.6096141585881	53.47183391793257	64.62499034197221	70.27182356711886	78.89754334142292	82.3926320065813
0.1	0.4	10	-12.812318572202908	-5.959320948490255	-3.7310745229054447	0.3858928837891398	8.90741069847195	14.312189389222503	23.708240307166122	44.0010500768229	50.785587075250525	52.60010689665625	67.65620056712811	50.258146756435245	57.76075961341488	52.00775819338859	48.52143945240005	49.01063193722698	60.31133934460089	61.883514519911664	56.75341282129383	55.062679120135236	49.05471095100871	47.16323186185752	44.59761983913389	47.982479160058666	44.327495634863304	36.92780781047309	25.867819264857964	22.9548445246255	6.828667804989507	5.954161900838329	0.2143369644039339	-5.29162548016912	-9.547532553840774	-11.967834744619704	-15.039963674911398	-15.380735671408978	-18.751848265571716	-19.569314264692668	-22.466219434612118	-22.75044190564998	-23.877319104053093	-21.154683641468313	-26.786962919580223	-23.95130806164994	-26.4358756041893	-24.005724165427793	-25.099570269071478
0.3	0.1	10	10.344977597519094	9.289225684211178	11.622721041551173	3.684545594133528	7.2901846665771295	2.9285009264379944	-0.17878637433447508	0.8003816312146821	-0.14846045874702796	-1.9139144206057868	-1.5802561794817755	-1.5129097834208967	-3.256785226643288	-2.172286018334562	-3.4329597413838595	-3.9860537532374103	-0.56865138193651	5.743552698550573	12.186061755995237	18.526971328766386	22.967940059900403	32.52178351789037	32.6334611977241	32.573532717657415	36.61646883904221	34.08405218042904	38.14013221834823	33.37698647176222	29.897502254927087	27.257729785543216	23.322760192844594	16.057709941461553	11.128774914322673	14.065747351703507	5.199295380807769	5.129085588763029	3.5046269558652803	1.535324329072802	1.4203195145178942	-0.6410725780941942	0.9325067219876786	-1.6893675332769185	-2.994857112172639	3.563986138877855	12.526555910984158	18.338386581202318	29.272499014672352
0.5	0.4	20	-0.8491609587338402	-2.848367696761528	-0.03216638761890067	-1.0018368629060195	-4.3188811858232725	-6.2704447887265236	-5.964114452825802	-5.077767870191643	-5.937125333173846	-5.217466087194756	-4.919414311458798	-6.3823322329481655	-5.939011045404413	-6.256936986198811	-4.784055999620119	-4.308131867239306	-4.2806710641130685	-4.984829229366518	-3.223487849164272	-5.78934177212359	-6.02028524826876	-3.7507816923939377	-8.036440985855428	-4.421276740090544	-4.173831651897469	-4.142194119955224	-3.7051894648711805	-3.718907530679287	-2.0085730446965506	-4.526992039534953	-5.442334158146561	-1.7916195465119156	-5.674335143442189	0.7450399905050986	4.458474326674674	9.589358607928224	14.3693670297163	21.75227633494662	20.984218654797225	24.88192591442605	29.78899700654666	28.431099668302878	27.876165218873552	34.073132851014094	29.428853191065755	27.71878897776812	22.94942431251036
0.1	0.1	20	5.345359262095215	15.549243153859145	19.131879419187335	22.59492370516879	19.70023534754153	7.946940051030964	6.924937495022071	0.440099515598277	-6.136304583108206	-8.018603068571892	-11.989356557913808	-12.981227127981903	-18.99140021362909	-21.22354975655725	-19.418810861968986	-23.290643217318806	-24.433251991152716	-24.460606279365685	-25.482947449006573	-26.39712527074463	-27.936336319957494	-29.75824388948272	-26.67438215014472	-29.745080971078348	-32.044196533864266	-27.71777771865314	-29.830357355729348	-28.604929358963734	-30.222666493411367	-31.305502482585	-31.28213178019012	-30.969091817095723	-31.378220467792673	-28.76487046164854	-32.285239456441616	-33.08916911398162	-29.484498968698844	-32.84688224112564	-33.157314715432385	-30.070369396887365	-28.081185074343303	-28.299072815231472	-28.72496975409373	-27.55615847847826	-29.162506158353274	-23.930329952933363	-22.84048542893776
0.3	0.4	10	52.541764902643166	42.948816409002205	37.036599731292696	25.463256034119805	24.987036627582686	22.93032924428712	14.23521537227889	10.772046868564175	7.701504389050768	7.027910219096636	6.453406914672517	6.022420274826047	1.0051186559124012	2.1776828074696972	0.1865850417510515	-1.6927574447787705	-0.5554728675492555	0.16219281730489854	-2.906718999493709	-2.389647287196791	-3.459568986681635	-3.816523711841615	-4.1083324471072515	-5.968529765426263	-2.1574911489493473	-3.8819882135829324	-2.4646810243374055	0.9325509870152295	1.9540911691615932	6.557183196652424	10.323646757117235	9.713055635714014	8.63468914527126	10.305149453853602	14.720321663839943	17.32922340007031	17.682732741061844	20.401098687211853	26.59679003808174	24.56040839839169	24.901154254864675	28.277166822345695	21.347261753380725	22.82288149402915	18.856555179402907	17.014621320158913	14.723134710685866
0.7	0.2	20	-5.632501024944862	-2.3595154525638833	-2.4053687069564624	-8.04395158287177	-6.005002894957617	-4.2315182647931096	-2.578912465991394	-6.482193672825584	-7.590431643161217	-8.189576212241931	-2.5807117115944394	0.499170102235464	3.5667586720622175	11.101523276962805	16.607180719997242	16.97556165362803	17.77465706395048	20.272394618913925	23.461821383038153	19.603465793605285	18.538779763081937	18.01202806578703	13.806388858462721	8.628256204081143	5.899274500812922	3.0147515054464584	5.434597989179981	2.76354106341039	1.722170823645424	-1.2920926638176162	-5.097657900914516	-3.746991852802701	-3.0927557415745213	-4.335078813323488	-7.167360176320596	-1.9297614959000953	-6.718362689222655	-8.100264886685572	-4.588114581989704	-4.067065959130115	-3.5402897418509696	-6.426391871170356	-4.7686665855996395	-9.634741550594216	-6.701690019932023	-7.980860777125763	-6.5577238915177
0.5	0.1	20	-2.0143191361707196	0.4909161408223923	-0.25827618496821714	11.443763801161673	16.367768708888484	18.32304917158971	20.97493510467431	23.760945640877942	15.298059466005135	24.88705979435695	24.401847968020085	14.985151911615773	10.70395166858819	6.860736097204416	3.736150399571464	-0.13809012869663917	0.40789019304093443	1.8267674935400393	-7.09539307396183	-10.967640126266367	-14.388959719144879	-14.38144724565882	-15.868201438953548	-17.604374778445077	-19.970880930553044	-20.322838425675723	-24.245718963525864	-26.139011344198735	-25.04511824101304	-24.23259142083	-27.117136226262996	-24.54121037865923	-19.815634121883786	-25.369906732381892	-20.06696727327578	-22.374618431709266	-14.100218650647768	-18.49074440832652	-21.480466847522827	-23.331897054098235	-24.475460342184977	-23.99461411913836	-27.491710674023846	-25.949629889741985	-25.174865379857774	-27.244134634670342	-24.499304821617994
0.1	0.2	10	-14.162326178436832	-14.816489965443001	-15.694751163408057	-13.959680041079459	-10.341644771486713	-12.869957191769075	-14.786842274496458	-12.768946443643738	-13.422227079495148	-9.87915813141013	-11.915627781641941	-13.620415680259413	-13.428273293995154	-10.654058004337227	-11.615462838448789	-15.528882510524294	-12.967839243340553	-12.620488430005185	-13.154431795994245	-12.061610688219616	-12.001679211521438	-14.007671374207227	-13.797962124166364	-11.293013369356288	-15.501216820936222	-15.7991873239977	-14.787135581901534	-12.185103806041031	-14.697935257295931	-16.313870934964395	-12.240221498414744	-15.027757848795655	-10.773446699917535	-8.64876447443351	-5.701194442155476	-10.809828076629053	-13.124576313006088	-7.192211514288971	-12.316510470368769	-12.736162096289089	-12.774623974273432	-12.375310433893567	-17.4873611069256	-15.562322591796143	-14.574740064959695	-16.9872462537595	-17.762879270036745
0.1	0.4	20	0.5945195374384262	1.4243179422172183	1.2700698136289255	3.26030355507773	2.503053819394033	0.2647888105481364	3.144030855087337	5.004873444792096	7.352866005788414	9.013115110698202	10.860021111588182	11.135452331040739	13.438307256867098	11.040795392132182	15.212480896911963	20.723444948992395	25.42264436645395	24.757683451160773	30.657582543191296	37.68784055382652	33.82667344365512	29.28236968539435	33.608011472484236	33.38505209078757	33.47851772162157	32.45274600553927	34.55821215597167	39.21219826102606	33.73227926434051	30.903129694504628	22.729421267948084	20.088930236899856	17.718802468993808	14.73015915399101	12.307962511766348	10.159752419220851	9.43880178300877	5.57669300319148	5.23318068719886	5.998992924393377	0.4374853458772705	-3.0422080703158336	2.5136118115560997	2.3030619279898517	1.4459915370832945	-2.4762864488128464	2.090718984269646
0.7	0.1	20	1.7690849588159736	0.7638712274216886	0.178934943943986	1.1970253769721921	-2.0808627714755374	-1.5701256001959507	-2.6615375930739873	-2.5934064136141224	-0.6581817062206596	-3.287383818013609	-0.2158440282414631	-7.01464320872217	-0.37459800049403214	-3.176034401710176	1.9835842557283314	-2.1711955803767466	-2.699053388784037	-0.5066620696730908	0.16070670368571172	0.04714942227988672	1.5191884808704756	-0.033511699707823084	-4.5727701096786575	-4.130368336979544	-2.9745749604254677	-2.1903885237674245	-3.9468657162075615	3.0502493113107434	1.1201308354272967	-1.197762357622402	2.3598042616150607	0.8161272846332608	-1.8901308418785874	1.9745003182005547	-2.7948645905292864	1.1340140248830153	0.06462124317260276	0.02617443675607234	5.558790894368052	-0.13903661349490193	0.6568781706487528	5.131803846921962	6.029420743164145	2.0892980774906107	3.1845075767454603	1.3688599668010184	-0.451010398802282
0.5	0.1	10	3.42950160919278	1.0093037169498	1.6717046099943111	2.1028001255740527	7.7357272527627	2.997152275183076	11.097283805161855	10.93856064376251	6.050832065371317	10.241659681772422	13.531522055772832	10.82391581750537	8.39605999686179	6.79010496451054	5.064748045930884	5.9650970416346425	3.4060402079219116	2.4193959552049353	6.730683263881403	2.7191457779278405	6.868355874677711	0.39691239261542854	-1.1190492213808056	1.7591636652556097	0.3866694021343733	0.6544473807698701	-2.855740451832329	-3.4766851879211194	1.642106518930854	2.467621739135902	0.9905149302237017	-0.8990185029977003	6.427521184722291	16.480824086939528	19.313049012083372	18.138191190328776	14.776303703838469	13.888466869972028	8.911463138116154	10.442178762327998	6.2910610173526855	-2.235585471918892	4.17864181120197	7.641784306169011	10.133192821018909	12.251867183206361	17.225812783848934
0.7	0.4	20	-17.83854891155198	-13.59558743589745	-11.55043114771616	-11.43680795825123	-7.8500259276997895	-2.997136054003981	13.789300010640105	24.791168038488884	31.647067982946318	22.93585874707525	32.38087702519524	29.91308806118071	39.77054172620529	35.17249225116192	27.048203256542386	30.36078415743311	20.783178504499382	10.15866259718932	11.764675564629279	5.275104698757275	-4.212007661924147	-10.45766505996685	-15.773542222401112	-22.003636418034425	-25.20914571718554	-31.37781353235686	-32.2946342030432	-35.94450065716917	-35.592321896302174	-39.094099270352494	-40.11639105889826	-40.674315904314135	-42.79040400842419	-42.83027962588547	-44.89478630780578	-42.29731446424835	-43.67718720891439	-44.442186219700204	-44.257491467942444	-44.99526433373587	-48.33662318279322	-40.97338771752141	-42.69167204610808	-37.76099220010747	-32.68607384000593	-25.199539998277395	-23.85272725239573
0.5	0.4	10	29.010906006130668	27.37420663872512	26.583639280958714	33.79337889638033	39.22134877912685	30.07796191495124	26.844218951241757	30.348273202819996	27.075549897113277	22.03456464403061	23.80626936670162	24.933436051442925	20.838735395398906	18.13897376316232	14.077176106248972	8.546719142414501	6.0816265807255565	7.2156827784783975	3.4410132048422373	1.7235191260834313	-2.3960419914317868	0.25442116797797176	1.8700038815067135	-0.29208884406620506	-4.923636989062271	-3.9982032547568895	-2.871554714494385	-1.2649442468205851	-4.258365603294629	-0.7679079104481605	-1.3168167210802402	0.12412108216921958	4.210188174307406	12.316552636794123	20.837669026449092	23.367834539795	30.705442733064835	32.64377695779815	33.97558245885463	37.44031500550624	39.13018799771027	37.83211365362564	61.73172578932321	68.4290736505604	77.93241081976204	80.31413179666406	79.09006828831727
0.9	0.4	20	-60.591111094977826	-55.64181937991966	-52.68776162254032	-51.76067190032838	-45.226256178860034	-34.435220004122854	-31.649520617083294	-30.97638534012002	-30.98852722656119	-23.18937635004152	-27.607495185546036	-29.192227214006778	-28.15847152928363	-29.665331086963306	-34.03978497909188	-36.35429666353973	-40.07772882085892	-44.836823922829595	-49.63531025439403	-47.748979078921806	-51.07590169215264	-55.235453899501124	-57.124548721119965	-56.16094790553502	-56.67454888666742	-57.18819289670234	-57.55739053262498	-54.56732216350422	-56.658630060705214	-59.961934577800264	-58.73753981193856	-57.639566011847336	-60.00181461605221	-58.79125132640825	-55.978944951855404	-59.46252066156262	-59.79451734583219	-58.254439249342816	-57.1673557214491	-58.69800389230286	-58.36584171455428	-51.46245379421934	-48.366060962084774	-48.97113938641138	-42.92008969427815	-39.20967124285042	-37.348517251480686
0.7	0.2	10	-2.3724554848843162	-5.05964523865577	-5.88057941319158	-1.517737208048727	-4.889029623454384	-4.698225936105333	-8.32531900301699	-7.357738023923457	-6.337875762764974	-2.082950451296167	-5.7676005401972485	0.9656697044313809	5.300947755983257	14.397521572540574	21.364528650069246	18.412619082236674	20.45195865949662	30.79900091774845	29.894361707524688	30.949409884764208	38.963049879295866	43.09223373328959	61.145730934782875	64.07035387028381	71.34530566123694	75.37727125222526	69.96676798613714	73.99837147591909	79.98511395971425	77.42298977411785	73.09382842217748	76.57115500802824	67.68631404985787	69.54146500837342	64.22753701586743	59.092089850676544	51.486757034358746	45.03787927242434	35.922078726547944	25.79108894593721	20.35218897299766	14.24834011689268	11.877650150932867	10.682561590785943	6.562704588186024	6.331934799014073	0.8338346851333629
0.1	0.1	10	-4.082684400251139	-3.780375022526383	2.4594599729027244	4.847703421521693	4.752404032565103	11.528111897116922	24.552148941030065	28.692077755832887	31.366229783719138	33.37497702362815	41.43682108119319	67.07630140692325	80.63580850450519	82.56589132241893	85.16300068382627	77.54865111230995	75.85480514370559	73.52766299177921	62.94882348026918	59.66586416409501	48.57238920797904	41.17233056804285	34.40900499863318	27.341735422412558	26.9009154383175	22.48489100498232	18.13024883766769	10.258240520635955	10.648119030237503	7.129028482475537	6.72481472501865	2.678341823444324	2.766236642547092	2.030972343427713	-2.029948257962852	-0.7908740730711852	-1.7052909387277104	2.5353858946499575	1.06782000110862	2.7350791013091946	1.1460923396201323	1.1102861493775968	0.4069965202429895	-1.582311259670977	-2.251554757243765	3.315995585774319	-0.6384651503538645
0.7	0.1	10	2.8616360760229433	1.9336977210245827	1.4706185181626452	1.181114749024239	3.584683068964811	5.052906173537874	5.088851437483552	7.046592601152739	3.203994687347839	2.5102719096861073	3.523845686593754	2.4170013461374946	2.401413267266264	3.5406908633546195	2.371346032897412	-0.20240581123023382	1.94644937034413	-0.040899093022336075	8.245921423752865	13.775637894180466	18.261182196339135	25.748424186570812	24.56838842574071	27.075621340336244	20.870422312087737	24.13032225045897	30.416818734870514	33.4940484406023	32.15461530913238	36.285812687657824	41.30016316641694	46.43356891620017	58.05423185821212	76.43572984436034	83.58775366721558	86.05412687023794	75.83453922072626	79.8195877967999	89.64780797364232	83.1322130915505	79.25996218448876	82.94017681180465	81.69537869922699	82.14704293700245	76.96085879552022	77.06779459251258	92.53403706391039
0.7	0.1	10	-18.056780909438075	-16.647379994340113	-17.796450709951806	-21.80035574137576	-26.4543198409307	-29.083903325076324	-31.551747081296842	-35.05452620920062	-32.562472826451085	-33.753442274273326	-36.969542943432565	-36.828953164640666	-40.8678108506526	-38.53955108347904	-38.413970873055305	-38.73647393170384	-40.935287829009965	-41.464259677923046	-41.590768012404695	-40.43665443929316	-43.24861092795568	-42.44160604628715	-40.778263987408344	-40.40555323574388	-43.0283344135953	-44.9592401147807	-40.03397117162736	-42.91540828981627	-43.37303109365965	-40.62832974545887	-44.028582625946676	-43.06622485396921	-48.06447896694469	-42.78325931842772	-43.87346334800748	-43.27335666554353	-46.12572782960976	-45.088564670803336	-42.929626123114154	-40.66917338169313	-36.21197324076234	-33.7069934238678	-31.429454437789815	-32.124795430938356	-30.417227048786366	-36.7288682565912	-37.49134841967301
0.3	0.4	20	-45.71175819478661	-44.836751517800536	-45.036045915403065	-44.71650300603562	-47.8970957512799	-45.83287404466301	-38.58530774025891	-32.761406999586896	-26.651276733033274	-27.945560643469484	-26.606366369409386	-29.884867942083893	-29.67384311771545	-32.07275347514446	-36.74892054454213	-34.38252883965449	-40.17927177809166	-43.552220729566166	-42.250227943774696	-43.38452235132857	-43.81234367719775	-43.609847212430424	-44.98106854917113	-46.005402359613576	-43.39037749318062	-46.74605478740362	-45.33605185642687	-44.77244128732242	-44.988875874923544	-47.6591756202892	-44.46720171045027	-45.594552314749315	-45.52286994722145	-45.50949170114109	-46.76150782394063	-44.60171925623189	-47.06743596798336	-47.60168708144086	-40.764440154460814	-36.96170243173179	-39.24924951045362	-32.24913802036566	-35.211866717115726	-37.90895779132511	-38.581773528419646	-40.300364343750246	-42.285116089320205
0.5	0.2	20	-2.3852903768492713	1.6672823755956578	10.673845806841182	13.508666508129835	15.931305140904524	20.116362031349773	28.054679542363033	26.794616590458283	27.41339834671618	22.122619243525698	24.041567703778995	22.18984614791605	23.516397474134685	21.87045466600619	17.89281390035005	13.235382196422748	11.834552310482046	7.891567912097468	8.88843018500797	6.3830256937113035	6.0357514858971015	3.8144215235908234	3.3165187209976956	3.697529818341909	5.618767310164841	12.689417378067581	9.706475495308858	10.638597232257158	16.41842990342367	19.558031736003294	27.288818942153043	30.148005564728663	47.52739086115287	59.8013649498112	65.34276676766707	60.44231166907521	57.0667454964761	65.55192378728064	81.42459896625947	76.05212893876043	60.181317046728466	70.29443973254733	77.68546125157998	73.02096505137257	66.1735096048598	60.593115036487504	66.66521446188133
0.9	0.4	10	-2.116781807688806	1.2470455679945225	8.105006035429355	9.549566502202783	16.585016480851415	18.927091153643126	21.981994114513974	21.67817360063843	17.681403175958025	19.228150189256965	16.14584866298093	12.076985907427577	10.72774837832307	9.501539876520255	10.18857284378959	5.715056235236062	2.423371892085104	2.221724884545658	2.14157329742552	-2.2035175140473235	-3.294576484986706	-2.5127855903795435	-2.805331388029831	-4.4216597280039345	-6.430672507073474	-3.5938246155306786	-4.4244437807507495	-2.7745122858836844	-3.772057719414885	-6.486249812888113	-2.993257586066214	-3.7743019306776375	-4.111754929719403	-3.34893423150546	-4.533570009101876	-4.95556634652961	-3.7196899748411845	-5.965791145823356	-4.603337194488738	-0.7166822243964646	1.9492367650264129	9.009711258281317	8.035033715165973	12.84113208897093	14.453320262285551	17.76851122735333	19.42831029744955
0.3	0.1	20	14.754606971992647	17.226760786184695	14.672412919386762	24.278275467142702	28.25233938941336	32.38948573932721	28.65745355638779	31.695230634954026	32.1265538469935	31.219681689236683	28.061999162261284	21.042916034563053	20.9605657562231	16.191074983162768	11.708515568681545	9.624608228917655	5.404852931292805	2.927912554009197	3.207807645358617	-2.077253322985097	-2.1232455176487797	1.3946544740116202	-2.239507632456462	-4.943306126080245	-4.46123192751298	-3.3967911004002573	-4.572200826727865	-1.953427394228644	-3.5086203949571058	-1.2779438101142375	-5.612254783213491	-2.8547121518774574	-4.847336971438857	-2.7305050204421626	-4.831185247564662	-3.704719527825599	-1.608405058056242	-0.41177306149694815	1.3296137878298353	-2.9447312011316242	-2.258552668943018	-4.087861218538084	-3.682649515294532	-5.835934197346296	-4.566863684601195	-5.245919384682928	-2.8033496305732193
0.7	0.4	10																																4.05939412229522	4.0590160731623754	4.0586380236099515	4.058259976366298	4.057881931253711	4.057503888261365	4.05712584738891	4.056747808636224	4.056369772003322	4.05599173749016	4.055613705096679	4.0552356748228675	4.054857646668687	4.0544796206340905	4.054101596719022	4.053723574923492
0.1	0.4	10	45.72136825168222	54.475230227312906	57.28083321847538	51.22433865160761	52.61471359384535	40.985078272093844	41.09842860644652	36.51867508136854	30.96140437000355	24.904647430821896	12.291515838970547	7.625457432338685	0.813689471741391	-5.667957487456874	-10.020631954262775	-10.066556932003213	-13.899571924188024	-14.190964269069926	-19.423788200698166	-20.035556935373396	-23.194961817470947	-26.66366172255543	-26.607933149493384	-28.018799078275208	-28.360658443903127	-27.554573891236608	-30.407862822462405	-26.870682403663764	-31.748272619972678	-26.53253437945976	-29.20542337466111	-30.434475605638852	-30.33333305151504	-29.515788947973903	-33.09618436720068	-32.1764363459513	-30.7766076732156	-32.32263208229493	-31.61771844279886	-30.243470127235412	-27.219149116211383	-19.352858398861844	-19.67184736504277	-9.016734603893504	-6.42583688889539	-6.2522373283710735	-3.50796448327997
0.7	0.1	20	-30.1520513793374	-30.060952426653543	-32.61039154015969	-29.826756834146842	-28.607651515925667	-32.97866889830677	-31.97301171792205	-29.3412016154265	-29.727075843369335	-30.98357730173649	-32.60405854434319	-35.432445918001626	-34.339553298419496	-24.14532403521393	-13.755511487050612	-0.44624076145914415	6.686747498542218	10.785466168780069	17.344064430297017	14.484697468151857	18.597006508120707	14.232340949183616	12.89364074399176	8.640756356887366	11.884048354288147	5.986407138449252	-1.5895637863351055	-6.621187383116229	-11.929765828438207	-14.15394768813334	-19.499006287376172	-21.924604900780846	-21.51601175838335	-22.71757119023526	-27.404837883206916	-28.79945294305425	-29.17260480098146	-29.60581111541471	-27.412572486276243	-32.2478892369324	-31.72119155120221	-31.194477025708295	-33.29459762889999	-32.79322958524264	-31.543806889852885	-31.365816221463582	-32.25405252216296
0.7	0.4	20	-3.932423019317305	-5.639216055761496	-7.048379736609414	-6.916502984508988	-4.56343590046035	-4.57777977990213	-4.812629894058517	-6.063995558453893	-3.3707361046282305	-6.765214900938352	-4.944132254500314	-4.977470200574517	-6.131758393184011	-1.1729677678038026	7.757242963692638	11.94881186996457	18.856047269294493	26.898880036573665	26.16346433292778	20.90222985478554	19.4774191971062	13.948467287494848	16.127614265891253	16.387446775893558	21.700509313018948	27.262814988197505	26.98473251956453	18.740292288214455	14.785738865245785	13.913970049352633	8.625947792795186	7.295917225606848	4.05719933195134	1.4182680238893983	0.6723262154735128	-1.2889671451474314	-1.5656434967201083	-2.6954127922131885	-3.3885566391424096	-7.0362407822290765	-5.839348805122487	-3.4003417017829367	-6.561448028985149	-5.747013820902847	-5.498281630704492	-1.7091264801797283	-4.934383183281291
0.3	0.1	20	-9.436926929016085	-7.719917147615053	-6.187517997641061	-8.240287816070943	-9.874655130909362	-12.187949668717854	-11.344355960377692	-9.025481992709583	-8.728305579795785	-6.694592940691509	3.3410125229319476	6.017723605368403	6.290965755378309	2.2546464811293774	0.4127943913512553	-1.549606821730265	-3.4410627256535093	-2.8255086403443563	-6.098409760903323	-8.084195639505776	-10.928751165295651	-10.929188653261765	-8.583847378273317	-11.311698150041012	-11.878657525093136	-6.34997756638885	14.440018562474535	31.433027550052643	42.598472181640844	50.99261032890956	59.36543545984009	67.81448170397388	69.1536819902552	75.53992159192353	76.95402118007019	83.1308999834977	80.05852414188698	77.93055664743059	67.91971650925524	66.66952530700357	59.7007697378666	52.842555658654256	47.3422312996942	38.030762334953785	32.34561848743105	25.562765383433785	20.824086150470578
0.5	0.1	20	6.561073645226765	4.614102384140006	4.040249845828386	1.144232192689822	-0.1811253478859136	-1.298091415227157	1.1539659347496478	0.7151403469467716	-1.7748581619465975	-0.0198356414244536	1.6934991640047752	-1.1980348501846718	-1.227174774032692	-0.22931635482284918	1.390732456484379	-1.681895619383032	-0.4561760607503409	0.32370947322629995	-3.313542865404183	0.3555752712178375	0.08318831120940828	-3.0001166392493293	-2.4005670080797357	-1.2671654504618726	-2.328645392806786	-0.5457302159395923	5.596177048591498	15.082985104545697	19.29822066462956	17.500913212473364	12.144966393182932	10.73368656725962	8.536970589255828	6.902264354378277	6.195481639404294	3.2141365519934286	1.6067338898057582	4.541037577119228	1.6053003558274082	1.3831067166788884	-0.2863027978344377	-1.5084176629688972	-0.22154861410991522	-1.7719253713156284	-0.6651274078101412	-2.2086693115575624	-2.520759971139669
0.7	0.1	20	-5.565820010386616	-2.756183117792366	-3.3643085302340054	-2.0967737036264147	-2.800395008096359	-2.3941050651309403	-2.3245775682087366	-4.227683984676749	-1.6497780596339116	-0.49536984363781045	-5.776741167904075	-3.3283814876106526	-5.42322711532105	-2.6610312125732154	-3.0401925411546955	-2.6860467033293958	-3.1190650058220566	-3.8091564321864038	-3.165022068889918	-2.4479577443775735	-4.721879005148964	-0.5111325851053028	-1.7403487922392724	-6.708221682860959	-6.067895064473993	-1.962176261931532	-2.6367928628877237	-1.6390357799351971	-2.984478810741658	-4.234248516455673	-5.46836369979354	-4.382700543028193	-2.9336201766221013	-3.6985204057035936	-3.4214956992484122	-3.3803182478420464	-1.822852189514176	-3.189352972320954	-5.388081347376751	-3.644956044615588	-3.1019073393262673	-4.627013892743322	-5.14895372807225	-3.4315490681221714	-1.0071850514344032	-5.239709558461138	-1.3624538804026134
0.9	0.4	20	2.0063952247921417	-0.259983369077851	1.5238134745082075	7.001030519984649	3.9331901831711544	0.7026742683089804	2.368243542509976	7.889843189785799	8.62061601415702	13.216273451999283	22.83647211262604	37.427861916928144	53.68098329324814	57.649992473013846	56.302331262167705	44.414099694699665	47.268400395967085	42.32749256544356	34.21883886329154	32.377518028350735	23.44793139182569	21.850319798331007	17.496899598164475	14.767233898652345	13.150082856150663	9.616467061328537	9.358527451228545	6.60945233198639	6.332856564610337	4.276643774485379	2.7211846940789144	2.2185211903035036	0.5987625027023089	1.92813745352011	0.5346647828096138	-0.4131152243153373	0.6939469244203273	-0.4009679123356342	0.9556755246802968	1.420767887416602	0.6104316102034861	0.3727138934039207	1.8694479412039193	3.0578165444253482	1.5598794349467102	1.2453403899992388	4.875600817819306
0.1	0.2	10	5.62957748824158	3.413284398840286	2.3150955347277673	0.7637815265373593	3.4045125065177952	5.429169677132581	0.6167433864156813	1.325494315022448	-0.07075636131978946	1.585256882018264	-0.2731813793415405	0.6978542009861446	-2.0264978953018566	-2.463511307662534	-0.01885107825272314	0.7285139371369524	8.166229233407932	12.684478467365988	18.222485983363143	23.439548554726795	24.290645988336184	28.673211848078292	27.583474233584656	35.23528097883478	29.901082248373474	24.26174428035387	21.59142983045498	24.113844734354533	20.733938205213278	18.69681713720336	15.995779307362163	10.342512637130287	8.906226803466435	8.039874818765693	5.98477339010684	0.22426411518753575	2.3718372702734563	1.44513415598092	-0.005785122272639498	0.27406664887599774	0.24748896843676427	-1.6849905667057294	-2.011973846696634	-3.296698042608977	-0.6192598430984884	-2.3551000025772817	-3.4265047015117247
0.5	0.1	10	55.32692145844871	48.36538465037367	42.375497535257935	38.23662099544532	28.797012552228633	23.965708026602183	19.757140696384536	14.983633398001974	11.632853644397969	12.608197802850384	7.810627829870615	6.57962021381752	4.480065841063878	4.321221426653134	0.8311678876503201	-0.350247378657647	0.22720546501035344	-1.1277863782380226	1.2186508979269064	-0.7889033489635384	2.690097412088438	-3.434273272957003	-1.4329947860501013	-0.6112894507423601	-0.9889848928093299	-1.3935027730879952	-3.000882313153265	-0.5362854333723348	4.9244645940125285	1.9498991028460626	1.262909907667165	3.1502766589651277	0.7718186865696666	1.5648290417731179	-0.9382487517460305	-1.399203627329885	1.6919554297870274	0.9765502131170134	-3.3689133471051704	-2.3615760614876713	-0.6904116682306718	-2.7885582361895036	-2.792425268139559	-2.331480955441296	0.9663845521019923	3.0241164209157567	2.6148041721438613
0.9	0.4	10	43.70966242745297	45.45236370878837	48.79348862672063	44.77647990858806	45.278433458007655	34.12172658841291	37.38924787324834	45.09114144410559	49.12792025503403	48.521969605192126	49.00412268409042	44.321740915562856	42.073861164595385	31.070080297257178	33.15588819215661	32.22124131694284	32.69320740474528	34.735667583625826	34.14171579011848	38.2801804287038	36.41590383875554	41.08839746908315	37.948475528812594	33.230735283485245	24.646598064190556	12.906309758427149	7.1377399937090615	-1.4499281633660317	-7.339114199357667	-14.533528856437353	-18.08637712903045	-22.203815969814286	-20.231369752567417	-26.486775584450235	-29.691021091984144	-30.86174216250668	-31.47452177333436	-33.19033682953492	-33.68916230089614	-37.33370654836131	-35.09917628507377	-39.30352255733965	-36.30909886979856	-37.720335981883515	-37.98816577981516	-37.588133960576755	-38.3580753800487
0.3	0.2	10	-41.81561527462068	-41.05934232578979	-40.85827135895246	-39.41297621831568	-40.28730376722571	-42.42025562825952	-38.39586129770952	-42.044157845730375	-39.09066255613765	-38.025194148509144	-36.0621559451329	-26.89023101121242	-24.83389058470986	-27.002027558158353	-25.892986030858435	-24.472670625714585	-20.9997940636323	-14.183368065882092	-8.149841188049251	-3.8546653040503926	-4.261034181604977	-4.409130441219894	1.381805403891292	10.143009872691849	23.66337354300856	28.311462801455917	38.51201288686423	41.24764487065241	44.618367584087025	44.66447580779213	39.757610741043806	33.27506981545905	33.13866578143241	27.61864143050515	19.907561376449124	8.42997629683142	0.7165039084444018	-2.329707720463631	-11.83086976193561	-16.638122019408613	-21.58886052972781	-27.762653474272483	-26.732022502341053	-33.33688762006588	-32.350215850859925	-36.076433646339865	-36.06001585824998
0.7	0.2	20	-9.50212594657501	-11.272172101990432	-2.5006544693901773	9.76969898885385	20.10194910692484	29.487720234322524	46.43565081732702	52.24987757551684	67.09324336454739	72.7925904086905	73.91927198419597	63.66480566465501	68.26992850134673	72.57837108556583	80.28538937820935	79.3153980258688	77.98246070538488	77.05567048632182	83.34862433030486	79.65573679336646	77.1899052306604	74.809992139223	64.87369593798223	59.09166853821295	50.185920838561096	58.58476115468199	60.14904546693379	67.54677919341523	61.76984559388588	62.988881088102836	62.620591931479375	56.619287770835335	56.27403822250253	48.56735482573446	37.457223579288076	28.120753872586043	23.644632093057787	14.764245582292197	9.271843808068692	6.232609160664623	3.2776712673106942	-3.354014499862094	-1.9223576515726428	-3.086185951107863	-5.290314647716713	-8.286170941958193	-8.641103134550512
0.7	0.2	10	-7.796710152413371	-5.658852636206236	-6.41664339894331	-7.455263485275511	-9.18858657025046	-6.6645460961184515	-0.9059093239724234	22.939282020160363	33.529181815426085	42.8880986239667	51.144538782977726	50.818126118199125	50.26351384891831	54.30779765192981	54.18145148728714	51.030447408723425	55.73267103051172	61.15386441638258	72.93574565839464	79.88368392696009	81.44519498250624	87.31182946314333	77.84125604740366	78.25724342156091	73.47497623706387	79.78517138101165	81.3037142832767	84.43037907037147	78.65158335840263	74.81967453643344	69.71893346303015	67.25364226802225	64.3295220168265	60.18641480745978	51.91444122743787	48.36930884789585	45.31002135217276	44.15374393162141	36.530655796215164	29.994482531009034	23.500673317201297	18.028263221493418	15.624568896238893	11.827771833737144	9.428298956523461	4.569742861599865	3.1442708860489166
0.1	0.1	20	20.434931863015702	15.235313154037858	10.240952174734286	6.37756863510533	6.782912231929689	1.529398247503078	-0.26278240899656424	-1.1747224025925576	-3.4053540452517943	-6.112443705114959	-5.413924069558377	-6.782507979841579	-7.7414509191399965	-10.710883081995641	-10.668014470072563	-9.976769944254443	-10.968734763734169	-11.243884208991654	-9.510820577809083	-10.397313936793767	-11.93267978907652	-10.6299308133242	-11.474037253973266	-12.924483834665935	-11.20277565241813	-10.73126804601647	-7.178437265072342	-5.92147106978093	-1.683620776663565	-5.599921374544195	0.26392345453457366	2.255564372198158	-1.091698843025359	-2.1130100207991678	-4.3217086722475155	-6.811203732538663	-6.637179891138091	-6.331363947365659	-9.204087263069594	-10.06906705101008	-11.738816077994198	-10.155007467298267	-12.582588365210075	-10.9650498880403	-11.206709832792008	-9.386679253831831	-10.503666145190941
0.1	0.4	20	-41.59396737264443	-45.76169114942029	-48.34487339171268	-48.66963805079939	-46.70742963041891	-46.87517748588129	-45.323380764642565	-47.5762815932429	-45.21724897499184	-48.71905781265646	-47.36332802615861	-45.874379877934246	-46.70385178600472	-47.244822404783804	-43.09465052510374	-39.72453056341811	-30.635501025055646	-29.362623977169427	-23.96000544591177	-17.66913665947493	-15.571350426001622	-14.299889347599319	-17.573628648502485	-20.42977535113939	-20.710455433907587	-23.873352994325014	-24.192762342436886	-28.71304039881145	-28.21427729532135	-35.31611395373971	-41.00659161027823	-41.45717357843648	-42.23389301194327	-41.36584446850665	-43.64884502645074	-43.84150027857605	-46.29793680656736	-44.3267649605544	-43.46400596189526	-44.02734317702591	-45.780361171575265	-46.80035193819619	-44.401656633108246	-45.391402564427665	-47.512880756672175	-45.60321182049071	-45.908168133179736
0.3	0.4	20	-10.808152169114539	-6.510334375809935	0.7410657314092965	6.978965646050304	19.973295740643188	26.219610841335317	31.51654151922729	35.36572069070412	46.567909728748	65.64969542393493	73.66944851946934	74.16081479759676	80.1028496905271	79.5525136349115	70.06123022088849	62.57153935228692	59.37024025572056	56.131255492443586	43.74562397272843	37.07269007019112	31.257889889090634	20.444843692712894	16.12808033022268	8.655256521818915	7.353179830039609	4.570177124292941	2.7246259958932537	0.32159614231575695	-1.462628785002721	-5.057440633809339	-1.779093918835768	-5.746010925008072	-3.796414811984426	-5.655261683462787	-5.397128219616126	-5.786362124123009	-5.528928482707555	-6.2262477507357445	-11.86862641507916	-9.758667413450036	-8.26116903214792	-7.6858111893997485	-7.187656127101928	-5.746195026158112	-6.559729774693701	-11.483728779527947	-7.6634655431403
0.1	0.1	10	28.66827203948975	19.66056163520429	15.928438779076725	11.925163585427462	12.49929051811883	10.294560725729195	6.438511478970361	4.317531787307273	5.193272735213646	3.51155943244013	1.3979870724959857	0.33660192368040587	1.4456997209723523	0.08908932390475854	0.507241503303832	-0.6378138787567149	-2.1464992010558817	-1.8351922207645295	-3.4050335510457486	-1.9319919944446453	-3.2426472077919337	-0.8114269767338125	5.475204841226234	14.189977841722385	25.617037540784235	32.04444563774657	34.5035484901665	37.17978411086435	39.0664568200505	41.9162251304081	49.52310422388254	51.805668492017	58.817444369151005	70.19902317035927	78.53724365218605	81.89109098526845	83.79719639249339	83.68589553015073	73.37012291427241	69.90397215639244	71.54971061943738	74.69503746330211	75.3990480984706	82.1291281730314	77.76432322267418	75.82150360797601	76.32238625787203
0.5	0.2	10	3.6023556295406998	2.551863800984755	0.7940801204889762	2.8339348392030246	1.651103222606455	1.1955515993257828	-0.44923535032192685	-0.9068626670746731	0.8267575602512185	-1.9356644455669887	3.8090257614042127	12.477573371173664	19.507022361601123	28.179958285356847	34.579776561213336	36.61436414639471	42.517196573898154	46.01904006587201	43.97770690560962	48.2811824389727	46.78195490420882	44.928440366869054	45.899970226065406	45.59087746065605	49.06495185420736	42.43904329942805	40.84224779303033	44.0634011733659	45.52873832392733	44.37843039796919	42.690207867961846	50.1581397658743	59.937082769288494	60.41679074074713	65.90241288626112	76.24363501296317	83.52638628861644	74.87485462926107	77.24138192067659	81.29907806036063	82.28639932683856	72.49053178237513	74.36249677587558	63.17843316023772	64.49976384555498	60.079361989109344	58.071268003759755
0.3	0.1	10	-3.864291073330083	-12.3537437107599	-12.231392637964063	-16.17028051819165	-17.622423256895715	-18.77123114681828	-20.16256184139381	-21.91127292073014	-21.44028592739403	-22.507678333062593	-24.451426864019155	-25.12356196514896	-25.69183918953676	-26.411406457139165	-26.46750251120135	-25.22818018956115	-25.04030232869698	-23.360681378343592	-24.961320154238376	-23.311297530033972	-24.549187837472022	-22.581586899268512	-25.406189355231113	-25.291193670228566	-24.86838462903169	-24.682202706027773	-25.294493809350076	-23.578666561506527	-24.109875848584654	-23.02946949534926	-24.40347461985574	-25.944550092179583	-26.4024442596719	-23.203545691507735	-28.013693639985437	-26.945094843773557	-19.402195207269685	-14.384351229032937	-6.135293213658851	-2.2354816903854484	-1.8461002818460237	2.4475133481210243	2.7619059449371512	-2.7760810271234675	-1.2420553469131725	-1.4377643006376957	-4.73642294595572
0.9	0.2	20	-55.52669406880271	-52.21468526393508	-42.81563422896146	-38.30736121324961	-33.72577930421295	-32.055416320397974	-28.95015040573409	-31.76546752192645	-31.858143861580384	-35.71943685045565	-41.492155177101615	-43.40457997868654	-46.79682160464994	-49.125712490065396	-50.80785861452158	-50.91680609535083	-51.514021171640834	-52.02803677707386	-51.1083710087664	-49.35319082546394	-55.815017035022734	-51.174462873690814	-57.520894107141125	-53.70890858716377	-55.47521582767111	-55.1519368409988	-57.17672794111791	-54.13165346604455	-45.43341589405982	-40.40656940404277	-37.75173031726948	-30.64088411553396	-30.03207956607093	-29.900249430283345	-29.221412902279347	-25.297069187916215	-26.560119000176257	-30.293741508382556	-28.02628575561149	-32.60853643161053	-34.08293535044953	-34.65810906076969	-37.55791750155824	-41.95059970057956	-44.55428251951654	-42.496630906816584	-45.42465988867553
0.3	0.4	10	7.122327024818414	4.261483562057181	0.9953955049853516	0.7388396645660364	1.4074101350808457	-0.47708207261015634	-1.663446159023894	-0.5727821461613098	-0.48508836260037835	-1.9178754665252598	0.1793888377109667	-1.9027873956222585	-2.7626115984948565	-2.3769437273904925	0.10924807740369147	-1.4582265932177263	-4.476454739083342	-3.424043703927694	-0.8233002667352558	5.552948381350083	12.75735862630429	16.127941728562746	19.710403951486413	19.26671597823941	23.0305695457874	20.93333598524204	26.545615758132442	29.008811953926482	28.01817811172259	25.870765526130874	28.44023761908729	22.083095590088938	22.156801964625707	21.088406054553786	17.6628370247088	12.352256245837763	9.514573392759866	7.125485042699854	7.274389145963372	1.934997566423415	3.7930537114190876	4.326035770798377	0.5800591106789037	-0.46391105091893525	0.40105443662861706	-3.0973301711889056	-2.2977105632106842
0.7	0.2	10	-41.30672939140476	-39.1190391252201	-37.190189955061115	-33.162197125787884	-27.48985976654659	-25.523703519921536	-26.75027075569415	-21.470535014086593	-25.208147874419705	-27.448068987442696	-28.21616524874016	-32.0753360371024	-24.9001303242805	-29.4719419686001	-31.446615814937267	-30.293250610397866	-28.454197271805832	-29.927965882344665	-30.252710845308464	-32.718611889833426	-33.317242230507986	-35.67424488122242	-37.081449105578265	-35.585823099823195	-39.431503083594706	-36.38208700103203	-34.64977409421992	-36.005985537322076	-38.18974926640886	-39.44263902476215	-33.161356868864374	-27.50930202301021	-20.171733804336732	-9.801776158936676	-4.454352481463729	12.586205477997893	20.922282146158956	30.403196673403606	31.78086458800079	34.93817528237408	28.978662744026813	27.119362930432082	20.669201016853442	22.039827942770224	23.956229526820117	14.081499923768739	15.72204064942769
0.5	0.4	10	-6.241844302179123	-5.7662575688119855	-7.176151588710118	-8.764264771306115	-9.117908298527215	-8.122249717702623	-8.890103815727265	-5.357881539633583	-12.518875503542752	-11.991212990470913	-9.087492616762272	-11.924396586771952	-8.23301295017159	-8.48083440445933	-8.40585280861771	-12.071154722522259	-9.83813324495924	-7.285843163155078	-10.306507534431338	-9.49298467272591	-10.302001903087799	-5.6974089302604	-3.939457116860064	-3.266990887453346	-4.966758988647561	-0.02618583868215474	3.190916641759596	6.162471535266349	12.04707384100211	14.25091418833901	17.0430610334635	30.256526560631027	47.1783039721378	51.26367721398309	54.40273861310759	62.56035288671595	59.647431872530476	67.16677108268493	70.77787828895664	62.16470342555013	61.10156789155022	56.28941748754583	52.64437224424897	48.07590893192261	35.46761139352138	32.9686986029521	31.026409618450824
0.5	0.2	20	36.07639041338976	28.15031629460953	20.742885974480124	14.303383214407216	8.555949731713582	3.7510881703981127	0.3220781011227096	-0.43441587148970306	-0.4452949248443048	-6.185381015357477	-6.063443783499432	-8.048177349379916	-8.995005525964228	-8.672707785178577	-7.227257298730774	-11.314661484904263	-10.63276757049051	-11.504300081403631	-11.468773642659952	-12.939027789232142	-11.045627366518792	-12.934463328849596	-10.403551956415104	-11.306273466332364	-9.361442276183386	-3.844085211331363	2.1253726858304596	3.2057853734012376	10.46544394506963	13.207219879368008	19.069202563962385	14.60910086018388	17.965954520204903	18.433243826824643	20.820357194395484	18.35463149834559	19.426945200969733	20.830993575693626	33.199915227064196	37.1262600671102	37.57089212856664	42.4057686027873	45.188396625759545	48.59055257408086	52.4721138113565	50.87901268580814	47.884659037656924
0.7	0.1	10	-1.6316756344285217	-2.319501919546621	-4.060994735481479	-1.0274915574632466	3.2873150921306014	6.60564135761722	15.884826176649238	18.807407411535483	34.496604556738404	38.975968428985865	49.513697382473154	47.173500466550365	56.75854961172372	63.393495532894576	58.853977281944864	57.660276941144915	55.25144461460363	41.16908254673456	39.04172061975122	28.184720406211515	35.49266377223984	35.37811067215482	39.85280328484977	46.163997679977626	44.35115735538149	37.75425518046596	33.49110325294994	38.95601202275181	40.1781427133901	31.49145702451551	21.669388712757343	18.799956212086283	8.967776542218505	1.08221727597288	-3.3325314055516984	-6.899541927918612	-11.0836212594782	-10.680203314422872	-16.71261259633519	-17.488066019881877	-16.756579702170363	-17.555100050944368	-21.360678485267634	-23.3900305462066	-25.29899981919257	-23.95975231460914	-26.665479774011978
0.5	0.4	20	-6.877209355496932	-6.755502204792045	-5.726662614116543	-2.962948857483143	0.8184661683381869	5.145910989053853	9.810335592577186	13.668110812590715	15.118388242548722	18.265118924671416	17.35007485628911	17.826123683109444	17.89624531253237	16.628455918921723	15.379400537129605	13.180991316238181	11.474263147319533	9.591409105710124	13.672724606423419	9.27502184027643	13.207112929178301	14.365614112612661	16.57627206260727	21.472154768217905	29.38997147314575	29.719523039506853	37.38006013813689	45.833056949887414	46.23344866397791	48.90071653593559	55.12078827112047	63.70967783795469	53.657285847170705	63.37762134201835	65.2801369899841	68.98140715069414	69.2606594562217	58.95521163906515	59.550859074932426	69.00570802341318	67.62085044912459	57.04376720641556	53.38710106750491	50.387213973479874	53.02963977075283	55.242985939554636	58.912794405277744
0.1	0.2	20	8.395325714154467	24.700374069555522	32.364454196499274	32.64617896690382	34.429198138829726	33.20188407095654	33.48094643963245	40.36081285861145	51.444163484385214	50.722373996803455	51.51121187591241	59.72991531648444	54.644609056629506	53.405597874079206	45.20962019826983	49.673367789619036	38.45150652341654	39.08490685902794	39.19112666036315	42.79967539436723	40.950186274570726	34.49601545851665	35.323588345784046	32.37930522211676	27.545979599315054	21.203079690355153	20.86152912494134	7.750185538668788	10.738739792186955	2.2048673156250054	-0.5494922508277469	-3.9448329273315608	-3.9960699861385613	-8.599386617781263	-8.866578960883722	-12.266557455873352	-10.203767955716428	-13.4765236332181	-12.65798162620773	-15.575888678922848	-16.04939304190389	-16.49410349069253	-14.92321648953785	-18.190524453087896	-19.634823537012707	-18.740628713884085	-15.364001713853261
0.3	0.2	20	4.883258132792502	1.9033987466906974	1.3990976134540065	3.373755783786248	3.9458081779596177	3.4711486734915433	2.185102946919556	0.1294263291489317	1.1041433847371174	4.138004092762825	3.6429289747812166	3.87954765842697	0.7611432069883928	0.8339635978697313	3.0535462480167523	3.0581114856100062	1.5477430793944529	2.6042419288540146	1.1998717849475429	3.9852795554129696	2.7288250719098888	4.267826529204283	5.732331029185881	3.222925627395401	4.074550330529091	2.7459855310987034	1.3077010839470495	0.030768137237342952	2.591882126060708	2.439045761859132	4.39777032035081	1.9074362991540643	4.121302824735217	3.354154831951226	1.6157336651605188	2.602691020681412	1.3016091079952274	0.15896743427359006	5.039672651818115	3.301904933680912	8.140326268609462	8.75849197313321	14.025703594973029	12.81398574392431	12.250537812780715	9.5482535047698	12.946628097379781
0.7	0.1	10																										-41.81964959973677	-41.81776485219193	-41.81588003326468	-41.813995156501136	-41.812110221008155	-41.810225226724775	-41.80834017364228	-41.80645506175398	-41.80456989105253	-41.80268466153113	-41.800799373183125	-41.79891402600118	-41.79702861997848	-41.79514315510834	-41.79325763138348	-41.79137204879703	-41.789486407342345	-41.78760070701209	-41.78571494779943	-41.7838291296977	-41.781943252699584	-41.78005731679823
0.1	0.4	10	8.531822331917954	4.575883156720977	4.562640391018828	28.32594895936904	45.12232935431611	56.016276183105504	59.76087131873001	56.837960411395756	51.236719831693634	42.4509000856998	35.09564408449194	27.48625328739602	22.13713431706317	15.559562851508009	10.61885013398923	7.151030527022023	3.49064690011307	1.8348864185407443	-0.6380078438200059	-1.7916099257003175	-0.3029081812579655	-1.5959579317886572	-3.5133303303512022	-7.43436261993393	-6.904243398767935	-7.606695302916332	-8.766164092588484	-8.134483116380519	-7.523635538715508	-7.6996761298231675	-4.224019506317987	-2.2177864852703486	-3.1355133320956377	-3.1097044740158175	-4.185838317318609	-5.008575480418948	-3.5037288627652003	-5.7702851026226405	-3.6321784046339616	18.459112580851784	35.92571695355461	34.841363315371524	27.42290143754199	21.7114349690893	17.086677779425617	14.705940686600318	12.536180232074503
0.5	0.1	10	-4.727936880656696	-7.6811533393259595	-9.239253232281037	-11.28953231733123	-12.241636371732554	-11.337051058856167	-13.518070097413263	-11.7316678210371	-9.84983068046331	-8.167088699122829	-5.074365577295556	-3.3906531507313638	-4.552179115526865	-4.760575400726484	-5.99722946734493	-8.314653887215115	-9.813607189502966	-10.964213750717565	-11.20799974679368	-13.3020820404042	-14.508737544721157	-13.608779815404773	-5.356310318399121	11.217035834642445	16.217218171648177	13.080320977578246	8.649478146129063	5.15116772698061	1.5867830386141293	-2.4283360469793145	-5.735434574025454	-7.085492095466037	-9.55595926430693	-10.489678493765023	-11.933589210601015	-11.422054681468929	-13.664590607613794	-11.114462312906216	-10.624343030406578	-10.28132143111657	-11.68446822104729	1.4516529424940643	21.083379116711676	19.727517347291588	13.97604991412586	9.053278085518564	4.428903301741084
0.7	0.2	20	-14.969086997117893	-15.498927669287625	-15.400093318614946	-16.187502636478243	-15.438030705652741	-16.41048812678821	-17.20001098658576	-5.554612122067461	14.489427109798108	18.57990891710704	13.528736931959465	10.20597198082551	6.883980901138713	2.464909116606975	-0.5564000065150303	-3.3888036497257694	-7.636247717544183	-9.883332147264323	-12.640649616608776	-13.31930040802198	-15.479634627751844	-15.233272525433362	-16.514796314505766	-3.0790246001398316	15.181943761344975	14.363573261622996	10.46702330909023	19.174735872217397	43.57728731654385	44.888267506748285	37.64756932227599	30.235066187416123	25.674385215733885	19.185738341598764	13.94223853933724	11.620907068812308	6.2774187333883305	2.085213810541706	-0.898750644753374	-2.5638768899762674	-2.293040867088056	-3.359601417764516	-7.663997863546225	-6.806087524747749	-2.6906162638993614	1.6065468573531838	-2.0276256818166054
0.5	0.1	20	-9.73017697639994	-11.07484940209961	-11.348919361271749	-12.002143190098828	-13.414574408692514	-12.884468461653755	-13.250106833659943	-17.53470198129012	-15.41113813791355	-15.198245345105647	-5.162759675744159	5.926098943710183	13.96501057138643	25.53180804620898	32.03984100755122	37.695776938867745	43.622272065175444	49.28652967929852	46.09772868971461	40.11801130083115	34.667505994778004	30.031272610474566	29.628517673440754	24.00010120467138	18.041691095302163	12.5433740935514	10.775136823828888	5.280427800970699	8.844079517752725	8.037465761837538	7.210166757500442	5.115283441396134	1.0254712818872171	-1.712865038282665	-4.939781279670971	-2.3906777369100496	14.359506912566715	18.81096152520881	17.69925720473983	17.540458629009855	18.127276425898415	14.508379011506847	12.063539045527513	13.976209670137322	14.788538913662414	9.24060946713788	7.162340552753182
0.1	0.1	20	3.8590120478737475	-0.7439490917945903	-1.7659968432781081	-3.3875968888292736	-3.140945755074089	0.5664622978940272	0.11812537359599418	-2.297324474448807	-4.893264466864872	-5.595671489057876	-5.748554708863747	-7.356313317844084	-8.20395037110295	-8.56612123274242	-7.908702947671518	-8.90503180448308	-9.093659420526544	-7.366339267631439	-8.142615783939895	-5.893496626396539	-7.718036292015244	-7.609795817920094	-9.433313898769885	-10.737524499977381	-10.114495787183984	-10.346168823276505	-10.124786670286928	-12.116493845512162	-11.647042725372046	-11.502745798410139	-10.837064891590753	-9.335642408458714	-10.02546607955474	2.1558755899159365	13.629315679951333	14.792986945139049	10.187052930989239	8.981511696133833	4.3283465072396545	0.32831745626527464	-1.3572737931179066	-3.466623003786097	-5.54531662755333	-5.952575887957323	-5.0558098139537115	-2.1234613206110122	2.6814172250005015
0.9	0.4	20	0.39930870835790255	0.3467822250039978	0.82889763750073	0.0421976357749676	1.03550757931633	-0.27877791705905164	0.5384473282813529	1.191439880663256	-1.632971517701244	-1.7612220842968913	-0.7924807307517101	-1.1692306742184257	8.220098287602557	16.432000979455236	14.854593049103975	14.309019489514966	9.731649272666807	8.88300443091827	5.616793172741066	4.14631776003186	3.899943960267632	2.443997452947154	1.7316748804780007	2.4454126716995406	-0.6867378250221075	-0.7962199892148067	-0.37067041584826477	1.0746644620738772	9.431713295323497	12.92054548856111	8.235781451312562	6.70455888886958	5.861768902644932	6.509074431722408	7.127703150153541	7.113320918912346	5.118493573071336	2.5807777225429787	2.1779185041313918	1.539296618922923	1.498020495280488	0.04416667686266873	1.2121215853369511	-0.10261164145518897	0.3075752674059826	0.6058650974895441	10.979819303134665
0.9	0.2	20	-5.307437269588955	-0.3956092280867889	11.84084279483841	16.79816675666339	16.83104414855439	17.93009012957559	16.681585853364936	11.158756677508867	7.421117637411685	5.545261527439974	1.6102246029956628	0.3415996535981556	-0.182646322131518	-1.4837360750681832	-3.330656798233891	-4.282343638525735	-3.6907711922960758	-5.459724350004527	-6.746235252980791	-5.214681228757771	-4.1819265818499645	-0.0223839426792658	0.2969801178426863	-0.7147822523059677	1.1321301936160122	0.627942777027803	-0.49080032892192804	-2.2761585028089897	-5.696659499738761	-5.663651827802057	-4.96043196600384	-6.805863237845673	-7.6159651855397055	-6.19487346347236	-7.602163985316202	-6.748903962609673	-6.373550003161941	-6.779768607118749	-7.591392560001906	-7.092858362659075	-8.48554943055557	-4.209738321298296	1.6981711135256479	3.188594240947964	2.723656923319618	1.884104086914805	-1.5536864241486654
0.3	0.4	10	17.423959629903617	18.5945867091724	13.677575716181632	8.23975478450981	6.128521355995517	2.0151568685441	-0.20804677001334682	-3.7761176057221313	-5.300392433315601	-6.5485264886771635	-4.8258463439742325	-6.461699502000636	-9.250239720567956	-11.39308233187532	-11.602647584073722	-12.146730200947339	-13.811405776858049	-13.894965402320231	-13.37197694943955	-13.712280271004232	-11.82658817340676	-13.526619861312996	-14.26770721369232	-12.213087104438369	-12.145209992431267	-11.772537592062315	-11.729484176736246	-8.939714293364938	-3.377237710459635	3.806534824662066	5.080086374289728	3.3062689506835348	2.9274088924408765	3.307789147317372	1.402130802704626	0.7191721194404508	-3.2038819487544004	-2.633530844900985	-4.543433174728616	-4.043123578592832	-6.192451156737285	-7.1090964761284425	-7.362991691902446	-7.063147094395413	-8.583471892797983	-7.69885843230351	-7.195465323661262
0.7	0.2	10	-1.1747124326964524	-2.982601864255402	-2.0510978076122086	-2.904378829921596	-1.892770065390092	0.5329306217663454	-0.9725998022837548	1.4360259160774511	14.542746624201717	21.928589357989345	23.328266259418484	19.965062910281716	14.58302802735812	12.639127413894547	11.516606261469219	8.567108331973026	4.379239199887522	3.822586341774505	2.2144631728771174	1.64741795074508	2.049534482637922	4.136436739970064	3.723649662984595	3.493376632583148	2.3135955529405443	1.4747824479574305	1.732172040506038	1.124329597819548	-0.7925592952076226	-1.1345562180694237	-0.392193127318027	-1.736562574957146	-2.1572290517883115	-1.3692862294729107	-0.0879744765715813	2.4424553992790923	3.97404024680689	8.486898197997176	11.565069835383829	11.102623537136319	7.745921954425791	7.695085140612877	4.007709712311419	2.0386627993709237	0.9419908262619199	-1.3409043637885638	-0.5531909323330542
0.7	0.4	10	7.834647494192609	4.4891387863642045	3.202616017334746	1.0408770774769138	-1.2599542866521602	-0.18585851262667852	-0.48521797991168647	-1.3445038709810593	-1.9917195794355909	-1.6910053529298246	-2.6265939748657186	-2.0312820867237953	-1.6184825376875906	-2.4722169938749214	-2.6852269155117305	-0.7982290118065283	-2.2058165113859154	-2.3573657578936835	-3.7347941490592333	-3.3633473945215364	-4.8731480038634345	-4.350359567061558	-3.9816764105671263	-3.676271822816548	-4.474117870170349	-0.12610516932489624	12.712133504507012	15.633148697369979	13.809501168393219	16.37758555944687	16.463752927036694	13.535552167361292	10.788929016395688	8.764530825964144	7.018711597937919	5.086523038708094	4.2776929100622905	4.452155264579567	2.63842358706205	-0.6055862978191957	0.3576169989534126	-0.948810767494253	-2.7930996178912917	-0.39902761182123037	-0.40865348265932155	-1.197022300724372	-2.333215925650844
0.1	0.2	20	0.5537135979634389	-0.5286480209561848	-2.408558265650335	-3.1039377817992024	-1.1626793030554037	-1.583579171058446	-2.0951346833620743	-4.06742366253737	-2.611596587839964	-4.307796309408992	-3.1447464812639936	-3.0987984390836214	-4.106204295882501	-4.066887609404953	-3.3989146638875267	-2.5706757027896305	2.1988981541210997	18.134002322469627	24.936061068916544	26.16192681019171	23.678450671501402	19.7645306221077	13.944858203202232	10.01080709852513	9.112611673602524	6.557824233222428	5.611846286075695	3.41994607212799	2.7345573009768884	3.588695746171778	0.2098905479645108	-0.255977781796652	-1.0198093997606907	-1.2517278531369254	1.0610041942032726	2.9884853698367184	4.315049281085708	3.3651167993472324	6.55582835472182	9.121995781598825	9.613245711747068	7.747328897075606	5.626483763781996	4.333560127466431	2.15229700726659	0.7049904510469851	-2.5023011553274372
0.1	0.1	10	4.611136529696698	3.517054354840071	4.237899777634088	4.28539101463122	2.4788918728295863	1.485118827138444	1.9160730497497491	1.4152149824655718	3.2349832391244737	4.265234052114738	4.854604800478007	4.991215107965226	8.260900361795155	6.978349455759473	5.870724274846357	5.4085242521198404	4.093637595163835	1.5470895401508935	1.436734509647601	0.9216590625549665	0.27052396503490694	2.2857961110338847	1.7735025604742036	1.0464432645021686	1.6437786910567107	0.7563727793271724	0.7861097990492008	0.5444844511855997	3.4179270779444026	3.0472439507029465	4.749894208746713	5.342161643060611	3.921090679517836	5.431154932464874	5.28079955926179	4.123975036781336	3.9717101438466793	3.573139155715096	3.496911130879515	3.058137941415546	0.5240623138655467	1.3968647619944567	-0.396413270329961	1.5204326375783568	2.5854711895137656	2.394913394078933	1.721442723795282
0.3	0.1	10	-3.253346015918943	6.942274860233912	11.223427719937362	12.190763717273594	11.045102117314897	8.694713146108118	4.924352149369298	1.780972815629962	0.2381678737470665	-1.1711971721975019	-1.429506178978258	-1.841839394600889	-0.9751519674231943	1.8291175924623246	-0.40509504839157984	0.8322780409616115	-0.8316583416950465	-3.5518022493721872	-3.7338252013245388	-2.6609884632080636	-2.8848456222632883	-1.3488262151351158	-1.782774255039623	-1.2818389596208313	-2.846165861210718	-0.5465544988612159	-1.2120353869765523	-1.3967551578061617	-1.406503010530301	0.684526705438202	0.629481346252355	-0.7473586091977218	-2.850964530908495	-3.858584193547781	1.1283322746241922	15.768278746377202	21.00431017645919	20.666155182928126	16.64467619495844	11.00283880120648	7.509204507953722	5.061336682099679	1.727700369658642	-0.6414214587062936	-1.4154511162322372	-4.133754168119879	-2.499640285082279
0.7	0.1	10	-2.15720441505899	-1.834777628208311	0.29116323601737015	-0.5760924671942416	-1.2413610704643787	-1.2208905363059799	-1.8659041265869742	-2.399505657690522	-2.2250723181852834	-3.6404612995241727	-3.988817939544621	-4.078752768407849	-4.606651248968485	-5.075096395346948	-3.673236513687252	-3.593211108531145	-3.6647082704850114	-4.09822238084093	7.395126317589428	12.164603549887046	10.713778670658742	9.768919426802766	7.508066196011681	5.9424029893376	2.341646684169131	1.3563690364267451	0.3498871168859097	0.5999744337645012	-1.5148605304338698	-0.9914193508986191	-1.4803680642457735	-1.2615242511274687	-2.5001461706996597	-1.7713418469532645	2.4017390381953874	5.393895152159063	3.419412776805707	2.5119909605927564	2.5945900138571965	2.762575424499323	2.8648022934454627	1.234684957427616	2.5438894607373523	0.4354862232708072	-3.0925540478579823	-2.5083215962315837	-2.9600015596514595
0.3	0.2	20	-2.716213605031019	-1.8626963741347744	-3.200127611292044	-1.9099086589321121	-2.67899689535699	-1.5198499194011355	-3.203016131313391	-1.9613669604690198	-0.8498134707681526	-0.5076533709786801	-1.0664085275845494	-0.30130929575965837	-1.150410576852563	-0.2809727103693813	-0.987022221331884	-0.08464515969514963	0.37047447540246203	-0.0933639667928734	-0.26883730132013817	-0.9067631909735443	-0.8770099472447566	-2.43348290960175	-1.0501028829311245	-2.6143493423377215	-0.23105733268573836	1.86813629213575	6.741322215928276	11.585683362167524	10.385834381303228	9.290787392054144	6.989585777307584	6.1862326718039515	3.5007836530653496	4.382449137157359	8.143256475641776	8.912659637729584	9.087241974660285	7.349557573741739	5.234624844148756	3.9794622939968622	4.055823006151638	2.7029377958441394	2.1545001697983874	1.3661901435605586	0.3763647152077869	0.7113301293387089	0.568613149068522
0.3	0.1	20	-0.7232427533702115	0.6156717043084345	0.015703590707637716	0.7699304836920664	0.7832392456659392	2.534056404007176	6.555111032947261	18.04381626774616	21.680920394750167	23.755299138208798	23.4467493893004	20.177946127952055	16.441980273140338	13.030579416873406	10.643218811023074	8.403703692090497	6.248097673797934	5.6477860037705145	4.453154677433117	3.912089081729013	2.226702089162089	1.9465438011322629	-0.39909235852070957	2.9236917391875146	0.9777541039801179	-0.0197148851316733	8.706850937702301	17.063035986991217	21.807930843816926	18.3753215971454	21.572670777662054	18.38726134249403	15.50409602553698	10.990482651801601	8.810788504208054	6.860356400408287	6.789456463393522	5.733642425756846	3.868985041882217	1.3189601136014737	3.5324220284769563	1.8555471499537557	2.7970318183349683	0.7878643024198659	2.843494287017462	3.630905002955954	0.9496939507337814
0.5	0.2	20	2.0302151607381127	0.6823083054197774	1.2911262431012176	2.095099944823586	3.2669053355735223	2.206846713171819	1.3449651986372402	0.7049516863065257	0.7213037104630367	0.6416948756709413	1.2129964455751185	0.7317871656946764	1.4002535184489382	2.2654363347899142	4.122320958200781	5.421112546653781	6.660986323629498	3.740910813565625	2.241313447127421	4.160318168125379	0.16112211196705317	0.743794963919223	1.361635518680611	-1.1443494511940902	1.9664919433296362	2.061324998502883	2.4517673380886027	2.081935904485155	1.8984867475018596	0.1322873655268353	1.989582482843522	1.708417767452186	0.6032538076378859	1.9343296980034612	2.3095528903705773	1.7522272632109086	0.17237120071851386	-1.1361817496351385	-0.3235441218824473	0.8111743994436917	1.3865885575150223	4.558256703871477	4.030908911323868	5.7079943453416035	4.350525240812722	3.182982072526972	4.3125250995092035
0.1	0.4	20	15.795238745374533	10.533598416716057	8.68699550952389	6.838971543737824	3.195154487054385	2.965115505276035	1.0244246456614583	1.5686382841158562	0.9092623415604848	-1.0319721041305456	0.7734116011762318	-1.3557521813784952	-1.7610065164254998	-0.7518424103205632	0.11582106547728088	-0.40341906196686494	-1.7794669907722351	-2.4291940399769505	-3.130706243509451	-3.7831228079719885	-2.62781234694018	-3.9701745522747984	-4.551016679739918	-3.3773230524374878	-4.023883635694851	-3.7602802606152252	-4.661061138308197	-3.612144847559801	-3.788987313817948	-3.3252074380712866	-4.125277494773684	-3.04322106635175	-3.0588740789088877	-3.494231695015486	2.2984716803689267	13.261887082541683	12.28863225483417	10.879405827139038	13.512306249030104	11.393904277328044	12.182099219180643	7.6411023167391505	9.544130927173374	7.863598749773672	5.972912224602759	2.821184475252391	-0.3056723645908406
0.7	0.1	20	-15.535234102535476	-17.32520660806686	-17.53679554016523	-15.515731140725611	-17.01740138815874	-14.449950031992309	-16.23995784278558	-14.882208030187476	-16.05302043931671	-15.249103289711037	-14.936498211550987	-15.264936203315894	-15.905407326617865	-16.67828314272452	-17.17746730399329	-17.533706219417557	-16.65341072006384	-17.718878617797525	-15.858646861596355	-13.920467117909602	-15.02431512992581	-15.612827485152465	-15.959052213057923	-17.043933884277106	-15.564259765933471	-16.353651488723127	-16.38810767340092	-14.12536124321716	-17.124153463905337	-15.993337476058196	-15.5255619877184	-17.09060432555255	-17.5681646238764	-16.097638416813737	-16.14453653441152	-16.866775372405165	-17.447811353669053	-14.410623047552217	-14.762579078494593	-14.831239548175457	-15.432035540404083	-15.521798069134416	-14.358626202660314	-12.43991399962271	-12.988015591573117	-13.13293159175634	-12.340140222243768
0.1	0.2	10	-9.98732832273761	-12.252847727523907	-10.456221931378217	-9.240405997516323	-11.630309753112567	-9.88896645608093	-10.475394196789697	-8.880589740491896	-8.215220764560389	-1.1597680669684785	5.6797445745033315	6.625303512139915	4.5868406572995895	1.355054575032046	0.019809727703275826	-0.8356131566403846	-3.4242262798662964	-6.0128309586715005	-6.590677886581155	-9.138758533787282	-10.526395138110907	-10.896500705233777	-10.905854744883264	-11.196574437654007	-11.853325607336895	-10.983375026276597	-11.337881947058499	-9.833629906767307	-11.91577936348098	-11.623696507364944	-10.753382750789903	-12.60322212287086	-12.15392258073117	-10.613990584508933	-8.828887362485219	-9.622762410644047	-11.57092804598732	-10.16885661167171	-1.9804203297499399	8.413107033643819	7.705090923973927	8.648585402869735	4.9642277797489385	0.6066884500305108	-3.57485552642364	-3.936418888163228	-3.720657500486478
0.3	0.2	10	-37.246347763502385	-35.540896551533606	-36.531865846015464	-37.895219688508064	-37.90497596799944	-39.232936607370874	-42.429288553771094	-41.22720496125861	-40.83021683012002	-42.633843775370394	-40.190446778575456	-43.803903044198485	-46.309877990866156	-44.198025839462176	-44.68847524169552	-46.52457996621759	-44.67987270273899	-44.51414197651935	-45.086916275752486	-46.20653828860864	-46.758571516500574	-44.66969600300665	-45.43801192462353	-44.85719684490154	-47.69098044404358	-46.69341126034505	-45.79727728667824	-46.491738347484244	-45.682798017293536	-45.56003248280976	-46.87855409416112	-47.208428739451236	-45.11427628618138	-45.997487791281124	-44.27923337248749	-44.186313092315046	-43.63229765000446	-43.50903186293308	-44.246369200224876	-41.64502499594015	-42.92877573204423	-45.07484030031617	-45.17631460393825	-43.84787647029149	-44.57881000706523	-44.2786875819091	-43.69958296659394
0.3	0.2	20																														-9.165205904974677	-9.164031545223892	-9.162857573921158	-9.161683591449137	-9.160509590994552	-9.159335572546448	-9.158161536108938	-9.156987481681368	-9.15581340926283	-9.154639318852443	-9.153465210449289	-9.15229108405256	-9.151116939661263	-9.149942777274553	-9.148768596891527	-9.147594398511304	-9.14642018213296	-9.145245947755637
0.5	0.2	10	0.06159200479494409	-1.5564405030184183	-2.5666529484637444	1.1729130554249991	-2.3098460727074777	-0.5641487648485235	-0.6979900596109694	-0.9732644542535276	-0.9589867828040877	-3.4764131539975462	-2.5658108588242587	-2.184690394755526	-4.037982506569415	-0.51456987209232	-1.8519648429632642	0.30735798657848257	-1.9277368436046238	2.1238301900954895	6.791210060625023	18.639684172139248	41.463300165568484	47.089056077839004	46.03350371495198	42.1810356204281	36.303198493247024	29.511080538726567	25.76409571495951	19.71857475236464	17.686209662671647	11.811437275223277	10.43841577073957	7.29453386264181	6.898337928215589	4.895151094250629	2.4720559899840175	1.3201659287523757	0.34241718849940384	0.02522150660821154	2.0954077813546874	0.42164484284835524	0.6898387121014373	1.1282245592612412	-0.370297577216693	-1.4882879819348318	-1.974409293422715	-0.863841813840315	-0.06565125608541855
0.7	0.1	20	-78.64539895068391	-82.4809314668164	-68.780687139532	-56.74477986006549	-59.14036175404115	-60.31215570589649	-66.81840040971099	-65.77900374551655	-68.12338913355866	-73.62880145683923	-72.39498497528653	-78.64913666003366	-77.83773336805226	-77.21962761689682	-79.39830900291682	-79.50746653921625	-82.2019720238869	-80.63911273602638	-80.09850800585953	-79.22662281866981	-77.2840990099754	-72.95284965561243	-60.652570291705466	-51.281414628745694	-49.15183045951869	-44.65838814172636	-33.18337882986535	-25.712149488097324	-11.082616446304996	-10.24745009406547	-4.5071642108812995	-6.422219374813892	-6.096426182901467	-4.940173038466767	4.284931294862886	9.945460238348232	3.5959631080504124	4.613488646823683	1.535153805051067	10.89073935088338	8.258174009834349	-0.7220161592840242	-0.11359833249774454	5.354736708431531	-3.9741381516375043	-5.881032799150702	6.9575145372396605
0.1	0.2	20	6.323741595573626	3.5717326096064	2.148143882510343	-0.9475798816524481	-0.09732191303312732	-4.038871840265928	-4.181530451041338	-6.5406581238047465	-4.891975696145918	-8.05245093982741	-7.009662509090898	-7.362120720433085	-8.416839163349593	-6.671940664054052	-9.510831660931123	-8.619958116682634	-7.820608681920868	-8.909965498147416	-9.730475919248574	-9.537180505965592	-7.7049399158900655	-7.901789577541614	-7.50320235740157	-8.847649265664645	-7.805950493390323	-8.150615262272742	-6.131043519213595	-7.341133996697652	-7.6651099520530295	-7.966241854996099	-9.17807806528633	-8.869876685365238	-9.452071265119201	-8.697185697264606	-8.846666594667068	-9.776938687550729	-7.748806177507154	-7.317099808787262	-9.389274126315806	-5.998793145892961	-2.9652130474169134	3.9221201444125633	2.3676559562073862	3.737416267710703	4.801910572462582	2.9593183634752194	1.4905037168812285
0.7	0.1	20	-1.2320621932659677	6.450328837796878	17.407986944073954	17.86955167135016	24.310263695517726	27.16759862994386	31.831926707795937	30.934311184935098	31.32584742653782	27.87393077113179	20.321837196528946	18.980828981045455	11.807593296273012	12.687174861365001	8.538285215820046	3.764472730126947	3.270177333783085	1.3072225961144674	-1.0425299813594187	-1.7294605652170247	-5.034604279519538	-5.779018312800256	-6.64221697996452	-5.193998839815951	1.5816983299174545	14.397017056516674	18.583736443386563	13.48954305584639	11.446634699332208	11.293746839388433	8.13968249040137	3.236373752494849	2.621626315440526	-1.1716961611389856	-3.159792685096324	-4.310118308574516	-6.316828458066265	-6.292906216413197	-4.256335525302536	-0.2924252959887319	0.3430654305728602	0.4721763677450994	-2.996167166353292	-4.4757434104841884	-6.648270499731055	-6.5500293461071735	-6.827649547919032
0.7	0.1	10	4.45316463786296	7.296326570492001	38.27603678441737	55.16607131106501	67.43635827041746	68.7525321602289	65.42153803438879	60.113675752385916	52.57825846587004	45.10813499793083	36.19702533937994	27.89175571891849	23.065587373918277	20.933519718560873	16.430738152630674	12.839665940226554	11.357448802802312	10.20029587239089	5.04673873253004	3.7794555007434365	3.792868298194916	4.02154999011465	3.634140569542204	1.9624172796265356	1.9911970063565398	2.8155515429800477	3.967945957550567	1.7392662052081604	3.076266456465307	-0.8082887299098083	-0.964675867647034	-0.5460783724735583	-0.5430284369823122	-0.6178568066999226	1.1299477265920022	0.12114799964026624	2.8513044301227506	0.26849221612516416	2.3264985044401527	1.9640003046860723	1.7738026671954632	2.815940127995809	1.8931069681460286	1.6372157208994587	3.022174168122861	3.0883658175552835	1.0659470931284591
0.9	0.2	20	8.38893695280874	5.876342818060854	6.590341059785031	5.471344906513126	6.706530824444199	1.5319580333010698	2.9749526205707344	2.2738732985004972	0.683820475123234	1.8191304100775518	0.12003536417961413	0.604930017790382	0.07523591760624626	-1.8807094623019367	2.2307391718672775	0.1734960090254365	-3.266309603542334	-0.13050585926333902	-1.6891711215906238	0.23634326304577158	-2.137264803625646	1.1803241398002857	-1.849378953675357	1.4105737346707716	2.39692241991753	0.018830400928026236	1.3532279325633976	-1.2649887240975914	-1.5614533463244253	1.2800365739781387	8.919621882092967	16.011742979311748	17.563029047039826	15.580621847899655	11.559711238558995	12.31253628074712	7.532614307489238	4.334221487253952	6.4650670947385205	6.4569686240525375	2.720892233907513	2.1881050378948075	2.9584140579757534	1.549912639938352	0.5132182387034465	-0.38605451580476924	1.2614518123776346
0.1	0.4	20	-24.32381443510687	-26.074994447256508	-26.376115119581083	-28.30967152121547	-25.98363044222946	-27.87462526079697	-27.82340547363026	-28.99980277190373	-29.271317464999342	-29.047652021704476	-29.63746827905059	-28.61295908990085	-27.62957147804251	-31.294201885171223	-30.224845563824815	-29.330843033207763	-30.132435881324806	-29.993543646205637	-30.936083459291176	-30.364435152965903	-27.75695283933088	-29.1239468793392	-27.42980235286761	-28.04690711849875	-25.975912552635926	-27.616075444147096	-30.584071446075797	-29.371400314282283	-28.276113512795042	-31.464210103910247	-30.538762289111983	-29.519667176756002	-28.496188413675057	-29.312942865564857	-31.096642503930592	-29.21351624806791	-27.141013731338205	-29.0666918561759	-27.3031503424955	-28.897406809562018	-27.74631766778602	-29.559100359478307	-28.273205090508853	-29.24344409924759	-29.179044698522	-27.36052052473415	-27.838683805413396
0.5	0.1	20	-9.856117606225009	-11.937923352119647	-13.041566480554053	-11.490391597254561	-10.64290335851114	-13.309103432275673	-11.418978364367309	-13.748680118285854	-11.223134023535607	-10.548787212643191	-13.244847887599576	-10.41093680707662	-10.723052974164208	-8.680213363970246	-10.096538456088304	-11.399125617841676	-10.70240397304227	-9.068829369889828	-11.619180930926932	-11.20249235678012	-4.006851245148596	-1.167908398209537	3.8158921628027365	4.79170145226999	0.19716129997694054	0.7860468386059942	-1.0120043572564086	-4.0045440549464	-4.612629307373446	-6.909914075383412	-8.461044981676142	-6.893681524255394	-8.13351832656067	-10.2000424959098	-9.243582451257332	-9.219373831629923	-10.356480854534688	-6.362543731142848	-9.835244916629465	-10.199903296573918	-7.764742682298216	-7.646440281344102	-9.882483845529102	-4.9621177544501744	-0.8072887720482811	-2.898047850314118	-3.261579588859739
0.9	0.4	10	25.477651299834918	21.13374091940738	21.534628894715908	18.860856579522164	13.846127057540665	10.258867667971982	6.672446075085096	28.486347270883257	47.970249986222726	65.00212110713396	60.10927640746463	55.267577989740396	47.98305172867047	42.84755723111081	36.15538918674225	30.153311185779557	22.916906611693328	19.381363113920038	12.789714986746768	12.116893728656942	9.955725525488775	7.172056278444687	5.204012480780975	2.655929761904229	2.9094757566996883	2.7994358751914135	1.1528492473670209	2.5540150865804545	-0.6918523619538455	23.133717355642553	29.713056045129612	29.431146326175643	28.535832124010497	27.45194088123712	24.137326577224606	25.823576700742002	20.298857152832213	13.917591875215136	11.63439923712959	5.666855686106855	3.3565937457638935	4.985561015791253	3.092993622065162	2.6794442268869396	-0.37022180677105787	1.1130829404121307	0.36380226625622036
0.7	0.1	10	-2.9286438927673792	-1.978400852163162	-1.8486682768305744	0.11920532274967499	-3.0495310500877633	-2.764825922583487	-5.357114214729842	-6.119432036186531	-3.6503982388032057	-2.7891615194227306	-4.7841395291126165	-4.339745730750712	-3.0069813410392943	-1.102402730509576	-4.013738180073277	-3.285700778213643	-4.6143720372799475	-4.712950517858735	-4.872949750548676	-5.383628418744767	-3.832943622621837	-5.105780802766975	-3.0552142090181267	-3.8595045757024415	0.053722365661986515	1.0845755479533157	10.908313151717373	17.831771395571927	15.540252322349225	12.314620534658506	10.150836927608545	8.097016247905167	4.828340960256575	3.8877447402338916	5.94761278964652	2.0364374571307753	-0.35506629103302423	0.0027853161408692984	-1.445780187766763	4.328954899631491	5.658857166397244	1.8535143105187295	3.0482870005486404	2.9938519379108897	0.5428463618497243	-0.8498027744984533	-0.5194086140856715
0.3	0.4	20	-4.24259726321883	-3.2926237465972914	-6.748913731483303	-4.451322533482971	-3.7079954803954234	-1.8413007637497998	-2.10256578884073	1.3279271055038873	2.6915332712271756	-0.9399271480898417	-0.606369517251693	-1.780788621256585	-4.576122125426778	4.654953211368529	6.166124248931212	8.464067365675994	1.0295709517352005	0.5833463447154514	6.80326079186198	3.3975903562612473	-0.9467105904273012	-1.498231995675681	-2.140219911349412	-1.7618914992489074	2.8122904852109336	2.303649537649399	-1.6241010805870442	-2.985377906236403	1.7764273083260136	21.28374882437	27.455174472187423	38.13189663268495	55.78464082748094	63.95966946827481	71.69361329934502	62.90930811909962	62.335457143843456	52.00280011900887	44.61166467362361	33.8454571313089	28.95401167624275	24.747521783375646	16.739756711619787	14.156800737700248	19.66703302926266	26.32497237690447	37.366228525869026
0.3	0.2	10	-15.976648305475052	-17.011483343945734	-15.531843573378286	-16.185363962804324	-16.434519196576666	-18.528212385318632	-13.69931246545029	-16.46970028195189	-17.305279329798676	-17.83465772795841	-14.911059640544678	-14.754162606149217	-14.819977444983023	-14.765943541234671	-14.051487685992306	-15.224695701430377	-16.644741351842555	-14.808343908007098	-17.24867536131726	-14.750671926117636	-15.685258485755504	-15.684844325712637	-14.364815993981086	-16.51594819766752	-17.123522640999163	-14.80752881814494	-16.497409111394575	-16.250761162860428	-15.774835931311369	-17.344677498853414	-15.361714077768351	-14.865582646075628	-15.391922812772048	-14.210289221765006	-14.770063418351798	-14.6966749948372	-17.7709801564276	-20.09873103254516	-18.403939089775818	-13.930530125969089	-15.51324786185303	-17.198553228780852	-17.318584253939704	-15.949280999583351	-15.978770214934094	-17.591164591812177	-16.348464709160755
0.3	0.1	20	13.765161810464672	14.037380657528267	40.63286938184084	56.85415958467584	61.92961421504482	58.71982863385105	55.72912940708878	47.16130335931075	41.616320448800465	35.02756795650854	26.480594642186418	21.990692891462896	18.164798102990048	14.08556261992636	12.940883156289587	11.960869604684312	16.069346938930895	11.843416039191698	11.652606591289992	7.881602782440201	18.06184023914718	38.26960785126052	38.275721820266035	49.46540473525147	48.083091098830806	41.13725949315236	34.61899150884368	27.051766058971623	23.277112576017355	18.674581628888717	14.052315919323178	9.606364604121378	12.81725085318033	15.474066963792701	12.644827001516528	25.303775858715184	30.501418667664005	39.22579570654375	41.93167830343269	37.689189555962656	42.63230162731895	46.878752107730065	45.31596527376519	43.95793102156453	43.608645769591405	35.63484130767516	40.48325113480492
0.1	0.1	10	3.556209155110924	-1.0949837770806425	2.5748447342414904	2.3191619852338023	0.09098250010690645	3.1756128912080452	-0.5889257544286326	1.9777639678785537	1.493024845665892	3.8755947365553913	1.3992713246457278	-0.37747622092333843	-0.7001401796229145	1.3684928388539568	-0.41290159617044475	1.0670567647492692	-0.7057354622503684	2.6305148198414523	1.643367911050099	-1.02711012517703	-2.3988670208921725	1.960496668441876	0.1919740647766508	3.6865000954608043	1.5439494903291084	2.8075656516635688	0.23026000542625713	1.2209177596861638	2.02337527443913	2.6105007217576057	4.311541537481677	0.14750778062748582	3.149686625302537	0.6239069380437163	3.3323427756769055	1.4178548555172767	-0.09490604306948436	1.8859830391442705	1.7061062944072596	1.1058050234376235	0.20503226059999413	0.03322128537847613	2.2676899002006765	1.9120205459344497	2.7111601020409974	3.1190958819209262	3.524944152238157
0.5	0.2	20	0.6450858758788165	-1.5863916787224408	-0.25828256403551375	0.10026298692079294	0.5618314293096613	1.5077724667519767	-1.3390497759167883	-0.7562432192166013	0.615877335755834	-0.7125752789365452	0.09416796378020198	0.08833952651079713	0.43156909671428156	0.7364001820704873	2.6675986637828544	1.2147925155041097	-1.0540211441976872	-1.0399411559779272	-2.4875087254898025	-1.4455222061065651	0.6762922989803357	1.0079233269257575	1.6372795416957677	1.0501847487124376	0.8768232352694536	0.3379236880419221	-1.7444227551849774	2.5169805960542524	0.048438608598988964	1.1417422777053936	1.119602551393423	-0.48405285637116213	1.6593440542024096	-0.37104630220111057	-1.6356122700182425	0.08356838552703838	0.4401134209449875	3.312190507540662	-0.06868566554227762	-0.7326088042539909	-0.9907206176909322	1.883936297427553	2.4361727110129694	2.2522886238571047	3.12220426535106	-0.0036161353113675077	0.7282389512489393
0.3	0.4	10	0.553133778859582	-2.102009067040541	-4.258074835230868	-7.5843648816622125	-5.096269163940617	-9.114424162272607	-6.985049539588594	-11.214847625500497	-10.497843449179697	-10.190583536570731	-13.010306662446595	-13.17094446836678	-15.433801466564637	-13.341254342584943	-14.540217979784636	-14.24712879899528	-12.035468976285031	-15.677636259101265	-15.326278111773846	-14.113505276511452	-13.931307805471118	-12.068618827841634	-11.663210610510724	-9.703113705285194	-10.242394880318479	-11.022106262343158	-10.826257057716283	-12.8256979064104	-11.520120344780304	-13.125292465320653	-14.147829239089859	-10.817522248689855	-11.61896768526665	-12.763884412078756	-14.04521991684246	-12.85837804373842	-5.972250536474823	6.687621509968093	8.352432166788873	7.690099786592683	4.1998093509029	4.714194650645858	3.491268030436423	1.29726398550552	-0.36977926738652656	-3.505385830029411	-3.923400459607242
0.1	0.4	10	-6.304179979790806	4.282433360961191	10.66249977022726	12.879164522529216	11.119851123485908	8.601693797142673	5.982918289301981	6.766204562395519	1.8301206028536985	0.45860542032796836	-1.790638562855511	-1.6625859266908556	-1.7896250092715693	-2.7664497870403046	-3.155285788097565	-8.221812713948593	-5.494758140103085	-5.833938361402808	-4.867682273098234	-7.782228881904874	-4.280556828668085	11.312517878397635	23.705772854997694	26.6153412118834	16.15800666295805	14.44700757945428	7.5750241812739105	4.203501900284428	2.4908398373431666	-0.30812851554297893	-1.2830092712599246	-3.1841343856123334	-2.761225000952466	-5.924167607381055	-6.066578171248396	-6.58789972706989	-7.818457072413848	-5.754795986588615	-7.4274179404384535	-9.982500846947426	-9.862856360530845	-6.277700271770729	5.7923709124942775	3.679111818072311	12.9909881692492	11.725452146708058	9.291607456668363
0.7	0.2	10	10.512933059143801	14.484142950892096	12.371077793366851	7.154022017607596	5.870354277790022	4.1774755645151425	3.3833631234147044	3.5130058112387923	0.2722213943848244	2.813604223569121	1.1191369381045027	3.7870852882884796	5.097008947191456	6.67110824025401	6.883046780749717	3.9241027003290165	1.2492767185235554	1.5964974974881905	-0.2419439338576055	-0.06321781911891833	-0.241038064856137	1.502361754670952	-0.5347961265045091	0.14922954660702192	-0.7658110255892208	-1.777127303742748	-1.1497575442061647	-1.9198980018857665	-4.056095560739983	0.24098992588010404	0.6599118767119219	-1.0112475417607225	-1.68762922931925	-1.6116300613605299	-2.593804489767427	0.2698696317887137	12.086758862195932	16.391619172634627	13.570858951003796	13.646159975302108	10.60556250257249	6.406427181053497	5.75086832999427	4.567580506940112	0.3121600921373515	0.7115947122910651	-1.0733829875614935
0.9	0.2	10	3.3079767327130343	1.1170531729347433	1.9088098010695678	-1.367572052479665	-0.9006566047886944	-3.0175753240594245	-1.8486909168094972	-0.5165183059108323	-0.9758402354204101	-2.363847399015968	-2.422380377859229	-1.163432520639382	-2.0389621570452796	-2.4005116344532578	-2.9969105289969993	-4.165977460449267	0.6310677524379136	-2.9694061849728035	-0.6629862070153876	-1.4112853010071187	1.2046321757217724	-2.6096888479116105	1.6789031095457192	14.824828501083832	19.33809976810421	19.449909639744206	16.481169541860503	11.276034000028094	6.273144051818673	8.541581107634535	6.038239705096918	4.998118983777775	1.4531457272253512	3.5747929790160455	2.3494451537162435	2.3237487971770703	1.4430917380768777	0.2545728989646703	-0.1988506702594819	1.3134214040201595	-0.5860652793501271	1.0135825880632838	0.25403133751559626	-0.7560007603893171	-1.316256526091209	-1.486600350217255	-3.875608349757042
0.1	0.1	20	-1.575378939448779	-0.915829358741143	-3.8246508639436936	-2.3685411883931318	-6.382884202998618	-4.8210623435184985	-1.1284556870134734	1.1701759174680397	2.6591540580900137	0.565288051774754	0.2300573339290608	-0.07011451338716235	-1.5210530592866318	-1.6202025876114945	-4.1780684806348125	-3.8599763108978076	-2.4551767902649857	-2.356103890973557	-5.9781470572789575	-2.757285096229686	6.00127357491948	15.276044905313388	19.097319003833565	16.928680050955627	16.428699521711785	11.566665074268876	8.73255323024435	3.9562044973050146	3.9630503125322125	2.068069283656776	0.24702659454260711	-0.9892601882638701	-0.5792526181136948	-1.6139945330172525	-3.5048455837087804	-3.1486161355359616	-2.7807098934056933	-3.1644323461666097	-5.19068882668768	-3.4427385264777897	-3.809890857968422	-4.020775884915128	-4.194908959215755	-2.4051993525344866	-4.593093223905088	-3.220642493844932	-4.692344627403276
0.5	0.4	20	-2.551146168698849	-1.2446521605524667	-0.5996200325768362	-0.5412008644085176	-0.595094200259759	1.7599017781169874	1.7146830184121735	1.6331173564120758	3.8904080835475487	4.0281843874738925	7.207587221344188	5.152569744549222	5.623220126865663	7.838370144100638	5.037262241097757	8.180714902080679	9.31622893369929	8.659304070128766	6.731808365394844	10.147413234177845	20.61187992434216	23.68298520272467	21.362323025952943	24.919326330124893	19.681634045861777	18.50078842579645	14.992190691491182	12.88321682342869	10.722170218963605	8.367152430275627	5.700635035018781	4.534181594823666	4.699344490524149	0.8759518356240243	0.48253711832586577	-2.3991123580063043	-0.9506863802122889	-1.157493319702569	1.641811906603691	14.181548227909673	21.347049973415295	20.627126639634564	17.868812861878624	17.325546820176086	15.345984626150127	12.57980760200039	12.070895706650381
0.5	0.4	10	7.614269508974757	14.503162677490725	19.52084990418274	24.71206682505237	33.10787004949045	31.700546790923056	31.06407371691767	30.00417623339755	36.550906551075364	29.471226687619023	26.012962379454375	24.091328501421085	21.631459553162887	17.279496875795346	14.113143070965712	13.442435540669582	8.937629632027459	7.283457102728307	5.073039368625209	3.179801367108822	2.513282798682103	0.32814562677038595	0.8573839122027724	8.694977828618818	22.651020361092236	27.647277265332626	23.264682315404464	23.10260509334496	15.16899125880185	15.376963007393062	14.718830398959987	14.585019694169016	7.774337249327652	9.194805490246054	3.695739377478678	2.6165270994154133	0.5652962740013194	0.27517951149526976	0.8805255490561521	-0.8253236519606668	-1.7843783960761601	1.899242152439168	0.11982236771618116	-2.0941067401040234	2.082345845442571	0.8435773157281856	-1.294736340277371
0.7	0.4	10	5.067063451289172	2.2380552824656483	1.0312558745423388	2.2946177722246617	5.014095195234162	-0.11180854122440564	12.149513557347888	43.518446918700896	56.58667578154216	58.272457035150744	60.12697449553908	55.720649657378	48.23987062808187	37.42460017258784	30.328742821296032	25.36818345612135	20.4787465864448	21.844910006738232	16.794442020307855	10.338262282172877	7.213886901027678	6.536187087278094	1.779779002388139	3.4772672158416214	4.571700807066755	0.7872195368934207	0.2521906885467793	1.169929544942189	3.4608218188549884	8.221952389146907	7.289005549278194	8.137528200938569	7.593529561288747	5.732874130658573	5.042134741054468	4.55663248696105	1.7662253554290928	6.093865230568362	4.171433430201553	2.6132495764883217	3.531972934826605	2.980649044675552	0.9865029271408652	4.32632486990051	7.496151981783889	7.842393675935654	6.04223873431328
0.1	0.2	10	-10.887713696819436	-13.74566173799293	-8.28305283729767	-10.961571290838798	-9.848497989486184	-11.612615699990588	-7.686022558215992	-10.704120761962205	-9.335401398106452	-6.543923794102302	-1.6091207827144203	7.088532010097374	8.047962190080888	11.778112591506584	11.73339425781981	13.544955475399405	8.492013626478553	6.103810183517538	2.801559922646753	1.882039261872734	2.3236451189463594	6.349142461788475	0.8055255973585744	4.020984387392261	-1.3916232615229802	1.0943054798520322	3.2500189047532047	3.929344477483575	5.093402755220708	5.852364032164125	9.296433004380624	14.590100468969737	9.854017949732494	8.329534975603025	4.768292734683193	1.649501723035506	0.7116779707437928	-3.7033032901024328	-1.996099048362435	-5.441191560037161	-2.425993951826836	-4.058443823614546	-6.583444534334657	-3.5890844401722894	-5.649891965318826	-6.089971731536995	-3.6399055222397543
0.7	0.4	20	-10.246506392408953	-15.809700400623306	-12.928043165311863	-12.924459475340115	-14.692754003004541	-14.912378349823683	-14.792280268944538	-14.246674201077695	-14.167773696844286	-14.153017125458952	-12.818768632214415	-12.880512631542654	-11.25354985881675	-9.991504638964386	-13.528821148426601	-12.765795738274075	-13.449764807979676	-9.830839798230166	-13.807870035884626	-14.73118374340369	-13.516771818404607	-14.412876045356722	-15.016186473382668	-15.02066534524981	-19.7932059453109	-15.69400595143999	-13.445850723811851	-14.484185987371486	-14.90366593819721	-14.737249298640574	-14.325500998995103	-14.826043002854558	-14.348219986203556	-11.783198661229612	-13.754084771919153	-14.785923125735259	-14.538053570911018	-14.431058873730041	-16.623004072129888	-15.218473959605362	-16.494908773308335	-15.233950564628024	-13.71530106304423	-13.094914133353864	-12.51127347066792	-15.350723574014935	-14.00834108266135
0.9	0.2	10	-41.56216927829624	-40.57089822274375	-44.42046848165811	-47.50315689209418	-48.3617041859213	-44.32882265741324	-33.09013968517029	-33.09259475949723	-37.419466153145734	-37.50855117260202	-27.6861056357249	-30.510237882103617	-35.133361933755154	-36.996944925272004	-41.034851483287824	-44.37381452901229	-48.6901457642191	-50.44749838189613	-51.52852212150337	-51.132598923154504	-53.708303031312774	-46.20792466722233	-34.05620382809997	-36.87114659750716	-39.45639662045259	-40.828805670124204	-29.989571981424994	-23.412093699320792	-25.761985779857447	-14.038511579625734	-3.4062594886009094	-1.8184380873777215	-2.0991981956392536	3.7640889108260396	3.964194986398688	10.32023433086382	6.789324481600353	10.573981579064856	8.683272080814923	16.571861571324057	22.46486413437146	22.4294189770765	12.453278421581778	13.966493288494071	9.617332510152345	2.6578002531815414	11.57931112926888
0.1	0.4	10	7.389172409378041	4.517889026901091	1.186859226497086	0.7093197477403184	-3.253890072818841	-2.9076464143184158	-4.174180035190117	-3.069992315167717	0.49362039958850623	-1.0463185773567663	-0.5330102291460541	-1.4935306834691762	-2.1624160305342013	-3.8313475474650804	-4.136755801213681	-2.76232489716503	-1.538911308950846	-4.378954446824643	-2.475737702901057	-5.429661034307626	-6.1180165975381255	-4.67768458460504	-6.380821602460019	-6.0913590391125885	-6.0292896350765535	-4.764241089709938	-3.998940803018959	-1.9914683766783199	-1.4776118885667913	-3.868270756600287	-3.7826573556529333	-2.690551837007037	-2.917014734727646	-3.014167522566005	-3.1806723827938708	-2.3694855183611025	-3.8391369346853015	-2.2798067061076654	-3.504633475228461	-3.436064284771833	-3.272406078442369	-4.10584067117648	-4.424405627181765	-3.5795110871461855	-1.8158974944011614	1.6188299934288342	15.518823212264891
0.3	0.1	20	2.8369689793097805	15.380778371412175	16.227447156518025	11.134864780717573	10.20832442132795	7.3818766501910975	5.9185230585197335	2.197474985038541	0.46965478260041493	-0.05393382509170053	0.16204438888557426	-0.29488498224875936	-1.7061282133190643	-0.14976046526532638	3.297129409089772	7.458154887216031	6.769366315071087	5.98703392687897	2.128227670943417	2.3152931484886476	0.893941107485718	-0.25263281794277237	-0.9915825300779693	-1.8267189116936526	-2.7609812587816194	-0.8142765672793066	-0.5142796645799015	2.208632369089587	1.774590918473459	10.670224199041913	13.9530108720329	10.71035331033701	8.358915882183341	7.734076155900732	3.111095333962199	3.064384841324479	-0.3059121998756682	-0.09607814967551853	0.6926854797179285	1.096189104580537	-0.08008624037845724	0.7051029761239231	2.6074574614147625	3.3112605505160424	6.112350394215754	6.5830272967270425	5.169235972577194
0.1	0.1	20	-4.903383956739896	-5.0589770590226655	-4.756101227569176	2.708189222186016	3.3055449809238215	1.9320965735814717	0.15627966095620316	-0.49119497361382436	-2.7376223403401507	-2.541324339338038	-3.9984199627554116	-4.703955469954189	-6.325636238134165	-3.3662629879011057	-4.129817602329509	-4.648950373272094	2.650668177824725	10.37069204237808	12.040192940436098	12.629900466197354	8.971932452740466	7.13729496036043	3.864717004699786	1.2893830040933256	-0.5198528002245322	-1.478710627492859	-3.290150144879986	-0.36677451384823456	0.9637285799803905	-2.4970763837488565	-2.589283396165854	-3.033151675741774	-3.6639831616184892	-4.017810608778095	-5.224142351932032	-6.0253709029318365	-6.119467569690074	-1.1199017073354725	-1.6899595915351941	-1.0879518249547342	1.5475654320177146	3.321702667303283	5.6159951945657	16.50920733287829	31.41845213020587	28.77475948233804	23.19440559953211
0.1	0.2	20	-1.1146916725571412	-3.3415543431968384	-1.9036232840846248	-0.7727831411663235	-1.5201023445323152	-2.318882180687398	-3.346745039092168	-2.226683582688663	-2.598958214989066	-2.350149987016314	-2.5730812566190258	-3.1763709926311288	-3.1450656475474768	-1.165646052118598	0.7409591841274548	12.400426871888705	12.320462485452932	9.84560507065365	7.687969040661098	6.590164178121968	4.259290038574536	3.138547163631765	2.262444186275175	-1.3458857582432735	-0.7665136429352515	-2.368105647820542	-1.5889444283450533	11.37686381974185	25.36492842188364	22.98935080928492	20.047603735904204	15.514023333114437	12.440560468594875	11.801430801383738	7.322000816819035	5.039535266459911	3.4958858092837737	2.8693212377834225	1.7172716877182914	-0.4015174331743623	0.43772010167394626	-0.104137950870415	-2.3900720265785056	-2.023907887235824	-1.5405647030796796	5.531328148163951	23.874611109707168
0.3	0.2	10	-0.9226144062400898	-2.839737885995854	-4.683870958809778	-4.69327818456253	-6.63013912552488	-5.96860487091582	-6.934031105307126	-5.724794581723947	1.7122304563041553	4.682970895686898	6.497406739320239	8.075982257874601	6.696604899724109	1.7364622077042355	-1.094418157549578	0.02765734509325668	-3.2970681490123646	-3.800121029256692	-5.332704237655417	-5.96423245985187	-4.955033626102561	-5.729441775361652	-5.259664881794835	-5.388461330869709	-7.2248558170755475	-4.98317194127204	-6.689245740339921	-1.3964845407919224	14.376819708262405	16.334785646223757	13.247388351250704	10.026295370924691	4.984381182616035	2.817548268807908	0.5602285433851204	0.332981033440495	-1.2387582922575788	-4.419083934363147	-4.094457564184898	-4.634761072425509	-6.14409138274629	-5.513687805071447	-5.574575192359952	-5.794743602550955	-6.651085677516687	-4.9038715512442295	-5.587776811018135
0.7	0.1	20	0.36788059206160106	0.11025033351896063	-0.831303824477482	-0.046014041857269206	-0.38972574476446553	-1.6219894500618217	-1.1772552095973836	-2.5943020567010215	1.2673873192124923	5.542120137284998	5.999518853795495	4.562812829392355	2.34620501494485	1.7950484910813032	-0.19410330957822453	-1.406098027558695	-1.5491388143000044	-3.015501334012847	-2.670774314030967	-2.7827170091186533	6.27561055286297	17.094278143084843	17.75362253508937	15.047816326779744	13.654161754409218	10.725801326981037	4.498589956443105	4.479920252274708	2.1863230093093264	1.9357276470003146	-0.7015573554621355	-1.5475972724984626	-1.6545771783738346	-2.2832273370650835	-3.1214958157964965	-1.5279281008225087	-2.7424544579119887	-2.4292511788908193	-1.919511089776469	-1.7148047111312827	-3.502467103164104	-3.252906616486369	-3.3939413803791965	-2.800104858706069	-4.13165902488303	1.8161718289251247	19.736462909360277
0.1	0.1	10	3.1371751924699938	4.24529440635829	5.4874798709191746	2.965197952976202	5.432267042226145	1.9730824701308718	4.16703542899836	12.883314051116837	12.627850935829251	16.81491814291449	12.219014996822182	12.020941089421726	8.920417042118142	10.439995493669514	6.078399786223392	12.247415443801167	23.88725619732721	22.580153671978184	21.269064097193763	19.252111422426214	15.922275302975638	14.97828801870033	11.615737407141605	9.64636258398411	7.31548414486054	5.011457674228745	5.3415469450574795	3.510778457167137	2.5161117112952	2.9851482894312555	1.2144711340176118	0.8345177271672775	0.5664349610404527	0.01434048108626751	1.3331274048591366	0.7069450975496947	0.38169035448814626	2.3371521895842458	14.908811555461707	20.178408654158716	20.39597348829783	16.314640900298123	14.92884945525385	11.67190595445075	8.724114813211607	7.67184239818974	6.413057503956341
0.7	0.1	20	-2.449758297825851	-2.868419861438684	-4.187678861778796	-3.66792907913002	-2.412417903068855	-4.148362705878198	-3.0827572292494834	-4.106644833661637	1.645890101993455	8.436989900958787	8.006728044003369	8.593245028761133	5.168447715789323	4.2412359148664045	4.697475669086833	2.6012264931373554	3.996427027179564	1.6633635671622784	2.0327649879130654	0.9539797452428029	0.8316277261069178	-0.7100372715657706	-2.035792547968679	-3.3156035331985096	-2.746598839704239	-2.634316293181638	-2.6805314426609455	2.9189097701297566	17.28098735079724	17.690135758909996	14.75072942198348	12.49857932605026	8.921961836669473	6.704567406459637	5.871219371873725	3.5714995243013448	1.6793415911266898	-1.4939845714680864	-0.9787394289532916	-1.0418177778182791	-1.144594869125097	4.013100305975945	22.388566163998505	30.303656385448264	32.96099367017918	30.13697324188383	25.242836232244493
0.3	0.2	20	0.20037954821395232	0.6649523524161225	0.4416169330973547	1.9999908758439933	0.026163880167175968	-0.04670178920574042	1.3305117261756187	0.3071939775296535	-0.1475117135409798	-0.8845257595961078	1.5852315553024212	1.0806945457808812	0.8877081410178329	-1.6431260287183473	-0.7499049924548391	-0.8255842205245925	0.9078772018603711	2.646614185247536	6.261474553728203	6.220017191410461	6.028735404201825	2.632281960010973	1.8451138365047122	1.8862908103930192	2.5444987808707253	0.4237981518668823	2.8420501741564355	-0.4757078731019835	-0.12918411665202179	1.3894038876129322	0.4934692281544244	-0.416885660798199	0.0834680700071484	-0.2759996496146062	0.27331263558451546	6.205987016109686	9.86290571585116	9.767731173541392	5.800219715209609	5.74089264674163	5.09490238660891	6.2059594858986795	3.096110832460525	2.725724821380764	0.167371988836452	1.5393789322242046	2.8867774374762103
0.1	0.2	10	6.306315170746279	5.290769836197994	4.067745788210827	3.1741921992776536	0.7729168927226411	0.9685605208464025	1.6058098497208366	5.651525188065621	15.154500260818624	27.971668914755213	30.28125116471471	23.427879300478807	22.700364153959107	18.8263375221169	13.910979810693538	12.600134467178576	6.429520961245371	5.006187126633803	2.1825439012724424	0.6020501328031376	-1.0227024619770333	-3.457356331280616	-1.488457167669754	-3.9173988626655376	-4.768977004617552	-5.371162325113164	-4.069608449838027	-4.153422749983919	-5.566221333254846	-6.04736938905865	-4.695006412608521	-5.125425956118696	-6.029406684437524	-3.4945678966381806	-4.612767506962491	-5.81464832298985	-5.322349094357427	-4.189456532582266	-4.3021448179933035	-4.226444637035135	-4.934646881379404	-6.119288066495468	-5.513246663492444	-5.69486347580677	-5.2323161416575275	-3.606577747311471	10.975433435106682
0.5	0.2	10	-11.92150584998258	-12.817711727323308	-10.823728230086052	-12.511269200002715	-13.448266361064476	-13.773858809166072	-11.038857437473318	-12.58735718361609	-14.373740315582797	-12.842166054378525	-14.16773411013536	-12.190514885088461	-11.737539565967875	-12.278846462651027	-13.876223198870006	-13.841915988530516	-13.71181818534766	-12.143024163206507	-12.406165270540454	-11.489472392686178	-7.316951740806255	-3.9281818524418988	-3.0338133058960928	-6.6468904380518605	-6.797389858417887	-6.962122836491657	-6.505094502284711	-9.140330525309759	-8.984828507296733	-8.283075366339876	-8.900277998501574	-10.10743732979436	-10.513097582532863	-10.954030750044103	-12.795079658137906	-11.084075939075168	-12.864304453501573	-11.784889318676672	-15.2596922397498	-11.308713880833322	-7.979887085042659	-7.833443982116735	-5.812845552184193	-6.028197438073537	-8.975274583614132	-6.758375007852079	-8.690874501834376
0.5	0.1	10	12.819733791527655	12.745665409262754	10.90522934125074	10.926700379944032	6.571739074876254	5.777133216483351	5.97988198133857	3.7178224338748187	4.047395452682428	2.5319442296931207	4.230781392774828	2.092344888649624	2.6980563297345643	3.9976606395008893	1.9384237393545316	1.7650620126607155	0.4966725856947889	1.3756049079463768	2.6885794425420375	3.890411623199787	4.7809746837461535	11.584113379937689	22.84158341397729	28.31481228729625	24.303012093957413	24.168016789427178	18.323566046052505	16.97298550243837	16.322592178236157	14.95136718681927	12.561422906295332	10.09942956104607	9.753981420255956	8.349728203068802	5.877480400858465	3.8874998929615927	4.438496051683336	0.7057655105870193	4.9094704851135464	2.7648290697461064	3.1594373822222614	2.457614562622352	-0.9771465428807247	1.5338741636346178	1.3082101647785596	1.6139366625040683	0.8663742191658503
0.3	0.1	10	5.508048697714479	8.795867239382787	7.792225974861083	7.014363727988787	6.174726081647279	4.507944879205354	4.713824261722888	5.667048389634406	3.232013080483611	-0.32722270982039703	2.0166140919612943	-0.07409393552989307	-2.710901385202545	0.7123730972263402	0.7042353732847513	2.496147481914985	8.701811938349056	9.321155751544481	7.982379865567545	5.470586931190812	6.99352163461376	2.6446841909453678	3.15713351702313	3.3985042564133874	1.1968230688699144	2.00298286183277	1.166040637647992	0.5704932380071828	1.5572976583024563	-0.5607574748628537	-1.06832478502864	1.4367062621936704	1.8860334528786993	0.9204503046030794	0.0074381834586674245	2.78158088658134	2.694342576370282	3.5598734700458525	4.629916610264193	3.7591478734954613	2.1003058395003222	2.497024660558184	1.0097508760816005	3.5837449960668657	1.9141117346372614	1.024421508865581	0.06671997350568404
0.1	0.4	20	-10.085737708905764	-10.317740042205982	-9.873837187363744	-10.575714350673751	-2.9395718220136224	4.125153824928773	10.509838846441038	13.461116017305944	8.414295454241305	10.450111164572984	3.7362486578710694	1.142492900008751	3.998247786982162	1.1617405298722474	-1.692312279620598	-1.3844404283570704	-3.305245693349299	-1.473732812512253	-3.4426013465187566	-6.9787861601375365	-7.667660696688387	-5.183327952626755	2.4848354573756524	10.362552063923136	7.213412370620716	3.83103324249506	1.1719356980598619	0.24263359473856383	-1.7006458482099767	-3.2575189188037434	-7.260530837803277	-6.710231270713292	-4.6267520810238985	-5.0108165471384005	-4.304298949132768	-5.343820516602426	-6.669458525641115	-8.342170341669398	-5.703022220830698	-5.943703277224268	-5.927194576268706	-4.887185536811241	-5.626780824513309	-2.9362990072454416	0.48953492210925376	-4.21160806401992	-4.651480303803265
0.5	0.4	10	-11.383448286226983	-11.381252185027243	-11.379056007761088	-11.376859796650027	-11.374663282627651	-11.372468134675799	-11.370264294447718	-11.368110413025402	-11.365678002376871	-11.364710685701333	-11.356655789442492	-11.377571076909195	-11.3056379081287	-10.343176404635171	11.676498773859748	8.584065451749339	7.772642566165008	5.741381858927532	6.693260940225372	2.380246007560828	3.11688131673937	4.364107819431474	1.2479423710926838	0.18585973198560524	1.1285203207864534	0.9660770231764495	0.5064640466016463	-0.10562258986329454	-1.6403611835128835	-1.6638839484431642	0.7139856964568629	-1.8699142137884266	-1.4471127949020932	-1.7146107796903216	-0.8931222373282637	-2.8754690947726793	-1.1062444950268073	-0.6880341305420359	-2.0845553306284543	0.4160414061496738	-0.2718937974120337	-0.9949990692887951	0.6630122176138222	-0.25995632642228017	-2.421923811982147	-2.788336764057288	-3.6935836880083635
0.1	0.2	10	1.44945148173667	0.6605345868513197	0.7163165983876247	4.522814641104702	19.069241793305345	33.016752207809105	34.99401088320347	31.698728650162565	28.308846509740277	21.0379490825715	20.139933144345676	18.91343102849308	15.158390198312901	16.60537272925609	8.781228400723553	7.655848194931259	7.367896674281258	5.320935706822322	4.292381945623077	4.117120352441674	4.369605013255466	3.9096622954208584	3.464895891360687	-1.1793684424262842	3.171941449778398	2.400005170191463	3.2353143162532483	2.2289940925495237	6.100963020314111	9.970423181142696	8.580064143903915	9.202373935681504	7.461266489398028	7.257188710748331	4.949721389203972	4.551202876361916	2.295658381488071	3.046973959535201	3.0122136256859804	0.14559729832586044	3.1141924765162585	1.954563956781712	1.2978255770043567	0.7314367998099875	-0.31955013569377577	-0.24093945761818958	0.2610465619699731
0.3	0.4	10	0.8568753151931752	0.5085962778611801	-2.452679670283885	-4.116064537645332	-5.8381541757850535	-3.7076672401799335	-4.6089095064481285	-5.644383664644614	-6.088009256966497	-6.084840703267716	-6.170465879473525	-6.399488135177005	-9.044158571655174	-7.682697733709787	13.206429262832323	30.21775494838785	35.517613028486444	32.73733267589296	28.689056824753585	26.263323006469868	17.884579124535136	12.115423604526839	8.141545911939275	5.650717749042684	4.691236014339395	1.0323710646099293	1.0442954730003677	-1.1219854993448664	-1.5279883232490192	-2.3674374224862937	-2.052844497806017	-4.762876701844775	-0.8536671827137745	-4.0642038795353415	-4.7423023279836904	-3.219600175786944	-7.807638521619875	-4.219539321774079	-7.4066765467892495	-7.117829567280509	-5.689133875382989	-8.618230864183118	-7.525714545994472	-8.835328649354508	-5.5422352028114545	-6.312486474602139	-5.732172642181766
0.3	0.2	20	-2.647586560740317	-2.4621309175397705	-2.4853486489598318	-2.198367567977467	-1.7496928477383058	-1.6847187195339366	-0.33672075733027995	-3.156104628924046	-2.3167752120237033	-0.13665796988789936	-1.076462542275479	4.137403649464751	23.697512985689862	30.189727367213592	31.244321394196767	29.038935643194627	21.78560396157078	17.017042030223756	14.532494460892785	8.81389832265113	7.556024110191672	5.788352006064109	2.257513540476335	2.2343375746487304	0.05633367668668754	-0.16373566903282466	0.9016876473980915	-2.28893005668046	0.46208714719610455	8.16074551734189	7.691295579551863	4.837927100329072	6.077332512504057	4.724472673422369	3.4254189639933337	2.7159156161765026	1.3535205475326073	0.17071980005806253	-0.045494708753036406	0.7786738025106814	-1.2335714684749952	1.2684050374335207	0.521188019005308	0.5596463621171353	-0.8986462042515448	-1.0740168620791657	-3.2395184464871267
0.7	0.1	10	12.77415098927268	10.235166861076909	10.443837731771488	5.603944458968531	4.657370345535696	5.122391122727969	4.4300990919400824	4.73058079858815	2.42319901191636	1.7588576839403451	2.3118545056070303	0.6293290457052123	1.091806845606751	1.3615386289702869	2.659467688777948	13.028378965305798	13.2934797043421	9.388316739306845	10.577616234579189	8.30210098555402	3.7486364401139696	4.110646146340422	3.5227284822092244	2.4112764679958403	1.7291239799798284	0.7559171417722084	0.7268595706360053	2.0326261299402795	-0.21834928168773615	2.740566912744754	3.375101583808906	3.1219415744210224	4.068086524162055	4.709898765716826	2.9892700217467016	-0.4484809751622869	0.06490158064708851	3.298037586547494	3.3871195011782866	1.8263622083897815	3.988712056659324	1.576569259195562	2.038877293862541	3.3562066283413543	4.006154476778079	0.5043191725563894	2.537929403156941
0.1	0.1	20	-2.1738441928290957	-0.9532869180735251	-1.3447913311876931	0.607995495606314	0.6250730247366931	4.996467961532655	12.973877869137748	10.838383975262065	8.81881852017943	9.114690749979708	10.453496967452384	7.773623005223609	3.9738959353647516	1.9749439965247682	2.477329090881991	3.5875593340784064	0.2637415375330292	1.2310621191693585	-1.4046699150452202	1.2289371421222697	0.7066367915142564	1.5557334602051576	-0.540949809528918	2.540987422769824	1.032009002570323	0.9283677229576561	-0.7387706989691925	-2.465767492347368	-0.9501700936465234	-1.612553773895213	0.40253426844331486	-2.793875766380012	-0.15933664241336132	-3.4124410867869575	-0.4434453311268918	0.8581337676174279	0.7524978509931977	-0.01574033804550723	0.6311430174544022	0.9865102894076223	-0.8189761029181	-0.3451066488056185	-0.083498485810928	-1.228028878360636	1.1213251815945426	-0.78401013943847	-1.7683818711757269
0.7	0.2	10	5.797950956647544	3.788034186651572	0.38613455670495966	0.5231315265911398	3.4932214279530918	0.38509879140759296	2.4262197160734544	0.7854106662756948	0.18342685830688765	-0.6100541796203025	-0.13319381580662792	-1.313995701193079	-2.073981142233352	-2.9662533239750797	-2.122046632301222	-2.98014927437322	-2.7359502228760313	-5.06933290312174	-3.285239969620809	-1.5355403458642964	-1.048833716110174	-3.2746370085709344	-2.936321109746542	-2.433925004720791	-0.6966081494871581	-4.91378389911484	-1.373945260693489	-2.612603810225867	-4.232942347429406	1.7424183109549567	17.248219608293518	21.603657037018472	20.076068323949706	17.644681477162656	13.722879291297758	11.216104499081158	6.7370059080497064	8.439094580152812	4.5625720031888015	3.7305589568332813	1.5812108551280524	0.5316179547588256	-0.8362958162981613	0.937768529063483	-0.5090409418074877	-0.31015077523714396	-2.5511805965829275
0.1	0.4	20	-4.560391195556875	-6.153077319279724	-8.859599166562742	-8.007155508654176	-5.604279580672326	-5.5151763757861545	-6.589946137479817	-5.261155096213532	-4.996481289441622	-4.323238542123747	-4.22798460822246	-4.145488178563728	-5.222728671240027	-4.374318105341626	-4.669540900808482	-6.547422950172759	-5.87935044550553	-5.668269213772142	-4.850347378727694	-6.059424642662815	-5.591918376498157	-4.861795278111696	-5.362209427347146	-4.642137664140048	-6.744372869492786	-4.876962103970644	-5.457634811179236	2.4780966822703974	4.199138234015944	7.0666539873822884	0.9702638377018218	1.6964769870482073	0.912995087274993	-4.392878399723816	-4.602043622179146	-3.286542179110512	-2.5046626178521123	-2.6670060337959782	-2.7957070989545336	-3.124147766257849	-1.536268992393797	-5.928225830371293	-6.223593289147349	-4.5724905890026015	-6.099375052090831	-5.539181854245644	-3.832504745165245
0.7	0.1	20	-2.4409243673898686	-1.132809420961486	0.2735610769715393	2.937523837237734	3.4658566843100793	1.2727468763496361	-0.13345548353835213	0.41785411853866705	0.30664518661551554	5.331686259768155	12.62981401150314	13.406348753634344	10.606820709467222	9.148123901715781	8.705363600392442	9.415577470116347	8.337224249045967	4.468058100282839	4.735208894532015	4.20511093258499	3.692827243077012	2.353953960019915	2.031366041988523	1.4261306008391443	1.1826150006094025	1.6152221607585524	1.403350835715301	-0.7189520944586754	3.0372925120292784	0.573992926989316	0.9727497555148155	0.505630850508691	0.6300109095311335	0.5420530666557752	2.45990117370496	0.6895125039636234	1.0291553773259459	4.968659708016386	5.5642321322430455	5.880496017098984	4.053515026922881	7.120849945041645	5.55887197452148	4.877766889973213	0.9592070173139327	0.3141612585500333	0.9221906206506638
0.5	0.4	20	46.88301475196853	49.17632610814613	49.10771158699123	38.802847241230964	35.34850660762131	24.765502324053756	23.705384427747774	33.25044559539746	32.14928226594095	26.199513358868842	28.748854920666993	55.49857508595383	63.913185157769405	56.08520712830385	51.532594055102564	43.860253430138016	35.230810383146036	26.211741035914827	24.644048722098802	17.60940380661284	17.615949436047032	11.33180081942816	9.035663340981358	9.816854937980867	7.975367687445644	5.73637088175089	2.7579101994064956	4.2918736741148855	4.089099499395179	2.2317391167927525	2.5531808747118596	3.111910381860227	-0.13966390496860726	0.2610317820438155	1.5608988998103115	1.4272620988330615	1.069383169998165	4.168910970305831	0.45111592691134916	-0.7944454508499952	-0.3408510170764494	2.4770322615182323	-0.2788336359845154	0.6120473723647706	-1.6577995819036353	-1.495079648678832	-0.45331612254933873
0.5	0.2	20	-3.210197920397299	-2.929629569252114	-3.799785546873892	-8.067121158720138	-9.492498925554528	-7.7358921144380695	-6.3479306833657745	-0.4486819281686145	9.07568910864051	11.856541673933272	9.634252006684221	5.5548681089676535	4.3671721006645825	-0.8403417727898841	0.1954088985134419	-2.340040100006327	-5.351158830209169	-5.911541599728093	-5.224732287753593	-6.496845236254089	-7.541732764876954	-7.046366966576159	-5.83639726803834	-8.825170750347269	-6.844831595793238	-1.5956103565929212	5.655455189220575	10.446838418543742	7.96000572824407	9.347982323247997	1.2403231516050006	0.1473777423230409	-1.113108718240138	-5.759529784232122	-6.19220211885624	-4.5756364642808265	-4.907690234524555	-6.640870197832562	-8.246422204767509	-9.773348413298649	-10.220835028182819	-9.220294186829047	-9.056163091002084	-9.007518160279908	-10.193347447486403	-7.579709767096695	-8.05414363968524
0.5	0.2	10	5.846009953940687	7.462747290379561	5.4165780952105145	2.106886685965197	3.1567573970552374	3.0919758091559615	1.5594587312605626	2.185541708962141	2.2658872500565295	6.4230424582452805	22.225865897253662	17.788880169724308	19.509401407420505	14.28445766165028	12.960106710684553	19.12490345561754	19.27266144888808	22.920039103240327	21.523681864982052	21.075657458843487	18.30888128086228	12.409142264952138	12.82008049308094	14.992728038867789	12.135259184922852	7.477339196366817	7.30398999706258	6.033526695871419	1.8339467843734738	1.5195606175316847	1.8890438435666788	0.09214569134758221	1.5131247624884416	1.6814424062674043	1.8644674421249618	1.6596090313255658	2.07090644768169	5.172026129994567	3.746349259710364	3.4465908095858353	1.041777630987017	1.6748565214691489	0.6319812240819367	2.103911397723632	1.2187207846514063	-0.3812600914087163	-1.3901189988964298
0.1	0.1	10	4.1395449373750175	13.270053433850766	24.757420944833743	26.31475671659714	25.565752803724312	21.050117917663915	16.37117737592094	14.077120250254982	7.002231949848877	6.15970873409287	3.3691401630609086	6.3149449006937814	6.17799953388743	3.689307406604403	2.2768750361013197	4.346547737226576	1.1444712095198817	1.1596356818521087	-1.619415052228124	1.120929577893726	-0.4230365408161987	-2.4816181138092475	-1.3635625208472106	4.812250870070265	20.4612412480235	20.138790348234618	39.062541720043455	54.88830810151083	45.233937613989625	42.17475999550824	35.86983479845816	29.445034141871336	20.59579729088806	14.504348821984696	14.80445427554216	10.033628590863671	9.280349247964693	23.00642153874095	25.617973626179545	25.416392018957257	45.502447588608064	56.14714246107437	57.26634074200402	51.46590413384345	47.24465374349792	33.98864997022011	37.199140768576314
0.1	0.4	10	-0.11933155828282338	-3.425575127280627	-0.9191558178671713	-1.6481036916202996	-2.7674599272754428	-2.796443720909487	-1.9213626906390466	-2.810548655376177	-3.4725918234308892	-2.7726033344659164	-2.885353387187841	-2.667427170573074	-0.6962601635633838	-2.3735977400510038	-2.3628209097842507	-2.1186961355049334	-3.2891054846979877	-2.3125105895821356	1.2842147164875755	7.85023813337806	5.927690253552022	3.1255934770949203	1.9833415280583324	1.5500799158830638	1.049180105116644	0.1430413494148901	-0.11200622443336172	-0.004333349360720717	-2.777070348118343	-1.5855931289668987	-1.7532926731347978	-3.38412402066977	-2.4862092387264383	-2.4936900496328107	-4.2992176318632005	-2.769213890181163	-3.893163081086552	1.0172045257958793	-1.4541916438700007	-2.7936026591540006	-3.7791211399665237	-0.41847091671367664	-3.256395418062624	-5.251281437388112	-5.74326920564582	-4.525317526715238	-0.8593168768970685
0.3	0.4	20	0.49431148776020706	1.5694209063691176	-16.877795003398642	-16.600641219942347	-17.39685080053192	-19.6473139335419	-18.320092670605188	-19.994655741864364	-19.5408746236754	-20.910722715001477	-17.744535524387345	-19.160884681218576	-16.61407506995021	-17.79698829783087	-15.923525640618521	-10.95996795280245	-11.549199303176245	-11.563540980575931	-13.796543321788928	-13.887309689807473	-14.340263017767853	-11.468924347111237	-8.608758781591622	-10.372290017926	-13.844373903928702	-16.96008285778338	-17.183705614154675	-14.195153593187044	-14.986566936687659	-11.226580173606653	-17.341710029581886	-15.626361008618636	-13.967050353842986	-10.171671153157433	-10.80371965051607	-6.399161714499314	-10.527968986826018	-11.100939677659687	-12.9011848674358	-12.732387508660103	-16.311720221223972	-15.864482927950673	-16.083574140480355	-12.772159467049264	-15.62925698518299	-16.427002063733525	-14.489164894378924
0.1	0.2	20	14.902759606868532	9.100285731153669	10.423461024583116	7.329443852771963	4.715366543927196	1.7499550602609162	3.8258627994723895	2.442598649344948	2.4494108415836067	2.1510339373862344	3.492560153602497	3.2752081746552335	4.534147856981598	2.1925548525834984	4.350772093864055	3.7563551688015266	0.3780135741238393	2.881237791416236	2.8589092786877757	3.5471281035112128	5.139982288512076	2.1847755025794804	1.3759280448082478	3.299306075357599	1.811187934872887	1.7436005722018386	0.6103504900595613	0.18580477533182815	1.3508998027237844	2.782398288820513	3.4125498841073387	3.646591576854604	2.21801834045948	2.5670226056406023	1.352814748957151	1.5453170427340304	-2.8650934837183417	2.1471851758795033	-1.5844924905962898	-1.483307597044913	-3.0740157086132633	0.7963910741126181	1.7638795353728014	2.530725385633133	1.7970609815213585	5.155596682034762	2.629689697383835
0.7	0.2	20	-14.608828557007644	-12.582049244912099	-15.721674497337915	-14.680001225849296	-15.992275378140206	-16.658547344048667	-16.83419918799355	-16.61709824537612	-16.399960307132638	-15.77069655272362	-21.72387512656031	-18.045340444375423	-17.12866110323092	-20.21923202741072	-19.728384593677344	-21.237915513384362	-17.12619719002084	-7.870275909532943	-4.5556574806088115	-4.667652330002465	-2.6637071236669705	-4.460994483971945	-5.14355755465515	-2.0133658419148404	17.287135951695234	24.905529856919657	19.393153476393017	14.219143845925458	11.082522826771616	14.801403791321363	17.736048424184006	11.550677922244162	3.3472003908322563	-1.5008365707892963	-2.8205324892736776	-7.571835400989254	-9.261728229389998	-12.114463201849869	-13.973127373008026	-14.333224541803489	-15.47565015239206	-15.89425163073922	-17.15870681285231	-17.152188350043815	-19.324308705674962	-18.941093406657956	-19.574217664123914
0.5	0.1	20	-0.4122572077344362	1.345369784841477	0.6378321933836038	1.1146200898468468	1.587322435973718	2.1437933488119043	7.649903728527907	31.340982822467797	46.56957446987448	46.15090903408661	50.0148736719523	45.088816145319456	35.074914681414626	29.12437003344142	24.18421869227446	20.402422897776244	14.005835084272327	10.739044329768689	28.32985751010911	49.411621320184665	53.7892031070121	43.04745499328105	35.346747699659176	30.497487552666197	43.192108175838655	63.274906844227644	62.713901762631494	63.42112691644972	55.20955492790873	46.94017858740189	40.25352107908533	30.742933561047654	22.794233489946723	21.013262904422522	15.069129509503494	13.440695271504662	7.227024319168873	8.345499219448996	6.1588248284420395	4.818972061943992	1.7546172620767244	5.259571071533873	4.395382664506908	3.112750233386514	3.6491397554107614	1.9212369184467502	4.077444926859467
0.3	0.1	20	-14.693498772792267	-16.479821906041106	-20.248336010429092	-17.77751331865886	-20.08919185141788	-20.39335524710428	-21.573878784480254	-22.617615881532004	-23.046679047900977	-21.42715257841291	-22.070057952320735	-20.840865572231102	-21.4092342454092	-22.234823678406457	-23.381946283735846	-23.66401927106889	-20.00847642341632	-22.46096961079585	-22.322930299376374	-21.752354206034518	-22.2623992200698	-24.8419173334406	-23.319510850253295	-22.880986066532873	-19.53641203302149	-21.161202083874308	-21.774933562055377	-24.176554422176878	-20.712255226427896	-22.379025393574953	-23.99907423549075	-23.46713341216754	-24.848353393625807	-22.953546153569448	-23.065982975396977	-22.869308828199188	-22.008206370322018	-25.64921285596303	-26.23935706348876	-26.61338800312263	-25.28445223729164	-27.18538552851652	-25.624385343394575	-23.037441189473025	-23.740483335066912	-23.772157206291467	-23.16764372805291
0.9	0.2	10	1.8740321892060852	1.4381540799158206	3.2851206114569482	0.12044399937859573	1.8790552570558834	-0.5461123854308241	0.6568669507275935	-0.955491043319121	1.3657826938915996	0.13248631144997702	0.702891760572582	0.3108975940272227	-0.5104613000225111	-0.11002814740464295	0.29498361724624367	0.1898364803837005	0.0992168023727018	-0.22837780960403897	1.2281999174213123	0.7826957238804404	1.7567076555284853	0.015301232170616075	-0.9501084756583502	-1.2628140601600517	0.03736168054000366	2.246002964647767	1.7892409971454288	12.30853789189693	24.6613244659787	24.420879809714343	22.221456447666448	32.8957501356907	38.37451388062224	37.7500116190375	32.57381681038853	27.754035840053625	21.66827089341612	15.863406167696995	18.00887448999208	12.911811647176334	9.698912429488638	7.659358031768624	11.851141531392534	16.883753801438587	15.786432939117772	13.687701538294016	11.415812223233067
0.9	0.1	20	-8.688831456863323	-11.562827975867192	-9.79119229573826	-8.16739684930301	-9.136739739938413	-7.871540779834291	5.517792500933467	2.4620609094650803	-0.791402465727284	-0.5028865273759067	-0.9749124652543131	-4.207643664741429	-6.130841081295003	-7.212747299665519	-9.51284309496359	-10.494115909177433	-9.066542265217606	-10.355299296479057	-8.001776997444615	-9.623799720377676	-10.176100899532498	-8.785677610737533	-9.757673721275633	-10.169607603340241	-10.729480242518317	-11.648202767985904	-8.241720094211907	-8.494566279197262	-10.719565199300748	-10.406684070240708	-7.9658754345157305	-9.090748027105516	-9.942529713268662	-8.781746731182292	-10.047849262880206	-9.951436038826799	-9.959059613219814	-10.450951248344929	-10.198971861017219	-10.315667516002451	-11.616797780875944	-10.90918485639091	-11.269544762965538	-10.83630565548441	-9.23675763456756	-10.622723599261276	-9.592015749283828
0.7	0.1	10	-10.848269425770518	-9.09705990960796	-10.475737280735165	-7.52966240935582	-8.74912411687228	-8.520245755930034	-8.294943452475465	-9.531154396186007	-3.436766271030045	8.36818408122885	11.374060422239747	12.180427086233056	11.641953811745541	8.528377735971407	4.7039248406082095	-0.15532280998770887	0.5287347312998563	-1.2751024635289419	-1.000578925860225	-4.898225872557674	-5.212234151506198	-6.620648132563737	-6.2229562883016065	-8.98967235383611	-4.493873027942108	-3.366406246556725	0.08815768686080361	11.7948255355812	12.537786791723914	8.673298487063878	7.190237013664412	3.3925494031611265	10.521354966873854	29.760352804943853	38.676004109793425	43.88558740010724	37.955833735851414	35.4401923323468	26.363693541956575	22.074484661400266	18.115923815932387	13.503317366781463	9.033494547688282	5.80789717126579	2.9550672568954113	2.54033814784081	-0.14307749445621099
0.3	0.2	10	-4.02329517649212	-5.8451442323845075	-4.951321842893851	-6.812947383641662	-5.006504642984085	-6.6789739491793565	-3.800735302348258	-6.345298812160838	-6.196259445129675	-5.845685625197852	-3.3224584426283137	-4.460935221090931	-6.093778858942022	-5.1070467524337655	-6.476325094021927	-4.602940283129698	-3.1940075747322787	-5.70222949468026	-7.728450204966094	-6.066931768053243	-5.535208861401468	8.818299183924832	10.408257116198332	6.629083289520576	4.732063611626657	1.7684273746664445	0.89095228846789	0.3046599231108189	-1.1602292815401185	-2.6423428464957937	0.9602568639865439	-3.1652701197434467	-3.7014701308545135	-2.676479419859046	-3.0640155728674365	-4.46222872967212	-5.848569087883131	7.109579003718345	22.177061280027846	21.954513363955872	22.181129453909907	19.095804929188706	13.144814608452041	8.55895305203012	3.7189599886265015	3.5973229652479155	1.5809033398763255
0.5	0.1	10	52.754108240119635	46.50203762192639	40.064726243989554	32.24344874821746	29.858540546832522	25.790880561603032	24.789332132510957	19.92948897461038	18.927948941915005	25.34174935850369	29.01158309030106	33.01419019794205	38.730491286521776	37.82178925951679	32.8695503090617	29.507685222094295	24.594619700536285	24.994644115140204	30.24708356525261	32.297021966777415	28.59393101347475	22.498509350523626	18.40919969868792	17.02353480983527	11.832341196298756	10.100572610552177	7.926423187928364	4.574487071757076	2.532327933594612	2.451201652489207	1.3008418537560011	1.446602611814388	1.6647958820769801	6.1121667643033355	4.331049466120046	8.026498082950113	3.8932780955148374	3.4141104758470497	4.371185949311613	1.5137310406303612	1.3896426077918171	5.027830914934452	4.0683401835400055	3.323009016636206	2.907472498348433	2.368423880243025	-1.2828605859314557
0.1	0.1	10									-18.886958376102193	-18.88480980958957	-18.88266106180485	-18.880512235092525	-18.87836333058501	-18.876214348245426	-18.874065288061555	-18.871916150022432	-18.86976693411816	-18.867617640338036	-18.865468268671826	-18.863318819109338	-18.861169291639623	-18.85901968625302	-18.856870002938482	-18.854720241685964	-18.85257040248508	-18.850420485325227	-18.848270490196537	-18.846120417087764	-18.843970265989384	-18.841820036890304	-18.839669729780518	-18.837519344649564	-18.835368881486826	-18.833218340282297	-18.83106772102512	-18.828917023705205	-18.826766248311994	-18.82461539483494	-18.822464463264154	-18.82031345358845	-18.818162365798152	-18.816011199882478	-18.813859955828594	-18.811708633647086	-18.809557233182577	-18.807405755383673	-18.805254194062034
0.3	0.2	10	6.4179477410430295	4.995104299794367	5.205602124245413	5.051237656061275	5.0416590447899345	6.691162977636228	3.4546875523015252	0.4957714653164391	3.095146896161758	-0.5263689853635238	2.120661210443437	2.4129993499382607	-0.35492454440657895	2.601446190240287	1.6022274140604278	0.6723260169975038	1.0406860463496201	0.36175663531456514	3.3314003549296256	1.1620995242421088	1.0871166625880893	5.030011631380855	4.433957582786505	0.636838315816064	-3.205225369730769	3.281191850254679	-0.4048496548443641	-1.240964288010721	-2.860805861517374	4.790408523172189	5.236051419946481	12.693207922319619	10.79804667244511	10.375803082936688	5.6694231718491075	3.2057751502032907	2.4350216968462437	7.396210354085632	3.0079458162168375	4.960546708343124	-0.6267671906523624	2.0278722987120172	1.723605413379282	-0.5443115427433689	0.9819946512325952	2.848626669010221	-0.27735092413846907
0.7	0.2	10	5.151920648050275	1.1636978226492474	2.216380579803314	3.0144716730947643	2.1305491415426836	4.196606518469347	-0.48297649652432817	-2.4304592522257753	3.5953271177792807	1.7912747207138224	-2.8282643079047016	2.0762132377366758	2.743402842186999	-3.055314849743379	1.328665761056289	3.743393713485112	5.7698743735112465	8.011759888677982	5.442436897653199	4.4218770204603235	7.645383838327469	6.594107122647241	4.641763708104579	7.126976737366942	5.0912515957772015	8.95821997874074	5.007481317869306	-0.3031759415367965	4.873769199351912	3.9649886912451144	0.6716611763929521	2.621715649270394	0.28520059410528376	-3.0236584302347502	-3.072958857515948	-3.9190869703348676	2.474575036163195	-0.3851908688184942	1.3473910855809468	0.8219235564105052	1.9209021896152105	7.138667532515328	15.983275201591326	13.744855272946808	11.154281846627558	11.761760936356833	17.814072042959896
0.9	0.4	10	-8.886878569416101	-10.900086082018623	-10.980341639501535	-11.06512377676395	-11.994880799176117	-12.771511981271386	-12.463262980408501	-14.578818578174513	-9.827006069401454	-9.716001519264035	-11.658254014511416	-10.056568664417314	-15.102927593512801	-14.128394355528291	-13.588496227864288	-14.492492868859305	-16.78879875865148	-12.970666895664452	-14.012604950041206	-13.536609948413195	-16.486071859893627	-13.597540401297746	-16.65548705373454	-18.233238797865425	-13.323340661878104	-14.036920804689476	-12.712715576506517	-15.038440201288887	-13.778649682292595	-14.178442292481211	-12.418890037445266	-14.536696307115866	-12.923136877425716	-16.155632714611976	-13.735902649388725	-13.816031849778687	-14.189055302685542	-15.640472098685366	-16.87762947787537	-15.390396259789535	-12.501717149599889	-11.688819888708002	-15.102867612691707	-13.545726467820227	-13.487432002398037	-11.232815111828796	-15.068917354317792
0.3	0.2	20	2.66015103394159	-1.0991738083012947	-0.5470945724491685	-2.665979680561689	-0.48336619208084564	2.831932451781947	-3.0506866823858667	1.0579667810942475	2.723203517686903	1.8585128684276562	0.18359737414123956	0.05580102720631075	-0.7545420319325942	-2.061564221526851	-4.014979825708394	-1.1985554805503966	2.4458461985236752	-1.3875214361508963	2.0303450270531957	16.508620497488124	21.72755899798402	17.99613719529443	19.799107902317907	14.583338951273285	10.760386749978318	8.084174558157185	8.742105429745061	5.569398986306911	6.702268995497354	3.290609224755096	5.383742716470362	1.8599782538780438	2.7626868311922284	-0.8440765513991533	0.5642680467626828	0.8605788139150441	4.664669605589518	-1.2293588273651572	-0.21187361816108385	0.14100937503909705	4.5700804995409126	2.7743710553311	8.29290585596827	17.316032336608842	11.574566130076223	12.156135216466472	10.819468452404946
0.7	0.1	20	9.626539534720132	2.8190996931599823	5.55591143505856	5.516346959749393	0.6527858797872064	2.856103043282472	-0.012552478396120392	-1.9046587213783148	1.580476411102289	1.7188262620374548	-1.8020596682593197	-2.2164742117877907	-1.7717825072378162	-2.2562028316858225	1.0016920046772508	-0.5825462958882301	-0.8680558426601337	-1.8067565743811507	-1.331995850083974	0.41013858719316865	-3.4469276398623734	-1.977548000350799	-4.362683484783398	-0.16206304341294597	-2.147171115195622	-2.1720064910896877	-3.5552342553807605	-0.8947310018526569	0.3011156937370316	1.658241380619737	-2.657614838957853	-0.5296978930257747	-2.7074472982784847	-1.2703505221299558	-4.109355833596707	-2.953827929547675	-1.5020837991718032	-3.7406368189295236	-4.731401090166983	-2.8982130237850505	-3.2663032839848327	-3.2023182658686498	-2.970045325104582	1.1226866159131283	-3.177073352039139	-4.008176935564281	-2.8595556847425563
0.1	0.4	10	-12.491824111818294	-13.487018720880851	-10.708037904725908	-7.106804928846941	-7.690719270357455	-10.805838657200333	-9.775709065858935	-13.454482438540511	-11.309938820055084	-11.140888632412942	-11.281099688785217	-1.6599901638494892	7.584657085545086	6.374816619465104	6.571873912335452	2.8360587413944884	1.2493127787000518	-4.309551233374492	0.8750187546772068	-2.1150525832592457	-3.745458114219641	-10.12626614420197	-9.625769521703827	-8.909358541114239	-10.523505447936083	-6.291122479565068	-10.341180217532044	-11.629218101441564	-8.942064120466041	-9.575503123227803	-10.221300007523725	-14.63144361607836	-12.471894479804016	-10.341044784249439	-9.311702988558192	-14.160269013495354	-11.25238272861679	-8.930574316221469	-10.687876826501572	-12.799946993416155	-10.579487361419302	-9.3951358230612	-8.4532301815733	-8.500715835427705	-11.45407054519061	-7.852049815172808	-12.820886140484586
0.3	0.1	20	0.3950206324193033	5.077465920955227	5.409309959488919	3.941231844326209	4.532048501881643	2.106206276164917	3.45946442699573	4.216409427056496	0.1051305293149234	1.4510093989343709	-0.3076132036184305	4.270837328152968	2.789199121990567	2.9252709680348232	-0.20682009427281933	2.42684710346947	4.080835073841186	3.8117586091077786	-3.435031891540598	2.46269952263105	5.090366869756924	0.5985817423576485	1.1443210586652999	3.503281530710435	-0.21115589967569548	0.22367168651724967	-0.5675561446490232	1.4290169813230023	1.1839566316117978	3.0931351417971342	5.23557463516828	5.2663741980599035	1.872922896418931	2.792411500041629	2.497607091793453	-0.9148022754536331	0.1288651174975204	-1.466228440737659	1.6177441967795545	-0.6697743502889768	-0.7272440049873694	4.669873545731619	-0.026863433586134633	2.9480924302950804	1.6217994733084655	5.839485972271827	-1.3379568881962705
0.5	0.2	10	-4.714476179224025	0.046718235267849906	0.1347559704998531	6.180088524473685	16.207983081463492	30.07846243385188	26.1320145858128	25.533721662247988	26.13587996959018	38.68359326014226	35.91091141290485	43.100901899339604	45.46418495506386	44.98856140684724	46.040057178206354	45.49207907169908	45.347648113296515	48.25479880711357	52.96004785961367	48.36898379191416	55.30544662607316	58.54755877219	52.05500188848404	47.316879625126674	48.81010939533256	47.797175270230625	53.77349147006896	54.517169598913384	48.88603595006333	40.29306783838551	52.364337897935584	48.26828311091336	46.620435094711965	38.7724089607391	42.48126928048235	43.14965989417037	52.78820238621127	39.234479256505026	47.83185651742632	41.70263926951803	44.54470737871429	44.57132972159775	41.249372143480215	51.641090523507515	41.237010920715676	34.537006314006646	45.8178619831462
0.5	0.1	10	24.222056684687345	32.23695051153559	32.2554404991898	33.50529667513555	30.141809812840044	16.70586791998594	17.825881236409813	9.49561049470411	7.788084869546474	8.170084661266468	5.028575132591203	1.7549794263024152	-1.2981185097908288	-2.378575272654323	-0.8208697012535628	-1.876102185516575	-1.5126364005367803	-3.396734186168503	-2.477679763653601	-2.623530139486987	-5.3242641689233015	-5.568316415969292	-3.028656516492383	0.004251826026202998	-1.146325107354806	-4.52572311562354	-1.5844386555679693	-2.1109567314278967	1.4789808923926868	0.4510532059114505	4.1890182686181445	14.187001023743207	17.25155574450708	17.59359048921516	6.854312809796208	5.748733054917671	9.838454076973555	15.922997871944755	10.875808100068042	8.237405184557755	7.884651157746396	6.3801080334580424	2.214665283839815	3.9405945715610384	0.086825989049502	0.6425738622635224	-0.1147621393855971
0.7	0.1	10	-0.3968871049239011	3.1531607880410784	0.07543396842515637	0.37462020077300995	3.698295664628742	0.10591538234830811	-0.4607930277887018	-0.7250779962281326	0.2066465630486567	2.9360639433228135	-0.8351255532507054	-1.0240033656622733	1.979805233840767	-1.363493050920813	1.7387517216260964	0.29511710186094486	-3.8708472094435082	-0.4007844831339531	0.5304193472032175	-2.0939308051185086	0.4776626805909068	-0.4056025480222294	1.1105261020878174	3.6942477938807423	1.0846646235587283	1.9410869512086224	-0.6047222756214223	1.8212696575268703	0.647571749852335	2.1613576076161136	-0.9176564482630996	-1.8011563097685186	1.1474441234154007	0.865556952941219	-1.8331345502458753	0.3069050344490263	0.749742109237256	3.1387758850682514	2.9290353318677758	0.4039012413139895	0.0015518651782864268	0.8646908228933441	-0.9869711893091511	-0.29961063746982397	-1.8322230373738027	-0.17390450353678943	-1.9964121014791796
0.9	0.2	20	-2.5001085361349373	-3.0501564688078	-5.556344012392071	-4.673817511401148	-4.269129070154035	-1.743382385887129	-3.785977487751361	-4.60702236334121	-0.6787796794616412	10.520702190366602	18.236291523051896	17.316218096205404	15.057780706145852	7.244841836603776	2.6321576449296256	6.660729221748088	2.1939357111164703	-0.32858418876515216	4.00878387343737	1.864522744335492	-2.9458955326558227	2.18728066899204	7.86837517776749	12.649907895693175	4.133309040466438	5.075929685222672	4.964420281777821	2.072204304500781	1.700514220819727	-0.4979566240415334	3.5259678342992036	1.5391950032175572	-1.5106827192644028	-2.9767199745323465	-2.0898650298174877	-4.037412670388184	-2.1870418248543695	-1.1645082775644102	-1.7169916538306706	-1.1499599349108793	0.619105165865685	4.827612492286015	2.006618281221268	0.5994234152056546	1.2038176316056273	-1.4776114757365768	-4.839553190992695
0.5	0.1	20	-1.65705392365639	-4.251313788772696	-4.392900769575098	-4.098262255142836	-4.219996598108805	-5.937318140789848	-6.168747189540464	-5.917575777205738	-7.400130706132475	-3.3551242498674965	1.158958802518935	8.99806276066428	9.799618182815806	8.355408317465226	11.170215072141517	7.222606471561502	6.698382906154297	3.533330971873129	7.364667916086919	3.162738574982317	-0.3704274014150961	0.9654325363342231	-3.3582834341299623	-2.0359756536117217	-2.477701008115595	-6.1329333801168575	-3.371681139809083	-6.925288981003727	-5.613435853503386	-6.6686598451347745	-3.3919095075701238	-3.063434411535779	-6.054344283844441	-4.226668299921501	-3.972378957879849	-4.936888014361404	-3.89840157628037	-3.6878615176996687	-3.5785733547481726	-6.099212613372468	-3.6138007355767456	-4.332754270462565	-6.860132152583815	-5.879094317155597	-5.217677310343537	-4.70548282687765	-6.588842897548048
0.7	0.1	10	-4.64266131843666	-4.818782384530469	-4.783294200810382	-2.2249242285141655	-2.826397069987287	-4.521130109437798	-4.627129320653515	-3.8703142995481787	-2.777684165562891	-4.881931966778231	-1.2998525120504336	-3.760007548882278	-6.920392642900341	-4.878719912900378	-4.26969712418123	-4.767192622717069	-5.5017925337540685	-7.070260524225708	-4.717302625078465	-4.21851518570042	-0.996443199636337	-7.433882223679021	-4.418175604416693	-2.932383284164594	-3.073798055770312	-3.5037297563064467	-2.9987238741977826	-3.846656991210579	-2.5934752410525315	-2.8295122182779995	-4.1445754967604405	-4.039486032156462	-0.8535610802609401	-0.23887852399416865	-2.1705025997511633	2.80193719930627	9.01851542396643	16.973235453862653	11.597157260263995	10.93663385063466	15.125942238897458	13.97348755331247	5.797477901863516	4.1925192308299515	3.110471032330162	3.081923078360127	3.5901050563733357
0.7	0.4	20	3.65533971040822	2.2795518313000533	-2.785012487963659	8.600817735926721	12.565365498053762	14.567190581345809	12.751079738969931	6.2414003806629745	2.1644320736361236	2.0950054052367895	3.302759776836802	2.0274452465516246	5.192096069746719	2.81439526959715	5.051012274999562	0.893596717825754	2.1108787325502947	2.200571656958963	1.9332563235403954	1.9848064682610085	1.6948011606492468	1.3472845137618386	0.07444349473414391	-0.6807233241847852	2.7759225035485633	-1.5516353242389327	7.059612150391284	15.265936850163683	11.468074488249695	9.84686130891194	8.369090403055253	10.388431517384664	7.130694668000495	2.3116668664039475	5.016436247536258	3.863956051153292	1.6155623152731975	-1.0550672203299136	2.0661817990194864	2.5066941800551836	1.9220317547601153	3.4625616931774834	2.650355456258798	1.0419242789976817	1.1674472921175685	0.46627715641912193	-0.582894513553442
0.3	0.4	10	-0.49477496752903694	0.7719159138292371	0.22545062650181258	-2.249743703679825	-1.7030111617289112	1.5224997436784182	-0.5782953189265374	3.097229881697811	4.029902081575011	-1.7115272386331473	-1.157851906574602	3.576713877686683	14.722176660377801	19.65042927980154	15.581980743417564	14.475096551255962	13.101959849270816	8.133712813007168	3.422316020109405	6.535418602374842	5.9415255786996	10.945792175676093	17.046212415143856	14.729906821667736	9.35890537278783	8.361228166205802	4.285300073594107	3.9271093082954094	5.629509690429246	4.213527535428502	1.6536543271815187	1.6266527294546602	3.824906155765416	9.975052189535631	20.457159903631933	15.001936029541088	20.550643982703768	13.620855705261448	11.003417035382405	5.653884765641409	7.989001886261065	7.6782565659051665	7.968856051661436	6.209816351209221	-0.3024332092598465	6.52074191196967	2.2564458900369235
0.1	0.1	20	-1.1585188490420348	-3.4092363420234157	-2.708509843962516	3.710715554822893	3.686169591622062	6.332324106048849	6.5153655486683215	2.656795763467538	1.986796129440564	6.062889814122683	8.252639400674333	6.868558769258894	4.703398727152828	6.116355538569528	-1.9968625427607156	1.4683390787509838	-0.7372731233819252	-2.586402152768577	1.0271708652283875	2.1065988140742897	4.167794810533054	-3.1367229982190112	-1.2015489415298815	-2.1666837112836186	-0.23854216317090593	0.8905510429158907	-1.0595973249753268	2.4233045789442462	-0.8567975970679926	-2.9547893546546025	-2.088735646895409	-2.080983098705431	0.2759610580324159	-1.2161951747053363	1.3090683311316935	-2.7257538329041724	-0.7562464677557639	3.5811504307712303	2.6864650546254483	1.114447489612771	-0.5828930566142159	2.2835606568090805	1.1623714714321194	0.5178390887243856	2.4156638482715875	1.2497405501201007	0.6000620804042596
0.1	0.2	10	17.061666193246065	16.704112662321215	15.246695756300849	8.558615633560809	10.959841741550186	5.337589890647125	8.519379012144881	5.480600060109207	4.485361949899067	2.6024480373525716	0.03734913282134933	0.2815379945102805	2.9970703449378817	1.0626963549592077	1.3229190102814101	8.337258727038588	24.740020521210937	20.471052576316094	24.110198049774674	24.385945128174583	15.003097646424497	10.939166327010405	7.99794027164927	6.27721985918188	2.847582305456786	9.469620526397993	3.0260022956306134	7.022538335520505	1.6425751456060578	3.2594884316213335	6.825374647453213	1.4155190582294637	-0.28998497464427686	-0.21684956901346553	0.6846633128121269	0.3935091721909494	-1.6489727859959222	-0.2399504647646742	0.08109150407934784	1.6261943722966272	0.31292397148314244	0.5526795135758427	2.6815533485918337	2.1682198741486385	-0.2759293903004769	1.7459534268208472	2.29854481035588
0.1	0.2	20	16.53071382778971	13.771281188515013	10.552794975030915	7.077479127841885	6.378190748559982	6.544240206158866	4.407600131611453	5.533910806042712	2.005534173266792	1.1287595594601907	4.636617455663043	1.9669371329975363	1.9383332336296046	-0.40983187980070834	4.534947682295236	3.3116012162204918	9.509646906884958	2.0478116199979937	3.8631360724469364	2.445591351798827	5.166917878560488	-0.03044364817055012	6.506387031557468	0.9877649655521079	5.074997860001588	-1.6678997486588445	0.8311261604276083	1.1506010454252724	-0.24656739602685906	0.4224570216056822	-5.344905362152152	-1.0471544942235989	5.793089141110043	0.27634661969664087	3.2869484070766735	-2.0013221095129285	-1.262479394150347	-2.3009785403563816	0.4582894208023536	-1.7747463020562444	0.41660029940218024	2.183282045539517	2.4246942820556896	-2.0897289548490665	1.0991123781379457	2.6796328195083916	0.5408423456561753
0.5	0.4	20	0.897476697637055	4.2238558361708725	3.9905019417813863	-0.7630181866767529	-0.37111207777559674	0.44566953938623577	0.25995256221983265	1.0063335341685766	2.0413746465670544	0.797253226417002	2.5893405831350753	2.9505474643601017	3.5976094737463056	0.7482525615586324	1.1086359458995192	0.9758515929107414	2.4087864304077593	2.3290556805186133	1.4924753574007168	2.5912467905820558	2.908517916862805	-1.2862058423339482	-0.25853290884416236	1.118128324764018	2.7922113725097786	-1.2848995864692165	6.413665950870384	1.3146250160560795	-1.9611103063837563	-1.9010277328304719	-1.1271489295333845	0.004457908256267018	5.397443216179563	1.7623699074612054	4.349610747492757	4.415118505768649	5.24971957941139	0.7919164282399231	2.106934456474174	4.906032083441059	-1.1140068971645407	2.821040726612412	0.3400024242278059	-0.006796381421016129	-1.2951469619527618	4.624443410335316	0.5313513554232419
0.1	0.4	20	1.5821459772224404	2.333022883928386	0.930842988794808	0.37136842378427914	-1.5667511083224	-0.29571024448311434	1.3668799485390668	4.246512645970659	2.5503953207056274	2.2218735046287694	-0.045179268515971316	-0.43520071422230977	-0.09628610838168683	-1.4498488235665903	0.884888659703158	-1.6585377794202394	3.4227595963514865	-1.8990038845092112	6.053269931518495	9.508989920427686	2.270832096815985	4.597639368665854	1.480114626781008	5.877481103189703	6.608934445561848	12.191688673754316	22.300252914610383	24.64814464845093	27.4976423697764	29.078042886147706	27.10660808303691	21.95263117109399	18.069673457827	19.9579073607799	17.680069068262775	14.473176559814513	13.73137013823409	12.094621595702149	11.501908805101321	11.459267440990912	9.055597882240518	5.660616414976046	8.134952226410535	2.2006175471820484	5.359098735641952	3.225475051945299	3.852209222978205
0.3	0.1	10	2.8450876389100515	2.1070833522405596	0.9932197573744137	1.7604689851074848	-1.4274557076518395	2.824132832810543	0.6548457765973641	1.4693102318866806	2.8116617032229314	3.0075613037478934	4.46349342676087	2.171809005668351	3.03238095382439	9.53252943912009	5.165999696579075	5.705418967565542	7.370858493371756	6.064491177803649	3.5651236408797082	2.2079732855585803	-0.03707846260070724	1.34546046204858	2.3912889177875876	2.665446884113287	3.4212196582686154	0.9941752334259721	2.597696902278864	3.940502624790863	4.378686255172951	3.4646450582654644	1.2626731935935958	3.7843321925409157	1.8545504523434033	1.1561503801269044	2.33983415815114	0.8149439720508092	5.141133561876366	-0.489110058710013	-0.5127798449109129	0.446988633910097	4.4145194306276245	-0.8953956374982628	0.036263016402894976	0.1460095120491136	13.013847217246866	20.620130398208072	23.948443611086194
0.3	0.4	20	0.4351234412817213	0.43348305026143485	5.169893096728744	3.313192169229943	1.3018633029360007	0.12546182634689806	0.042809938968874306	0.43296913301290374	5.8456921211291775	-2.0462014501603445	2.3497968034882657	2.524040023539678	1.6980010352695327	-0.04145515320563753	2.1707526294192867	-0.12204542797132412	4.3916531199406155	0.8300352357798584	8.784774562453391	13.994706766653115	16.283401435314474	8.682673239983243	12.33740344994481	10.133040581869553	9.252266360715355	14.780625641184892	4.745436343309899	2.390611610094467	2.8592685868808942	5.0761246479729305	1.9562343719798267	-1.5431290859338045	2.5174396372375067	0.6378366177260197	0.7393119298057158	-0.26040322763120827	0.07006984401971295	4.364386822098654	-2.7131083916793983	-4.584093147119801	-2.5818018286283593	-0.6782047111180685	10.055491622144606	16.381562264609833	13.376910520425982	10.946962367496097	10.926157787561786
[truncated: 254 more columns]
