# Supplementary material for: Graded recruitment of pupil-linked neuromodulation by parametric stimulation of the vagus nerve
Source: Nat Commun. 2021 Mar 9;12:1539. doi: 10.1038/s41467-021-21730-2 (PMC7943774; doi:10.1038/s41467-021-21730-2)
Supplement: Supplementary file 4 — Source Data [file 41467_2021_21730_MOESM4_ESM.zip › source_data/figure_4C.csv]

	amplitude	width	rate	calcium_c
0	0.3	0.2	20	52.08310526294265
1	0.1	0.4	10	19.369155709339612
2	0.1	0.2	10	1.5568925055457683
3	0.3	0.1	10	0.877228806491865
4	0.5	0.4	10	32.09773022143259
5	0.1	0.1	10	1.6333460697737676
6	0.9	0.2	10	36.208721871362116
7	0.5	0.1	20	26.803688590240768
8	0.5	0.4	20	55.22233914903484
9	0.3	0.4	10	56.640103321924386
10	0.5	0.1	10	17.931244121624715
11	0.3	0.2	10	19.67780896636418
12	0.1	0.4	20	4.801726914984627
13	0.1	0.2	20	-4.603734662184872
14	0.3	0.1	20	16.161390626526927
15	0.7	0.1	10	30.784445362622282
16	0.1	0.1	20	-9.771260657234862
17	0.9	0.1	20	33.21800030415863
18	0.5	0.2	10	25.029860383760447
19	0.1	0.2	10	-8.94707922753318
20	0.7	0.2	10	36.42331914603822
21	0.5	0.4	20	21.180586440739432
22	0.5	0.2	10	10.326577843277382
23	0.1	0.4	20	33.04202980371069
24	0.1	0.1	10	8.162445256301787
25	0.3	0.1	20	28.222530159318573
26	0.7	0.4	20	43.089776701825016
27	0.9	0.4	10	49.2185537785706
28	0.3	0.2	10	29.711094199321668
29	0.1	0.4	10	47.766352102988776
30	0.3	0.1	10	34.00104703982797
31	0.9	0.4	20	35.89729238731499
32	0.5	0.4	10	54.44608983901698
33	0.9	0.2	10	57.243770613619574
34	0.1	0.2	20	28.63189613195499
35	0.3	0.4	10	34.31956092828309
36	0.7	0.2	20	37.47356732027373
37	0.7	0.1	10	33.34084945553825
38	0.3	0.4	20	19.662197940717377
39	0.9	0.1	20	27.8250808379752
40	0.9	0.1	10	28.898619842463344
41	0.5	0.1	10	21.18240884042641
42	0.5	0.1	20	29.911858394665717
43	0.1	0.1	20	-2.7393362008929794
44	0.1	0.2	20	-0.8797456382037545
45	0.1	0.4	20	3.1752654051871874
46	0.3	0.1	10	-5.027448359840074
47	0.3	0.4	20	33.14665211509065
48	0.1	0.4	10	17.50524167038433
49	0.7	0.1	10	50.36771293119423
50	0.7	0.2	10	37.21252434516411
51	0.7	0.4	10	45.540646887574304
52	0.9	0.2	20	54.702214136549074
53	0.3	0.2	10	32.133800606450556
54	0.1	0.1	10	9.13764925033822
55	0.5	0.4	10	41.86040242050859
56	0.1	0.2	10	-4.177376533727599
57	0.5	0.1	10	24.5220003393029
58	0.9	0.2	10	33.33013732157304
59	0.5	0.4	20	37.71511800054239
60	0.5	0.1	20	31.96336302453611
61	0.7	0.2	20	25.349881807603147
62	0.3	0.1	20	27.292551900403172
63	0.1	0.1	20	0.5049725390801054
64	0.3	0.4	20	35.49141525615335
65	0.9	0.1	10	24.543065725469052
66	0.5	0.4	20	34.698840207609564
67	0.9	0.2	20	41.32053143147008
68	0.9	0.2	10	32.992537302032154
69	0.3	0.4	10	30.345839026064123
70	0.5	0.1	10	34.59510728288632
71	0.3	0.1	10	23.047854823294223
72	0.3	0.2	20	41.60620874747754
73	0.3	0.2	10	51.56029143663518
74	0.1	0.2	20	48.319591466070264
75	0.5	0.4	10	35.75931398647305
76	0.9	0.4	10	46.8595102544233
77	0.7	0.2	10	39.11020102855586
78	0.7	0.1	10	34.63494605928141
79	0.7	0.1	20	34.345476810703374
80	0.5	0.1	20	33.35413771564511
81	0.7	0.2	20	32.53242230307335
82	0.1	0.4	20	19.90948599595442
83	0.3	0.1	20	29.10274220543831
84	0.1	0.1	20	-8.914911816907438
85	0.5	0.2	10	24.25071745652739
86	0.7	0.4	10	27.457407696423793
87	0.1	0.1	10	-5.744428597646564
88	0.5	0.2	20	23.871947859453904
89	0.1	0.4	10	13.822840551767909
90	0.5	0.1	20	52.612718482044095
91	0.9	0.1	10	41.53985946612585
92	0.9	0.2	10	72.5925730803216
93	0.7	0.1	10	15.876555813281785
94	0.3	0.4	20	51.88799083833155
95	0.5	0.2	20	51.618899959873644
96	0.3	0.2	20	-12.935643618218206
97	0.1	0.1	20	3.9091863082279152
98	0.5	0.2	10	64.30940977584078
99	0.1	0.2	10	-3.406264566893931
100	0.9	0.2	20	60.433426082711534
101	0.7	0.2	20	76.94863817295466
102	0.3	0.4	10	-4.201944403072119
103	0.1	0.4	10	-6.911599925435228
104	0.7	0.4	20	63.09668797058586
105	0.9	0.1	20	63.406639723728794
106	0.3	0.1	20	-8.680974773833036
107	0.1	0.1	10	-16.120730360507395
108	0.7	0.4	10	52.05415366595983
109	0.9	0.4	10	65.59813680267348
110	0.3	0.1	10	17.541410180853983
111	0.1	0.2	20	-11.826472688651013
112	0.1	0.4	20	-10.024171121374904
113	0.5	0.1	10	-10.456590238749406
114	0.7	0.1	20	9.948157873658523
115	0.3	0.2	10	7.6210265984730885
116	0.5	0.4	20	57.202587349048045
117	0.5	0.4	10	32.52467508111124
118	0.5	0.2	10	72.33604604393669
119	0.3	0.2	10	47.541417488694755
120	0.1	0.2	20	57.172910109546606
121	0.3	0.2	20	14.274500015494189
122	0.7	0.1	20	41.79810774203037
123	0.7	0.4	10	71.17883434526694
124	0.1	0.4	10	-1.8435509618652919
125	0.3	0.1	10	30.269560430198457
126	0.5	0.4	20	58.09996655032077
127	0.1	0.1	20	1.980183748565544
128	0.3	0.4	10	17.515103179177284
129	0.7	0.2	20	37.40245693738344
130	0.5	0.1	20	17.064338780089717
131	0.1	0.2	10	34.09112832188343
132	0.1	0.4	20	17.020272954536047
133	0.7	0.1	20	18.698506442922906
134	0.5	0.1	10	-3.3541177500485384
135	0.7	0.4	20	33.93550829743208
136	0.5	0.4	10	56.29905622798501
137	0.9	0.4	20	59.82984358208323
138	0.7	0.2	10	35.30930962654192
139	0.1	0.1	10	-7.074991420024173
140	0.7	0.1	10	24.680671423102105
141	0.7	0.1	10	46.97648603038684
142	0.3	0.4	20	35.28977787000377
143	0.5	0.2	20	46.43616708683327
144	0.9	0.4	10	51.86816914929114
145	0.3	0.1	20	6.9692523331791705
146	0.7	0.4	10	51.55720698480818
147	0.1	0.4	10	-9.262759156594477
148	0.7	0.1	20	34.616159902669736
149	0.7	0.4	20	71.39271727709273
150	0.3	0.1	20	16.07822287791835
151	0.5	0.1	20	42.08152747177342
152	0.7	0.1	20	35.252982973709244
153	0.9	0.4	20	68.58708757896352
154	0.1	0.2	10	10.520443489824947
155	0.5	0.1	10	-6.54084604625901
156	0.9	0.4	10	24.554379349874953
157	0.3	0.2	10	-8.903693276893527
158	0.7	0.2	20	42.20216219219239
159	0.7	0.2	10	73.09253128001332
160	0.1	0.1	20	-6.697598905731005
161	0.1	0.4	20	-10.25050596937838
162	0.3	0.4	20	62.7502454314877
163	0.1	0.1	10	52.86727201765089
164	0.5	0.2	10	45.10228003392943
165	0.3	0.1	10	-11.642089707309822
166	0.9	0.2	20	48.90151403968068
167	0.3	0.4	10	67.7510449375216
168	0.7	0.2	10	22.777183260390355
169	0.5	0.4	10	63.89182680282419
170	0.5	0.2	20	45.33234030027335
171	0.7	0.1	10	34.5413944431733
172	0.5	0.4	20	58.02326382209805
173	0.1	0.2	20	11.655305303370785
174	0.3	0.2	20	57.25447483878554
175	0.7	0.1	10	73.60775555343588
176	0.1	0.4	10	71.85504184019634
177	0.5	0.1	10	40.18539431372821
178	0.7	0.2	20	63.18263757442514
179	0.5	0.1	20	63.69326349734715
180	0.1	0.1	20	-3.604327463064763
181	0.9	0.4	20	77.40794146673703
182	0.9	0.2	20	73.75512889730226
183	0.3	0.4	10	55.982834317335964
184	0.7	0.2	10	78.65453119546333
185	0.7	0.4	10	78.45763416728116
186	0.1	0.2	20	2.686192630104985
187	0.1	0.1	10	6.353797232147875
188	0.3	0.1	10	-3.3409892246638004
189	0.7	0.1	10	38.17284811232517
190	0.3	0.2	20	13.89998100901475
191	0.3	0.1	20	2.9103931220365347
192	0.5	0.2	20	47.51171991654621
193	0.1	0.4	20	-1.2995279927689305
194	0.7	0.1	20	65.7228764740849
195	0.1	0.2	10	-3.2143367987632514
196	0.3	0.2	10	74.55196432288085
197	0.3	0.2	20	52.458135285257924
198	0.5	0.2	10	78.17708776736696
199	0.7	0.1	20	58.73975640977034
200	0.1	0.2	20	-0.5539081110705877
201	0.7	0.1	20	46.24610181460006
202	0.7	0.1	10	48.80947753404365
203	0.9	0.2	20	68.76091261907241
204	0.1	0.4	20	-5.603643069151728
205	0.5	0.1	20	14.77721438143075
206	0.9	0.4	10	68.25319395165121
207	0.7	0.1	10	48.354271383620144
208	0.3	0.4	20	42.66505172053511
209	0.3	0.2	10	26.125822473105362
210	0.3	0.1	20	-8.095441870729399
211	0.1	0.1	10	-1.1381609390431233
212	0.5	0.2	20	65.22226363436185
213	0.3	0.4	10	28.642464630839328
214	0.1	0.4	10	-8.850648909110589
215	0.7	0.2	10	34.65863232002621
216	0.9	0.2	10	41.15117864596006
217	0.1	0.1	20	26.576492409360338
218	0.5	0.4	20	48.490643903614846
219	0.5	0.4	10	44.19720038278328
220	0.7	0.4	10	62.17885079599903
221	0.1	0.2	10	12.432686888905417
222	0.7	0.4	20	56.25179549021328
223	0.9	0.2	10	42.95947247284585
224	0.1	0.4	10	-9.687579940792745
225	0.3	0.1	20	2.448313934510054
226	0.1	0.1	20	-6.753748823737521
227	0.1	0.2	20	-5.187715986789865
228	0.3	0.2	10	48.39377726411382
229	0.7	0.1	20	37.654322158789824
230	0.1	0.1	10	-0.030732112445233994
231	0.7	0.1	20	52.94484662222936
232	0.3	0.2	20	7.033344134712021
233	0.1	0.2	10	-10.612251913445157
234	0.5	0.2	10	43.67349769937343
235	0.5	0.1	10	9.525492738477624
236	0.3	0.1	10	6.2749668514109285
237	0.1	0.4	20	-4.9650380181257585
238	0.5	0.4	10	40.937353978577754
239	0.1	0.2	10	16.17949890144872
240	0.3	0.4	10	39.094546166251675
241	0.3	0.2	20	1.57296201672641
242	0.7	0.1	10	25.48480657013068
243	0.1	0.1	20	-2.8609793618786217
244	0.7	0.2	10	45.54484384739358
245	0.1	0.4	20	-0.16836274788686634
246	0.7	0.1	20	39.07293364397169
247	0.5	0.4	20	76.05562051060878
248	0.5	0.2	20	37.92515673952757
249	0.5	0.2	10	56.4720936841152
250	0.1	0.1	10	1.2246111216365176
251	0.1	0.4	10	25.97343608939193
252	0.3	0.4	20	48.3064092699594
253	0.1	0.2	20	-6.1652030329044205
254	0.7	0.2	20	56.62194591522942
255	0.5	0.1	20	2.2820920680826964
256	0.3	0.1	20	3.550074248423078
257	0.9	0.2	10	61.43243645822516
258	0.9	0.1	20	33.65232616338421
259	0.7	0.1	10	39.09836270542933
260	0.3	0.2	10	2.8828270293056395
261	0.5	0.1	10	12.774036442635929
262	0.1	0.1	10	-2.839946152974015
263	0.3	0.2	10	14.896857587297559
264	0.7	0.2	10	24.942511793593777
265	0.9	0.4	10	68.52996753811293
266	0.3	0.2	20	3.146134229581321e-06
267	0.7	0.1	20	23.300707745182628
268	0.1	0.4	10	-6.702275868858804
269	0.3	0.1	20	-4.316509859866019
270	0.5	0.2	10	9.385138507841074
271	0.5	0.1	10	-1.5611464196540865
272	0.7	0.1	10	3.4154882377430162
273	0.9	0.2	20	34.825806825169394
274	0.5	0.1	20	-3.080960086543425
275	0.7	0.1	10	0.2923044900316736
276	0.7	0.4	20	49.28684189708816
277	0.3	0.4	10	16.18258359464453
278	0.1	0.1	20	-3.57027419190607
279	0.1	0.2	10	-4.389755980628176
280	0.1	0.2	20	11.328424532901405
281	0.5	0.4	20	32.43681063621429
282	0.1	0.4	20	-3.365605737340263
283	0.3	0.1	10	-1.8008832754824748
284	0.3	0.4	20	16.488380499091345
