# Supplementary material for: Graded recruitment of pupil-linked neuromodulation by parametric stimulation of the vagus nerve
Source: Nat Commun. 2021 Mar 9;12:1539. doi: 10.1038/s41467-021-21730-2 (PMC7943774; doi:10.1038/s41467-021-21730-2)
Supplement: Supplementary file 4 — Source Data [file 41467_2021_21730_MOESM4_ESM.zip › source_data/figure_S1C.csv]

	subj_idx	session	width	amplitude_norm
0	V1N2	1a	0.1	0.9621646552236311
1	V1N2	1a	0.2	0.978934101742974
2	V1N2	1a	0.4	0.9789567473469538
3	V1N2	1a	0.8	0.9850936670977355
4	V2N1	11a	0.1	0.9284004477176964
5	V2N1	11a	0.2	0.9730652270931233
6	V2N1	11a	0.4	0.9833110725567563
7	V2N1	11a	0.8	0.9891011359445189
8	V2N1	2a	0.1	0.9677281379029387
9	V2N1	2a	0.2	0.977303204981455
10	V2N1	2a	0.4	0.9840234508085288
11	V2N1	2a	0.8	0.9891963549871036
12	V2N1	3a	0.1	0.9738685779678804
13	V2N1	3a	0.2	0.98619996009544
14	V2N1	3a	0.4	0.9895822025471229
15	V2N1	3a	0.8	0.9876010784315498
16	V2N1	4a	0.1	0.9658314461944506
17	V2N1	4a	0.2	0.9755943687811272
18	V2N1	4a	0.4	0.9822115921727608
19	V2N1	4a	0.8	0.9851324829163216
20	V2N1	5a	0.1	0.9753469098977245
21	V2N1	5a	0.2	0.9852742648277718
22	V2N1	5a	0.4	0.9909901259352736
23	V2N1	5a	0.8	0.9893638720222191
24	V2N2	11a	0.1	0.911827796030553
25	V2N2	11a	0.2	0.9729115154566783
26	V2N2	11a	0.4	0.9891219013247385
27	V2N2	11a	0.8	0.9913143789471888
28	V2N2	2a	0.1	0.9648516221153163
29	V2N2	2a	0.2	0.974664079461078
30	V2N2	2a	0.4	0.9751158142963784
31	V2N2	2a	0.8	0.9839349986554542
32	V2N2	3a	0.1	0.9655251608405622
33	V2N2	3a	0.2	0.9736583447555259
34	V2N2	3a	0.4	0.9802899226738501
35	V2N2	3a	0.8	0.9852071215555275
36	V2N2	4a	0.1	0.9679098408839372
37	V2N2	4a	0.2	0.9796546609804085
38	V2N2	4a	0.4	0.9842873092794908
39	V2N2	4a	0.8	0.9888893019905012
40	V2N2	5a	0.1	0.9587276571863302
41	V2N2	5a	0.2	0.9705679590570285
42	V2N2	5a	0.4	0.9802692152821469
43	V2N2	5a	0.8	0.9793832330620476
44	V2N2	6a	0.1	0.966577438104934
45	V2N2	6a	0.2	0.9765435407592508
46	V2N2	6a	0.4	0.9860861317009305
47	V2N2	6a	0.8	0.9857361192251038
48	V2N5	2a	0.1	0.9604346246884717
49	V2N5	2a	0.2	0.9729163434262414
50	V2N5	2a	0.4	0.9779673778731831
51	V2N5	2a	0.8	0.9864921271501463
52	V2N5	3a	0.1	0.9572439865989417
53	V2N5	3a	0.2	0.9761206435672588
54	V2N5	3a	0.4	0.9824093194462787
55	V2N5	3a	0.8	0.9805562912926968
56	V2N5	4a	0.1	0.9553977918107788
57	V2N5	4a	0.2	0.9750514533386485
58	V2N5	4a	0.4	0.9765664426035815
59	V2N5	4a	0.8	0.9850527218220524
60	V2N5	5a	0.1	0.9498222810358844
61	V2N5	5a	0.2	0.9714971902196933
62	V2N5	5a	0.4	0.9759187018147485
63	V2N5	5a	0.8	0.9824720402464676
64	V4N5	2a	0.1	0.9541123296583088
65	V4N5	2a	0.2	0.9700982840406229
66	V4N5	2a	0.4	0.9777066906261535
67	V4N5	2a	0.8	0.9855262686232297
68	V4N6	1a	0.1	0.9263933123590574
69	V4N6	1a	0.2	0.9717497478694044
70	V4N6	1a	0.4	0.9899851588961035
71	V4N6	1a	0.8	0.9939180479245323
72	V4N6	2a	0.1	0.9723813899266441
73	V4N6	2a	0.2	0.981916166825998
74	V4N6	2a	0.4	0.9883369329093112
75	V4N6	2a	0.8	0.9907484356417644
76	V5N1	1a	0.1	0.9003508628809374
77	V5N1	1a	0.2	0.9540210041575329
78	V5N1	1a	0.4	0.9785144954135858
79	V5N1	1a	0.8	0.9639776529149433
80	V5N1	2a	0.1	0.9668727755282513
81	V5N1	2a	0.2	0.9779314227311712
82	V5N1	2a	0.4	0.9880857725786008
83	V5N1	2a	0.8	0.9839808028335502
84	V5N1	3a	0.1	0.9285604309916362
85	V5N1	3a	0.2	0.9624719564952547
86	V5N1	3a	0.4	0.9756543064261188
87	V5N1	3a	0.8	0.9855587083923795
88	V5N1	4a	0.1	0.9704123279564193
89	V5N1	4a	0.2	0.9781954013775674
90	V5N1	4a	0.4	0.9885604466062579
91	V5N1	4a	0.8	0.9866662735585375
92	V5N1	5a	0.1	0.9396931938673433
93	V5N1	5a	0.2	0.9728909783743984
94	V5N1	5a	0.4	0.9772989767542009
95	V5N1	5a	0.8	0.982308535130364
96	V5N1	7a	0.1	0.9589515813453997
97	V5N1	7a	0.2	0.974761597840723
98	V5N1	7a	0.4	0.9822199532367485
99	V5N1	7a	0.8	0.9875614797097274
100	V5N1	8a	0.1	0.9541298915734366
101	V5N1	8a	0.2	0.9764634568080922
102	V5N1	8a	0.4	0.9846587729139176
103	V5N1	8a	0.8	0.9842185934794611
104	V5N1	9a	0.1	0.953300976108583
105	V5N1	9a	0.2	0.9805834928300057
106	V5N1	9a	0.4	0.9864609720837769
107	V5N1	9a	0.8	0.9866024447025746
108	V5N2	1a	0.1	0.8961469174750032
109	V5N2	1a	0.2	0.9509176903325547
110	V5N2	1a	0.4	0.973267590725438
111	V5N2	1a	0.8	0.9787276887473514
112	V5N2	4a	0.1	0.963015756942612
113	V5N2	4a	0.2	0.9872365034914409
114	V5N2	4a	0.4	0.9904750459061508
115	V5N2	4a	0.8	0.9940664595936387
116	V5N2	6a	0.1	0.9731642402433295
117	V5N2	6a	0.2	0.9807345931796523
118	V5N2	6a	0.4	0.9926706319144482
119	V5N2	6a	0.8	0.9888753518285057
120	V5N2	7a	0.1	0.9625511853341211
121	V5N2	7a	0.2	0.9743015515966295
122	V5N2	7a	0.4	0.9773143316146503
123	V5N2	7a	0.8	0.9852098060519306
124	V5N2	8a	0.1	0.9505213431453023
125	V5N2	8a	0.2	0.9680317134951198
126	V5N2	8a	0.4	0.9733510664771973
127	V5N2	8a	0.8	0.9876968353269964
128	V5N2	9a	0.1	0.9620716614269216
129	V5N2	9a	0.2	0.9723705732630133
130	V5N2	9a	0.4	0.9748807465429931
131	V5N2	9a	0.8	0.9840894594397018
132	V5N3	1a	0.1	0.9705843316658309
133	V5N3	1a	0.2	0.984294536974259
134	V5N3	1a	0.4	0.9870588445043933
135	V5N3	1a	0.8	0.9872553401659239
136	V5N3	2a	0.1	0.9179345957473747
137	V5N3	2a	0.2	0.9647235325388654
138	V5N3	2a	0.4	0.9843876513161451
139	V5N3	2a	0.8	0.9911032090907111
140	V5N3	3a	0.1	0.9042625455213663
141	V5N3	3a	0.2	0.9690270559698522
142	V5N3	3a	0.4	0.9871922837819322
143	V5N3	3a	0.8	0.989316980843698
144	V5N3	5a	0.1	0.9625036205234386
145	V5N3	5a	0.2	0.9867590162044624
146	V5N3	5a	0.4	0.9911824438664396
147	V5N3	5a	0.8	0.9908895573689666
148	V5N3	6a	0.1	0.9570692023043416
149	V5N3	6a	0.2	0.9824664526609531
150	V5N3	6a	0.4	0.9875594371997202
151	V5N3	6a	0.8	0.9926476346333681
152	V5N3	7a	0.1	0.9660490491441528
153	V5N3	7a	0.2	0.9730696981468115
154	V5N3	7a	0.4	0.9863608920303368
155	V5N3	7a	0.8	0.9825008437025841
156	V5N3	8a	0.1	0.9688193720546898
157	V5N3	8a	0.2	0.9760698411661912
158	V5N3	8a	0.4	0.9871250622839074
159	V5N3	8a	0.8	0.9891887773467427
160	V5N4	1a	0.1	0.9359058795853771
161	V5N4	1a	0.2	0.9721259297664088
162	V5N4	1a	0.4	0.9771493334404212
163	V5N4	1a	0.8	0.9858920593168372
164	V5N4	2a	0.1	0.9509881971866995
165	V5N4	2a	0.2	0.9728513314934762
166	V5N4	2a	0.4	0.9882050762548547
167	V5N4	2a	0.8	0.9890803198245708
168	V5N4	3a	0.1	0.9528140909261584
169	V5N4	3a	0.2	0.9774420720795195
170	V5N4	3a	0.4	0.9913203119664052
171	V5N4	3a	0.8	0.9825769310068623
172	V5N4	6a	0.1	0.9343332669042164
173	V5N4	6a	0.2	0.9693130550562372
174	V5N4	6a	0.4	0.9716372760846886
175	V5N4	6a	0.8	0.9781040964079518
176	V5N4	7a	0.1	0.9180487912675159
177	V5N4	7a	0.2	0.9422516211589641
178	V5N4	7a	0.4	0.9422273257025113
179	V5N4	7a	0.8	0.9390962404792487
180	VDT2	14a	0.1	0.9726669148493896
181	VDT2	14a	0.2	0.9786237941933377
182	VDT2	14a	0.4	0.9872154483146243
183	VDT2	14a	0.8	0.9888417946545444
184	VDT2	15a	0.1	0.9492922802019573
185	VDT2	15a	0.2	0.9636609816214183
186	VDT2	15a	0.4	0.9744047904379401
187	VDT2	15a	0.8	0.973642233393586
188	VDT3	10a	0.1	0.9550289402770921
189	VDT3	10a	0.2	0.9700185468927683
190	VDT3	10a	0.4	0.9759083396116046
191	VDT3	10a	0.8	0.9818052846221207
192	VDT3	11a	0.1	0.9625966998558934
193	VDT3	11a	0.2	0.9688074262451288
194	VDT3	11a	0.4	0.9847088136062002
195	VDT3	11a	0.8	0.9839662917442792
196	VDT4	1a	0.1	0.9723973019285842
197	VDT4	1a	0.2	0.9764710430007335
198	VDT4	1a	0.4	0.9869388893639254
199	VDT4	1a	0.8	0.9928663784426516
200	VDT4	2a	0.1	0.9552260556991711
201	VDT4	2a	0.2	0.9778098407858856
202	VDT4	2a	0.4	0.9874042890282501
203	VDT4	2a	0.8	0.9928876870689346
204	VDT4	3a	0.1	0.9654791264449877
205	VDT4	3a	0.2	0.9833536906113627
206	VDT4	3a	0.4	0.9871012265605493
207	VDT4	3a	0.8	0.9851421870758621
208	VDT4	4a	0.1	0.9083871921849654
209	VDT4	4a	0.2	0.9713943316422314
210	VDT4	4a	0.4	0.9803320535749909
211	VDT4	4a	0.8	0.9912372820092165
212	VDT4	5a	0.1	0.9567693952383558
213	VDT4	5a	0.2	0.9728435660982445
214	VDT4	5a	0.4	0.9800199294784254
215	VDT4	5a	0.8	0.9872374082314271
216	VDT4	6a	0.1	0.9171337514799099
217	VDT4	6a	0.2	0.9737009771068889
218	VDT4	6a	0.4	0.9912695787539781
219	VDT4	6a	0.8	0.9887126690641002
220	VDT4	7a	0.1	0.9316303368301276
221	VDT4	7a	0.2	0.9765862448584474
222	VDT4	7a	0.4	0.988371300517796
223	VDT4	7a	0.8	0.9940904254133772
224	VDT4	8a	0.1	0.9664136932254863
225	VDT4	8a	0.2	0.9801600991645683
226	VDT4	8a	0.4	0.9843860953440768
227	VDT4	8a	0.8	0.989496367141206
228	VDT5	1a	0.1	0.9704638386069654
229	VDT5	1a	0.2	0.9832910847727147
230	VDT5	1a	0.4	0.9862586775369311
231	VDT5	1a	0.8	0.9936862789238013
232	VDT5	2a	0.1	0.9251342848184102
233	VDT5	2a	0.2	0.9711334259740364
234	VDT5	2a	0.4	0.9911322429757394
235	VDT5	2a	0.8	0.9914010449681196
236	VDT5	3a	0.1	0.9709231029113093
237	VDT5	3a	0.2	0.9788771707571636
238	VDT5	3a	0.4	0.9809240706927352
239	VDT5	3a	0.8	0.9857596800282664
240	VDT5	4a	0.1	0.904896432144062
241	VDT5	4a	0.2	0.9690798639358603
242	VDT5	4a	0.4	0.9886585953980862
243	VDT5	4a	0.8	0.9901613540476504
244	VDT5	5a	0.1	0.9638983618755546
245	VDT5	5a	0.2	0.9787347503070036
246	VDT5	5a	0.4	0.9738576012757167
247	VDT5	5a	0.8	0.9808845602222075
248	VDT5	6a	0.1	0.911796129941196
249	VDT5	6a	0.2	0.976904196778573
250	VDT5	6a	0.4	0.9919025189065962
251	VDT5	6a	0.8	0.9961878926436819
252	VDT5	7a	0.1	0.9617294661144603
253	VDT5	7a	0.2	0.9748399275546313
254	VDT5	7a	0.4	0.9854878311470427
255	VDT5	7a	0.8	0.9861442217663122
256	VDT5	9a	0.1	0.9633907683007623
257	VDT5	9a	0.2	0.9726620241802771
258	VDT5	9a	0.4	0.9756180456829993
259	VDT5	9a	0.8	0.9815963196018621
260	VDT6	1a	0.1	0.9666911676089008
261	VDT6	1a	0.2	0.9778513171252649
262	VDT6	1a	0.4	0.9882590357071316
263	VDT6	1a	0.8	0.9867323946574177
264	VDT6	2a	0.1	0.9431478387995688
265	VDT6	2a	0.2	0.9640325447820756
266	VDT6	2a	0.4	0.9846689404832321
267	VDT6	2a	0.8	0.9896233282182948
268	VDT6	4a	0.1	0.9118544100211339
269	VDT6	4a	0.2	0.9452365317610597
270	VDT6	4a	0.4	0.9703581103926356
271	VDT6	4a	0.8	0.9509700385038864
272	VDT6	5a	0.1	0.9529251003533118
273	VDT6	5a	0.2	0.9770679188558551
274	VDT6	5a	0.4	0.986728067971389
275	VDT6	5a	0.8	0.9904795440385338
276	VST1	1a	0.1	0.8566065613800613
277	VST1	1a	0.2	0.9258651686163617
278	VST1	1a	0.4	0.963036632464534
279	VST1	1a	0.8	0.9678400256865259
280	VST1	2a	0.1	0.9610868910735577
281	VST1	2a	0.2	0.9648944960257959
282	VST1	2a	0.4	0.9722862030545968
283	VST1	2a	0.8	0.9860452225710113
284	VST1	3a	0.1	0.8686684990600054
285	VST1	3a	0.2	0.9608001668428822
286	VST1	3a	0.4	0.9773930834909965
287	VST1	3a	0.8	0.9887878268630916
288	VST1	4a	0.1	0.9548908373619852
289	VST1	4a	0.2	0.9808826239709415
290	VST1	4a	0.4	0.9814445855275211
291	VST1	4a	0.8	0.9786088635355257
292	VST1	5a	0.1	0.9653280787745404
293	VST1	5a	0.2	0.979914957449281
294	VST1	5a	0.4	0.9815375590102372
295	VST1	5a	0.8	0.9854150212786875
296	VST2	1a	0.1	0.9656742092223601
297	VST2	1a	0.2	0.9692030967080758
298	VST2	1a	0.4	0.9799281061116623
299	VST2	1a	0.8	0.9778512418847866
300	VST2	2a	0.1	0.92941285417195
301	VST2	2a	0.2	0.9703966289932725
302	VST2	2a	0.4	0.9863891412062398
303	VST2	2a	0.8	0.9944023096453083
304	VST2	3a	0.1	0.9689326942535703
305	VST2	3a	0.2	0.9789468668179996
306	VST2	3a	0.4	0.9835924863934392
307	VST2	3a	0.8	0.9882413280251756
308	VST2	4a	0.1	0.9344893799280077
309	VST2	4a	0.2	0.9686106356729725
310	VST2	4a	0.4	0.986553036090455
311	VST2	4a	0.8	0.9917700498337497
312	VST2	6a	0.1	0.9043910476759293
313	VST2	6a	0.2	0.9524863173800262
314	VST2	6a	0.4	0.9802090173457464
315	VST2	6a	0.8	0.9822894249961269
316	VST3	1a	0.1	0.9636827109660817
317	VST3	1a	0.2	0.9715609942049775
318	VST3	1a	0.4	0.9843037758857095
319	VST3	1a	0.8	0.9768096266847233
320	VST3	2a	0.1	0.929525317779441
321	VST3	2a	0.2	0.970192240583755
322	VST3	2a	0.4	0.9817109116371946
323	VST3	2a	0.8	0.979253344374141
324	VST3	3a	0.1	0.9202203550617585
325	VST3	3a	0.2	0.9686693908212198
326	VST3	3a	0.4	0.9761588923803127
327	VST3	3a	0.8	0.989522858150592
328	VST3	6a	0.1	0.9063715141794718
329	VST3	6a	0.2	0.9694116389155474
330	VST3	6a	0.4	0.9767016697583271
331	VST3	6a	0.8	0.9806093165852307
