# Supplementary material for: Graded recruitment of pupil-linked neuromodulation by parametric stimulation of the vagus nerve
Source: Nat Commun. 2021 Mar 9;12:1539. doi: 10.1038/s41467-021-21730-2 (PMC7943774; doi:10.1038/s41467-021-21730-2)
Supplement: Supplementary file 4 — Source Data [file 41467_2021_21730_MOESM4_ESM.zip › source_data/figure_5C.csv]

amplitude	width	rate	-20.0	-19.8	-19.6	-19.4	-19.2	-19.0	-18.8	-18.6	-18.4	-18.2	-18.0	-17.8	-17.6	-17.4	-17.2	-17.0	-16.8	-16.6	-16.4	-16.2	-16.0	-15.8	-15.6	-15.4	-15.2	-15.0	-14.8	-14.6	-14.4	-14.2	-14.0	-13.8	-13.6	-13.4	-13.2	-13.0	-12.8	-12.6	-12.4	-12.2	-12.0	-11.8	-11.6	-11.4	-11.2	-11.0	-10.8
0.3	0.2	20	0.0004689576184500055	0.0004689576184500055	0.0004689576184500055	0.0004689576184500055	0.0004689576184500055	0.0004689576184500055	0.0004689576184500055	0.0004689576184500055	0.0005115157269306378	0.0005327947811709539	0.0005327947811709539	0.0005327947811709539	0.0005327947811709539	0.0005327947811709539	0.0005327947811709539	0.0005327947811709539	0.0005327947811709539	0.0005327947811709539	0.0005327947811709539	0.0005327947811709539	0.0005327947811709539	0.0005966319438918989	0.0005966319438918989	0.0005966319438918989	0.0005966319438918989	0.0005966319438918989	0.0005966319438918989	0.0005966319438918989	0.0005966319438918989	0.0005966319438918989	0.0005966319438918989	0.0005966319438918989	0.0005966319438918989	0.0005966319438918989	0.0005966319438918989	0.0005966319438918989	0.0005966319438918989	0.0005966319438918989	0.0005966319438918989	0.0006391900523725277	0.0006391900523725277	0.0005966319438918989	0.0005966319438918989	0.0005966319438918989	0.0005966319438918989	0.0005966319438918989	0.0005966319438918989
0.5	0.1	5	-0.0001385938401178427	-9.603573163721041e-05	-7.475667739689426e-05	-7.475667739689426e-05	-5.3477623156578113e-05	-3.2198568916261966e-05	-1.0919514675945818e-05	-5.3477623156578113e-05	-1.0919514675945818e-05	-1.0919514675945818e-05	5.2917648044995685e-05	5.2917648044995685e-05	3.163859380468301e-05	5.2917648044995685e-05	5.2917648044995685e-05	5.2917648044995685e-05	5.2917648044995685e-05	5.2917648044995685e-05	5.2917648044995685e-05	5.2917648044995685e-05	5.2917648044995685e-05	5.2917648044995685e-05	9.547575652562798e-05	5.2917648044995685e-05	0.00011675481076594413	5.2917648044995685e-05	9.547575652562798e-05	0.00011675481076594413	0.00011675481076594413	0.00011675481076594413	0.00011675481076594413	0.00011675481076594413	0.00011675481076594413	0.00011675481076594413	0.00011675481076594413	0.00011675481076594413	0.00011675481076594413	0.00011675481076594413	0.00011675481076594413	0.00015931291924657295	0.00011675481076594413	0.00011675481076594413	0.00011675481076594413	0.00018059197348688563	0.00011675481076594413	0.00011675481076594413	0.00015931291924656948
0.7	0.2	20	-0.0017236033934655004	-0.0017874405561864454	-0.0017236033934655004	-0.0017236033934655004	-0.0017236033934655004	-0.0017236033934655004	-0.001659766230744552	-0.001659766230744552	-0.001659766230744552	-0.0015959290680236105	-0.0015959290680236105	-0.0015959290680236105	-0.0021704635325121083	-0.002042789207070222	-0.0017661615019461258	-0.0017236033934654935	-0.0017236033934654935	-0.0017236033934654935	-0.0023619750206749397	-0.0021066263697911633	-0.0020427892070702183	-0.0022343006952330532	-0.0019151148816283318	-0.0018512777189073834	0.0012767432544188995	0.0015533709595429955	0.0012554642001785868	0.0004965112656073502	-0.0001702324339225153	-0.001212906091697951	-0.0010852317662560645	-0.0008298831153722881	-0.00044686013904662175	-0.0003830229763256768	-0.0001915114881628384	-0.00021279054240315454	-0.000205697524323048	-0.00019151148816283492	-0.00025534865088378683	-0.00019151148816283492	-0.00019151148816283492	-0.0001915114881628384	-0.00019151148816283492	-0.0001915114881628384	-0.00012767432544189689	-0.00017023243392252224	-8.511621696126459e-05
0.9	0.2	10	-0.0004468601390466287	-0.0004468601390466287	-0.0004468601390466287	-0.0004468601390466287	-0.0004468601390466287	-0.0004468601390466287	-0.0004468601390466287	-0.0004468601390466287	-0.0004468601390466287	-0.0004468601390466287	-0.0004468601390466287	-0.0004468601390466287	-0.0004468601390466287	-0.0004468601390466287	-0.0004468601390466287	-0.0004468601390466287	-0.0004468601390466287	-0.0004468601390466287	-0.0004468601390466287	-0.0004468601390466287	-0.0004468601390466287	-0.0004468601390466287	-0.0005745344644885152	-0.001021394603535123	-0.0007660459526513501	-0.0007234878441707178	-0.0007022087899304016	-0.0006383716272094636	-0.0006383716272094636	-0.0005745344644885117	-0.0005745344644885117	-0.0005745344644885117	-0.0005426158831280392	-0.0005106973017675667	-0.0005106973017675667	-0.0005106973017675667	-0.0005106973017675667	-0.00044686013904662175	-0.00044686013904662175	-0.00044686013904662175	-0.00044686013904662175	-0.00044686013904662175	-0.00044686013904662175	-0.00044686013904662175	-0.00044686013904662175	-0.0004043020305659929	-0.0003830229763256768
0.1	0.8	20	-0.00016491267036240764	-0.00016491267036240764	-0.00016491267036240764	-0.00016491267036240764	-0.00016491267036240764	-0.00016491267036240764	-0.00016491267036240764	-0.00010107550764146267	-0.00010107550764146267	-0.00014363361612208803	-0.00010107550764146267	-0.00010107550764146267	-0.00010107550764146267	-0.00010107550764146267	-0.00010107550764146267	-5.8517399160837313e-05	-0.00010107550764146267	-3.7238344920517696e-05	-3.7238344920517696e-05	-6.915692628098324e-05	-3.7238344920517696e-05	-3.7238344920517696e-05	-3.7238344920517696e-05	-3.7238344920517696e-05	-3.7238344920517696e-05	-5.8517399160837313e-05	-3.7238344920517696e-05	-0.00033514510428490907	-0.00048409848396711863	-0.0008671214602927885	-0.0006543309178896478	-0.0006117728094090225	-0.0005479356466880914	-0.0005479356466880914	-0.0005479356466880914	-0.0005479356466880914	-0.0004840984839671464	-0.0004840984839671464	-0.0004840984839671464	-0.00045217990260668084	-0.00046281942972682677	-0.0004840984839671464	-0.0004202613212462014	-0.0004202613212462014	-0.0004202613212462014	-0.0004202613212462014	-0.00037770321276557606
0.3	0.1	20	0.0008298831153722985	0.0008298831153722985	0.0008937202780932296	0.0008511621696126043	0.0008937202780932296	0.0008937202780932296	0.0008937202780932296	0.0009575574408141746	0.0009575574408141746	0.000936278386573855	0.0009575574408141746	0.0009575574408141746	0.0009575574408141746	0.0009575574408141746	0.0009575574408141746	0.0009575574408141746	0.0009575574408141746	0.0009575574408141746	0.0010213946035351196	0.0010213946035351196	0.0010213946035351196	0.0010213946035351196	0.0010213946035351196	0.0010213946035351196	0.0010852317662560645	0.0010852317662560645	0.0010355806396953326	0.0010852317662560645	0.0010852317662560645	0.0010852317662560645	0.0010852317662560645	0.0009575574408141746	0.0008511621696126043	0.0009575574408141746	-0.000702208789930367	0.0005745344644885186	0.0002766277051241134	0.0004468601390466287	0.000563894937368345	0.0005745344644885048	0.0007022087899303947	0.0007022087899303947	0.0007022087899303947	0.0007660459526513397	0.0007660459526513397	0.0008139238246920449	0.0008298831153722847
0.1	0.2	20	-0.0017502022112658722	-0.0017502022112658722	-0.0017502022112658722	-0.0016863650485449272	-0.0016863650485449272	-0.0016225278858239822	-0.0016225278858239822	-0.0016225278858239822	-0.0016225278858239822	-0.0017821207926263447	-0.0016863650485449272	-0.001785667301666391	-0.0020906670791109166	-0.0020215101528298918	-0.0019629927536690198	-0.001941713699428707	-0.002005550862149652	-0.0018778765367077621	-0.0018140393739868171	-0.0018140393739868171	-0.001750202211265886	-0.001750202211265886	-0.001686365048544941	-0.001686365048544941	-0.0015906093044635236	-0.0004238078302862616	-0.0006224123365292031	-0.0007039820444504075	-0.0007288076077307803	-0.0007288076077307803	-0.0007607261890912528	-0.000750086661971093	-0.0007288076077307803	-0.0007288076077307803	-0.0007288076077307803	-0.0007288076077307803	-0.0006791564811700415	-0.0006649704450098354	-0.0006649704450098354	-0.0006011332822888904	-0.0006011332822888904	-0.0006011332822888904	-0.0005372961195679454	-0.0005372961195679454	-0.0004947380110873131	-0.0004574996661667677	-0.00040962179412606936
0.9	0.1	20	-0.07159869775509951	-0.07447668984110209	-0.07301907462564054	-0.07326378374940415	-0.07502994525135029	-0.07409366686477643	-0.07475331754622619	-0.07463628274790446	-0.07565413084239951	-0.07805157095347498	-0.07581727025824192	-0.07479587565470683	-0.07667552544593463	-0.07277436550187692	-0.07422134119021831	-0.06745460194179818	-0.06344350021749882	-0.05906001504399397	-0.04367525882824633	-0.034769974628674566	-0.01499109371230195	0.001010755076414821	0.00851162169612582	0.014597431208855843	0.017512661639778965	0.017108359609213003	0.012937664978111274	0.008809528455490184	0.004745229095590053	0.005362321668559128	0.011033189623603029	0.009107435214854492	0.008120619074459878	0.007277436550187366	0.0010355806396949996	0.0014186036160206972	0.001973632280788895	-0.0014256966341014143	-0.0008405226424927359	-0.0020853473155511837	-0.0014044175798610392	-0.001127789874736912	-0.0014540687064217295	-0.001191627037457843	-0.001063952712015953	-0.0010426736577756335	-0.0009362783865740354
0.1	0.8	5	-1.6653345369377348e-16	-6.383716272112538e-05	-4.255810848080577e-05	-1.6653345369377348e-16	-4.255810848080577e-05	-3.191858136064596e-05	-1.6653345369377348e-16	-1.6653345369377348e-16	-1.6653345369377348e-16	-0.00011171503476181677	-0.0004840984839673268	-0.0003830229763258086	-0.002042789207070378	-0.0007802319888116638	-0.0007660459526514507	-0.0007022087899304919	-0.0007022087899305196	-0.0006596506814498804	-0.000588720500648815	-0.0005532554102482545	-0.000510697301767643	-0.0004468601390466842	-0.0004468601390466842	-0.00040430203056604497	-0.0004255810848063646	-0.00038302297632572535	-0.00038302297632572535	-0.00038302297632572535	-0.0003191858136047665	-0.00031918581360473874	-0.00025534865088380765	-0.0002553486508838354	-0.00025534865088380765	-0.0001915114881628488	-0.00019151148816282104	-0.0001915114881628488	-0.00019151148816282104	-0.00012767432544188995	-0.00014895337968220956	-0.00019151148816282104	-0.00012767432544188995	-0.00012767432544188995	-0.0001276743254419177	-0.0001276743254419177	-0.00012767432544188995	-6.383716272095885e-05	-0.00012767432544188995
0.7	0.2	10	-8.651615474022933e-05	-0.0023846540126942484	-0.007823225625614744	-0.007947353442016636	-0.008784329575469013	-0.0030868628026247125	-0.002017590327048846	-0.005049855556293753	-0.003868868045956264	-0.0024006133033745436	-0.00359224034083222	-0.0031666592560258833	-0.003124101147545244	-0.0031028220933049244	-0.0031028220933049244	-0.0030389849305839656	-0.0030389849305839656	-0.0029605884149617456	-0.002915790406034763	-0.0028687524966614364	-0.0028474734424211168	-0.002783636279700158	-0.002783636279700158	-0.002719799116979199	-0.0028900315509017283	-0.0026559619542582125	-0.0026559619542582125	-0.0026559619542582125	-0.0026559619542582125	-0.0026559619542582125	-0.0026559619542582125	-0.0026559619542582125	-0.0025921247915372536	-0.0025921247915372536	-0.0025921247915372536	-0.0025282876288162948	-0.0025282876288162948	-0.0025282876288162948	-0.0025282876288162948	-0.002464450466095336	-0.002464450466095336	-0.002464450466095336	-0.002464450466095336	-0.002464450466095336	-0.002400613303374377	-0.002400613303374377	-0.002400613303374377
0.9	0.8	10	-0.002702135902031083	-0.002702135902031083	-0.0026382987393101243	-0.0026382987393101243	-0.0026382987393101243	-0.0026382987393101243	-0.0026382987393101243	-0.0026382987393101243	-0.0026382987393101243	-0.0026382987393101243	-0.0026382987393101243	-0.0026382987393101243	-0.0026382987393101243	-0.0026382987393101243	-0.0026382987393101243	-0.003404344691961464	-0.0028439962636331584	-0.002893647390193904	-0.0028581822997933715	-0.0028298102274729453	-0.0028298102274729453	-0.0028298102274729453	-0.0028298102274729453	-0.0028298102274729453	-0.0028298102274729453	-0.0028298102274729453	-0.0027659730647519865	-0.0027659730647519865	-0.0027659730647519865	-0.0027021359020310554	-0.0027021359020310554	-0.0027021359020310554	-0.0027021359020310554	-0.0027021359020310554	-0.0027021359020310554	-0.0027021359020310554	-0.0027021359020310554	-0.0027021359020310554	-0.0027021359020310554	-0.0027021359020310554	-0.002670217320670576	-0.0026382987393100965	-0.0026382987393100965	-0.0026382987393100965	-0.0026382987393100965	-0.0027340544833914793	-0.0027021359020310276
0.3	0.4	20	0.001798080083306619	0.001798080083306619	0.001798080083306619	0.001861917246027578	0.001798080083306619	0.001803399846866699	0.001861917246027578	0.001861917246027578	0.001798080083306619	0.001861917246027578	0.0018299986646670985	0.001798080083306619	0.0018406381917872583	0.0018406381917872583	0.001798080083306619	0.001861917246027578	0.001861917246027578	0.0018193591375469387	0.001861917246027578	0.001861917246027578	0.001798080083306619	0.001798080083306619	0.001861917246027578	0.001861917246027578	0.001861917246027578	0.001861917246027578	0.001861917246027578	0.001861917246027578	0.001861917246027578	0.001861917246027578	0.001861917246027578	0.001861917246027578	0.001861917246027578	0.0018406381917872583	0.001861917246027578	0.001861917246027578	0.0018299986646670985	0.001861917246027578	0.001798080083306619	0.001861917246027578	0.001861917246027578	0.0018193591375469387	0.001861917246027578	0.001861917246027578	0.001861917246027578	0.001861917246027578	0.001861917246027578
0.9	0.4	20	-0.011139584894804794	0.001950579972028882	0.0021846495686723144	-0.0004681391932870316	-0.0014363361612213799	-0.0016916848121052153	-0.002652788761959457	-0.0015959290680237492	0.0016278476493839789	0.014427198774933314	0.01977533440733245	0.03107273895441967	0.03169160478190883	0.029003350929549032	0.030482245199250968	0.02358783162538894	0.02061940355886499	0.013959059581646449	0.005873018970326799	0.005372961195679399	0.0016172081222637913	0.0008582551876925582	0.002553486508837688	0.0017023243392250698	-0.0007873250068917981	-0.001723603393465667	-0.001340580417139997	-0.0010213946035352306	-0.0009575574408142717	-0.0008511621696127292	-0.0007518599164912376	-0.0006702902085700124	-0.000638371627209533	-0.0005745344644885741	-0.0005106973017676153	-0.0005745344644885741	-0.0005319763560079349	-0.0005106973017676153	-0.0005106973017676153	-0.0005106973017676153	-0.00044686013904665645	-0.00044686013904665645	-0.0003830229763256976	-0.0003830229763256976	-0.0003830229763256976	-0.0003830229763256976	-0.0003830229763256976
0.3	0.8	20	0.0007660459526513119	0.0007660459526513119	0.0007660459526513119	0.0007660459526513119	0.0003404648678449751	0.0007660459526513119	0.0005390693740879304	0.0005745344644884631	0.0005745344644884631	0.000638371627209422	0.000638371627209422	0.000638371627209422	0.000638371627209422	0.000638371627209422	0.0007022087899303808	0.0007022087899303808	0.0007022087899303808	0.0007022087899303808	0.0007022087899303808	0.0007022087899303808	0.0007022087899303808	0.0007022087899303808	0.0007022087899303808	0.0007660459526513397	0.0007660459526513397	0.0007660459526513397	0.0007660459526513397	0.0007660459526513397	0.0007660459526513397	0.0007660459526513397	0.0007660459526513397	-9.575574408143828e-05	0.000510697301767532	0.00044686013904660093	-9.220923504141276e-05	3.191858136039616e-05	6.383716272087558e-05	6.383716272087558e-05	0.00012767432544183444	0.00012767432544183444	0.00012767432544183444	0.00012767432544183444	0.00019151148816279329	0.00019151148816279329	0.00025534865088375214	0.00025534865088375214	0.00025534865088375214
0.1	0.2	10	-6.383716272101436e-05	-0.0001276743254419732	-6.383716272101436e-05	-6.383716272101436e-05	-6.383716272101436e-05	-6.383716272101436e-05	-6.383716272101436e-05	-6.383716272101436e-05	-6.383716272101436e-05	-6.383716272101436e-05	-6.383716272101436e-05	-6.383716272101436e-05	-6.383716272101436e-05	-6.383716272101436e-05	-6.383716272101436e-05	-6.383716272101436e-05	-6.383716272101436e-05	-6.383716272101436e-05	-6.383716272101436e-05	-6.383716272101436e-05	-6.383716272101436e-05	-6.383716272101436e-05	-6.383716272101436e-05	-6.383716272101436e-05	-6.383716272101436e-05	-6.383716272101436e-05	-6.383716272101436e-05	-6.383716272101436e-05	-6.383716272101436e-05	-6.383716272101436e-05	-6.383716272101436e-05	-6.383716272101436e-05	-6.383716272101436e-05	-6.383716272101436e-05	-6.383716272101436e-05	-6.383716272101436e-05	-2.1279054240375128e-05	-6.383716272101436e-05	-5.551115123125783e-17	-5.551115123125783e-17	-5.551115123125783e-17	-5.551115123125783e-17	-5.551115123125783e-17	-5.551115123125783e-17	-5.551115123125783e-17	-5.551115123125783e-17	-5.551115123125783e-17
0.5	0.1	20	0.00015480511959850562	0.00019736322807914486	0.00021864228231946448	0.00021864228231946448	0.00021864228231946448	0.00021864228231946448	0.00021864228231946448	0.00021864228231946448	0.0002612003908001037	0.00021864228231946448	0.0002824794450404233	0.0002824794450404233	-0.0004835665076109441	0.0004314328247225774	0.00041015377048225776	0.00041015377048225776	0.00041015377048225776	0.00041015377048225776	0.00041015377048225776	0.0004172467885623643	0.0004739909332032166	0.0004739909332032166	0.0004314328247225774	0.00017608417383874198	9.096795687749126e-05	-3.6706368564398684e-05	0.0003463166077612989	0.0004952699874435085	0.0005697466772845994	0.0005236420597639346	0.00041015377048223	0.0005378280959241477	0.0005768396953647059	0.000541374604964201	0.0005591071501644673	0.0005378280959241477	0.0006016652586450788	0.0005803862044047592	0.0006016652586450788	0.0006016652586450788	0.0006016652586450788	0.0006229443128853707	0.0006016652586450788	0.0006655024213660654	0.0006655024213660377	0.0006655024213660377	0.0006655024213660654
0.3	0.4	5	-0.00025534865088391867	-0.00022343006952343925	-0.00019151148816295982	-0.00025002888732383877	-0.00019151148816295982	-0.00038302297632578086	-0.0002553486508838909	-0.0002553486508838909	-0.00031918581360484977	-0.0002553486508838909	-0.0002447091237637311	-0.0002553486508838909	-0.0002553486508838909	-0.00019151148816293206	-0.00019151148816293206	-0.0002340695966435713	-0.00024116261472367784	-0.00020569752432314514	-0.00020747077884317178	-0.00019151148816293206	-0.00019151148816293206	-0.00017023243392261245	-0.00019151148816293206	-0.00019151148816293206	-0.0001276743254419732	-0.00017023243392261245	-0.0001276743254419732	-0.0001276743254419732	-6.383716272101436e-05	-6.383716272101436e-05	-6.383716272101436e-05	-6.383716272101436e-05	-6.383716272101436e-05	-4.2558108480694745e-05	1.4186036160157567e-05	-5.551115123125783e-17	6.383716272090334e-05	6.383716272090334e-05	2.1279054240264106e-05	6.383716272090334e-05	-5.551115123125783e-17	4.787787204066363e-05	6.383716272090334e-05	-5.551115123125783e-17	6.383716272090334e-05	6.383716272090334e-05	6.383716272090334e-05
0.3	0.2	5	-0.016789173795608486	-0.016853010958329445	-0.016853010958329445	-0.016810452849848806	-0.016789173795608486	-0.016853010958329445	-0.016789173795608486	-0.016829492003642782	-0.016823892252526895	-0.01681349271474028	-0.01679829339028291	-0.016789173795608486	-0.016789173795608486	-0.016853010958329445	-0.016789173795608486	-0.016980685283771363	-0.01704452244649232	-0.01723603393465517	-0.01719347582617453	-0.01719347582617453	-0.017065801500732614	-0.017076441027852773	-0.016980685283771335	-0.016916848121050376	-0.016959406229531016	-0.01784248698050414	-0.018147486757948667	-0.0218535887048035	-0.029428932014355563	-0.033826603224020646	-0.032248406701197246	-0.03166323270958857	-0.03262079015040273	-0.033801777660740245	-0.032493115824960866	-0.032780383057205126	-0.03145044216718543	-0.03149566015744609	-0.030904279775017335	-0.02996090837036333	-0.028315328175778975	-0.029045909038029782	-0.028918234712587892	-0.025300795491734307	-0.024513470484842675	-0.007327087676748445	0.008780269755909897
0.5	0.2	20	-5.3197635600910065e-05	-5.3197635600910065e-05	-5.3197635600910065e-05	-5.3197635600910065e-05	-5.3197635600910065e-05	-5.3197635600910065e-05	-5.3197635600910065e-05	-3.191858136059045e-05	-1.063952712027083e-05	-5.3197635600910065e-05	-0.00037238344920567656	-0.00043622061192660766	-0.0002659881780040785	-0.0004096217941262359	-0.00030854628648468996	-0.0002447091237637311	-0.00018087196104277226	-0.00018087196104277226	-0.00018087196104277226	-0.00014895337968229283	-0.0001170347983218134	-0.00018087196104277226	-0.0001170347983218134	-0.0001170347983218134	-0.0001170347983218134	-0.0001170347983218134	-0.0001170347983218134	-5.3197635600854554e-05	-9.575574408149379e-05	-0.0001170347983218134	-5.3197635600854554e-05	-5.3197635600854554e-05	-5.3197635600854554e-05	-5.3197635600854554e-05	-5.3197635600854554e-05	-5.3197635600854554e-05	-5.3197635600854554e-05	-5.3197635600854554e-05	-5.3197635600854554e-05	-5.3197635600854554e-05	-5.3197635600854554e-05	-5.3197635600854554e-05	-5.3197635600854554e-05	-5.3197635600854554e-05	-5.3197635600854554e-05	-5.3197635600854554e-05	-7.447668984117417e-05
0.5	0.4	20	-0.0008724412238531598	-0.0007873250068918813	-0.0007660459526515617	-0.0007234878441709225	-0.0007447668984112421	-0.0007022087899306029	-0.000638371627209644	-0.0005745344644886852	-0.0005958135187290048	-0.0005745344644886852	-0.0005106973017677263	-0.0005106973017677263	-0.0005106973017677263	-0.00044686013904676747	-0.00044686013904676747	-0.0003830229763258086	-0.00040430203056612823	-0.00044686013904676747	-0.0003830229763258086	-0.0003830229763258086	-0.0003511043949653292	-0.00031918581360484977	-0.0002553486508838909	-0.0002553486508838909	-0.0002553486508838909	-0.0002553486508838909	-0.0002553486508838909	-0.00019151148816293206	-0.0002234300695234115	-0.0002234300695234115	-0.00019151148816293206	-0.0001276743254419732	-0.00014895337968229283	-0.0001276743254419732	-0.0001276743254419732	-0.0001276743254419732	-8.511621696133398e-05	-9.575574408149379e-05	-8.511621696133398e-05	-6.383716272101436e-05	-6.383716272101436e-05	-6.383716272101436e-05	-6.383716272101436e-05	-6.383716272101436e-05	-6.383716272101436e-05	-6.383716272101436e-05	-1.1102230246251565e-16
0.5	0.4	10	0.00023938936020329038	0.00021811030596297076	0.00019683125172265115	0.00026066841444361	0.00026066841444361	0.00026066841444361	0.00026066841444361	0.00026066841444361	0.00026066841444361	0.00026066841444361	2.659881780009421e-05	5.319763559830104e-06	0.0001329940890017478	-0.0010160748399752895	-0.000654330917889967	-0.0006330518636496474	-0.0005372961195682091	-0.0005053775382077297	-0.00044154037548677083	-0.00044154037548677083	-0.000377703212765812	-0.000377703212765812	-0.000377703212765812	-0.000377703212765812	-0.00033514510428517275	-0.00032450557716501294	-0.00031386605004485313	-0.00031386605004485313	-0.0002500288873238943	-0.0002500288873238943	-0.0002500288873238943	-0.00033514510428517275	-0.0002500288873238943	-0.0002500288873238943	-0.0002500288873238943	-0.0002500288873238943	-0.0002500288873238943	-0.00020747077884325504	-0.00018619172460293543	-0.00018619172460293543	-0.00018619172460293543	-0.00018619172460293543	-0.00018619172460293543	-0.00018619172460293543	-0.0005904937551689526	-0.000292586995804478	-0.0005692147009285775
0.1	0.4	20	-0.0002447091237636756	-0.00020215101528303636	-0.00020215101528303636	-0.00020215101528303636	-0.00025180214184378213	-0.00020215101528303636	-0.00020215101528303636	-0.00020215101528303636	-0.0002659881780039952	-0.00020215101528303636	-0.0005532554102482545	-0.0003936625034458574	-0.0003936625034458574	-0.0003936625034458574	-0.00032982534072489855	-0.0002659881780039397	-0.0002659881780039397	-0.00030854628648457894	-0.0002659881780039397	-0.0002447091237636201	-0.0002447091237636201	-0.00020215101528298085	-0.00020215101528298085	-0.00020215101528298085	-0.00022343006952330047	-0.00020215101528298085	-0.000138313852562022	-0.000138313852562022	-0.00018087196104266123	-0.000138313852562022	-0.000138313852562022	-0.000138313852562022	-0.000138313852562022	-7.447668984106315e-05	-7.447668984106315e-05	-9.575574408138277e-05	-7.447668984106315e-05	-7.447668984106315e-05	-7.447668984106315e-05	-7.447668984106315e-05	-0.000138313852562022	-0.00011703479832170238	-7.447668984106315e-05	-7.447668984106315e-05	-0.000138313852562022	-9.575574408138277e-05	-0.00020215101528298085
0.7	0.1	10	-0.0015959290680238603	-0.0015959290680238603	-0.0015959290680238603	-0.0015640104866633808	-0.0015746500137835406	-0.001553370959543221	-0.0015320919053029014	-0.0015320919053029014	-0.0015320919053029014	-0.0015320919053029014	-0.0015320919053029014	-0.0014682547425820536	-0.0014682547425820536	-0.0014682547425820536	-0.0014682547425820536	-0.0014682547425820536	-0.0014682547425820536	-0.0014682547425820536	-0.0014682547425820536	-0.0014682547425820536	-0.0014682547425820536	-0.0014044175798610947	-0.0014044175798610947	-0.0014044175798610947	-0.0014044175798610947	-0.0014044175798610947	-0.0008937202780934794	-0.0010426736577757167	-0.0024825563280370666	-0.0018512777189076957	-0.001723603393465778	-0.001723603393465778	-0.0016384871765044995	-0.0015959290680238603	-0.0015320919053029014	-0.0015320919053029014	-0.0014682547425820536	-0.0014044175798610947	-0.001276743254419177	-0.0012129060916982182	-0.0011490689289772593	-0.0010852317662563005	-0.0010213946035353416	-0.001000115549295022	-0.0009575574408143828	-0.0009362783865740631	-0.0008937202780934239
0.5	0.8	5	0.00022007021885372957	0.00022007021885372957	0.00022007021885367406	0.00022007021885367406	0.00022007021885372957	-9.911559475106468e-05	0.00022007021885372957	2.8558730690797507e-05	9.239589341170085e-05	9.239589341175636e-05	0.0001562330561327152	0.0001562330561327152	0.0001562330561327152	0.00022007021885367406	0.00022007021885372957	0.00022007021885372957	0.00022007021885367406	0.00022007021885367406	0.00022007021885372957	0.0002413492730940492	0.0002839073815746329	0.0002839073815746329	0.0002839073815746329	0.0002839073815746329	0.0002839073815746329	0.0002413492730940492	0.0002839073815746329	0.0002839073815746329	0.0002839073815746329	0.0002839073815746329	0.0002839073815746329	0.0002839073815746329	0.0002839073815746329	0.0002839073815746329	0.00022007021885372957	0.00034774454429553625	0.00022007021885367406	0.00019879116461340995	0.00022007021885367406	0.00022007021885367406	0.0002839073815746329	0.0002839073815746329	0.0002839073815746329	0.0002839073815746329	0.00030518643581495253	0.00030518643581495253	0.00034774454429559176
0.3	0.2	10	0.0090010399436532	0.0090010399436532	0.0090010399436532	0.0090010399436532	0.0090010399436532	0.0090010399436532	0.0090010399436532	0.009008132961733306	0.00902231899789352	0.009043598052133839	0.009064877106374158	0.009064877106374158	0.009064877106374158	0.009064877106374158	0.009064877106374158	0.009128714269095117	0.009064877106374158	0.009128714269095117	0.009128714269095117	0.009128714269095117	0.009128714269095117	0.009128714269095117	0.009128714269095006	0.009128714269095006	0.009128714269095006	0.009128714269095006	0.008852086563970962	0.009238656049336713	0.010245864616711509	0.007192320333226254	0.006894413573862002	0.004984618455793566	0.0003404648678447808	-0.0011809875103377943	-0.0023619750206753665	-0.002042789207070572	-0.00217046353251249	-0.0018512777189076957	-0.001659766230744819	-0.0012554642001787464	-0.0011490689289771483	-0.0010852317662561894	-0.0010213946035353416	-0.0009575574408142717	-0.0009575574408142717	-0.000829883115372354	-0.000829883115372354
0.1	0.1	10	-0.00012767432544213975	-0.00014895337968245936	-0.00012767432544213975	-0.00017023243392277898	-0.00012767432544213975	-0.00012767432544213975	-0.00012767432544213975	-0.00012767432544213975	-0.0005958135187290603	-0.00038302297632586413	-0.0003830229763257531	-0.00038302297632586413	-0.00040430203056618375	-0.000446860139046823	-0.000446860139046823	-0.000446860139046823	-0.00042558108480650336	-0.0003191858136049053	-0.00038302297632586413	-0.0003191858136049053	-0.0003191858136049053	-0.0003191858136049053	-0.0003191858136049053	-0.0003191858136049053	-0.0003032265229246933	-0.0002553486508839464	-0.0002553486508839464	-0.0002553486508839464	-0.0002553486508839464	-0.0002553486508839464	-0.0002553486508839464	-0.0002553486508839464	-0.0002553486508839464	-0.0002553486508839464	-0.0002553486508839464	-0.0002553486508839464	-0.0002553486508839464	-0.0002553486508839464	-0.0002553486508839464	-0.0002553486508839464	-0.0002269765785636313	-0.0002553486508839464	-0.00019151148816298758	-0.0002553486508839464	-0.0008724412238529933	-0.0005958135187289493	-0.0007660459526515062
0.7	0.4	20	0.0005088197381581949	0.0005088197381581949	0.0005088197381580839	0.0005088197381580839	0.0005726569008790428	0.0005088197381580839	0.0005566976101987198	0.000523005774318408	0.0005088197381580839	0.0005726569008790428	0.0005088197381581949	0.0005088197381580839	0.0005300987923984035	0.0005088197381580839	0.0005726569008790428	0.0005088197381581949	0.0005088197381580839	0.0005726569008790428	0.0005088197381581949	0.0005726569008790428	0.0005513778466387231	0.0005088197381580839	0.0005726569008790428	0.0005088197381581949	0.0005513778466387231	0.0005088197381580839	0.0005247790288382959	0.0005300987923984035	0.0005088197381580839	0.0005407383195185078	0.0005088197381581949	0.0005726569008790428	0.0005088197381580839	0.0005726569008790428	0.0005088197381581949	0.0005726569008790428	0.0005247790288384069	0.0005726569008790428	0.0005726569008790428	0.0005726569008790428	0.0005726569008790428	0.0005726569008790428	0.0005726569008790428	0.0005726569008790428	0.0005088197381581949	0.0005726569008790428	0.0005726569008790428
0.3	0.8	5	-0.00020374694435099094	-0.0001611888358703517	-0.00020374694435099094	-0.0001611888358703517	-0.0001292702545099278	-0.0004165374867541871	-0.0003952584325138675	-0.0004165374867541871	-0.00031014221555258903	-0.0002888631613122694	-0.0002888631613122694	-0.00022502599859131056	-0.00022502599859131056	-0.00022502599859131056	-0.00022502599859131056	-0.0001611888358703517	-0.0001771481265506747	-0.0001611888358703517	-0.0001611888358703517	-0.0001611888358703517	-0.00011863072738971248	-9.735167314928184e-05	-9.735167314928184e-05	-9.735167314928184e-05	-9.735167314939286e-05	-4.060752850854055e-05	-3.351451042843401e-05	-3.351451042843401e-05	-3.351451042843401e-05	-3.351451042843401e-05	3.0322652292524843e-05	3.0322652292524843e-05	3.0322652292524843e-05	3.0322652292524843e-05	3.0322652292524843e-05	3.0322652292524843e-05	3.0322652292524843e-05	-1.223545618811439e-05	3.0322652292524843e-05	3.0322652292524843e-05	3.0322652292524843e-05	3.0322652292524843e-05	3.0322652292524843e-05	3.0322652292524843e-05	3.0322652292524843e-05	-3.351451042843401e-05	3.0322652292524843e-05
0.9	0.2	5	0.007443235847810259	0.007507073010531218	0.007507073010531218	0.007507073010531218	0.007528352064771537	0.007507073010531218	0.007570910173252177	0.007528352064771537	0.007478700938210681	0.007443235847810259	0.007570910173252177	0.007485793956290898	0.007475154429170794	0.007507073010531218	0.0074645149020505785	0.007570910173252177	0.007507073010531218	0.007528352064771537	0.007528352064771537	0.007475154429170794	0.007570910173252177	0.007507073010531218	0.007570910173252177	0.007549631119011746	0.007570910173252177	0.007507073010531218	0.007549631119011857	0.007570910173252177	0.007528352064771537	0.008416752579304743	0.009039164915833897	0.008900851063271875	0.006006899686589073	0.0012510310638784716	0.0011871939011575128	0.0004211479485062286	-0.0013875716619206058	-0.002274198921933812	-0.0016216412585641216	-0.0013662926076802862	-0.001047106794075603	-0.0007917581431915455	-0.0006002466550287799	-0.0005576885465481407	-0.0005789676007884603	-0.0004087351668659034	-0.0004406537482263273
0.7	0.1	20	6.383716272095885e-05	0.0001276743254419177	0.00012767432544202872	0.00010639527120159809	0.00014895337968234834	0.0001276743254419177	0.00010639527120159809	0.00017023243392255694	0.00019151148816287655	0.0001276743254419177	0.00019151148816287655	0.00019151148816287655	0.00017023243392255694	0.00014895337968223732	0.00021279054240319617	0.00019151148816287655	0.00019151148816287655	0.0002340695966435158	0.0002553486508838354	0.0002340695966435158	0.0002340695966435158	0.0002553486508838354	0.0002553486508838354	0.0002340695966435158	0.0	-0.00017023243392266796	-0.00021279054240319617	-0.00019151148816287655	-0.00019151148816287655	-7.979645340117081e-05	-0.0001276743254419177	-0.00012767432544202872	-6.383716272095885e-05	-6.383716272095885e-05	0.0	-4.2558108480639234e-05	6.383716272095885e-05	0.0	0.0	6.383716272095885e-05	8.511621696127847e-05	8.511621696127847e-05	8.511621696127847e-05	0.00012767432544202872	0.00019151148816287655	0.0001276743254419177	0.0002553486508838354
0.9	0.1	5	0.006575227760257207	0.006575227760257207	0.006575227760257207	0.006575227760257207	0.006575227760257207	0.006575227760257207	0.006639064922978277	0.006575227760257207	0.006639064922978166	0.006639064922978277	0.006639064922978166	0.006639064922978277	0.006639064922978166	0.006639064922978166	0.006639064922978166	0.006639064922978277	0.006639064922978277	0.006639064922978166	0.006639064922978166	0.006639064922978277	0.006639064922978166	0.006639064922978166	0.006639064922978166	0.006702902085699125	0.006639064922978166	0.006660343977218597	0.006639064922978166	0.006639064922978166	0.006639064922978166	0.006639064922978166	0.006639064922978277	0.006639064922978277	0.006639064922978166	0.006596506814497527	0.006596506814497527	0.006553948706016888	0.006266681473772517	0.006468832489055609	0.0065113905975362485	0.006256041946652413	0.0053623216685591	0.0046813919328689835	0.006227669874331876	0.005617670319442825	0.003000346647884067	-0.0042061597215026225	-0.008915923726692254
0.7	0.2	5	-0.00038302297632586413	-0.00038302297632586413	-0.00038302297632586413	-0.00038302297632586413	-0.0003404648678452249	-0.00033691835880522714	-0.0003723834492056488	-0.0004078485396062925	-0.0004433136300067142	-0.000446860139046823	-0.000446860139046823	-0.000446860139046823	-0.000446860139046823	-0.00038302297632586413	-0.00038302297632586413	-0.00038302297632586413	-0.00038302297632586413	-0.00038302297632586413	-0.00038302297632586413	-0.00038302297632586413	-0.00038302297632586413	-0.00038302297632586413	-0.00038302297632586413	-0.00038302297632586413	-0.0003191858136049053	-0.0003191858136049053	-0.0003191858136049053	-0.0003191858136049053	-0.0003191858136049053	-0.0003191858136049053	-0.0003191858136049053	-0.0003191858136049053	-0.0003191858136049053	-0.0003191858136049053	-0.0003191858136049053	-0.0003191858136049053	-0.0003191858136049053	-0.0003191858136049053	-0.0003191858136049053	-0.0003191858136049053	-0.0003191858136049053	-0.0003191858136049053	-0.0003191858136049053	-0.0003191858136049053	-0.0003191858136049053	-0.00027662770512426604	-0.0002553486508838354
0.7	0.8	5	-0.06734997992511638	-0.06728614276239542	-0.06734997992511638	-0.06728614276239542	-0.06732870087087606	-0.06728614276239542	-0.06732870087087606	-0.06728614276239542	-0.06722230559967435	-0.06728614276239542	-0.06722230559967435	-0.06722230559967446	-0.06722230559967446	-0.06722230559967435	-0.06722230559967446	-0.06722230559967446	-0.06722230559967446	-0.06722230559967446	-0.06720102654543414	-0.0671584684369535	-0.0671584684369535	-0.0671584684369535	-0.0671584684369535	-0.06718534724230962	-0.06721894574900478	-0.06722230559967435	-0.06722230559967446	-0.06722230559967435	-0.06722230559967435	-0.06728614276239542	-0.06728614276239542	-0.06728614276239542	-0.06728614276239542	-0.06728614276239542	-0.06728614276239542	-0.06728614276239542	-0.06728614276239542	-0.06722230559967435	-0.06728614276239542	-0.06722230559967446	-0.06722230559967446	-0.06722230559967435	-0.06722230559967446	-0.06728614276239542	-0.06734997992511638	-0.06728614276239542	-0.06741381708783734
0.7	0.8	10	0.0005585751738081957	0.0005585751738081957	0.0005585751738081957	0.0005798542280486263	0.0005585751738081957	0.0006224123365290435	0.0005585751738081957	0.0006224123365290435	0.0006011332822888349	0.0005585751738081957	0.000615319318449048	0.0006224123365290435	0.0006224123365290435	0.0006862494992501134	0.0006224123365290435	0.0006224123365290435	-6.383716272084783e-05	-5.851739916074017e-05	-5.851739916074017e-05	4.7877872040746894e-05	4.7877872040746894e-05	0.00011171503476181677	0.000154273143242456	0.00014363361612224068	0.00023938936020373447	0.0001755521974826646	0.0003032265229245823	0.00023938936020373447	0.0001755521974826646	0.0003032265229245823	0.00023938936020373447	0.0003032265229245823	0.00026066841444394306	0.00023938936020373447	0.0003032265229245823	0.0003032265229245823	0.00034578463140522153	0.00032450557716501294	0.0003032265229245823	0.00036706368564565217	0.0003528776494854391	0.0003032265229245823	0.00036706368564565217	0.00035642415852543685	0.00036706368564565217	0.00036706368564565217	0.00036706368564565217
0.7	0.8	20	-0.00011171503476181677	-0.0001329940890022474	-0.0001329940890022474	-0.0001329940890022474	-0.0001329940890022474	-9.043598052160817e-05	-0.0001329940890022474	-0.00017555219748288664	-0.00011171503476181677	-0.0001329940890022474	-0.0001329940890022474	-8.334296244139061e-05	-0.0001329940890022474	-0.0001329940890022474	-0.00011171503476181677	-0.0001329940890022474	-6.915692628117753e-05	-0.0001329940890022474	-6.915692628117753e-05	-6.915692628117753e-05	-0.0001329940890022474	-6.915692628117753e-05	-0.0001329940890022474	-0.0001329940890022474	-9.043598052160817e-05	-0.0001329940890022474	-0.00011171503476181677	-0.00011171503476181677	-0.0001329940890022474	-6.915692628117753e-05	-6.915692628117753e-05	-0.00011171503476181677	-6.915692628117753e-05	-6.915692628117753e-05	-0.0001329940890022474	-6.915692628117753e-05	-6.915692628117753e-05	-0.00011171503476181677	-9.043598052160817e-05	-6.915692628117753e-05	-0.0001329940890022474	-6.915692628117753e-05	-0.0001329940890022474	-6.915692628117753e-05	-6.915692628117753e-05	-6.915692628117753e-05	-6.915692628117753e-05
0.1	0.4	10	0.0034742892196006903	0.0034742892196006903	0.0034742892196006903	0.0034742892196006903	0.0034742892196006903	0.0034742892196006903	0.0034742892196006903	0.0034742892196006903	0.0034742892196006903	0.003431731111120051	0.0034104520568796204	0.0034742892196006903	0.0034104520568796204	0.0034742892196006903	0.0034104520568796204	0.003431731111119829	0.0034104520568796204	0.0034742892196006903	0.003431731111120051	0.0034742892196006903	0.0034104520568796204	0.0034104520568796204	0.0034104520568796204	0.0034530101653602596	0.0034104520568796204	0.003445917147280264	0.0034104520568796204	0.0034742892196006903	0.0034530101653602596	0.0034742892196006903	0.003463649692480475	0.0034742892196006903	0.0034742892196006903	0.0034742892196006903	0.0034742892196006903	0.0034530101653602596	0.0034742892196006903	0.0034104520568796204	0.0034742892196006903	0.0034742892196006903	0.0034742892196006903	0.0034742892196006903	0.0034104520568796204	0.0034742892196006903	0.0034742892196006903	0.0034742892196006903	0.0034742892196006903
0.5	0.2	10	-0.0001276743254419177	-0.0001276743254419177	-0.0001276743254419177	-0.0001276743254419177	-0.0001276743254419177	-0.0001276743254419177	-0.0001276743254419177	-0.0001276743254419177	-0.0001276743254419177	-0.0005638949373685254	0.0	-6.383716272106987e-05	-0.0001276743254419177	-6.383716272106987e-05	-0.0001276743254419177	-6.383716272106987e-05	-0.0001276743254419177	-7.093018080106539e-05	-0.0001276743254419177	-6.383716272106987e-05	-0.00010639527120170911	-6.383716272106987e-05	-6.383716272106987e-05	-6.383716272106987e-05	-6.383716272106987e-05	-6.383716272106987e-05	-6.383716272106987e-05	-6.383716272106987e-05	-6.383716272106987e-05	-6.383716272106987e-05	-4.2558108480639234e-05	-6.383716272106987e-05	0.0	-6.383716272106987e-05	0.0	0.0	-1.4186036160213078e-05	0.0	-6.383716272106987e-05	0.0	0.0	0.0	0.0	-5.186769471077213e-05	-6.383716272106987e-05	0.0	-6.383716272106987e-05
0.5	0.2	5	-0.000645464645289362	-0.0005106973017674488	-0.0005745344644882966	-0.0006170925729689358	-0.0004681391932865875	-0.000553255410248088	-0.0004468601390463789	-0.0004468601390463789	-0.00038302297632553106	-0.00038302297632553106	-0.0003617439220851004	-0.0003191858136044612	-0.0003191858136044612	-0.00027662770512382195	-0.0002979067593642526	-0.00025534865088361336	-0.0003191858136044612	-0.0005106973017674488	-0.0005319763560076574	-0.0004894182475270181	-0.0004255810848061703	-0.00041848806672595273	-0.00046813919328680953	-0.00040430203056573966	-0.00038302297632553106	-0.00038302297632553106	-0.0003191858136044612	-0.0003191858136044612	-0.000260668414443721	-0.00027662770512382195	-0.0002234300695229674	-0.00025534865088361336	-0.00019151148816254349	-0.00019151148816254349	-0.00019151148816254349	-0.00019151148816254349	-0.00023406959664318272	-0.00019151148816254349	-0.00019151148816254349	-0.00025534865088361336	-0.00019151148816254349	-0.00025534865088361336	-0.00014895337968190425	-0.00019151148816254349	-0.0001702324339223349	-0.00019151148816254349	-0.00019151148816254349
0.9	0.4	5	-0.0002553486508838354	-0.0002553486508838354	-0.00019151148816276553	-0.0002553486508838354	-0.00021279054240319617	-0.00019151148816276553	-0.00023406959664340476	-0.00019151148816276553	-0.00020215101528298085	-0.00019151148816276553	-0.00019151148816276553	-0.00019151148816276553	-0.0002553486508838354	-0.0003351451042850062	-0.00019151148816276553	-0.00015959290680234162	-0.00015959290680234162	-0.0001276743254419177	-0.0001276743254419177	-0.0001276743254419177	-0.0001276743254419177	-0.0001276743254419177	-0.0001276743254419177	-0.0001276743254419177	-8.511621696127847e-05	-0.0001276743254419177	-6.383716272084783e-05	-0.0001276743254419177	-0.0001276743254419177	-0.0001276743254419177	-6.383716272084783e-05	-0.0001276743254419177	-9.575574408127174e-05	-0.0001276743254419177	-0.0001276743254419177	-6.383716272084783e-05	-0.0001276743254419177	-6.383716272084783e-05	-0.0001276743254419177	-0.00010639527120148706	-0.0001276743254419177	-0.0001276743254419177	-0.0001276743254419177	-0.0002553486508838354	-0.0001276743254419177	-0.0001276743254419177	-0.00017023243392255694
0.7	0.4	10	-0.0002553486508838354	-0.00021279054240319617	-0.0002553486508838354	-0.00021279054240319617	-0.00019151148816298758	-0.00019151148816298758	-0.00019151148816298758	-0.00019151148816298758	-0.00014895337968234834	-0.00019151148816298758	-0.00017023243392255694	-0.0001276743254419177	-0.00019151148816298758	-0.0001276743254419177	-0.0001276743254419177	-0.0001276743254419177	-0.00014895337968234834	-0.0001276743254419177	-0.0001276743254419177	-0.0001276743254419177	-0.0001276743254419177	-0.0001276743254419177	-0.0001276743254419177	-0.0001276743254419177	-0.0001276743254419177	-0.0001276743254419177	-0.0001276743254419177	-0.0001276743254419177	-0.0001276743254419177	-0.0001276743254419177	-0.0001276743254419177	-0.0001276743254419177	-8.511621696127847e-05	-0.0001276743254419177	-6.383716272106987e-05	-0.0001276743254419177	-0.0001276743254419177	-6.383716272106987e-05	-0.0001276743254419177	-0.0001276743254419177	-0.0001276743254419177	-0.00014895337968234834	-0.0001276743254419177	-0.0001276743254419177	-0.0001276743254419177	-0.0001276743254419177	-0.0001276743254419177
0.3	0.1	10	-0.06628229404569197	-0.06628229404569197	-0.06628229404569197	-0.06628229404569197	-0.0662184568829709	-0.0662184568829709	-0.06618653830161048	-0.0662184568829709	-0.06615461972025005	-0.06615461972025005	-0.06615461972025005	-0.06615461972025005	-0.06615461972025005	-0.06609078255752898	-0.06609078255752898	-0.06609078255752898	-0.06609078255752898	-0.06609078255752898	-0.06640996837113389	-0.06628229404569197	-0.0664312474253741	-0.06640996837113389	-0.06628229404569197	-0.06634613120841282	-0.06634613120841282	-0.0662184568829709	-0.0662184568829709	-0.06615461972025005	-0.06615461972025005	-0.0661014220846492	-0.06609078255752898	-0.06609078255752898	-0.06604113143096835	-0.06605886397616856	-0.06602694539480813	-0.06602694539480813	-0.06596310823208706	-0.06596310823208706	-0.06594182917784686	-0.06589927106936622	-0.06589927106936622	-0.06589927106936622	-0.06589927106936622	-0.06583543390664515	-0.06583543390664515	-0.06583543390664515	-0.06583543390664515
0.9	0.1	10	-0.00025534865088361336	-0.00025534865088361336	-0.0002553486508833913	-0.00025534865088361336	-0.00019151148816298758	-0.00019151148816298758	-0.00019151148816298758	-0.00019151148816298758	-0.00019151148816298758	-0.00019151148816298758	-0.00019151148816298758	-0.00019151148816298758	-0.00019151148816298758	-0.00019151148816298758	-0.00019151148816298758	-0.00019151148816298758	-0.00019151148816298758	-0.00019151148816298758	-0.00019151148816298758	-0.0001276743254419177	-0.00012767432544213975	-0.0001276743254419177	-0.0001276743254419177	-0.0001276743254419177	-0.0001276743254419177	-0.0001276743254419177	-0.00012767432544213975	-0.0001276743254419177	-6.383716272084783e-05	-6.383716272084783e-05	-6.383716272084783e-05	-6.383716272084783e-05	-6.383716272084783e-05	-6.383716272084783e-05	-6.383716272084783e-05	-6.383716272084783e-05	-6.383716272084783e-05	-6.383716272084783e-05	-6.383716272084783e-05	-6.383716272084783e-05	-3.1918581360423914e-05	2.220446049250313e-16	2.220446049250313e-16	2.220446049250313e-16	2.220446049250313e-16	2.220446049250313e-16	2.220446049250313e-16
0.7	0.4	5	-0.00010905515298187396	-0.00010905515298187396	-0.00010905515298187396	-0.00010905515298187396	-0.00010905515298187396	-0.00010905515298187396	-0.00010905515298187396	-0.00010905515298187396	-0.00010905515298187396	-0.00010905515298187396	-0.00010905515298187396	-0.00010905515298187396	-0.00010905515298187396	-0.00010905515298187396	-0.00010905515298187396	-0.00010905515298187396	-0.00010905515298187396	-0.00010905515298187396	-0.00010905515298187396	-0.00010905515298187396	-0.00010905515298187396	-4.5217990260804086e-05	-0.00010905515298187396	-7.7136571621228e-05	-4.5217990260804086e-05	-8.777609874144332e-05	-4.5217990260804086e-05	-4.5217990260804086e-05	-4.5217990260804086e-05	-4.5217990260804086e-05	-5.9404026421017164e-05	-4.5217990260804086e-05	-0.00010905515298187396	-4.5217990260804086e-05	-4.5217990260804086e-05	-4.5217990260804086e-05	-4.5217990260804086e-05	-4.5217990260804086e-05	-4.5217990260804086e-05	-4.5217990260804086e-05	-4.5217990260804086e-05	-4.5217990260804086e-05	-4.5217990260804086e-05	-4.5217990260804086e-05	-4.5217990260804086e-05	-4.5217990260804086e-05	-4.5217990260804086e-05
0.5	0.4	5	-0.00019151148816254349	-0.00019151148816254349	-0.00017023243392255694	-0.00019151148816254349	-0.00019151148816254349	-0.0001702324339223349	-0.0001702324339223349	-0.00019151148816254349	-0.00015959290680211957	-0.00019151148816254349	-0.0001276743254419177	-0.0001276743254419177	-0.0001276743254419177	-0.0001276743254419177	-0.0001276743254419177	-0.0001276743254419177	-0.0001276743254419177	-8.511621696127847e-05	-0.00010639527120148706	-6.383716272084783e-05	-0.00011171503476159472	-6.383716272084783e-05	-6.383716272084783e-05	-6.383716272084783e-05	-6.383716272084783e-05	-9.575574408127174e-05	-6.383716272084783e-05	-0.00010639527120148706	-6.383716272084783e-05	-6.383716272084783e-05	-6.383716272084783e-05	-6.383716272084783e-05	-6.383716272084783e-05	-6.383716272084783e-05	-6.383716272084783e-05	-6.383716272084783e-05	-6.383716272084783e-05	-6.383716272084783e-05	-6.383716272084783e-05	-6.383716272084783e-05	-6.383716272084783e-05	-6.383716272084783e-05	-6.383716272084783e-05	-6.383716272084783e-05	-6.383716272084783e-05	2.220446049250313e-16	-6.383716272084783e-05
0.3	0.1	5	6.383716272106987e-05	6.383716272106987e-05	6.383716272106987e-05	6.383716272106987e-05	0.00010639527120148706	6.383716272106987e-05	0.00012767432544169566	6.383716272106987e-05	0.00012767432544169566	6.383716272106987e-05	6.383716272106987e-05	0.00012767432544169566	6.383716272106987e-05	9.575574408149379e-05	6.383716272106987e-05	9.575574408149379e-05	8.511621696127847e-05	6.383716272106987e-05	0.00012767432544169566	6.383716272106987e-05	0.00012767432544169566	6.383716272106987e-05	0.00012767432544169566	6.383716272106987e-05	0.00012767432544169566	0.00012767432544169566	6.383716272106987e-05	0.00012767432544169566	6.383716272106987e-05	0.00012767432544169566	6.383716272106987e-05	6.383716272106987e-05	6.383716272106987e-05	6.383716272106987e-05	-6.383716272106987e-05	0.0	0.0	0.0	-5.31976356010766e-06	-6.383716272106987e-05	-6.383716272106987e-05	-6.383716272106987e-05	-6.383716272106987e-05	-6.383716272106987e-05	-3.191858136064596e-05	-3.191858136064596e-05	-4.2558108480639234e-05
0.1	0.1	5	0.0001276743254419177	0.0001276743254419177	0.0001276743254419177	0.0001276743254419177	0.0001276743254419177	0.0001276743254419177	0.0001276743254419177	-0.00019151148816276553	-6.383716272106987e-05	-2.127905424043064e-05	0.00014186036160190874	0.00019151148816276553	-0.0003511043949653292	-0.00044686013904660093	-0.0005106973017676708	-0.0005745344644887407	-0.0005745344644887407	-0.0005106973017676708	-0.0005106973017676708	-0.000617092572969602	-0.0005745344644887407	-0.0005106973017676708	-0.0005106973017676708	-0.0005106973017676708	-0.00044686013904660093	-0.00042558108480639234	-0.00038302297632597515	-0.00038302297632597515	-0.00038302297632597515	-0.00038302297632597515	-0.00038302297632597515	-0.0003191858136049053	-0.0003191858136049053	-0.0002979067593646967	-0.00025534865088405745	-0.0003191858136049053	-0.0002553486508838354	-0.0002553486508838354	-0.0002553486508838354	-0.0002553486508838354	-0.0002340695966436268	-0.0003404648678453359	-0.00025534865088405745	-0.00027662770512426604	-0.0002620683522229772	-0.00027886760557072066	-0.0003191858136049053
0.1	0.8	10	-0.0001489533796821263	-0.00012767432544169566	-0.00019151148816276553	-0.00012767432544169566	-0.00012767432544169566	-0.00012767432544169566	-0.00012767432544169566	-0.00014895337968190425	-0.00019151148816276553	-0.00017555219748244255	-0.00012767432544169566	-0.0001702324339223349	-0.00012767432544169566	-0.00012767432544169566	-0.00012767432544169566	-0.00012767432544169566	-0.00012767432544169566	-0.00012767432544169566	-0.00012767432544169566	-0.00012767432544169566	-0.00010639527120148706	-0.00012767432544169566	-6.383716272084783e-05	-0.00012767432544169566	-9.57557440810497e-05	-6.383716272062578e-05	-8.511621696105642e-05	-6.383716272062578e-05	-0.00012767432544169566	-6.383716272084783e-05	-6.383716272062578e-05	-7.44766898408411e-05	-6.383716272084783e-05	-0.00012767432544169566	-6.383716272084783e-05	-6.383716272062578e-05	-6.383716272062578e-05	-6.383716272084783e-05	-0.00010639527120148706	-6.383716272062578e-05	-0.00012767432544169566	-6.383716272084783e-05	-6.383716272084783e-05	-6.383716272062578e-05	-6.383716272062578e-05	-6.383716272062578e-05	-6.383716272062578e-05
0.3	0.8	10	-0.00038302297632597515	-0.00038302297632597515	-0.00038302297632597515	-0.00038302297632597515	-0.00038302297632597515	-0.00038302297632597515	-0.00038302297632597515	-0.0003617439220855445	-0.00038302297632597515	-0.0003191858136049053	-0.0003191858136049053	-0.0003191858136049053	-0.0003191858136049053	-0.0003191858136049053	-0.0003191858136049053	-0.0003191858136049053	-0.0003191858136049053	-0.0003191858136049053	-0.0003191858136049053	-0.0003191858136049053	-0.0003191858136049053	-0.0003191858136049053	-0.0003191858136049053	-0.0003191858136049053	-0.0003191858136049053	-0.0003191858136049053	-0.0003191858136049053	-0.0003191858136049053	-0.0003191858136049053	-0.0003191858136049053	-0.0003191858136049053	-0.0003191858136049053	-0.0003191858136049053	-0.0003191858136049053	-0.0003191858136049053	-0.0003191858136049053	-0.0003191858136049053	-0.0003191858136049053	-0.00029790675936447464	-0.0002553486508838354	-0.0002553486508838354	-0.0002553486508838354	-0.0002553486508838354	-0.0002553486508838354	-0.0002553486508838354	-0.00019151148816276553	-0.00019151148816276553
0.1	0.4	5	-0.2563718187418327	-0.2626420467246451	-0.26223774469407957	-0.26323786024337403	-0.266557392704863	-0.2588330960156293	-0.24434206007797465	-0.2346033462539907	-0.2342238697867054	-0.21258307162430556	-0.2126149902056662	-0.21018917802227	-0.20345435735521056	-0.19381494578434788	-0.1854629169950237	-0.17867135218332342	-0.1776322250345883	-0.1722699033660291	-0.15784270459109617	-0.15457636976520828	-0.15090573290875442	-0.153629451851514	-0.14828840923719566	-0.13946469474554535	-0.1406385892378026	-0.13540748840372574	-0.13759568448143789	-0.13897882300705788	-0.14009597335467383	-0.14322399432799982	-0.13613806926597594	-0.12736045939184626	-0.11341203933731991	-0.11685924612425103	-0.1038222788930181	-0.09164356684947794	-0.0838128748890421	-0.08307342775419047	-0.06942823422258915	-0.06802381664272783	-0.0714710234296585	-0.07505654406915152	-0.07719508902030281	-0.07811008835263644	-0.07849311132896197	-0.07389683561305427	-0.05788966706077714
0.3	0.4	10	0.0019257544087483147	0.0019789520443489472	0.0019151148816280994	0.0019789520443489472	0.0019151148816280994	0.00193639393586853	0.0019151148816280994	0.0019789520443489472	0.0019151148816280994	0.0019151148816280994	0.00193639393586853	0.0019151148816280994	0.0019789520443489472	0.0019151148816280994	0.0019789520443489472	0.0019151148816280994	0.0019576729901085166	0.0019151148816280994	0.0019151148816280994	0.0019576729901089607	0.0019151148816280994	0.0019789520443489472	0.00193639393586853	0.0019151148816280994	0.0019789520443493913	0.0019151148816280994	0.0019151148816280994	0.0019151148816280994	0.0019151148816280994	0.0019151148816280994	0.0019789520443493913	0.0019151148816280994	0.0019789520443493913	0.0019151148816280994	0.0019789520443489472	0.0019151148816280994	0.0019576729901089607	0.00193639393586853	0.0019151148816280994	0.0019151148816280994	0.0019151148816280994	0.0018725567731476822	0.0013760455075408906	0.00019151148816387575	-0.00042558108480550416	-0.0005106973017667826	-0.0005106973017667826
0.9	0.8	5	0.00012767432544169566	0.00012767432544169566	0.00012767432544169566	0.00012767432544169566	0.00012767432544169566	0.00012767432544169566	0.00012767432544169566	0.00012767432544169566	0.00012767432544169566	0.00012767432544169566	0.00012767432544169566	0.00012767432544169566	0.00012767432544169566	0.00012767432544169566	0.00012767432544169566	0.00012767432544169566	0.00012767432544169566	0.00012767432544169566	0.00012767432544169566	0.00012767432544169566	0.00012767432544169566	0.00012767432544169566	0.00012767432544169566	0.00012767432544169566	0.00012767432544169566	0.00012767432544169566	0.00019151148816254349	0.00012767432544169566	0.00019151148816254349	0.00013476734352169117	0.00019151148816254349	0.00019151148816254349	0.00019151148816254349	0.00019151148816254349	0.00019151148816254349	0.00019151148816254349	0.0001489533796821263	0.00021279054240297413	0.00019151148816254349	-0.0003617439220851004	8.881784197001252e-16	-6.383716272040374e-05	-4.25581084799731e-05	-6.383716272040374e-05	-6.383716272040374e-05	-6.383716272040374e-05	-6.383716272040374e-05
0.5	0.1	10	-0.00012767432544213975	-0.00012767432544213975	-0.00012767432544213975	-0.00012767432544213975	-0.00012767432544213975	-0.00012767432544213975	-0.00012767432544213975	-0.00012767432544213975	-0.00012767432544213975	-0.00012767432544213975	-0.00012767432544213975	-0.00012767432544213975	-0.00011348828928214871	-8.511621696172256e-05	-6.383716272129192e-05	-6.383716272173601e-05	-6.383716272129192e-05	-6.383716272173601e-05	-6.383716272129192e-05	-6.383716272173601e-05	-6.383716272129192e-05	-6.383716272129192e-05	-6.383716272173601e-05	-6.383716272173601e-05	-6.383716272129192e-05	-6.383716272129192e-05	-6.383716272129192e-05	-6.383716272129192e-05	-6.383716272129192e-05	-6.383716272129192e-05	-6.383716272129192e-05	0.00010639527120126502	0.00019151148816254349	0.00017023243392255694	0.00012767432544169566	0.00012767432544213975	0.00012767432544169566	0.00012767432544169566	0.00012767432544169566	0.00012767432544169566	0.00012767432544169566	0.00012767432544169566	0.00012767432544169566	0.00012767432544169566	0.00012767432544169566	0.00012767432544169566	0.00012767432544213975
0.9	0.8	20	6.383716272129192e-05	6.383716272173601e-05	6.383716272129192e-05	6.383716272129192e-05	2.127905424087473e-05	6.383716272129192e-05	6.383716272129192e-05	6.383716272129192e-05	6.383716272129192e-05	6.383716272129192e-05	6.383716272129192e-05	6.383716272173601e-05	6.383716272129192e-05	6.383716272129192e-05	6.383716272129192e-05	6.383716272129192e-05	6.383716272129192e-05	6.383716272129192e-05	6.383716272129192e-05	6.383716272129192e-05	6.383716272129192e-05	6.383716272129192e-05	6.383716272173601e-05	6.383716272173601e-05	6.383716272129192e-05	6.383716272129192e-05	6.383716272129192e-05	6.383716272173601e-05	6.383716272129192e-05	6.383716272173601e-05	6.383716272129192e-05	6.383716272129192e-05	6.383716272173601e-05	6.383716272129192e-05	6.383716272129192e-05	6.383716272129192e-05	6.383716272173601e-05	6.383716272129192e-05	6.383716272129192e-05	6.383716272173601e-05	6.383716272129192e-05	6.383716272173601e-05	4.440892098500626e-16	6.383716272129192e-05	6.383716272129192e-05	6.383716272129192e-05	6.383716272129192e-05
0.5	0.8	10	-0.020619403558865823	-0.020633589595026258	-0.020619403558866267	-0.020619403558865823	-0.020619403558866267	-0.020619403558866267	-0.020619403558865823	-0.020598124504625837	-0.020598124504625392	-0.020619403558866267	-0.020555566396144975	-0.020555566396144975	-0.020555566396144975	-0.020491729233424127	-0.020697426757746662	-0.02068324072158667	-0.020906670791109416	-0.02087475220974877	-0.020874752209749214	-0.020874752209749214	-0.020810915047028367	-0.020810915047028367	-0.02074707788430752	-0.02076835693854795	-0.02074707788430752	-0.02074707788430752	-0.02074707788430752	-0.02074707788430752	-0.02074707788430752	-0.02074707788430752	-0.02074707788430752	-0.02074707788430752	-0.02074707788430752	-0.02074707788430752	-0.02074707788430752	-0.02074707788430752	-0.02068324072158667	-0.02074707788430752	-0.02068324072158667	-0.0207045197758271	-0.02068324072158667	-0.02068324072158667	-0.02068324072158667	-0.020619403558866267	-0.020619403558865823	-0.02068324072158667	-0.020619403558866267
0.1	0.1	20	-0.0001915114881620994	-0.0002553486508829472	-0.0001915114881620994	-0.0001915114881620994	-0.0001915114881616553	-0.0001915114881620994	-0.0001915114881620994	-0.0001915114881620994	-0.0001915114881620994	-0.0001915114881616553	-0.0001915114881616553	-0.0001915114881616553	-0.0001915114881620994	-0.0001915114881620994	-0.0001915114881620994	-0.0001915114881616553	-0.0001915114881616553	-0.0001915114881620994	-0.0001915114881620994	-0.00015959290680189753	-0.0001915114881620994	-0.00012767432544125157	-0.00017023243392166876	-0.00012767432544125157	-0.00015959290680189753	-0.00012767432544125157	-0.00012767432544125157	-0.00012767432544125157	-0.00012767432544125157	-0.00012767432544125157	-0.00012767432544125157	-0.00012767432544125157	-0.00012767432544125157	-0.00012767432544125157	-0.00012767432544125157	-0.00012767432544125157	-0.00012767432544125157	-0.00012767432544125157	-0.00012767432544125157	-0.00012767432544125157	-0.00012767432544125157	-0.00012767432544125157	-0.00012767432544125157	-0.00012767432544125157	-0.00012767432544125157	-0.00017023243392166876	-6.383716272040374e-05
0.9	0.2	20	-0.0004468601390454907	-0.0004468601390454907	-0.0004468601390454907	-0.0004468601390454907	-0.0004468601390454907	-0.0004468601390454907	-0.0004468601390454907	-0.0004468601390454907	-0.0004468601390454907	-0.00042558108480506007	-0.0003830229763246429	-0.00042558108480506007	-0.0003830229763246429	-0.0003830229763246429	-0.0003830229763246429	-0.0003830229763246429	-0.0003830229763246429	-0.0003830229763246429	-0.0003830229763246429	-0.0003830229763246429	-0.0003830229763246429	-0.0003830229763246429	-0.0003830229763246429	-0.0003830229763246429	-0.0003830229763246429	-0.0003830229763246429	-0.0003830229763246429	-0.0003830229763246429	-0.0003830229763246429	-0.0003830229763246429	-0.0003830229763246429	-0.0003830229763246429	-0.0003830229763246429	-0.0003830229763246429	-0.0003830229763246429	-0.0003830229763246429	-0.00031918581360379505	-0.0003830229763246429	-0.0003830229763246429	-0.0005745344644876305	-0.00042558108480550416	-0.00038302297632508697	-0.0003475578859246653	-0.00031918581360423914	-0.00031918581360423914	-0.00031918581360423914	-0.00031918581360423914
0.1	0.2	5	0.0011977867636812078	0.0011977867636812078	0.0011977867636812078	0.0011977867636812078	0.0011977867636812078	0.0011977867636812078	0.0011977867636812078	0.0011977867636812078	0.0011977867636812078	0.0011977867636812078	0.0011977867636812078	0.0011977867636812078	0.0011977867636812078	0.0011977867636812078	0.0011977867636812078	0.0011977867636812078	0.0011977867636812078	0.0011977867636812078	0.0011977867636812078	0.0011977867636812078	0.0011977867636812078	0.0011977867636812078	0.0011977867636812078	0.0011977867636812078	0.0011977867636812078	0.0011977867636812078	0.0011977867636812078	0.0011977867636812078	0.0011977867636812078	0.0011977867636812078	0.0011977867636812078	0.0011977867636812078	0.001102031019599714	0.0004955779737509936	0.00013383405166633722	-0.00014279365345748474	-0.0003343051416200282	-0.0003343051416200282	-0.0003236656144998129	-0.0003130260873795976	-0.0003343051416200282	-0.0003343051416200282	-0.0003343051416200282	-0.0003343051416200282	-0.0003343051416200282	-0.0002704679788991804	-0.0003343051416200282
0.7	0.1	5	0.0005745344644885186	0.0005745344644885186	0.0005745344644885186	0.0005745344644885186	0.0005745344644885186	0.0005745344644880745	0.0005106973017676708	0.0005745344644880745	0.0005745344644885186	0.0005745344644885186	0.0005745344644880745	0.0005745344644885186	0.0005745344644885186	0.0005745344644885186	0.0005745344644885186	0.0005745344644885186	0.0005745344644885186	0.0005745344644880745	0.0005745344644880745	0.0005745344644885186	0.0005745344644885186	0.0005745344644885186	0.0005745344644880745	0.0005745344644885186	0.0005745344644880745	0.000553255410248088	0.0005745344644885186	0.0005745344644885186	0.0005106973017676708	0.0005745344644885186	0.0005745344644880745	0.0005745344644885186	0.0005745344644880745	0.0005745344644880745	0.0005745344644885186	0.0005745344644885186	0.0005603484283280835	0.0005745344644885186	0.0005745344644880745	0.0005745344644885186	0.0005745344644880745	0.0005106973017676708	0.0004468601390459348	0.00046813919328636544	0.00038302297632508697	0.0004468601390459348	0.0004468601390459348
0.5	0.8	20	0.0005709879554482988	0.0006348251181691467	0.000613546063928716	0.0006029065368085007	0.0006348251181691467	0.0005851739916082899	0.0006348251181691467	0.0005709879554482988	0.000613546063928716	0.0005709879554482988	0.0005709879554482988	0.0006348251181691467	0.000613546063928716	0.000613546063928716	0.0005922670096887295	0.0005709879554482988	0.0006348251181691467	0.0005709879554482988	0.000613546063928716	0.0005709879554482988	0.0005709879554482988	0.0005709879554482988	0.0005709879554482988	0.0005709879554482988	0.0005709879554482988	0.00042203457576617254	0.0003156393045649075	0.000400755521526186	0.00042912759384661214	0.00042203457576617254	0.00042203457576617254	0.00037947646728575535	0.0004220345757666166	0.00037947646728575535	0.00037947646728575535	0.00037947646728575535	0.00037947646728575535	0.00037947646728575535	0.00037947646728575535	0.00037947646728575535	0.00037947646728575535	0.00037947646728575535	0.00037947646728575535	0.00037947646728575535	0.00037947646728575535	0.00044331363000704727	0.00037947646728575535
0.5	0.2	10	0.00038302297632553106	0.00038302297632553106	0.0004468601390464899	0.0004468601390464899	0.0004468601390464899	0.0004468601390464899	0.0004468601390464899	0.0004468601390464899	0.0004468601390464899	0.0004468601390464899	0.0004468601390464899	0.0004043020305658507	0.0004468601390464899	0.0004468601390464899	0.0004468601390464899	-6.38371627211809e-05	0.00038302297632553106	0.00038302297632553106	0.0003191858136045722	0.0003191858136045722	0.0003191858136045722	0.0003191858136045722	0.0003191858136045722	0.0003191858136045722	0.0003191858136045722	0.0003191858136045722	0.00038302297632553106	0.00038302297632553106	0.00038302297632553106	0.00038302297632553106	0.00038302297632553106	0.00038302297632553106	0.00038302297632553106	0.00038302297632553106	0.00038302297632553106	0.00038302297632553106	0.00038302297632553106	0.00038302297632553106	0.00038302297632553106	0.00038302297632553106	0.00038302297632553106	0.00038302297632553106	-0.0002553486508839464	0.0003475578859251094	0.000276627705124044	0.0002553486508837244	0.0002553486508837244
0.1	0.1	10	-0.0005449372344998871	-0.0005449372344998871	-0.0005449372344998871	-0.0005449372344998871	-0.0005449372344998871	-0.0005449372344998871	-0.0005449372344998871	-0.0005449372344998871	-0.0005449372344998871	-0.0005449372344998871	-0.0005449372344998871	-0.0005449372344998871	-0.0005449372344998871	-0.0005449372344998871	-0.0005449372344998871	-0.0005449372344998871	-0.0005449372344998871	-0.0005449372344998871	-0.0005449372344998871	-0.0005449372344998871	-0.0005449372344998871	-0.0005449372344998871	-0.0005449372344998871	-0.0005449372344998871	-0.0005449372344998871	-0.0005449372344998871	-0.0005449372344998871	-0.0005449372344998871	-0.0005449372344998871	-0.0005449372344998871	-0.0005449372344998871	-0.0005449372344998871	-0.0005449372344998871	-0.0005449372344998871	-0.0005449372344998871	-0.0005449372344998871	-0.0005236581802594564	-0.0005023791260192478	-0.0004811000717788172	-0.0004811000717788172	-0.0004811000717788172	-0.0004811000717788172	-0.0004811000717788172	-0.0004811000717788172	-0.0004811000717788172	-0.0004811000717788172	-0.0004811000717788172
0.3	0.2	10	-0.001063952712016203	-0.001000115549295133	-0.001032034130655557	-0.001000115549295133	-0.001000115549295133	-0.0009788364950549244	-0.0009362783865740631	-0.0009362783865742852	-0.0008724412238534374	-0.0008298831153725761	-0.0008086040611323675	-0.0008086040611323675	-0.0008086040611323675	-0.001138429401857266	0.00027662770512382195	8.511621696105642e-05	0.00027662770512382195	-0.0009504644227347203	-0.00014895337968257039	-0.0001063952712021532	-0.0001063952712021532	-0.0001063952712021532	-0.0001063952712021532	-0.0001063952712021532	-0.0001063952712021532	-0.0001063952712021532	-0.0001063952712021532	-0.0001063952712021532	-4.255810848108332e-05	-4.255810848108332e-05	-4.255810848108332e-05	-4.255810848108332e-05	2.1279054240208595e-05	2.127905423998655e-05	2.127905423998655e-05	2.127905423998655e-05	8.511621696105642e-05	8.511621696105642e-05	8.511621696105642e-05	8.511621696105642e-05	8.511621696105642e-05	8.511621696105642e-05	8.511621696105642e-05	0.0001276743254414736	0.0001489533796816822	0.0001489533796816822	0.0001489533796816822
0.3	0.1	20	-0.18825579286406002	-0.16789883097415848	-0.15831616354793665	-0.13590931943288576	-0.12275886391237112	-0.11191718577693122	-0.09584795331645424	-0.08892516767027203	-0.07356169050876504	-0.06129076923018406	-0.05304336245754282	-0.03771712364095592	-0.03664253140182039	-0.023875098857631727	-0.02119393802335212	-0.016682778524404807	-0.0046920314599878665	-0.005348135632397444	-0.0035110439496501833	-0.00047523221136636096	-0.00019151148816254349	-6.383716272084783e-05	-6.383716272084783e-05	-6.383716272084783e-05	-6.383716272084783e-05	-6.383716272084783e-05	-6.383716272084783e-05	-6.383716272084783e-05	-6.383716272084783e-05	-6.383716272084783e-05	-6.383716272084783e-05	-6.383716272084783e-05	-6.383716272084783e-05	-6.383716272084783e-05	-6.383716272084783e-05	-6.383716272084783e-05	-6.383716272084783e-05	-6.383716272084783e-05	-6.383716272084783e-05	-6.383716272084783e-05	-6.383716272084783e-05	-6.383716272084783e-05	-6.383716272084783e-05	-6.383716272084783e-05	-6.383716272084783e-05	-6.383716272084783e-05	-6.383716272084783e-05
0.9	0.8	5	0.0006533921360865058	0.0006533921360865058	0.0006533921360865058	0.0006533921360865058	0.000695950244566923	0.0007172292988073536	0.0006533921360865058	0.0006746711903269365	0.0007172292988073536	0.0007172292988073536	0.0007172292988073536	0.0007172292988073536	0.0007172292988073536	0.0007172292988073536	0.0007172292988073536	0.0007810664615282015	0.0007810664615282015	0.0007810664615282015	0.0007810664615282015	0.0007810664615282015	0.0007810664615282015	0.0007810664615282015	0.0007810664615282015	0.0007810664615282015	0.0007810664615282015	0.0007810664615282015	0.0007810664615282015	0.0007810664615282015	0.0007810664615282015	0.0007810664615282015	0.0008236245700086187	0.0008449036242490493	0.0008449036242490493	0.0008449036242490493	0.0008449036242490493	0.0008449036242490493	0.0008449036242490493	0.0008449036242490493	0.0008449036242490493	0.0008449036242490493	0.0008449036242490493	0.0008449036242490493	0.0008449036242490493	0.0008449036242490493	0.0008449036242490493	0.0009087407869698971	0.0009087407869698971
0.9	0.4	20	0.00039543575796674446	0.00039543575796674446	0.00039543575796674446	0.00039543575796674446	0.00039543575796674446	0.00039543575796674446	0.00039543575796674446	0.00039543575796674446	0.00039543575796674446	0.00039543575796674446	0.00039543575796674446	0.0004592729206875923	0.0004592729206875923	0.0004592729206871482	0.0005231100834084401	0.0005656681918888573	0.000586947246129288	0.000586947246129288	0.000586947246129288	0.000586947246129288	0.000586947246129288	0.000586947246129288	0.000586947246129288	0.000586947246129288	0.000586947246129288	0.000586947246129288	0.000586947246129288	0.000586947246129288	0.0006082263003697186	0.0006507844088501358	0.0006507844088501358	0.0006507844088501358	0.0006507844088501358	0.0006507844088501358	0.0006507844088501358	0.0006507844088501358	0.0006507844088501358	0.0006507844088501358	0.0006507844088501358	0.0006507844088501358	0.0006507844088501358	0.0006507844088501358	0.0007146215715709836	0.0007146215715714277	0.0007146215715714277	0.0007146215715709836	0.0007146215715709836
0.1	0.1	5	-0.0007069026989499072	-0.0007069026989499072	-0.0007069026989499072	-0.0007069026989499072	-0.0006430655362290594	-0.0006430655362290594	-0.0006430655362290594	-0.0006430655362290594	-0.0006430655362290594	-0.0006430655362290594	-0.0006430655362290594	-0.0006430655362290594	-0.0006430655362290594	-0.0006430655362290594	-0.0005792283735082115	-0.0005792283735082115	-0.0012814371634384258	-0.0001962053971822364	-0.0006856236447094766	-0.0005153912107873637	-0.0005153912107873637	-0.0005153912107873637	-0.0004515540480665159	-0.0004515540480665159	-0.0004515540480665159	-0.00043027499382608525	-0.00043027499382652934	-0.00038771688534566806	-0.00038771688534566806	-0.00038771688534566806	-0.00032387972262482023	-0.0003238797226252643	-0.00032387972262482023	-0.00032387972262482023	-0.0003238797226252643	-0.00032387972262482023	-0.00032387972262482023	-0.00032387972262482023	-0.0003238797226252643	-0.0002600425599039724	-0.0002600425599039724	-0.00029196114126461836	-0.0002600425599039724	-0.0002600425599039724	-0.0002600425599039724	-0.0002600425599039724	-0.0002600425599039724
0.7	0.8	5	-0.0004915461529462206	-0.0004773601167862296	-0.0004489880444658034	-0.0004277089902253728	-0.0004915461529462206	-0.00046317408062579446	-0.0004277089902253728	-0.0004277089902253728	-0.0004915461529462206	-0.00047026709870623407	-0.0004277089902258169	-0.0010660806174342952	-0.0006192204783883604	-0.0005553833156675125	-0.0013852664310394225	-0.0008107319665522361	-0.0008107319665522361	-0.0008107319665522361	-0.0007468948038313883	-0.0007468948038313883	-0.0006830576411105405	-0.0006830576411109845	-0.0006830576411109845	-0.0006192204783896926	-0.0006192204783896926	-0.0006192204783896926	-0.0005553833156688448	-0.0005553833156688448	-0.0005553833156688448	-0.000491546152947997	-0.000491546152947997	-0.000491546152947997	-0.00042770899022670505	-0.00042770899022714914	-0.00042770899022714914	-0.0003638718275063013	-0.00037983111818640225	-0.0003638718275063013	-0.0003638718275063013	-0.0003638718275063013	-0.0003638718275063013	-0.0003638718275063013	-0.0003638718275063013	-0.0003638718275063013	-0.0003638718275063013	-0.0003638718275063013	-0.0015767779192037423
0.3	0.4	20	-0.00011348828927770782	-0.0012412781640147585	-0.0008937202780896492	-0.0011171503476128386	-0.0007660459526483976	-0.0006241855910462668	-0.0005532554102449794	-0.0005106973017645622	-0.0005106973017641181	-0.0005106973017641181	-0.0010001155492913583	-0.00034046486784200525	-0.0004149415576830684	-0.00034046486784200525	-0.00038302297632242244	-0.00038302297632242244	-0.00038302297632242244	-0.00038302297632242244	-0.00038302297632242244	-0.0003191858136020187	-0.00029790675936203215	-0.00025534865088117087	-0.00025534865088161496	-0.00019151148816032304	-0.00019151148816032304	-0.00019151148816032304	-0.0001276743254394752	-0.0001276743254394752	-0.0001276743254394752	-6.383716271862738e-05	2.220446049250313e-15	2.220446049250313e-15	2.220446049250313e-15	2.220446049250313e-15	2.220446049250313e-15	-0.00028726723224137274	-4.2558108477752654e-05	-6.38371627177392e-05	-6.38371627181833e-05	-6.38371627181833e-05	-2.1279054237766104e-05	2.6645352591003757e-15	2.6645352591003757e-15	2.6645352591003757e-15	2.6645352591003757e-15	2.6645352591003757e-15	2.6645352591003757e-15
0.7	0.2	10	0.0013727649866766	0.0013727649866766	0.0013727649866766	0.0013727649866766	0.0013727649866766	0.0013727649866766	0.0013727649866766	0.0013727649866766	0.0013727649866766	0.0013727649866766	0.0013727649866766	0.0013727649866766	0.0013727649866766	0.001436602149397892	0.0013834045137972595	0.001436602149397892	0.0014046835680376901	0.0014046835680376901	0.001436602149397892	0.001436602149397892	0.001436602149397892	0.001436602149397892	0.001436602149397892	0.001436602149397892	0.001436602149397892	0.001436602149397892	0.001436602149397892	0.001436602149397892	0.001436602149397892	0.001436602149397892	0.001436602149397892	0.001436602149397892	0.001436602149397892	0.001436602149397892	0.001436602149397892	0.001436602149397892	0.001436602149397892	0.001436602149397892	0.001436602149397892	0.001436602149397892	0.001436602149397892	0.001436602149397892	0.0015004393121182957	0.0015004393121182957	0.0015004393121182957	0.0015004393121182957	0.0015004393121182957
0.3	0.1	10	-1.7763568394002505e-15	6.383716271862738e-05	6.383716271862738e-05	6.383716271862738e-05	6.383716271862738e-05	6.383716271862738e-05	6.383716271862738e-05	-6.383716272306827e-05	6.383716271862738e-05	-1.7763568394002505e-15	-1.7763568394002505e-15	3.191858135842551e-05	-1.7763568394002505e-15	-1.7763568394002505e-15	6.383716271862738e-05	6.383716271862738e-05	6.383716271862738e-05	6.383716271862738e-05	6.383716271862738e-05	6.383716271862738e-05	6.383716271862738e-05	6.383716271862738e-05	6.383716271862738e-05	6.383716271862738e-05	6.383716271862738e-05	6.383716271862738e-05	0.00012767432543903112	0.0001276743254399193	0.00012767432543903112	0.0001276743254399193	0.0001276743254399193	6.383716271862738e-05	0.0001276743254399193	0.0001276743254399193	0.00010639527119948866	8.511621695905802e-05	-1.7763568394002505e-15	-1.7763568394002505e-15	4.255810847819674e-05	2.1279054238654282e-05	-1.7763568394002505e-15	6.383716271862738e-05	6.383716271862738e-05	6.383716271862738e-05	6.383716271862738e-05	6.383716271862738e-05	6.383716271862738e-05
0.1	0.1	20	-0.0003191858136064596	-0.0003191858136064596	-0.0003191858136064596	-0.0003191858136064596	-0.0003191858136064596	-0.0003191858136064596	-0.0003191858136064596	-0.0003191858136064596	-0.0003191858136064596	-0.0003191858136064596	-0.0003191858136064596	-0.00025534865088605585	-0.00025534865088605585	-0.00025534865088605585	-0.00025534865088605585	-0.00025534865088605585	-0.00025534865088605585	-0.00025534865088605585	-0.00036174392208732087	-0.00025534865088605585	-0.0003191858136064596	-0.00025534865088605585	-0.00025534865088605585	-0.00025534865088605585	-0.00025534865088605585	-0.00025534865088605585	-0.00025534865088605585	-0.00019151148816476393	7.093018077775071e-06	0.0002393893602024022	0.00012767432544169566	2.127905423954246e-05	0.0001915114881620994	0.0001915114881620994	-0.0005532554102503084	-0.0011171503476186118	-0.0007022087899324347	-0.0006383716272111428	-0.0006383716272111428	-0.0006383716272111428	-0.0006383716272111428	-0.0005745344644898509	-0.0005532554102494203	-0.0005532554102485321	-0.00044686013904726707	-0.000510697301768559	-0.00044686013904815525
0.1	0.4	20	-0.6323124165145302	-0.6323124165145302	-0.6323124165145302	-0.6323124165145302	-0.6323124165145302	-0.6323124165145302	-0.6323124165145302	-0.6323124165145302	-0.6323124165145302	-0.6323124165145302	-0.6323124165145302	-0.6323124165145302	-0.6323124165145302	-0.6323124165145302	-0.6323124165145302	-0.6323124165145302	-0.6323124165145302	-0.6323124165145302	-0.6323124165145302	-0.6323124165145302	-0.6323124165145302	-0.6323124165145302	-0.6323336955687706	-0.6321350910625272	-0.6312271847482736	-0.6292482327039242	-0.6290567212157612	-0.6259606188237958	-0.6161935329274906	-0.6018620898966383	-0.5848104744320679	-0.5635385132098341	-0.5378972528502555	-0.5119793647855522	-0.4849336868461105	-0.4585476595881195	-0.4303608923650426	-0.40412647836851256	-0.37651690549170524	-0.34530053292116225	-0.32359589759604024	-0.29148580474740715	-0.26946198360868046	-0.23652200764467235	-0.21255115304295735	-0.1826647213624364	-0.157243344563339
0.5	0.4	10	-0.6277283762547965	-0.6277283762547965	-0.6278134924717573	-0.6277815738903962	-0.6278347715259969	-0.6288774451837726	-0.6283029107192846	-0.628398666463367	-0.6291682589250582	-0.6289412823464939	-0.6291859914702584	-0.6295158168109838	-0.6296434911364246	-0.6291647124160171	-0.6283029107192846	-0.6283348293006448	-0.6282390735565624	-0.6282390735565615	-0.6279837249056781	-0.6281681433757607	-0.6281752363938411	-0.6281113992311198	-0.6281113992311198	-0.6281113992311198	-0.6281113992311198	-0.6280475620683985	-0.6280475620683985	-0.6280475620683985	-0.6279837249056781	-0.6279837249056772	-0.6279198877429568	-0.6279198877429568	-0.6278986086887164	-0.6279198877429568	-0.627877329634476	-0.6278560505802355	-0.6279198877429568	-0.6279198877429568	-0.6278560505802355	-0.6278560505802355	-0.6278986086887173	-0.6278986086887164	-0.6278560505802355	-0.6278560505802355	-0.6278560505802355	-0.6278560505802355	-0.6278560505802355
0.9	0.1	10	-0.00038302297632242244	-0.00038302297632242244	-0.00038302297632242244	-0.00038302297632242244	-0.00038302297632242244	-0.00038302297632242244	-0.00038302297632242244	-0.00038302297632242244	-0.00038302297632242244	-0.00038302297632242244	-0.00038302297632242244	-0.00038302297632242244	-0.00038302297632242244	-0.00038302297632242244	-0.00038302297632242244	-0.00038302297632242244	-0.00038302297632242244	-0.00038302297632242244	-0.00038302297632242244	-0.00038302297632242244	-0.00038302297632242244	-0.00038302297632242244	-0.00038302297632242244	-0.00038302297632242244	-0.00038302297632242244	-0.00038302297632242244	-0.00038302297632242244	-0.00038302297632242244	-0.00038302297632242244	-0.00038302297632242244	-0.00038302297632242244	-0.00038302297632242244	-0.00038302297632242244	-0.00038302297632242244	-0.00038302297632242244	-0.00038302297632242244	-0.00038302297632242244	-0.0003191858136020187	-0.0003191858136020187	-0.0003191858136020187	-0.0003191858136020187	-0.0003191858136020187	-0.0003191858136020187	-0.0003191858136020187	-0.0003191858136020187	-0.0003191858136020187	-0.0003191858136020187
0.1	0.8	5	-0.8826100785590079	-0.859125095695779	-0.8313559299121707	-0.8119919905534818	-0.7822225936712837	-0.7596029590138293	-0.7303655384876375	-0.712186133148327	-0.6812747603552314	-0.6607014614138862	-0.6337160741281274	-0.6136924840879949	-0.592221918359515	-0.5727870488200271	-0.5519885465546412	-0.5322788225645496	-0.5077653520797085	-0.48722219846520254	-0.46732805600503013	-0.45097864933038956	-0.43890633255805156	-0.43655499706449596	-0.4306181409314487	-0.43122459397729784	-0.4321502328367526	-0.430314914408525	-0.42846540994413473	-0.4274262827954036	-0.4244791337831231	-0.4231811114744648	-0.4232449486371834	-0.42315983242022526	-0.4231172743117426	-0.4231172743117444	-0.4231172743117444	-0.4231172743117426	-0.4231172743117444	-0.4231172743117444	-0.4231172743117444	-0.4231172743117444	-0.4231172743117444	-0.4231172743117426	-0.4231172743117444	-0.4231172743117426	-0.4231172743117444	-0.4231172743117444	-0.4231172743117444
0.9	0.4	5	-0.051580427478514324	-0.03957904088697539	-0.03038648945516087	-0.02175073994263066	-0.008681854130037081	-0.00707528553489567	-0.001755521974816432	-0.001819359137538612	-0.0029684280665129847	-0.0023619750206655965	-0.002170463532502609	-0.0008015110430452665	-0.0007341273712828666	-0.0007660459526430685	-0.0007022087899244411	-0.0006383716272040374	-0.0006383716272040374	-0.0006383716272040374	-0.0006383716272040374	-0.0006383716272040374	-0.0005958135187231761	-0.0005745344644836337	-0.0005745344644836337	-0.0005745344644836337	-0.0005745344644836337	-0.0005603484283227544	-0.0005745344644836337	-0.0005106973017632299	-0.0005106973017632299	-0.0005106973017632299	-0.0005106973017632299	-0.0005106973017632299	-0.0005106973017632299	-0.0005106973017632299	-0.0004468601390428262	-0.0004468601390428262	-0.0004468601390428262	-0.0004468601390428262	-0.0004468601390428262	-0.0004468601390428262	-0.00038302297632242244	-0.00038302297632242244	-0.00038302297632242244	-0.00038302297632242244	-0.0003191858136020187	-0.0003191858136020187	-0.0003191858136020187
0.5	0.2	20	-0.6581964260849666	-0.6581325889222462	-0.6581325889222462	-0.6581325889222462	-0.6581325889222462	-0.6581325889222462	-0.6581325889222462	-0.6581325889222462	-0.6581325889222462	-0.6581325889222462	-0.6581325889222462	-0.6581325889222462	-0.6581325889222462	-0.6581325889222462	-0.6581325889222462	-0.6581325889222462	-0.6581325889222462	-0.6581325889222462	-0.6581325889222462	-0.6581325889222462	-0.6581325889222462	-0.6581325889222462	-0.6581325889222462	-0.6581325889222462	-0.6581325889222462	-0.6581325889222462	-0.6581325889222462	-0.6581325889222462	-0.6581325889222462	-0.6581325889222462	-0.6581325889222462	-0.6581325889222462	-0.6581325889222462	-0.6581325889222462	-0.6581325889222462	-0.6581325889222462	-0.6581325889222462	-0.6581325889222462	-0.6581325889222462	-0.6581325889222462	-0.6581325889222462	-0.6581325889222462	-0.6581325889222462	-0.6580687517595258	-0.6580687517595258	-0.6580687517595258	-0.6580687517595258
0.7	0.1	20	-0.015628578712245655	-0.015085962829116895	-0.005930649742222016	-0.00565402203709553	-0.006122161230383227	-0.006340271536346975	-0.005638062746417205	-0.005574225583696801	-0.005574225583696801	-0.005148644498889965	-0.005063528281926466	-0.004999691119209615	-0.004999691119207839	-0.004935853956487435	-0.0048720167937688075	-0.0048720167937688075	-0.004808179631046627	-0.004808179631044851	-0.004808179631044851	-0.004744342468326224	-0.004744342468328	-0.004744342468326224	-0.004744342468326224	-0.0046805053056040435	-0.004694691341764923	-0.00468050530560582	-0.00468050530560582	-0.00468050530560582	-0.00468050530560582	-0.0046805053056040435	-0.0046166681428871925	-0.0046166681428871925	-0.0046166681428871925	-0.0046166681428871925	-0.0046166681428871925	-0.0046166681428871925	-0.004552830980166789	-0.004552830980166789	-0.004552830980166789	-0.004552830980166789	-0.004488993817446385	-0.004488993817446385	-0.004488993817446385	-0.004488993817446385	-0.004488993817446385	-0.004460621745126403	-0.004425156654725981
0.3	0.8	20	-0.00021279054240253004	-0.00025534865088161496	-0.00019151148816121122	-0.0002234300695214131	-0.00019151148816121122	-0.00019151148816121122	-0.00023406959664029614	-0.00019151148816121122	-0.00019151148816121122	-0.00019151148816121122	-0.00019151148816121122	-0.00019151148816121122	-0.00019151148816121122	-0.00019151148816121122	-0.00019151148816121122	-0.00019151148816121122	-0.00019151148816121122	-0.00019151148816121122	-0.00019151148816121122	-0.00019151148816121122	-0.00019151148816121122	-0.00019151148816121122	-0.00019151148816121122	-0.00019151148816121122	-0.00019151148816121122	-0.00019151148816121122	-0.00019151148816121122	-0.00019151148816121122	-0.00019151148816121122	-0.0001418603616016867	-0.00012767432544080748	-0.00012767432544080748	-0.00012767432544080748	-0.00012767432544080748	-0.00012767432544080748	-0.00012767432544080748	-0.00012767432544080748	-8.511621696172256e-05	-0.00012767432544080748	-6.383716272040374e-05	-6.383716272040374e-05	-6.383716272040374e-05	-6.383716272040374e-05	-6.383716272040374e-05	-6.383716272040374e-05	-6.383716272040374e-05	-6.383716272040374e-05
0.3	0.1	5	-0.0003191858136020187	-0.0003191858136020187	-0.0002766277051229338	-0.00025534865088161496	-0.00025534865088161496	-0.00025534865088161496	-0.00025534865088161496	-0.00025534865088161496	-0.00025534865088161496	-0.00025534865088161496	-0.00025534865088161496	-0.00025534865088161496	-0.00025534865088161496	-0.00025534865088161496	-0.00025534865088161496	-0.00025534865088161496	-0.00025534865088161496	-0.00025534865088161496	-0.00025534865088161496	-0.00025534865088161496	-0.00025534865088161496	-0.00019151148816121122	-0.00019151148816121122	-0.00019151148816121122	-0.00019151148816121122	-0.00019151148816121122	-0.00019151148816121122	-0.00019151148816121122	-0.00019151148816121122	-0.00019151148816121122	-0.00019151148816121122	-0.00019151148816121122	-0.00019151148816121122	-0.00019151148816121122	-0.00019151148816121122	-0.00019151148816121122	-0.00012767432544080748	-0.00012767432544080748	-0.00012767432544080748	-0.00012767432544080748	-0.00012767432544080748	-0.00012767432544080748	-0.00012767432544080748	-0.00012767432544080748	-0.00012767432544080748	-0.00012767432544080748	-0.00012767432544080748
0.1	0.8	10	-0.6376694184194989	-0.6376694184194989	-0.6376694184194989	-0.6376694184194989	-0.6376694184194989	-0.6376694184194989	-0.6376694184194989	-0.6376694184194989	-0.6376694184194989	-0.6376694184194989	-0.6376694184194989	-0.6376694184194989	-0.6376694184194989	-0.6376694184194989	-0.6376694184194989	-0.6376694184194989	-0.6376374998381387	-0.6376055812567785	-0.6376055812567785	-0.6376055812567785	-0.6376055812567785	-0.6376055812567785	-0.6376055812567785	-0.6376055812567785	-0.6376055812567785	-0.6376055812567785	-0.6376055812567785	-0.6376055812567785	-0.6375417440940581	-0.6375417440940581	-0.6375417440940581	-0.6375417440940581	-0.6375417440940581	-0.6375417440940581	-0.6375417440940581	-0.6375417440940581	-0.6375417440940581	-0.6375417440940581	-0.6375417440940581	-0.6375417440940581	-0.6375417440940581	-0.6375417440940581	-0.6375417440940581	-0.6375417440940581	-0.6369246515210882	-0.6250243404371894	-0.6127303668498492
0.3	0.2	20	-0.00019151148816121122	-0.00019151148816121122	-0.00019151148816121122	-0.00019151148816121122	-0.00019151148816121122	-0.00019151148816121122	-0.00019151148816121122	-0.00019151148816121122	-0.00019151148816121122	-0.00019151148816121122	-0.00019151148816121122	-0.00019151148816121122	-0.00019151148816121122	-0.00019151148816121122	-0.00019151148816121122	-0.00019151148816121122	-0.00019151148816121122	-0.00019151148816121122	-0.00019151148816121122	-0.00019151148816121122	-0.00019151148816121122	-0.00019151148816121122	-0.00019151148816121122	-0.00019151148816121122	-0.00019151148816121122	-0.00019151148816121122	-0.00019151148816121122	-0.00019151148816121122	-0.00019151148816121122	-0.00019151148816121122	-0.00019151148816121122	-0.00019151148816121122	-0.00019151148816121122	-0.00019151148816121122	-0.00019151148816121122	-0.00012767432544080748	-0.00015249988872056974	-0.00018796497912276777	-0.00012767432544080748	-0.00012767432544080748	-0.00012767432544080748	-0.00012767432544080748	-0.00012767432544080748	-0.00012767432544080748	-0.00012767432544080748	-0.00012767432544080748	-0.00012767432544080748
0.9	0.2	20	4.871783470861146e-05	4.871783470861146e-05	4.871783470861146e-05	4.871783470861146e-05	4.871783470861146e-05	4.871783470861146e-05	4.871783470861146e-05	4.871783470861146e-05	4.871783470861146e-05	4.871783470861146e-05	4.871783470861146e-05	4.871783470861146e-05	4.871783470861146e-05	4.871783470861146e-05	4.871783470861146e-05	4.871783470861146e-05	4.871783470861146e-05	4.871783470861146e-05	4.871783470861146e-05	4.871783470861146e-05	4.871783470861146e-05	5.9357361827494515e-05	4.871783470861146e-05	8.063641606881333e-05	4.871783470861146e-05	6.999688894993028e-05	5.9357361827494515e-05	0.0001125549974290152	0.0001125549974290152	0.0001125549974290152	0.0001125549974290152	0.0001125549974290152	0.0001125549974290152	0.0001125549974290152	0.0001125549974290152	0.00017639216014941894	0.00017639216014941894	0.00017639216014941894	0.0001125549974290152	0.0001125549974290152	0.0001125549974290152	0.0001125549974290152	0.0001125549974290152	0.0001125549974290152	0.00015511310591165284	0.0001125549974290152	0.0001125549974290152
0.1	0.2	5	-0.00025534865087806224	-0.00025534865087450953	-0.00025534865087806224	-0.00025534865087806224	-0.00025534865087806224	-0.00025534865087806224	-0.00022343006951786037	-0.00025534865087450953	-0.00025534865087806224	-0.00025534865087450953	-0.00025534865087806224	-0.00025534865087806224	-0.00025534865087806224	-0.00025534865087806224	-0.00025534865087806224	-0.00025534865087806224	-0.00025534865087450953	-0.00025534865087806224	-0.00025534865087450953	-0.00025534865087806224	-0.00025534865087450953	-0.00025534865087806224	-0.00023406959663674343	-0.0001915114881576585	-0.0001915114881576585	-0.0001915114881576585	-0.0001915114881576585	-0.0001915114881576585	-0.0001702324339198924	-0.00012767432543725477	-0.00012767432543725477	-0.00012767432543725477	-0.00012767432543725477	-0.00012767432543725477	-0.00012767432544080748	-0.00012767432543725477	-0.00012767432544080748	-0.00012767432544080748	-0.00012767432544080748	-0.00012767432543725477	-0.00012767432543725477	-0.00012767432543725477	-0.00012767432543725477	-0.00012767432544080748	-0.00012767432544080748	-0.00012767432543725477	-0.00012767432543725477
0.9	0.1	20	-6.383716272040374e-05	-6.383716272040374e-05	-6.383716272040374e-05	-6.383716272040374e-05	-6.383716272040374e-05	-8.511621696172256e-05	-6.383716272040374e-05	-6.383716272040374e-05	-6.383716272040374e-05	-6.383716272040374e-05	-6.383716272040374e-05	-0.00010639527119948866	-6.383716272040374e-05	-6.383716272040374e-05	-6.383716272040374e-05	-6.383716272040374e-05	-6.383716272040374e-05	-6.383716272040374e-05	-6.383716272040374e-05	-6.383716272040374e-05	-6.383716272040374e-05	-6.383716272040374e-05	-6.383716272040374e-05	-6.383716272040374e-05	-6.383716272040374e-05	-6.383716272040374e-05	-6.383716272040374e-05	-6.383716272040374e-05	-6.383716272040374e-05	-6.383716272040374e-05	-6.383716272040374e-05	-6.383716272040374e-05	-6.383716272040374e-05	-6.383716272040374e-05	-6.383716272040374e-05	-6.383716272040374e-05	-6.383716272040374e-05	-6.383716272040374e-05	-6.383716272040374e-05	-6.383716272040374e-05	-6.383716272040374e-05	-6.383716272040374e-05	-6.383716272040374e-05	-6.383716272040374e-05	-6.383716272040374e-05	-6.383716272040374e-05	-6.383716272040374e-05
0.9	0.8	20	-0.00028726723224181683	-0.00028726723224181683	-0.00028726723224181683	-0.00028726723224181683	-0.00028726723224181683	-0.00028726723224181683	-0.00028726723224181683	-0.00028726723224181683	-0.00028726723224181683	-0.00028726723224181683	-0.00028726723224181683	-0.00028726723224181683	-0.0002305230876018527	-0.0002234300695214131	-0.0002234300695249658	-0.0002234300695214131	-0.0002234300695249658	-0.0002234300695214131	0.00015959290680456206	0.00015959290680456206	0.00015959290680456206	0.00015959290680456206	0.00015959290680456206	0.00015959290680456206	0.00015959290680456206	0.00015959290680456206	0.00015959290680456206	0.00015959290680456206	0.00015959290680456206	0.00015959290680456206	0.00015959290680456206	0.00015959290680456206	0.00015959290680456206	0.00015959290680456206	0.00015959290680456206	0.0002234300695249658	0.0002234300695249658	0.0002234300695249658	0.0002234300695249658	0.0002234300695249658	0.0002234300695249658	0.0002234300695249658	0.0002234300695249658	0.0002234300695249658	0.0002234300695249658	9.575574408415832e-05	0.0002234300695249658
0.7	0.8	20	0.0003622758984427321	0.0003622758984427321	0.0003622758984427321	0.0003622758984427321	0.0003622758984427321	0.0003622758984427321	0.0003622758984427321	0.0003622758984427321	0.0003622758984427321	0.0003622758984427321	0.0003622758984427321	0.0003622758984427321	0.0003622758984427321	0.0003622758984427321	0.0003622758984427321	0.0003622758984427321	0.0003622758984427321	0.0003622758984427321	0.0003622758984427321	0.0003622758984427321	0.0003622758984427321	0.0003622758984427321	0.0003622758984427321	0.0003622758984427321	0.0003622758984427321	0.0003622758984427321	0.0003622758984427321	0.0003622758984427321	0.0003622758984427321	0.0003622758984427321	0.0003622758984427321	0.0003622758984427321	0.0003622758984427321	0.0003622758984427321	0.0003622758984427321	0.0003622758984427321	0.0003622758984427321	0.0003622758984427321	0.0003622758984427321	0.0003622758984427321	0.0003622758984427321	0.0003622758984427321	0.0003622758984427321	0.0003622758984427321	0.0003622758984427321	0.0003622758984427321	0.0003622758984427321
0.7	0.4	5	-0.6084958350560079	-0.6084958350560079	-0.6084958350560079	-0.6084958350560079	-0.6084958350560079	-0.60864478843569	-0.6086235093814523	-0.6086235093814523	-0.6086235093814523	-0.6092122298821003	-0.6090384509391384	-0.6089639742492992	-0.6088575789780961	-0.608815020869617	-0.6087511837068966	-0.6087511837069002	-0.6087511837068966	-0.6086873465441762	-0.6086873465441762	-0.6086873465441762	-0.6086873465441762	-0.6086873465441762	-0.6086660674899349	-0.6086235093814558	-0.6087511837068966	-0.6044102566418772	-0.5959199139999853	-0.5859400375612793	-0.5711298158100142	-0.554723664990739	-0.5359661786779064	-0.5127081723932427	-0.49288673336838684	-0.46460687028300995	-0.4436594146379349	-0.416409812428693	-0.40179110216559266	-0.38072483846768534	-0.3589563659798394	-0.3374219630886408	-0.31014221555256327	-0.28650118629157006	-0.2594076304800872	-0.24147116101002553	-0.21716338804950297	-0.195405555088783	-0.1657851115862634
0.5	0.2	5	-0.464897177380184	-0.4377663832237886	-0.4145509350476111	-0.38759037332512136	-0.3691201542445306	-0.34359238217422927	-0.32219983964462884	-0.29885671714300344	-0.2746340603994497	-0.2512980309159012	-0.22378421378317626	-0.20488841361778043	-0.18171552355007847	-0.15887777858665686	-0.12952509651665878	-0.10600464856302949	-0.08053362063736813	-0.058828985312253224	-0.03744353580072968	-0.01786680589964007	-0.00673786053195613	-0.0009286787243460992	-0.00019100484401590734	-0.002466090393202336	-0.0012797831193083198	0.0007630060877623634	-0.00022646993441099994	-5.6237500487554826e-05	9.271587919101876e-05	9.980889727145836e-05	0.0001565530419149752	9.271587919101876e-05	0.0001565530419149752	0.0001565530419114225	0.0001565530419149752	0.0001565530419114225	0.0001565530419149752	0.0001565530419114225	0.0001565530419114225	9.271587919101876e-05	2.8878716470615018e-05	2.8878716467062304e-05	-3.495844624978872e-05	-1.3679392008469904e-05	-6.687702760999059e-05	-9.879560896663975e-05	-9.879560896663975e-05
0.1	0.4	10	-0.6524158030080507	-0.6524477215894109	-0.6524796401707711	-0.6524796401707711	-0.6524796401707711	-0.6524796401707711	-0.6524158030080507	-0.6524158030080542	-0.6524158030080507	-0.6523590588634107	-0.6523945239538129	-0.6523519658453303	-0.6523519658453303	-0.6523519658453303	-0.6523519658453303	-0.6523519658453303	-0.6523519658453303	-0.6523519658453303	-0.6523519658453303	-0.6523519658453303	-0.6523519658453303	-0.6523519658453303	-0.6523519658453303	-0.6523519658453303	-0.6522881286826063	-0.6522881286826099	-0.6522881286826099	-0.6522881286826063	-0.6522881286826099	-0.6522881286826099	-0.6522881286826099	-0.6522881286826099	-0.6522881286826099	-0.6522242915198895	-0.6522242915198895	-0.6522242915198895	-0.6521604543571691	-0.6521604543571726	-0.6521604543571726	-0.6521604543571691	-0.6521604543571726	-0.6505166474171062	-0.6447056923549823	-0.6371587211177463	-0.6229709117030175	-0.6113685073784865	-0.6090916485747755
0.7	0.1	5	-0.30807814729126193	-0.27840450615314083	-0.2504331893542435	-0.22008925800755463	-0.19291590574267659	-0.1627280207937467	-0.13464676221461502	-0.10348004077063422	-0.07650883952103271	-0.04565421087257704	-0.025598702251084404	-0.006287960528002401	-0.0035110439496364165	-0.0030641838105900376	-0.0021279054240217476	-0.002425812183389553	-0.0008937202780856524	-0.0008724412238443335	-0.0008937202780856524	-0.0007128483170468769	-0.0005106973017632299	-0.0005106973017632299	-0.0004468601390428262	-0.00040430203056374125	-0.00038302297632242244	-0.00038302297632242244	-0.00038302297632242244	-0.00038302297632242244	-0.00038302297632242244	-0.0003191858136020187	-0.0003191858136020187	-0.0003191858136020187	-0.0003191858136020187	-0.0003191858136020187	-0.0003191858136020187	-0.0003191858136020187	-0.0003191858136020187	-0.0003191858136020187	-0.000265988178000498	-0.00025534865088161496	-0.00025534865088161496	-0.00025534865088161496	-0.00025534865088161496	-0.00025534865088161496	-0.00025534865088161496	-0.00025534865088161496	-0.00025534865088161496
0.1	0.8	20	-0.6592050034803663	-0.6591411663176459	-0.6591411663176459	-0.6591411663176459	-0.6591411663176459	-0.6591411663176459	-0.6591411663176459	-0.6591411663176459	-0.6591411663176459	-0.6591411663176459	-0.6591411663176459	-0.6591411663176459	-0.6591411663176459	-0.6591411663176459	-0.6591411663176459	-0.6591411663176459	-0.6591411663176459	-0.6591411663176459	-0.6591411663176459	-0.6591411663176459	-0.6590773291549255	-0.6590986082091632	-0.6569387842037813	-0.6437776891561526	-0.6313081633713438	-0.6137032924965169	-0.5985933907313665	-0.5771671563658956	-0.5518628143651085	-0.5265513793462588	-0.49603721556565006	-0.4656932842189647	-0.4372112701183113	-0.406104839328016	-0.3780661388573634	-0.34370578602281654	-0.3127288028124866	-0.28399144006093735	-0.25069681319291703	-0.22409090237444218	-0.19283197169543342	-0.1624029241317757	-0.1322398647461256	-0.10761999899008146	-0.08569193359542737	-0.06168916041234951	-0.03787789871742575
0.5	0.8	20	0.0	0.0	0.0	0.0	0.0	0.0	0.0	0.0	0.0	5.319763560152069e-05	0.0	0.0	0.0	0.0	0.0	6.383716272040374e-05	0.0	6.383716272040374e-05	6.383716272040374e-05	6.383716272040374e-05	6.383716272040374e-05	6.383716272040374e-05	6.383716272040374e-05	6.383716272040374e-05	6.383716272040374e-05	6.383716272040374e-05	6.383716272040374e-05	6.383716272040374e-05	6.383716272040374e-05	6.383716272040374e-05	6.383716272040374e-05	6.383716272040374e-05	6.383716272040374e-05	6.383716272040374e-05	6.383716272040374e-05	6.383716272040374e-05	6.383716272040374e-05	0.00012767432544080748	0.00012767432544080748	0.00012767432544080748	0.00012767432544080748	0.00012767432544080748	0.00012767432544080748	0.00012767432544080748	0.00012767432544080748	0.00012767432544080748	0.00012767432544080748
0.7	0.2	20	-0.009123242512295349	-0.009123242512295349	-0.009123242512295349	-0.009123242512295349	-0.009123242512295349	-0.009123242512295349	-0.009123242512295349	-0.009123242512295349	-0.009123242512295349	-0.009123242512295349	-0.009123242512295349	-0.009123242512295349	-0.009123242512295349	-0.009123242512295349	-0.009123242512295349	-0.009123242512295349	-0.009123242512295349	-0.009123242512295349	-0.009123242512295349	-0.009123242512295349	-0.009123242512295349	-0.009123242512295349	-0.009123242512295349	-0.009123242512295349	-0.009123242512295349	-0.009059405349574945	-0.009059405349574945	-0.009059405349574945	-0.009059405349574945	-0.009059405349574945	-0.009059405349574945	-0.009059405349574945	-0.009059405349574945	-0.009059405349574945	-0.009059405349574945	-0.009059405349574945	-0.009059405349574945	-0.009059405349574945	-0.009059405349574945	-0.009059405349574945	-0.009059405349574945	-0.009059405349574945	-0.009059405349574945	-0.009059405349574945	-0.009059405349574945	-0.009059405349574945	-0.009059405349574945
0.1	0.2	10	-0.0004468601390428262	-0.0004468601390428262	-0.00042558108480506007	-0.00038302297632242244	-0.00042558108480506007	-0.00038302297632242244	-0.00038302297632242244	-0.00038302297632242244	-0.00038302297632242244	-0.00038302297632242244	-0.00038302297632242244	-0.00038302297632242244	-0.00038302297632242244	-0.00038302297632242244	-0.0014044175798559877	0.0002908137412802603	-0.000234069596629638	-0.00029790675935714717	-0.00025534865087450953	-0.00025534865087450953	-0.00025534865087450953	-0.00025534865087450953	-0.00025534865087450953	-0.00025534865087450953	-0.00023938936019618495	-0.0001915114881541058	-0.0001915114881541058	-0.0001915114881541058	-0.0001915114881541058	-0.0001915114881541058	-0.0001915114881541058	-0.0001915114881541058	-0.00012767432544080748	-0.00012767432544080748	-0.00012767432544080748	-0.00012767432544080748	-0.00012767432544080748	-0.00012767432544080748	-0.00010639527120304137	-8.511621695816984e-05	-6.383716272040374e-05	-6.383716272040374e-05	-6.383716272040374e-05	-6.383716272040374e-05	-0.00012448246730656365	-9.256388594280907e-05	-6.383716272040374e-05
0.3	0.2	5	-0.6637149808096297	-0.6637149808096297	-0.6637149808096297	-0.6637149808096297	-0.6636511436469092	-0.6636351843562309	-0.6635873064841888	-0.6635873064841888	-0.6635873064841888	-0.6635873064841888	-0.6635873064841888	-0.6635234693214684	-0.6635873064841888	-0.6635234693214684	-0.6635234693214684	-0.6635234693214684	-0.6635234693214684	-0.6635234693214684	-0.6635234693214684	-0.6635234693214684	-0.6635234693214684	-0.6635234693214684	-0.6635234693214684	-0.6635234693214684	-0.6635234693214684	-0.6635234693214684	-0.6635234693214684	-0.6635234693214684	-0.6635234693214684	-0.663459632158748	-0.663459632158748	-0.663459632158748	-0.663459632158748	-0.663459632158748	-0.663459632158748	-0.6634277135773843	-0.6633957949960276	-0.6633957949960276	-0.6633957949960276	-0.6633957949960276	-0.6633957949960276	-0.6635234693214684	-0.6633319578333072	-0.6633319578333072	-0.6615125986957722	-0.6471173185021897	-0.632328375805173
0.7	0.2	5	-0.03510371979518112	-0.03510371979518112	-0.03510371979518112	-0.03503988263246072	-0.03503988263246072	-0.03503988263246072	-0.03503988263246072	-0.03503988263246072	-0.03503988263246072	-0.03503988263246072	-0.03503988263246072	-0.03503988263246072	-0.03503988263246072	-0.03500796405110407	-0.03497604546974031	-0.03497604546974031	-0.03497604546974031	-0.03491220830701991	-0.03491220830701991	-0.034890929252782144	-0.034848371144299506	-0.034848371144299506	-0.034848371144299506	-0.034848371144299506	-0.034848371144299506	-0.034848371144299506	-0.034848371144299506	-0.034848371144299506	-0.034848371144299506	-0.034848371144299506	-0.034848371144299506	-0.034848371144299506	-0.034848371144299506	-0.034848371144299506	-0.03491220830701991	-0.03491220830701991	-0.03491220830701991	-0.03491220830701991	-0.03491220830701991	-0.03491220830701991	-0.03491220830701991	-0.03491220830701991	-0.03491220830701991	-0.03491220830701991	-0.03491220830701991	-0.03491220830701991	-0.03491220830701991
0.5	0.4	5	-0.00031918581359491327	-0.0005745344644765282	-0.0005426158831127736	-0.0005745344644765282	-0.00042558108479795465	-0.000383022976315317	-0.00031918581359491327	-0.00031918581359491327	-0.00031918581359491327	-0.00025534865088161496	-0.00025534865088161496	-0.00023406959663674343	-0.00025534865088161496	-0.00025534865088161496	-0.00019151148816121122	-0.00021279054239897732	-0.00020569752432209043	-0.00019151148816121122	-0.00019151148816121122	-0.00019151148816121122	-0.00019151148816121122	-0.00012767432544080748	-0.00016757255214372435	-0.00012767432544080748	-0.00019151148816121122	-0.00012767432544080748	-0.00014895337967857358	-0.00012767432544080748	-0.00012767432544080748	-0.00012767432544080748	-0.00012767432544080748	-0.00012767432544080748	-0.00012767432544080748	-0.00012767432544080748	-0.00012767432544080748	-0.00010639527120304137	-0.00012767432544080748	-6.383716272040374e-05	-0.00012058130736392059	-6.383716272040374e-05	-8.511621695816984e-05	-6.383716272040374e-05	-0.00012767432544080748	-6.383716272040374e-05	-0.00012767432544080748	-6.383716272040374e-05	-0.00012767432544080748
0.5	0.1	20	-6.383716272750917e-05	-6.383716272750917e-05	-6.383716272750917e-05	-6.383716272750917e-05	-7.105427357601002e-15	-6.383716272750917e-05	-7.105427357601002e-15	-6.383716272750917e-05	-7.105427357601002e-15	-7.105427357601002e-15	-6.383716272750917e-05	-7.105427357601002e-15	-6.383716272750917e-05	-7.105427357601002e-15	-4.9651126566629955e-05	-7.105427357601002e-15	-6.383716272750917e-05	-6.383716272750917e-05	-6.383716272750917e-05	-6.383716272750917e-05	-6.383716272750917e-05	-6.383716272750917e-05	-6.383716272750917e-05	-6.383716272750917e-05	-6.383716272750917e-05	-6.383716272750917e-05	-6.383716272750917e-05	-6.383716272750917e-05	-6.383716272750917e-05	-6.383716272750917e-05	-6.383716272750917e-05	-6.383716272750917e-05	-6.383716272750917e-05	-6.383716272750917e-05	-6.383716272750917e-05	-6.383716272750917e-05	-6.383716272750917e-05	-6.383716272750917e-05	-7.105427357601002e-15	-7.105427357601002e-15	-7.105427357601002e-15	-7.105427357601002e-15	-7.105427357601002e-15	-7.105427357601002e-15	-7.105427357601002e-15	-7.105427357601002e-15	-7.105427357601002e-15
0.9	0.4	10	-0.00012767432544080748	-0.00012767432544080748	-6.383716272040374e-05	-0.00012767432544080748	-0.00012767432544080748	-0.00012767432544080748	-0.00012767432544080748	-0.00012767432544080748	-0.00012767432544080748	-0.00012767432544080748	-0.00012767432544080748	-6.383716272040374e-05	-6.383716272040374e-05	-9.57557440770529e-05	-6.383716272040374e-05	-0.00012767432544080748	-6.383716272040374e-05	-0.0001117150347624829	-6.383716272040374e-05	-7.979645339872832e-05	-6.383716272040374e-05	-6.383716272040374e-05	-0.00012767432544080748	-6.383716272040374e-05	-8.511621695816984e-05	-6.383716272040374e-05	-6.383716272040374e-05	-6.383716272040374e-05	-6.383716272040374e-05	-0.00010639527120304137	-6.383716272040374e-05	-6.383716272040374e-05	-6.383716272040374e-05	-6.383716272040374e-05	-6.383716272040374e-05	-6.383716272040374e-05	-6.383716272040374e-05	-6.383716272040374e-05	-6.383716272040374e-05	-8.511621695816984e-05	-6.383716272040374e-05	-6.383716272040374e-05	-6.383716272040374e-05	-6.383716272040374e-05	-6.383716272040374e-05	-6.383716272040374e-05	-6.383716272040374e-05
0.5	0.1	5	-0.00012767432544080748	-0.00012767432543370205	-0.00012767432544080748	-0.00012767432544080748	-0.00012767432543370205	-0.00012767432544080748	-0.00012767432544080748	-0.00012767432543370205	-0.00012767432544080748	-0.00012767432544080748	-0.00019151148816121122	-0.00019151148816121122	-0.0001702324339163397	-0.00012767432544080748	-0.00012767432543370205	-0.00012767432544080748	-0.00012767432544080748	-0.00012767432544080748	-0.00012767432544080748	-0.00012767432544080748	-0.00012767432544080748	-0.00012767432543370205	-0.00012767432544080748	-0.00012767432544080748	-0.00012767432544080748	-0.00012767432544080748	-0.00012767432543370205	-0.00012767432544080748	-0.00012767432543370205	-0.00012767432544080748	-0.00012767432543370205	-0.00012767432543370205	-0.00012767432544080748	-0.00012767432544080748	-0.00012767432543370205	-0.00012767432543370205	-0.00012767432544080748	-0.00012767432544080748	-0.00012767432544080748	-0.00012767432543370205	-0.00012767432544080748	-0.00012767432543370205	-0.00012767432544080748	-0.00012767432544080748	-0.00012767432544080748	-0.00012767432544080748	-0.00012767432544080748
0.7	0.8	10	-0.00012767432544080748	-0.00012767432544080748	-0.00012767432544080748	-0.00012767432544080748	-0.00012767432544080748	-0.00012767432544080748	-0.00012767432544080748	-0.00012767432544080748	-0.00012767432544080748	-6.383716272040374e-05	-0.00012767432544080748	-0.00012767432544080748	-0.00012767432544080748	-0.00012767432544080748	-0.00012767432544080748	-0.00012767432544080748	-0.00012767432544080748	-0.00012767432544080748	-0.00012767432544080748	-0.00012767432544080748	-0.00012767432544080748	-0.00012767432544080748	-0.00012767432544080748	-0.00012767432544080748	-0.00012767432544080748	-6.383716272040374e-05	-0.00012767432544080748	-6.383716272040374e-05	-6.383716272040374e-05	-6.383716272040374e-05	-6.383716272040374e-05	-6.383716272040374e-05	-6.383716272040374e-05	-6.383716272040374e-05	-6.383716272040374e-05	-6.383716272040374e-05	-6.383716272040374e-05	-6.383716272040374e-05	-6.383716272040374e-05	-6.383716272040374e-05	-6.383716272040374e-05	-6.383716272040374e-05	-6.383716272040374e-05	-6.383716272040374e-05	-6.383716272040374e-05	-6.383716272040374e-05	-6.383716272040374e-05
0.3	0.4	5	0.0	0.0	0.0	-6.383716272040374e-05	0.0	0.0	-6.383716272040374e-05	-6.383716272040374e-05	-6.383716272040374e-05	-6.383716272040374e-05	-6.383716272040374e-05	-6.383716272040374e-05	-6.383716272040374e-05	-6.383716272040374e-05	-5.319763560152069e-05	-6.383716272040374e-05	0.0	-6.383716272040374e-05	-6.383716272040374e-05	0.0	-6.383716272040374e-05	0.0	-6.383716272040374e-05	0.0	-6.383716272040374e-05	0.0	0.0	0.0	0.0	-4.2558108482637635e-05	0.0	-3.1918581363754583e-05	0.0	0.0	-6.383716272040374e-05	-6.383716272040374e-05	-6.383716272040374e-05	-6.383716272040374e-05	-6.383716272040374e-05	-6.383716272040374e-05	-6.383716272040374e-05	-6.383716272040374e-05	-6.383716272040374e-05	-6.383716272040374e-05	-6.383716272040374e-05	0.0	0.0
0.5	0.8	10	-6.383716272750917e-05	-6.383716272750917e-05	-6.383716272750917e-05	-6.383716272750917e-05	-6.383716272750917e-05	-6.383716272750917e-05	-6.383716272750917e-05	-6.383716272750917e-05	-8.511621696527527e-05	-6.383716272750917e-05	-6.383716272750917e-05	-6.383716272750917e-05	-6.383716272750917e-05	-6.383716272750917e-05	-6.383716272750917e-05	-6.383716272750917e-05	-6.383716272750917e-05	-6.383716272750917e-05	-6.383716272750917e-05	-6.383716272750917e-05	-6.383716272750917e-05	-6.383716272750917e-05	-6.383716272750917e-05	-6.383716272750917e-05	-6.383716272750917e-05	-6.383716272750917e-05	-6.383716272750917e-05	-6.383716272750917e-05	-6.383716272750917e-05	-6.383716272750917e-05	-6.383716272750917e-05	-6.383716272750917e-05	-6.383716272750917e-05	-6.383716272750917e-05	-6.383716272750917e-05	-6.383716272750917e-05	-6.383716272750917e-05	-6.383716272750917e-05	-6.383716272750917e-05	-6.383716272750917e-05	-6.383716272750917e-05	-6.383716272750917e-05	-6.383716272750917e-05	-6.383716272750917e-05	-6.383716272750917e-05	-6.383716272750917e-05	-6.383716272750917e-05
0.9	0.1	5	-0.08024331354021541	-0.05524751782592574	-0.02942893201434771	-0.010086271709894845	-0.0004894182475183584	0.0006383716272111428	0.00011348828927282284	-0.0009965690402609084	0.00012767432543370205	-0.0007022087899244411	-0.00025534865088161496	-0.0002553486508887204	-0.0002553486508887204	-0.00019151148816831665	-0.00019151148816831665	-0.00019151148816831665	-0.00019151148816831665	-0.00025534865088161496	-0.0002553486508887204	-0.0002553486508887204	-0.0002234300695249658	-0.00019151148816831665	-0.00019151148816831665	-0.00019151148816831665	-0.00019151148816831665	-0.00019151148816831665	-0.0001276743254479129	-0.0001276743254479129	-0.0001276743254479129	-0.0001276743254479129	-0.0001276743254479129	-0.0001276743254479129	-0.0001276743254479129	-6.383716272750917e-05	-6.383716272750917e-05	-0.0001276743254479129	-0.0001276743254479129	-0.0001276743254479129	-6.383716272750917e-05	-0.00011171503476958833	-0.0001276743254479129	-0.0003298253407280072	-0.0002766277051264865	-0.0001276743254479129	-0.0001276743254479129	-0.0001276743254479129	-0.0001276743254479129
0.5	0.1	10	-0.00019151148816121122	-0.00019151148816121122	-0.00019151148816121122	-0.00019151148816121122	-0.00019151148816121122	-0.0001915114881541058	-0.00019151148816121122	-0.0001915114881541058	-0.00019151148816121122	-0.00019151148816121122	-0.00019151148816121122	-0.00019151148816121122	-0.0001915114881541058	-0.00019151148816121122	-0.0001915114881541058	-0.0001915114881541058	-0.0001915114881541058	-0.00019151148816121122	-0.00019151148816121122	-0.0001915114881541058	-0.00019151148816121122	-0.00019151148816121122	-0.00025534865088161496	-0.00019151148816121122	-0.00019151148816121122	-0.00019151148816121122	-0.00019151148816121122	-0.0001915114881541058	-0.0001915114881541058	-0.00019151148816121122	-0.00019151148816121122	-0.00019151148816121122	-0.00025534865088161496	-6.383716272040374e-05	-6.383716272040374e-05	-6.383716272040374e-05	-6.383716272040374e-05	-6.383716272040374e-05	-6.383716272040374e-05	-6.383716272040374e-05	-6.383716272040374e-05	-6.383716272040374e-05	-6.383716272040374e-05	0.0	-4.2558108482637635e-05	0.0	-6.383716272040374e-05
0.9	0.8	10	0.00022023821138361654	0.00022023821139072197	0.00022023821138361654	0.00028407537409691486	0.00022023821138361654	0.00022023821139072197	0.00022023821138361654	0.00022023821138361654	0.00022023821138361654	0.00022023821138361654	0.00022023821138361654	0.00022023821139072197	0.00028407537409691486	0.00022023821138361654	0.00022023821138361654	0.00022023821139072197	0.0002681160834256957	0.00026279631985914875	0.0002840753741040203	0.00028407537409691486	0.0002840753741040203	0.00028407537409691486	0.00028407537409691486	0.00028407537409691486	0.00028407537409691486	0.00028407537409691486	0.0002840753741040203	0.00028407537409691486	0.00028407537409691486	0.00028407537409691486	0.00028407537409691486	0.00028407537409691486	0.0002840753741040203	0.00028407537409691486	0.00028407537409691486	0.00028407537409691486	0.0002840753741040203	0.00028407537409691486	0.0002840753741040203	0.00028407537409691486	0.00028407537409691486	0.0002840753741040203	0.00028407537409691486	0.00028407537409691486	0.0002840753741040203	0.00028407537409691486	0.00028407537409691486
0.5	0.4	20	-0.632546486111238	-0.632546486111238	-0.632546486111238	-0.632546486111238	-0.632546486111238	-0.632546486111238	-0.632546486111238	-0.632546486111238	-0.632546486111238	-0.632546486111238	-0.632546486111238	-0.632546486111238	-0.632546486111238	-0.632546486111238	-0.632546486111238	-0.632546486111238	-0.632546486111238	-0.632546486111238	-0.632546486111238	-0.632546486111238	-0.632546486111238	-0.632546486111238	-0.632546486111238	-0.6324826489485176	-0.6324826489485176	-0.6324826489485176	-0.6324826489485176	-0.6324826489485176	-0.6324826489485176	-0.6324826489485176	-0.6324826489485176	-0.6324826489485176	-0.6324826489485176	-0.6324826489485176	-0.6324826489485176	-0.6324826489485176	-0.6324826489485176	-0.6324826489485176	-0.6324826489485176	-0.6324826489485176	-0.6324826489485176	-0.6324826489485176	-0.6324826489485176	-0.6324826489485176	-0.6324826489485176	-0.6324826489485176	-0.6324826489485176
0.3	0.8	10	-0.7168434594841813	-0.7168434594841813	-0.7168434594841813	-0.7168434594841813	-0.7168434594841813	-0.7168434594841813	-0.7168434594841813	-0.7169072966469017	-0.7169072966469017	-0.7169072966469017	-0.7168434594841813	-0.7168434594841813	-0.7168434594841813	-0.7168434594841813	-0.7168434594841813	-0.7168434594841813	-0.7168434594841813	-0.7168434594841813	-0.7168434594841813	-0.7168434594841813	-0.7168434594841813	-0.7168434594841813	-0.7168434594841813	-0.7168434594841813	-0.7168434594841813	-0.7168434594841813	-0.7168434594841813	-0.7168434594841813	-0.7168434594841813	-0.7168434594841813	-0.7168009013756986	-0.7108746847697844	-0.6990541701392914	-0.6847546456898002	-0.6656673340362218	-0.6473673473895332	-0.6220027147350677	-0.6019365665864456	-0.5750611210809282	-0.5515052080368932	-0.5273694407648151	-0.517671511794795	-0.5158095945487702	-0.5158521526572528	-0.5158202340758962	-0.5157563969131758	-0.515628722587735
0.5	0.8	5	7.105427357601002e-15	7.105427357601002e-15	7.105427357601002e-15	7.105427357601002e-15	1.4210854715202004e-14	7.105427357601002e-15	7.105427357601002e-15	7.105427357601002e-15	1.4210854715202004e-14	7.105427357601002e-15	7.105427357601002e-15	1.4210854715202004e-14	7.105427357601002e-15	7.105427357601002e-15	7.105427357601002e-15	7.105427357601002e-15	7.105427357601002e-15	7.105427357601002e-15	7.105427357601002e-15	7.105427357601002e-15	7.105427357601002e-15	7.105427357601002e-15	1.4210854715202004e-14	7.105427357601002e-15	1.4210854715202004e-14	1.4210854715202004e-14	7.105427357601002e-15	7.105427357601002e-15	1.4210854715202004e-14	1.4210854715202004e-14	1.4210854715202004e-14	7.105427357601002e-15	7.105427357601002e-15	7.105427357601002e-15	1.4210854715202004e-14	1.4210854715202004e-14	7.105427357601002e-15	1.4210854715202004e-14	1.4210854715202004e-14	7.105427357601002e-15	7.105427357601002e-15	7.105427357601002e-15	1.4210854715202004e-14	7.105427357601002e-15	7.105427357601002e-15	1.4210854715202004e-14	7.105427357601002e-15
0.7	0.4	10	0.0	0.0	0.0	0.0	0.0	0.0	-1.0639527118883052e-05	0.0	0.0	-6.383716272040374e-05	0.0	-2.1279054237766104e-05	-2.1279054237766104e-05	0.0	0.0	0.0	0.0	0.0	0.0	0.0	0.0	0.0	0.0	0.0	0.0	0.0	0.0	0.0	0.0	0.0	0.0	0.0	0.0	0.0	0.0	0.0	0.0	0.0	0.0	0.0	0.0	0.0	0.0	6.383716272040374e-05	0.0	6.383716272040374e-05	4.2558108482637635e-05
0.3	0.4	10	-0.00019151148816121122	-0.00017236033934153738	-0.00014044175798488823	-0.00012767432544080748	-0.00012767432544080748	-0.00012767432544080748	-0.00012767432544080748	-0.00012767432544080748	-0.00012767432544080748	-0.00012767432544080748	-0.00012767432544080748	-0.00012767432544080748	-6.383716272040374e-05	-6.383716272040374e-05	-9.57557440770529e-05	-6.383716272040374e-05	-6.383716272040374e-05	-6.383716271329831e-05	-6.383716272040374e-05	-6.383716272040374e-05	-6.383716271329831e-05	-6.383716272040374e-05	-6.383716271329831e-05	-6.383716272040374e-05	-6.383716272040374e-05	-6.383716272040374e-05	-6.383716272040374e-05	-6.383716272040374e-05	-6.383716272040374e-05	-6.383716272040374e-05	-6.383716272040374e-05	0.0	-2.1279054237766104e-05	0.0	0.0	0.0	0.0	0.0	0.0	0.0	0.0	0.0	0.0	0.0	0.0	0.0	0.0
0.1	0.4	5	-0.00012767432544080748	-0.00012767432544080748	-0.00012767432544080748	-0.00012767432544080748	-0.00012767432544080748	-0.00012767432544080748	-0.00012767432544080748	-0.00012767432544080748	-0.00012767432544080748	-0.00012767432544080748	-0.00012767432544080748	-0.00012767432544080748	-0.00012767432544080748	-0.00012767432544080748	-0.00012767432544080748	-0.00012767432544080748	-0.00012767432544080748	-0.00012767432544080748	-0.00012767432544080748	-0.00012767432544080748	-0.00012767432544080748	-0.00012767432544080748	-0.00012767432544080748	-0.00012767432544080748	-0.00012767432544080748	-0.00012767432544080748	-0.00012767432544080748	-0.00012767432544080748	-0.00012767432544080748	-0.00012767432544080748	-0.00021279054239897732	-0.00012767432544080748	-0.00012767432544080748	-0.00019151148816121122	-0.00012767432544080748	-0.00012767432544080748	-0.00012767432544080748	-0.00012767432544080748	-0.00012767432544080748	-0.00012767432544080748	-0.00012767432544080748	-0.00012767432544080748	-0.00012767432544080748	-0.00012767432544080748	-0.00012767432544080748	-0.00012767432544080748	-0.00012767432544080748
0.7	0.4	20	-0.4401572369608715	-0.41640981242866815	-0.3981204653091126	-0.373543157661544	-0.35067881388032873	-0.32914441098912306	-0.31209988854260473	-0.29322536743143246	-0.2706057327739657	-0.25073109611350475	-0.23252686521091448	-0.20783252276502395	-0.18851114151480175	-0.16460767058483583	-0.14688221840263793	-0.12473781595654287	-0.10616120160472775	-0.08757394772581506	-0.07694506013279323	-0.07298183628054034	-0.06466704583615268	-0.06213483838155298	-0.060070770120248085	-0.05210531081630876	-0.04604787337591176	-0.04226020172114886	-0.036216950316912744	-0.03236544149942233	-0.03137596547725252	-0.03138660500437851	-0.03113657611704923	-0.02870544417009313	-0.02751381713265033	-0.027386142807209524	-0.02732230564448912	-0.02732230564448912	-0.027322305644496225	-0.027322305644496225	-0.027322305644496225	-0.027279747536006482	-0.02655625969183717	-0.025013528259414386	-0.019555450846794997	-0.014774756660820287	-0.011554526452464131	-0.011650282196541184	-0.008277552099457353
0.9	0.2	5	-0.00025534865087450953	-0.00025534865087450953	-0.00025534865087450953	-0.0002553486508674041	-0.0002553486508674041	-0.00025534865087450953	-0.00025534865087450953	-0.00025534865087450953	-0.00025534865087450953	-0.0002553486508674041	-0.00025534865087450953	-0.0002553486508674041	-0.00025534865087450953	-0.0002553486508674041	-0.00025534865087450953	-0.00025534865087450953	-0.00025534865087450953	-0.0002553486508674041	-0.00025534865087450953	-0.00029790675935714717	-0.00031918581359491327	-0.00031918581359491327	-0.00031918581359491327	-0.00031918581359491327	-0.00025534865087450953	-0.00031918581359491327	-0.00025534865087450953	-0.00031918581359491327	-0.00025534865087450953	-0.00027662770511227563	-0.00025534865087450953	-0.0002553486508674041	-0.00025534865087450953	-0.0002553486508674041	-0.00025534865087450953	-0.00025534865087450953	-0.00025534865087450953	-0.00031918581359491327	-0.00031918581359491327	-0.00031918581359491327	-0.00031918581359491327	-0.00031918581359491327	-0.00031918581359491327	-0.00031918581359491327	-0.00031918581359491327	-0.00031918581359491327	-0.00031918581359491327
0.3	0.8	5	-0.6431594144136028	-0.6431594144136028	-0.6431594144136028	-0.6431594144136028	-0.6431594144136028	-0.6431594144136028	-0.6431594144136028	-0.6431594144136028	-0.6431594144136028	-0.6431594144136028	-0.6431594144136028	-0.6431594144136028	-0.6431594144136028	-0.6431594144136028	-0.6431594144136028	-0.6431594144136028	-0.6431594144136028	-0.6431594144136028	-0.6431594144136028	-0.6431594144136028	-0.6431594144136028	-0.6431594144136028	-0.6431594144136028	-0.6431594144136028	-0.6431594144136028	-0.6431594144136028	-0.6431594144136028	-0.6428721471813574	-0.6420741826473488	-0.6422018569727825	-0.642258601117419	-0.6422656941355029	-0.6422656941355029	-0.6422656941355029	-0.6422656941355029	-0.6423295312982162	-0.6423295312982233	-0.6423295312982233	-0.6423295312982233	-0.6423295312982162	-0.6423295312982233	-0.6422231360270274	-0.6380098832874381	-0.6286541924398108	-0.6183586766965519	-0.6018993282416574	-0.5893411397308412
0.9	0.2	10	-7.105427357601002e-15	-7.105427357601002e-15	-1.4210854715202004e-14	-7.105427357601002e-15	-7.105427357601002e-15	-7.105427357601002e-15	-1.4210854715202004e-14	-7.105427357601002e-15	-1.4210854715202004e-14	-7.105427357601002e-15	-7.105427357601002e-15	-7.105427357601002e-15	-7.105427357601002e-15	-7.105427357601002e-15	-7.105427357601002e-15	-1.4210854715202004e-14	-7.105427357601002e-15	-1.4210854715202004e-14	-7.105427357601002e-15	-1.4210854715202004e-14	-1.4210854715202004e-14	-7.105427357601002e-15	-7.105427357601002e-15	-1.4210854715202004e-14	-1.4210854715202004e-14	6.383716271329831e-05	-7.105427357601002e-15	-7.105427357601002e-15	-7.105427357601002e-15	-1.4210854715202004e-14	-7.105427357601002e-15	-7.105427357601002e-15	-1.4210854715202004e-14	-6.383716272750917e-05	-7.105427357601002e-15	-7.105427357601002e-15	-7.105427357601002e-15	-1.4210854715202004e-14	-7.105427357601002e-15	-7.105427357601002e-15	-1.4210854715202004e-14	-7.105427357601002e-15	-7.105427357601002e-15	-1.4210854715202004e-14	-7.105427357601002e-15	-7.105427357601002e-15	-7.105427357601002e-15
0.1	0.2	20	-0.13939287793748179	-0.13939287793748179	-0.13939287793748179	-0.13939287793748179	-0.13939287793748179	-0.13932904077476138	-0.13935031982899915	-0.13932904077476138	-0.13932904077476138	-0.13932904077476138	-0.13932904077476138	-0.13932904077476138	-0.13935031982899915	-0.13939287793748179	-0.13939287793748179	-0.13939287793748179	-0.1393715988832369	-0.13939287793748179	-0.13939287793748179	-0.13939287793748179	-0.13939287793748179	-0.13939287793748179	-0.13939287793748179	-0.13939287793748179	-0.13939287793748179	-0.13939287793748179	-0.13939287793748179	-0.13939287793748179	-0.13939287793748179	-0.13939287793748179	-0.13939287793748179	-0.13939287793748179	-0.13939287793748179	-0.13939287793748179	-0.13939287793748179	-0.13939287793748179	-0.13939287793748179	-0.13939287793748179	-0.13939287793748179	-0.13939287793748179	-0.13939287793748179	-0.13939287793748179	-0.13939287793748179	-0.13939287793748179	-0.13939287793748179	-0.13939287793748179	-0.13939287793748179
0.5	0.2	10	-0.6327911952349268	-0.6042347044444245	-0.5843175096754898	-0.559357179051601	-0.5458024215005199	-0.5354820801939673	-0.5377802180519213	-0.53296051226649	-0.533162663281773	-0.5307794092068578	-0.5298989883376648	-0.5250766226704533	-0.5215017415580803	-0.5199058124900566	-0.5115803825185332	-0.5120751205296206	-0.511638899917694	-0.5116708184990544	-0.5116708184990544	-0.5116069813363335	-0.5116069813363338	-0.5116069813363335	-0.5116069813363335	-0.5116069813363335	-0.5116069813363335	-0.5116069813363335	-0.5115910220456534	-0.5115431441736125	-0.5115431441736125	-0.5115431441736125	-0.5115315374167542	-0.5115025205246082	-0.5114793070108916	-0.5114793070108916	-0.5114793070108916	-0.5114793070108916	-0.5114793070108916	-0.5114793070108916	-0.5114154698481708	-0.5114154698481705	-0.5114154698481705	-0.5114154698481705	-0.5113516326854497	-0.5113516326854497	-0.5113516326854497	-0.5113516326854497	-0.5113516326854497
0.1	0.1	10	-0.5336883946979394	-0.5336883946979394	-0.5336245575352185	-0.5336245575352185	-0.5336245575352185	-0.5336245575352185	-0.5335819994267381	-0.5336085982445384	-0.5335607203724981	-0.5335607203724977	-0.5335607203724977	-0.5335607203724977	-0.532564860634051	-0.5222615425708903	-0.5118348059931357	-0.501067604547536	-0.5055319501271538	-0.5015570227950628	-0.48747028888797495	-0.4842145935892068	-0.48374645439592046	-0.4829378503347881	-0.4662763508646215	-0.4578897436121574	-0.45778600822273674	-0.4377411391283599	-0.421518173210798	-0.4080105996495549	-0.3965661691733504	-0.3954968966977752	-0.39873663270586324	-0.37482961526686864	-0.3560934080082716	-0.33112243785726214	-0.30910925624565655	-0.289255898639444	-0.26667882209046967	-0.24271860701587444	-0.22195556984088727	-0.1984581741960194	-0.1807885795312183	-0.16279447928925128	-0.14709851690524012	-0.13536577837348673	-0.12126840493927826	-0.10783068218651914	-0.0934885996285475
0.5	0.1	20	-0.0033514510428558353	-0.0033354917521757343	-0.0033514510428558353	-0.0032876138801345434	-0.0032876138801345434	-0.0032876138801345434	-0.0032876138801345434	-0.0032663348258941127	-0.0032876138801345434	-0.0032237767174132514	-0.003202497663172821	-0.0032237767174123633	-0.0031599395546919595	-0.0031120616826507685	-0.0031120616826507685	-0.0031120616826507685	-0.0030961023919706676	-0.0030322652292493757	-0.0030322652292493757	-0.0030322652292493757	-0.0030322652292493757	-0.002968428066528972	-0.0030163059385692748	-0.002968428066528972	-0.002968428066528972	-0.002968428066528972	-0.002968428066528972	-0.00290459090380768	-0.002968428066528972	-0.002968428066528972	-0.00290459090380768	-0.0029258699580481107	-0.00290459090380768	-0.002840753741086388	-0.002872672322447478	-0.002840753741086388	-0.002776916578365096	-0.0027130794156438043	-0.0026492422529225124	-0.0026492422529225124	-0.0025854050902012204	-0.0025694457995211195	-0.0025215679274799285	-0.0025215679274799285	-0.0025215679274799285	-0.002457730764759525	-0.002500288873239498
0.1	0.8	5	-0.0005745344644916273	-0.0005745344644916273	-0.0005106973017703353	-0.0005745344644916273	-0.0005106973017703353	-0.0005106973017703353	-0.0005106973017703353	-0.0005106973017703353	-0.0005106973017703353	-0.0005106973017703353	-0.0005106973017703353	-0.0005106973017703353	-0.0005106973017703353	-0.0004787787204092453	-0.0004468601390490434	-0.0004468601390490434	-0.0004468601390490434	-0.0004468601390490434	-0.0004468601390490434	-0.0004468601390490434	-0.0004468601390490434	-0.0004468601390490434	-0.0004468601390490434	-0.0004468601390490434	-0.0003830229763286397	-0.00041494155768884156	-0.0003830229763286397	-0.0003830229763286397	-0.0003830229763286397	-0.0003830229763286397	-0.0003830229763286397	-0.0003830229763286397	-0.0003830229763286397	-0.0003830229763286397	-0.0003830229763286397	-0.0003830229763286397	-0.0003830229763286397	-0.0003830229763286397	-0.0003830229763286397	-0.0003830229763286397	-0.0003830229763286397	-0.00031918581360734777	-0.0003830229763286397	-0.0003830229763286397	-0.0003830229763286397	-0.00031918581360734777	-0.00031918581360734777
0.7	0.4	10	-0.0007341273712917484	-0.0007341273712917484	-0.0007341273712917484	-0.0007341273712917484	-0.0007341273712917484	-0.0007766854797726097	-0.0007979645340130403	-0.0007979645340130403	-0.0007979645340130403	-0.0007979645340130403	-0.0007979645340130403	-0.0007979645340130403	-0.0007979645340130403	-0.0007979645340130403	-0.0007979645340130403	-0.0008618016967343323	-0.0007979645340130403	-0.0008458424060542313	-0.0007979645340130403	-0.0008618016967343323	-0.0007979645340130403	-0.0007979645340130403	-0.0007979645340130403	-0.0007979645340130403	-0.0007979645340130403	-0.0007500866619718494	-0.0007341273712917484	-0.0007951890051991484	-0.0007674337170593404	-0.0007396784289195324	-0.0007341273712917484	-0.0007181680806116475	-0.0007022087899306584	-0.0006702902085704565	-0.0006702902085704565	-0.0006862494992505574	-0.0006064530458500528	-0.0006064530458500528	-0.0006319879109382143	-0.0006543309178912438	-0.0006064530458491646	-0.0006277321000904834	-0.0006170925729707122	-0.0006064530458491646	-0.0006064530458500528	-0.0006064530458500528	-0.0005426158831287609
0.1	0.2	5	-0.5923305244415742	-0.5923305244415742	-0.5923305244415742	-0.5923305244415742	-0.5923305244415742	-0.5923305244415742	-0.5923464837322543	-0.5923305244415742	-0.5923305244415742	-0.5923305244415742	-0.5923305244415742	-0.5923305244415742	-0.5923305244415742	-0.5922666872788538	-0.5922666872788529	-0.5922666872788529	-0.5922666872788529	-0.5922666872788529	-0.5922666872788529	-0.5922454082246125	-0.5922028501161316	-0.5922028501161316	-0.5922028501161316	-0.5922028501161316	-0.5922028501161316	-0.5922028501161316	-0.5922028501161316	-0.5922666872788529	-0.5922666872788538	-0.5922028501161316	-0.5922454082246125	-0.5922028501161316	-0.5922028501161316	-0.5922507279881728	-0.5922028501161316	-0.5922666872788538	-0.5922666872788538	-0.5922666872788529	-0.5922666872788538	-0.5922666872788529	-0.5922666872788529	-0.5922666872788529	-0.5922028501161316	-0.5922347686974927	-0.5922028501161316	-0.5922028501161316	-0.5922028501161316
0.7	0.4	5	-0.00046628884073562915	-0.00046628884073562915	-0.00046628884073562915	-0.00043038043670584614	-0.0004024516780152254	-0.0005088469492164904	-0.000514166712775932	-0.00046628884073562915	-0.00046628884073562915	-0.00046628884073562915	-0.00046628884073562915	-0.00046628884073562915	-0.0004024516780152254	-0.00046628884073562915	-0.0004024516780152254	-0.0003864923873351245	-0.00038117262377568295	-0.00033861451529659803	-0.00033861451529659803	-0.00033861451529659803	-0.00033861451529659803	-0.0002747773525761943	-0.00033861451529659803	-0.0002747773525761943	-0.00031733546105705557	-0.00027477735257797065	-0.00027477735257797065	-0.0003173354610588319	-0.00027477735257797065	-0.0003705330966567999	-0.0002960564068175131	-0.00031733546105705557	-0.00035457380597669896	-0.0002747773525761943	-0.0002747773525761943	-0.00031733546105705557	-0.0002747773525761943	-0.00021094018985579055	-0.00025349829833665183	-0.00025349829833665183	-0.00021094018985579055	-0.00021094018985579055	-0.00021094018985579055	-0.00021094018985579055	-0.00021094018985579055	-0.00025881806189609335	-0.00021094018985579055
0.1	0.8	10	-0.001276743254404522	-0.0012129060916841183	-0.0011351912848933665	-0.001024170132335911	-0.0007979645339979413	-0.0007022087899173357	-0.0007022087899173357	-0.000744766898398197	-0.0007022087899173357	-0.0007022087899173357	-0.0007022087899173357	-0.0007022087899173357	-0.0007022087899173357	-0.0006383716271987083	-0.0006383716271987083	-0.0006809297356777932	-0.0009362783865629609	-0.0006170925729609422	-0.000638371627202261	-0.0005745344644818573	-0.0009575574408060561	-0.0007022087899226648	-0.0007022087899226648	-0.0008298831153634723	-0.0007660459526430685	-0.0007660459526430685	-0.0007500866619629676	-0.0007022087899226648	-0.0007022087899226648	-0.0007022087899226648	-0.0006383716272040374	-0.0006383716272040374	-0.0006383716272040374	-0.0006383716272040374	-0.0005745344644836337	-0.0005745344644836337	-0.0005745344644836337	-0.0005745344644836337	-0.0005745344644836337	-0.0005106973017632299	-0.0005106973017632299	-0.0005106973017632299	-0.0004468601390428262	-0.0004468601390428262	-0.0004468601390428262	-0.0004468601390428262	-0.00038302297632242244
0.7	0.1	20	-0.002134998442100411	-0.0021349984420986345	-0.002134998442100411	-0.0020711612793817835	-0.002103079860740209	-0.002071161279380007	-0.002071161279380007	-0.002071161279380007	-0.002071161279380007	-0.002071161279380007	-0.002071161279380007	-0.0020073241166596034	-0.0020232834073397044	-0.0020232834073397044	-0.0020073241166596034	-0.0020073241166596034	-0.0020073241166596034	-0.001943486953940976	-0.0020073241166596034	-0.0019434869539391997	-0.0019434869539391997	-0.0020073241166596034	-0.0019434869539391997	-0.0019434869539391997	-0.0019434869539391997	-0.0019115683725789978	-0.0019434869539391997	-0.0019115683725789978	-0.0018158126285001686	-0.0018583707369792535	-0.0017838940471399667	-0.0017519754657797648	-0.0017519754657797648	-0.0016243011403389573	-0.0016243011403389573	-0.0016243011403389573	-0.0016243011403389573	-0.0016243011403389573	-0.0016243011403389573	-0.0016243011403389573	-0.0016030220860994149	-0.0016030220860994149	-0.0015604639776185536	-0.0015684436229594922	-0.0015604639776185536	-0.0014966268148981499	-0.0015285453962583517
0.1	0.4	20	-0.12957951009820157	-0.12934969631240456	-0.12851981319703576	-0.1283708598173554	-0.12828042383683425	-0.12820062738343196	-0.12815806927495288	-0.1281367902207151	-0.12813679022071334	-0.12809423211223248	-0.12807295305799116	-0.12805699376731283	-0.12805699376731283	-0.12800911589527253	-0.12796123802323223	-0.12794527873255213	-0.12792399967831258	-0.12794527873255213	-0.12788144156983172	-0.12794527873255213	-0.12788144156983172	-0.12786947210182298	-0.12781760440711132	-0.12781760440710954	-0.12781760440710954	-0.12775376724438914	-0.12781760440710954	-0.12768993008166873	-0.12777504629862868	-0.12768993008166696	-0.12762609291894478	-0.12768993008166518	-0.12764205220962488	-0.12765801150030498	-0.12757821504690448	-0.12759417433758458	-0.1274984185935022	-0.1275622557562226	-0.12745054072146367	-0.1274505407214619	-0.12746011629586995	-0.12741330237654047	-0.1273867035587397	-0.1273707442680596	-0.12743458143078001	-0.1273707442680596	-0.12739202332229915
0.5	0.2	20	-0.00020044869094171247	-0.00020044869094171247	-0.00020044869094171247	-0.00020044869094171247	-0.00020044869094171247	-0.00020044869094171247	-0.0001578905824608512	-0.0001366115282230851	-0.00013661152822130873	-0.00013661152822130873	-0.00013661152822130873	-0.00013661152822130873	-0.00013661152822130873	-0.00015257081890318602	-0.00020044869094171247	-0.00020044869094171247	-0.00020044869094171247	-0.00020044869094171247	-0.00020044869093993611	-0.00020044869093993611	-0.00020044869094171247	-0.00020044869094171247	-0.00018448940026161154	-0.00013661152822130873	-0.00013661152822130873	-0.00013661152822130873	-0.0001366115282230851	-0.0001366115282230851	-0.00011533247398176627	-7.277436549912863e-05	-7.277436550090499e-05	-7.277436550090499e-05	-7.277436550090499e-05	-7.277436550090499e-05	-7.277436549912863e-05	-7.277436549912863e-05	-7.277436550090499e-05	-7.277436549912863e-05	-7.277436550090499e-05	-7.277436550090499e-05	-7.277436550090499e-05	-7.277436550090499e-05	-7.277436550090499e-05	-7.277436550090499e-05	-7.277436550090499e-05	-8.937202780501252e-06	-8.937202782277609e-06
0.7	0.8	10	-0.0005398994081140529	-0.0004920215360755265	-0.00047606224539364916	-0.00047606224539364916	-0.00047606224539364916	-0.00047606224539364916	-0.00047606224539364916	-0.00047606224539364916	-0.00047606224539364916	-0.00047606224539364916	-0.00045478319115233035	-0.00047606224539364916	-0.00047606224539364916	-0.00047606224539364916	-0.00047606224539364916	-0.00047606224539364916	-0.00047606224539364916	-0.00047606224539364916	-0.00047606224539364916	-0.00047606224539364916	-0.00047606224539364916	-0.00047606224539364916	-0.00047606224539364916	-0.00047606224539364916	-0.00047606224539364916	-0.00047606224539364916	-0.00047606224539364916	-0.0004122250826732454	-0.0004122250826732454	-0.0004122250826732454	-0.0004122250826732454	-0.0004122250826732454	-0.0004122250826732454	-0.0004122250826732454	-0.0004122250826732454	-0.0004122250826732454	-0.0004122250826732454	-0.0004122250826732454	-0.0004122250826732454	-0.0003483879199528417	-0.0003483879199528417	-0.0003483879199528417	-0.0003483879199528417	-0.00028455075723243795	-0.00028455075723243795	-0.00028455075723243795	-0.00028455075723243795
0.5	0.4	5	-0.6582515836334686	-0.6582515836334686	-0.6582515836334686	-0.6582515836334686	-0.6582515836334686	-0.6582515836334686	-0.6582515836334686	-0.6582515836334686	-0.653160569906472	-0.6451649652756757	-0.6386961327866167	-0.6284609076970185	-0.6205557390467398	-0.6110440018013179	-0.5951272692295646	-0.5775614099541784	-0.5575590989682837	-0.5354980394846365	-0.5142030259536376	-0.48927461391111393	-0.4685488150810464	-0.44606749427615	-0.4215753028455538	-0.39828537797952634	-0.3733888845183557	-0.3490642656398997	-0.3221967997797215	-0.29514580207672125	-0.2705684944291562	-0.24250408176796157	-0.2196902757405681	-0.1925169234756865	-0.16645008203130374	-0.14656480584372744	-0.1252751120762916	-0.1082305896298017	-0.09054237579254476	-0.07528263402046065	-0.06079957772814382	-0.04600531526756768	-0.031051459900186984	-0.0221142571192523	-0.012347171222945263	-0.007431709693431543	-0.0056017110287669425	-0.0034275467911690782	-0.0012533825535747667
0.3	0.8	20	2.659881779720763e-06	-3.989822669936416e-05	2.393893602103958e-05	-7.979645339162289e-06	2.393893602103958e-05	-2.393893602103958e-05	2.393893602103958e-05	2.659881779720763e-06	2.393893602103958e-05	2.393893602103958e-05	2.393893602103958e-05	2.393893602103958e-05	2.393893602103958e-05	8.777609874144332e-05	8.777609874144332e-05	8.777609874144332e-05	3.989822669936416e-05	2.393893602103958e-05	8.777609874144332e-05	2.393893602103958e-05	8.777609874144332e-05	8.777609874144332e-05	8.777609874144332e-05	0.0002154504241822508	0.0002154504241822508	0.0002154504241822508	0.0002154504241822508	0.0002154504241822508	0.00020384366732528747	0.00017482677517932643	0.00015161326146184706	0.00015161326146184706	0.00015161326146184706	0.00015161326146184706	0.00015161326146184706	0.00015161326146184706	0.00015161326146184706	0.00015161326146184706	0.00015161326146184706	0.00015161326146184706	0.00015161326146184706	0.00015161326146184706	0.00015161326146184706	0.00015161326146184706	0.00015161326146184706	0.00015161326146184706	0.00015161326146184706
0.3	0.2	10	-0.0008298831153688013	-0.0008298831153688013	-0.0008298831153688013	-0.0008298831153688013	-0.0008298831153688013	-0.0008298831153688013	-0.0008298831153688013	-0.0008298831153688013	-0.0008298831153688013	-0.0008298831153688013	-0.0008298831153688013	-0.0008298831153688013	-0.0008298831153688013	-0.0008298831153688013	-0.0008298831153688013	-0.0008298831153688013	-0.0008298831153688013	-0.0008298831153688013	-0.0007660459526483976	-0.0007660459526483976	-0.0007660459526483976	-0.0007660459526483976	-0.0007022087899279938	-0.0007022087899279938	-0.0006383716272075901	-0.0006383716272075901	-0.0003191858136020187	-0.00038302297632242244	-0.00040430203056374125	-0.0004468601390428262	-0.0004468601390428262	-0.0005106973017632299	-0.0005106973017632299	-0.0005106973017632299	-0.0005532554102423148	-0.0005745344644836337	-0.0005745344644836337	-0.0005106973017632299	-0.0005106973017632299	-0.0005106973017632299	-0.0005106973017632299	-0.0005106973017632299	-0.0005106973017632299	-0.0005106973017632299	-0.0005106973017632299	-0.0005106973017632299	-0.0005106973017632299
0.9	0.8	5	-0.003653289801356152	-0.003653289801356152	-0.0036054119293176257	-0.0036054119293176257	-0.0036054119293176257	-0.0036373305106778275	-0.0036054119293176257	-0.003541574766597222	-0.003541574766597222	-0.003541574766597222	-0.003541574766597222	-0.003541574766597222	-0.003477737603876818	-0.003477737603876818	-0.003477737603876818	-0.003477737603876818	-0.003477737603876818	-0.003477737603876818	-0.0034139004411564144	-0.0034139004411564144	-0.0034139004411564144	-0.0033819818597962126	-0.0033500632784360107	-0.0033500632784360107	-0.0033500632784360107	-0.003286226115715607	-0.003286226115715607	-0.003286226115715607	-0.003286226115715607	-0.003243668007236522	-0.0032223889529952032	-0.0032223889529952032	-0.0032223889529952032	-0.0032223889529952032	-0.0032223889529952032	-0.0032223889529952032	-0.0032223889529952032	-0.0032223889529952032	-0.0032223889529952032	-0.0032223889529952032	-0.0031585517902747995	-0.0031585517902747995	-0.0030947146275543957	-0.0030947146275543957	-0.0030947146275543957	-0.0030947146275543957	-0.0030947146275543957
0.5	0.8	20	0.001166415984062752	0.001166415984062752	0.001166415984062752	0.001166415984062752	0.001166415984062752	0.001166415984062752	0.001166415984062752	0.001166415984062752	0.001166415984062752	0.0012302531467831557	0.0012302531467831557	0.0012302531467831557	0.0012302531467831557	0.0012302531467831557	0.0012302531467831557	0.0012302531467831557	0.0012302531467831557	0.0012302531467831557	0.0012302531467831557	0.0012302531467831557	0.0012302531467831557	0.0012302531467831557	0.0012302531467831557	0.0012302531467831557	0.0012302531467831557	0.0012302531467831557	0.0012302531467831557	0.0012302531467831557	0.0012302531467831557	0.0012302531467831557	0.0012302531467831557	0.0012302531467831557	0.0012302531467831557	0.0012302531467831557	0.0012302531467831557	0.0012302531467831557	0.0012302531467831557	0.0011983345654229538	0.001166415984062752	0.001166415984062752	0.001166415984062752	0.001166415984062752	0.001166415984062752	0.001166415984062752	0.001166415984062752	0.001166415984062752	0.001166415984062752
0.7	0.4	20	-0.0030771054391820485	-0.0033269030324412086	-0.003576700625696816	-0.003850090213870061	-0.004073520283391474	-0.004440583969035572	-0.003929886667268789	-0.0047118919105955115	-0.00375433446978235	-0.004424624678350142	-0.0036904973070619462	-0.003573462508740022	-0.0024775912153671698	-0.002892532773049794	-0.0032010790595329297	-0.0036266601443379898	-0.0036266601443379898	-0.0028818932459238056	-0.002908492063724566	-0.002605265540800872	-0.0029244513544028905	-0.0030840442612074526	-0.0028818932459273583	-0.0019030567508764307	-0.002094568239037642	-0.002030731076317238	-0.0019030567508764307	-0.0019030567508764307	-0.0018711381695162288	-0.001839219588156027	-0.001839219588156027	-0.0016596775680035591	-0.0016477080999948157	-0.0015625918830330932	-0.0015200337745540082	-0.0015200337745540082	-0.0018924172237575476	-0.0020786089483593173	-0.0017753824254356232	-0.0017594231347572986	-0.0016477080999948157	-0.0017753824254356232	-0.0017753824254320705	-0.001605149991512178	-0.001605149991512178	-0.0014561966118300518	-0.0012646851236688406
0.3	0.4	20	-0.0007763054966538618	-0.0007763054966538618	-0.0007763054966538618	-0.0007763054966538618	-0.0007763054966538618	-0.0007763054966538618	-0.0007763054966538618	-0.0007763054966538618	-0.0007124683339334581	-0.00074438691529366	-0.0007124683339334581	-0.0007124683339334581	-0.0007124683339334581	-0.0007124683339334581	-0.0007124683339334581	-0.0007124683339334581	-0.0007124683339334581	-0.0007124683339334581	-0.0007124683339334581	-0.0007124683339334581	-0.0007124683339334581	-0.0007124683339334581	-0.0007124683339334581	-0.0007124683339334581	-0.0007124683339334581	-0.0007124683339334581	-0.0007124683339334581	-0.0007124683339334581	-0.0007124683339334581	-0.0006486311712095016	-0.0006486311712130544	-0.0006486311712130544	-0.0006486311712130544	-0.0006486311712130544	-0.0006486311712130544	-0.0006486311712095016	-0.0006486311712130544	-0.0006486311712130544	-0.0006486311712130544	-0.0006486311712130544	-0.0006486311712130544	-0.0006486311712130544	-0.0006486311712095016	-0.0006486311712130544	-0.0006486311712095016	-0.0006486311712130544	-0.0006486311712130544
0.5	0.2	5	-0.0011483750467782272	-0.0011483750467782272	-0.0011483750467782272	-0.0011483750467782272	-0.0011483750467782272	-0.0011483750467782272	-0.0010845378840542708	-0.0010845378840578235	-0.001100497174736148	-0.0011270959925369084	-0.0011483750467782272	-0.0011483750467782272	-0.0011483750467782272	-0.0011483750467782272	-0.0011483750467782272	-0.0011483750467782272	-0.0011483750467782272	-0.0011483750467782272	-0.0011483750467782272	-0.0011483750467782272	-0.0011483750467782272	-0.0011483750467782272	-0.0011483750467782272	-0.0011483750467782272	-0.0011483750467782272	-0.0011483750467782272	-0.0011483750467782272	-0.0011483750467782272	-0.0011643343374565518	-0.0011483750467782272	-0.0011483750467782272	-0.0011483750467782272	-0.0011483750467782272	-0.0011483750467782272	-0.0011483750467782272	-0.0011483750467782272	-0.0010845378840578235	-0.0010845378840578235	-0.0010845378840578235	-0.0010845378840578235	-0.0010845378840578235	-0.0010845378840542708	-0.0010845378840578235	-0.0010845378840578235	-0.0010845378840578235	-0.0010845378840578235	-0.0010845378840578235
0.3	0.2	5	-6.383716271685103e-05	-6.383716272040374e-05	-6.383716272040374e-05	-6.383716272040374e-05	-6.383716271685103e-05	-6.383716271685103e-05	-6.383716272040374e-05	-6.383716271685103e-05	-0.00010639527119948866	-0.00012767432544080748	-0.00012767432544080748	-9.575574408060561e-05	-0.0001117150347624829	-6.383716272040374e-05	-6.383716272040374e-05	-6.383716272040374e-05	-6.383716272040374e-05	0.0	0.0	0.0	0.0	-1.5959290678324578e-05	-6.383716272040374e-05	-6.383716272040374e-05	-6.383716271685103e-05	-6.383716272040374e-05	-6.383716272040374e-05	-6.383716272040374e-05	-6.383716272040374e-05	-6.383716272040374e-05	-6.383716272040374e-05	-6.383716272040374e-05	-6.383716272040374e-05	-6.383716272040374e-05	-0.00012767432544080748	-0.00012767432544080748	-0.00012767432544080748	-0.00012767432544080748	-0.00012767432544080748	-0.00012767432544080748	-0.00012767432544080748	-0.00012767432544080748	-0.00012767432544080748	-0.00012767432544080748	-0.00012767432544080748	-0.00012767432544080748	-0.00012767432544080748
0.9	0.4	5	0.0006797978711006181	0.0006797978711006181	0.0006159607083802143	0.0006159607083802143	0.0006159607083766616	0.0006159607083766616	0.0006159607083802143	0.0006159607083802143	0.0006159607083802143	0.0006159607083802143	0.0006159607083802143	0.0006159607083802143	0.0006159607083802143	0.0006159607083802143	0.0006159607083802143	0.0006159607083802143	0.0006159607083802143	0.0006159607083766616	0.0006159607083802143	0.0006159607083766616	0.0006159607083802143	0.0006159607083802143	0.0006159607083766616	0.0006159607083802143	0.0006159607083766616	0.0005521235456598106	0.0005521235456598106	0.0006159607083766616	0.0005840421270200125	0.0006159607083802143	0.0005946816541388955	0.0006159607083802143	0.0005521235456598106	0.0005521235456598106	0.0004882863829429596	0.0004882863829394068	0.0004882863829429596	0.0004882863829394068	0.0004244492202190031	0.0004244492202190031	0.0002010191506940373	0.00018505986001926544	0.00016910056933738815	0.00016910056933738815	0.00010526340661698441	0.00016910056933738815	0.00016910056933738815
0.3	0.2	20	6.383716273106188e-05	6.383716273106188e-05	6.383716273106188e-05	6.383716273106188e-05	6.383716273106188e-05	6.383716273106188e-05	0.00029790675937491073	-6.383716271329831e-05	-0.0001915114881541058	-0.0007022087899208884	-0.0005904937551584055	-0.0010852317662433109	-0.0007660459526412922	-0.0008937202780820996	-0.0012235456188030014	-0.0010745922391173224	-0.0009628772043619449	-0.0008298831153616959	-0.0008937202780820996	-0.0008298831153652486	-0.0007660459526412922	-0.0007660459526412922	-0.0007660459526412922	-0.0007660459526412922	-0.001063952712001992	-0.0008298831153616959	-0.00111715034759996	-0.0012448246730407675	-0.0013459001806843673	-0.001228865382362443	-0.0011916270374427995	-0.0011650282196420392	-0.0012129060916841183	-0.001276743254404522	-0.0012129060916841183	-0.0012129060916841183	-0.0012129060916841183	-0.0011490689289637146	-0.00113310963828539	-0.0010852317662433109	-0.0010213946035229071	-0.0010213946035229071	-0.0009575574408060561	-0.0009096795687675296	-0.0008937202780856524	-0.0008298831153652486	-0.0008298831153652486
0.9	0.1	10	0.0002447091237662846	0.0002447091237662846	0.0002447091237662846	0.00030854628648668836	0.00030854628648668836	0.00030854628648668836	0.00030854628648668836	0.0003564241585287675	0.0003723834492070921	0.0003936625034484109	0.00043622061192749584	0.00043622061192749584	0.00043622061192749584	0.00043622061192749584	0.00043622061192749584	0.00043622061192749584	0.0005000577746443469	0.0005000577746478996	0.0005000577746478996	0.0005479356466899787	0.0006915692628091108	0.0006915692628091108	0.0006915692628091108	0.0006915692628091108	0.0006756099721307862	0.0006277321000887071	0.0006277321000887071	0.0006277321000922598	0.0006064530458473882	0.0005958135187285052	0.0005638949373683033	0.0005638949373683033	0.0006277321000887071	0.0006117728094103825	0.0005638949373683033	0.0006277321000922598	0.0005851739916096221	0.0006277321000887071	0.0006277321000887071	0.0006277321000887071	0.0006277321000887071	0.0006277321000887071	0.0006277321000887071	0.0006277321000887071	0.0006702902085713447	0.0006915692628091108	0.0007554064255295145
0.9	0.8	20	-0.0012501444366215253	-0.0012501444366215253	-0.0012501444366215253	-0.0012501444366215253	-0.0012501444366215253	-0.0012501444366215253	-0.0011863072739011216	-0.0011863072739011216	-0.0011863072739011216	-0.0011863072739011216	-0.0011863072739011216	-0.0011863072739011216	-0.0011863072739011216	-0.0011863072739011216	-0.0011863072739011216	-0.0011863072739011216	-0.0011650282196598027	-0.0011703479832192443	-0.0011224701111807178	-0.0011224701111807178	-0.0011224701111807178	-0.0011224701111807178	-0.0011224701111807178	-0.0011224701111807178	-0.0011224701111807178	-0.0011224701111807178	-0.0011224701111807178	-0.0011224701111807178	-0.0011224701111807178	-0.0011224701111807178	-0.0011224701111807178	-0.0011224701111807178	-0.0011224701111807178	-0.0011224701111807178	-0.0011224701111807178	-0.0011224701111807178	-0.001090551529820516	-0.001058632948460314	-0.001058632948460314	-0.001058632948460314	-0.001058632948460314	-0.001058632948460314	-0.001058632948460314	-0.001058632948460314	-0.001058632948460314	-0.001058632948460314	-0.001058632948460314
0.7	0.1	10	0.002681160834306695	0.002681160834306695	0.002681160834306695	0.0026652015436248178	0.0026173236715862913	0.0026173236715862913	0.0026173236715862913	0.002681160834306695	0.002681160834306695	0.002681160834306695	0.002681160834306695	0.002681160834306695	0.002681160834306695	0.002744997997027099	0.0028088351597475025	0.0028088351597475025	0.002497628991484646	0.0024736900554671593	0.00242581218342508	0.0021279054240608275	0.0022130216410189973	0.0022534518440728846	0.0017156237481472658	0.001723603393486428	0.0011490689290027944	0.0009575574408380305	0.0007181680806347401	-8.511621694040628e-05	0.0003191858136304404	0.00030854628651155735	6.383716274527274e-05	0.00012767432546567647	-0.00010639527117817238	-7.979645337741204e-05	-0.0001276743254194912	-6.383716269908746e-05	2.1316282072803006e-14	2.4868995751603507e-14	2.7928758711937007e-05	6.383716274172002e-05	0.00012767432545857105	0.00012767432546212376	6.383716274172002e-05	2.12790542626351e-05	-0.0010533131848724508	-0.0012102462098972921	-0.002170463532493727
0.3	0.4	5	6.383716272750917e-05	6.383716272750917e-05	6.383716272750917e-05	6.383716272750917e-05	6.383716272750917e-05	6.383716272750917e-05	6.383716272750917e-05	6.383716272750917e-05	6.383716272750917e-05	6.383716272750917e-05	0.0001276743254479129	0.0001276743254479129	0.0001276743254479129	0.0001276743254479129	0.0001276743254479129	0.0001276743254479129	0.0001276743254479129	0.00014895337968923172	0.0001063952712101468	0.00019151148816831665	0.00015959290680811478	0.0001276743254479129	0.0001276743254479129	0.00012187094701943124	9.28540548734702e-05	6.383716272750917e-05	6.383716272750917e-05	7.979645340938646e-05	0.00011171503476603561	0.0001276743254479129	0.0001276743254479129	0.00040430203056729397	0.00028726723224536954	0.0001276743254443602	-0.00025534865088161496	-0.000319185813598466	-0.0003830229763188697	-0.00044686013903927346	-0.00044686013903927346	-0.00044686013903927346	-0.0003830229763188697	-0.0003830229763188697	-0.0003830229763188697	-0.000319185813598466	-0.000319185813598466	-0.000319185813598466	-0.00025534865088161496
0.7	0.2	5	-0.0003743179086761472	-0.0003743179086761472	-0.0003743179086761472	-0.0003743179086761472	-0.0003743179086761472	-0.0003743179086761472	-0.0003743179086761472	-0.0003743179086761472	-0.0003743179086761472	-0.0003743179086761472	-0.0003743179086761472	-0.0003743179086761472	-0.0003743179086761472	-0.0003743179086761472	-0.0003743179086761472	-0.0003743179086761472	-0.0003743179086761472	-0.0003104807459557435	-0.0003104807459557435	-0.0003104807459557435	-0.00024664358323533975	-0.00024664358323533975	-0.000182806420514936	-0.000182806420514936	-0.000182806420514936	-0.000182806420514936	-0.000182806420514936	-0.000182806420514936	-0.000182806420514936	-0.000182806420514936	-0.000182806420514936	-0.000182806420514936	-0.000182806420514936	-0.000182806420514936	-0.000182806420514936	-0.000182806420514936	-0.000182806420514936	-0.000182806420514936	-0.000182806420514936	-0.00011896925779453227	-0.00011896925779453227	-0.00011896925779453227	-0.00011896925779453227	-0.00011896925779453227	-0.00011896925779453227	-0.00011896925779453227	-0.00011896925779453227
0.1	0.1	20	-0.0004468601390428262	-0.0004468601390428262	-0.0004468601390428262	-0.00038302297632242244	-0.00038302297632242244	-0.00038302297632242244	-0.00038302297632242244	-0.00038302297632242244	-0.00038302297632242244	-0.0003191858136020187	-0.0003191858136020187	-0.0003191858136020187	-0.0003191858136020187	-0.0003191858136020187	-0.0003191858136020187	-0.0003191858136020187	-0.0003191858136020187	-0.0003191858136020187	-0.0003191858136020187	-0.0003191858136020187	-0.0003191858136020187	-0.0003191858136020187	-0.0003191858136020187	-0.00025534865088161496	-0.00025534865088161496	-0.00025534865088161496	-0.00025534865088161496	-0.00025534865088161496	-0.00025534865088161496	-0.00025534865088161496	-0.00019151148816121122	-0.00019151148816121122	-0.00019151148816121122	-0.00019151148816121122	-0.00019151148816121122	-0.00019151148816121122	-0.00019151148816121122	-0.00019151148816121122	-0.00019151148816121122	-0.00017555219747933393	-0.00012767432544080748	-0.00012767432544080748	-0.00012767432544080748	-0.00012767432544080748	-0.00012767432544080748	-0.00012767432544080748	-0.00012767432544080748
0.3	0.1	20	2.5078885357743275e-05	2.5078885357743275e-05	2.5078885357743275e-05	2.5078885357743275e-05	2.5078885357743275e-05	8.891604807814701e-05	8.891604807814701e-05	8.891604807814701e-05	8.891604807814701e-05	8.891604807814701e-05	8.891604807814701e-05	2.5078885357743275e-05	2.5078885357743275e-05	-0.00016643260280346794	-0.00023026976552387168	-0.00023026976552387168	-0.00023026976552387168	-0.00023026976552387168	-0.00016643260280346794	-0.00016643260280346794	-0.00016643260280702066	-0.0001025954400830642	-0.0001025954400830642	-8.663614940473963e-05	-0.0001025954400830642	-0.00011855473076138878	-0.00016643260280346794	-0.000804804230011058	-0.0005494555791329958	-0.0005494555791329958	-0.0005494555791329958	-0.0005494555791329958	-0.0005494555791329958	-0.0005494555791329958	-0.0005494555791329958	-0.0005494555791329958	-0.00048561841641259207	-0.00048561841641259207	-0.00048561841641259207	-0.00042178125369218833	-0.00042178125369218833	-0.0003579440909753373	-0.0003579440909717846	-0.0003579440909717846	-0.00029410692825138085	-0.00029410692825138085	-0.00029410692825138085
0.5	0.1	10	-0.0003191858136091241	-0.0003191858136055714	-0.0003191858136055714	-0.0003191858136055714	-0.0003191858136055714	-0.0003191858136091241	-0.0003191858136055714	-0.0003191858136055714	-0.00025534865088516767	-0.00019151148816121122	-0.00019151148816476393	-0.00019151148816476393	-0.00019151148816121122	-0.00019151148816121122	-0.00017023243392344511	-0.00015959290680456206	-0.00017023243392344511	-0.00017555219748643935	-0.00017555219748288664	-0.00019151148816476393	-0.00019151148816476393	-0.00019151148816121122	-0.00017555219748643935	-0.0001276743254443602	-0.0001276743254443602	-0.0001276743254443602	-0.0001276743254443602	-0.0001276743254443602	-0.0001276743254443602	-0.0001276743254443602	-0.0001276743254443602	-4.995951865183201e-05	6.106163390384722e-05	0.00011703479832192443	9.043598052116408e-05	6.383716272040374e-05	6.383716272040374e-05	6.383716272040374e-05	6.383716272040374e-05	6.383716272040374e-05	6.383716272040374e-05	6.383716272040374e-05	6.383716272040374e-05	6.383716272040374e-05	6.383716272040374e-05	6.383716272040374e-05	6.383716272040374e-05
0.3	0.4	10	-0.6532350465963077	-0.6500112698789025	-0.6477078122573872	-0.6458139764299986	-0.6341956128147892	-0.614629522440822	-0.6156721960985898	-0.6122994660015024	-0.6097140609113048	-0.6056604010785236	-0.5982313512668682	-0.5875944840284895	-0.5799340245019735	-0.5762314690641581	-0.5635225539191318	-0.5469302113752477	-0.540227309289552	-0.525959703421421	-0.514500932713009	-0.5033081501826011	-0.5006908265110468	-0.490413043312973	-0.47875212158928093	-0.4696553259015488	-0.4623140521886384	-0.4472165632051315	-0.4375186342350972	-0.4333479396040012	-0.42551192788000236	-0.4134147855443828	-0.4001845335704637	-0.3925719519159898	-0.3759982285445602	-0.36327069422707225	-0.3523784783378119	-0.347992333282523	-0.34303431364453374	-0.3384699565099858	-0.3309549038541171	-0.31638229820854136	-0.3028381801845761	-0.2930737541700488	-0.27760122185556213	-0.2642033973295028	-0.25971883664835715	-0.25503478483370756	-0.2524972576155484
0.1	0.8	20	-1.0998371771102669	-1.0867824773338306	-1.0762493454848752	-1.0682697001447607	-1.0606730777809652	-1.0611199379200151	-1.0588856372247832	-1.0532537808691878	-1.0408356794654416	-1.0275735089101623	-1.0140081118319628	-1.0022748413238531	-0.9960698691073802	-0.9776847662437582	-0.9597279043467104	-0.9444894416288676	-0.9274502389459371	-0.9130655982794842	-0.8982926148731494	-0.8833201403333035	-0.865714382831225	-0.8517260645500038	-0.8380622518459369	-0.8201346486484766	-0.8049414039208962	-0.7895779267593888	-0.7737463104045972	-0.7545419639527147	-0.7356568033144342	-0.7141224004232392	-0.6959500881020091	-0.6765223115806052	-0.6613503459072625	-0.643178033586036	-0.6304041248079457	-0.6190614637215859	-0.6077188026352296	-0.5966407419624673	-0.5870013303916046	-0.5797877310041315	-0.5796600566786942	-0.5776385465258613	-0.5755106411018325	-0.5749640353960324	-0.5737763981812485	-0.5706079470048664	-0.564817916346076
0.3	0.1	10	-0.0008272232335855279	-0.0008219034700260863	-0.000805944179344209	-0.000805944179344209	-0.000805944179344209	-0.000805944179344209	-0.0007421070166238053	-0.0007740255979840072	-0.0007421070166238053	-0.0007421070166238053	-0.0006995489081447204	-0.0007421070166238053	-0.0006782698539034016	-0.0006782698539034016	-0.0006782698539034016	-0.0006782698539034016	-0.0006782698539034016	-0.0006782698539034016	-0.0006782698539034016	-0.0006782698539034016	-0.0005825141098227959	-0.0005505955284625941	-0.0005505955284625941	-0.0005505955284625941	-0.0005505955284625941	-0.0005505955284625941	-0.0005505955284625941	-0.0005505955284625941	-0.0005080374199835092	-0.0005505955284625941	-0.00048675836574219034	-0.00048675836574219034	-0.00048675836574219034	-0.00048675836574219034	-0.00048675836574219034	-0.00048675836574219034	-0.00048675836574219034	-0.00048675836574219034	-0.0004229212030217866	-0.00047079907506031304	-0.0004229212030217866	-0.0004229212030217866	-0.0004229212030217866	-0.0004229212030217866	-0.0004229212030217866	-0.0004229212030217866	-0.00035908404030138286
0.5	0.8	10	-0.0004078485396021847	-0.0004078485396021847	-0.0004078485396021847	-0.0004078485396021847	-0.0004078485396021847	-0.0004078485396021847	-0.0004078485396021847	-0.0004078485396021847	-0.0004078485396021847	-0.0004078485396021847	-0.0004078485396021847	-0.0004078485396021847	-0.0004078485396021847	-0.0004078485396021847	-0.0004078485396021847	-0.0004078485396021847	-0.00034401137688178096	-0.00034401137688178096	-0.00034401137688178096	-0.00034401137688178096	-0.0002801742141613772	-0.0002801742141613772	-0.0002801742141613772	-0.00021633705144097348	-0.00021633705144097348	-0.00019505799719965466	-0.00021633705144097348	-0.00021633705144097348	-0.00021633705144097348	-0.00021633705144097348	-0.00015249988872056974	-0.00021633705144097348	-0.00021633705144097348	-0.00021633705144097348	-0.00021633705144097348	-0.00021633705144097348	-0.00021633705144097348	-0.00021633705144097348	-0.00021633705144097348	-0.00021633705144097348	-0.00021633705144097348	-0.00021633705144097348	-0.00021633705144097348	-0.00019135729211683383	-0.00016360200397613767	-0.00021633705144097348	-0.00015249988872056974
0.9	0.1	5	-0.0004814386021827488	-0.00041760143946234507	-0.0004814386021827488	-0.00041760143946234507	-0.00047079907506386576	-0.00041760143946234507	-0.00041760143945879236	-0.00041760143946234507	-0.00041760143946234507	-0.00041760143945879236	-0.00041760143946234507	-0.00041760143945879236	-0.00041760143945879236	-0.00041760143946234507	-0.00041760143946234507	-0.00041760143946234507	-0.00041760143946234507	-0.00035376427674194133	-0.00035376427674194133	-0.00035376427674194133	-0.00035376427674194133	-0.0002899271140215376	-0.0002899271140215376	-0.0002899271140215376	-0.0002899271140215376	-0.0002899271140215376	-0.0002899271140215376	-0.0002899271140215376	-0.0002899271140215376	-0.0002899271140215376	-0.0002899271140215376	-0.0002899271140215376	-0.0002899271140215376	-0.0002899271140215376	-0.0002899271140215376	-0.0002899271140250903	-0.0002899271140215376	-0.0002899271140215376	-0.0002899271140215376	-0.0002899271140215376	-0.00022608995130113385	-0.00022608995130113385	-0.00022608995130113385	-0.00022608995130113385	-0.00022608995130113385	-0.0001622527885807301	-0.0001622527885807301
0.3	0.8	5	-0.0007660459526448449	-0.0008298831153688013	-0.0008298831153652486	-0.0008298831153688013	-0.0008298831153652486	-0.0008298831153652486	-0.0008298831153652486	-0.0008298831153652486	-0.0008298831153652486	-0.0008298831153652486	-0.0008298831153652486	-0.0008298831153652486	-0.0008298831153688013	-0.0008298831153652486	-0.0008298831153688013	-0.0008298831153688013	-0.0008298831153652486	-0.0008298831153652486	-0.0008298831153688013	-0.0007660459526448449	-0.0008192435882463656	-0.0007660459526448449	-0.0007660459526448449	-0.0007660459526448449	-0.0007660459526448449	-0.000734127371284643	-0.0007128483170433242	-0.0007022087899244411	-0.0007022087899244411	-0.0006383716272040374	-0.0006383716272040374	-0.0005745344644836337	-0.0005532554102423148	-0.0004468601390428262	-0.00038302297632242244	-0.0003191858136020187	-0.0003191858136020187	-0.0003191858136020187	-0.0003191858136020187	-0.0003191858136020187	-0.0003191858136020187	-0.0003191858136020187	-0.0003191858136055714	-0.0003191858136020187	-0.0003191858136055714	-0.0003191858136055714	-0.0003191858136020187
0.5	0.8	5	-0.000599514223811326	-0.0005356770610909223	-0.0005356770610909223	-0.0005356770610909223	-0.0005356770610873696	-0.0005356770610909223	-0.00047183989837051854	-0.00047183989837051854	-0.00047183989837051854	-0.00043992131701031667	-0.0004080027356501148	-0.0004080027356501148	-0.00034416557292971106	-0.00034416557292971106	-0.0003654446271710299	-0.00034416557292971106	-0.00032288651868839224	-0.0002962877008876319	-0.0002803284102057546	-0.00034416557292971106	-0.0002803284102093073	-0.0002803284102093073	-0.0002962877008876319	-0.0002803284102093073	-0.00034416557292971106	-0.0002803284102093073	-0.0002803284102093073	-0.0002803284102093073	-0.0002803284102093073	-0.0002803284102057546	-0.0002803284102093073	-0.0002803284102093073	-0.0002803284102093073	-0.0002803284102057546	-0.0002803284102093073	-0.00021649124748890358	-0.00015265408476849984	-0.00015265408476849984	-0.00021649124748890358	-0.00021649124748890358	-0.00021649124748890358	-0.00021649124748890358	-0.00024840982884910545	-0.00024840982884910545	-0.00021649124748890358	-0.00021649124748890358	-0.00021649124748890358
0.7	0.1	5	-0.00038302297632242244	-0.00038302297632242244	-0.00038302297632242244	-0.00038302297632242244	-0.00038302297632242244	-0.00038302297632242244	-0.00038302297632242244	-0.00038302297632242244	-0.0003617439220811036	-0.0003475578859237771	-0.0003191858136020187	-0.0003191858136020187	-0.0003191858136020187	-0.0003191858136020187	-0.0003191858136020187	-0.00035110439496222057	-0.0003191858136020187	-0.00038302297632242244	-0.00035110439496222057	-0.0003191858136020187	-0.0003191858136020187	-0.0003191858136020187	-0.0003191858136020187	-0.0003191858136020187	-0.0003191858136020187	-0.0003191858136020187	-0.0003191858136020187	-0.0003191858136020187	-0.00027130794156349225	-0.00025534865088161496	-0.00025534865088161496	-0.00025534865088161496	-0.00025534865088161496	-0.00025534865088161496	-0.00025534865088161496	-0.0003191858136020187	-0.0003191858136020187	-0.0003191858136020187	-0.0003191858136020187	-0.00025534865088161496	-0.00025534865088161496	-0.00025534865088161496	-0.00025534865088161496	-0.00025534865088161496	-0.00025534865088161496	-0.00025534865088161496	-0.00025534865088161496
0.3	0.8	10	6.383716272040374e-05	6.383716272040374e-05	6.383716272040374e-05	6.383716272040374e-05	6.383716272040374e-05	6.383716272040374e-05	6.383716272040374e-05	6.383716272040374e-05	6.383716272040374e-05	6.383716272040374e-05	6.383716272040374e-05	6.383716272040374e-05	7.979645340228103e-05	0.00011102115255567924	8.326586441853578e-05	0.00012767432544080748	6.383716272040374e-05	6.383716272040374e-05	0.00010639527119948866	6.383716272040374e-05	0.00012767432544080748	0.00012767432544080748	0.00012767432544080748	0.00012767432544080748	0.00019151148816121122	0.0001489533796821263	0.00019151148816121122	0.00019151148816121122	0.00019151148816121122	0.00019151148816121122	0.00019151148816121122	0.00019151148816121122	0.00019151148816121122	0.00019151148816121122	0.00019151148816121122	0.00019151148816121122	0.00019151148816121122	0.00019151148816121122	0.00019151148816121122	0.00019151148816121122	0.00019151148816121122	0.00019151148816121122	0.0001489533796821263	0.00012767432544080748	0.00012767432544080748	0.00012767432544080748	0.00012767432544080748
0.9	0.2	5	0.002339924986209496	0.0024037621489299	0.0024037621489299	0.0024037621489299	0.0024037621489299	0.0024037621489299	0.0024037621489299	0.0024037621489299	0.0024675993116503037	0.0024675993116503037	0.0024675993116503037	0.002339924986209496	0.002339924986209496	0.0023080064048492943	0.002339924986209496	0.0023755550305182283	0.002420092585907696	0.002464630141293611	0.002509167696679526	0.00253143647437426	0.0012201147568156046	0.001988820591243723	0.0017015533589983534	0.0016377161962779496	0.0016377161962779496	0.0015738790335575459	0.0015738790335575459	0.0015738790335575459	0.0015738790335575459	0.0015738790335575459	0.0011908560572315707	0.001127018894511167	0.0003689525872019317	0.00012158358165592631	2.050807401232646e-05	7.583361503549213e-05	0.0004719940944148959	0.0004164835181370563	0.0003609729418592167	0.0003609729418592167	0.0004806676219608619	0.0006801587554647881	0.0006163215927443844	0.0005524844300239806	8.434523673628291e-05	0.00029713577913881295	0.00010562429097760173
0.5	0.1	5	-0.0008937202780785469	-0.0008937202780785469	-0.0008937202780785469	-0.0008937202780785469	-0.0008937202780785469	-0.0008937202780785469	-0.0008937202780785469	-0.0008937202780785469	-0.0008937202780785469	-0.0008937202780785469	-0.0008937202780785469	-0.0008937202780785469	-0.0008405226424770262	-0.0008937202780785469	-0.0008298831153581432	-0.0008937202780785469	-0.0008937202780785469	-0.0008937202780785469	-0.0008937202780785469	-0.0008937202780785469	-0.0008937202780785469	-0.0008298831153581432	-0.0008298831153581432	-0.0008298831153581432	-0.0008298831153581432	-0.0008298831153581432	-0.0008298831153581432	-0.0008298831153581432	-0.0008298831153581432	-0.0008298831153581432	-0.0007979645339979413	-0.0006942291445781734	-0.00029790675935359445	-0.00025534865087450953	-0.00025534865087450953	-0.0001915114881541058	-0.0001915114881541058	-0.0001915114881541058	-0.0001915114881541058	-0.0001915114881541058	-0.0001915114881541058	-0.0001915114881541058	-0.0001915114881541058	-0.0001915114881541058	-0.0001915114881541058	-0.0001915114881541058	-0.0001915114881541058
0.9	0.4	20	0.0013304728663889875	0.0013304728663889875	0.0013730309748680725	0.0013943100291093913	0.0013943100291058386	0.0013943100291058386	0.0013943100291093913	0.0013943100291093913	0.0013943100291093913	0.0013943100291093913	0.0013943100291058386	0.001458147191829795	0.001458147191829795	0.001458147191829795	0.0015219843545537515	0.0015219843545501988	0.001569862226592278	0.0015858215172706025	0.0016496586799910062	0.0016496586799910062	0.0016496586799910062	0.00171349584271141	0.00171349584271141	0.00171349584271141	0.0017773330054318137	0.0017773330054318137	0.0017773330054318137	0.0017773330054353664	0.0010112870527798634	-0.00032929336435927326	0.00011756677469065835	0.0001654446467291848	0.00011756677468710564	0.00018140393740750937	0.00018140393740750937	5.3729611966701896e-05	5.3729611966701896e-05	6.968890264857919e-05	0.00011756677468710564	0.00011756677468710564	-0.00020161903891846578	-0.0007012142254261278	-0.0012008094119373425	-0.001286850805168882	-0.0009676649915704161	-0.0009676649915704161	-0.0010581009720915802
0.1	0.4	5	0.0012713103044212914	0.0008882873280953163	0.0008962669734380313	0.000537182933129543	0.0005691015144897449	0.0005691015144897449	0.0005691015144897449	0.0006169793865282713	0.0006382584407695902	0.0006648572585703505	0.0006914560763711108	0.0007606130026509561	0.0007606130026509561	0.0008244501653713598	0.0008882873280917636	0.0008882873280917636	0.0008882873280917636	0.0008882873280917636	0.0009521244908121673	0.0009680837814940446	0.001015961653532571	0.0010391751672500504	0.0010681920593960115	0.0010972089515419725	0.0011262258436843808	0.0011436359789733785	0.0011436359789733785	0.0012074731416937823	0.0012074731416937823	0.0012074731416937823	0.001271310304414186	0.0012872695950960633	0.0013351474671345898	0.0013351474671345898	0.0013351474671345898	0.001079798816249422	0.0011436359789698258	0.0011436359789698258	0.0011436359789662731	0.0011436359789662731	0.0011436359789698258	0.0011436359789662731	0.0011436359789662731	0.0011436359789698258	0.0011436359789698258	0.0011436359789698258	0.0011436359789698258
0.7	0.2	20	-0.0005224007815947118	-0.0005224007815947118	-0.0005224007815947118	-0.0005224007815947118	-0.0005224007815947118	-0.0005224007815947118	-0.000501121727353393	-0.0004585636188743081	-0.0004585636188743081	-0.0004585636188743081	-0.0004585636188743081	-0.0004585636188743081	-0.0004585636188743081	-0.0004585636188743081	-0.0004585636188743081	-0.00041600551039522315	-0.00039472645615390434	-0.00026705213071309686	-0.0002032149679891404	-0.00020321496799269312	-0.0002032149679891404	-0.00020321496799269312	-0.00020321496799269312	-0.00020321496799269312	-0.00020321496799269312	-0.00020321496799269312	-0.00020321496799269312	-0.00020321496799269312	-0.00020321496799269312	-0.00013937780527228938	-0.00013937780527228938	-0.00013937780527228938	-0.00013937780527228938	-0.00013937780527228938	-0.00013937780527228938	-7.554064255188564e-05	-7.554064255543835e-05	-7.554064255188564e-05	-7.554064255188564e-05	-7.554064255188564e-05	-7.554064255188564e-05	-7.554064255188564e-05	-7.554064255188564e-05	-7.554064255188564e-05	-7.554064255188564e-05	-7.554064255188564e-05	-7.554064255188564e-05
0.9	0.4	10	-0.0007744055810938733	-0.0007265277090517941	-0.0007105684183734695	-0.0006467312556530658	-0.0006467312556530658	-0.0006467312556530658	-0.0006467312556566185	-0.000582894092932662	-0.000582894092932662	-0.000582894092932662	-0.000582894092932662	-0.0005190569302122583	-0.0005190569302122583	-0.0005190569302087056	-0.00047649882173317337	-0.00045521976749185455	-0.00045521976749185455	-0.00045521976749185455	-0.0003913826047714508	-0.00039138260477500353	-0.0003913826047714508	-0.00039138260477500353	-0.00037832500330736707	-0.0003638165572361629	-0.00034930811116140603	-0.00033479966508664916	-0.0003275454420510471	-0.00026370827933064334	-0.0002637082793270906	-0.00026370827933064334	-0.00026370827933064334	-0.00026370827933064334	-0.00026370827933064334	-0.00026370827933064334	-0.00026370827933064334	-0.0001998711166102396	-0.0001998711166102396	-0.0001998711166102396	-0.0001998711166102396	-0.0001998711166102396	-0.0009020799065417862	-0.00041266165901276963	-0.00045521976749185455	-0.0004506599701556979	-0.0004354606456971055	-0.0004202613212385131	-0.00040506199678347343
0.1	0.1	5	-0.6734820667057164	-0.6672260247590813	-0.6571184739949345	-0.6356266292122115	-0.6214866976695035	-0.6144681562792513	-0.6012822356683429	-0.5920045680195614	-0.5793116121652204	-0.57115907450941	-0.5596284869929349	-0.5492762271050253	-0.548871925074458	-0.545616229775689	-0.5393176297205713	-0.5333594945332862	-0.5219166831155562	-0.5110377666352122	-0.49731277665020457	-0.49007789820851144	-0.4835026704482672	-0.4738632588774081	-0.4666337001992602	-0.4524778093658952	-0.44192339846270556	-0.4343161365718018	-0.4236393711067308	-0.4101697297725977	-0.40045052174834694	-0.39138564464197856	-0.3809801871184675	-0.37334100664619996	-0.36445232010893847	-0.3546384202933126	-0.3444078765956533	-0.3322085947996811	-0.3185793605587648	-0.3037132812901291	-0.29154432214645	-0.2757552639001375	-0.2673500374752251	-0.2613812627608283	-0.25422086100896735	-0.2414002308291714	-0.22698899134491057	-0.21500356404406773	-0.2004274118894429
0.3	0.1	5	-0.00042558108479795465	-0.0004468601390428262	-0.0004468601390428262	-0.00038302297632242244	-0.00038302297632242244	-0.00038302297632242244	-0.00038302297632242244	-0.00038302297632242244	-0.0003191858136020187	-0.0003191858136020187	-0.0003191858136020187	-0.0003191858136020187	-0.0003191858136020187	-0.0003191858136020187	-0.0003191858136020187	-0.0003191858136020187	-0.0003191858136020187	-0.0003191858136020187	-0.0003191858136020187	-0.0003191858136020187	-0.0003191858136020187	-0.0003191858136020187	-0.0003191858136020187	-0.0003191858136020187	-0.0003191858136020187	-0.00025534865088161496	-0.00025534865088161496	-0.00025534865088161496	-0.00025534865088161496	-0.00019151148816121122	-0.00025534865088161496	-0.00025534865088161496	-0.00025534865088161496	-0.00025534865088161496	-0.00025534865088161496	-0.00025534865088161496	-0.00025534865088161496	-0.00025534865088161496	-0.00025534865088161496	-0.00025534865088161496	-0.00025534865088161496	-0.00019151148816121122	-0.00019151148816121122	-0.00019151148816121122	-0.00019151148816121122	-0.00019151148816121122	-0.00019151148816121122
0.7	0.2	10	-1.137403684945454	-1.137403684945454	-1.137403684945454	-1.137403684945454	-1.1373770861276569	-1.1373504873098526	-1.1373717663640903	-1.1373891764993829	-1.1373601596072334	-1.1373398477827337	-1.1373398477827337	-1.1373398477827337	-1.1373398477827337	-1.1373398477827337	-1.1373398477827337	-1.1373398477827337	-1.1373398477827337	-1.1373398477827337	-1.1373398477827337	-1.1373398477827337	-1.1373398477827337	-1.1373398477827337	-1.1373398477827337	-1.1373398477827337	-1.1373398477827337	-1.1373398477827337	-1.1373398477827337	-1.1373398477827337	-1.1373398477827337	-1.1373398477827337	-1.1373398477827337	-1.137297289674251	-1.1373398477827337	-1.1372760106200133	-1.1372760106200133	-1.1372760106200133	-1.1372121734572929	-1.1372334525115306	-1.134807640328141	-1.1232956719841383	-1.109634519161844	-1.0921218575220664	-1.0720344303192135	-1.0503297949940915	-1.0255609758583688	-1.0001421783385709	-0.9743171443287295
0.5	0.4	10	-0.0009988180459927776	-0.0009988180459856721	-0.0009988180459927776	-0.0009988180459927776	-0.0009988180459856721	-0.0009562599375101399	-0.0009988180459927776	-0.0009349808832723738	-0.0009349808832723738	-0.0009349808832723738	-0.0009349808832723738	-0.0009349808832723738	-0.0009349808832723738	-0.0009349808832723738	-0.0008924227747897362	-0.0009349808832723738	-0.0009349808832723738	-0.0009349808832723738	-0.0009349808832723738	-0.0008711437205519701	-0.0008711437205519701	-0.0008711437205519701	-0.0008232658485098909	-0.0008073065578315664	-0.000743469395118268	-0.0007434693951111626	-0.0007434693951111626	-0.000743469395118268	-0.0007434693951111626	-0.0007434693951111626	-0.0006796322323907589	-0.0006796322323907589	-0.0006796322323907589	-0.0006796322323907589	-0.0006796322323907589	-0.0006796322323907589	-0.0006370741239081212	-0.0006157950696703551	-0.0006157950696703551	-0.0006157950696703551	-0.0006157950696703551	-0.0006157950696703551	-0.0006157950696703551	-0.0006157950696703551	-0.0006157950696703551	-0.000594516015432589	-0.0006157950696703551
0.7	0.8	5	0.00010169408480464881	3.785692208424507e-05	3.785692208424507e-05	-2.598024063615867e-05	-2.598024063615867e-05	-2.598024063615867e-05	-2.598024063615867e-05	-2.598024063615867e-05	-2.598024063615867e-05	-2.598024063615867e-05	-2.598024063615867e-05	3.785692208424507e-05	-2.598024063615867e-05	-2.598024063615867e-05	-2.598024063615867e-05	-2.598024063615867e-05	-2.598024063615867e-05	-2.598024063615867e-05	-2.598024063615867e-05	3.2053543655763406e-05	3.0366515062496546e-06	-2.598024063615867e-05	-2.598024063615867e-05	-2.598024063615867e-05	-2.598024063615867e-05	-2.598024063615867e-05	-2.598024063615867e-05	-2.598024063615867e-05	1.6577867846478966e-05	-2.598024063615867e-05	-2.598024063615867e-05	-2.598024063615867e-05	-2.598024063615867e-05	-2.598024063615867e-05	-2.598024063615867e-05	-2.598024063615867e-05	-2.598024063615867e-05	-2.598024063615867e-05	3.785692208424507e-05	3.785692208424507e-05	3.785692208424507e-05	3.785692208424507e-05	3.785692208424507e-05	3.785692208424507e-05	3.785692208424507e-05	3.785692208424507e-05	7.775514878005652e-05
0.7	0.8	20	0.0004024516780276599	0.0004662888407409582	0.00046628884074806365	0.0005301260034684674	0.000572684111951105	0.0005939631661888711	0.0005301260034684674	0.0005301260034684674	0.0005301260034684674	0.0005301260034684674	0.00046628884074806365	0.00046628884074806365	0.0004662888407409582	0.0004662888407409582	0.00046628884074806365	0.00046628884074806365	0.00046628884074806365	0.0005301260034684674	0.0005301260034684674	0.0005301260034684674	0.0005301260034684674	0.0005301260034684674	0.0005939631661888711	0.0005939631661888711	0.0005939631661888711	0.0005939631661888711	0.0005939631661888711	0.0005939631661888711	0.0005939631661888711	0.0005939631661888711	0.0005939631661888711	0.0005939631661888711	0.0005939631661888711	0.0005939631661888711	0.0005939631661888711	0.0005939631661888711	0.0006578003289092749	0.0006684398560352633	0.0007216374916296786	0.0007216374916296786	0.0007854746543500823	0.0007854746543500823	0.0008333525263921615	0.0008493118170704861	0.0009131489797908898	0.0009131489797908898	0.0009769861425041881
0.9	0.2	20	-0.000685081746254923	-0.0006212445835345193	-0.0006212445835416247	-0.0005574074208141155	-0.0005574074208141155	-0.0005574074208141155	-0.0005574074208141155	-0.0004935702580937118	-0.0004935702580937118	-0.0004935702580937118	-0.0004935702580937118	-0.0004935702580937118	-0.0004935702580937118	-0.0004935702580937118	-0.0004935702580937118	-0.0004935702580937118	-0.0004935702580937118	-0.0004935702580937118	-0.0004935702580937118	-0.0004935702580937118	-0.0004935702580937118	-0.0004935702580937118	-0.00042973309537330806	-0.00042973309537330806	-0.00042973309537330806	-0.00042973309537330806	-0.00042973309537330806	-0.00042973309537330806	-0.00042973309537330806	-0.00042973309537330806	-0.00042973309537330806	-0.00042973309537330806	-0.0003658959326457989	-0.00042973309537330806	-0.00042973309537330806	-0.0003658959326529043	-0.0003658959326457989	-0.0007170003276186776	-0.0004297330953804135	-0.0004935702581008172	-0.0005095295487791418	-0.0005148493123385833	-0.0004297330953804135	-0.0004722912038630511	-0.0004297330953804135	-0.0004297330953804135	-0.0004084540411426474
0.5	0.4	20	-0.0032056895212875247	-0.0031897302306092	-0.0031897302306020947	-0.0031897302306020947	-0.0031897302306020947	-0.0031897302306020947	-0.0031578116492454456	-0.003125893067881691	-0.003125893067881691	-0.0030620559051612872	-0.0029343815797133743	-0.0029343815797204797	-0.0029343815797204797	-0.002982259451762559	-0.0029982187424408835	-0.0029982187424408835	-0.0029982187424408835	-0.0030620559051612872	-0.0030620559051612872	-0.003125893067881691	-0.003125893067881691	-0.003125893067881691	-0.0031897302306020947	-0.003141852358567121	-0.003125893067881691	-0.003125893067881691	-0.003125893067881691	-0.003125893067881691	-0.0030620559051612872	-0.0030620559051612872	-0.0030620559051612872	-0.0030620559051612872	-0.0030620559051612872	-0.0030620559051612872	-0.0029982187424408835	-0.0029982187424408835	-0.0029982187424408835	-0.0029982187424408835	-0.0029982187424408835	-0.0029982187424408835	-0.0029982187424408835	-0.0030939744865179364	-0.0030620559051612872	-0.0030620559051612872	-0.0030620559051612872	-0.0030620559051612872	-0.0030620559051612872
0.1	0.2	10	-0.0005050228872960361	-0.0005050228872889306	-0.0004411857245685269	-0.0004411857245685269	-0.0004411857245685269	-0.0004411857245685269	-0.0004411857245685269	-0.0004411857245685269	-0.0004411857245685269	-0.0004411857245685269	-0.00037734856184812315	-0.00037734856184812315	-0.00037734856184812315	-0.00037734856184812315	-0.00037734856184812315	-0.00037734856184812315	-0.0003135113991277194	-0.0012870281306192055	-0.0009518830263317568	-0.0009838016076955114	-0.0010157201890521605	-0.0010157201890521605	-0.0010157201890521605	-0.0010157201890521605	-0.0010157201890521605	-0.0010157201890521605	-0.0010157201890521605	-0.0010795573517725643	-0.0010795573517796697	-0.0010795573517725643	-0.0010795573517725643	-0.0010795573517725643	-0.0010795573517725643	-0.0010795573517725643	-0.001015720189059266	-0.0009731620805695229	-0.0009518830263317568	-0.0009518830263317568	-0.0008880458636113531	-0.0008561272822547039	-0.0008880458636113531	-0.0008880458636113531	-0.0008880458636113531	-0.0008880458636113531	-0.0008880458636113531	-0.0008880458636113531	-0.0008880458636113531
0.9	0.2	10	0.000263244885303493	0.00029364353421357237	0.0002997232639998515	0.0002997232639998515	0.0002997232639998515	0.0002997232639998515	0.0002997232639998515	0.0002997232639998515	0.00034228137248248913	0.00036356042672025524	0.00036356042672025524	0.00036356042672025524	0.00036356042672025524	0.00036356042672025524	0.00036356042672025524	0.00036356042672025524	0.00036356042672025524	0.0004912347521610627	0.0005144482658749894	0.0005724820501669114	0.0005869904962381156	0.0005550719148814665	0.0005550719148814665	0.0005550719148814665	0.0005550719148814665	0.0005550719148814665	0.0006189090776018702	0.0006189090776018702	0.0006189090776018702	0.0006189090776018702	0.0006827462403222739	0.0006827462403222739	0.0006827462403151685	0.0006827462403222739	0.0006827462403222739	0.0006827462403222739	0.0006827462403222739	0.0006827462403151685	0.0006827462403222739	0.0006827462403222739	0.0006827462403222739	0.0006827462403151685	0.0006827462403222739	0.0006827462403222739	0.0006827462403222739	0.0006827462403222739	0.0006827462403222739
0.9	0.1	20	-0.00025534865087450953	-0.00025534865087450953	-0.0002497975932485019	-0.00022204230510425305	-0.0001942870169671096	-0.0001915114881541058	-0.0001915114881541058	-0.0001915114881541058	-0.0001915114881541058	-0.0001915114881541058	-0.0001915114881541058	-0.0001915114881541058	-0.0001915114881541058	-0.0001915114881541058	-0.0001915114881541058	-0.0001915114881541058	-0.0001915114881541058	-0.0001915114881541058	-0.0001915114881541058	-0.0001915114881541058	-0.0001915114881541058	-0.0001915114881541058	-0.0001915114881541058	-0.0001915114881541058	-0.0001915114881541058	-0.0001915114881541058	-0.0001915114881541058	-0.0001702324339163397	-0.00012767432543370205	-0.00012767432543370205	-0.00012767432543370205	-0.00012767432543370205	-0.0001915114881541058	-0.0001915114881541058	-0.0001915114881541058	-0.0001915114881541058	-0.0001915114881541058	-0.0001595929067903512	-0.00012767432544080748	-0.00012767432543370205	-0.00012767432543370205	-0.00012767432543370205	-0.00012767432543370205	-0.00020784192513190192	-0.0002969170359037321	-0.0003859921466826677	-0.00047506725745449785
0.9	0.8	10	-0.004152297115453507	-0.004152297115453507	-0.004088459952733103	-0.004088459952733103	-0.0040246227900127	-0.0040246227900127	-0.0040246227900127	-0.0040246227900127	-0.003960785627292296	-0.0039607856272851905	-0.003960785627292296	-0.003918227518809658	-0.003896948464571892	-0.003896948464571892	-0.0038331113018514884	-0.0038331113018514884	-0.0038331113018514884	-0.0037692741391310847	-0.0037692741391310847	-0.0037692741391310847	-0.0037692741391310847	-0.003705436976410681	-0.003705436976410681	-0.003641599813690277	-0.003641599813690277	-0.003641599813690277	-0.003641599813690277	-0.003641599813690277	-0.003641599813690277	-0.003641599813690277	-0.0035777626509698734	-0.0035777626509698734	-0.0035777626509698734	-0.0035777626509698734	-0.0035777626509698734	-0.0035458440696132243	-0.0035139254882494697	-0.0035139254882494697	-0.0035139254882494697	-0.0035139254882494697	-0.0035139254882494697	-0.0035139254882494697	-0.0034500883255219605	-0.003450088325529066	-0.0034500883255219605	-0.003450088325529066	-0.003450088325529066
0.1	0.4	10	-0.0008298831153652486	-0.0007341273712810903	-0.0007660459526448449	-0.000654330917882362	-0.0007022087899244411	-0.0007022087899173357	-0.0006383716272040374	-0.0006383716272040374	-0.0005873018970277144	-0.0006383716272040374	-0.0006383716272040374	-0.0005745344644836337	-0.000531976356000996	-0.0005106973017632299	-0.00047877872040658076	-0.0005106973017632299	-0.0004468601390428262	-0.0004468601390428262	-0.0004468601390499316	-0.0004468601390428262	-0.0004468601390428262	-0.0004468601390499316	-0.000398982267000747	-0.0004468601390428262	-0.00038302297632242244	-0.00038302297632242244	-0.00036174392208465633	-0.00038302297632242244	-0.00038302297632242244	-0.00034312474961950556	-0.00038302297632242244	-0.00038302297632242244	-0.00025534865088161496	-0.00019151148816121122	-0.0002154504241858035	-0.0001915114881541058	-0.00019151148816121122	-0.00019151148816121122	-0.00023406959664384885	-0.00025534865088161496	-0.00025534865088161496	-0.00025534865088161496	-0.00025534865088161496	-0.00019151148816121122	-0.00019151148816121122	-0.00019151148816121122	-0.00019151148816121122
0.9	0.8	5	0.0008515178984828734	0.0008515178984828734	0.0008515178984828734	0.0008515178984828734	0.0008515178984828734	0.0008515178984828734	0.0008515178984828734	0.0008515178984828734	0.0008515178984828734	0.0008515178984828734	0.0008515178984828734	0.0008515178984828734	0.0008515178984828734	0.0008515178984828734	0.0008515178984828734	0.0008515178984828734	0.0008993957705235818	0.0008515178984828734	0.0009153550612038179	0.0008834364798433456	0.0008993957705235818	0.0009153550612038179	0.0009153550612038179	0.0008515178984828734	0.0009153550612038179	0.0008940760069635031	0.0008515178984828734	0.0009153550612038179	0.0009153550612038179	0.0008834364798433456	0.0009153550612038179	0.0009153550612038179	0.0009153550612038179	0.0009153550612038179	0.0009153550612038179	0.0008674771891631095	0.0009153550612038179	0.0008674771891631095	0.0008642853310270623	0.0008515178984828734	0.0008515178984828734	0.0008515178984828734	0.0009153550612038179	0.0008515178984828734	0.0009153550612038179	0.0009153550612038179	0.0009153550612038179
0.7	0.1	5	-0.00012501444366184956	-0.00012501444366184956	-0.00012501444366184956	-0.00012501444366184956	-6.117728094090502e-05	-6.117728094090502e-05	-6.117728094090502e-05	-6.117728094090502e-05	-6.117728094090502e-05	-6.117728094090502e-05	-6.117728094090502e-05	-6.117728094090502e-05	-6.117728094090502e-05	-6.117728094090502e-05	-6.117728094090502e-05	-6.117728094090502e-05	-6.117728094090502e-05	-6.117728094090502e-05	-6.117728094090502e-05	-6.117728094090502e-05	-6.117728094090502e-05	-6.117728094090502e-05	-6.117728094090502e-05	-0.00021013066062310916	-0.00012501444366184956	-0.00014895337968220393	-0.0001888516063827941	-0.00025268876910373864	-0.0002526887691037384	-0.0001888516063827941	-0.0001888516063827941	-0.0001888516063827941	-0.0001888516063827941	-0.0001888516063827941	-0.0001888516063827941	-0.00012501444366184956	-0.0001888516063827941	-0.00012501444366184956	-0.00012501444366184978	-0.00012501444366184978	-0.00012501444366184956	-0.00012501444366184956	-0.00012501444366184956	-0.00012501444366184956	-0.00012501444366184978	-0.00012501444366184956	-0.00012501444366184956
0.5	0.2	5	-0.00021704635325121152	-0.00021704635325121152	-0.00021704635325121152	-0.00016916848121050322	-0.00015320919053026698	-0.00015320919053026698	-0.00015320919053026698	-8.937202780932244e-05	-8.937202780932244e-05	-0.00013193013628995214	-8.937202780932244e-05	-0.00013193013628995214	-0.00013724989985003074	-8.937202780932244e-05	-0.00013724989985003074	-0.00015320919053026698	-0.00010852317662560576	-8.937202780932244e-05	-8.937202780932244e-05	3.830229763256707e-05	3.830229763256707e-05	3.830229763256707e-05	3.830229763256707e-05	3.830229763256707e-05	-2.553486508837747e-05	-2.553486508837747e-05	-2.553486508837747e-05	-2.553486508837747e-05	-2.553486508837747e-05	-8.937202780932201e-05	-8.937202780932201e-05	-8.937202780932201e-05	-8.937202780932201e-05	-8.937202780932201e-05	-8.937202780932201e-05	-8.937202780932201e-05	-0.00018512777189073903	-0.0001851277718907386	-0.00015320919053026655	-0.00015320919053026655	-0.00015320919053026655	-0.00015320919053026655	-0.00015320919053026655	-8.937202780932201e-05	-8.937202780932201e-05	-8.937202780932201e-05	-8.937202780932201e-05
0.9	0.2	5	0.00016856348849190604	0.00016856348849190604	0.00016856348849190583	0.00016856348849190604	0.00016856348849190604	0.00016856348849190583	0.00016856348849190604	0.00012600538001127635	0.0001047263257709615	0.00016856348849190604	0.0001047263257709615	0.0001047263257709615	8.344727153064666e-05	7.280774441048923e-05	0.0001047263257709615	9.195889322677255e-05	4.0889163050016964e-05	4.0889163050016964e-05	4.0889163050016964e-05	4.0889163050016964e-05	0.0001047263257709615	0.0001047263257709615	0.0001047263257709615	0.0001047263257709615	0.0001047263257709615	0.0001047263257709615	0.0001047263257709615	0.0001047263257709615	0.00016856348849190604	0.00016856348849190604	0.00016856348849190604	0.00016856348849190604	0.00016856348849190604	0.0001526041978116698	0.00016856348849190583	0.0001446245524715519	0.00013664490713143356	0.00016856348849190604	0.00012600538001127635	0.00016856348849190604	0.00016856348849190604	0.00016856348849190604	0.00016856348849190604	0.0001526041978116698	0.00016856348849190604	0.00016856348849190604	0.00016856348849190604
0.1	0.1	10	0.0005079808267581562	0.0005079808267581562	0.0005079808267581562	0.0005079808267581562	0.0005079808267581562	0.0005718179894791012	0.0005398994081186287	0.0005265999992184319	0.0005531988170188254	0.0005718179894791012	0.0005718179894791016	0.0005478790534587468	0.0005079808267581562	-0.00043680918151182404	-0.0003538208699745962	-0.00032190228861412413	-0.00038573945133506824	-0.00032190228861412413	-0.0002580651258931796	-0.0002580651258931796	-0.0002580651258931796	-0.0002580651258931796	-0.0002580651258931796	-0.0002580651258931796	-0.0002580651258931796	-0.0002580651258931796	-0.0002580651258931796	-0.0002580651258931796	-0.0002580651258931796	-0.0002580651258931796	-0.0002580651258931796	-0.0002580651258931796	-0.00025008548055306147	-0.0002580651258931796	-0.00019422796317223505	-0.00019422796317223505	-0.00019422796317223505	-0.00019422796317223505	-0.00015166985469160536	-0.0001303908004512905	-0.0001303908004512905	-0.0001303908004512905	-0.0001303908004512905	-0.0001303908004512905	-0.0001303908004512905	-0.0001303908004512905	-0.00016230938181176257
0.9	0.2	20	0.0003753902720872934	0.0003753902720872934	0.0004392274348082384	0.00041794838056792355	0.0003753902720872934	0.0003753902720872934	0.0003993292081076478	0.0003753902720872934	0.0004392274348082384	0.0004392274348082384	0.0004392274348082384	0.0004392274348082384	0.0004392274348082384	0.0004392274348082384	0.0004392274348082384	0.0004392274348082384	0.0004392274348082384	0.0004392274348082384	0.0004392274348082384	0.0004392274348082384	0.0004392274348082384	0.00039134956276752966	0.0004392274348082384	0.0004392274348082384	0.0003753902720872934	0.0004392274348082384	0.0003753902720872934	0.0004392274348082384	0.0003753902720872934	0.0003753902720872934	0.0003753902720872934	0.0004392274348082384	0.0004392274348082384	0.0004392274348082384	0.0004392274348082384	0.0004339076712481598	0.00010408233052327902	0.0003115531093663493	0.0003115531093663493	0.0002477159466454048	0.00029559381868611307	0.0003115531093663493	0.0003115531093663493	0.0003115531093663493	0.0003115531093663493	0.0003115531093663493	0.0003115531093663493
0.3	0.1	10	-0.0002234300695234115	-0.00019151148816276553	-0.00019151148816276553	-0.00019151148816276553	-0.00019151148816276553	-0.00019151148816276553	-0.00015959290680234162	-9.575574408149379e-05	-0.0001276743254419177	-0.0001276743254419177	-0.0001276743254419177	-0.00019151148816276553	-0.0001276743254419177	-0.0001276743254419177	-0.00017023243392255694	-0.0001276743254419177	-0.0001276743254419177	-0.0001276743254419177	-0.0001276743254419177	-0.0001276743254419177	-0.0001276743254419177	-0.00014363361612201864	-0.0001276743254419177	-0.00015959290680234162	-0.0001276743254419177	-0.0001276743254419177	-0.00015959290680234162	-0.0001276743254419177	-0.00019151148816276553	-0.0001276743254419177	-0.0001276743254419177	-0.00019151148816276553	-0.0001276743254419177	-0.00019151148816276553	-0.00019151148816276553	-0.00019151148816276553	-0.0002234300695234115	-0.00023938936020351242	-0.00019151148816276553	-0.0002553486508838354	-0.00019151148816276553	-0.00019151148816276553	-0.00019151148816276553	-0.00019151148816276553	-0.00019151148816276553	-0.00019151148816276553	-0.00019151148816276553
0.3	0.4	20	-0.00017763384409330563	-0.00017763384409330563	-0.00019891289833351422	-0.00017763384409330563	-0.00024147100681415345	-0.0001935931347736286	-0.00017763384409330563	-0.00017763384409330563	-0.00011379668137223575	-8.187810001181184e-05	-8.187810001181184e-05	-4.9959518651387924e-05	-8.187810001181184e-05	-4.9959518651387924e-05	-7.40141017074869e-06	-4.9959518651387924e-05	1.387764406968195e-05	-4.9959518651387924e-05	-1.8040937290741965e-05	1.387764406968195e-05	-4.9959518651387924e-05	1.387764406968195e-05	1.387764406968195e-05	1.387764406968195e-05	7.771480679052978e-05	7.771480679052978e-05	6.494737424644903e-05	7.771480679052978e-05	7.771480679052978e-05	7.771480679052978e-05	4.5796225430105864e-05	3.5156698309890544e-05	7.771480679052978e-05	7.771480679052978e-05	7.771480679052978e-05	0.00014155196951159965	7.771480679052978e-05	7.771480679052978e-05	0.00010963338815095369	0.00010324967187891332	7.771480679052978e-05	0.00014155196951159965	0.00014155196951159965	7.771480679052978e-05	0.00012878453696729686	7.771480679052978e-05	7.771480679052978e-05
0.1	0.4	5	0.0003830229763257531	0.0003830229763257531	0.000414941557686177	0.0003830229763257531	0.00044686013904660093	0.0004043020305659617	0.00044686013904660093	0.00044686013904660093	0.00044686013904660093	0.00044686013904660093	0.00044686013904660093	0.00044686013904660093	0.00044686013904660093	0.00044686013904660093	0.00044686013904660093	0.00044686013904660093	0.00044686013904660093	0.00044686013904660093	0.00044686013904660093	0.00044686013904660093	0.00044686013904660093	0.00044686013904660093	0.00044686013904660093	0.00044686013904660093	0.0004340927065025202	0.00043622061192660766	0.00015320919053030124	0.00011570485743161996	0.0001276743254419177	0.0001276743254419177	0.0001276743254419177	0.0001276743254419177	0.0001276743254419177	0.0001276743254419177	0.00019151148816276553	0.00019151148816276553	0.00019151148816276553	0.00019151148816276553	0.00019151148816276553	0.00019151148816276553	0.00015959290680234162	0.00019151148816276553	0.00017555219748244255	0.00019151148816276553	0.00019151148816276553	0.00019151148816276553	0.00019151148816276553
0.7	0.8	10	0.0015320919053025683	0.001659766230744486	0.001659766230744486	0.001659766230744486	0.00169168481210491	0.001659766230744486	0.0016118883587039612	0.001723603393465556	0.001723603393465556	0.001659766230744486	0.001723603393465556	0.001691684812105132	0.001723603393465556	0.0017874405561864037	0.001723603393465556	0.001774673123642323	0.0017619056910980202	0.001723603393465556	0.0017874405561864037	0.0018406381917872583	0.0017874405561864037	0.0017874405561864037	0.0018512777189074736	0.0018512777189074736	0.0018002079887307065	0.0018193591375470497	0.0018512777189074736	0.0018033998468667267	0.0018087196104268344	0.0018512777189074736	0.0017874405561864037	0.0018512777189074736	0.0018512777189074736	0.0018512777189074736	0.0018512777189074736	0.0018512777189074736	0.0018512777189074736	0.0018512777189074736	0.0018512777189074736	0.0018512777189074736	0.0018512777189074736	0.0019151148816283214	0.0018512777189074736	0.0018316355149932129	0.0018070827601006645	0.0018033998468667267	0.0018512777189074736
0.7	0.8	5	-0.09266213872132711	-0.07136047548588254	-0.05202446488588652	-0.035208692272477915	-0.017829024721701003	-0.00978554221886263	-0.001295199576977879	-0.00030572355480318336	-0.00201868742114808	-0.0025799224767362183	-0.0021889198550701927	-0.0012632809956163449	-0.0009760137633718635	-0.001061129980333142	-0.0011036880888135592	-0.001167525251534407	-0.0009760137633714194	-0.0009760137633714194	-0.0010398509260922673	-0.0010398509260922673	-0.0010398509260927113	-0.0010398509260922673	-0.0010398509260922673	-0.0010398509260922673	-0.0010398509260922673	-0.0010644036809850377	-0.001088956435877364	-0.0011419903864458014	-0.001167525251533963	-0.001167525251533963	-0.001103688088813115	-0.0007924819205484823	-0.00044669728914348283	-0.0002610375408962362	-3.973537679735628e-05	0.0003007294910477576	0.000923141827576579	0.0010029382809775278	0.0010029382809775278	0.0010667754436983756	0.0010029382809775278	0.0009949586356374773	0.00093910111825668	0.00093910111825668	0.00093910111825668	0.0008752639555358321	0.0008752639555358321
0.1	0.8	20	-0.00031918581360423914	-0.00031918581360423914	-0.00031918581360423914	-0.00031918581360423914	-0.0002553486508833913	-0.0002553486508833913	-0.0002553486508833913	-0.00019151148816254349	-0.00019151148816254349	-0.00019151148816254349	-0.00019151148816254349	-0.00019151148816254349	-0.00019151148816254349	-0.00019151148816254349	-0.00019151148816254349	-0.00019151148816254349	-0.00019151148816254349	-0.00019151148816254349	-0.00019151148816254349	-0.00013299408900158127	-0.00012767432544169566	-0.00012767432544169566	-0.00012767432544169566	-0.00012767432544169566	-0.00012767432544169566	-0.00012767432544169566	-0.00012767432544169566	-0.00012767432544169566	-0.00012767432544169566	-0.00012767432544169566	-0.0001436336161217966	-0.00012767432544169566	-0.00012767432544169566	-0.00012767432544169566	-6.383716272084783e-05	-6.383716272084783e-05	-6.383716272084783e-05	-6.383716272129192e-05	-6.383716272084783e-05	-6.383716272084783e-05	-6.383716272084783e-05	-6.383716272084783e-05	-6.383716272084783e-05	-6.383716272129192e-05	-0.00012767432544169566	-6.383716272084783e-05	-0.00012767432544169566
0.9	0.4	5	0.00016044406897020025	0.00018597893405836174	0.00021151379914741142	0.00021917425867368223	0.00021917425867368223	0.00021917425867368223	0.00015533709595239031	0.00015533709595239031	0.00015533709595239031	0.00021917425867368223	0.00021917425867368223	0.00021917425867368223	0.00015533709595239031	0.00021917425867368223	0.00018725567731348036	0.00021917425867368223	0.00021917425867368223	0.00021917425867368223	0.00021917425867368223	0.00021917425867368223	0.00021917425867368223	0.00021917425867368223	0.00021917425867368223	0.00021917425867368223	0.00021917425867368223	0.0002271539040137327	0.00021917425867368223	0.00021917425867368223	0.00028301142139497415	0.00021917425867368223	0.00028301142139497415	0.00021917425867368223	0.00028301142139497415	0.00024470912376184373	0.00028301142139497415	0.0002510928400338841	0.00028301142139497415	0.00028301142139497415	0.00023513354935378317	0.00028301142139497415	0.00028301142139497415	0.00028301142139497415	0.00028301142139497415	0.00028301142139497415	0.00028301142139497415	0.00028301142139497415	0.00028301142139497415
0.7	0.4	5	-0.0004446435708977958	-0.0004446435708977958	-0.0004446435708977958	-0.0004446435708977958	-0.0004446435708977958	-0.00040208546241693455	-0.0003808064081765039	-0.0003808064081765039	-0.0003808064081765039	-0.0003808064081765039	-0.0004446435708977958	-0.0003808064081765039	-0.0003808064081765039	-0.0003808064081765039	-0.0003808064081765039	-0.0003808064081765039	-0.0003808064081765039	-0.0003808064081765039	-0.0003808064081765039	-0.0003808064081765039	-0.000316969245455212	-0.0003808064081765039	-0.000316969245455212	-0.000316969245455212	-0.0003808064081765039	-0.0003808064081765039	-0.00035952735393607327	-0.0003808064081765039	-0.000316969245455212	-0.0003808064081765039	-0.0003808064081765039	-0.0003808064081765039	-0.0003808064081765039	-0.0004446435708977958	-0.0004446435708977958	-0.00040208546241693455	-0.0004446435708977958	-0.0003808064081765039	-0.0003808064081765039	-0.0003808064081765039	-0.0003808064081765039	-0.0003808064081765039	-0.0003808064081765039	-0.0003808064081765039	-0.0003808064081765039	-0.0003808064081765039	-0.0003329285361353129
0.3	0.1	5	-0.6527828666937019	-0.652798825984382	-0.652798825984382	-0.652798825984382	-0.6527828666937019	-0.6527562678759011	-0.6527562678759011	-0.6527349888216616	-0.652713709767422	-0.6527349888216616	-0.652713709767422	-0.6527349888216616	-0.6526711516589412	-0.6527349888216616	-0.6526711516589412	-0.6527030702403014	-0.6526711516589412	-0.6527349888216616	-0.6526711516589394	-0.652692430713179	-0.6526711516589394	-0.652607314496219	-0.6526179540233397	-0.652607314496219	-0.652607314496219	-0.652607314496219	-0.6525434773334986	-0.652607314496219	-0.6525434773334986	-0.6525594366241787	-0.6525434773334986	-0.6525434773334986	-0.6524796401707782	-0.6522242915198948	-0.6485217360820794	-0.6427763914371933	-0.6341541186590174	-0.623928469143836	-0.6091980438459785	-0.5942601477692762	-0.5742152786748953	-0.5524148876056945	-0.5324530068228555	-0.510904772546402	-0.4905885955104594	-0.4681657921047293	-0.4468601390466116
0.1	0.8	10	-0.0002927916020993848	-0.0002927916020993848	-0.0002927916020993848	-0.0002927916020993848	-0.0002927916020993848	-0.0002927916020993848	-0.0002927916020993848	-0.0002927916020993848	-0.0002927916020993848	-0.0002927916020993848	-0.0002927916020993848	-0.0002927916020993848	-0.0002927916020993848	-0.0002927916020993848	-0.0002927916020993848	-0.0002927916020993848	-0.00030875089277948575	-0.0002927916020993848	-0.0002927916020993848	-0.00035662876481978856	-0.0002927916020993848	-0.0003140706563389273	-0.0002927916020993848	-0.0002927916020993848	-0.0002927916020993848	-0.00022895443937898108	-0.00022895443937898108	-0.00022895443937898108	-0.00022895443937898108	-0.00022895443937898108	-0.00022895443937898108	-0.00016511727665857734	-0.00016511727665857734	-0.00016511727665857734	-0.00016511727665857734	-0.00016511727665857734	-0.00016511727665857734	-0.00016511727665857734	-0.00011723940461827453	-0.00016511727665857734	-0.0001012801139381736	-0.0001012801139381736	-0.0001012801139381736	-0.0001012801139381736	-0.00011723940461827453	-8.532082325807266e-05	9.821101956752898e-05
0.3	0.2	20	-4.0068006384785804e-05	-4.0068006384785804e-05	-4.0068006384785804e-05	-4.0068006384785804e-05	-4.0068006384785804e-05	-4.0068006384785804e-05	-8.262611486564708e-05	-5.602729706488674e-05	-4.0068006384785804e-05	-0.00010390516910518954	-8.794587842508861e-05	-0.00010390516910518954	-0.00010390516910518954	-0.00010390516910518954	-0.00010390516910518954	-0.00010390516910518954	-0.00016774233182559328	-0.00010390516910518954	-0.00016774233182559328	-0.00010390516910518954	-0.00010390516910518954	-0.00010390516910518954	-0.00010390516910518954	-0.00010390516910518954	-0.00010390516910518954	-0.00010390516910518954	-0.00010390516910518954	-0.00010390516910518954	-0.00010390516910518954	-0.00010390516910518954	-0.00010390516910518954	-0.00010390516910518954	-4.0068006384785804e-05	-4.0068006384785804e-05	-4.0068006384785804e-05	-4.0068006384785804e-05	-4.0068006384785804e-05	-4.0068006384785804e-05	-4.0068006384785804e-05	-4.0068006384785804e-05	-4.0068006384785804e-05	-4.0068006384785804e-05	-4.0068006384785804e-05	-2.410871570468487e-05	2.3769156335617936e-05	2.3769156335617936e-05	2.3769156335617936e-05
0.5	0.8	5	-0.0003167305381115426	-0.0003167305381115426	-0.0003167305381115426	-0.0003167305381115426	-0.0003167305381115426	-0.0002528933753911389	-0.0002528933753911389	-0.0002528933753911389	-0.000220974794030937	-0.0002528933753911389	-0.0002528933753911389	-0.00023693408471103794	-0.0002528933753911389	-0.00018905621267073514	-0.00018905621267073514	-0.00018905621267073514	-0.00018905621267073514	-0.00018905621267073514	-0.00018905621267073514	-0.00018905621267073514	-0.0001252190499503314	-0.00018905621267073514	-0.00018905621267073514	-0.00018905621267073514	-0.00018905621267073514	-0.0001252190499503314	-0.0001252190499503314	-0.0001252190499503314	-0.0001252190499503314	-0.0001252190499503314	-0.0001252190499503314	-0.0001252190499503314	-0.0001252190499503314	-6.138188722992766e-05	-6.138188722992766e-05	2.455275490476083e-06	-4.542259654982672e-05	-6.138188722992766e-05	-6.138188722992766e-05	-6.138188722992766e-05	-0.00010393999571078893	-6.138188722992766e-05	-0.0001252190499503314	-0.0001252190499503314	-0.0001252190499503314	-0.0001252190499503314	-0.0001252190499503314
0.3	0.8	5	-0.00039204344496646115	-0.00039204344496646115	-0.00039204344496646115	-0.00045588060768508853	-0.00039204344496646115	-0.00045588060768508853	-0.00045588060768508853	-0.00045588060768508853	-0.00045588060768508853	-0.00045588060768508853	-0.0004313278527927622	-0.0004067750979022122	-0.00039204344496646115	-0.00039204344496646115	-0.00039204344496646115	-0.00039204344496646115	-0.0003282062822460574	-0.0003282062822460574	-0.0003282062822460574	-0.0003282062822460574	-0.0003282062822460574	-0.0003282062822460574	-0.0002643691195256537	-0.0002643691195256537	-0.0002643691195256537	-0.0002643691195256537	-0.0002643691195256537	-0.0002643691195256537	-0.0002643691195256537	-0.0002643691195256537	-0.0002643691195256537	-0.00020053195680524993	-0.00020053195680524993	-0.0001366947940848462	-0.0001473343212055056	-0.0001366947940848462	-0.0001366947940848462	-0.0001366947940848462	-0.0001366947940848462	-0.0001366947940848462	-0.0001366947940848462	-0.0001366947940848462	-0.0001366947940848462	-0.0001366947940848462	-0.0001366947940848462	-0.0001366947940848462	-0.0001366947940848462
0.7	0.2	20	-5.708515511670953e-05	-5.708515511670953e-05	6.75200760369421e-06	-9.207283076406725e-06	6.75200760369421e-06	6.75200760369421e-06	6.75200760369421e-06	6.75200760369421e-06	7.058917032409795e-05	-0.000280515224639899	-0.0004081895500824828	-0.0003124338060018772	-0.0003124338060018772	-0.0003124338060018772	-0.0003124338060018772	-0.00037627096872228094	-0.0003124338060018772	-0.0003124338060018772	-0.0003124338060018772	-0.0003124338060018772	-0.0003124338060018772	-0.0003124338060018772	-0.0003124338060018772	-0.0003124338060018772	-0.0003124338060018772	-0.0003124338060018772	-0.0003124338060018772	-0.0003124338060018772	-0.0003124338060018772	-0.0002698756975210159	-0.00024859664328147346	-0.0003124338060018772	-0.00024859664328147346	-0.00024859664328147346	-0.00024859664328147346	-0.00024859664328147346	-0.00018475948056106972	-0.00018475948056106972	-0.0002166780619212716	-0.00012092231784066598	-0.00012092231784066598	-0.00012092231784066598	-0.00012092231784066598	-0.00012092231784066598	-0.00010496302716056505	-5.708515512026224e-05	-0.00012092231784066598
0.9	0.1	10	-0.00025534865088161496	-0.00025534865088161496	-0.00025534865088161496	-0.00025534865088161496	-0.00025534865088161496	-0.00025534865088161496	-0.00025534865088161496	-0.00025534865088161496	-0.00025534865088161496	-0.00025534865088161496	-0.00025534865088161496	-0.00025534865088161496	-0.0002340695966420725	-0.00023938936020151402	-0.00019151148816121122	-0.00019151148816121122	-0.00019151148816121122	-0.00019151148816121122	-0.00019151148816121122	-0.00019151148816121122	-0.00019151148816121122	-0.00019151148816121122	-0.00019151148816121122	-0.00019151148816121122	-0.00019151148816121122	-0.00019151148816121122	-0.00019151148816121122	-0.00019151148816121122	-0.00012767432544080748	-0.00019151148816121122	-0.00019151148816121122	-0.00019151148816121122	-0.00019151148816121122	-0.00019151148816121122	-0.00019151148816121122	-0.00012767432544080748	-0.00012767432544080748	-0.00012767432544080748	-0.00012767432544080748	-0.00012767432544080748	-0.00012767432544080748	-0.00012767432544080748	-0.00012767432544080748	-6.383716272040374e-05	-0.00012767432544080748	-6.383716272040374e-05	-6.383716272040374e-05
0.9	0.4	20	-0.001089606598258186	-0.001089606598258186	-0.001089606598258186	-0.001057688016897984	-0.0010257694355377822	-0.0009619322728173785	-0.0010024954699634492	-0.0009659220954869596	-0.0009293487210104701	-0.0008927753465357569	-0.0008562019720610436	-0.0008342579473747946	-0.0008342579473747946	-0.0008342579473747946	-0.0007704207846561673	-0.0007704207846561673	-0.0007065836219357635	-0.0007065836219357635	-0.0007065836219357635	-0.0007065836219357635	-0.0006427464592153598	-0.0006427464592153598	-0.0005150721337745523	-0.00041931638969217033	-0.0004352756803740476	-0.0004193163896939467	-0.0005150721337745523	-0.0006321069320964767	-0.0006427464592153598	-0.0006427464592153598	-0.0006427464592153598	-0.0006427464592153598	-0.0006427464592153598	-0.0006267871685352588	-0.0006427464592153598	-0.0005150721337745523	-0.000578909296494956	-0.0005150721337745523	-0.000578909296494956	-0.0005150721337745523	-0.0005150721337745523	-0.00045123497105414856	-0.00045123497105414856	-0.00045123497105414856	-0.0003873978083337448	-0.0003873978083337448	-0.0003873978083337448
0.7	0.4	20	2.605598476534965e-06	-1.3353692201789613e-05	2.605598476534965e-06	-1.3353692201789613e-05	-6.123156424386877e-05	-6.123156424386877e-05	-3.9952510004326314e-05	-6.123156424386877e-05	-6.123156424386877e-05	-1.335369220356597e-05	-6.123156424386877e-05	-6.123156424386877e-05	-6.123156424386877e-05	-6.123156424386877e-05	-6.123156424386877e-05	-0.00012506872696427251	-7.719085492574607e-05	-6.123156424386877e-05	-6.123156424386877e-05	-6.123156424564513e-05	-6.123156424386877e-05	-6.123156424386877e-05	-6.123156424386877e-05	-6.123156424564513e-05	-6.123156424386877e-05	-5.8456035429088615e-05	-4.457839136051689e-05	-3.0700747290168806e-05	-1.682310322159708e-05	-2.945459151248997e-06	2.6055984783113217e-06	2.6055984783113217e-06	2.605598476534965e-06	2.605598476534965e-06	2.605598476534965e-06	2.605598476534965e-06	2.605598476534965e-06	2.6055984783113217e-06	2.6055984783113217e-06	2.605598476534965e-06	-1.8673455763007496e-05	-6.123156424386877e-05	-6.123156424564513e-05	-0.00012506872696427251	-6.123156424386877e-05	-6.123156424386877e-05	-6.123156424386877e-05
0.9	0.8	10	-0.0009757854541874167	-0.0009638159861768969	-0.0009638159861768969	-0.0009638159861768969	-0.0009638159861768969	-0.0009638159861768969	-0.0009638159861768969	-0.000931897404816695	-0.0009239177594757564	-0.0008999788234564932	-0.0009638159861768969	-0.0008935951071844528	-0.000880827674640372	-0.0008680602420962913	-0.0008552928095522105	-0.0008425253770081298	-0.0008361416607360894	-0.0008361416607360894	-0.0008201823700559885	-0.0008361416607360894	-0.0007723044980156857	-0.0008042230793758876	-0.0007723044980156857	-0.0007723044980156857	-0.0007723044980156857	-0.0007723044980156857	-0.0007723044980156857	-0.0007723044980156857	-0.0007723044980156857	-0.0007723044980156857	-0.0007723044980156857	-0.0007723044980156857	-0.0007723044980156857	-0.0007723044980156857	-0.0007723044980156857	-0.0007723044980156857	-0.0007723044980156857	-0.0007723044980156857	-0.0007723044980156857	-0.0007723044980156857	-0.0007723044980156857	-0.0007723044980156857	-0.0007084673352952819	-0.0007723044980156857	-0.0007723044980156857	-0.0007723044980156857	-0.0007723044980156857
0.3	0.1	20	-0.00019151148815943486	-0.00019151148815943486	-0.00019151148815943486	-0.00019151148815943486	-0.00019151148815943486	-0.0002553486508798386	-0.00019151148815943486	-0.00019151148815943486	-0.00019151148815943486	-0.00019151148815943486	-0.00019151148815943486	-0.00019151148815943486	-0.00019151148815943486	-0.00019151148815943486	-0.00019151148815943486	-0.00019151148815943486	-0.00019151148815943486	-0.00019151148815943486	-0.00014363361611913206	-0.00012767432543903112	-0.00012767432543903112	-0.00012767432543903112	-0.00012767432543903112	-0.00012767432543903112	-0.00012767432543903112	-0.00012767432543903112	-0.00012767432543903112	-0.00012767432543903112	-0.00011171503475893019	-0.00012767432543903112	-0.00012767432543903112	-0.00010639527119948866	-0.00012767432543903112	-6.383716271862738e-05	-9.575574407882925e-05	-6.383716271862738e-05	-6.383716271862738e-05	-6.383716271862738e-05	-6.383716271862738e-05	-6.383716271862738e-05	-6.383716271862738e-05	-6.383716271862738e-05	-6.383716271862738e-05	-6.383716271862738e-05	-2.127905423954246e-05	-6.383716271862738e-05	-4.787787203852645e-05
0.7	0.4	10	-0.0006383716272040374	-0.0005958135187249525	-0.0005745344644836337	-0.0005745344644836337	-0.0005745344644836337	-0.0005745344644836337	-0.0005106973017632299	-0.0005106973017632299	-0.0005106973017632299	-0.00047877872040302805	-0.0004468601390428262	-0.0004468601390428262	-0.0004468601390428262	-0.0004468601390428262	-0.0004468601390428262	-0.0004468601390428262	-0.0003191858136020187	-0.0003191858136020187	-0.0003191858136020187	-0.0003191858136020187	-0.00038302297632242244	-0.00038302297632242244	-0.00038302297632242244	-0.00038302297632242244	-0.00038302297632242244	-0.00038302297632242244	-0.00038302297632242244	-0.00038302297632242244	-0.00038302297632242244	-0.00038302297632242244	-0.00038302297632242244	-0.00038302297632242244	-0.00038302297632242244	-0.0003191858136020187	-0.0003191858136020187	-0.0003191858136020187	-0.00038302297632242244	-0.0003191858136020187	-0.0003191858136020187	-0.0003191858136020187	-0.0003191858136020187	-0.00028726723224181683	-0.0003191858136020187	-0.00025534865088161496	-0.0003032265229201414	-0.00025534865088161496	-0.00025534865088161496
0.3	0.8	10	0.0005109189585823515	0.0005109189585823515	0.0005109189585823515	0.0005109189585823515	0.0005109189585823515	0.0005109189585823515	0.00044708179586194774	0.00044708179586194774	0.00044708179586194774	0.00044708179586194774	0.00044708179586194774	0.00044708179586194774	0.00044708179586194774	0.00044708179586194774	0.00044708179586194774	0.00042580274162418164	0.00044708179586194774	0.0003832446331450967	0.0008301047721879229	0.0007662676094675192	0.00044708179586194774	-0.0001753305406673178	-0.00037216179238797054	-0.0005104756449476611	-0.0011860856170784473	-0.0010850101094348474	-0.0010850101094348474	-0.0010211729467144437	-0.0008296614585496798	-0.0008934986212700835	-0.0008296614585496798	-0.0007019871331088723	-0.000765824295829276	-0.000765824295829276	-0.0006700685517486704	-0.0006381499703884685	-0.0007019871331088723	-0.0006381499703884685	-0.0006381499703884685	-0.0006381499703884685	-0.0006381499703884685	-0.0006062313890282667	-0.0005743128076680648	-0.0005743128076680648	-0.0005743128076680648	-0.0005583535169897402	-0.0005104756449476611
0.3	0.2	5	0.0004470729295924514	0.0004949508016345305	0.0005109100923128551	0.0005109100923128551	0.0005109100923128551	0.0005109100923128551	0.00047899151095265324	0.00042764422789431933	0.0003998889397571759	0.0003721336516164797	0.00034437836347578354	0.0003193986041516439	0.0003193986041516439	0.0003193986041516439	0.0003193986041516439	0.0003193986041516439	0.0003193986041516439	0.0003193986041516439	0.0003193986041516439	0.0003193986041516439	0.0003193986041516439	0.00025556144143124015	0.0002389082685461119	0.00019727533633684402	0.00015564240412757613	0.00011400947191830824	7.237653970904034e-05	6.404995326647622e-05	-4.234531793301244e-05	-0.000127461534894735	-0.00010618248065696889	-6.362437217433126e-05	-6.362437217433126e-05	-6.362437217433126e-05	2.1279054607248327e-07	2.1279054607248327e-07	6.404995326647622e-05	6.404995326647622e-05	6.404995326647622e-05	6.404995326647622e-05	6.404995326647622e-05	6.404995326647622e-05	0.00012788711598687996	0.00012788711598687996	0.00012788711598687996	0.0001917242787072837	0.0001917242787072837
0.1	0.1	5	-0.0004468601390428262	-0.0004468601390428262	-0.0004468601390428262	-0.0004468601390428262	-0.0004468601390428262	-0.0004468601390428262	-0.0004309008483645016	-0.00038302297632242244	-0.00038302297632242244	-0.00038302297632242244	-0.00038302297632242244	-0.00038302297632242244	-0.00038302297632242244	-0.00038302297632242244	-0.00038302297632242244	-0.00038302297632242244	-0.0003191858136020187	-0.0003617439220811036	-0.0003191858136020187	-0.0003191858136020187	-0.0003191858136020187	-0.0003191858136020187	-0.0003191858136020187	-0.00025534865088161496	-0.00025534865088161496	-0.00019151148816121122	-0.00019151148816121122	-0.00019151148816121122	-0.00019151148816121122	-0.00019151148816121122	-0.00019151148816121122	-0.00014044175798488823	-0.00012767432544080748	-0.00012767432544080748	-0.00019151148816121122	-0.00019151148816121122	-0.00019151148816121122	-0.00019151148816121122	-0.00019151148816121122	-0.00019151148816121122	-0.00019151148816121122	-0.00019151148816121122	-0.00019151148816121122	-0.00019151148816121122	-0.00012767432544080748	-0.0001489533796821263	-0.00012767432544080748
0.5	0.8	10	-6.450213316355757e-05	-6.450213316355757e-05	-6.450213316355757e-05	-6.450213316355757e-05	-2.194402468447265e-05	-6.450213316355757e-05	-6.649704431538339e-07	-6.649704431538339e-07	-6.649704431538339e-07	-6.649704431538339e-07	-6.649704431538339e-07	-6.649704431538339e-07	-0.0004475251094895327	-0.00031985078404517253	-0.00031985078404517253	-0.00031985078404517253	-0.00031985078404517253	-0.00038368794676557627	-0.00038368794676557627	-0.00038368794676557627	-0.00038368794676557627	-0.00038368794676557627	-0.00038368794676557627	-0.00038368794676557627	-0.00038368794676557627	-0.00038368794676557627	-0.00038368794676557627	-0.00038368794676557627	-0.00038368794676557627	-0.00038368794676557627	-0.00038368794676557627	-0.00038368794676557627	-0.00038368794676557627	-0.00038368794676557627	-0.00038368794676557627	-0.00038368794676557627	-0.00038368794676557627	-0.00038368794676557627	-0.00038368794676557627	-0.00038368794676557627	-0.0003517693654053744	-0.00031985078404517253	-0.00031985078404517253	-0.00031985078404517253	-0.0002560136213247688	-0.0002560136213247688	-0.00019217645860436505
0.1	0.4	20	0.00012767432544080748	0.00012767432544080748	0.00012767432544080748	0.00012767432544080748	0.00012767432544080748	0.00012767432544080748	0.00012767432544080748	0.00012767432544080748	0.00012767432544080748	0.00012767432544080748	0.00012767432544080748	0.00012767432544080748	0.00012767432544080748	0.00012767432544080748	0.00012767432544080748	0.00012767432544080748	0.00012767432544080748	0.00012767432544080748	0.00012767432544080748	0.00012767432544080748	0.00012767432544080748	0.00012767432544080748	0.00012767432544080748	0.00012767432544080748	0.00012767432544080748	0.00012767432544080748	0.00012767432544080748	0.00012767432544080748	0.00012767432544080748	0.00012767432544080748	0.00012767432544080748	0.00012767432544080748	0.00012767432544080748	0.00012767432544080748	0.00012767432544080748	0.00012767432544080748	0.00012767432544080748	0.00012767432544080748	0.00012767432544080748	0.00012767432544080748	0.00012767432544080748	0.00012767432544080748	0.00012767432544080748	0.00012767432544080748	0.00012767432544080748	0.00012767432544080748	0.00012767432544080748
0.9	0.8	20	0.0009575574408238197	0.0008937202781034159	0.0009575574408238197	0.0009096795687817405	0.0009575574408238197	0.0009575574408238197	0.0009575574408238197	0.0010213946035442234	0.0010213946035442234	0.0010213946035442234	0.0010213946035442234	0.0010852317662646271	0.0010692724755863026	0.0010852317662646271	0.0010852317662646271	0.0010852317662646271	0.0011490689289850309	0.0011490689289850309	0.0012129060917054346	0.0012129060917054346	0.0012129060917054346	0.0012129060917054346	0.0012129060917054346	0.0012767432544258384	0.0012607839637475138	0.0012767432544258384	0.0012767432544258384	0.0012767432544258384	0.001340580417146242	0.001340580417146242	0.0014044175798666458	0.0014682547425870496	0.0015431940205630212	0.0015709493087037174	0.0015987045968408609	0.001626459884981557	0.0016542151731187005	0.001595929068027857	0.001595929068027857	0.001595929068027857	0.001595929068027857	0.001595929068027857	0.001595929068027857	0.001595929068027857	0.001595929068027857	0.001595929068027857	0.001595929068027857
0.5	0.8	20	-4.787787203852645e-05	-4.787787203852645e-05	-4.787787203852645e-05	-4.787787203852645e-05	-4.787787203852645e-05	-4.787787203852645e-05	-4.787787203852645e-05	-4.787787203852645e-05	-4.787787203852645e-05	-4.787787203852645e-05	-0.00011171503475893019	-6.915692627984527e-05	-4.787787203852645e-05	-9.043598051761137e-05	-0.00011171503475893019	-0.00011171503475893019	-0.00011171503475893019	-0.00011171503475893019	-0.00011171503475893019	-0.00011171503475893019	-0.00011171503475893019	-4.787787203852645e-05	-4.787787203852645e-05	-4.787787203852645e-05	-4.787787203852645e-05	-4.787787203852645e-05	-4.787787203852645e-05	-4.787787203852645e-05	-4.787787203852645e-05	-4.787787203852645e-05	-4.787787203852645e-05	1.5959290681877292e-05	1.5959290681877292e-05	1.5959290681877292e-05	1.5959290681877292e-05	1.5959290681877292e-05	1.5959290681877292e-05	1.5959290681877292e-05	1.5959290681877292e-05	1.5959290681877292e-05	1.5959290681877292e-05	1.5959290681877292e-05	1.5959290681877292e-05	1.5959290681877292e-05	1.5959290681877292e-05	1.5959290681877292e-05	1.5959290681877292e-05
0.3	0.4	10	-0.0008343162516553093	-0.0007704790889349056	-0.0008130371974139905	-0.0008343162516553093	-0.0007704790889349056	-0.0008343162516553093	-0.0008343162516553093	-0.0008130371974139905	-0.0008023976702951074	-0.0007704790889349056	-0.0007704790889349056	-0.0007704790889349056	-0.0007704790889349056	-0.0007704790889349056	-0.0007704790889349056	-0.0007704790889349056	-0.0007321767913026633	-0.0007704790889349056	-0.0007545197982530283	-0.0007279209804558207	-0.0007226012168963791	-0.0007066419262145018	-0.0006428047634940981	-0.0007066419262145018	-0.0006428047634940981	-0.0006428047634940981	-0.0006747233448543	-0.0007305808622355414	-0.0003874561126089304	-0.0003236189498885267	-0.0003874561126089304	-0.0004193746939691323	-0.0005151304380497379	-0.0009619905770996695	-0.00131309497206189	-0.000983269631344541	-0.0011747811195057523	-0.0016003622043108123	-0.00185571085519598	-0.0013662926076705162	-0.001185420646628188	-0.0009619905771067749	-0.0009619905771067749	-0.0008343162516659675	-0.0007935691265252842	-0.000752822001384601	-0.000712074876240365
0.1	0.8	5	-0.00019151148816476393	-0.00040430203056729397	-0.00012767432544080748	-0.00019151148816121122	-0.00019151148816121122	-0.00019151148816121122	-0.00019151148816121122	-0.00019151148816121122	-0.00019151148816121122	-0.00019151148816121122	-0.00019151148816121122	-0.00025534865088161496	-0.00025534865088161496	-0.00025534865088161496	-0.00025534865088161496	-0.00025534865088161496	-0.00025534865088161496	-0.00025534865088161496	-0.0003191858136020187	-0.0003191858136020187	-0.0003191858136020187	-0.0003191858136020187	-0.0003191858136020187	-0.0003191858136020187	-0.0003191858136020187	-0.0003191858136020187	-0.0003191858136020187	-0.0003191858136020187	-0.0003191858136020187	-0.0003191858136020187	-0.0003191858136020187	-0.0003191858136020187	-0.0003191858136020187	-0.0003191858136020187	-0.0003191858136020187	-0.0003191858136020187	-0.0003191858136020187	-0.0003191858136020187	-0.0003191858136020187	-0.0003191858136020187	-0.0003404648678433375	-0.0003191858136020187	-0.0003191858136020187	-0.0003191858136020187	-0.00038302297632242244	-0.0003191858136020187	-0.0003191858136020187
0.1	0.2	5	0.002735283646160269	0.002735283646160269	0.002735283646160269	0.002735283646160269	0.002735283646160269	0.002735283646160269	0.002735283646160269	0.002735283646160269	0.002735283646160269	0.002767202227520471	0.002799120808880673	0.002799120808880673	0.002799120808880673	0.002799120808880673	0.002799120808880673	0.002799120808880673	0.0028629579716010767	0.002841678917359758	0.0028629579716010767	0.0028629579716010767	0.0028629579716010767	0.0028629579716010767	0.0028629579716010767	0.0028629579716010767	0.0028629579716010767	0.0028629579716010767	0.0028629579716010767	0.0029267951343214804	0.0028948765529612785	0.0029267951343214804	0.0029267951343214804	0.0029267951343214804	0.0029267951343214804	0.0029267951343214804	0.0029267951343214804	0.002990632297041884	0.002990632297041884	0.002990632297041884	0.0018202843138261926	0.002408118187211983	0.002416097832551145	0.002416097832551145	0.002479934995271549	0.002479934995271549	0.002479934995271549	0.002479934995271549	0.002479934995271549
0.5	0.2	10	-0.00048268711811871867	-0.00041884995539831493	-0.00041884995539831493	-0.00041884995539831493	-0.00041884995539831493	-0.00041884995539831493	-0.00041884995539831493	-0.00041884995539831493	-0.00041884995539831493	-0.00041884995539831493	-0.00041884995539831493	-0.00041884995539831493	-0.00041884995539831493	-0.00041884995539831493	-0.00041884995539831493	-0.00041884995539831493	-0.00041884995539831493	-0.00041884995539831493	-0.00041884995539831493	-0.00041884995539831493	-0.00041884995539831493	-0.00041884995539831493	-0.00041884995539831493	-0.00041884995539831493	-0.00041884995539831493	-0.00041884995539831493	-0.00041884995539831493	-0.00041884995539831493	-0.00038693137403811306	-0.0003550127926779112	-0.0003550127926779112	-0.0003550127926779112	-0.0003550127926779112	-0.0003550127926779112	-0.0003550127926779112	-0.0003550127926779112	-0.0003550127926779112	-0.0003550127926779112	-0.0003550127926779112	-0.0003550127926779112	-0.0003550127926779112	-0.0003550127926779112	-0.00029117562995750745	-0.00029117562995750745	-0.00029117562995750745	-0.00029117562995750745	-0.00029117562995750745
0.7	0.2	5	-0.0001276743254443602	-6.383716272395645e-05	-6.383716272395645e-05	-6.383716272395645e-05	-6.383716272395645e-05	-6.383716272395645e-05	-6.383716272395645e-05	-6.383716272395645e-05	-6.383716272395645e-05	-9.575574408415832e-05	-6.383716272395645e-05	-0.00011171503476603561	-6.383716272395645e-05	-6.383716272395645e-05	-6.383716272395645e-05	-6.383716272395645e-05	-6.383716272395645e-05	-6.383716272395645e-05	-6.383716272395645e-05	-6.383716272395645e-05	-6.383716272395645e-05	-6.383716272395645e-05	-6.383716272395645e-05	-6.383716272395645e-05	-6.383716272395645e-05	-6.383716272395645e-05	-6.383716272395645e-05	-6.383716272395645e-05	-6.383716272395645e-05	-6.383716272395645e-05	-6.383716272395645e-05	-6.383716272395645e-05	-6.383716272395645e-05	-6.383716272395645e-05	-6.383716272395645e-05	-6.383716272395645e-05	-6.383716272395645e-05	-6.383716272395645e-05	-3.552713678800501e-15	-6.383716272395645e-05	-3.552713678800501e-15	-3.552713678800501e-15	-3.552713678800501e-15	-3.552713678800501e-15	-3.552713678800501e-15	-3.552713678800501e-15	-3.552713678800501e-15
0.9	0.4	10	3.385304083280971e-06	2.466435832459979e-05	7.254223036312624e-05	8.850152104500353e-05	6.722246680368471e-05	8.850152104500353e-05	8.850152104500353e-05	8.850152104500353e-05	0.00015233868376540727	0.00013105962952408845	0.00015233868376540727	0.00015233868376540727	0.00015233868376540727	0.0002161758464822583	0.0002161758464822583	0.0002161758464822583	0.0002161758464822583	0.0002672455766585813	0.0002417107115704198	0.0002161758464822583	0.0002161758464822583	0.0002161758464822583	0.0002161758464822583	0.00026405371852433746	0.0002161758464822583	0.00024809442784246016	0.0002161758464822583	0.0002161758464822583	0.0002161758464822583	0.00028001300920266203	0.0002161758464822583	0.00028001300920266203	0.00028001300920266203	0.00028001300920266203	0.00028001300920266203	0.00028001300920266203	0.00028001300920266203	0.00028001300920266203	0.00028001300920266203	0.00028001300920266203	0.00034385017192306577	0.0002927804417467428	0.00030129206344398085	0.00034385017192306577	0.00028001300920266203	0.00028001300920266203	0.00028001300920266203
0.9	0.2	10	3.552713678800501e-15	3.552713678800501e-15	3.1918581363754583e-05	6.383716272395645e-05	9.575574408415832e-05	0.00010639527120304137	0.0001276743254443602	0.0001276743254443602	0.0001276743254443602	0.000148953379685679	0.00019151148816476393	0.00019151148816476393	0.00025534865088516767	0.00030322652292724683	0.00038302297632597515	0.00038302297632597515	0.00038302297632597515	0.0004468601390463789	0.0004468601390463789	0.0004468601390463789	0.0003191858136055714	0.0001489533796821263	0.00012767432544080748	0.00012767432544080748	0.00012767432544080748	0.00012767432544080748	0.00012767432544080748	0.00012767432544080748	0.00012767432544080748	0.00012767432544080748	0.00012767432544080748	0.00012767432544080748	0.00012767432544080748	-4.255810847908492e-05	-0.0001702324339198924	-0.00019151148816121122	-0.00025534865087806224	-0.000319185813598466	-0.000319185813598466	-0.0003830229763188697	-0.00044686013903927346	-0.00044686013903927346	-0.00044686013903927346	-0.00044686013903927346	-0.0003830229763188697	-0.00035110439495866785	-0.000319185813598466
0.1	0.4	10	0.0012674336681861575	0.0012674336681861575	0.0012674336681861575	0.0012674336681861575	0.0013312708309065613	0.0012887127224274764	0.0013099917766687952	0.0013312708309065613	0.0012674336681861575	0.0013312708309065613	0.0013312708309065613	0.0013099917766652425	0.0013312708309065613	0.0012674336681861575	0.0013312708309065613	0.0012887127224274764	0.0012833929588680348	0.0013312708309065613	0.0012833929588680348	0.0013312708309065613	0.0013312708309065613	0.0013312708309065613	0.0013312708309065613	0.0013312708309065613	0.0013312708309065613	0.001395107993626965	0.0013312708309065613	0.001395107993626965	0.001395107993626965	0.0013312708309065613	0.001395107993626965	0.001395107993626965	0.0013738289393856462	0.001395107993626965	0.0013312708309065613	0.001395107993626965	0.001395107993626965	0.001395107993626965	0.001395107993626965	0.001395107993626965	0.001395107993626965	0.001395107993626965	0.001395107993626965	0.001395107993626965	0.001395107993626965	0.001395107993626965	0.001395107993626965
0.5	0.4	10	-0.00042751554428122063	-0.00042751554428122063	-0.00042609694066442216	-0.00041191090450354295	-0.00039772486834621645	-0.00038353883218533724	-0.00036935279602445803	-0.0003636783815608169	-0.0003636783815608169	-0.0003636783815608169	-0.0003636783815608169	-0.0003636783815608169	-0.0003636783815608169	-0.0003636783815608169	-0.0003636783815608169	-0.0003636783815608169	-0.0003636783815608169	-0.0003636783815608169	-0.0003636783815608169	-0.0003636783815608169	-0.0003636783815608169	-0.0003636783815608169	-0.0003636783815608169	-0.0003636783815608169	-0.0003636783815608169	-0.0003636783815608169	-0.0003636783815608169	-0.0003636783815608169	-0.0003636783815608169	-0.0003636783815608169	-0.00029984121884041315	-0.0003636783815608169	-0.0003636783815608169	-0.0005551898697220281	-0.001002050008768407	-0.0007786199392434412	-0.0007467013578832393	-0.0007467013578832393	-0.0007467013578832393	-0.0007467013578832393	-0.0007467013578832393	-0.0007467013578832393	-0.0007467013578832393	-0.0007467013578832393	-0.0007467013578832393	-0.0007467013578832393	-0.0007467013578832393
0.1	0.1	20	-0.0004468601390428262	-0.0004468601390428262	-0.0004468601390428262	-0.0004468601390428262	-0.0004468601390428262	-0.0004468601390428262	-0.0004468601390428262	-0.0004468601390428262	-0.0004468601390428262	-0.0004468601390428262	-0.0004468601390428262	-0.0004468601390428262	-0.00038302297632242244	-0.0004468601390428262	-0.00038302297632242244	-0.00038302297632242244	-0.00038302297632242244	-0.00038302297632242244	-0.00038302297632242244	-0.00038302297632242244	-0.00038302297632242244	-0.00038302297632242244	-0.00038302297632242244	-0.00038302297632242244	-0.00038302297632242244	-0.00035110439496222057	-0.0003351451042803433	-0.0003191858136020187	-0.00025534865088161496	-0.00019151148816121122	-0.00012767432544080748	-0.00012767432544080748	-0.00012767432544080748	-0.00012767432544080748	-0.00012767432544080748	-0.00012767432544080748	-6.383716272040374e-05	-6.383716272040374e-05	-6.383716272040374e-05	-6.383716272040374e-05	-6.383716272040374e-05	-6.383716272040374e-05	-6.383716272040374e-05	-6.383716272040374e-05	-6.383716272040374e-05	-6.383716272040374e-05	-6.383716272040374e-05
0.7	0.2	10	-0.0003191858136091241	-0.0003191858136091241	-0.0003191858136091241	-0.0002553486508887204	-0.0003191858136091241	-0.0003191858136091241	-0.0003191858136091241	-0.0003191858136091241	-0.0003191858136091241	-0.0003191858136091241	-0.0003191858136091241	-0.0002553486508887204	-0.0003191858136091241	-0.00028726723224892226	-0.0003191858136091241	-0.00028726723224892226	-0.0003191858136091241	-0.0003191858136091241	-0.0003191858136091241	-0.0003191858136091241	-0.0003191858136091241	-0.0003191858136091241	-0.0003191858136091241	-0.0003191858136091241	-0.0003191858136091241	-0.0003191858136091241	-0.0003191858136091241	-0.0003191858136091241	-0.0003191858136091241	-0.0003191858136091241	-0.0003191858136091241	-0.0003191858136091241	-0.0002553486508887204	-0.0002713079415705977	-0.0003191858136091241	-0.0003191858136091241	-0.0002713079415705977	-0.0003191858136091241	-0.0002553486508887204	-0.0002553486508887204	-0.0004752322113645846	-0.00039100262166513744	-0.00047877872040658076	-0.0004468601390463789	-0.00038302297632597515	-0.00038302297632597515	-0.00036174392208820905
0.3	0.8	20	-0.00037876716547557976	-0.00040004621971334586	-0.0003565629349644439	-0.00032880764682374775	-0.000314930002755176	-0.000314930002755176	-0.0002510928400347723	-0.0002510928400347723	-0.00021385449511512888	-0.0002510928400347723	-0.0002191742586745704	-0.0001234185145939648	-0.0001756489204574052	-0.00014663202831144417	-0.00011761513616548314	-8.85982440195221e-05	-5.958135187356106e-05	-0.0001234185145939648	-9.149993323376293e-05	-0.00018725567731436854	-0.00010213946035264598	-0.0001234185145939648	-5.958135187356106e-05	-5.958135187356106e-05	-0.0001234185145939648	-0.00010745922391564022	-5.958135187356106e-05	-0.0001234185145939648	-0.00016597662307304972	-0.0001234185145939648	-0.0001234185145939648	-0.0001234185145939648	-0.00010213946035264598	-0.0001234185145939648	-0.0001234185145939648	-0.0001234185145939648	-0.00015533709595416667	-0.00018725567731436854	-0.00013937780527228938	-0.00010213946035264598	-0.00016597662307304972	-0.0001234185145939648	-0.00015533709595416667	-0.00017129638663249125	-0.0001234185145939648	-9.149993323376293e-05	-0.0001234185145939648
0.3	0.4	5	-0.8100448510487475	-0.8020545661815106	-0.7875316116624944	-0.7805733609259136	-0.7733384824842027	-0.7714446466568141	-0.7620526040914939	-0.7554782629584942	-0.7466119903583603	-0.7430849871180314	-0.7345113015137024	-0.7256478661208021	-0.714964716939452	-0.7041389980946953	-0.6992767342007866	-0.6848814540072148	-0.6763272742026096	-0.6686029775133768	-0.6562451667633127	-0.6429404380995543	-0.633301026528688	-0.6267896359311536	-0.6094897648337785	-0.6058191279773233	-0.5983750055022519	-0.5854869916507006	-0.58474222475229	-0.5765773549173048	-0.5685832011311156	-0.5605890473449264	-0.5525948935587337	-0.5446007397725445	-0.5272355806678419	-0.5222882005569751	-0.5072385894455138	-0.5024915870954061	-0.49566810370234293	-0.4860114028999085	-0.4754636417011575	-0.4731974224245654	-0.46609021830829533	-0.4531711725026497	-0.44236407283035106	-0.43624900461804117	-0.4297881517743214	-0.41115302002336307	-0.4100624684935461
0.5	0.2	20	-0.0034436602778846748	-0.0034436602778882275	-0.0034436602778882275	-0.0034436602778882275	-0.0033798231151678237	-0.0034436602778882275	-0.0033798231151678237	-0.0033798231151678237	-0.0033798231151678237	-0.0033957824058461483	-0.0033798231151678237	-0.0033798231151678237	-0.0033798231151678237	-0.0033798231151678237	-0.0033798231151678237	-0.0033798231151678237	-0.0033798231151678237	-0.0033798231151678237	-0.0033798231151678237	-0.0033798231151678237	-0.0033798231151678237	-0.0033798231151678237	-0.0033798231151678237	-0.0033798231151678237	-0.0033798231151678237	-0.0033798231151678237	-0.0033798231151678237	-0.0033798231151678237	-0.0033798231151678237	-0.0033798231151678237	-0.0033798231151678237	-0.0033798231151678237	-0.0033798231151678237	-0.0033798231151678237	-0.00331598595244742	-0.0033798231151678237	-0.0033798231151678237	-0.003337265006688739	-0.0033798231151678237	-0.003358544060926505	-0.0033798231151678237	-0.0033798231151678237	-0.0033798231151678237	-0.00331598595244742	-0.00331598595244742	-0.0033798231151678237	-0.003337265006688739
0.1	0.2	20	-3.552713678800501e-15	-3.552713678800501e-15	-7.105427357601002e-15	-3.552713678800501e-15	-3.552713678800501e-15	-3.552713678800501e-15	-3.552713678800501e-15	-3.552713678800501e-15	-3.552713678800501e-15	-3.552713678800501e-15	-3.552713678800501e-15	-7.105427357601002e-15	-3.552713678800501e-15	-3.552713678800501e-15	-3.552713678800501e-15	-3.552713678800501e-15	-3.552713678800501e-15	-3.552713678800501e-15	-3.552713678800501e-15	-7.105427357601002e-15	-7.105427357601002e-15	-3.552713678800501e-15	-7.105427357601002e-15	-3.552713678800501e-15	-3.552713678800501e-15	-3.552713678800501e-15	-3.552713678800501e-15	-3.552713678800501e-15	-3.552713678800501e-15	-7.105427357601002e-15	-3.552713678800501e-15	-3.552713678800501e-15	-7.105427357601002e-15	-3.552713678800501e-15	-3.552713678800501e-15	-3.552713678800501e-15	-3.552713678800501e-15	-3.552713678800501e-15	-3.552713678800501e-15	-7.105427357601002e-15	-7.105427357601002e-15	-3.552713678800501e-15	-3.552713678800501e-15	-3.552713678800501e-15	-3.552713678800501e-15	-3.552713678800501e-15	-3.552713678800501e-15
0.3	0.2	10	-6.383716272040374e-05	-6.383716272040374e-05	-6.383716272040374e-05	-6.383716272040374e-05	-6.383716272040374e-05	-6.383716272040374e-05	-6.383716272040374e-05	-6.383716272040374e-05	-6.383716272040374e-05	-6.383716272040374e-05	-6.383716272040374e-05	-6.383716272040374e-05	-6.383716272040374e-05	-6.383716272040374e-05	-6.383716272040374e-05	-6.383716272040374e-05	-6.383716272040374e-05	-6.383716272040374e-05	-6.383716272040374e-05	-6.383716272040374e-05	-6.383716272040374e-05	-6.383716272040374e-05	-6.383716272040374e-05	-6.383716272040374e-05	-6.383716272040374e-05	-6.383716272040374e-05	-6.383716272040374e-05	-6.383716272040374e-05	-6.383716272040374e-05	-6.383716272040374e-05	-6.383716272040374e-05	-6.383716272040374e-05	-6.383716272040374e-05	-6.383716272040374e-05	-6.383716272040374e-05	-6.383716272040374e-05	-6.383716272040374e-05	-6.383716272040374e-05	-6.383716272040374e-05	-6.383716272040374e-05	-6.383716272040374e-05	-6.383716272040374e-05	-6.383716272040374e-05	-6.383716272040374e-05	-6.383716272040374e-05	-6.383716272040374e-05	-6.383716272040374e-05
0.7	0.1	10	-4.388804937249802e-05	-4.388804937249802e-05	-4.388804937249802e-05	-4.388804937249802e-05	-4.388804937249802e-05	-4.388804937249802e-05	-4.388804937249802e-05	-4.388804937249802e-05	-4.388804937249802e-05	-4.388804937249802e-05	-4.388804937249802e-05	-4.388804937249802e-05	-4.388804937249802e-05	-4.388804937249802e-05	1.9949113347905723e-05	1.9949113347905723e-05	1.9949113347905723e-05	1.9949113347905723e-05	1.9949113347905723e-05	1.9949113347905723e-05	1.9949113351458436e-05	1.9949113347905723e-05	3.5908404029783014e-05	8.378627606830946e-05	8.378627606830946e-05	8.378627606830946e-05	8.378627606830946e-05	8.378627606830946e-05	8.378627606830946e-05	8.378627606830946e-05	1.9949113347905723e-05	1.9949113347905723e-05	1.9949113347905723e-05	1.9949113351458436e-05	1.9949113347905723e-05	1.9949113347905723e-05	1.9949113347905723e-05	1.9949113351458436e-05	1.9949113347905723e-05	1.9949113347905723e-05	1.9949113351458436e-05	8.378627606830946e-05	8.378627606830946e-05	8.378627606830946e-05	8.378627606830946e-05	8.378627606830946e-05	8.378627606830946e-05
0.1	0.2	10	-0.00026997800066652644	-0.00026997800066652644	-0.00026997800066652644	-0.00026997800066652644	-0.00026997800066652644	-0.00026997800066652644	-0.00026997800066652644	-0.0002061408379461227	-0.00026997800066652644	-0.0002061408379461227	-0.0002061408379461227	-0.0002061408379461227	-0.0002061408379461227	-0.0002061408379461227	-0.0002061408379461227	-0.0002061408379461227	-0.0002061408379461227	-0.0002061408379461227	-0.0002061408379461227	-0.0002061408379461227	-0.0002061408379461227	-0.0002061408379461227	-0.00014230367522571896	-0.00014230367522571896	-0.00014230367522571896	-0.00014230367522571896	-0.00014230367522571896	-0.00014230367522571896	-0.00014230367522571896	-0.00014230367522571896	-0.00014230367522571896	-0.00014230367522571896	-0.00014230367522571896	-0.00012634438454384167	-7.846651250531522e-05	-9.974556674663404e-05	-7.846651250531522e-05	-7.846651250531522e-05	-7.846651250531522e-05	-7.846651250531522e-05	-7.846651250531522e-05	-7.846651250531522e-05	-7.846651250531522e-05	-7.846651250531522e-05	-7.846651250531522e-05	-7.846651250531522e-05	-7.846651250531522e-05
0.7	0.8	20	-6.383716271685103e-05	-6.383716271685103e-05	-6.383716271685103e-05	-6.383716271685103e-05	3.552713678800501e-15	3.552713678800501e-15	3.552713678800501e-15	3.552713678800501e-15	3.552713678800501e-15	3.552713678800501e-15	3.552713678800501e-15	3.552713678800501e-15	3.552713678800501e-15	3.552713678800501e-15	3.552713678800501e-15	3.552713678800501e-15	3.552713678800501e-15	3.552713678800501e-15	6.383716272395645e-05	6.383716272395645e-05	6.383716272395645e-05	6.383716272395645e-05	6.383716272395645e-05	6.383716272395645e-05	6.383716272395645e-05	6.383716272395645e-05	6.383716272395645e-05	6.383716272395645e-05	6.383716272395645e-05	6.383716272395645e-05	6.383716272395645e-05	6.383716272395645e-05	6.383716272395645e-05	6.383716272395645e-05	0.0001276743254443602	0.0001276743254443602	0.0001276743254443602	0.0001276743254443602	0.0001276743254443602	0.0001276743254443602	0.0001276743254443602	0.00019151148816476393	0.00019151148816476393	0.00019151148816476393	0.00019151148816476393	0.00019151148816476393	0.00019151148816476393
0.5	0.1	20	0.0005319763560116542	0.0005319763560116542	0.0005319763560116542	0.0005319763560116542	0.0005319763560116542	0.0005319763560152069	0.0005319763560116542	0.0005319763560116542	0.0004681391932912504	0.0004681391932912504	0.0004681391932912504	0.0004681391932912504	0.0004681391932912504	0.0005319763560116542	0.0005319763560116542	0.0005319763560116542	0.0005319763560116542	0.0005319763560116542	0.0005319763560116542	0.0005319763560116542	0.0005319763560116542	0.0005319763560116542	0.0005319763560116542	0.0005319763560116542	0.0005319763560116542	0.0005319763560116542	0.0005319763560116542	0.0005319763560116542	0.0005319763560152069	0.0005319763560116542	0.0005319763560116542	0.0005319763560116542	0.0005319763560116542	0.0005958135187320579	0.0005958135187320579	0.0005319763560116542	0.0005798542280537333	0.000484098483969575	0.00021279054240608275	-0.0004894182475219111	-0.00025002888732572615	-0.0002979067593642526	-0.00023406959664029614	-0.0002819474686823753	-0.00023406959664029614	-0.00023406959664029614	-0.0001702324339198924
0.5	0.1	10	-0.0001276743254479129	-0.0001276743254479129	-0.0001276743254479129	-0.0001276743254479129	-0.0001276743254479129	-0.0001276743254479129	-0.0001276743254479129	-0.0001276743254479129	-0.0001276743254479129	-0.0001276743254479129	-0.0001276743254479129	-0.0001276743254479129	-0.0001276743254479129	-0.0001276743254479129	-0.0001276743254479129	-0.0001276743254479129	-0.0001276743254479129	-0.0001276743254479129	-0.0001276743254479129	-0.0001276743254479129	-0.0001276743254479129	-0.0001276743254479129	-0.0001276743254479129	-0.0001276743254479129	-0.0001276743254479129	-0.0001276743254479129	-0.0001276743254479129	-0.0001276743254479129	-0.0001276743254479129	-0.0001276743254479129	-0.0001276743254479129	-0.0001276743254479129	-0.0001276743254479129	-0.0001276743254479129	-0.0001276743254479129	-0.0001276743254479129	-0.0001276743254479129	-0.0001276743254479129	-0.0001276743254479129	-0.0001276743254479129	-0.0001276743254479129	-0.0001276743254479129	-0.0001276743254479129	-0.0001276743254479129	-0.0001276743254479129	-8.511621696882798e-05	-0.0001276743254479129
0.7	0.1	20	0.00033115528162142027	0.00033115528162142027	0.00033115528162142027	0.00033115528162142027	0.00033115528162142027	0.00033115528162142027	0.00033115528162142027	0.00033115528162142027	0.00033115528162142027	0.00033115528162142027	0.00033115528162142027	0.00033115528162142027	0.00018220190193929398	-0.0011796575694376088	-0.0009030298643111223	-0.0011796575694305034	-0.0009243089185488884	-0.0006264021591881885	-0.0005625649964713375	-0.0004987278337509338	-0.00043489067103053003	-0.0004136116167892112	-0.0003710535083101263	-0.0003391349269499244	-0.00030721634558972255	-0.00030721634558972255	-0.0002752977642295207	-0.0002433791828693188	-0.0002433791828693188	-0.0002433791828693188	-0.00017954202014891507	-0.00017954202014891507	-0.00017954202014891507	-0.00017954202014891507	-0.00017954202014891507	-0.00017954202014891507	-0.00017954202014891507	-0.00017954202014891507	-0.00017954202014891507	-0.00017954202014891507	-0.00017954202014891507	-0.00017954202014891507	-0.00017954202014891507	-0.00017954202014891507	-0.00017954202014891507	-0.00017954202014891507	-0.00017954202014891507
0.5	0.4	20	-0.00012767432544080748	-0.00012767432544080748	-0.00012767432544080748	-0.00012767432544080748	-0.00012767432544080748	-0.00012767432544080748	-0.00012767432544080748	-0.00012767432544080748	-0.00012767432544080748	-0.00012767432544080748	-0.00012767432544080748	-0.00012767432544080748	-0.00012767432544080748	-0.00012767432544080748	-0.00012767432544080748	-0.00012767432544080748	-0.00012767432544080748	-0.00012767432544080748	-0.00012767432544080748	-0.00012767432544080748	-0.00012767432544080748	-0.00012767432544080748	-0.00012767432544080748	-0.00012767432544080748	-0.00012767432544080748	-0.00012767432544080748	-0.00012767432544080748	-0.00012767432544080748	-0.00012767432544080748	-0.00012767432544080748	-0.00012767432544080748	-0.00012767432544080748	-0.00012767432544080748	-0.00012767432544080748	-0.00012767432544080748	-0.00012767432544080748	-0.00012767432544080748	-0.00012767432544080748	-0.00012767432544080748	-6.383716272040374e-05	-6.383716272040374e-05	-6.383716272040374e-05	-0.00012767432544080748	-0.00012767432544080748	-9.575574408060561e-05	-6.383716272040374e-05	-6.383716272040374e-05
0.5	0.4	5	0.0012539442677379498	0.0012539442677379498	0.0012539442677379498	0.0012539442677379498	0.0012539442677379498	0.0012539442677379498	0.0012539442677379498	0.0012539442677379498	0.0011475489965349084	0.0011901071050139933	0.0011581885236537914	0.0011901071050139933	0.0011901071050139933	0.0011901071050139933	0.0011901071050139933	0.0011901071050139933	0.0011901071050139933	0.0011901071050139933	0.0011901071050139933	0.0011901071050139933	0.0011901071050139933	0.0011901071050139933	0.0011901071050139933	0.0011901071050139933	0.0011901071050139933	0.0011901071050139933	0.0011901071050139933	0.0011901071050139933	0.0011901071050139933	0.0011901071050139933	0.0011901071050139933	0.0011901071050139933	0.0011688280507726745	0.0011901071050139933	0.0011901071050139933	0.0011872054157997525	0.0011726969697249956	0.0011581885236537914	0.0011436800775825873	0.0011291716315078304	0.0011262699422935896	0.0011262699422900369	0.0011262699422935896	0.0011262699422935896	0.0011262699422900369	0.0011262699422935896	0.0011262699422935896
0.9	0.1	20	-0.22793832733304242	-0.20957450352365115	-0.18711446177299607	-0.17084662480627344	-0.15084431382038233	-0.13293001003181715	-0.11501570624325197	-0.10555184686986863	-0.0924120308764742	-0.08317692133617882	-0.07432483477220586	-0.06366828440865646	-0.047731336735377994	-0.03844834932303698	-0.03197951683397804	-0.0290749259301748	-0.020424990381481933	-0.018126852523533188	-0.011572903817512525	-0.005407297851384385	-0.0008269814261545605	6.673885193819729e-05	-0.001529190216086107	-0.0033166307722716226	-0.0037528513841955657	-0.0023590733314549084	-0.001513230925400677	-0.0012100044024840884	-0.0011461672397636846	-0.0010184929143228771	-0.0010184929143228771	-0.0011142486584034828	-0.0015930273788065108	-0.0018909341381707634	-0.00280593347050484	-0.0027899741798229627	-0.0032953517180338565	-0.0029336077959492	-0.0036570956401114074	-0.002635701036581395	-0.0029016892145854456	-0.00344430509771243	-0.002167561843293697	-0.001529190216086107	-0.0015611087974498616	-0.0018483760296916785	-0.0017845388669712747
0.5	0.1	5	-0.0007525419374516673	-0.0007525419374516673	-0.0007631814645705504	-0.0007685012281335446	-0.0007525419374516673	-0.0007525419374516673	-0.0007525419374516673	-0.0007525419374516673	-0.0007525419374516673	-0.0007525419374516673	-0.0007525419374516673	-0.0007525419374516673	-0.0007525419374516673	-0.0007525419374516673	-0.0007525419374516673	-0.0007525419374516673	-0.0007525419374516673	-0.0007525419374516673	-0.0007525419374516673	-0.0007525419374516673	-0.0007525419374516673	-0.0007525419374516673	-0.0007525419374516673	-0.0007525419374516673	-0.0007525419374516673	-0.0007525419374516673	-0.0007525419374516673	-0.0007525419374516673	-0.0007525419374516673	-0.0006887047747312636	-0.0006887047747312636	-0.0006887047747312636	-0.0006887047747312636	-0.0006887047747312636	-0.0006887047747312636	-0.0006887047747312636	-0.0006887047747312636	-0.0006887047747312636	-0.0006887047747312636	-0.0006887047747312636	-0.0006248676120144125	-0.0006248676120144125	-0.0005610304492940088	-0.0005610304492940088	-0.0005610304492940088	-0.0004971932865736051	-0.0004971932865736051
0.7	0.2	10	-0.6217777951317576	-0.6137023940475577	-0.6012222287356135	-0.5889255952664914	-0.5745382947182587	-0.5578980743023321	-0.5396060673010012	-0.524872982121364	-0.5132865370875117	-0.4985880303710144	-0.48187865302880706	-0.46831325595060624	-0.44858757266983496	-0.4303620627130056	-0.41168969261712896	-0.39604958775049814	-0.3787497166531222	-0.3606199624403743	-0.3432934925251976	-0.32721716704664017	-0.3141677870337678	-0.2962721024176629	-0.28203641513089295	-0.26284270820612887	-0.24397882662209014	-0.22393927729127316	-0.20638937730657414	-0.19145148122987266	-0.17698172434645887	-0.16039470156613334	-0.14504186393174612	-0.12526032313359403	-0.11001654065218824	-0.09291882057009548	-0.07737447144754617	-0.06530924769328772	-0.06077680914010086	-0.052382222242296717	-0.04422702470469675	-0.04254065965615217	-0.0423597876951094	-0.0422321133696677	-0.0416682184322994	-0.041668218432298954	-0.041625660323818536	-0.04156182316109769	-0.041625660323818536
0.9	0.4	5	-0.9477500236871421	-0.9336366909622544	-0.9168634764573254	-0.9102563301157076	-0.8976165718969611	-0.8850193717866954	-0.8736576867632575	-0.8629529925394896	-0.8536753248907125	-0.8451105055589858	-0.8291831334601119	-0.8206927908182253	-0.8040951285107809	-0.7997116433372744	-0.7904765337969764	-0.7779218917951916	-0.7670855334233115	-0.7567705118803199	-0.7399068613948687	-0.7312994839546612	-0.7183724585036702	-0.7145635077946535	-0.7102544993109907	-0.7041367712169011	-0.6928269538881731	-0.6833790538054725	-0.6805702186457507	-0.6677176698846017	-0.6551311093014558	-0.647757917007187	-0.635316763294683	-0.6260532816820659	-0.6214286338938386	-0.6074128301675508	-0.5958476641879384	-0.5866019151205233	-0.5795798272212194	-0.5669400690024737	-0.5607086914141437	-0.5485070882668	-0.5363054851194562	-0.5266588193255561	-0.5208070794094688	-0.5039753475053796	-0.4920590771308033	-0.4813982709564062	-0.47397188102653676
0.9	0.8	20	-0.13849645653911047	-0.1380708754543054	-0.1339852970401676	-0.12938902132425945	-0.12704832535782629	-0.12211158477407302	-0.11853670366169844	-0.11687693743095551	-0.10556357359318902	-0.09651288252297441	-0.0963852081975336	-0.095257418322797	-0.09102288652897172	-0.08887370205070155	-0.08079830096650298	-0.07876615128655295	-0.07605307187091448	-0.07665952491676364	-0.07684394338684619	-0.07609917648843378	-0.07614882761499508	-0.0759573161268321	-0.07602115328955428	-0.07602115328955428	-0.07608499045227468	-0.07602115328955428	-0.07602695666798276	-0.07604146511405574	-0.07605597356012872	-0.0760704820062017	-0.07608499045227468	-0.07606371139803514	-0.07608499045227468	-0.07608499045227468	-0.07608499045227468	-0.07608499045227468	-0.07608499045227468	-0.07608499045227468	-0.07608499045227468	-0.07606903116159458	-0.07602115328955428	-0.07602115328955428	-0.07602115328955428	-0.07602115328955428	-0.07602115328955428	-0.07602115328955428	-0.07602115328955428
0.1	0.4	10	-0.0005958135187213998	-0.0004468601390410498	-0.0004468601390410498	-0.0004149415576826243	-0.00038302297632242244	-0.00038302297632242244	-0.00038302297632242244	-0.0003191858136020187	-0.0003191858136020187	-0.0003191858136020187	-0.0003191858136020187	-0.0003191858136020187	-0.0003191858136020187	-0.0003191858136020187	-0.0003191858136020187	-0.0002713079415617159	-0.00025534865088161496	-0.00028726723224181683	-0.00025534865088161496	-0.00025534865088161496	-0.00025534865088161496	-0.00025534865088161496	-0.00019151148816121122	-0.00019151148816121122	-0.00019151148816121122	-0.00019151148816121122	-0.00017023243392166876	-0.00019151148816121122	-0.00012767432544080748	-0.00012767432544080748	-0.00012767432544080748	-0.00012767432544080748	-0.00012767432544080748	-0.00012767432544080748	-0.00012767432544080748	-0.00012767432544080748	-0.00012767432544080748	-0.00012767432544080748	-0.00012767432544080748	-0.00012767432544080748	-6.383716272040374e-05	-6.383716272040374e-05	-6.383716272040374e-05	-6.383716272040374e-05	-6.383716272040374e-05	-6.383716272040374e-05	-6.383716272040374e-05
0.5	0.8	5	-8.952772820336463e-05	-8.952772820336463e-05	-8.952772820336463e-05	-2.5690565482960892e-05	-2.5690565482960892e-05	-8.952772820336463e-05	-2.5690565482960892e-05	-2.5690565482960892e-05	-8.952772820336463e-05	-2.5690565482960892e-05	-2.5690565482960892e-05	-2.5690565482960892e-05	-7.35684375232637e-05	-8.952772820336463e-05	3.8146597239219204e-05	-0.00011346666422262786	-0.0002172020536441721	-0.0002172020536441721	-0.0002172020536441721	-0.0002172020536441721	-0.0002172020536441721	-0.00028103921636457585	-0.0002172020536441721	-0.0002597601621250334	-0.00023316134432427305	-0.0002172020536441721	-0.0002172020536441721	-0.0002172020536441721	-0.0002172020536441721	-0.0002172020536441721	-0.0002172020536441721	-0.0002650799256844749	-0.0002650799256844749	-0.0002172020536441721	-0.0002172020536441721	-0.0002172020536441721	-0.0002172020536441721	-0.0002172020536441721	-0.0002172020536441721	-0.0002172020536441721	-0.0002172020536441721	-0.0002172020536441721	-0.00015336489092376837	-0.00015336489092376837	-0.00015336489092376837	-0.00015336489092376837	-0.00015336489092376837
0.7	0.1	5	0.00024181794791289235	0.00024181794791289235	0.00024181794791289235	0.00024181794791289235	0.00024181794791289235	0.00024181794791289235	0.00024181794791289235	0.00024181794791289235	0.0003056551106332961	0.0003056551106332961	0.0003056551106332961	0.0003056551106332961	0.0003056551106332961	0.0003056551106332961	0.0003056551106332961	0.00024181794791289235	0.0003056551106332961	0.0003056551106332961	0.0003056551106332961	0.0003056551106332961	0.0003056551106332961	0.0003056551106332961	0.0003056551106332961	0.0003056551106332961	0.0003056551106332961	0.0003056551106332961	0.0003056551106332961	0.0003056551106332961	0.0003056551106332961	0.0003056551106332961	0.0003056551106332961	0.0003056551106332961	0.0002737365292730942	0.0003056551106332961	0.0002577772385929933	0.0003056551106332961	0.0003056551106332961	0.0003056551106332961	0.0003056551106332961	0.0002630970021524348	-0.00016514396443234602	-0.0006173238670381664	-0.00015716431909318374	0.00011414362247386123	0.00016202149451238768	0.00011414362247386123	0.00011414362247386123
0.1	0.8	5	-0.00012767432543903112	-0.00017874405561535411	-0.00012767432543903112	-0.00014895337967857358	-0.00012767432543903112	-0.00012767432543903112	-0.00019151148815943486	-0.00012767432543903112	-0.00012767432543903112	-0.00012767432543903112	-0.00012767432543903112	-0.00012767432543903112	-0.00012767432543903112	-0.00012767432543903112	-0.00012767432543903112	-0.00012767432543903112	-0.00012767432543903112	-0.00012767432543903112	-0.00012767432543903112	-0.00012767432543903112	-0.00012767432543903112	-0.00012767432543903112	-0.00012767432543903112	-0.00012767432543903112	-0.00012767432543903112	-0.00012767432543903112	-0.00012767432543903112	-0.00012767432543903112	-0.00012767432543903112	-0.00012767432543903112	-0.00012767432543903112	-0.00012767432543903112	-0.00012767432543903112	-0.00012767432543903112	-0.00012767432543903112	-0.00012767432543903112	-0.00012767432543903112	-0.00012767432543903112	-0.00012767432543903112	-0.00012767432543903112	-0.00012767432543903112	-0.00012767432543903112	-0.00012767432543903112	-0.00012767432543903112	-0.00012767432543903112	-0.00012767432543903112	-0.00012767432543903112
0.5	0.8	20	0.0003058864047069676	0.0002633282962261063	0.0003058864047069676	0.0003058864047069676	0.0003058864047069676	0.0003058864047069676	0.0003058864047069676	0.0003058864047069676	0.0003058864047069676	0.0003058864047069676	0.0003058864047069676	0.0003058864047069676	0.0003058864047069676	0.0003058864047069676	0.0004335607301459987	0.0005452757649067053	0.0006676303267880712	0.000582514109828125	0.0005612350555885826	0.0005612350555885826	0.0005612350555885826	0.0005612350555885826	0.0005612350555885826	0.0005612350555885826	0.0005612350555885826	0.0005612350555885826	0.0005612350555885826	0.0005612350555885826	0.0005597842109814621	0.0005452757649084816	0.0005307673188355011	0.0005162588727625206	0.0005017504266895401	0.00024204924198656386	0.0004335607301459987	0.0003484445131860525	0.000369723567425595	7.181680806134239e-05	0.00024204924198301114	0.00024204924198301114	0.00024204924198301114	0.00024204924198301114	0.00024204924198301114	0.00024204924198301114	0.00024204924198301114	0.00024204924198301114	0.00024204924198301114
0.3	0.4	20	-0.00019151148816121122	-0.00019151148816121122	-0.00019151148816121122	-0.00019151148816121122	-0.00019151148816121122	-0.00019151148816121122	-0.00019151148816121122	-0.00019151148816121122	-0.00019151148816121122	-0.00019151148816121122	-0.00018280642051671236	-0.00015378952837252768	-0.00012767432544080748	-0.00012767432544080748	-0.00012767432544080748	-0.00012767432544080748	-0.00012767432544080748	-0.00012767432544080748	-0.00012767432544080748	-0.00012767432544080748	-0.00012767432544080748	-0.00012767432544080748	-0.00012767432544080748	-0.00012767432544080748	-0.00012767432544080748	-0.00012767432544080748	-0.00012767432544080748	-0.00012767432544080748	-0.00012767432544080748	-0.00012767432544080748	-0.00012767432544080748	-0.00012767432544080748	-0.00012767432544080748	-0.00012767432544080748	-0.00012767432544080748	-0.00012767432544080748	-0.00012767432544080748	-0.00012767432544080748	-0.00012767432544080748	-6.383716272040374e-05	-6.383716272040374e-05	-6.383716272040374e-05	-6.383716272040374e-05	-6.383716272040374e-05	-6.383716272040374e-05	-6.383716272040374e-05	-6.383716272040374e-05
0.9	0.8	5	0.000898072811914119	0.00091403210259422	0.00091403210259422	0.00091403210259422	0.00091403210259422	0.00091403210259422	0.00091403210259422	0.00091403210259422	0.00091403210259422	0.00091403210259422	0.00091403210259422	0.00091403210259422	0.00091403210259422	0.00091403210259422	0.00091403210259422	0.00091403210259422	0.00091403210259422	0.00091403210259422	0.00091403210259422	0.00091403210259422	0.00091403210259422	0.00091403210259422	0.00091403210259422	0.00091403210259422	0.00091403210259422	0.00091403210259422	0.00091403210259422	0.00091403210259422	0.0009778692653146237	0.0009459506839544218	0.0009778692653146237	0.0009778692653146237	0.0009565902110750812	0.0009778692653146237	0.0009778692653146237	0.0009459506839544218	0.0009778692653146237	0.0009778692653146237	0.0009778692653146237	0.0009778692653146237	0.0009778692653146237	0.0009778692653146237	0.0009778692653146237	0.0009778692653146237	0.0009778692653146237	0.0009778692653146237	0.0009778692653146237
0.9	0.1	5	0.00030032483371122964	0.00030032483371122964	0.00030032483371122964	0.00030032483371122964	0.00030032483371122964	0.00030032483371122964	0.00030032483371122964	0.00030032483371122964	0.00030032483371122964	0.00030032483371122964	0.00030032483371122964	0.00030032483371122964	0.00030032483371122964	0.0003155241581680457	0.00033072348262486173	0.00034592280708345413	0.0003611221315402702	0.0003641619964316334	0.0003641619964316334	0.0003641619964316334	0.0004279991591520371	0.0004279991591520371	0.0004279991591520371	0.0004279991591520371	0.0004279991591520371	0.0004279991591520371	0.0004279991591520371	0.0004279991591520371	0.0004279991591520371	0.0004279991591520371	0.0004279991591520371	0.0004279991591520371	0.0004279991591520371	0.0004279991591520371	0.0004279991591520371	0.0004279991591520371	0.0004279991591520371	0.0004279991591520371	0.0004279991591520371	0.0003801212871117343	0.0004279991591520371	0.00042001951381287483	0.0004279991591520371	0.0004279991591520371	0.0004279991591520371	0.0004279991591520371	0.0004279991591520371
0.5	0.2	20	-0.00017693996188583583	-0.00017693996188583583	-0.00017693996188583583	-0.0002407771246044632	-0.0002407771246044632	-0.0002407771246044632	-0.0002407771246044632	-0.000288654996644766	-0.00017693996188405947	-0.0002780154695276593	-4.9265636441475635e-05	-0.00017693996188405947	-0.0002407771246044632	-0.0002407771246044632	-0.00022481783392436228	-0.00030461428732486695	-0.0002407771246044632	-0.0002407771246044632	-0.0002407771246044632	-0.0002407771246044632	-0.0002407771246044632	-0.0002407771246044632	-0.0002407771246044632	-0.0002407771246044632	-0.0002407771246044632	-0.0002407771246044632	-0.0002407771246044632	-0.0002407771246044632	-0.0002407771246044632	-0.00017693996188405947	-0.00017693996188405947	-0.00017693996188405947	-0.00017693996188405947	-0.00017693996188405947	-0.00017693996188405947	-0.00017693996188405947	-0.00017693996188405947	-0.00017693996188405947	-0.00017693996188405947	-0.00017693996188405947	-0.00017693996188405947	-0.00017693996188405947	-0.00017693996188405947	-0.00017693996188405947	-0.00017693996188405947	-0.0002407771246044632	-4.926563644325199e-05
0.1	0.1	20	-0.00010020949961386805	-0.00010020949961386805	-0.00010020949961386805	-0.00010020949961386805	-0.00010020949961386805	-0.00010020949961386805	-0.00010020949961386805	-0.00010020949961386805	-0.00010020949961386805	-0.00010020949961386805	-3.637233689346431e-05	-3.637233689346431e-05	-3.637233689346431e-05	-3.637233689346431e-05	-3.637233689346431e-05	-3.637233689346431e-05	-3.637233689346431e-05	-3.637233689346431e-05	-3.637233689346431e-05	-0.00016404666233604814	-0.000653464909861512	-0.0003555581504990357	-0.000291720987778632	-0.000291720987778632	-0.000291720987778632	-0.000291720987778632	-0.000291720987778632	-0.000291720987778632	-0.000291720987778632	-0.000291720987778632	-0.00022788382505822824	-0.00022788382505822824	-0.00022788382505822824	-0.00022788382505822824	-0.00022788382505822824	-0.00022788382505822824	-0.00022788382505822824	-0.00022788382505822824	-0.00022788382505822824	-0.00022788382505822824	-0.00022788382505822824	-0.00022788382505822824	-0.00022788382505822824	-0.00022788382505822824	-0.00022788382505822824	-0.00022788382505822824	-0.00022788382505822824
0.9	0.1	10	8.604139323153959e-05	3.816352119123678e-05	3.816352119123678e-05	3.816352119123678e-05	3.816352119123678e-05	3.816352119123678e-05	3.816352119123678e-05	3.816352119123678e-05	3.816352119123678e-05	3.816352119123678e-05	3.816352119123678e-05	3.816352119123678e-05	3.816352119123678e-05	3.816352119123678e-05	7.008210255143865e-05	0.00010200068391164052	0.00010200068391164052	0.00010200068391164052	5.412281187133772e-05	0.00010200068391164052	0.00010200068391164052	3.816352119123678e-05	3.816352119123678e-05	3.816352119123678e-05	3.816352119123678e-05	3.816352119123678e-05	3.816352119123678e-05	3.816352119123678e-05	3.816352119123678e-05	3.816352119123678e-05	5.944257543077924e-05	0.00010200068391164052	0.00010200068391164052	0.00010200068391164052	5.412281187133772e-05	0.00010200068391164052	5.412281187133772e-05	3.816352119123678e-05	3.816352119123678e-05	0.00010200068391164052	3.816352119123678e-05	0.00010200068391164052	9.402103857070188e-05	0.00010200068391164052	7.008210255143865e-05	0.00010200068391164052	0.00010200068391164052
0.1	0.4	5	0.0	0.0	0.0	0.0	0.0	0.0	0.0	0.0	0.0	0.0	0.0	0.0	-6.383716272040374e-05	-2.127905423954246e-05	-5.5325541024942027e-05	-6.383716272040374e-05	-6.383716272040374e-05	-6.383716272040374e-05	-6.383716272040374e-05	-6.383716272040374e-05	-6.383716272040374e-05	-6.383716272040374e-05	-6.383716272040374e-05	-6.383716272040374e-05	-6.383716272040374e-05	-6.383716272040374e-05	-6.383716272040374e-05	-6.383716272040374e-05	-6.383716272040374e-05	-6.383716272040374e-05	-6.383716272040374e-05	-6.383716272040374e-05	-6.383716272040374e-05	-6.383716272040374e-05	-6.383716272040374e-05	-6.383716272040374e-05	-4.7877872040302805e-05	-6.383716272040374e-05	0.0	-6.383716272040374e-05	-6.383716272040374e-05	-6.383716272040374e-05	-6.383716272040374e-05	-6.383716272040374e-05	-3.191858136020187e-05	0.0	-4.7877872040302805e-05
0.1	0.1	10	-0.0004084127569488061	-0.0004084127569488061	-0.0004084127569488061	-0.0004084127569488061	-0.0004084127569488061	-0.0004084127569488061	-0.0004084127569488061	-0.0004084127569488061	-0.0004084127569488061	-0.0004084127569488061	-0.0004084127569488061	-0.0004084127569488061	-0.0003764941755886042	-0.00034457559422840234	-0.00034457559422840234	-0.00034457559422840234	-0.00034457559422840234	-0.00034457559422840234	-0.00034457559422840234	-0.00034457559422840234	-0.00034457559422840234	-0.00034457559422840234	-0.00034457559422840234	-0.00034457559422840234	-0.00034457559422840234	-0.00034457559422840234	-0.00036053488490850327	-0.0004084127569488061	-0.0004084127569488061	-0.0004084127569488061	-0.0004084127569488061	-0.0004084127569488061	-0.0004084127569488061	-0.0004084127569488061	-0.0004084127569488061	-0.0004084127569488061	-0.0004084127569488061	-0.0003587616303875052	-0.00034457559422840234	-0.00034457559422840234	-0.00034457559422840234	-0.00034457559422840234	-0.00034457559422840234	-0.00034457559422840234	-0.0002807384315079986	-0.00031265701286820047	-0.0002807384315079986
0.1	0.1	5	0.0	0.0	0.0	0.0	0.0	0.0	0.0	0.0	0.0	6.383716272040374e-05	0.0	0.0	6.383716272040374e-05	3.191858136020187e-05	0.0	0.0	0.0	0.0	0.0	0.0	0.0	0.0	0.0	0.0	0.0	0.0	0.0	0.0	0.0	0.0	6.383716272040374e-05	-0.00019151148816298758	-4.7877872040302805e-05	-6.383716272040374e-05	-0.00012767432544080748	-0.00012767432544080748	-0.00012767432544080748	-0.00012767432544080748	-0.00012767432544080748	-0.00012767432544080748	-0.00012767432544080748	-0.00012767432544080748	-0.00012767432544080748	-0.00012767432544080748	-0.00012767432544080748	-0.00012767432544080748	-0.00012767432544080748
0.7	0.8	5	0.0004728403796931957	0.0004728403796931957	0.0004728403796931957	0.0004728403796931957	0.00045688108901309477	0.00040900321697279196	0.00040900321697279196	0.00018557314744782616	0.0001536545660876243	8.981740336722055e-05	2.598024064681681e-05	2.598024064681681e-05	2.598024064681681e-05	2.598024064681681e-05	2.598024064681681e-05	2.598024064681681e-05	2.598024064681681e-05	2.598024064681681e-05	2.598024064681681e-05	2.598024064681681e-05	2.598024064681681e-05	2.598024064681681e-05	2.598024064681681e-05	2.598024064681681e-05	2.598024064681681e-05	2.598024064681681e-05	2.598024064681681e-05	2.598024064681681e-05	2.598024064681681e-05	8.981740336722055e-05	4.1939531326917745e-05	2.598024064681681e-05	4.1939531326917745e-05	-0.00022936841023479815	-0.0004208798983995621	-0.00035704273567915834	-0.00038257760076731984	-0.00040811246585548133	-0.0004208798983995621	-0.00035704273567915834	-0.00035704273567915834	-0.00035704273567915834	-0.00035704273567915834	-0.0002932055729587546	-0.0003530529130095772	-0.00039960084415824326	-0.00035704273567915834
0.5	0.4	10	0.0009145367441991681	0.0009145367441991681	0.0009624146162394709	0.0009783739069195718	0.0009783739069195718	0.0009145367441991681	0.0009783739069195718	0.0009570948526800294	0.0009783739069195718	0.0009783739069195718	0.0009783739069195718	0.0008506995814787643	0.0009783739069213482	0.0009464553255611463	0.0009145367442009444	0.0009145367442009444	0.0009145367442009444	0.0009145367442009444	0.0009145367442009444	0.0009145367442009444	0.0009145367442009444	0.0009145367442009444	0.0009145367442009444	0.0009145367442009444	0.0009145367442009444	0.0009145367442009444	0.0009145367442009444	0.0009145367442009444	0.0009145367442009444	0.0009145367442009444	0.0009145367442009444	0.0009145367442009444	0.0009145367442009444	0.0009145367442009444	0.0009145367442009444	0.0009145367442009444	0.0009145367442009444	0.0009145367442009444	0.0009145367442009444	0.0009145367442009444	0.0009145367442009444	0.0009145367442009444	0.0009145367442009444	0.0009145367442009444	0.0009145367442009444	0.0009145367442009444	0.0009145367442009444
0.7	0.1	20	-0.00012767432544080748	-0.00012767432544080748	-0.00012767432544080748	-0.00012767432544080748	-0.00012767432544080748	-0.00012767432544080748	-0.00012767432544080748	-0.00012767432544080748	-0.00010824562374267543	-8.049033560375563e-05	-6.383716272040374e-05	-6.383716272040374e-05	-6.383716272040374e-05	-6.383716272040374e-05	-6.383716272040374e-05	-6.383716272040374e-05	-6.383716272040374e-05	-6.383716272040374e-05	-6.383716272040374e-05	-6.383716272040374e-05	-6.383716272040374e-05	-6.383716272040374e-05	-6.383716272040374e-05	-6.383716272040374e-05	-6.383716272040374e-05	-6.383716272040374e-05	-6.383716272040374e-05	-6.383716272040374e-05	-6.383716272040374e-05	-6.383716272040374e-05	-6.383716272040374e-05	-6.383716272040374e-05	-6.383716272040374e-05	0.0	0.0	0.0	0.0	0.0	-4.255810848086128e-05	0.0	-6.383716272040374e-05	-6.383716272040374e-05	-6.383716272040374e-05	-6.383716272040374e-05	-6.383716272040374e-05	-6.383716272040374e-05	-6.383716272040374e-05
0.7	0.2	20	-0.00025534865088161496	-0.00025534865088161496	-0.00025534865088161496	-0.00025534865088161496	-0.00025534865088161496	-0.00025534865088161496	-0.00025534865088161496	-0.00025534865088161496	-0.00019151148816121122	-0.00019151148816121122	-0.00019151148816121122	-0.00019151148816121122	-0.00019151148816121122	-0.00019151148816121122	-0.00019151148816121122	-0.00019151148816121122	-0.00019151148816121122	-0.00019151148816121122	-0.00019151148816121122	-0.00019151148816121122	-0.00019151148816121122	-0.00019151148816121122	-0.00019151148816121122	-0.00019151148816121122	-0.00019151148816121122	-0.00019151148816121122	-0.00019151148816121122	-0.00019151148816121122	-0.00019151148816121122	-0.00019151148816121122	-0.00019151148816121122	-0.00012767432544080748	-0.00012767432544080748	-0.00012767432544080748	-0.00012767432544080748	-0.00012767432544080748	-0.00012767432544080748	-0.00012767432544080748	-0.00012767432544080748	-0.00012767432544080748	-8.51162169599462e-05	-6.383716272040374e-05	-6.383716272040374e-05	-6.383716272040374e-05	-6.383716272040374e-05	-6.383716272040374e-05	-6.383716272040374e-05
0.3	0.4	10	-0.00012767432544080748	-0.00012767432544080748	-0.00012767432544080748	-0.00012767432544080748	-0.00012767432544080748	-0.00012767432544080748	-0.00012767432544080748	-0.00012767432544080748	-0.00012767432544080748	-0.00012767432544080748	-6.383716272040374e-05	-6.383716272040374e-05	-6.383716272040374e-05	-6.383716272040374e-05	-6.383716272040374e-05	-6.383716272040374e-05	-6.383716272040374e-05	-6.383716272040374e-05	-6.383716272040374e-05	-6.383716272040374e-05	-6.383716272040374e-05	-6.383716272040374e-05	-6.383716272040374e-05	-6.383716272040374e-05	-6.383716272040374e-05	-6.383716272040374e-05	-6.383716272040374e-05	-6.383716272040374e-05	-6.383716272040374e-05	-6.383716272040374e-05	-6.383716272040374e-05	-6.383716272040374e-05	-6.383716272040374e-05	-6.383716272040374e-05	-6.383716272040374e-05	-6.383716272040374e-05	-6.383716272040374e-05	-6.383716272040374e-05	-6.383716272040374e-05	-6.383716272040374e-05	-6.383716272040374e-05	-6.383716272040374e-05	0.0	0.0	0.0	0.0	0.0
0.5	0.4	5	0.0005630437751964479	0.0005630437751964479	0.0005630437751964479	0.0005630437751964479	0.0005630437751964479	0.0005630437751964479	0.0005630437751964479	0.0005630437751964479	0.0005630437751964479	0.0005630437751964479	0.0005630437751964479	0.0005630437751964479	0.0005630437751964479	0.0005630437751964479	0.0005630437751964479	0.0005630437751964479	0.0005630437751964479	0.0005630437751964479	0.0005630437751964479	0.000547084484516347	0.000531125193836246	0.0005630437751964479	0.0005204856667155866	0.0005630437751964479	0.0004992066124760441	0.0005630437751964479	0.0004992066124760441	0.0004992066124760441	0.0004992066124760441	0.0004992066124760441	0.0004992066124760441	0.0004992066124760441	0.0004992066124760441	0.0004992066124760441	0.0004992066124760441	0.0004992066124760441	0.0004353694497556404	0.0004353694497556404	0.0004353694497556404	0.0004353694497556404	0.0004353694497556404	0.0004353694497556404	0.0004353694497556404	0.0004353694497556404	0.0004140903955143216	0.00011618363615184535	-2.7449979969063065e-05
0.1	0.4	20	-6.383716272040374e-05	-6.383716272040374e-05	-6.383716272040374e-05	-6.383716272040374e-05	-6.383716272040374e-05	-6.383716272040374e-05	-6.383716272040374e-05	-6.383716272040374e-05	-6.383716272040374e-05	-3.191858136020187e-05	0.0	0.0	0.0	0.0	0.0	0.0	0.0	0.0	0.0	0.0	0.0	0.0	0.0	0.0	0.0	0.0	0.0	0.0	6.383716272040374e-05	6.383716272040374e-05	6.383716272040374e-05	6.383716272040374e-05	6.383716272040374e-05	6.383716272040374e-05	6.383716272040374e-05	6.383716272040374e-05	6.383716272040374e-05	6.383716272040374e-05	6.383716272040374e-05	6.383716272040374e-05	4.7877872040302805e-05	0.0	0.0	0.0	0.0	0.0	0.0
0.9	0.2	20	-3.552713678800501e-15	-0.0002872672322471459	6.383716271862738e-05	-0.00034046486784511387	-0.0002553486508833913	-0.0002553486508833913	-0.0002553486508833913	-0.0002553486508833913	-0.0002553486508833913	-0.0002553486508833913	-0.0002553486508833913	-0.0002553486508833913	-0.0002553486508833913	-0.0002553486508833913	-4.255810848086128e-05	0.0	0.0	0.0	0.0	0.0	0.0	0.0	2.127905423954246e-05	6.383716272040374e-05	6.383716272040374e-05	6.383716272040374e-05	6.383716272040374e-05	6.383716272040374e-05	6.383716272040374e-05	6.383716272040374e-05	6.383716272040374e-05	6.383716272040374e-05	6.383716272040374e-05	6.383716272040374e-05	6.383716272040374e-05	6.383716272040374e-05	6.383716272040374e-05	6.383716272040374e-05	6.383716272040374e-05	6.383716272040374e-05	6.383716272040374e-05	6.383716272040374e-05	6.383716272040374e-05	6.383716272040374e-05	6.383716272040374e-05	6.383716272040374e-05	6.383716272040374e-05
0.3	0.8	5	-0.02302001686224564	-0.0235626327453744	-0.023498795582653997	-0.024226539237670153	-0.02418504508190189	-0.024073330047141184	-0.024073330047141184	-0.024073330047141184	-0.024073330047141184	-0.02420100437258199	-0.02420100437258199	-0.025733096277884115	-0.02720135102046406	-0.02625656101219498	-0.026541700339016927	-0.02324344693176883	-0.022817865846961993	-0.01768961377504752	-0.013013541605735313	-0.009390782621322202	-0.0049677792042288615	-0.000942998087918312	-0.0029687640515980718	-0.00023014977086788235	0.0017966801455227	0.0022914181566093816	0.001831790585018922	0.0016051686573597124	0.0015892093666796114	0.001512604771415127	0.00069548908858863	-0.0008046842353532924	-0.00013439402678194767	-0.00045357984038574273	-0.00030994622426305796	-0.00045357984038574273	-0.00038974267766356263	-0.00038974267766356263	-0.00038974267766356263	-0.00038974267766356263	-0.0003897426776617863	-0.0003897426776617863	-0.00038974267766356263	-0.0003897426776617863	-0.0003897426776617863	-0.00038974267766356263	-0.00038974267766356263
0.9	0.8	10	-0.00012767432543903112	-0.00012767432543903112	-0.00012767432543903112	-0.00012767432543903112	-6.383716271862738e-05	-0.00012767432543903112	-6.383716271862738e-05	-6.383716271862738e-05	-0.0001063952711977123	-0.00012767432543903112	-6.383716271862738e-05	-6.383716271862738e-05	-6.383716271862738e-05	-6.383716271862738e-05	-6.383716271862738e-05	-6.383716271862738e-05	-6.383716271862738e-05	-6.383716271862738e-05	-6.383716271862738e-05	-6.383716271862738e-05	-6.383716271862738e-05	-6.383716271862738e-05	-6.383716271862738e-05	-6.383716271862738e-05	-6.383716271862738e-05	-6.383716271862738e-05	-6.383716271862738e-05	-6.383716271862738e-05	-6.383716271862738e-05	-6.383716271862738e-05	-1.2767432542304391e-05	-1.2767432542304391e-05	-6.383716271862738e-05	-6.383716271862738e-05	-6.383716271862738e-05	-6.383716271862738e-05	-6.383716271862738e-05	-6.383716271862738e-05	-6.383716271862738e-05	-6.383716271862738e-05	-4.787787203852645e-05	-6.383716271862738e-05	-2.1279054237766104e-05	1.7763568394002505e-15	1.7763568394002505e-15	-6.383716271862738e-05	-6.383716271862738e-05
0.1	0.2	5	-0.0001487633881254169	-0.0001487633881254169	-8.492622540501316e-05	-8.492622540501316e-05	-8.492622540501316e-05	-8.492622540501316e-05	-8.492622540501316e-05	-8.492622540501316e-05	-8.492622540501316e-05	-8.492622540501316e-05	-8.492622540501316e-05	-8.492622540501316e-05	-8.492622540501316e-05	-8.492622540501316e-05	-8.492622540501316e-05	-8.492622540501316e-05	-8.492622540501316e-05	-6.36471711654707e-05	-8.492622540501316e-05	-2.1089062684609416e-05	-2.1089062684609416e-05	-2.1089062684609416e-05	-2.1089062684609416e-05	-2.1089062684609416e-05	-2.1089062684609416e-05	-2.1089062684609416e-05	-2.1089062684609416e-05	-2.1089062684609416e-05	-2.1089062684609416e-05	-2.1089062684609416e-05	-2.1089062684609416e-05	-2.1089062684609416e-05	-2.1089062684609416e-05	-2.1089062684609416e-05	-2.1089062684609416e-05	-2.1089062684609416e-05	-2.1089062684609416e-05	-2.1089062684609416e-05	4.274810003579432e-05	4.274810003579432e-05	2.9980667491713575e-05	-2.1089062684609416e-05	4.274810003579432e-05	4.274810003579432e-05	4.274810003579432e-05	-8.321630140528669e-06	-2.1089062684609416e-05
0.7	0.8	10	0.0	0.0	0.0	0.0	0.0	0.0	0.0	0.0	0.0	0.0	0.0	0.0	0.0	0.0	0.0	0.0	0.0	0.0	0.0	0.0	0.0	0.0	0.0	0.0	0.0	0.0	0.0	0.0	0.0	0.0	0.0	0.0	0.0	0.0	0.0	0.0	0.0	0.0	0.0	0.0	0.0	0.0	0.0	0.0	0.0	0.0	0.0
0.5	0.2	5	-0.00010237301094662143	-0.00010237301094662143	-0.00010237301094662143	-0.00010237301094662143	-0.00010237301094662143	-0.00010237301094662143	-0.00010237301094662143	-0.00010237301094662143	-0.00010237301094662143	-0.00010237301094662143	-0.00010237301094662143	-0.00010237301094662143	-0.00010237301094662143	-0.00010237301094662143	-9.132427124569631e-05	-7.904789379864496e-05	-6.677151635336998e-05	-5.449513890631863e-05	-4.2218761459267284e-05	-3.8535848226217695e-05	-3.8535848226217695e-05	-3.8535848226217695e-05	-3.8535848226217695e-05	-3.8535848226217695e-05	-3.8535848226217695e-05	-3.8535848226217695e-05	-3.8535848226217695e-05	-3.8535848226217695e-05	-3.8535848226217695e-05	-3.8535848226217695e-05	-3.8535848226217695e-05	9.34202381408511e-06	2.5301314494186045e-05	2.5301314494186045e-05	2.5301314494186045e-05	2.5301314494186045e-05	2.5301314494186045e-05	2.5301314494186045e-05	2.5301314494186045e-05	2.5301314494186045e-05	2.5301314494186045e-05	2.5301314494186045e-05	2.5301314494186045e-05	2.5301314494186045e-05	2.5301314494186045e-05	2.5301314494186045e-05	2.5301314494186045e-05
0.9	0.4	20	-0.0001107650769789359	-4.160815069909063e-05	-0.00015332318545979717	-0.00015332318545979717	-0.00015332318545979717	-0.00015332318545979717	-0.00015332318545979717	-0.00015332318545979717	-0.00015332318545979717	-0.00015332318545979717	-0.00015332318545979717	-0.00015332318545979717	-0.00015332318545979717	-0.00015332318545979717	-0.00013736389477969624	-8.948602273939343e-05	-8.948602273939343e-05	-8.948602273939343e-05	-8.948602273939343e-05	-8.948602273939343e-05	-8.948602273939343e-05	-8.948602273939343e-05	-8.948602273939343e-05	-8.948602273939343e-05	-8.948602273939343e-05	-8.948602273939343e-05	-8.948602273939343e-05	-2.5648860018989694e-05	-2.5648860018989694e-05	-2.5648860018989694e-05	-2.5648860018989694e-05	-9.68956933888876e-06	3.8188302701414045e-05	3.8188302701414045e-05	3.8188302701414045e-05	3.8188302701414045e-05	3.8188302701414045e-05	3.8188302701414045e-05	3.8188302701414045e-05	3.8188302701414045e-05	-8.948602273939343e-05	-0.0004299508905845073	-0.000280997510902381	-0.000280997510902381	-0.000280997510902381	-0.000280997510902381	-0.000280997510902381
0.7	0.4	5	-0.00036351717660387806	-0.00037628460914618245	-0.0004911915020446855	-0.0005975867732441742	-0.0005550286647633129	-0.0005550286647633129	-0.0004911915020446855	-0.0005550286647633129	-0.0005550286647633129	-0.0005550286647633129	-0.0006571681251159589	-0.0007146215715643223	-0.0006507844088421422	-0.0006827029902041204	-0.0011040282641641141	-0.0014168303614958688	-0.0012572374546930831	-0.0010976445478902974	-0.0009380516410892881	-0.0009380516410892881	-0.0008742144783688843	-0.0008103773156484806	-0.0007465401529280769	-0.0007465401529280769	-0.0006827029902076731	-0.0006827029902076731	-0.0006827029902076731	-0.0006188658274872694	-0.0006188658274872694	-0.0006188658274872694	-0.0005550286647668656	-0.0005550286647668656	0.00029879338662475163	-0.00042735433932605815	-0.00036351717660387806	-0.00036351717660387806	-0.0003635171766021017	-0.00025002888732217343	-0.00010816852572048674	-0.00010816852572048674	-0.00010816852572048674	-0.00010816852572048674	-0.00010816852572048674	-0.00010816852572048674	-0.00010816852572048674	-0.00010816852572048674	-0.00010816852572048674
0.3	0.1	5	-0.00012140460410137166	-5.756744138096792e-05	-5.756744138096792e-05	-0.00010544531342127073	-5.756744138096792e-05	-0.00012140460410137166	-5.756744138096792e-05	-0.00012140460410137166	-0.00012140460410137166	-0.00012140460410137166	-0.00012140460410137166	-0.00012140460410137166	-0.00012140460410137166	-0.00012140460410137166	-0.00010863717155729091	-0.00012140460410137166	-5.756744138096792e-05	-0.00012140460410137166	-0.00012140460410137166	-0.00012140460410137166	-0.00012140460410137166	-0.00012140460410137166	-0.00012140460410137166	-0.00012140460410137166	-0.00012140460410137166	-0.00012140460410137166	-8.948602274116979e-05	-0.00012140460410137166	-0.00012140460410137166	-0.00010544531342127073	-0.00012140460410137166	-5.756744138096792e-05	-0.00012140460410137166	-0.00012140460410137166	-0.00012140460410137166	-0.00012140460410137166	-5.756744138096792e-05	-5.756744138096792e-05	-5.756744138096792e-05	-5.756744138096792e-05	-5.756744138096792e-05	-5.756744138096792e-05	-5.756744138096792e-05	-5.756744138096792e-05	-5.756744138096792e-05	-2.564886002076605e-05	-4.1608150700866986e-05
0.1	0.2	10	-0.0003733334069782046	-0.0003094962442595772	-0.0003094962442613536	-0.0003094962442595772	-0.0003094962442595772	-0.0003094962442595772	-0.0003094962442595772	-0.0003094962442595772	-0.0003094962442595772	-0.0003094962442595772	-0.0003094962442595772	-0.0003094962442595772	-0.0003094962442595772	-0.0003094962442595772	-0.0003094962442613536	-0.0003094962442595772	-0.0003094962442595772	-0.0003094962442595772	-0.0003094962442595772	-0.0003094962442595772	-0.0003094962442595772	-0.0002456590815391735	-0.0002456590815391735	-0.00024565908153739713	-0.0002456590815391735	-0.0002456590815391735	-0.0002456590815391735	-0.0002456590815391735	-0.0002456590815391735	-0.0002456590815391735	-0.00024565908153739713	-0.0002456590815391735	-0.00023289164899509274	-0.00018182191881876975	-0.00018182191881876975	-0.00018182191881876975	-0.00018182191881876975	-0.000117984756098366	-0.000117984756098366	-0.000117984756098366	-0.00011798475609658965	-0.000117984756098366	-0.00011798475609658965	-0.000117984756098366	-0.00011798475609658965	-0.00011798475609658965	-0.000117984756098366
0.5	0.1	20	-0.00025534865088516767	-0.00025534865088516767	-0.00025534865088516767	-0.00025534865088516767	-0.00025534865088516767	-0.00025534865088516767	-0.00025534865088516767	-0.00025534865088516767	-0.00025534865088516767	-0.00025534865088516767	-0.00025534865088516767	-0.00025534865088516767	-0.00019151148816476393	-0.00019151148816476393	-0.00019151148816476393	-0.0001276743254443602	-0.0001276743254443602	-0.0001276743254443602	-0.0001276743254443602	-0.0001276743254443602	-0.0001276743254443602	-0.0001276743254443602	-0.0001276743254443602	-0.0001276743254443602	-0.0001276743254443602	-0.0001276743254443602	-0.0001276743254443602	-0.0001276743254443602	-0.0001276743254443602	-0.0001276743254443602	-0.0001276743254443602	-0.0001276743254443602	-0.0001276743254443602	-0.0001276743254443602	-0.0001276743254443602	-0.0001276743254443602	-0.0001276743254443602	-0.0001276743254443602	-0.0001276743254443602	-0.0001276743254443602	-0.0001276743254443602	-0.0001276743254443602	-0.0001276743254443602	-6.383716272395645e-05	-6.383716272395645e-05	-2.9790675938556888e-05	1.2767432542304391e-05
0.9	0.2	5	-6.383716271685103e-05	-6.383716271685103e-05	-6.383716271685103e-05	-6.383716271685103e-05	-6.383716271685103e-05	-6.383716271685103e-05	-6.383716271685103e-05	-6.383716271685103e-05	-6.383716271685103e-05	-6.383716271685103e-05	-6.383716271685103e-05	-6.383716271685103e-05	-6.383716271685103e-05	-6.383716271685103e-05	-6.383716271685103e-05	-6.383716271685103e-05	-6.383716271685103e-05	-6.383716271685103e-05	-6.383716271685103e-05	-6.383716271685103e-05	-6.383716271685103e-05	-6.383716271685103e-05	-0.0005106973017632299	-0.0002553486508798386	-0.0002553486508798386	-0.00025534865087806224	-0.00025534865087806224	-0.0002553486508798386	-0.0002553486508798386	-0.0002553486508798386	-0.0002553486508798386	-0.0002553486508798386	-0.00025534865087806224	-0.0002553486508798386	-0.0002553486508798386	-0.00019151148815943486	-0.00019151148815943486	-0.00019151148815943486	-0.00019151148815943486	-0.00019151148815943486	-0.00019151148815943486	-0.00012767432543903112	-0.00012767432543903112	-0.00012767432543903112	-0.00012767432543725477	-0.00012767432543725477	-0.00012767432543903112
0.3	0.1	20	-1.7763568394002505e-15	-6.38371627221801e-05	-4.787787204207916e-05	-1.7763568394002505e-15	-3.552713678800501e-15	-1.7763568394002505e-15	-1.7763568394002505e-15	-1.7763568394002505e-15	-1.7763568394002505e-15	-1.7763568394002505e-15	-3.552713678800501e-15	6.383716271862738e-05	6.383716271862738e-05	6.383716271862738e-05	6.383716271862738e-05	9.575574407882925e-05	0.00012767432543903112	0.00012767432543903112	0.00012767432543903112	0.00019151148815943486	0.00019151148815943486	0.0002553486508798386	0.00019151148815943486	0.00019151148815943486	0.00019151148815943486	0.00019151148815943486	0.00019151148815943486	0.00019151148815943486	0.00019151148815943486	0.00019151148815943486	0.00019151148815943486	0.00012767432543725477	0.00014363361611913206	0.00014363361611913206	0.00019151148816121122	0.00019151148815943486	0.00019151148816121122	9.930225311904906e-05	7.093018078663249e-06	-8.511621696349891e-05	0.00019151148815943486	0.00019151148815943486	0.00012767432543903112	6.383716271862738e-05	6.383716271862738e-05	6.383716271862738e-05	6.383716271862738e-05
0.3	0.1	10	-0.0002553486508798386	-0.0002553486508798386	-0.0002553486508798386	-0.0002553486508798386	-0.0002553486508798386	-0.0002553486508798386	-0.0002553486508798386	-0.0002553486508798386	-0.0002553486508798386	-0.0002553486508798386	-0.0002553486508798386	-0.00022343006951963673	-0.00019151148815943486	-0.00019151148815943486	-0.00019151148815943486	-0.00019151148816121122	-0.00012767432543903112	-0.00019151148815943486	-0.00012767432543725477	-0.00019151148815943486	-0.00019151148815943486	-0.00019151148815943486	-0.00012767432543725477	-0.00019151148815943486	-0.00012767432543725477	-0.00014044175798311187	-0.00012767432543903112	-0.00012767432543903112	-0.00012767432543903112	-0.00014044175798311187	-0.0001702324339198924	-0.00012767432543725477	-0.00014895337967679723	-0.00012767432543903112	-0.000159592906799233	-0.00012767432543903112	-0.00015320919052719262	-0.00019151148815943486	-0.00019151148815943486	-0.00019151148815943486	-0.00019151148815943486	-0.00019151148815943486	-0.00019151148815943486	-0.00019151148816121122	-0.00019151148815943486	-0.00019151148816121122	-0.00019151148815943486
0.5	0.1	5	-0.00031918581360024234	-0.00031918581360024234	-0.00031918581360024234	-0.0003191858136020187	-0.00031918581360024234	-0.00031918581360024234	-0.00031918581360024234	-0.00031918581360024234	-0.00031918581360024234	-0.00031918581360024234	-0.00031918581360024234	-0.0003191858136020187	-0.00031918581360024234	-0.00031918581360024234	-0.00031918581360024234	-0.00019151148816121122	-0.00019151148816121122	-0.00019151148816121122	-0.00019151148816121122	-0.00019151148816121122	-0.00019151148816121122	-0.00019151148816121122	-0.00019151148816121122	-0.00019151148816121122	-0.00019151148816121122	-0.00025534865088161496	-0.00025534865088161496	-0.00025534865088161496	-0.00025534865088161496	-0.00031918581360024234	-0.0003191858136020187	-0.00031918581360024234	-0.0003191858136020187	-0.00031918581360024234	-0.00031918581360024234	-0.00031918581360024234	-0.00031918581360024234	-0.0003191858136020187	-0.00032400371267371497	-0.00033604846035650837	-0.00034809320803930177	-0.00036013795572209517	-0.00037218270340666493	-0.0003830229763206461	-0.0004468601390428262	-0.0004468601390410498	-0.0004468601390428262
0.3	0.2	10	0.00029376916549139764	0.0003576063282118014	0.00029376916549139764	0.0003576063282118014	0.00029376916549139764	0.00029376916549139764	0.00029376916549139764	0.00029376916549139764	0.00029376916549139764	0.00029376916549139764	0.00029376916549139764	0.00029376916549139764	0.00029376916549139764	0.0003576063282118014	0.0003576063282118014	0.0003576063282118014	0.0003576063282118014	0.0003576063282118014	0.0003576063282118014	0.0003576063282118014	0.0003576063282118014	0.0003576063282118014	0.00029376916549139764	0.00029376916549139764	0.00014481578580927135	0.00016609484005059016	0.00010225767733018643	0.00010225767733018643	0.00010225767733018643	0.00010225767733018643	-0.00020628860915472558	-0.0001530909735532049	-0.00017862583864136639	-0.00021692813627360863	-0.00021692813627360863	-0.00019139327118544713	-0.0001530909735532049	-0.0001530909735532049	-0.0001530909735532049	-0.0001530909735532049	-0.0003172436776939236	-0.0004996355711810452	-0.0006637882753217639	-0.0007020905729540061	-0.0006382534102336024	-0.0005999511126013601	-0.0005999511126013601
0.7	0.4	20	6.383716272040374e-05	6.383716272040374e-05	6.383716272040374e-05	6.383716272040374e-05	6.383716272040374e-05	6.383716272040374e-05	6.383716272040374e-05	6.383716272040374e-05	6.383716272040374e-05	6.383716272040374e-05	6.383716272040374e-05	6.383716272040374e-05	6.383716272040374e-05	6.383716272040374e-05	6.383716272040374e-05	6.383716272040374e-05	6.383716272040374e-05	6.383716272040374e-05	6.383716272040374e-05	6.383716272040374e-05	6.383716272040374e-05	6.383716272040374e-05	6.383716272040374e-05	6.383716272040374e-05	6.383716272040374e-05	6.383716272040374e-05	6.383716272040374e-05	6.383716272040374e-05	6.383716272040374e-05	6.383716272040374e-05	6.383716272040374e-05	6.383716272040374e-05	6.383716272040374e-05	6.383716272040374e-05	6.383716272040374e-05	6.383716272040374e-05	6.383716272040374e-05	6.383716272040374e-05	6.383716272040374e-05	6.383716272040374e-05	6.383716272040374e-05	6.383716272040374e-05	6.383716272040374e-05	6.383716272040374e-05	6.383716272040374e-05	6.383716272040374e-05	6.383716272040374e-05
0.3	0.4	5	-6.383716271685103e-05	-6.383716271685103e-05	-6.383716271685103e-05	-6.383716271685103e-05	-6.383716271685103e-05	3.552713678800501e-15	3.552713678800501e-15	3.552713678800501e-15	3.552713678800501e-15	3.552713678800501e-15	3.552713678800501e-15	3.552713678800501e-15	3.552713678800501e-15	3.552713678800501e-15	3.552713678800501e-15	3.552713678800501e-15	3.552713678800501e-15	3.552713678800501e-15	3.552713678800501e-15	3.552713678800501e-15	3.552713678800501e-15	3.552713678800501e-15	3.552713678800501e-15	3.552713678800501e-15	3.552713678800501e-15	3.552713678800501e-15	9.457357442954617e-06	2.1279054243095175e-05	3.310075104323573e-05	4.492244784337629e-05	5.674414464351685e-05	6.383716272395645e-05	6.383716272395645e-05	6.383716272395645e-05	6.383716272395645e-05	6.383716272395645e-05	6.383716272395645e-05	6.383716272395645e-05	6.383716272395645e-05	6.383716272395645e-05	6.383716272395645e-05	6.383716272395645e-05	6.383716272395645e-05	6.383716272395645e-05	6.383716272395645e-05	6.383716272395645e-05	6.383716272395645e-05
0.5	0.1	10	-0.00025121105699810187	-0.00025121105699810187	-0.00025121105699810187	-0.00025121105699810187	-0.00025121105699810187	-0.00025121105699810187	-0.0003150482197185056	-0.00037888538243890935	-0.00037888538243890935	-0.00037888538243890935	-0.00037888538243890935	-0.00037888538243890935	-0.00037888538243890935	-0.00037888538243890935	-0.00037888538243890935	-0.00037888538243890935	-0.0004108039637991112	-0.0004427225451593131	-0.0004427225451593131	-0.0004427225451593131	-0.0004427225451593131	-0.0004427225451593131	-0.0004427225451593131	-0.0004427225451593131	-0.0004427225451593131	-0.0004427225451593131	-0.0004427225451593131	-0.0004427225451593131	-0.0004427225451593131	-0.0004427225451593131	-0.0004427225451593131	-0.0004427225451593131	-0.0004427225451593131	-0.0004427225451593131	-0.0004108039637991112	-0.00037888538243890935	-0.00037888538243890935	-0.00037888538243890935	-0.00037888538243890935	-0.00037888538243890935	-0.00037888538243890935	-0.00037888538243890935	-0.00037888538243890935	-0.00037888538243890935	-0.0003150482197185056	-0.0003150482197185056	-0.0003150482197185056
0.3	0.8	10	-0.00025534865088161496	-0.0002766277051211574	-0.0003191858136020187	-0.0003191858136020187	-0.0003191858136020187	-0.0003191858136020187	-0.0003191858136020187	-0.0003191858136020187	-0.0003191858136020187	-0.0003191858136020187	-0.0003191858136020187	-0.0003191858136020187	-0.0003191858136020187	-0.00025534865088161496	-0.00025534865088161496	-0.00025534865088161496	-0.00025534865088161496	-0.00025534865088161496	-0.00025534865088161496	-0.00025534865088161496	-0.00019151148816121122	-0.00019151148816121122	-0.00019151148816121122	-0.00019151148816121122	-0.00019151148816121122	-0.00019151148816121122	-0.00019151148816121122	-0.00019151148816121122	-0.00019151148816121122	-0.00019151148816121122	-0.00019151148816121122	-0.00019151148816121122	-0.00012767432544080748	-0.00012767432544080748	-0.00012767432544080748	-0.00012767432544080748	-6.383716272040374e-05	-6.383716272040374e-05	-6.383716272040374e-05	-6.383716272040374e-05	-6.383716272040374e-05	-6.383716272040374e-05	-6.383716272040374e-05	-6.383716272040374e-05	-6.383716272040374e-05	-6.383716272040374e-05	-6.383716272040374e-05
0.5	0.2	10	-0.0003191858136020187	-0.0003191858136020187	-0.0003191858136020187	-0.0003191858136020187	-0.0002744997996977361	-0.00025534865088161496	-0.00025534865088161496	-0.00025534865088161496	-0.00025534865088161496	-0.00025534865088161496	-0.00025534865088161496	-0.00025534865088161496	-0.00025534865088161496	-0.00019151148816121122	-0.00019151148816121122	-0.00019151148816121122	-0.00019151148816121122	-0.00019151148816121122	-0.00019151148816121122	-0.00019151148816121122	-0.00019151148816121122	-0.00019151148816121122	-0.00019151148816121122	-0.00019151148816121122	-0.00019151148816121122	-0.00019151148816121122	-0.00019151148816121122	-0.00019151148816121122	-0.00019151148816121122	-0.00019151148816121122	-0.00019151148816121122	-0.00019151148816121122	-0.00019151148816121122	-0.00019151148816121122	-0.00015320919052896897	-0.00012767432544080748	-0.00012767432544080748	-0.00012767432544080748	-0.00012767432544080748	-0.00012767432544080748	-0.00012767432544080748	-0.00012767432544080748	-0.00012767432544080748	-0.00012767432544080748	-0.00012767432544080748	-0.00028726723224181683	-0.00019151148816121122
0.7	0.4	10	-0.0002553486508833913	-0.0002553486508833913	-0.0002553486508833913	-0.0002292334479516711	-0.00020021655580571007	-0.00017119966365974904	-0.000142182771513788	-0.00012767432544080748	-0.00012767432544080748	-0.00012767432544080748	-0.00012767432544080748	-0.00012332179161944623	-0.00010881334554646571	-9.430489947348519e-05	-7.979645340050467e-05	-6.528800732752416e-05	-6.383716272040374e-05	-6.383716272040374e-05	-6.383716272040374e-05	-6.383716272040374e-05	-6.383716272040374e-05	-6.383716272040374e-05	-6.383716272040374e-05	-6.383716272040374e-05	-6.383716272040374e-05	-6.383716272040374e-05	-6.383716272040374e-05	-6.383716272040374e-05	-6.383716272040374e-05	-6.383716272040374e-05	-6.383716272040374e-05	-6.383716272040374e-05	-6.383716272040374e-05	-6.383716272040374e-05	-6.383716272040374e-05	-6.383716272040374e-05	-6.383716272040374e-05	-6.383716272040374e-05	-6.383716272040374e-05	-6.383716272040374e-05	-6.383716272040374e-05	-6.383716272040374e-05	-6.383716272040374e-05	-6.383716272040374e-05	-6.383716272040374e-05	-6.383716272040374e-05	-6.383716272040374e-05
0.3	0.2	20	6.383716272750917e-05	3.989822670824594e-05	-0.0005047589610409631	-0.00047506725745094514	-0.00044537555385915084	-0.00041568385026735655	-0.00038599214667556225	-0.00038302297631709337	-0.00038302297631709337	-0.0003191858135966896	-0.0004043020305584122	-0.0005745344644818573	-0.0005745344644818573	-0.0005532554102423148	0.0003830229763330806	0.0001276743254479129	0.000191511488170093	0.00020747077885019394	0.0003191858136109005	0.0003351451042927778	0.0003830229763313042	0.0003830229763313042	0.0003830229763313042	0.0003830229763313042	0.00029790675936958166	0.0003191858136091241	0.0003191858136091241	-0.00023406959663851978	-0.0005745344644836337	-0.0007128483170451005	-0.0005106973017632299	-0.0004468601390428262	-0.00038302297632242244	-0.0003191858136020187	-0.00028726723224181683	-0.00025534865088161496	-0.00025534865088161496	-0.00025534865088161496	-0.00019151148816121122	-0.0001761905691086696	-0.00012512083893057024	-7.405110875424725e-05	-6.383716271862738e-05	-6.383716272040374e-05	-6.383716271862738e-05	-6.383716271862738e-05	-6.383716271862738e-05
0.9	0.1	20	-6.383716271329831e-05	-0.00025534865087450953	-0.00015959290679390392	-0.00041494155767729524	-0.0006862494992407875	-0.0006064530458420592	-0.0006064530458420592	-0.0006064530458420592	-0.0007979645340050467	-0.0007483134074437459	-0.000840522642485908	-0.0007979645340050467	-0.0007979645340050467	-0.000734127371284643	-0.0006702902085642393	-0.0006490111543246968	-0.0006064530458438355	-0.0006064530458438355	-0.0006064530458438355	-0.0005426158831234318	-0.0005426158831234318	-0.0005426158831234318	-0.00047877872040302805	-0.000494738011083129	-0.00047877872040302805	-0.00047877872040302805	-0.00047877872040302805	-0.00047877872040302805	-0.00047877872040302805	-0.0004707990750620894	-0.00047877872040302805	-0.0004149415576826243	-0.0004149415576826243	-0.0004149415576826243	-0.0004149415576826243	-0.0004149415576826243	-0.0004149415576826243	-0.0004149415576826243	-0.0004149415576826243	-0.00037238344920176303	-0.00035110439496222057	-0.00035110439496222057	-0.00035110439496222057	-0.00035110439496222057	-0.00035110439496222057	-0.00035110439496222057	-0.00035110439496222057
0.7	0.1	10	-0.00019151148816121122	-0.00019151148816121122	-0.00019151148816121122	-0.00019151148816121122	-0.00019151148816121122	-0.00019151148816121122	-0.00019151148816121122	-0.00012767432544080748	-0.00012767432544080748	-0.00012767432544080748	-0.00012767432544080748	-0.00012767432544080748	-0.00012767432544080748	-0.00012767432544080748	-0.00012767432544080748	-0.00012767432544080748	-0.00012767432544080748	-0.00012767432544080748	-0.00012767432544080748	-0.00012767432544080748	-0.00012767432544080748	-0.00012767432544080748	-0.00012767432544080748	-0.00012767432544080748	-0.00012767432544080748	-0.00012767432544080748	-0.00012767432544080748	-0.00012767432544080748	-0.00012767432544080748	-0.00012767432544080748	-0.00012767432544080748	-0.00012767432544080748	-0.00012767432544080748	-0.00012767432544080748	-0.00012767432544080748	-0.00012767432544080748	-6.383716272040374e-05	-6.383716272040374e-05	-6.383716272040374e-05	-6.383716272040374e-05	-6.383716272040374e-05	-6.383716272040374e-05	-6.383716272040374e-05	-6.383716272040374e-05	-6.383716272040374e-05	-6.383716272040374e-05	-6.383716272040374e-05
0.7	0.8	20	-0.001197706767236184	-0.001197706767236184	-0.0011338696045157803	-0.0011338696045157803	-0.001197706767236184	-0.001197706767236184	-0.0011764277129948653	-0.0006471112387664846	-0.0006870094654658487	-0.0007827652095464543	-0.0007508466281862525	-0.0006870094654658487	-0.0006870094654658487	-0.000623172302745445	-0.0006018932485041262	-0.0005593351400250413	-0.0004954979773046375	-0.0004954979773046375	-0.0004954979773046375	-0.0004316608145842338	-0.0004316608145842338	-0.00036782365186383004	-0.00036782365186383004	-0.0003039864891434263	-0.0002614283806643414	-0.00024014932642302256	-0.00024014932642302256	-0.00017631216370261882	-0.00017631216370261882	-0.00017631216370261882	-0.0001652100484470509	-0.00013745476030635473	-0.00011247500098221508	-0.00011247500098221508	0.0004833385177462901	0.00020671081262335633	0.00014287364989939988	0.00014287364989939988	0.00020671081261980362	0.00020671081261980362	0.00020671081261980362	0.00020671081261980362	0.00020671081261980362	0.00027054797534020736	0.00027054797534020736	0.0003343851380606111	0.0003343851380606111
0.7	0.2	5	-0.21803860480218162	-0.21803860480218162	-0.21803860480218162	-0.21803860480218162	-0.21803860480218162	-0.21803860480218162	-0.21797476763946122	-0.21797476763946122	-0.21797476763946122	-0.21797476763946122	-0.21797476763946122	-0.21791093047674082	-0.21791093047674082	-0.21791093047674082	-0.21791093047674082	-0.2178470933140204	-0.2178470933140204	-0.2178470933140204	-0.2178470933140204	-0.2178151747326602	-0.2177832561513	-0.2177832561513	-0.2177832561513	-0.2177832561513	-0.2177832561513	-0.2177832561513	-0.2177832561513	-0.2177832561513	-0.2177832561513	-0.2177832561513	-0.2177832561513	-0.2177832561513	-0.2177832561513	-0.2177194189885796	-0.21773537827925793	-0.2177194189885796	-0.2177194189885796	-0.2177194189885796	-0.2177194189885796	-0.2177194189885796	-0.2177194189885796	-0.2177194189885796	-0.2177194189885796	-0.2177194189885796	-0.21791093047674082	-0.2178843316589436	-0.21784709331402397
0.3	0.2	5	-0.0033993289148774863	-0.0031705790817895263	-0.0035429625309930657	-0.003894066925958839	-0.0038461890539203125	-0.003255695298751249	-0.003133340736869883	-0.0027449979969844662	-0.002553486508823255	-0.0025375272181413777	-0.0024896493461028513	-0.0024045331291411287	-0.0022343006952212363	-0.0021279054240217476	-0.00200023109858094	-0.0019576729900983025	-0.0019151148816192176	-0.0019151148816192176	-0.0018512777188988139	-0.0017874405561784101	-0.0017874405561784101	-0.0017236033934580064	-0.0017236033934580064	-0.0017236033934580064	-0.0017236033934580064	-0.0016597662307376027	-0.0012767432544151802	8.511621696527527e-05	0.00019151148816476393	-6.383716271685103e-05	-0.00012767432543725477	-6.383716271685103e-05	-6.383716271685103e-05	-6.383716271685103e-05	-6.383716271685103e-05	-6.383716271685103e-05	-6.383716271685103e-05	-6.383716271685103e-05	-6.383716271685103e-05	-6.383716271685103e-05	-6.383716271685103e-05	-6.383716271685103e-05	-6.383716271685103e-05	-6.383716271685103e-05	-6.383716271685103e-05	-6.383716271685103e-05	-6.383716271685103e-05
0.5	0.8	10	-0.0002287498330773019	-0.0002287498330773019	-0.0002287498330737492	-0.0002287498330773019	-0.0002287498330773019	-0.0002287498330773019	-0.0002287498330773019	-0.0002287498330737492	-0.0002287498330773019	-0.0002287498330773019	-0.0002287498330773019	-0.0002287498330773019	-0.0002287498330773019	-0.0002287498330773019	-0.0002287498330773019	-0.0002287498330773019	-0.0002287498330773019	-0.0002287498330773019	-0.0002287498330737492	-0.0002287498330773019	-0.0002287498330773019	-0.0002287498330773019	-0.0002287498330773019	-0.0002287498330773019	-0.0002287498330773019	-0.0002287498330773019	-0.00016491267035689816	-0.00016491267035689816	-0.00016491267035689816	-0.00016491267035689816	-0.00016491267035689816	-0.00016491267035689816	-0.0001521452378128174	-0.00010107550763649442	-0.00010107550763649442	-0.00010107550763649442	-0.00010107550763649442	-0.00010107550763649442	-0.00010107550763649442	-3.723834491609068e-05	-0.00010107550763649442	-3.723834491609068e-05	-3.723834491609068e-05	-3.723834491609068e-05	-3.723834491609068e-05	-3.723834491609068e-05	-3.723834491609068e-05
0.5	0.4	20	0.00017479223126315446	0.00017479223126315446	0.00017479223126315446	0.0002226701033016809	0.0002386293939835582	0.0002386293939835582	0.0002386293939835582	0.0002386293939835582	0.0002386293939835582	0.0002386293939835582	0.0002386293939835582	0.00019075152194503175	0.0002386293939835582	0.00019075152194503175	0.0002386293939835582	0.0002386293939835582	0.0002386293939835582	0.0002386293939835582	0.00019075152194503175	0.0002386293939835582	0.0002386293939835582	0.0002386293939835582	0.0002386293939835582	0.0002386293939835582	0.0002386293939835582	0.0002386293939835582	0.0002386293939835582	0.0002386293939835582	0.0002386293939835582	0.0002386293939835582	0.0002386293939835582	0.0002386293939835582	0.0002386293939835582	0.0002386293939835582	0.0002386293939835582	0.0002386293939835582	0.0002386293939835582	0.0002386293939835582	0.0002386293939835582	0.0002386293939835582	0.0002386293939835582	0.0002386293939835582	0.0002386293939835582	0.0002386293939835582	0.0002386293939835582	0.0002386293939835582	0.0002386293939835582
0.1	0.2	20	0.00025534865088161496	0.00025534865088161496	0.00025534865088161496	0.00025534865088161496	0.00025534865088161496	0.0003191858136020187	0.0003191858136020187	0.0003191858136020187	-0.00021704635325292543	0.00019151148816121122	0.00012767432544080748	0.00012767432544080748	0.00012767432544080748	6.383716272040374e-05	6.383716272040374e-05	6.383716272040374e-05	6.383716272040374e-05	6.383716272040374e-05	6.383716272040374e-05	6.383716272040374e-05	4.787787203852645e-05	0.0	0.0	-6.383716272040374e-05	-6.383716272040374e-05	-6.383716272040374e-05	-6.383716272040374e-05	-6.383716272040374e-05	-6.383716272040374e-05	-6.383716272040374e-05	-0.00012767432544080748	-0.00012767432544080748	-0.00012767432544080748	-0.00012767432544080748	-0.0001489533796821263	-0.00012767432544080748	-0.00012767432544080748	-0.00012767432544080748	-0.00012767432544080748	-0.00012767432544080748	-0.00012767432544080748	-0.00019151148816121122	-0.00019151148816121122	-0.00019151148816121122	-0.00019151148816121122	-0.00021704635324937271	-0.00019151148816121122
0.1	0.8	10	-0.5934209550676393	-0.593592517442449	-0.5935286802797286	-0.5935286802797286	-0.5935286802797286	-0.5935286802797286	-0.5935286802797286	-0.5935286802797286	-0.5934648431170082	-0.5935925174424526	-0.5935286802797286	-0.5935286802797286	-0.5934648431170082	-0.5934648431170082	-0.5934648431170082	-0.5934648431170082	-0.5934648431170082	-0.5934010059542878	-0.593432924535648	-0.5934967616983684	-0.5934648431170082	-0.5934648431170082	-0.593432924535648	-0.5934010059542878	-0.5934010059542878	-0.5934010059542878	-0.5934010059542878	-0.5934010059542878	-0.5934010059542878	-0.5934010059542878	-0.5934010059542878	-0.5934010059542878	-0.5934010059542878	-0.5934010059542878	-0.5934010059542878	-0.5934648431170082	-0.5934435640627669	-0.5934648431170082	-0.5934010059542878	-0.5934010059542878	-0.5934010059542878	-0.5934010059542878	-0.5934010059542878	-0.5934010059542878	-0.5934010059542878	-0.5934010059542878	-0.5934010059542878
0.1	0.8	20	-0.00027130794155993954	-0.00025534865087806224	-0.00025534865087806224	-0.00025534865087806224	-0.00022343006951786037	-0.00019151148816121122	-0.00019151148816121122	-0.00019151148816121122	-0.00019151148816121122	-0.00025534865087806224	-0.00021279054239897732	-0.00019151148816121122	-0.00019151148816121122	-0.00019151148816121122	-0.00019151148816121122	-0.00019151148816121122	-0.00019151148816121122	-0.00019151148816121122	-0.00019151148816121122	-0.0001915114881576585	-0.00019151148816121122	-6.383716272040374e-05	-6.383716272040374e-05	-6.383716272040374e-05	-6.383716272395645e-05	-6.383716272395645e-05	-6.383716272040374e-05	-6.383716272395645e-05	-6.383716272040374e-05	-6.383716272040374e-05	-6.383716272040374e-05	-0.00012767432544080748	-0.00012767432544080748	-6.383716272040374e-05	-6.383716272040374e-05	-6.383716272395645e-05	-6.383716272040374e-05	-6.383716272040374e-05	-6.383716272040374e-05	-6.383716272395645e-05	-6.383716272040374e-05	-6.383716272040374e-05	-6.383716272040374e-05	0.0	0.0	0.0	0.0
0.9	0.2	10	-0.30591452345477066	-0.30591452345477066	-0.30595708156324974	-0.30594644203613086	-0.30591452345477066	-0.30591452345477066	-0.30591452345477066	-0.30591452345477066	-0.30591452345477066	-0.30591452345477066	-0.30591452345477066	-0.30591452345477066	-0.30591452345477066	-0.30591452345477066	-0.30591452345477066	-0.3059145234547671	-0.30591452345477066	-0.30591452345477066	-0.30591452345477066	-0.30591452345477066	-0.30585068629205026	-0.30585068629205026	-0.30585068629205026	-0.30585068629205026	-0.30585068629205026	-0.30585068629205026	-0.30585068629205026	-0.30585068629205026	-0.30585068629205026	-0.30578684912932985	-0.30578684912932985	-0.3057868491293334	-0.3057549305479732	-0.30572301196660945	-0.30572301196660945	-0.30572301196660945	-0.30572301196660945	-0.30572301196660945	-0.3056591748038855	-0.30565917480388904	-0.30565917480388904	-0.30565917480388904	-0.30559533764116864	-0.30565917480388904	-0.30559533764116864	-0.30559533764116864	-0.30559533764116864
0.9	0.4	10	-0.0005517354778099559	-0.0005517354778099559	-0.0005517354778099559	-0.0005517354778099559	-0.0005517354778099559	-0.0005517354778099559	-0.0005517354778099559	-0.0005517354778099559	-0.0005517354778099559	-0.0005517354778099559	-0.0005517354778099559	-0.0005517354778099559	-0.0005517354778099559	-0.0005517354778099559	-0.0005517354778099559	-0.00048789831508955217	-0.00048789831508955217	-0.00048789831508955217	-0.00048789831508955217	-0.00048789831508955217	-0.0004878983150931049	-0.00048789831508955217	-0.00048789831508955217	-0.00042406115236914843	-0.00042406115236914843	-0.00042406115236914843	-0.00042406115236914843	-0.00042406115236914843	-0.00042406115236914843	-0.00042406115236914843	-0.00042406115236914843	-0.00042406115236914843	-0.00042406115236914843	-0.00042406115236914843	-0.00042406115236914843	-0.00042406115236914843	-0.00042406115236914843	-0.00042406115236914843	-0.00042406115236914843	-0.00042406115236914843	-0.00042406115236914843	-0.00042406115236914843	-0.0004027820981313823	-0.0003602239896487447	0.00035794409096467916	0.000576054396923098	0.0006611706138848206
0.5	0.4	5	0.00044242700274665925	9.132260778149659e-05	-0.0001321074617418594	-0.0002597817871837216	-0.00045129327534659813	-0.0003874561126256393	-0.0005151304380676125	-0.0002597817871837771	-0.00035553753126521537	-0.0003874561126256948	-0.0003874561126256948	-0.0003874561126256948	-0.0003874561126256948	-0.0003874561126256948	-0.0003874561126256948	-0.00032361894990473594	-0.00032361894990473594	-0.00032361894990473594	-0.00032361894990473594	-0.0002597817871837771	-0.0002597817871837771	-0.0002597817871837771	-0.0002597817871837771	-0.0002597817871837771	-0.0002597817871837771	-0.0002597817871837771	-0.00019594462446281824	-0.00019594462446281824	-0.00019594462446281824	-0.00019594462446281824	-0.00019594462446281824	-0.0001321074617418594	-0.0001321074617418594	-0.0001321074617418594	-0.0001321074617418594	-0.0001321074617418594	-0.0001321074617418594	-0.0001321074617418594	-0.0001321074617418594	-6.827029902090054e-05	-6.827029902090054e-05	-6.827029902090054e-05	-6.827029902090054e-05	-6.827029902090054e-05	-6.827029902090054e-05	-6.827029902090054e-05	-6.827029902090054e-05
0.5	0.1	10	-0.00012767432544202872	-0.00012767432544202872	-0.00012767432544202872	-0.00012767432544202872	-0.00012767432544202872	-0.00012767432544202872	-0.00012767432544202872	-0.00012767432544202872	-0.00012767432544202872	-0.00012767432544202872	-0.00012767432544202872	-0.00012767432544202872	-0.00010639527120170911	-6.383716272106987e-05	-6.383716272106987e-05	-6.383716272106987e-05	-6.383716272106987e-05	-6.383716272106987e-05	-6.383716272106987e-05	-6.383716272106987e-05	6.383716272084783e-05	7.97964534011153e-05	-0.00014363361612218517	-0.00031918581360479426	-0.0003830229763257531	-0.0002553486508838354	-0.00031918581360479426	-0.00031918581360479426	-0.00031918581360479426	-0.00031918581360479426	-0.00031918581360479426	-0.0002553486508838354	-0.0002553486508838354	-0.0002553486508838354	-0.0002553486508838354	-0.0002553486508838354	-0.0002553486508838354	-0.0002553486508838354	-0.0002553486508838354	-0.0002553486508838354	-0.0002553486508838354	-0.00019151148816287655	-0.00019151148816287655	-0.00019151148816287655	-0.00019151148816287655	-0.00019151148816287655	-0.00019151148816287655
0.9	0.8	10	0.0007979645340118746	0.0007979645340118746	0.0007979645340118746	0.0007979645340118746	0.0007979645340118746	0.0008618016967328335	0.0008618016967328335	0.0008618016967328335	0.0007979645340118746	0.0007979645340118746	0.0007979645340118746	0.0007979645340118746	0.0007979645340118746	0.0007979645340118746	0.0007979645340118746	0.0007979645340118746	0.0007979645340118746	0.0007979645340118746	0.0007979645340118746	0.0007979645340118746	0.0007979645340118746	0.0007979645340118746	0.0007979645340118746	0.0007979645340118746	0.0007979645340118746	0.0007979645340118746	0.0007979645340118746	0.0008618016967328335	0.0008618016967328335	0.0008618016967328335	0.0008618016967328335	0.0008618016967328335	0.0008618016967328335	0.0008618016967328335	0.0007979645340118746	0.0008618016967328335	0.0008618016967328335	0.0008618016967328335	0.0007979645340118746	0.0008362668316444499	0.000829883115372354	0.0008618016967328335	0.000845842406052566	0.0008618016967328335	0.0008618016967328335	0.0008618016967328335	0.0007979645340118746
0.1	0.8	20	0.0003191858136045722	0.0003191858136045722	0.0003191858136046277	0.0003191858136046277	0.0003191858136046277	0.0003191858136046277	-0.00031918581360479426	-0.0002234300695234115	-0.0005426158831281502	-0.00044686013904671196	-0.00044686013904671196	-0.0004043020305660727	-0.00031918581360479426	-0.00031918581360479426	-0.00029790675936447464	-0.0002553486508838354	-0.0002553486508838354	-0.0002553486508838354	-0.0002553486508838354	-0.00019151148816287655	-0.00019151148816287655	-0.00019151148816287655	-0.00019151148816287655	-0.00019151148816287655	-0.00019151148816287655	-0.00019151148816287655	-0.00019151148816287655	-0.00019151148816287655	-0.00019151148816287655	-0.00019151148816287655	-0.00019151148816287655	-0.00019151148816287655	-0.00019151148816287655	-0.0001276743254419177	-0.0001276743254419177	-0.0001276743254419177	-0.0001276743254419177	-0.0001276743254419177	-0.0001276743254419177	-0.0001276743254419177	-6.383716272095885e-05	-6.383716272095885e-05	-6.383716272095885e-05	-6.383716272095885e-05	-6.383716272095885e-05	-6.383716272095885e-05	-6.383716272095885e-05
0.3	0.2	20	5.551115123125783e-17	5.551115123125783e-17	5.551115123125783e-17	5.551115123125783e-17	5.551115123125783e-17	5.551115123125783e-17	5.551115123125783e-17	5.551115123125783e-17	5.551115123125783e-17	5.551115123125783e-17	5.551115123125783e-17	5.551115123125783e-17	5.551115123125783e-17	5.551115123125783e-17	5.551115123125783e-17	5.551115123125783e-17	5.551115123125783e-17	5.551115123125783e-17	5.551115123125783e-17	1.1102230246251565e-16	5.551115123125783e-17	5.551115123125783e-17	5.551115123125783e-17	5.551115123125783e-17	5.551115123125783e-17	1.1102230246251565e-16	5.551115123125783e-17	5.551115123125783e-17	5.551115123125783e-17	5.551115123125783e-17	5.551115123125783e-17	5.551115123125783e-17	5.551115123125783e-17	5.551115123125783e-17	5.551115123125783e-17	5.551115123125783e-17	5.551115123125783e-17	5.551115123125783e-17	1.1102230246251565e-16	1.1102230246251565e-16	1.1102230246251565e-16	5.551115123125783e-17	5.551115123125783e-17	5.551115123125783e-17	5.551115123125783e-17	5.551115123125783e-17	5.551115123125783e-17
0.7	0.1	5	-0.0002553486508838354	-0.0002553486508838354	-0.0002553486508838354	-0.00019151148816298758	-0.00019151148816298758	-0.00019151148816298758	-0.00019151148816298758	-0.00019151148816298758	-0.0002553486508838354	-0.0002553486508838354	-0.0002553486508838354	-0.0002553486508838354	-0.0002553486508838354	-0.0002553486508838354	-0.00019151148816298758	-0.00019151148816298758	-0.00019151148816298758	-0.00019151148816298758	-0.00019151148816298758	-0.00019151148816298758	-0.00019151148816298758	-0.0001276743254419177	-0.0001276743254419177	-0.0001276743254419177	-0.000446860139046823	-0.00019151148816298758	-0.0002553486508838354	-0.0002553486508838354	-0.0002553486508838354	-0.0002553486508838354	-0.0002553486508838354	-0.0002553486508838354	-0.0002553486508838354	-0.0002553486508838354	-0.00019151148816298758	-0.00019151148816298758	-0.00019151148816298758	-0.00019151148816298758	-0.00019151148816298758	-0.00019151148816298758	-0.00019151148816298758	-0.0001276743254419177	-0.0001276743254419177	-0.0001276743254419177	-0.0001276743254419177	-0.0001755521974826646	-0.0001276743254419177
0.7	0.2	10	-9.506186187802079e-05	-9.506186187802079e-05	-9.506186187802079e-05	-9.506186187802079e-05	-9.506186187802079e-05	-9.506186187802079e-05	-9.506186187802079e-05	-9.506186187802079e-05	-9.506186187802079e-05	-9.506186187802079e-05	-9.506186187802079e-05	-7.910257119769781e-05	-3.122469915695092e-05	-3.122469915695092e-05	-3.122469915695092e-05	-3.122469915695092e-05	-3.122469915695092e-05	-5.250375339738156e-05	-9.506186187802079e-05	-0.00015889902459886862	-0.00015889902459886862	-0.00015889902459886862	-0.00015889902459886862	-0.00015889902459886862	-0.00015889902459886862	-0.00015889902459886862	-0.00015889902459886862	-0.00015889902459886862	-0.00011102115255834377	-9.506186187802079e-05	-9.506186187802079e-05	-9.506186187802079e-05	-9.506186187802079e-05	-9.506186187802079e-05	-9.506186187802079e-05	-3.122469915695092e-05	-3.122469915695092e-05	-3.122469915695092e-05	-3.122469915695092e-05	-3.122469915695092e-05	-3.122469915695092e-05	1.6653172883795975e-05	3.261246356389691e-05	3.261246356389691e-05	3.261246356389691e-05	3.261246356389691e-05	3.261246356389691e-05
0.9	0.1	5	-0.0001276743254419177	-0.0001276743254419177	-0.0001276743254419177	-0.0001276743254419177	-0.0001276743254419177	-0.0001276743254419177	-0.0001276743254419177	-0.0001276743254419177	-0.0001276743254419177	-0.00019151148816276553	-0.0001276743254419177	-0.00019151148816276553	-0.0001276743254419177	-0.0001276743254419177	-0.0001276743254419177	-0.0001276743254419177	-0.0001276743254419177	-0.0001276743254419177	-0.0001276743254419177	-0.0001276743254419177	-0.0001276743254419177	-0.0001276743254419177	-0.0001276743254419177	-0.0001276743254419177	-0.0001276743254419177	-0.0001276743254419177	-0.0001276743254419177	-0.0001276743254419177	-6.383716272084783e-05	-6.383716272084783e-05	-6.383716272084783e-05	-6.383716272084783e-05	-0.0001276743254419177	-0.0001276743254419177	-6.383716272084783e-05	-0.0001276743254419177	-0.00011171503476159472	-6.383716272084783e-05	-0.0001276743254419177	-6.383716272084783e-05	-7.660459526515062e-05	-6.383716272084783e-05	-6.383716272084783e-05	-6.383716272084783e-05	-6.383716272084783e-05	-6.383716272106987e-05	-6.383716272084783e-05
0.3	0.1	5	-0.00012767432544169566	-0.00012767432544169566	-0.00012767432544169566	-0.00012767432544169566	-0.00012767432544169566	-0.00012767432544169566	-0.00012767432544169566	-0.00012767432544169566	-0.00012767432544169566	-0.00012767432544169566	-0.00012767432544169566	-0.00012767432544169566	-0.00012767432544169566	-7.979645340117081e-05	-6.383716272084783e-05	-0.00012767432544169566	-6.383716272084783e-05	-6.383716272084783e-05	-8.511621696105642e-05	-0.00012767432544169566	-0.00012767432544169566	-0.00012767432544169566	-0.00012767432544169566	-0.00012767432544169566	-0.00012767432544169566	-0.00012767432544169566	-0.00012767432544169566	-0.00012767432544169566	-0.00012767432544169566	-0.00012767432544169566	-0.00012767432544169566	-0.00012767432544169566	-0.00012767432544169566	-6.383716272084783e-05	-9.575574408127174e-05	-6.383716272084783e-05	-6.383716272084783e-05	-6.383716272084783e-05	-6.383716272084783e-05	-6.383716272084783e-05	-6.383716272084783e-05	-6.383716272084783e-05	-6.383716272084783e-05	-3.1918581360423914e-05	-3.191858136020187e-05	2.220446049250313e-16	2.220446049250313e-16
0.3	0.4	20	-6.383716272106987e-05	-6.383716272106987e-05	-6.383716272084783e-05	-6.383716272106987e-05	-6.383716272106987e-05	-6.383716272106987e-05	-6.383716272106987e-05	-6.383716272084783e-05	-6.383716272084783e-05	-6.383716272106987e-05	-6.383716272106987e-05	-6.383716272084783e-05	-6.383716272106987e-05	-6.383716272106987e-05	-6.383716272106987e-05	-6.383716272084783e-05	-6.383716272084783e-05	-6.383716272106987e-05	-6.383716272106987e-05	-6.383716272084783e-05	-6.383716272106987e-05	-6.383716272106987e-05	-6.383716272106987e-05	-6.383716272084783e-05	-6.383716272106987e-05	-6.383716272084783e-05	-6.383716272106987e-05	-6.383716272106987e-05	-6.383716272106987e-05	-6.383716272106987e-05	-6.383716272106987e-05	-6.383716272106987e-05	-6.383716272084783e-05	-6.383716272106987e-05	-6.383716272106987e-05	-6.383716272084783e-05	-6.383716272106987e-05	-6.383716272106987e-05	-6.383716272084783e-05	-6.383716272106987e-05	-6.383716272106987e-05	-1.595929068032298e-05	-2.220446049250313e-16	-2.220446049250313e-16	-1.595929068032298e-05	-2.220446049250313e-16	-2.220446049250313e-16
0.9	0.4	10	0.0004461951686014487	0.0004461951686014487	0.0004461951686014487	0.0004461951686014487	0.0004461951686014487	0.0004461951686014487	0.0004461951686014487	0.0004461951686014487	0.0004461951686014487	0.0003983172965607018	0.00041427658724080274	0.00038235800588060087	0.00038235800588060087	0.00038235800588060087	-0.0006177575434143101	-0.0003996472374510063	-0.0007667109230964364	-0.0006390365976542967	-0.0005113622722121569	-0.0002081357492875746	-0.00024324618878424076	-0.0002560136213283215	-0.00038368794677001716	-0.0009901409926196258	-0.0006071180162936507	-0.0006390365976538526	-0.0006390365976538526	-0.0007028737603747004	-0.0006869144696945995	-0.0006390365976538526	-0.0006390365976538526	-0.0005273215628927019	-0.0005113622722121569	-0.00047944369085195504	-0.0004475251094913091	-0.00038368794677046125	-0.00038368794677046125	-0.00038368794677046125	-0.00038368794677046125	-0.00038368794677046125	-0.00033049031116982874	-0.0003198507840496134	-0.0003198507840496134	-0.0003198507840496134	-0.0003198507840496134	-0.0003198507840496134	-0.0003198507840496134
0.1	0.1	5	-0.0001034162036077646	-0.0001034162036077646	-0.0001034162036077646	-0.0001034162036077646	-0.0001034162036077646	-0.0001034162036077646	-0.0001034162036077646	-0.0001034162036077646	-0.0001034162036077646	-3.957904088691677e-05	-3.957904088691677e-05	-3.957904088691677e-05	-3.957904088691677e-05	-3.957904088691677e-05	-3.957904088691677e-05	-3.957904088691677e-05	-3.957904088691677e-05	-3.957904088691677e-05	-3.957904088691677e-05	-3.957904088691677e-05	-3.957904088691677e-05	-3.957904088691677e-05	-3.957904088691677e-05	2.4258121833931057e-05	-3.957904088691677e-05	-2.6217774271142247e-05	-1.13719224752451e-05	3.473929320207958e-06	1.8319781115661016e-05	2.4258121833931057e-05	2.4258121833931057e-05	2.4258121833931057e-05	2.4258121833931057e-05	2.4258121833931057e-05	2.4258121833931057e-05	1.555305419032038e-05	1.0446081173398625e-06	-1.3463837955640656e-05	-2.7972284028621175e-05	-3.957904088691677e-05	-3.957904088691677e-05	-3.957904088691677e-05	-3.957904088691677e-05	-3.957904088691677e-05	-3.957904088691677e-05	-3.957904088691677e-05	-3.957904088691677e-05
0.7	0.4	10	0.00019966091319112422	0.00019966091319112422	0.00019966091319112422	0.00019966091319112422	0.00019966091319112422	0.00019966091319112422	0.00022093996743155486	0.00026349807591197205	0.00019966091319112422	0.00019966091319112422	0.00019966091319112422	0.0001358237504702764	0.0001358237504702764	0.0001358237504702764	0.0001358237504702764	0.0001358237504702764	8.794587842997359e-05	0.0001358237504702764	0.0001358237504702764	0.0001102888853821149	0.0001358237504702764	7.198658774942857e-05	7.198658774942857e-05	0.0001358237504702764	0.0001358237504702764	0.0001358237504702764	0.0001358237504702764	0.0001358237504702764	0.0001358237504702764	0.0001358237504702764	0.0001358237504702764	0.0001358237504702764	0.0001358237504702764	0.0001358237504702764	0.00019966091319112422	0.00019966091319112422	0.00019966091319112422	0.00019966091319112422	0.00019966091319112422	0.00019966091319112422	0.00023796321082381056	0.00021562020387122516	0.00026349807591197205	0.00026349807591197205	0.00026349807591197205	0.00026349807591197205	0.00026349807591197205
0.3	0.1	20	0.00012767432544213975	0.00012767432544213975	0.00019151148816298758	0.00019151148816298758	0.00019151148816298758	0.00019151148816298758	0.00019151148816298758	0.00019151148816298758	-0.00022343006952274536	-6.383716272040374e-05	8.881784197001252e-16	-2.127905423998655e-05	4.440892098500626e-16	4.440892098500626e-16	4.440892098500626e-16	4.440892098500626e-16	4.440892098500626e-16	4.440892098500626e-16	4.440892098500626e-16	4.440892098500626e-16	4.440892098500626e-16	4.440892098500626e-16	-1.2767432543636659e-05	-6.383716272040374e-05	-6.383716272040374e-05	-6.383716272040374e-05	-6.383716272040374e-05	-6.383716272040374e-05	-6.383716272040374e-05	-6.383716272040374e-05	-6.383716272040374e-05	-6.383716272040374e-05	-6.383716272040374e-05	-6.383716272040374e-05	-6.383716272040374e-05	-6.383716272040374e-05	-6.383716272040374e-05	-6.383716272040374e-05	-6.383716272040374e-05	-6.383716272040374e-05	-6.383716272040374e-05	-6.383716272040374e-05	-6.383716272040374e-05	-6.383716272040374e-05	-6.383716272040374e-05	-0.00012767432544125157	-0.00012767432544125157
0.3	0.1	10	-0.00038302297632508697	-0.00038302297632508697	-0.00038302297632508697	-0.0003921425709996207	-0.00042254121991414095	-0.0004468601390459348	-0.0004468601390459348	-0.0004468601390459348	-0.0004309008483653898	-0.0003830229763246429	-0.00038302297632508697	-0.00038302297632508697	-0.00031918581360423914	-0.00031918581360423914	-0.00031918581360423914	-0.0003120927955242436	-0.0002979067593638085	-0.00028372072320381747	-0.00026953468704338235	-0.0002553486508833913	-0.0002553486508833913	-0.0002553486508833913	-0.0002553486508833913	-0.0002553486508833913	-0.0002553486508833913	-0.00022343006952318945	-0.00019151148816254349	-0.00012767432544213975	-0.00012767432544169566	-0.00012767432544169566	-0.00012767432544169566	-0.00012767432544169566	-0.00012767432544169566	-0.00012767432544169566	-0.00012767432544169566	-0.00012767432544169566	-6.383716272084783e-05	-6.383716272084783e-05	-7.979645340094876e-05	-6.383716272084783e-05	-6.383716272084783e-05	-6.383716272084783e-05	-6.383716272084783e-05	-6.383716272084783e-05	-6.383716272084783e-05	-6.383716272084783e-05	-6.383716272084783e-05
0.9	0.2	5	-0.0001762460796861376	-0.0001762460796861376	-0.00011240891696528976	-0.00011240891696528976	-0.00011240891696528976	-6.453104492454287e-05	-8.049033560508789e-05	-4.8571754244441934e-05	-0.00011240891696528976	-0.00011240891696528976	-0.00011240891696528976	-8.049033560508789e-05	-0.00011240891696528976	-0.00011240891696528976	-0.00011240891696528976	-0.00011240891696528976	-0.00011240891696528976	-0.00011240891696528976	-0.00011240891696528976	-0.00011240891696528976	-0.00011240891696528976	-0.00011240891696528976	-0.00011240891696528976	-0.00011240891696528976	-8.049033560508789e-05	-8.049033560508789e-05	-4.8571754244441934e-05	-4.8571754244441934e-05	-4.8571754244441934e-05	-4.8571754244441934e-05	-4.8571754244441934e-05	-4.8571754244441934e-05	-4.8571754244441934e-05	-4.8571754244441934e-05	-0.00011240891696528976	-6.275779040487706e-05	-4.8571754244441934e-05	-0.00011240891696528976	-0.00011240891696528976	-0.00011240891696528976	-0.00011240891696528976	-0.00011240891696528976	-0.00011240891696528976	-0.00011240891696528976	-0.00011240891696528976	-4.8571754244441934e-05	-0.00011240891696528976
0.5	0.8	10	0.00038302297632597515	0.00038302297632597515	0.00038302297632597515	0.00038302297632597515	0.00038302297632597515	0.00038302297632597515	0.00038302297632597515	0.00038302297632597515	0.00038302297632597515	0.00038302297632597515	0.00038302297632597515	0.00038302297632597515	0.00038302297632597515	0.0004043020305664058	0.000446860139046823	0.00038302297632597515	0.00038302297632597515	0.00033514510428522826	0.0003191858136051273	0.00027130794156438043	0.0003191858136051273	0.0003191858136051273	0.0003191858136051273	0.00028726723224492545	0.0003191858136051273	0.0003191858136051273	0.0003191858136051273	0.0003191858136051273	0.0003191858136051273	0.0003191858136051273	0.0003191858136051273	0.00038302297632597515	0.0003511043949653292	0.00038302297632597515	0.00038302297632597515	0.00038302297632597515	0.00038302297632597515	0.00038302297632597515	0.00038302297632597515	0.00044686013904726707	0.00044686013904726707	0.00043090084836672204	0.000446860139046823	0.0005106973017676708	0.0005745344644885186	0.0005745344644885186	0.0005745344644885186
0.5	0.1	20	-0.00012767432544169566	-0.00012767432544169566	-0.00012767432544169566	-0.00012767432544169566	-0.00012767432544169566	-0.00012767432544169566	-0.00012767432544169566	-0.00012767432544169566	-0.00012767432544169566	-0.00012767432544169566	-0.00012767432544169566	-0.00012767432544169566	-0.00012767432544169566	-0.00019151148816254349	-0.00019151148816254349	-0.00019151148816254349	-0.00019151148816254349	-0.0001915114881620994	-0.0002553486508833913	-0.0002393893602028463	-0.0002553486508833913	-0.0002553486508833913	-0.0002553486508833913	-0.0002553486508833913	-0.0002553486508833913	-0.0002553486508833913	-0.0002553486508833913	-0.0002553486508833913	-0.0002553486508833913	-0.0002553486508833913	-0.0002553486508833913	-0.0002553486508833913	-0.0002553486508833913	-0.00019151148816254349	-0.00019151148816254349	-0.0002553486508833913	-0.0002553486508833913	-0.00019151148816254349	-0.00019151148816254349	-0.00019151148816254349	-0.00019151148816254349	-0.00012767432544169566	-0.0001489533796821263	-0.00012767432544169566	-0.00012767432544169566	-0.00012767432544169566	-8.511621696127847e-05
0.9	0.4	20	-0.0003728670640743559	-0.0003728670640743559	-0.0003728670640743559	-0.0003728670640743559	-0.0003728670640743559	-0.0003728670640743559	-0.0003612603072160603	-0.00033224341507009925	-0.00030902990135350805	-0.00030902990135350805	-0.00030902990135350805	-0.00030902990135350805	-0.0003728670640743559	-0.0003728670640743559	-0.0003728670640743559	-0.0003728670640743559	-0.0003728670640743559	-0.0003728670640743559	-0.0003728670640743559	-0.0003409484827137099	-0.00030902990135350805	-0.00030902990135350805	-0.00030902990135350805	-0.00030902990135350805	-0.00030902990135350805	-0.0002451927386326602	-0.0002451927386326602	-0.0002451927386326602	-0.0002451927386326602	-0.0002451927386326602	-0.0002451927386326602	-0.0001813555759118124	-0.00018135557591225648	-0.00011751841319096457	-0.0001813555759118124	-0.00011751841319096457	-0.00011751841319096457	-0.00011751841319096457	-0.00011751841319096457	-0.00011751841319096457	-0.00011751841319096457	-5.368125047011674e-05	-0.00011751841319096457	-5.368125047011674e-05	-0.00020972764823223855	-0.0002451927386326602	-0.0001813555759118124
0.1	0.4	20	-0.00019151148816476393	-0.00019151148816476393	-0.00019151148816476393	-0.00019151148816476393	-0.00019151148816476393	-0.00019151148816476393	-0.00019151148816476393	-0.00019151148816476393	-0.00019151148816476393	-0.00019151148816476393	-0.00019151148816476393	-0.0001702324339243333	-0.00012767432544347201	-0.00012767432544347201	-0.00012767432544347201	-0.00012767432544347201	-0.00012767432544347201	-0.00012767432544347201	-6.38371627221801e-05	-6.38371627221801e-05	-6.38371627221801e-05	-6.38371627221801e-05	-6.38371627221801e-05	-6.38371627221801e-05	-6.38371627221801e-05	-6.38371627221801e-05	-6.38371627221801e-05	-6.38371627221801e-05	-6.38371627221801e-05	-6.38371627221801e-05	-6.38371627221801e-05	-6.38371627221801e-05	-6.38371627221801e-05	-6.38371627221801e-05	-6.38371627221801e-05	-6.38371627221801e-05	-6.38371627221801e-05	-6.38371627221801e-05	-6.38371627221801e-05	-6.38371627221801e-05	-6.38371627221801e-05	-6.38371627221801e-05	-6.38371627221801e-05	-6.38371627221801e-05	-8.881784197001252e-16	-8.881784197001252e-16	-8.881784197001252e-16
0.1	0.2	10	0.0006722851199034707	0.0007361222826238745	0.0007361222826238745	0.0007361222826238745	0.0007361222826238745	0.0007361222826238745	0.0007361222826238745	0.0007999594453451664	0.0007999594453451664	0.0007999594453451664	0.0007999594453451664	0.0007999594453451664	0.0007999594453451664	0.0007999594453451664	0.0007999594453451664	0.0008478373173863574	0.0008637966080664583	0.0008637966080664583	0.0008637966080664583	0.0008637966080664583	0.0008637966080664583	0.0008637966080664583	0.0008637966080664583	0.0008637966080664583	0.0008637966080664583	0.0008637966080664583	0.0008637966080664583	0.0008637966080664583	0.0008637966080664583	0.0008637966080664583	0.0008637966080664583	0.0008637966080664583	0.0008637966080664583	0.0008637966080664583	0.0008637966080664583	0.0008271241954398434	0.0007863770702991602	0.0007456299451575887	0.0007048828200169055	0.0006403665385432689	0.000608447957183067	0.000608447957183067	0.0006110014436915279	0.0006365363087805775	0.000662071173868739	0.0006722851199043589	0.0006722851199043589
0.9	0.1	10	6.406845678608164e-05	6.406845678608164e-05	0.00012790561950737356	0.00012790561950737356	0.00012790561950737356	0.00012790561950737356	0.00012790561950737356	0.00019174278222866548	0.00019174278222866548	0.00019174278222866548	0.00019174278222866548	0.00019174278222866548	0.00019174278222866548	0.00019174278222866548	0.00019174278222866548	0.00019174278222866548	0.00019174278222866548	0.00019174278222866548	0.00019174278222866548	0.00019174278222866548	0.00019174278222866548	0.00019174278222866548	0.00019174278222866548	0.00019174278222866548	0.00019174278222866548	0.00019174278222866548	0.00019174278222866548	0.00019174278222866548	0.00019174278222866548	0.00019174278222866548	0.00019174278222866548	0.00019174278222866548	0.00019174278222866548	0.00019174278222866548	0.00019174278222866548	0.00019174278222866548	0.00019174278222866548	0.00019174278222866548	0.00019174278222866548	0.00019174278222866548	0.00019174278222866548	0.00019174278222866548	0.00019174278222866548	0.00019174278222866548	0.00019174278222866548	0.00019174278222866548	0.00019174278222866548
0.7	0.1	20	-0.00025534865088250314	-0.00025534865088250314	-0.00025534865088250314	-0.00025534865088250314	-0.00025534865088250314	-0.00025534865088250314	-0.00025534865088250314	-0.00025534865088250314	-0.00025534865088250314	-0.0001915114881620994	-0.0001915114881620994	-0.0001915114881620994	-0.00020747077884220033	-0.0001915114881620994	-0.00021279054240253004	-0.00025534865088250314	-0.00025534865088250314	-0.00025534865088250314	-0.00025534865088250314	-0.00025534865088250314	-0.00025534865088250314	-0.0001915114881620994	-0.0001915114881620994	-0.0001915114881620994	-0.0001915114881620994	-0.0001915114881620994	-0.0001915114881620994	-0.0001915114881620994	-0.0001915114881620994	-0.00015959290680189753	-0.00012767432544080748	-0.00012767432544080748	-0.00012767432544080748	-0.00012767432544080748	-0.00012767432544080748	-0.00012767432544080748	-0.00012767432544080748	-0.00012767432544080748	6.38371627221801e-05	3.191858136109005e-05	-5.319763560063251e-05	-6.383716272040374e-05	-6.383716272040374e-05	-6.383716272040374e-05	-6.383716272040374e-05	-6.383716272040374e-05	-6.383716272040374e-05
0.1	0.8	5	0.0	0.0	0.0	0.0	0.0	0.0	0.0	-1.5959290680100935e-05	0.0	0.0	0.0	0.0	0.0	0.0	0.0	0.0	0.0	0.0	-2.127905424043064e-05	-6.383716272040374e-05	-6.383716272040374e-05	-6.383716272040374e-05	-6.383716272040374e-05	-6.383716272040374e-05	-6.383716272040374e-05	-6.383716272040374e-05	-6.383716272040374e-05	-6.383716272040374e-05	-6.383716272040374e-05	-6.383716272040374e-05	-6.383716272040374e-05	-6.383716272040374e-05	-6.383716272040374e-05	-6.383716272040374e-05	-6.383716272040374e-05	-6.383716272040374e-05	-6.383716272040374e-05	-6.383716272040374e-05	-6.383716272040374e-05	-6.383716272040374e-05	-6.383716272040374e-05	-6.383716272040374e-05	-6.383716272040374e-05	-6.383716272040374e-05	-6.383716272040374e-05	-6.383716272040374e-05	-6.383716272040374e-05
0.3	0.2	5	-2.9202106351711166e-05	-2.9202106351711166e-05	-2.9202106351711166e-05	-5.0481160592141805e-05	-6.112068771280121e-05	-9.303926907300308e-05	-9.303926907300308e-05	-9.303926907300308e-05	-9.303926907300308e-05	-9.303926907300308e-05	-9.303926907300308e-05	-9.303926907300308e-05	-9.303926907300308e-05	-2.9202106351711166e-05	-2.9202106351711166e-05	-2.9202106351711166e-05	-2.9202106351711166e-05	-2.9202106351711166e-05	-2.9202106351711166e-05	-2.9202106351711166e-05	-2.9202106351711166e-05	-2.9202106351711166e-05	-2.9202106351711166e-05	-2.9202106351711166e-05	-2.9202106351711166e-05	-2.9202106351711166e-05	-2.9202106351711166e-05	-2.9202106351711166e-05	-2.9202106351711166e-05	-2.9202106351711166e-05	-2.9202106351711166e-05	-2.9202106351711166e-05	-2.9202106351711166e-05	-2.9202106351711166e-05	-1.324281567161023e-05	-2.9202106351711166e-05	-2.9202106351711166e-05	-2.9202106351711166e-05	-2.9202106351711166e-05	-2.9202106351711166e-05	-2.9202106351711166e-05	-2.9202106351711166e-05	-2.9202106351711166e-05	3.463505636958075e-05	2.1867623825500004e-05	3.463505636958075e-05	3.463505636958075e-05
0.9	0.8	5	0.0009063028394198369	0.0009541807114610279	0.0009541807114610279	0.0009541807114610279	0.0009541807114610279	0.0009541807114610279	0.0009541807114610279	0.0009541807114610279	0.0009541807114610279	0.0010180178741823198	0.0010020585835013307	0.0010180178741823198	0.0010180178741823198	0.0010180178741823198	0.0010180178741823198	0.0010180178741823198	0.0010180178741823198	0.0010180178741823198	0.0010180178741823198	0.0010180178741823198	0.0010180178741823198	0.0010180178741823198	0.0010180178741823198	0.0010180178741823198	0.0010180178741823198	0.0010818550369036117	0.0010339771648624208	0.0010818550369036117	0.0010818550369036117	0.0010818550369036117	0.0010818550369036117	0.0010818550369036117	0.0010818550369036117	0.0010818550369036117	0.0010818550369036117	0.0010818550369036117	0.0010818550369036117	0.0010818550369036117	0.0011031340911440424	0.0011456921996249037	0.0011456921996249037	0.0011137736182638136	0.0011456921996249037	0.0011456921996249037	0.0011456921996249037	0.0011456921996249037	0.0011456921996249037
0.9	0.2	20	6.383716272129192e-05	6.383716272129192e-05	6.383716272129192e-05	6.383716272129192e-05	6.383716272129192e-05	6.383716272129192e-05	6.383716272129192e-05	6.383716272129192e-05	6.383716272129192e-05	6.383716272129192e-05	6.383716272129192e-05	6.383716272129192e-05	6.383716272129192e-05	6.383716272129192e-05	6.383716272129192e-05	6.383716272129192e-05	6.383716272129192e-05	6.383716272129192e-05	6.383716272129192e-05	6.383716272129192e-05	6.383716272129192e-05	6.383716272129192e-05	6.383716272129192e-05	6.383716272129192e-05	6.383716272129192e-05	6.383716272129192e-05	6.383716272129192e-05	6.383716272129192e-05	6.383716272129192e-05	6.383716272129192e-05	6.383716272129192e-05	6.383716272129192e-05	6.383716272129192e-05	6.383716272129192e-05	6.383716272129192e-05	6.383716272129192e-05	6.383716272129192e-05	6.383716272129192e-05	6.383716272129192e-05	6.383716272129192e-05	6.383716272129192e-05	6.383716272129192e-05	6.383716272129192e-05	6.383716272129192e-05	6.383716272129192e-05	6.383716272129192e-05	6.383716272129192e-05
0.1	0.2	20	-0.5315424997353064	-0.5315424997353064	-0.5315265404446263	-0.5314786625725851	-0.5314786625725851	-0.5314786625725851	-0.5314786625725851	-0.5314786625725851	-0.5314786625725851	-0.5314786625725851	-0.5314786625725851	-0.5314786625725851	-0.5314786625725851	-0.5314786625725851	-0.5314786625725851	-0.5314786625725851	-0.5314786625725851	-0.5314786625725851	-0.5314786625725851	-0.5314786625725851	-0.5314786625725851	-0.5314786625725851	-0.5314786625725851	-0.5314786625725851	-0.5314786625725851	-0.5314786625725851	-0.5314786625725851	-0.5314786625725851	-0.5314786625725851	-0.5314786625725851	-0.5314786625725851	-0.5314786625725851	-0.5314786625725851	-0.5314786625725851	-0.5314786625725851	-0.5314786625725851	-0.5314786625725851	-0.5314786625725851	-0.5314786625725851	-0.5314786625725851	-0.5314786625725851	-0.5314786625725851	-0.5315265404446263	-0.5314786625725851	-0.5314786625725851	-0.5314786625725851	-0.531462703281905
0.7	0.8	5	-0.05581761915412553	-0.04483922309519084	-0.032716545894484916	-0.01432612326729199	-0.0066305533012824824	-0.003457846314050883	-0.006607146341617742	-0.01168220077793336	-0.00967531997489246	-0.008171156828281845	-0.007820052433316071	-0.004168034749323368	-0.000973516731495927	-0.001311321717560432	-0.001759777785675709	-0.0020427892070715714	-0.0018299986646690414	-0.0013618594713813437	-0.0008458424060533432	-0.00039898226700696426	-0.00038302297632597515	-0.0003989822670060761	-0.00038302297632597515	-0.00031918581360468323	0.00011171503476159472	0.0002553486508833913	0.0005106973017676708	0.0005106973017676708	0.0005745344644889627	0.0005745344644889627	0.0006383716272102546	0.0006383716272102546	0.0006596506814506853	0.0007022087899315466	0.0007022087899315466	0.0007022087899315466	0.0007022087899315466	0.0007660459526519503	0.0007660459526519503	0.0007660459526519503	0.0008086040611328116	0.0008298831153732422	0.0008298831153732422	0.0008298831153732422	0.0008298831153741304	0.0008937202780945341	0.0008937202780945341
0.9	0.2	10	0.0003191858136055714	0.0003191858136055714	0.0003191858136055714	0.0003191858136055714	0.0003670636856467624	0.00038302297632686333	0.0003191858136055714	0.00038302297632686333	0.00038302297632686333	0.00038302297632686333	0.00038302297632686333	0.00038302297632686333	0.0003702555437827826	0.00038302297632686333	0.00038302297632686333	0.00038302297632686333	0.00038302297632686333	0.00038302297632686333	0.00038302297632686333	0.00038302297632686333	0.00038302297632686333	0.00038302297632686333	0.00038302297632686333	0.00038302297632686333	0.00038302297632686333	0.00038302297632686333	0.00038302297632686333	0.00038302297632686333	0.00038302297632686333	0.00038302297632686333	0.00038302297632686333	0.00044686013904726707	0.00043090084836716613	0.0004149415576870652	0.00044686013904726707	0.00038302297632686333	0.00038302297632686333	0.00038302297632686333	0.00038302297632686333	0.0003191858136055714	0.00038302297632686333	0.00038302297632686333	0.0003191858136055714	0.0003191858136055714	0.0003191858136055714	0.0003191858136055714	0.0003191858136055714
0.7	0.4	20	-0.00396189391137014	-0.004025731074091432	-0.00396189391137014	-0.00396189391137014	-0.00396189391137014	-0.00396189391137014	-0.00396189391137014	-0.003919335802889279	-0.00396189391137014	-0.003898056748648848	-0.003898056748648848	-0.00392997533000905	-0.00396189391137014	-0.00392997533000905	-0.003898056748648848	-0.00396189391137014	-0.003898056748648848	-0.003945934620690039	-0.003898056748648848	-0.003898056748648848	-0.003898056748648848	-0.003898056748648848	-0.003898056748648848	-0.003898056748648848	-0.003898056748648848	-0.003898056748648848	-0.003898056748648848	-0.003898056748648848	-0.003898056748648848	-0.003898056748648848	-0.003898056748648848	-0.003898056748648848	-0.003898056748648848	-0.003898056748648848	-0.003898056748648848	-0.003898056748648848	-0.003898056748648848	-0.003898056748648848	-0.003898056748648848	-0.00396189391137014	-0.004025731074090544	-0.004472591213137811	-0.004791777026742494	-0.004791777026742494	-0.004983288514905482	-0.005430148653951861	-0.005302474328510165
0.3	0.4	10	6.383716272573281e-05	6.383716272573281e-05	0.00017023243392699783	6.383716272573281e-05	6.383716272573281e-05	-0.0003936625034413055	-0.0004468601390428262	-0.0005000577746425705	-0.0005106973017632299	-0.0005106973017632299	-0.0005106973017632299	-0.0005106973017632299	-0.0005106973017632299	-0.0004468601390428262	-0.0004468601390428262	-0.0004043020305619649	-0.00038302297632242244	-0.00038302297632242244	-0.00038302297632242244	-0.00038302297632242244	-0.0003191858136020187	-0.0003191858136020187	-0.0003191858136020187	-0.0003191858136020187	-0.00025534865088161496	-0.00025534865088161496	-0.00025534865088161496	-0.00025534865088161496	-0.00019151148816121122	-0.00019151148816121122	-0.00019151148816121122	-0.00019151148816121122	-0.00014895337968034994	-0.00012767432544080748	-0.00012767432544080748	-0.00012767432544080748	-0.00012767432544080748	-0.00019151148816121122	-0.00019151148816121122	-0.00017954202015069143	-0.00012767432544080748	-0.00012767432544080748	-0.00012767432544080748	-0.00012767432544080748	-0.00012767432544080748	-0.00012767432544080748	-0.00012767432544080748
0.7	0.2	5	-6.383716270619288e-05	-6.383716270619288e-05	-6.383716270619288e-05	-6.383716270619288e-05	1.2434497875801753e-14	1.2434497875801753e-14	1.2434497875801753e-14	1.2434497875801753e-14	1.2434497875801753e-14	6.383716273283824e-05	6.383716273283824e-05	6.383716273283824e-05	6.383716273283824e-05	6.383716273283824e-05	6.383716273283824e-05	6.383716273283824e-05	6.383716273283824e-05	-6.383716270796924e-05	0.00012767432545324198	6.383716273106188e-05	-0.0003511043949533388	-0.0007500866619611912	-0.000842650547907553	-0.0007660459526412922	-0.001053313184883109	-0.000893720278083876	-0.000893720278083876	-0.000893720278083876	-0.0008618016967236741	-0.0008298831153634723	-0.0007660459526430685	-0.0007580663073021299	-0.0006596506814418035	-0.0005745344644818573	-0.0005745344644818573	-0.0004468601390410498	-0.0004468601390410498	-0.0004468601390410498	-0.00031918581360024234	-0.00031918581360024234	-0.00031918581360024234	-0.0002553486508798386	-0.0002553486508798386	-0.0002553486508798386	-0.00019151148815943486	-0.00019151148815943486	-0.00019151148815943486
0.1	0.2	5	-6.429975085531225e-05	-6.429975085531225e-05	-4.625881349085148e-07	-4.625881349085148e-07	-3.2381169495110385e-05	-4.625881349085148e-07	-2.1741642374450976e-05	-4.625881349085148e-07	-2.1741642374450976e-05	-6.429975085531225e-05	-6.429975085531225e-05	-0.000128136913575716	-6.429975085531225e-05	-0.00011536948103163525	-0.000128136913575716	-0.000128136913575716	-0.000128136913575716	-0.000128136913575716	-6.429975085531225e-05	-6.429975085531225e-05	-6.429975085531225e-05	-6.429975085531225e-05	-6.429975085531225e-05	-6.429975085531225e-05	-6.429975085531225e-05	-6.429975085531225e-05	-6.429975085531225e-05	-3.2381169495110385e-05	-4.625881349085148e-07	-4.625881349085148e-07	-4.625881349085148e-07	-4.625881349085148e-07	-4.625881349085148e-07	-4.625881349085148e-07	-4.625881349085148e-07	-4.625881349085148e-07	-4.625881349085148e-07	-4.625881349085148e-07	-4.625881349085148e-07	6.337457458549522e-05	-4.625881349085148e-07	6.337457458549522e-05	6.337457458549522e-05	6.337457458549522e-05	6.337457458549522e-05	6.337457458549522e-05	6.337457458549522e-05
0.1	0.4	10	-0.0005106973017632299	-0.0005106973017632299	-0.0004468601390428262	-0.0004468601390428262	-0.0004468601390428262	-0.00038302297632242244	-0.00038302297632242244	-0.00038302297632242244	-0.00038302297632242244	-0.0003191858136020187	-0.0003191858136020187	-0.0003191858136020187	-0.0003191858136020187	-0.0003191858136020187	-0.0003191858136020187	-0.0003191858136020187	-0.0003080836983464508	-0.00028032841020753096	-0.00025534865088161496	-0.00025534865088161496	-0.00025534865088161496	-0.00025534865088161496	-0.00019151148816121122	-0.00019151148816121122	-0.00025534865088161496	-0.00025534865088161496	-0.00025534865088161496	-0.00025534865088161496	-0.00025534865088161496	-0.00019151148816121122	-0.00019151148816121122	-0.00012767432544080748	-0.00012767432544080748	-0.00012767432544080748	-0.00012767432544080748	-0.00012767432544080748	-0.00012767432544080748	-0.00012767432544080748	-0.00012767432544080748	-0.00012767432544080748	-0.00019151148816121122	-0.00012767432544080748	-0.00012767432544080748	-0.00012767432544080748	-0.00012767432544080748	-0.00012767432544080748	-0.00012767432544080748
0.9	0.8	20	0.0001697698457885366	-0.00010685785933439718	-4.3020696613993437e-05	-4.3020696613993437e-05	-4.3020696613993437e-05	-0.00010685785933439718	-0.00010685785933439718	-0.00010685785933439718	-0.00010685785933439718	-0.0001494159678134821	-0.00017069502205302456	-0.00036220651021601213	-0.00042604367293819223	-0.00042604367293819223	-0.0002983693474956084	-0.0002983693474956084	-0.0002983693474956084	-0.0002983693474956084	-0.0002983693474956084	-0.0002983693474956084	-0.00023453218477520466	-0.0002374338739894455	-0.0002664507661354065	-0.00029546765828136756	-0.0002983693474956084	-0.0002983693474956084	-0.0002983693474956084	-0.00023453218477520466	-0.00023453218477520466	-0.00023453218477520466	-0.00023453218477520466	-0.00023453218477520466	-0.00023453218477520466	-0.0003622065102177885	-0.0004260436729364159	-0.000489880835658596	-0.0003622065102177885	-0.000489880835658596	-0.0003622065102177885	-0.0003622065102177885	-0.0003196484017369272	-0.0002740504283647027	-0.0002132531305356622	-0.00017069502205480092	-0.00017069502205480092	-0.00010685785933617353	-0.00010685785933617353
0.5	0.4	20	0.00012767432544613655	0.00012767432544613655	6.383716272573281e-05	6.383716272573281e-05	6.383716272573281e-05	6.383716272573281e-05	6.383716272573281e-05	6.383716272573281e-05	6.383716272573281e-05	6.383716272573281e-05	6.383716272573281e-05	6.383716272573281e-05	6.383716272573281e-05	6.383716272573281e-05	6.383716272573281e-05	6.383716272573281e-05	0.00012767432544613655	8.511621696527527e-05	0.00012767432544613655	0.00012767432544613655	0.00012767432544613655	0.00012767432544613655	0.00012767432544613655	0.00012767432544613655	0.00012767432544613655	0.00012767432544613655	0.00012767432544613655	0.00012767432544613655	0.00012767432544613655	0.00012767432544613655	0.00012767432544613655	0.00012767432544613655	0.00012767432544613655	0.00012767432544613655	0.00012767432544613655	0.00012767432544613655	0.00012767432544613655	0.0001915114881665403	0.0001915114881665403	0.0001915114881665403	0.0001915114881665403	0.0001915114881665403	0.0002021510152871997	0.00025534865088694403	0.00025534865088694403	0.00025534865088694403	0.00025534865088694403
0.1	0.8	10	-0.00029790675936247624	-0.00025534865088161496	-0.00025534865088161496	-0.00019151148816121122	-0.00019151148816121122	-0.00012767432544080748	-0.00012767432544080748	-0.00012767432544080748	-0.00012767432544080748	-0.00012767432544080748	-0.00012767432544080748	-0.00012767432544080748	-0.00012767432544080748	-0.00012767432544080748	-0.00012767432544080748	-0.00012767432544080748	-0.00012767432544080748	-0.00012767432544080748	-0.00012767432544080748	-0.00012767432544080748	-6.383716272040374e-05	-8.51162169599462e-05	-6.383716272040374e-05	-6.383716272040374e-05	-6.383716272040374e-05	-6.383716272040374e-05	-6.383716272040374e-05	-6.383716272040374e-05	-6.383716272040374e-05	-6.383716272040374e-05	-6.383716272040374e-05	-6.383716272040374e-05	-6.383716272040374e-05	-6.383716272040374e-05	-6.383716272040374e-05	-6.383716272040374e-05	-6.383716272040374e-05	-6.383716272040374e-05	-6.383716272040374e-05	-6.383716272040374e-05	-6.383716272040374e-05	-6.383716272040374e-05	-6.383716272040374e-05	-6.383716272040374e-05	-6.383716272040374e-05	-6.383716272040374e-05	-6.383716272040374e-05
0.1	0.1	20	0.00012767432543903112	0.00012767432543903112	0.00012767432543903112	0.00012767432543903112	0.00012767432543903112	0.00012767432543903112	0.00012767432543903112	0.00012767432543903112	0.00012767432543903112	0.00019151148815943486	0.000159592906799233	0.00019151148815943486	0.00019151148815943486	0.00019151148815943486	0.00019151148815943486	0.00019151148815943486	0.00019151148815943486	0.00019151148815943486	0.00019151148815943486	0.00019151148815943486	0.00019151148815943486	0.00019151148815943486	0.00019151148815943486	0.00019151148815943486	0.00019151148815943486	0.00019151148815943486	0.00019151148815943486	0.00019151148815943486	0.00019151148815943486	0.00019151148815943486	0.00019151148815943486	0.00023406959664029614	0.00019151148815943486	0.00019151148815943486	0.00019151148815943486	0.00019151148815943486	0.00019151148815943486	0.00019151148815943486	0.00019151148815943486	0.00019151148815943486	0.00019151148815943486	0.00019151148815943486	0.0002553486508798386	0.0002074707788395358	0.00019151148815943486	0.00019151148815943486	0.00019151148815943486
0.5	0.4	10	0.0005106973017632299	0.0004468601390428262	0.00042074493611110597	0.0003917280439669213	0.00038302297632242244	0.00038302297632242244	0.00038302297632242244	0.0003404648678433375	0.00031918581360379505	0.00034312474962483464	6.383716272040374e-05	6.383716272040374e-05	-0.00019151148816476393	-0.0001276743254443602	-0.0001276743254443602	-0.0001276743254443602	-6.383716272395645e-05	-6.383716272395645e-05	-0.0001276743254443602	-6.383716272395645e-05	-0.00010639527120481773	-0.0001276743254443602	-6.383716272395645e-05	-0.00010639527120481773	-6.383716272395645e-05	6.383716271862738e-05	-0.00010639527120304137	-0.0006862494992514456	-0.000606453045850941	-0.0008724412238532153	-0.0007022087899297702	-0.000750086661970073	-0.0007022087899297702	-0.0006383716272093665	-0.0007022087899279938	-0.0007022087899279938	-0.0014256966341008592	-0.0011065108204970642	-0.0014044175798613168	-0.0014044175798613168	-0.001276743254418733	-0.001276743254418733	-0.001276743254418733	-0.001383138525619998	-0.0012767432544169566	-0.0009575574408113852	-0.0006383716272075901
0.3	0.8	10	0.00019151148816121122	0.00025534865088161496	0.00021279054240075368	0.00019151148816121122	0.00019151148816121122	0.00019151148816121122	0.00019151148816121122	0.00019151148816121122	0.00019151148816121122	0.00019151148816121122	0.00019151148816121122	0.00017023243392166876	0.00019151148816121122	0.00012767432544080748	0.00012767432544080748	0.00012767432544080748	0.00012767432544080748	0.00019151148816121122	0.00012767432544080748	0.00012767432544080748	0.00012767432544080748	0.00012767432544080748	0.00012767432544080748	0.00012767432544080748	0.00012767432544080748	0.00012767432544080748	0.00012767432544080748	0.00012767432544080748	0.00012767432544080748	0.00012767432544080748	0.00019151148816121122	0.00019151148816121122	0.00019151148816121122	0.00019151148816121122	0.00019151148816121122	0.00019151148816121122	0.00019151148816121122	0.00019151148816121122	0.00019151148816121122	0.00019151148816121122	0.00019151148816121122	0.00025534865088161496	0.00025534865088161496	0.00025534865088161496	0.00025534865088161496	0.00025534865088161496	0.00025534865088161496
0.5	0.8	20	-0.0003856828581021432	-0.00032184569538173946	-0.00032184569538173946	-0.00032184569538173946	-0.00032184569538173946	-0.00032184569538173946	-0.00032184569538173946	-0.0002580085326613357	-0.0002580085326613357	-0.00032184569538173946	-0.00032184569538173946	-0.00032184569538173946	-0.00032184569538173946	-0.0003856828581021432	-0.0003856828581021432	-0.0003856828581021432	-0.00036972356742204227	-0.00032184569538173946	-0.00032184569538173946	-0.00032184569538173946	-0.00032184569538173946	-0.00032184569538173946	-0.00032184569538173946	-0.0002792875869008782	-0.0002580085326613357	-0.0002580085326613357	-0.0002580085326613357	-0.0002580085326613357	-0.0002580085326613357	-0.00019417136994093198	-0.00019417136994093198	-0.00019417136994093198	-0.00013033420722052824	-0.00013033420722052824	-0.00010905515298098578	-6.64970445001245e-05	-6.64970445001245e-05	-6.64970445001245e-05	-6.64970445001245e-05	-6.64970445001245e-05	-4.5217990258805685e-05	-6.64970445001245e-05	-2.659881779720763e-06	-2.659881779720763e-06	-2.659881779720763e-06	6.117728093890662e-05	6.117728093890662e-05
0.5	0.8	5	0.00012312308307294018	0.00013869312276071355	0.00015426316244848692	0.0001620481822932618	0.0001620481822932618	0.00018332723653280425	0.00022588534501366553	0.00022588534501366553	0.00022588534501366553	0.00022588534501366553	0.00022588534501366553	0.00022588534501366553	0.00022588534501366553	0.00022588534501366553	0.0001620481822932618	0.0001620481822932618	0.00014608889161316085	9.821101957285805e-05	9.821101957285805e-05	9.821101957285805e-05	9.821101957285805e-05	9.821101957285805e-05	9.821101957285805e-05	9.821101957285805e-05	9.821101957285805e-05	9.821101957285805e-05	9.821101957285805e-05	9.821101957285805e-05	9.821101957285805e-05	9.821101957285805e-05	9.821101957285805e-05	9.821101957285805e-05	9.821101957285805e-05	9.821101957285805e-05	0.0001620481822932618	0.0001620481822932618	0.0001620481822932618	0.00022588534501366553	0.00022588534501366553	0.00022588534501366553	0.00022588534501366553	0.000247164399253208	0.00028972250773406927	0.000247164399253208	0.00028972250773406927	0.00028972250773406927	0.00028972250773406927
0.7	0.8	20	7.979645342715003e-06	7.979645342715003e-06	7.979645342715003e-06	7.979645342715003e-06	7.979645342715003e-06	-5.585751737768874e-05	7.979645342715003e-06	-5.585751737768874e-05	-5.585751737768874e-05	-5.585751737768874e-05	-5.585751737768874e-05	-5.585751737768874e-05	-5.585751737768874e-05	-5.585751737768874e-05	-5.585751737768874e-05	-5.585751737768874e-05	7.979645342715003e-06	7.979645342715003e-06	-1.3299408896827458e-05	7.979645342715003e-06	7.979645342715003e-06	7.979645342715003e-06	7.979645342715003e-06	7.979645342715003e-06	7.181680806311874e-05	7.181680806311874e-05	7.181680806311874e-05	7.181680806311874e-05	9.30958623026612e-05	0.00013565397078352248	0.00013565397078352248	0.00013565397078352248	0.00013565397078352248	0.00013565397078352248	7.181680806311874e-05	0.00013565397078352248	7.181680806311874e-05	7.181680806311874e-05	7.181680806311874e-05	7.181680806311874e-05	7.181680806311874e-05	7.181680806311874e-05	7.181680806311874e-05	7.181680806311874e-05	7.181680806311874e-05	7.181680806311874e-05	7.181680806311874e-05
0.9	0.1	20	-6.383716271862738e-05	-6.383716271862738e-05	-6.383716271862738e-05	-6.383716271862738e-05	-6.383716271862738e-05	-6.383716271862738e-05	1.7763568394002505e-15	-3.191858135842551e-05	1.7763568394002505e-15	1.7763568394002505e-15	1.7763568394002505e-15	1.7763568394002505e-15	1.7763568394002505e-15	1.7763568394002505e-15	1.7763568394002505e-15	1.7763568394002505e-15	1.7763568394002505e-15	1.7763568394002505e-15	1.7763568394002505e-15	1.7763568394002505e-15	1.7763568394002505e-15	1.7763568394002505e-15	1.7763568394002505e-15	1.7763568394002505e-15	6.38371627221801e-05	6.38371627221801e-05	6.38371627221801e-05	6.38371627221801e-05	6.38371627221801e-05	6.38371627221801e-05	6.38371627221801e-05	6.38371627221801e-05	6.38371627221801e-05	6.38371627221801e-05	6.38371627221801e-05	6.38371627221801e-05	2.1279054241318818e-05	6.38371627221801e-05	6.38371627221801e-05	1.7763568394002505e-15	6.38371627221801e-05	1.7763568394002505e-15	6.38371627221801e-05	6.38371627221801e-05	1.7763568394002505e-15	1.7763568394002505e-15	1.7763568394002505e-15
0.5	0.1	5	-0.0003409484827106013	-0.0003409484827106013	-0.00027711131999019756	-0.00021327415726979382	-0.00021327415726979382	-0.00021327415726979382	-8.559983182898634e-05	-8.559983182898634e-05	-8.559983182898634e-05	-2.17626691085826e-05	-2.17626691085826e-05	-2.17626691085826e-05	-2.17626691085826e-05	-2.17626691085826e-05	-2.17626691085826e-05	-2.17626691085826e-05	-2.17626691085826e-05	-2.17626691085826e-05	-2.17626691085826e-05	-2.17626691085826e-05	-2.17626691085826e-05	-2.17626691085826e-05	-2.17626691085826e-05	1.015591225161927e-05	-2.17626691085826e-05	4.207449361004478e-05	4.207449361004478e-05	4.207449361004478e-05	4.207449361004478e-05	4.207449361004478e-05	4.207449361004478e-05	4.207449361004478e-05	4.207449361004478e-05	4.207449361004478e-05	4.207449361004478e-05	4.207449361004478e-05	4.207449361004478e-05	4.207449361004478e-05	4.207449361004478e-05	2.0795439370502322e-05	-2.17626691085826e-05	-2.17626691085826e-05	-2.17626691085826e-05	-2.17626691085826e-05	-2.17626691085826e-05	-2.17626691085826e-05	-2.17626691085826e-05
0.5	0.2	20	-6.383716272040374e-05	0.0	-6.383716272040374e-05	0.0	0.0	0.0	0.0	0.0	0.0	0.0	0.0	0.0	0.0	0.0	0.0	0.0	0.0	0.0	0.0	0.0	0.0	0.0	0.0	0.0	0.0	-6.383716272040374e-05	-6.383716272040374e-05	-0.00010639527120126502	-0.00012767432544080748	-0.00012767432544080748	-0.00012767432544080748	-0.00012767432544080748	-0.00012767432544080748	-0.0001808719610405518	-0.00019151148816121122	-0.00019151148816121122	-0.00019151148816121122	-0.00012767432544080748	-0.00012767432544080748	-0.00012767432544080748	-0.00014895337968034994	-0.00012767432544080748	-0.00012767432544080748	-0.00012767432544080748	-0.00012767432544080748	-0.00012767432544080748	-0.00012767432544080748
0.1	0.4	5	-0.00012767432544080748	-0.00012767432544080748	-0.00012767432544080748	-0.00012767432544080748	-0.00012767432544080748	-0.00012767432544080748	-0.00012767432544080748	-0.00012767432544080748	-6.383716272040374e-05	-6.383716272040374e-05	-6.383716272040374e-05	-6.383716272040374e-05	-6.383716272040374e-05	-6.383716272040374e-05	-6.383716272040374e-05	-6.383716272040374e-05	-6.383716272040374e-05	-6.383716272040374e-05	-6.383716272040374e-05	-2.127905423954246e-05	-4.7877872040302805e-05	0.0	0.0	0.0	0.0	0.0	0.0	0.0	0.0	0.0	0.0	0.0	0.0	0.0	0.0	0.0	0.0	0.0	0.0	0.0	0.0	0.0	0.0	0.0	0.0	0.0	0.0
0.5	0.2	5	-5.927736538247075e-05	-5.927736538247075e-05	-5.927736538247075e-05	-5.927736538247075e-05	-5.927736538247075e-05	-5.927736538247075e-05	4.5597973379329915e-06	4.5597973379329915e-06	4.5597973379329915e-06	4.5597973379329915e-06	4.5597973379329915e-06	4.5597973379329915e-06	4.5597973379329915e-06	4.5597973379329915e-06	4.5597973379329915e-06	4.5597973379329915e-06	4.5597973379329915e-06	4.5597973379329915e-06	4.5597973379329915e-06	4.5597973379329915e-06	4.5597973379329915e-06	4.5597973379329915e-06	6.839696005833673e-05	2.0519088018033926e-05	6.839696005833673e-05	4.0024887738354664e-05	6.839696005833673e-05	6.839696005833673e-05	6.839696005833673e-05	6.839696005833673e-05	6.839696005833673e-05	6.839696005833673e-05	6.839696005833673e-05	0.00011095506853919801	0.00013223412277874047	0.00013223412277874047	0.00013223412277874047	0.00013223412277874047	0.00013223412277874047	0.00013223412277874047	0.00016415270413894234	0.00013223412277874047	0.00013223412277874047	0.00013223412277874047	0.00013223412277874047	0.00013223412277874047	0.00013223412277874047
0.7	0.4	5	-4.483800714005781e-05	-0.00015655304190076436	-0.0004278609834642566	-0.0005129772004242028	-0.0004916981461846603	-0.000491698146182884	-0.0005555353089032877	-0.0005236167275430859	-0.000491698146182884	-0.0004278609834642566	-0.0006193724716254678	-0.0006193724716236915	-0.0011939069361108778	-0.0010662326106700704	-0.0010662326106700704	-0.0010023954479496666	-0.0008587618318287582	-0.0010023954479496666	-0.0010023954479496666	-0.0009385582852292629	-0.0008960001767484016	-0.001321581261555238	-0.0012577440988348343	-0.0011939069361144306	-0.0008108839597884554	-0.0007044886885871904	-0.0004916981461864367	-0.0008321630140297742	-0.0011300697733958032	-0.0014386160598807152	-0.0013534998429189926	-0.00042254121990659144	-0.0002363494953065981	-0.00021507044106705564	-0.00017251233258619436	-0.00017251233258619436	-0.00017251233258619436	-0.00017251233258619436	-0.00017251233258619436	-0.00021507044106705564	-0.0002363494953065981	-0.0002363494953065981	-0.0002363494953065981	-0.0002363494953065981	-0.0002363494953065981	-0.0002363494953065981	-0.0002363494953065981
0.3	0.8	5	-6.383716271685103e-05	-6.383716271685103e-05	-6.383716271685103e-05	-6.383716271685103e-05	-6.383716271685103e-05	-6.383716271685103e-05	-6.383716271685103e-05	-6.383716271685103e-05	-1.595929067654822e-05	3.552713678800501e-15	3.552713678800501e-15	3.552713678800501e-15	0.0001915114881665403	0.0013405804171426894	0.0004255810848086128	0.0007660459526519503	0.001037353894217219	0.0007341273712917484	0.000516248359396343	0.00043298249497780716	0.0003497166305592714	0.0002664507661407356	0.00019151148816476393	0.00019151148816476393	0.00019151148816476393	-0.0002553486508798386	-0.00025534865088161496	-0.0003191858136020187	-0.0003191858136020187	-0.00028726723224181683	-0.0003191858136020187	-0.0003191858136020187	-0.0003191858136020187	-0.00035110439496222057	-0.0003191858136020187	-0.0003191858136020187	-0.0003191858136020187	-0.0003191858136020187	-0.00028088351596977645	-0.00025534865088161496	-0.00025534865088161496	-0.00025534865088161496	-0.00025534865088161496	-0.00025534865088161496	-0.00025534865088161496	-0.00025534865088161496	-0.00025534865088161496
0.3	0.8	20	0.00021325313054454398	0.00019197407630500152	0.00025581123902540526	0.0002558112390271816	0.00025581123902540526	0.00025581123902540526	0.00025581123902540526	0.00025581123902540526	0.0002558112390271816	0.00025581123902540526	0.0002558112390271816	0.00031964840174403264	0.00031964840174403264	0.00031964840174403264	0.00031964840174403264	0.0003834855644644364	0.0003834855644644364	0.0003834855644644364	0.0003834855644644364	0.0003834855644644364	0.0003834855644644364	0.0003834855644644364	0.0003834855644644364	0.00038880532802565426	0.0003834855644644364	0.0004473227271848401	0.0004473227271848401	0.0004473227271848401	0.00044732272718306376	0.0004473227271848401	0.0004313634365047392	0.0003834855644644364	0.0003834855644644364	0.0003834855644644364	0.00031964840174403264	0.00031964840174403264	0.00031964840174403264	0.00031964840174403264	0.00031964840174403264	0.00031964840174403264	0.00031964840174403264	0.00031964840174403264	0.00031964840174403264	0.0003834855644644364	0.0003515669831042345	0.0003834855644644364	0.0003834855644644364
0.1	0.1	10	0.0006958250736541771	0.0006958250736541771	0.0006958250736541771	0.0006958250736541771	0.0006958250736541771	0.0006958250736541771	0.0006958250736541771	0.0006958250736541771	0.0006958250736524008	0.0006958250736524008	0.0006958250736541771	0.0006958250736541771	0.0006958250736524008	0.0006958250736524008	0.0006958250736541771	0.0006958250736541771	0.0006958250736524008	0.0006958250736524008	0.0006958250736541771	0.0006958250736524008	0.0006958250736524008	0.0007596622363745809	0.0007596622363745809	0.0007596622363745809	0.0007596622363763572	0.0007596622363745809	0.0007596622363745809	0.0007596622363745809	0.0007596622363745809	0.0007596622363763572	0.0007596622363745809	0.0007596622363745809	0.0007596622363745809	0.0007596622363745809	0.0007596622363745809	0.0007596622363745809	0.0007596622363763572	0.0007596622363745809	0.0007596622363745809	0.0007596622363745809	0.0007596622363745809	0.0007596622363745809	0.0007596622363745809	0.0007596622363745809	0.0007596622363745809	0.0007596622363745809	0.0006958250736541771
0.3	0.2	10	-0.00044686013904460253	-0.00044686013904460253	-0.0003830229763241988	-0.00044686013904460253	-0.00044686013904460253	-0.00044686013904460253	-0.0004468601390428262	-0.00044686013904460253	-0.00044686013904460253	-0.00044686013904460253	-0.00044686013904460253	-0.0003830229763241988	-0.0003830229763241988	-0.00038302297632597515	-0.0003830229763241988	-0.0003830229763241988	-0.0003830229763241988	-0.0003830229763241988	-0.00031918581360379505	-0.00031918581360379505	-0.0003191858136020187	-0.00031918581360379505	-0.00031918581360379505	-0.00031918581360379505	-0.0003191858136020187	-0.0002872672322435932	-0.0002553486508833913	-0.00031918581360379505	-0.0002553486508833913	-0.0002872672322435932	-0.0002553486508833913	-0.0002553486508833913	-0.0002553486508833913	-0.00030322652292191776	-0.0002553486508833913	-0.0002553486508833913	-0.0002553486508833913	-0.00025534865088516767	-0.0002553486508833913	-0.0002553486508833913	-0.0002553486508833913	-0.00025534865088516767	-0.0002553486508833913	-0.00025534865088516767	-0.0002553486508833913	-0.00025534865088516767	-0.0002074707788430885
0.5	0.2	10	-0.00012767432544080748	-0.00012767432544080748	-0.00012767432544080748	-0.00012767432544080748	-0.00012767432544080748	-0.00012767432544080748	-0.00012767432544080748	-0.00012767432544080748	-0.00012767432544080748	-0.00012767432544080748	-0.00012767432544080748	-0.00012767432544080748	-0.00012767432544080748	-0.00012767432544080748	-0.00012767432544080748	-0.00012767432544080748	-0.00012767432544080748	-0.00012767432544080748	-0.00012767432544080748	-0.00012767432544080748	-0.00012767432544080748	-0.00012767432544080748	-8.51162169599462e-05	-6.383716272040374e-05	-6.383716272040374e-05	-6.383716272040374e-05	-6.383716272040374e-05	-6.383716272040374e-05	-6.383716272040374e-05	-6.383716272040374e-05	-6.383716272040374e-05	-6.383716272040374e-05	-6.383716272040374e-05	-6.383716272040374e-05	-6.383716272040374e-05	-6.383716272040374e-05	-6.383716272040374e-05	-6.383716272040374e-05	-6.383716272040374e-05	-6.383716272040374e-05	-6.383716272040374e-05	-6.383716272040374e-05	-6.383716272040374e-05	-6.383716272040374e-05	-6.383716272040374e-05	-6.383716272040374e-05	-6.383716272040374e-05
0.7	0.8	10	1.7763568394002505e-15	1.7763568394002505e-15	1.7763568394002505e-15	1.7763568394002505e-15	-9.575574408060561e-05	-0.0003191858136055714	-0.00029790675936602895	-0.00019151148816476393	-0.00019151148816476393	-0.00019151148816476393	-0.00019151148816476393	-0.00019151148816476393	-0.00019151148816476393	-0.0001276743254443602	-0.0001276743254443602	-0.0001276743254443602	-0.0001276743254443602	-0.0001276743254443602	-0.0001276743254443602	-0.0001276743254443602	-0.0001276743254443602	-0.0001276743254443602	-0.0001276743254443602	-0.0001276743254443602	-6.383716272395645e-05	-7.979645340405739e-05	-6.383716272395645e-05	-9.575574408415832e-05	-6.383716272395645e-05	-6.383716272395645e-05	-6.383716272395645e-05	-6.383716272395645e-05	-0.00011171503476425926	-0.0001276743254443602	-0.0001276743254443602	-0.0001276743254443602	-0.0001276743254443602	-6.383716272395645e-05	-0.0001276743254443602	-0.0001276743254443602	-0.0001276743254443602	-0.0002340695966456252	-0.00025534865088516767	-0.00025534865088516767	-0.00025534865088516767	-0.00025534865088516767	-0.00025534865088516767
0.9	0.4	5	-0.00013391926527006603	-0.0001339192652718424	-0.00019775642799046977	-0.00014987855595016697	-0.0001339192652718424	-0.0001339192652718424	-0.0001658378466302679	-0.00013391926527006603	-0.00013391926527006603	-0.00013391926527006603	-0.00013391926527006603	-0.00013391926527006603	-0.00013391926527006603	-0.0001339192652718424	-0.00013391926527006603	-0.00013391926527006603	-0.0001339192652718424	-0.00013391926527006603	-0.00013391926527006603	-0.00013391926527006603	-0.00013391926527006603	-0.00013391926527006603	-0.00013391926527006603	-0.00013391926527006603	-0.00013391926527006603	-0.00013391926527006603	-0.00013391926527006603	-0.00013391926527006603	-0.0001339192652718424	-0.0001179599745899651	-0.00013391926527006603	-7.008210255143865e-05	-7.008210255143865e-05	-7.008210255143865e-05	-7.008210255143865e-05	-7.008210255143865e-05	-7.008210255143865e-05	-7.008210255143865e-05	-7.008210255143865e-05	-7.008210255143865e-05	-6.2449398310349125e-06	-6.2449398310349125e-06	-6.2449398310349125e-06	-6.2449398310349125e-06	-6.2449398310349125e-06	-6.2449398310349125e-06	-6.2449398310349125e-06
0.7	0.2	20	6.738367176062354e-05	6.73836717623999e-05	6.73836717623999e-05	6.738367176062354e-05	6.738367176062354e-05	6.73836717623999e-05	6.738367176062354e-05	6.73836717623999e-05	6.738367176062354e-05	6.73836717623999e-05	6.738367176062354e-05	6.738367176062354e-05	3.546509040042167e-05	3.546509040219803e-06	3.546509040219803e-06	3.546509040219803e-06	3.546509040219803e-06	3.546509040219803e-06	-6.0290653680183937e-05	-6.029065367840758e-05	-6.0290653680183937e-05	-6.0290653680183937e-05	-6.0290653680183937e-05	-0.0001081685257222631	-0.00012412781640058768	-0.00012412781640058768	-0.00012412781640236403	-0.00012412781640058768	-0.00012412781640236403	-0.00017200568844089048	-0.00018796497912099142	-0.00018796497911921506	-0.00018796497912099142	-0.00018796497912099142	-0.00018796497912099142	-0.00018796497912099142	-0.00018796497912099142	-0.00023584285116129422	-0.0003156393045617989	-0.00031563930456002254	-0.00037947646728220263	-0.00037947646728220263	-0.00037947646728220263	-0.00037947646728220263	-0.00037947646728220263	-0.00037947646728220263	-0.00037947646728220263
0.3	0.4	5	0.0010054353128552407	0.0010692724755756444	0.0008777609874126568	0.0008564819331731144	0.0007979645340121522	0.0008777609874126568	0.0008777609874126568	0.0008777609874126568	0.0009415981501330606	0.0009415981501330606	0.0009415981501330606	0.0009841562586139219	0.0010054353128534643	0.0010054353128534643	0.0010054353128534643	0.001069272475573868	0.0011969468010146755	0.0011969468010146755	0.0012607839637350793	0.0012607839637350793	0.0012607839637350793	0.0012607839637350793	0.0012607839637350793	0.0012607839637350793	0.0012607839637350793	0.001324621126455483	0.001324621126455483	0.0013459001806950255	0.0013884582891758868	0.0013884582891758868	0.0013884582891758868	0.0013884582891758868	0.0013884582891758868	0.0014139931542640483	0.0014097373434154292	0.0014522954518962905	0.0013884582891758868	0.0013884582891758868	0.0014203768705360886	0.0013246211264537067	0.0011011910569305172	0.0010852317662504163	0.001133109638290719	0.0010692724755720917	0.0010054353128481353	0.0009628772043690503	0.001005435312851688
0.7	0.1	10	0.0006383716272075901	0.0006383716272075901	0.0006383716272075901	0.0006383716272075901	0.0006383716272075901	0.0006383716272075901	0.0006383716272075901	0.0006383716272075901	0.0006506480046546415	0.0006752007595469678	0.0006997535144392941	0.0007022087899279938	0.0007022087899279938	0.0007022087899279938	0.0007022087899279938	0.0007022087899279938	0.0007022087899279938	0.0007022087899279938	0.0007022087899279938	0.0007022087899279938	0.0007022087899279938	0.0007022087899279938	0.0007022087899279938	0.0007022087899279938	0.0007022087899279938	0.0007022087899279938	0.0007022087899279938	0.000670290208567792	0.00036706368564409786	0.0003830229763241988	0.0003670636856423215	0.0001595929068027857	0.00012767432544258384	6.38371627221801e-05	0.00012767432544258384	0.00012767432544080748	0.00012767432544258384	0.00012767432544258384	0.00012767432544258384	0.00012767432544258384	0.00012767432544258384	0.00012767432544258384	0.00012767432544258384	0.00012767432544080748	0.00012767432544258384	0.00012767432544080748	0.00012767432544080748
0.3	0.8	10	-0.9258383505872014	-0.9171245778757926	-0.9066872017709181	-0.8970265111458152	-0.897083698604086	-0.902293077070293	-0.8980691848035907	-0.878088152871935	-0.8657037433040716	-0.857412005168429	-0.8432968991890201	-0.8377829642589985	-0.8295364441136164	-0.8222944726538293	-0.8093674472028378	-0.7917164717104967	-0.7872478703200305	-0.7769062499592374	-0.7686074188055146	-0.762479051184304	-0.7613725403638076	-0.7640749802523276	-0.7547405684589095	-0.7423277868187257	-0.7412851131609502	-0.7405403462625393	-0.7432055478061387	-0.7301774468475059	-0.7148139696859985	-0.7033658385047092	-0.6842253292155458	-0.6682506703294695	-0.6529533946700431	-0.6376561190106168	-0.6236545013204896	-0.6196753181775508	-0.6047799802093304	-0.5900123165665521	-0.583245577318132	-0.5641369866103292	-0.5525399020493575	-0.5455364333225139	-0.5356922108545883	-0.5330163697838686	-0.5378360755692998	-0.5409640965426262	-0.5268481039359574
0.5	0.2	20	-0.7325378259391071	-0.7322824772882228	-0.7322665179975427	-0.7287306484846079	-0.7298726243955054	-0.7314047163008066	-0.7315643092076094	-0.7322558784704194	-0.7326814595552253	-0.7329368082061096	-0.7252763486795955	-0.7215099560790605	-0.716849843200432	-0.7082318262331047	-0.7054017120191425	-0.7025024408788987	-0.6999542741336207	-0.6955069517973964	-0.6967411369433352	-0.6973475899891852	-0.6977306129655112	-0.6982732288486391	-0.6988052052046472	-0.698847763313128	-0.6989116004758493	-0.6989116004758493	-0.6997494632365608	-0.7026099001028161	-0.7008958722837582	-0.6911873037866139	-0.6770580117710461	-0.666312089379689	-0.6517997743877944	-0.6301802552796332	-0.6114546875481564	-0.6018152759772937	-0.590026679928159	-0.5758335507498682	-0.5615127472461365	-0.5388399149530807	-0.519864318334279	-0.5124432481679699	-0.5023037788224602	-0.49248349529055524	-0.4799182137616498	-0.4568836375465075	-0.440594521525548
0.3	0.2	10	-0.283609652989254	-0.2785135613061325	-0.274499799700056	-0.2575191144162865	-0.24148002728265006	-0.22698367158143284	-0.20768356938546972	-0.19324927759245547	-0.18880638839253017	-0.1762224876911649	-0.15464198018244346	-0.12761048827916355	-0.11203422057525358	-0.09077644538917973	-0.07025140980998934	-0.053861912163590375	-0.03747241451719141	-0.025790213739259826	-0.012496124602625613	-0.008341389262207954	-0.002617323671564975	-0.00300034664789095	-0.0030641838106095776	-0.0027662770512435486	-0.0026173236715614223	-0.00274499799700223	-0.002681160834281826	-0.00259604461732188	-0.0021066263697946397	0.0007234878441675363	0.0003471145722944158	0.0002553486508833913	0.00022343006952318945	0.00019151148816298758	6.383716272040374e-05	6.383716272040374e-05	6.383716272040374e-05	6.383716272040374e-05	6.383716272040374e-05	6.383716272040374e-05	0.0	0.0	0.0	-6.383716272040374e-05	-3.191858136020187e-05	-2.127905423954246e-05	-6.383716272040374e-05
0.1	0.4	20	-0.4791438046458456	-0.47916508370008515	-0.4791225255916043	-0.47910124653736474	-0.47910124653736297	-0.47905868842888033	-0.4790374093746408	-0.4791650837000816	-0.47910550234820803	-0.4791012465373594	-0.4791650837000816	-0.47906932795600277	-0.4790586884288821	-0.4791650837000816	-0.47910124653736297	-0.47903740937464256	-0.47910124653736474	-0.4790161303204048	-0.47894165363056374	-0.47903740937464434	-0.47897357221192394	-0.4789310141034413	-0.47903740937464256	-0.4789948512661599	-0.4789735722119186	-0.47899485126615815	-0.479037409374639	-0.479037409374639	-0.4789735722119186	-0.479037409374639	-0.4789735722119186	-0.4790054907932788	-0.479037409374639	-0.47890973504919643	-0.47903740937463724	-0.47894165363055485	-0.47890973504919465	-0.4789522931576755	-0.4788937757585128	-0.47879802001443217	-0.4788778164678309	-0.47892037457631	-0.4787820607237485	-0.4788458978864689	-0.47890973504918755	-0.47890973504918755	-0.4787607816695072
0.9	0.4	5	-0.2548365002678601	-0.238573983064704	-0.22510434173058158	-0.2191036484348139	-0.21319871088313747	-0.19578180498743336	-0.1809290251276927	-0.16096927225028423	-0.13777510312834096	-0.12277336988891818	-0.10326047715055608	-0.09162083448110181	-0.08588258285429617	-0.07983223843196896	-0.07945985498276542	-0.07115038430191944	-0.06126626360728338	-0.05074377128545038	-0.04377842753078909	-0.042530056348692113	-0.04237046344188755	-0.04278540499957373	-0.04304075365045534	-0.04329610230134051	-0.04323226513862011	-0.04323226513862011	-0.043221625611501224	-0.04323226513862011	-0.04323226513862011	-0.043168427975899704	-0.043221625611501224	-0.04323226513862011	-0.04323226513862011	-0.04323226513862011	-0.04323226513862011	-0.04323226513862011	-0.043168427975899704	-0.043168427975899704	-0.04323226513862011	-0.043147148921658385	-0.043040753650458896	-0.043168427975899704	-0.04314289311081154	-0.043040753650458896	-0.043168427975899704	-0.0431045908131793	-0.0431045908131793
0.9	0.1	5	-0.0002553486508887204	-0.00019151148816831665	0.00019151148816121122	-0.0001276743254443602	7.979645340228103e-05	6.383716272040374e-05	6.383716272040374e-05	6.383716272040374e-05	6.383716272040374e-05	6.383716272040374e-05	0.0	0.0	0.0	1.5959290681877292e-05	6.383716272040374e-05	6.383716272040374e-05	0.0	0.0	6.383716272040374e-05	0.0	0.0	0.0	0.0	0.0	0.0	0.0	0.0	0.0	0.0	0.0	0.0	0.0	0.0	0.0	0.0	0.0	0.0	0.0	0.0	0.0	0.0	3.457846313992263e-05	6.383716272040374e-05	8.511621696172256e-05	6.383716272040374e-05	6.383716272040374e-05	0.0
0.9	0.2	5	-1.3832475807734603	-1.3832635400641422	-1.3832635400641422	-1.3832635400641422	-1.3832635400641422	-1.3832635400641422	-1.3832475807734603	-1.3832635400641422	-1.3832635400641422	-1.3831997029014218	-1.3832475807734603	-1.3832635400641422	-1.3831358657387014	-1.383231621482782	-1.3832475807734603	-1.3831997029014218	-1.3831039471573412	-1.3821783082978918	-1.381986796809727	-1.3820506339724474	-1.3814548204537225	-1.380859006934994	-1.3806541960379306	-1.3801355190908247	-1.38055844029385	-1.3809015650434766	-1.3809414632701724	-1.3809015650434766	-1.3809866812604383	-1.3782204042091983	-1.3620735918634672	-1.3445356613467787	-1.3209265506671493	-1.2983601136452947	-1.268377926220687	-1.2397895168488198	-1.214478081829963	-1.1798464210538526	-1.1499387103190877	-1.120382103979292	-1.0940279953026604	-1.0684718511600373	-1.0514060496593096	-1.0268606605931048	-1.0054113739188715	-0.9828090284929836	-0.9577569319476851
0.7	0.8	10	-0.0036311186128514805	-0.0036523976670927993	-0.0035885605043723956	-0.0036523976670927993	-0.0035247233416555446	-0.0035779209772535125	-0.003588560504368843	-0.0035566419230157464	-0.0035885605043723956	-0.0035247233416555446	-0.0035247233416590973	-0.0034608861789386935	-0.0035247233416590973	-0.0034928047602953427	-0.0035247233416590973	-0.0034928047602953427	-0.0035247233416555446	-0.0035247233416590973	-0.0034821652331800124	-0.0035247233416590973	-0.0035247233416590973	-0.0034821652331800124	-0.0035247233416590973	-0.0034608861789386935	-0.0034608861789386935	-0.0034608861789386935	-0.0034608861789386935	-0.0034608861789386935	-0.0034608861789386935	-0.0034608861789386935	-0.003444926888260369	-0.0034608861789386935	-0.00339704901621829	-0.0034608861789386935	-0.00339704901621829	-0.0034608861789386935	-0.0034608861789386935	-0.0034289675975784917	-0.003444926888260369	-0.0034608861789386935	-0.0034369472429212067	-0.0034608861789386935	-0.0034608861789386935	-0.003444926888260369	-0.00339704901621829	-0.00339704901621829	-0.00339704901621829
0.5	0.8	20	-0.002266219276584991	-0.002266219276584991	-0.0022578926901459795	-0.0022301374020017306	-0.002202382113864587	-0.0021385449511441834	-0.0020747077884237797	-0.0019470334629829722	-0.001832658546447874	-0.001627847649388059	-0.0018193591375492701	-0.0018193591375492701	-0.0018512777189059193	-0.0018831963002625685	-0.0018831963002625685	-0.0018831963002625685	-0.0018831963002625685	-0.0018831963002625685	-0.0018831963002625685	-0.0018831963002625685	-0.0018831963002625685	-0.0018831963002625685	-0.0018831963002625685	-0.0018831963002625685	-0.0018831963002625685	-0.0018831963002625685	-0.0018831963002625685	-0.0018831963002625685	-0.0018831963002625685	-0.0018406381917870362	-0.0018831963002625685	-0.0018193591375492701	-0.0018831963002625685	-0.0018353184282275947	-0.001857661435174407	-0.0018831963002625685	-0.0018353184282275947	-0.0018831963002625685	-0.0018193591375492701	-0.0018512777189059193	-0.0018193591375492701	-0.0018193591375492701	-0.0018193591375492701	-0.0017555219748288664	-0.0018193591375492701	-0.001771481265507191	-0.0018193591375492701
0.7	0.8	20	-0.5338382732538491	-0.5338169941996114	-0.5337744360911287	-0.5337744360911287	-0.5337105989284083	-0.5337744360911287	-0.5337744360911287	-0.533742517509765	-0.5337744360911287	-0.5337105989284083	-0.5337105989284083	-0.5337105989284083	-0.5336893198741706	-0.5337105989284083	-0.5336467617656879	-0.5336467617656879	-0.5336467617656879	-0.5336467617656879	-0.5336467617656879	-0.5336308024750096	-0.5336467617656879	-0.5335829246029675	-0.5335829246029675	-0.5335829246029675	-0.5335616455487298	-0.5335829246029675	-0.5334978083860094	-0.5335190874402471	-0.5334552502775267	-0.5334472706321876	-0.5334552502775267	-0.5334073724054846	-0.5334552502775267	-0.5333914131148063	-0.5333914131148063	-0.5333914131148063	-0.5333914131148063	-0.5333914131148063	-0.5333275759520859	-0.5333275759520859	-0.5333116166614076	-0.5333275759520859	-0.5332637387893655	-0.5333275759520859	-0.5332637387893655	-0.5332637387893655	-0.5332637387893655
0.3	0.1	10	-0.00044686013903572075	-0.00044686013903572075	-0.00044686013903572075	-0.00044686013903572075	-0.00044686013903572075	-0.00044686013903572075	-0.00044686013903572075	-0.00044686013903572075	-0.00044686013903572075	-0.00044686013903572075	-0.00043090084835739617	-0.000383022976315317	-0.000383022976315317	-0.000383022976315317	-0.000383022976315317	-0.000383022976315317	-0.000383022976315317	-0.000383022976315317	-0.000383022976315317	-0.000383022976315317	-0.000383022976315317	-0.000383022976315317	-0.000383022976315317	-0.000383022976315317	-0.000383022976315317	-0.000383022976315317	-0.000383022976315317	-0.000383022976315317	-0.000383022976315317	-0.000383022976315317	-0.000383022976315317	-0.0003989822669936416	-0.0009149993323234185	-0.0008298831153652486	-0.0008298831153652486	-0.0008298831153652486	-0.0007660459526448449	-0.0007660459526448449	-0.0007660459526448449	-0.0007660459526448449	-0.0007660459526448449	-0.0007234878441622072	-0.0007181680806027657	-0.0007554064255259618	-0.0012129060916947765	-0.0010533131848973198	0.0005745344644907391
0.1	0.8	5	0.0010170420697264149	0.0010170420697264149	0.0010808792324468186	0.0010808792324468186	0.0010808792324468186	0.0010808792324468186	0.0010808792324468186	0.0010808792324468186	0.0010808792324468186	0.0010808792324468186	0.0010808792324468186	0.0010808792324468186	0.0010808792324468186	0.0010808792324468186	0.0010808792324468186	0.0010808792324468186	0.0010808792324468186	0.0010808792324468186	0.0010808792324468186	0.0010808792324468186	0.0010808792324468186	0.0010808792324468186	0.0010808792324468186	0.0010808792324468186	0.0010808792324468186	0.0010808792324468186	0.0010808792324468186	0.0010808792324468186	0.0010808792324468186	0.0010808792324468186	0.0010808792324468186	0.0010808792324468186	0.0010808792324468186	0.0010808792324468186	0.0010808792324468186	0.0010808792324468186	0.0010808792324468186	0.0010808792324468186	0.0010808792324468186	0.0010808792324468186	0.0010808792324468186	0.0011234373409294562	0.0010808792324468186	0.0011234373409294562	0.0010808792324468186	0.0010808792324468186	0.001092485989303782
0.7	0.4	10	0.00021944024685893737	0.00021944024685893737	0.0002832774095793411	0.00021944024685893737	0.00023220767940301812	0.00021944024685893737	0.0002832774095793411	0.0002832774095793411	0.0002832774095793411	0.0002832774095793411	0.0002832774095793411	0.0002832774095793411	0.0002832774095793411	0.0002832774095793411	0.0002832774095793411	0.0002832774095793411	0.0002832774095793411	0.0002832774095793411	0.00031519599093599027	0.0002832774095793411	0.0002890807880078228	0.0003180976801573365	0.00034711457229974485	0.00034711457229974485	0.00034711457229974485	0.00034711457229974485	0.00034711457229974485	0.00034711457229974485	0.00034711457229974485	0.00034711457229974485	0.00034711457229974485	0.00034711457229974485	0.0004109517350201486	0.00034711457229974485	0.0004109517350201486	0.0004109517350201486	0.0004109517350201486	0.0004109517350201486	0.0004109517350201486	0.0004109517350201486	0.0004109517350201486	0.0004109517350201486	0.0004322307892579147	0.00047478889774055233	0.00047478889774055233	0.0005136463011368164	0.0005691568774111033
0.7	0.4	5	-0.0005120272426495376	-0.000496067951971213	-0.000496067951971213	-0.000496067951971213	-0.000496067951971213	-0.000496067951971213	-0.000496067951971213	-0.0004747888977334469	-0.000496067951971213	-0.000496067951971213	-0.000496067951971213	-0.000496067951971213	-0.000496067951971213	-0.000496067951971213	-0.000496067951971213	-0.000496067951971213	-0.000496067951971213	-0.000480108661285783	-0.00044819007992913384	-0.000496067951971213	-0.0004641493706074584	-0.000496067951971213	-0.000496067951971213	-0.000496067951971213	-0.000496067951971213	-0.000496067951971213	-0.0004641493706074584	-0.00043223078925080927	-0.00043223078925080927	-0.00043223078925080927	-0.00043223078925080927	-0.00041095173501304316	-0.00043223078925080927	-0.0003683936265304055	-0.0003683936265304055	-0.0003683936265304055	-0.0003683936265304055	-0.0003045564638100018	-0.0003683936265304055	-0.0003045564638100018	-0.0003045564638100018	-0.0003045564638100018	-0.0003045564638100018	-0.00024071930108959805	-0.00024071930108959805	-0.00024071930108959805	-0.00024071930108959805
0.7	0.1	20	-0.0002447091237556265	-0.0002447091237556265	-0.0002447091237556265	-0.0002447091237556265	-0.00018087196103522274	-0.0002447091237556265	-0.0002127905423918719	-0.0002447091237556265	-0.00018087196103522274	-0.0005000577746372414	-0.00041228167590645626	-0.0004362206119239431	-0.00037238344919643396	-0.0003723834492035394	-0.00037238344919643396	-0.0003723834492035394	-0.0003723834492035394	-0.0003723834492035394	-0.0003723834492035394	-0.0003564241585181094	-0.00030854628648313565	-0.00030854628648313565	-0.00030854628648313565	-0.00030854628648313565	-0.00030854628648313565	-0.0002606684144410565	-0.00030854628648313565	-0.000265988178000498	-0.00030854628648313565	-0.000265988178000498	-0.0002447091237627319	-0.000265988178000498	-0.00028726723224536954	-0.00030854628648313565	-0.0002447091237627319	-0.00030854628648313565	-0.0002447091237627319	-0.0002447091237627319	-0.0002447091237627319	-0.0002447091237627319	-0.0002447091237627319	-0.00018087196104232817	-0.00018087196104232817	-0.00018087196104232817	-0.00018087196104232817	-0.00011703479832192443	-0.00015533709595416667
0.9	0.8	20	0.000957557440820267	0.000957557440820267	0.000957557440820267	0.000957557440820267	0.000957557440820267	0.000957557440820267	0.000957557440820267	0.000957557440820267	0.000957557440820267	0.0009894760221840215	0.0010213946035477761	0.0010213946035406707	0.0010213946035477761	0.0010213946035406707	0.0010213946035406707	0.0010213946035406707	0.0010213946035477761	0.0010852317662610744	0.0010852317662610744	0.0011490689289814782	0.001117150347624829	0.0011490689289814782	0.0011490689289814782	0.0011490689289814782	0.0011331096383031536	0.0010852317662610744	0.0010852317662610744	0.0010852317662610744	0.0010852317662610744	0.0010852317662610744	0.0010852317662610744	0.0010852317662610744	0.0010852317662610744	0.0010852317662610744	0.0010852317662610744	0.0010852317662610744	0.0010852317662610744	0.0010852317662610744	0.0010852317662610744	0.0010852317662610744	0.0010852317662610744	0.0010852317662610744	0.0010852317662610744	0.0010852317662610744	0.0010852317662610744	0.001117150347624829	0.0011490689289814782
0.1	0.1	10	-0.00012767432544080748	-0.0003191858136020187	-0.00031918581359491327	-0.0003191858136020187	-0.0003191858136020187	-0.0003191858136020187	-0.00031918581359491327	-0.00031918581359491327	-0.0003191858136020187	-0.00027130794155993954	-0.00019151148816121122	6.383716272040374e-05	6.383716272040374e-05	6.383716272040374e-05	0.0	-6.383716272040374e-05	-6.383716272040374e-05	-7.979645339872832e-05	-0.00012767432544080748	-6.383716272040374e-05	-6.383716272040374e-05	-6.383716272040374e-05	-6.383716272750917e-05	-4.787787204207916e-05	0.0	0.0	0.0	6.383716272040374e-05	0.0	0.0	0.0	0.0	0.0	0.0	0.0	0.0	0.0	0.0	6.383716272040374e-05	6.383716272040374e-05	0.0	0.0	0.0	0.0	0.0	0.0	0.0
0.1	0.4	10	-0.0005745344644765282	-0.0005745344644765282	-0.0005745344644765282	-0.0005745344644765282	-0.0005745344644765282	-0.0005745344644765282	-0.0005745344644765282	-0.0005745344644765282	-0.0005745344644765282	-0.0005745344644765282	-0.0005745344644765282	-0.0005505955284519359	-0.0005745344644765282	-0.0005106973017490191	-0.0005106973017561245	-0.0005106973017561245	-0.0005106973017490191	-0.0005106973017561245	-0.0005106973017490191	-0.00044686013903572075	-0.00044686013903572075	-0.00044686013903572075	-0.00044686013903572075	-0.00044686013903572075	-0.0005106973017561245	-0.0005106973017561245	-0.0005106973017490191	-0.0005106973017561245	-0.0005106973017561245	-0.0005106973017561245	-0.00044686013903572075	-0.0005106973017490191	-0.0005106973017561245	-0.0005106973017561245	-0.0005106973017561245	-0.0005106973017561245	-0.0005106973017561245	-0.0005106973017490191	-0.0005106973017561245	-0.0005106973017561245	-0.0005106973017561245	-0.0005106973017561245	-0.0005106973017561245	-0.0005106973017561245	-0.0005106973017561245	-0.0005106973017490191	-0.0005106973017561245
0.5	0.1	20	-0.00012767432543370205	-0.00012767432543370205	-0.00012767432543370205	-0.00012767432543370205	-0.00012767432543370205	-0.0001421827715049062	-0.00015669121757611038	-0.00017119966365441996	-0.00018570810972562413	-0.00025534865087450953	-0.00023938936019618495	-0.0001915114881541058	-0.0001915114881541058	-0.0001915114881541058	-0.0001915114881541058	-0.0001915114881541058	-0.0001915114881541058	-0.0001915114881541058	-0.0001915114881541058	-0.0001915114881541058	-0.0001915114881541058	-0.0001915114881541058	-0.0001915114881541058	-0.0001915114881541058	-0.0001915114881541058	-0.0001915114881541058	-0.00012767432543370205	-0.00012767432543370205	-0.00012767432543370205	-0.00012767432543370205	-0.00012767432543370205	-0.00012767432543370205	-0.0001915114881541058	-0.00012767432543370205	-0.0002713079415528341	-0.00025534865087450953	-0.00025534865087450953	-0.00027662770511227563	-0.00031918581359491327	-0.00014895337967146816	-0.00012767432543370205	-0.00012767432543370205	-0.00012767432543370205	-0.00012767432543370205	-0.00014363361611202663	-0.0001915114881541058	-0.0001915114881541058
0.5	0.4	10	0.0	0.0	0.0	0.0	0.0	0.0	0.0	0.0	0.0	0.0	0.0	0.0	0.00019151148816121122	0.00044686013905703703	0.0	0.0	-6.383716272040374e-05	-6.383716272040374e-05	-6.383716272040374e-05	-0.00012767432544080748	-0.00012767432544080748	-0.00019151148816121122	-0.00019151148816121122	-0.00012767432544080748	-0.00012767432544080748	-0.00012767432544080748	-0.00012767432544080748	-0.00012767432544080748	-0.00012767432544080748	-0.00012767432544080748	-0.00012767432544080748	-0.00012767432544080748	-0.00012767432544080748	-0.00012767432544080748	-0.00012767432544080748	-0.0001418603616016867	-0.00019151148816121122	-0.00019151148816121122	-0.00019151148816121122	-0.00019151148816121122	-0.00019151148816121122	-0.00019151148816121122	-0.00019151148816121122	-0.00019151148816121122	-0.00019151148816121122	-0.00019151148816121122	-0.00019151148816121122
[truncated: 1,227 more rows]
[truncated: 254 more columns]
