# Supplementary material for: Graded recruitment of pupil-linked neuromodulation by parametric stimulation of the vagus nerve
Source: Nat Commun. 2021 Mar 9;12:1539. doi: 10.1038/s41467-021-21730-2 (PMC7943774; doi:10.1038/s41467-021-21730-2)
Supplement: Supplementary file 4 — Source Data [file 41467_2021_21730_MOESM4_ESM.zip › source_data/figure_5B.csv]

	charge	rate	walk_c
0	0.06	20	-0.0763888888888889
1	0.05	5	-0.0763888888888889
2	0.14	20	-0.0763888888888889
3	0.18	10	-0.0763888888888889
4	0.08	20	-0.0763888888888889
5	0.03	20	-0.0763888888888889
6	0.02	20	-0.0763888888888889
7	0.09	20	-0.0763888888888889
8	0.08	5	-0.0763888888888889
9	0.14	10	-0.0763888888888889
10	0.72	10	-0.0763888888888889
11	0.12	20	-0.0763888888888889
12	0.36	20	-0.0763888888888889
13	0.24	20	-0.0763888888888889
14	0.02	10	-0.0763888888888889
15	0.05	20	-0.0763888888888889
16	0.12	5	-0.0763888888888889
17	0.06	5	-0.0763888888888889
18	0.1	20	-0.0763888888888889
19	0.2	20	-0.0763888888888889
20	0.2	10	-0.0763888888888889
21	0.04	20	-0.0763888888888889
22	0.07	10	-0.0763888888888889
23	0.4	5	-0.0763888888888889
24	0.06	10	-0.0763888888888889
25	0.01	10	-0.0763888888888889
26	0.28	20	-0.0763888888888889
27	0.24	5	-0.0763888888888889
28	0.18	5	-0.0763888888888889
29	0.07	20	-0.0763888888888889
30	0.09	5	-0.0763888888888889
31	0.14	5	-0.0763888888888889
32	0.56	5	0.34841954022803634
33	0.56	10	0.9236111111111112
34	0.56	20	-0.0763888888888889
35	0.04	10	-0.0763888888888889
36	0.1	10	-0.0763888888888889
37	0.1	5	-0.0763888888888889
38	0.36	5	-0.0763888888888889
39	0.28	10	-0.0763888888888889
40	0.03	10	0.34841954022803634
41	0.09	10	-0.0763888888888889
42	0.28	5	-0.0763888888888889
43	0.2	5	-0.0763888888888889
44	0.03	5	-0.0763888888888889
45	0.01	5	-0.0763888888888889
46	0.08	10	-0.0763888888888889
47	0.24	10	-0.0763888888888889
48	0.04	5	0.34841954022803634
49	0.12	10	-0.0763888888888889
50	0.72	5	-0.0763888888888889
51	0.05	10	-0.0763888888888889
52	0.72	20	-0.0763888888888889
53	0.4	10	-0.6515804597719637
54	0.01	20	-0.0763888888888889
55	0.18	20	-0.0763888888888889
56	0.02	5	-0.0763888888888889
57	0.07	5	-0.0763888888888889
58	0.4	20	-0.0763888888888889
59	0.1	10	0.9236111111111112
60	0.01	10	-0.0763888888888889
61	0.06	10	-0.0763888888888889
62	0.03	20	-0.0763888888888889
63	0.72	5	0.9236111111111112
64	0.36	20	-0.0763888888888889
65	0.01	5	-0.0763888888888889
66	0.56	5	-0.0763888888888889
67	0.12	20	0.9236111111111112
68	0.14	10	-0.0763888888888889
69	0.03	10	-0.0763888888888889
70	0.01	20	-0.0763888888888889
71	0.04	20	-0.6515804597719637
72	0.2	10	0.34841954022803634
73	0.09	10	-0.0763888888888889
74	0.08	5	0.34841954022803634
75	0.36	5	-0.0763888888888889
76	0.1	20	-0.6515804597719637
77	0.07	20	0.9236111111111112
78	0.24	20	-0.0763888888888889
79	0.03	5	-0.0763888888888889
80	0.08	10	0.34841954022803634
81	0.06	20	-0.0763888888888889
82	0.18	20	-0.0763888888888889
83	0.02	5	-0.0763888888888889
84	0.09	20	-0.0763888888888889
85	0.72	20	0.9236111111111112
86	0.56	20	0.9236111111111112
87	0.28	5	-0.6515804597719637
88	0.1	5	0.9236111111111112
89	0.04	10	-0.6515804597719637
90	0.07	5	-0.0763888888888889
91	0.08	20	-0.0763888888888889
92	0.4	20	0.9236111111111112
93	0.14	20	0.34841954022803634
94	0.02	10	-0.0763888888888889
95	0.06	5	-0.6515804597719637
96	0.14	5	0.34841954022803634
97	0.2	5	-0.0763888888888889
98	0.05	20	-0.0763888888888889
99	0.36	10	-0.0763888888888889
100	0.05	5	-0.0763888888888889
101	0.56	10	0.9236111111111112
102	0.12	5	-0.0763888888888889
103	0.4	10	-0.0763888888888889
104	0.09	5	0.9236111111111112
105	0.05	10	-0.0763888888888889
106	0.72	10	0.9236111111111112
107	0.2	20	0.34841954022803634
108	0.24	10	0.34841954022803634
109	0.4	5	-0.0763888888888889
110	0.28	10	-0.0763888888888889
111	0.12	10	-0.0763888888888889
112	0.04	5	-0.0763888888888889
113	0.28	20	-0.6515804597719637
114	0.18	5	-0.0763888888888889
115	0.24	5	-0.6515804597719637
116	0.18	10	0.9236111111111112
117	0.02	20	0.34841954022803634
118	0.1	10	0.34841954022803634
119	0.01	10	0.34841954022803634
120	0.05	20	0.9236111111111112
121	0.08	5	-0.0763888888888889
122	0.28	10	0.9236111111111112
123	0.02	5	0.34841954022803634
124	0.28	5	0.9236111111111112
125	0.08	10	0.9236111111111112
126	0.07	20	0.9236111111111112
127	0.04	20	0.34841954022803634
128	0.1	20	0.9236111111111112
129	0.56	10	0.9236111111111112
130	0.2	5	0.9236111111111112
131	0.24	20	0.9236111111111112
132	0.06	10	-0.0763888888888889
133	0.72	5	0.9236111111111112
134	0.4	20	0.9236111111111112
135	0.28	20	0.9236111111111112
136	0.12	20	0.9236111111111112
137	0.1	5	-0.0763888888888889
138	0.06	5	-0.0763888888888889
139	0.36	5	-0.0763888888888889
140	0.06	20	-0.0763888888888889
141	0.09	10	-0.0763888888888889
142	0.72	20	-0.0763888888888889
143	0.07	10	-0.0763888888888889
144	0.12	5	-0.0763888888888889
145	0.14	5	-0.0763888888888889
146	0.01	20	-0.0763888888888889
147	0.03	20	-0.0763888888888889
148	0.05	10	-0.0763888888888889
149	0.12	10	0.34841954022803634
150	0.08	20	0.34841954022803634
151	0.03	10	-0.0763888888888889
152	0.4	10	-0.0763888888888889
153	0.09	5	-0.0763888888888889
154	0.24	5	-0.0763888888888889
155	0.4	5	-0.0763888888888889
156	0.07	5	-0.0763888888888889
157	0.24	10	-0.0763888888888889
158	0.18	5	-0.0763888888888889
159	0.05	5	-0.0763888888888889
160	0.36	20	-0.0763888888888889
161	0.04	5	-0.0763888888888889
162	0.14	20	-0.0763888888888889
163	0.36	10	0.9236111111111112
164	0.01	5	0.34841954022803634
165	0.03	5	-0.0763888888888889
166	0.14	10	0.34841954022803634
167	0.2	10	0.9236111111111112
168	0.56	5	-0.0763888888888889
169	0.56	20	-0.0763888888888889
170	0.18	20	-0.0763888888888889
171	0.2	20	-0.0763888888888889
172	0.02	10	-0.0763888888888889
173	0.18	10	-0.0763888888888889
174	0.09	20	-0.0763888888888889
175	0.72	10	-0.0763888888888889
176	0.04	10	-0.0763888888888889
177	0.72	5	-0.0763888888888889
178	0.07	5	-0.0763888888888889
179	0.1	5	-0.0763888888888889
180	0.18	5	-0.0763888888888889
181	0.01	10	-0.0763888888888889
182	0.18	20	0.9236111111111112
183	0.03	10	-0.0763888888888889
184	0.12	20	-0.0763888888888889
185	0.04	5	-0.0763888888888889
186	0.56	10	0.9236111111111112
187	0.56	5	0.9236111111111112
188	0.08	20	-0.0763888888888889
189	0.36	5	0.9236111111111112
190	0.28	5	0.9236111111111112
191	0.03	5	-0.6515804597719637
192	0.08	10	-0.0763888888888889
193	0.06	20	-0.0763888888888889
194	0.4	5	-0.0763888888888889
195	0.24	5	-0.0763888888888889
196	0.14	20	-0.0763888888888889
197	0.09	10	-0.0763888888888889
198	0.36	20	0.9236111111111112
199	0.28	20	0.9236111111111112
200	0.72	10	0.9236111111111112
201	0.03	20	-0.0763888888888889
202	0.28	10	0.9236111111111112
203	0.24	10	-0.0763888888888889
204	0.06	5	-0.0763888888888889
205	0.01	5	-0.0763888888888889
206	0.4	10	-0.0763888888888889
207	0.04	20	-0.0763888888888889
208	0.72	20	-0.0763888888888889
209	0.4	20	0.9236111111111112
210	0.12	10	-0.0763888888888889
211	0.08	5	-0.0763888888888889
212	0.02	5	-0.0763888888888889
213	0.1	10	-0.0763888888888889
214	0.14	5	-0.0763888888888889
215	0.36	10	-0.0763888888888889
216	0.18	10	-0.0763888888888889
217	0.04	10	-0.0763888888888889
218	0.2	10	-0.0763888888888889
219	0.01	20	-0.0763888888888889
220	0.14	10	-0.0763888888888889
221	0.24	20	-0.0763888888888889
222	0.12	5	0.34841954022803634
223	0.1	20	-0.0763888888888889
224	0.02	20	-0.0763888888888889
225	0.06	10	-0.0763888888888889
226	0.07	10	-0.0763888888888889
227	0.02	10	-0.0763888888888889
228	0.56	20	-0.0763888888888889
229	0.05	20	-0.0763888888888889
230	0.05	10	-0.0763888888888889
231	0.07	20	-0.0763888888888889
232	0.2	20	-0.0763888888888889
233	0.2	5	-0.0763888888888889
234	0.09	20	0.9236111111111112
235	0.05	5	-0.0763888888888889
236	0.14	10	0.34841954022803634
237	0.36	5	0.34841954022803634
238	0.72	20	-0.6515804597719637
239	0.04	10	-0.0763888888888889
240	0.4	5	-0.0763888888888889
241	0.07	5	-0.0763888888888889
242	0.08	5	-0.0763888888888889
243	0.4	20	0.9236111111111112
244	0.12	20	-0.0763888888888889
245	0.72	5	-0.0763888888888889
246	0.09	5	-0.0763888888888889
247	0.1	20	0.9236111111111112
248	0.01	20	-0.0763888888888889
249	0.09	10	-0.0763888888888889
250	0.04	5	-0.0763888888888889
251	0.01	10	-0.0763888888888889
252	0.01	5	-0.0763888888888889
253	0.56	5	-0.0763888888888889
254	0.2	10	-0.0763888888888889
255	0.07	20	-0.0763888888888889
256	0.14	20	-0.0763888888888889
257	0.12	10	-0.0763888888888889
258	0.2	5	-0.0763888888888889
259	0.04	20	-0.0763888888888889
260	0.18	20	0.9236111111111112
261	0.24	5	0.9236111111111112
262	0.72	10	-0.0763888888888889
263	0.02	5	-0.0763888888888889
264	0.56	10	-0.0763888888888889
265	0.1	5	-0.0763888888888889
266	0.36	20	0.9236111111111112
267	0.28	5	0.9236111111111112
268	0.03	5	-0.0763888888888889
269	0.02	10	-0.0763888888888889
270	0.05	20	-0.0763888888888889
271	0.18	5	-0.0763888888888889
272	0.03	20	-0.0763888888888889
273	0.03	10	-0.0763888888888889
274	0.05	5	-0.0763888888888889
275	0.06	10	-0.0763888888888889
276	0.28	20	-0.0763888888888889
277	0.12	5	-0.0763888888888889
278	0.05	10	-0.0763888888888889
279	0.24	10	-0.0763888888888889
280	0.1	10	-0.0763888888888889
281	0.28	10	-0.0763888888888889
282	0.06	20	-0.0763888888888889
283	0.09	20	-0.0763888888888889
284	0.07	10	-0.0763888888888889
285	0.56	20	0.9236111111111112
286	0.14	5	0.34841954022803634
287	0.06	5	0.9236111111111112
288	0.4	10	-0.0763888888888889
289	0.2	20	-0.0763888888888889
290	0.02	20	-0.0763888888888889
291	0.08	10	0.34841954022803634
292	0.08	20	-0.0763888888888889
293	0.18	10	0.34841954022803634
294	0.36	10	0.9236111111111112
295	0.2	5	-0.0763888888888889
296	0.05	10	-0.0763888888888889
297	0.72	10	-0.0763888888888889
298	0.08	20	-0.0763888888888889
299	0.06	20	0.9236111111111112
300	0.07	5	0.9236111111111112
301	0.14	10	-0.0763888888888889
302	0.09	5	-0.0763888888888889
303	0.03	5	-0.0763888888888889
304	0.12	20	0.9236111111111112
305	0.36	10	-0.0763888888888889
306	0.01	5	-0.0763888888888889
307	0.28	10	-0.0763888888888889
308	0.03	20	-0.0763888888888889
309	0.03	10	-0.0763888888888889
310	0.18	5	-0.0763888888888889
311	0.4	10	-0.0763888888888889
312	0.05	20	-0.0763888888888889
313	0.36	20	0.9236111111111112
314	0.04	20	-0.0763888888888889
315	0.02	10	-0.0763888888888889
316	0.09	10	-0.0763888888888889
317	0.07	20	-0.0763888888888889
318	0.08	5	-0.0763888888888889
319	0.06	5	-0.0763888888888889
320	0.72	5	-0.0763888888888889
321	0.18	20	0.9236111111111112
322	0.02	20	0.34841954022803634
323	0.56	5	-0.0763888888888889
324	0.18	10	-0.0763888888888889
325	0.28	20	0.34841954022803634
326	0.12	10	-0.0763888888888889
327	0.14	5	-0.0763888888888889
328	0.02	5	-0.0763888888888889
329	0.04	10	-0.0763888888888889
330	0.72	20	-0.0763888888888889
331	0.2	20	-0.0763888888888889
332	0.08	10	-0.0763888888888889
333	0.01	20	-0.0763888888888889
334	0.2	10	0.9236111111111112
335	0.24	10	-0.0763888888888889
336	0.4	20	0.9236111111111112
337	0.4	5	-0.0763888888888889
338	0.56	20	-0.0763888888888889
339	0.09	20	-0.0763888888888889
340	0.05	5	-0.0763888888888889
341	0.1	20	-0.0763888888888889
342	0.04	5	-0.0763888888888889
343	0.1	5	-0.0763888888888889
344	0.28	5	0.9236111111111112
345	0.24	5	-0.0763888888888889
346	0.24	20	-0.0763888888888889
347	0.01	10	-0.0763888888888889
348	0.06	10	-0.0763888888888889
349	0.1	10	-0.0763888888888889
350	0.56	10	-0.0763888888888889
351	0.36	5	-0.0763888888888889
352	0.14	20	0.9236111111111112
353	0.12	5	-0.0763888888888889
354	0.07	10	-0.0763888888888889
355	0.24	10	0.34841954022803634
356	0.1	20	0.34841954022803634
357	0.06	10	0.9236111111111112
358	0.04	20	0.34841954022803634
359	0.36	5	0.34841954022803634
360	0.09	5	0.9236111111111112
361	0.18	5	0.34841954022803634
362	0.56	10	0.9236111111111112
363	0.4	20	0.9236111111111112
364	0.56	20	0.34841954022803634
365	0.03	10	-0.0763888888888889
366	0.08	5	0.9236111111111112
367	0.28	10	0.9236111111111112
368	0.28	5	0.9236111111111112
369	0.07	20	-0.0763888888888889
370	0.72	20	0.9236111111111112
371	0.01	10	-0.0763888888888889
372	0.04	10	-0.0763888888888889
373	0.05	20	-0.0763888888888889
374	0.2	10	-0.0763888888888889
375	0.06	20	-0.0763888888888889
376	0.14	20	0.9236111111111112
377	0.28	20	0.9236111111111112
378	0.12	5	-0.0763888888888889
379	0.2	5	-0.0763888888888889
380	0.05	10	-0.0763888888888889
381	0.14	10	-0.0763888888888889
382	0.2	20	-0.0763888888888889
383	0.09	10	-0.0763888888888889
384	0.24	20	-0.0763888888888889
385	0.03	20	-0.0763888888888889
386	0.01	20	-0.0763888888888889
387	0.07	10	-0.0763888888888889
388	0.14	5	-0.0763888888888889
389	0.1	10	0.34841954022803634
390	0.36	10	0.34841954022803634
391	0.12	20	0.34841954022803634
392	0.08	10	-0.0763888888888889
393	0.03	5	-0.0763888888888889
394	0.02	20	-0.0763888888888889
395	0.72	10	0.9236111111111112
396	0.02	10	-0.0763888888888889
397	0.05	5	-0.0763888888888889
398	0.01	5	0.34841954022803634
399	0.4	10	0.9236111111111112
400	0.08	20	-0.0763888888888889
401	0.18	20	0.9236111111111112
402	0.1	5	-0.0763888888888889
403	0.12	10	-0.0763888888888889
404	0.18	10	0.9236111111111112
405	0.02	5	-0.0763888888888889
406	0.72	5	0.34841954022803634
407	0.24	5	0.9236111111111112
408	0.07	5	0.9236111111111112
409	0.4	5	0.9236111111111112
410	0.56	5	0.34841954022803634
411	0.36	20	0.34841954022803634
412	0.06	5	-0.6515804597719637
413	0.09	20	0.9236111111111112
414	0.04	5	0.34841954022803634
415	0.02	10	0.34841954022803634
416	0.2	20	0.34841954022803634
417	0.06	5	-0.0763888888888889
418	0.72	20	0.9236111111111112
419	0.28	20	0.34841954022803634
420	0.2	5	0.9236111111111112
421	0.36	10	0.9236111111111112
422	0.02	20	-0.0763888888888889
423	0.14	20	0.9236111111111112
424	0.4	5	0.9236111111111112
425	0.24	10	0.9236111111111112
426	0.28	5	0.9236111111111112
427	0.05	20	-0.0763888888888889
428	0.1	5	-0.0763888888888889
429	0.04	20	-0.0763888888888889
430	0.1	20	0.9236111111111112
431	0.14	5	-0.0763888888888889
432	0.07	5	-0.0763888888888889
433	0.18	20	0.9236111111111112
434	0.36	20	0.34841954022803634
435	0.12	5	-0.0763888888888889
436	0.05	10	-0.0763888888888889
437	0.08	5	-0.0763888888888889
438	0.07	20	-0.0763888888888889
439	0.07	10	-0.0763888888888889
440	0.04	5	-0.0763888888888889
441	0.72	5	0.9236111111111112
442	0.05	5	-0.0763888888888889
443	0.08	20	-0.0763888888888889
444	0.1	10	-0.0763888888888889
445	0.24	20	0.9236111111111112
446	0.18	10	-0.0763888888888889
447	0.04	10	0.34841954022803634
448	0.18	5	-0.0763888888888889
449	0.4	20	0.9236111111111112
450	0.72	10	0.34841954022803634
451	0.03	5	-0.0763888888888889
452	0.56	20	0.9236111111111112
453	0.03	10	-0.0763888888888889
454	0.4	10	0.9236111111111112
455	0.08	10	-0.0763888888888889
456	0.2	10	-0.0763888888888889
457	0.02	5	-0.0763888888888889
458	0.01	10	-0.0763888888888889
459	0.06	10	0.34841954022803634
460	0.12	20	-0.0763888888888889
461	0.28	10	0.9236111111111112
462	0.14	10	0.9236111111111112
463	0.01	20	-0.0763888888888889
464	0.24	5	-0.0763888888888889
465	0.01	5	-0.0763888888888889
466	0.12	10	-0.0763888888888889
467	0.36	5	0.9236111111111112
468	0.56	5	0.9236111111111112
469	0.56	10	0.9236111111111112
470	0.06	20	-0.0763888888888889
471	0.09	20	-0.0763888888888889
472	0.03	20	-0.0763888888888889
473	0.09	10	-0.0763888888888889
474	0.09	5	-0.0763888888888889
475	0.07	5	-0.0763888888888889
476	0.14	20	0.9236111111111112
477	0.14	10	-0.0763888888888889
478	0.56	10	0.9236111111111112
479	0.02	20	-0.0763888888888889
480	0.24	10	0.9236111111111112
481	0.36	5	0.34841954022803634
482	0.18	10	0.34841954022803634
483	0.01	5	-0.0763888888888889
484	0.4	5	0.34841954022803634
485	0.2	5	-0.0763888888888889
486	0.03	20	-0.0763888888888889
487	0.24	20	0.9236111111111112
488	0.14	5	-0.0763888888888889
489	0.05	20	-0.0763888888888889
490	0.36	20	0.9236111111111112
491	0.28	5	-0.0763888888888889
492	0.04	20	-0.0763888888888889
493	0.12	10	-0.0763888888888889
494	0.02	10	-0.0763888888888889
495	0.06	10	-0.0763888888888889
496	0.03	5	-0.0763888888888889
497	0.06	20	-0.0763888888888889
498	0.09	5	-0.0763888888888889
499	0.2	20	0.9236111111111112
500	0.28	20	0.9236111111111112
501	0.07	10	-0.0763888888888889
502	0.56	20	0.9236111111111112
503	0.01	10	-0.0763888888888889
504	0.04	10	-0.0763888888888889
505	0.07	20	-0.0763888888888889
506	0.1	10	-0.0763888888888889
507	0.04	5	-0.0763888888888889
508	0.02	5	-0.0763888888888889
509	0.24	5	-0.0763888888888889
510	0.12	5	-0.0763888888888889
511	0.4	20	0.9236111111111112
512	0.03	10	-0.0763888888888889
513	0.06	5	-0.0763888888888889
514	0.4	10	0.9236111111111112
515	0.05	10	-0.0763888888888889
516	0.09	10	-0.0763888888888889
517	0.72	10	0.34841954022803634
518	0.09	20	-0.0763888888888889
519	0.05	5	-0.0763888888888889
520	0.2	10	-0.0763888888888889
521	0.08	10	-0.0763888888888889
522	0.28	10	0.9236111111111112
523	0.56	5	0.9236111111111112
524	0.1	5	-0.0763888888888889
525	0.72	20	0.9236111111111112
526	0.1	20	-0.0763888888888889
527	0.08	5	0.9236111111111112
528	0.08	20	-0.0763888888888889
529	0.72	5	0.34841954022803634
530	0.01	20	-0.0763888888888889
531	0.12	20	-0.0763888888888889
532	0.18	20	0.9236111111111112
533	0.18	5	-0.0763888888888889
534	0.36	10	0.9236111111111112
535	0.06	10	0.9236111111111112
536	0.08	5	-0.0763888888888889
537	0.36	10	0.9236111111111112
538	0.04	20	-0.0763888888888889
539	0.09	5	-0.0763888888888889
540	0.18	10	0.9236111111111112
541	0.02	5	-0.0763888888888889
542	0.24	20	0.9236111111111112
543	0.36	5	0.9236111111111112
544	0.02	10	-0.0763888888888889
545	0.56	5	0.9236111111111112
546	0.04	10	-0.0763888888888889
547	0.14	5	-0.0763888888888889
548	0.56	10	0.34841954022803634
549	0.2	5	0.9236111111111112
550	0.28	20	0.9236111111111112
551	0.09	20	0.9236111111111112
552	0.01	5	-0.0763888888888889
553	0.24	10	-0.0763888888888889
554	0.07	5	-0.0763888888888889
555	0.09	10	-0.0763888888888889
556	0.06	5	-0.0763888888888889
557	0.4	10	0.9236111111111112
558	0.06	20	-0.0763888888888889
559	0.01	10	-0.0763888888888889
560	0.05	20	-0.0763888888888889
561	0.12	5	-0.0763888888888889
562	0.12	20	0.34841954022803634
563	0.24	5	0.34841954022803634
564	0.07	20	-0.0763888888888889
565	0.01	20	-0.0763888888888889
566	0.56	20	0.9236111111111112
567	0.72	5	0.34841954022803634
568	0.2	20	0.9236111111111112
569	0.07	10	-0.0763888888888889
570	0.14	20	0.9236111111111112
571	0.2	10	0.9236111111111112
572	0.4	5	0.9236111111111112
573	0.28	10	0.9236111111111112
574	0.14	10	-0.0763888888888889
575	0.05	5	-0.0763888888888889
576	0.18	20	0.9236111111111112
577	0.18	5	0.9236111111111112
578	0.03	10	-0.0763888888888889
579	0.36	20	0.9236111111111112
580	0.28	5	0.9236111111111112
581	0.03	20	-0.0763888888888889
582	0.72	20	0.9236111111111112
583	0.03	5	-0.0763888888888889
584	0.1	10	-0.0763888888888889
585	0.02	20	-0.0763888888888889
586	0.12	10	-0.0763888888888889
587	0.05	10	-0.0763888888888889
588	0.04	5	-0.0763888888888889
589	0.08	20	-0.0763888888888889
590	0.1	5	-0.0763888888888889
591	0.72	10	0.9236111111111112
592	0.08	10	0.9236111111111112
593	0.1	20	-0.0763888888888889
594	0.36	5	0.34841954022803634
595	0.56	10	0.34841954022803634
596	0.07	10	0.9236111111111112
597	0.72	5	0.34841954022803634
598	0.1	5	-0.0763888888888889
599	0.07	20	-0.0763888888888889
600	0.28	10	-0.0763888888888889
601	0.01	10	-0.0763888888888889
602	0.36	10	0.9236111111111112
603	0.12	5	-0.0763888888888889
604	0.03	20	-0.0763888888888889
605	0.04	10	-0.0763888888888889
606	0.01	5	-0.0763888888888889
607	0.12	10	-0.0763888888888889
608	0.2	5	-0.0763888888888889
609	0.08	5	-0.0763888888888889
610	0.18	20	-0.0763888888888889
611	0.24	10	-0.0763888888888889
612	0.36	20	-0.0763888888888889
613	0.06	20	-0.0763888888888889
614	0.06	10	-0.0763888888888889
615	0.14	20	-0.0763888888888889
616	0.09	20	-0.0763888888888889
617	0.06	5	-0.0763888888888889
618	0.05	10	-0.0763888888888889
619	0.2	10	-0.0763888888888889
620	0.04	20	-0.0763888888888889
621	0.1	20	-0.0763888888888889
622	0.18	10	-0.0763888888888889
623	0.05	5	-0.0763888888888889
624	0.12	20	-0.0763888888888889
625	0.05	20	-0.0763888888888889
626	0.04	5	-0.0763888888888889
627	0.72	10	-0.0763888888888889
628	0.08	20	-0.0763888888888889
629	0.56	5	-0.0763888888888889
630	0.72	20	-0.0763888888888889
631	0.4	20	-0.0763888888888889
632	0.56	20	-0.0763888888888889
633	0.07	5	-0.0763888888888889
634	0.14	10	-0.0763888888888889
635	0.24	5	-0.0763888888888889
636	0.2	20	-0.0763888888888889
637	0.02	5	-0.0763888888888889
638	0.09	10	-0.0763888888888889
639	0.03	10	-0.0763888888888889
640	0.18	5	-0.0763888888888889
641	0.28	5	-0.0763888888888889
642	0.02	20	-0.0763888888888889
643	0.1	10	-0.0763888888888889
644	0.28	20	-0.0763888888888889
645	0.01	20	-0.0763888888888889
646	0.4	10	-0.0763888888888889
647	0.09	5	-0.0763888888888889
648	0.4	5	-0.0763888888888889
649	0.08	10	-0.0763888888888889
650	0.02	10	-0.0763888888888889
651	0.03	5	-0.0763888888888889
652	0.14	5	-0.0763888888888889
653	0.24	20	-0.0763888888888889
654	0.03	5	-0.0763888888888889
655	0.72	10	0.9236111111111112
656	0.56	10	0.9236111111111112
657	0.05	20	-0.0763888888888889
658	0.06	20	-0.6515804597719637
659	0.07	10	-0.0763888888888889
660	0.12	10	-0.0763888888888889
661	0.36	20	0.34841954022803634
662	0.56	5	0.34841954022803634
663	0.09	5	-0.6515804597719637
664	0.28	20	0.9236111111111112
665	0.12	20	0.9236111111111112
666	0.4	10	0.9236111111111112
667	0.36	10	0.9236111111111112
668	0.4	5	0.9236111111111112
669	0.1	10	0.9236111111111112
670	0.24	5	0.9236111111111112
671	0.04	20	-0.0763888888888889
672	0.06	10	-0.0763888888888889
673	0.01	20	-0.0763888888888889
674	0.28	5	0.9236111111111112
675	0.24	10	0.9236111111111112
676	0.08	20	0.9236111111111112
677	0.72	5	0.9236111111111112
678	0.18	5	0.9236111111111112
679	0.03	20	0.9236111111111112
680	0.4	20	0.9236111111111112
681	0.08	10	-0.0763888888888889
682	0.06	5	0.9236111111111112
683	0.1	5	0.9236111111111112
684	0.09	10	-0.0763888888888889
685	0.18	10	0.9236111111111112
686	0.05	5	0.9236111111111112
687	0.14	5	-0.0763888888888889
688	0.05	10	-0.0763888888888889
689	0.07	5	-0.0763888888888889
690	0.01	10	-0.0763888888888889
691	0.24	20	0.9236111111111112
692	0.72	20	0.9236111111111112
693	0.03	10	-0.0763888888888889
694	0.01	5	-0.0763888888888889
695	0.07	20	-0.0763888888888889
696	0.02	5	-0.0763888888888889
697	0.14	10	0.9236111111111112
698	0.12	5	-0.0763888888888889
699	0.18	20	0.9236111111111112
700	0.1	20	0.9236111111111112
701	0.04	5	-0.0763888888888889
702	0.14	20	0.9236111111111112
703	0.36	5	0.9236111111111112
704	0.2	5	0.34841954022803634
705	0.56	20	0.34841954022803634
706	0.08	5	-0.0763888888888889
707	0.02	10	0.34841954022803634
708	0.28	10	0.9236111111111112
709	0.2	20	0.9236111111111112
710	0.04	10	-0.0763888888888889
711	0.2	10	0.9236111111111112
712	0.09	20	0.9236111111111112
713	0.02	20	-0.0763888888888889
714	0.28	5	0.34841954022803634
715	0.4	5	-0.0763888888888889
716	0.02	20	-0.0763888888888889
717	0.72	10	-0.0763888888888889
718	0.08	5	0.9236111111111112
719	0.04	5	0.9236111111111112
720	0.08	10	0.34841954022803634
721	0.09	10	-0.0763888888888889
722	0.14	5	-0.0763888888888889
723	0.24	20	-0.0763888888888889
724	0.1	5	0.9236111111111112
725	0.01	10	-0.0763888888888889
726	0.03	20	0.34841954022803634
727	0.56	5	0.9236111111111112
728	0.01	5	-0.0763888888888889
729	0.1	10	0.34841954022803634
730	0.56	20	0.9236111111111112
731	0.09	20	-0.0763888888888889
732	0.02	5	-0.0763888888888889
733	0.18	10	0.9236111111111112
734	0.12	10	-0.0763888888888889
735	0.02	10	-0.0763888888888889
736	0.36	20	0.9236111111111112
737	0.24	5	-0.0763888888888889
738	0.36	5	-0.6515804597719637
739	0.09	5	-0.0763888888888889
740	0.18	5	-0.0763888888888889
741	0.07	5	-0.0763888888888889
742	0.28	20	0.9236111111111112
743	0.56	10	0.9236111111111112
744	0.12	5	-0.0763888888888889
745	0.05	20	-0.0763888888888889
746	0.28	10	-0.0763888888888889
747	0.03	10	-0.0763888888888889
748	0.72	20	-0.0763888888888889
749	0.14	20	-0.0763888888888889
750	0.2	10	-0.0763888888888889
751	0.05	10	-0.0763888888888889
752	0.12	20	-0.0763888888888889
753	0.4	20	-0.0763888888888889
754	0.04	10	-0.0763888888888889
755	0.05	5	-0.0763888888888889
756	0.06	10	-0.0763888888888889
757	0.03	5	-0.0763888888888889
758	0.18	20	-0.0763888888888889
759	0.04	20	-0.0763888888888889
760	0.24	10	-0.0763888888888889
761	0.2	5	-0.0763888888888889
762	0.1	20	0.9236111111111112
763	0.4	10	-0.0763888888888889
764	0.36	10	-0.0763888888888889
765	0.06	5	-0.0763888888888889
766	0.08	20	-0.0763888888888889
767	0.01	20	-0.0763888888888889
768	0.2	20	-0.0763888888888889
769	0.72	5	-0.0763888888888889
770	0.07	20	-0.0763888888888889
771	0.07	10	-0.0763888888888889
772	0.14	10	-0.0763888888888889
773	0.02	5	0.34841954022803634
774	0.09	5	0.34841954022803634
775	0.06	5	-0.0763888888888889
776	0.02	20	-0.0763888888888889
777	0.28	5	-0.0763888888888889
778	0.04	5	-0.0763888888888889
779	0.36	5	-0.0763888888888889
780	0.01	5	-0.0763888888888889
781	0.05	10	-0.0763888888888889
782	0.03	10	-0.0763888888888889
783	0.14	10	0.9236111111111112
784	0.1	5	-0.0763888888888889
785	0.24	5	0.34841954022803634
786	0.02	10	-0.0763888888888889
787	0.04	10	-0.0763888888888889
788	0.05	20	-0.0763888888888889
789	0.05	5	-0.0763888888888889
790	0.28	10	0.9236111111111112
791	0.07	5	-0.0763888888888889
792	0.14	20	0.9236111111111112
793	0.09	20	0.9236111111111112
794	0.08	10	-0.0763888888888889
795	0.56	20	0.9236111111111112
796	0.03	5	-0.0763888888888889
797	0.36	20	0.9236111111111112
798	0.2	10	0.9236111111111112
799	0.08	5	-0.0763888888888889
800	0.07	20	-0.0763888888888889
801	0.12	20	0.9236111111111112
802	0.56	5	0.9236111111111112
803	0.12	5	0.34841954022803634
804	0.24	20	0.9236111111111112
805	0.1	20	-0.0763888888888889
806	0.14	5	-0.0763888888888889
807	0.36	10	0.9236111111111112
808	0.72	20	0.34841954022803634
809	0.09	10	-0.0763888888888889
810	0.18	5	0.9236111111111112
811	0.72	5	0.9236111111111112
812	0.08	20	-0.0763888888888889
813	0.72	10	0.34841954022803634
814	0.07	10	0.9236111111111112
815	0.24	10	-0.6515804597719637
816	0.4	5	0.9236111111111112
817	0.12	10	-0.0763888888888889
818	0.4	10	0.9236111111111112
819	0.18	20	0.34841954022803634
820	0.06	10	-0.0763888888888889
821	0.18	10	0.9236111111111112
822	0.06	20	-0.0763888888888889
823	0.28	20	0.9236111111111112
824	0.2	5	-0.0763888888888889
825	0.2	20	0.34841954022803634
826	0.01	10	-0.0763888888888889
827	0.01	20	-0.0763888888888889
828	0.56	10	0.9236111111111112
829	0.1	10	-0.0763888888888889
830	0.03	20	-0.0763888888888889
831	0.4	20	0.9236111111111112
832	0.04	20	-0.0763888888888889
833	0.56	10	0.9236111111111112
834	0.18	5	0.9236111111111112
835	0.1	20	0.9236111111111112
836	0.4	20	0.34841954022803634
837	0.72	10	0.9236111111111112
838	0.36	10	0.34841954022803634
839	0.09	5	-0.0763888888888889
840	0.02	5	-0.0763888888888889
841	0.09	10	0.9236111111111112
842	0.08	20	-0.0763888888888889
843	0.01	20	0.9236111111111112
844	0.07	20	0.34841954022803634
845	0.09	20	0.9236111111111112
846	0.05	20	-0.0763888888888889
847	0.12	10	0.9236111111111112
848	0.01	5	-0.0763888888888889
849	0.36	5	0.9236111111111112
850	0.4	10	0.9236111111111112
851	0.06	20	0.9236111111111112
852	0.07	5	-0.0763888888888889
853	0.28	5	0.9236111111111112
854	0.72	5	0.9236111111111112
855	0.03	5	-0.0763888888888889
856	0.14	5	-0.0763888888888889
857	0.1	10	0.9236111111111112
858	0.05	10	-0.0763888888888889
859	0.12	5	0.9236111111111112
860	0.05	5	-0.0763888888888889
861	0.06	5	-0.0763888888888889
862	0.04	20	-0.0763888888888889
863	0.2	5	0.9236111111111112
864	0.04	5	-0.0763888888888889
865	0.18	10	0.9236111111111112
866	0.08	5	-0.0763888888888889
867	0.56	20	0.9236111111111112
868	0.03	10	-0.0763888888888889
869	0.08	10	-0.0763888888888889
870	0.02	10	-0.0763888888888889
871	0.14	10	0.9236111111111112
872	0.02	20	-0.0763888888888889
873	0.28	20	0.34841954022803634
874	0.36	20	0.9236111111111112
875	0.1	5	0.9236111111111112
876	0.18	20	0.9236111111111112
877	0.01	10	-0.0763888888888889
878	0.04	10	-0.0763888888888889
879	0.06	10	-0.0763888888888889
880	0.2	20	0.9236111111111112
881	0.03	20	0.9236111111111112
882	0.24	20	0.9236111111111112
883	0.24	10	-0.0763888888888889
884	0.28	10	0.9236111111111112
885	0.72	20	0.9236111111111112
886	0.12	20	0.9236111111111112
887	0.4	5	0.9236111111111112
888	0.14	20	0.9236111111111112
889	0.07	10	-0.0763888888888889
890	0.24	5	-0.0763888888888889
891	0.56	5	0.9236111111111112
892	0.2	10	0.9236111111111112
893	0.06	5	-0.0763888888888889
894	0.56	20	-0.0763888888888889
895	0.04	20	-0.6515804597719637
896	0.28	20	-0.0763888888888889
897	0.36	5	-0.0763888888888889
898	0.1	10	-0.0763888888888889
899	0.01	10	-0.0763888888888889
900	0.72	10	-0.0763888888888889
901	0.06	20	-0.0763888888888889
902	0.72	20	-0.6515804597719637
903	0.12	10	-0.0763888888888889
904	0.2	20	-0.0763888888888889
905	0.07	20	-0.0763888888888889
906	0.14	10	0.9236111111111112
907	0.09	20	-0.0763888888888889
908	0.07	5	-0.0763888888888889
909	0.4	5	-0.0763888888888889
910	0.18	5	-0.0763888888888889
911	0.05	10	-0.0763888888888889
912	0.72	5	0.9236111111111112
913	0.14	5	-0.0763888888888889
914	0.06	10	-0.0763888888888889
915	0.02	20	-0.0763888888888889
916	0.03	10	-0.0763888888888889
917	0.02	10	-0.0763888888888889
918	0.4	10	-0.0763888888888889
919	0.14	20	-0.0763888888888889
920	0.18	20	-0.0763888888888889
921	0.24	20	0.34841954022803634
922	0.1	20	-0.0763888888888889
923	0.02	5	-0.0763888888888889
924	0.24	5	0.9236111111111112
925	0.01	20	0.34841954022803634
926	0.03	20	-0.0763888888888889
927	0.08	5	-0.0763888888888889
928	0.08	20	-0.0763888888888889
929	0.05	20	-0.0763888888888889
930	0.24	10	-0.0763888888888889
931	0.2	10	-0.0763888888888889
932	0.08	10	-0.0763888888888889
933	0.03	5	-0.0763888888888889
934	0.56	10	0.9236111111111112
935	0.04	5	-0.0763888888888889
936	0.05	5	-0.0763888888888889
937	0.1	5	-0.0763888888888889
938	0.09	10	-0.0763888888888889
939	0.07	10	-0.0763888888888889
940	0.12	5	-0.0763888888888889
941	0.2	5	-0.0763888888888889
942	0.4	20	-0.0763888888888889
943	0.18	10	-0.0763888888888889
944	0.01	5	-0.0763888888888889
945	0.28	10	-0.0763888888888889
946	0.36	10	-0.0763888888888889
947	0.04	10	-0.0763888888888889
948	0.36	20	-0.0763888888888889
949	0.28	5	-0.0763888888888889
950	0.56	5	-0.0763888888888889
951	0.12	20	-0.0763888888888889
952	0.09	5	-0.0763888888888889
953	0.03	10	-0.0763888888888889
954	0.28	20	-0.0763888888888889
955	0.01	20	-0.0763888888888889
956	0.02	5	0.9236111111111112
957	0.4	5	-0.0763888888888889
958	0.02	20	-0.0763888888888889
959	0.18	10	-0.0763888888888889
960	0.08	10	-0.0763888888888889
961	0.36	5	-0.0763888888888889
962	0.14	10	-0.0763888888888889
963	0.05	10	-0.0763888888888889
964	0.4	10	-0.0763888888888889
965	0.72	10	0.9236111111111112
966	0.24	20	-0.0763888888888889
967	0.24	10	-0.0763888888888889
968	0.12	5	-0.0763888888888889
969	0.07	20	-0.0763888888888889
970	0.04	10	-0.0763888888888889
971	0.14	20	-0.0763888888888889
972	0.04	20	-0.0763888888888889
973	0.04	5	-0.0763888888888889
974	0.05	5	-0.0763888888888889
975	0.01	10	-0.0763888888888889
976	0.1	20	-0.0763888888888889
977	0.07	10	-0.0763888888888889
978	0.72	20	-0.0763888888888889
979	0.2	10	-0.0763888888888889
980	0.24	5	-0.0763888888888889
981	0.05	20	-0.0763888888888889
982	0.18	5	-0.0763888888888889
983	0.12	20	-0.0763888888888889
984	0.28	10	0.9236111111111112
985	0.56	5	-0.0763888888888889
986	0.09	20	-0.0763888888888889
987	0.56	20	-0.0763888888888889
988	0.4	20	-0.0763888888888889
989	0.14	5	-0.0763888888888889
990	0.1	10	-0.0763888888888889
991	0.72	5	0.9236111111111112
992	0.18	20	-0.0763888888888889
993	0.2	20	-0.0763888888888889
994	0.03	5	-0.0763888888888889
995	0.36	20	-0.6515804597719637
996	0.28	5	-0.0763888888888889
997	0.09	5	-0.0763888888888889
998	0.07	5	-0.0763888888888889
999	0.56	10	-0.0763888888888889
1000	0.36	10	-0.0763888888888889
1001	0.08	5	-0.0763888888888889
1002	0.09	10	-0.0763888888888889
1003	0.02	10	-0.0763888888888889
1004	0.06	10	-0.0763888888888889
1005	0.1	5	-0.6515804597719637
1006	0.2	5	-0.0763888888888889
1007	0.01	5	-0.0763888888888889
1008	0.06	20	0.34841954022803634
1009	0.08	20	-0.0763888888888889
1010	0.12	10	-0.0763888888888889
1011	0.06	5	-0.0763888888888889
1012	0.03	20	-0.0763888888888889
1013	0.2	10	-0.0763888888888889
1014	0.2	5	0.34841954022803634
1015	0.03	20	-0.0763888888888889
1016	0.36	10	-0.0763888888888889
1017	0.03	5	-0.0763888888888889
1018	0.14	5	-0.0763888888888889
1019	0.02	10	-0.0763888888888889
1020	0.04	20	-0.0763888888888889
1021	0.12	10	-0.0763888888888889
1022	0.18	20	-0.0763888888888889
1023	0.56	10	0.9236111111111112
1024	0.1	5	-0.0763888888888889
1025	0.07	5	-0.0763888888888889
1026	0.02	5	-0.0763888888888889
1027	0.01	5	-0.0763888888888889
1028	0.56	20	0.34841954022803634
1029	0.24	5	-0.6515804597719637
1030	0.01	10	-0.6515804597719637
1031	0.08	20	-0.0763888888888889
1032	0.04	10	-0.0763888888888889
1033	0.28	10	-0.0763888888888889
1034	0.1	20	0.34841954022803634
1035	0.36	5	-0.0763888888888889
1036	0.08	5	-0.0763888888888889
1037	0.2	20	-0.0763888888888889
1038	0.24	20	-0.0763888888888889
1039	0.09	10	-0.0763888888888889
1040	0.05	20	-0.0763888888888889
1041	0.18	5	-0.0763888888888889
1042	0.06	10	-0.0763888888888889
1043	0.04	5	-0.6515804597719637
1044	0.72	5	0.9236111111111112
1045	0.72	10	0.9236111111111112
1046	0.14	10	-0.0763888888888889
1047	0.06	20	-0.0763888888888889
1048	0.12	5	-0.0763888888888889
1049	0.08	10	-0.0763888888888889
1050	0.03	10	-0.0763888888888889
1051	0.1	10	-0.0763888888888889
1052	0.05	10	-0.0763888888888889
1053	0.36	20	0.9236111111111112
1054	0.18	10	-0.0763888888888889
1055	0.12	20	-0.0763888888888889
1056	0.09	5	-0.0763888888888889
1057	0.07	10	-0.0763888888888889
1058	0.01	20	-0.0763888888888889
1059	0.06	5	-0.0763888888888889
1060	0.02	20	-0.0763888888888889
1061	0.4	5	-0.6515804597719637
1062	0.72	20	0.34841954022803634
1063	0.09	20	-0.0763888888888889
1064	0.14	20	-0.0763888888888889
1065	0.05	5	0.9236111111111112
1066	0.07	20	0.34841954022803634
1067	0.28	5	-0.0763888888888889
1068	0.24	10	-0.0763888888888889
1069	0.56	5	-0.0763888888888889
1070	0.28	20	-0.0763888888888889
1071	0.4	10	-0.0763888888888889
1072	0.14	20	0.34841954022803634
1073	0.2	20	0.34841954022803634
1074	0.01	20	-0.0763888888888889
1075	0.24	20	0.34841954022803634
1076	0.1	5	0.34841954022803634
1077	0.08	10	-0.6515804597719637
1078	0.1	10	0.9236111111111112
1079	0.4	5	0.34841954022803634
1080	0.07	20	0.9236111111111112
1081	0.03	20	0.34841954022803634
1082	0.18	5	0.34841954022803634
1083	0.4	20	0.34841954022803634
1084	0.56	10	0.34841954022803634
1085	0.05	5	-0.0763888888888889
1086	0.14	10	0.34841954022803634
1087	0.02	5	0.9236111111111112
1088	0.2	10	0.34841954022803634
1089	0.01	10	-0.6515804597719637
1090	0.03	5	0.9236111111111112
1091	0.1	20	0.34841954022803634
1092	0.06	5	0.9236111111111112
1093	0.06	20	-0.0763888888888889
1094	0.07	10	-0.6515804597719637
1095	0.18	20	0.9236111111111112
1096	0.28	10	0.9236111111111112
1097	0.08	20	-0.0763888888888889
1098	0.36	5	0.9236111111111112
1099	0.36	20	0.34841954022803634
1100	0.56	5	0.9236111111111112
1101	0.36	10	0.34841954022803634
1102	0.09	20	0.9236111111111112
1103	0.04	20	-0.0763888888888889
1104	0.72	20	0.34841954022803634
1105	0.28	20	0.9236111111111112
1106	0.04	10	-0.0763888888888889
1107	0.12	10	-0.0763888888888889
1108	0.56	20	0.9236111111111112
1109	0.05	20	-0.0763888888888889
1110	0.07	5	-0.6515804597719637
1111	0.12	5	0.9236111111111112
1112	0.4	10	0.34841954022803634
1113	0.24	5	0.9236111111111112
1114	0.06	10	-0.0763888888888889
1115	0.18	10	0.9236111111111112
1116	0.03	10	-0.0763888888888889
1117	0.72	5	0.9236111111111112
1118	0.05	10	-0.0763888888888889
1119	0.28	5	0.34841954022803634
1120	0.12	20	0.9236111111111112
1121	0.24	10	0.9236111111111112
1122	0.01	5	-0.0763888888888889
1123	0.02	20	-0.0763888888888889
1124	0.04	5	-0.0763888888888889
1125	0.09	5	0.34841954022803634
1126	0.02	10	-0.0763888888888889
1127	0.08	5	-0.0763888888888889
1128	0.09	10	0.9236111111111112
1129	0.14	5	0.34841954022803634
1130	0.72	10	0.9236111111111112
1131	0.2	5	0.9236111111111112
1132	0.4	20	0.9236111111111112
1133	0.01	5	0.9236111111111112
1134	0.02	20	-0.6515804597719637
1135	0.08	10	-0.0763888888888889
1136	0.24	5	-0.0763888888888889
1137	0.02	10	-0.0763888888888889
1138	0.12	20	0.34841954022803634
1139	0.05	10	-0.0763888888888889
1140	0.2	5	-0.0763888888888889
1141	0.1	10	0.34841954022803634
1142	0.12	5	-0.0763888888888889
1143	0.24	10	0.9236111111111112
1144	0.07	10	0.9236111111111112
1145	0.03	5	-0.0763888888888889
1146	0.2	20	-0.0763888888888889
1147	0.4	10	-0.0763888888888889
1148	0.28	5	-0.0763888888888889
1149	0.01	20	-0.0763888888888889
1150	0.4	5	-0.0763888888888889
1151	0.03	10	-0.0763888888888889
1152	0.28	20	-0.0763888888888889
1153	0.24	20	0.9236111111111112
1154	0.56	5	0.34841954022803634
1155	0.04	20	-0.0763888888888889
1156	0.09	20	-0.0763888888888889
1157	0.05	5	0.34841954022803634
1158	0.18	5	-0.0763888888888889
1159	0.56	10	-0.0763888888888889
1160	0.07	20	-0.0763888888888889
1161	0.56	20	-0.6515804597719637
1162	0.14	10	-0.0763888888888889
1163	0.14	5	-0.0763888888888889
1164	0.36	10	-0.0763888888888889
1165	0.01	10	0.9236111111111112
1166	0.1	20	-0.0763888888888889
1167	0.07	5	-0.0763888888888889
1168	0.05	20	-0.0763888888888889
1169	0.36	5	-0.0763888888888889
1170	0.08	5	0.9236111111111112
1171	0.18	10	-0.0763888888888889
1172	0.14	20	0.9236111111111112
1173	0.18	20	-0.0763888888888889
1174	0.04	5	-0.0763888888888889
1175	0.72	10	0.9236111111111112
1176	0.12	10	-0.0763888888888889
1177	0.04	10	0.34841954022803634
1178	0.03	20	-0.0763888888888889
1179	0.28	10	-0.0763888888888889
1180	0.36	20	-0.0763888888888889
1181	0.09	10	-0.0763888888888889
1182	0.02	5	-0.0763888888888889
1183	0.1	5	-0.0763888888888889
1184	0.72	20	0.9236111111111112
1185	0.09	5	-0.0763888888888889
1186	0.06	10	-0.0763888888888889
1187	0.06	20	0.9236111111111112
1188	0.2	10	-0.0763888888888889
1189	0.08	20	-0.0763888888888889
1190	0.06	5	0.34841954022803634
1191	0.4	5	0.34841954022803634
1192	0.06	20	0.9236111111111112
1193	0.1	5	-0.6515804597719637
1194	0.36	20	0.9236111111111112
1195	0.03	10	-0.0763888888888889
1196	0.1	20	0.34841954022803634
1197	0.72	10	0.34841954022803634
1198	0.14	5	0.9236111111111112
1199	0.07	5	0.34841954022803634
1200	0.56	5	0.34841954022803634
1201	0.09	5	-0.6515804597719637
1202	0.08	10	0.9236111111111112
1203	0.4	10	0.34841954022803634
1204	0.01	10	-0.6515804597719637
1205	0.28	20	0.34841954022803634
1206	0.04	10	0.34841954022803634
1207	0.07	10	0.34841954022803634
1208	0.08	5	0.34841954022803634
1209	0.28	10	0.34841954022803634
1210	0.24	10	0.34841954022803634
1211	0.03	20	0.34841954022803634
1212	0.2	10	0.9236111111111112
1213	0.2	20	0.34841954022803634
1214	0.56	10	0.34841954022803634
1215	0.05	10	-0.6515804597719637
1216	0.05	5	0.9236111111111112
1217	0.24	20	0.9236111111111112
1218	0.2	5	-0.6515804597719637
1219	0.18	10	0.34841954022803634
1220	0.02	10	0.34841954022803634
1221	0.06	10	0.34841954022803634
1222	0.09	20	0.9236111111111112
1223	0.72	5	0.34841954022803634
1224	0.06	5	-0.0763888888888889
1225	0.01	5	-0.0763888888888889
1226	0.28	5	0.9236111111111112
1227	0.24	5	0.9236111111111112
1228	0.12	20	0.34841954022803634
1229	0.18	20	0.9236111111111112
1230	0.14	10	-0.6515804597719637
1231	0.04	20	0.34841954022803634
1232	0.4	20	0.9236111111111112
1233	0.05	20	0.9236111111111112
1234	0.04	5	-0.6515804597719637
1235	0.72	20	0.34841954022803634
1236	0.12	10	-0.0763888888888889
1237	0.08	20	-0.0763888888888889
1238	0.09	10	0.9236111111111112
1239	0.12	5	-0.0763888888888889
1240	0.14	20	0.9236111111111112
1241	0.02	5	-0.6515804597719637
1242	0.07	20	0.9236111111111112
1243	0.18	5	0.9236111111111112
1244	0.1	10	0.9236111111111112
1245	0.56	20	0.9236111111111112
1246	0.03	5	-0.0763888888888889
1247	0.36	5	0.9236111111111112
1248	0.36	10	0.34841954022803634
1249	0.02	20	-0.0763888888888889
1250	0.24	20	0.9236111111111112
1251	0.06	10	0.34841954022803634
1252	0.05	20	-0.0763888888888889
1253	0.24	10	0.34841954022803634
1254	0.36	20	0.34841954022803634
1255	0.04	5	0.34841954022803634
1256	0.14	10	0.34841954022803634
1257	0.36	5	0.9236111111111112
1258	0.09	20	0.9236111111111112
1259	0.07	20	0.9236111111111112
1260	0.12	5	-0.6515804597719637
1261	0.08	10	0.9236111111111112
1262	0.72	5	0.34841954022803634
1263	0.14	20	0.34841954022803634
1264	0.14	5	0.34841954022803634
1265	0.18	20	0.9236111111111112
1266	0.01	10	0.34841954022803634
1267	0.01	5	0.34841954022803634
1268	0.06	20	0.34841954022803634
1269	0.03	20	0.34841954022803634
1270	0.18	10	0.34841954022803634
1271	0.03	5	-0.6515804597719637
1272	0.2	5	0.34841954022803634
1273	0.24	5	0.34841954022803634
1274	0.4	20	0.34841954022803634
1275	0.2	10	0.34841954022803634
1276	0.05	5	-0.6515804597719637
1277	0.56	10	0.34841954022803634
1278	0.1	20	0.34841954022803634
1279	0.04	10	0.34841954022803634
1280	0.01	20	0.34841954022803634
1281	0.4	5	0.34841954022803634
1282	0.28	10	0.34841954022803634
1283	0.28	5	0.9236111111111112
1284	0.07	10	0.34841954022803634
1285	0.28	20	0.34841954022803634
1286	0.72	20	0.9236111111111112
1287	0.02	10	0.9236111111111112
1288	0.12	10	0.34841954022803634
1289	0.03	10	0.34841954022803634
1290	0.1	10	0.34841954022803634
1291	0.09	10	-0.6515804597719637
1292	0.09	5	-0.6515804597719637
1293	0.06	5	0.34841954022803634
1294	0.12	20	0.9236111111111112
1295	0.07	5	0.34841954022803634
1296	0.08	20	0.9236111111111112
1297	0.36	10	0.34841954022803634
1298	0.4	10	0.9236111111111112
1299	0.1	5	0.9236111111111112
1300	0.05	10	0.9236111111111112
1301	0.56	5	0.9236111111111112
1302	0.02	20	0.9236111111111112
1303	0.56	20	0.34841954022803634
1304	0.02	5	-0.0763888888888889
1305	0.18	5	0.9236111111111112
1306	0.04	20	0.34841954022803634
1307	0.2	20	0.34841954022803634
1308	0.08	5	0.34841954022803634
1309	0.07	20	0.9236111111111112
1310	0.06	20	0.34841954022803634
1311	0.08	5	-0.6515804597719637
1312	0.07	10	0.34841954022803634
1313	0.1	5	0.9236111111111112
1314	0.09	5	0.34841954022803634
1315	0.12	10	0.34841954022803634
1316	0.14	10	0.9236111111111112
1317	0.09	20	-0.6515804597719637
1318	0.4	20	0.34841954022803634
1319	0.28	20	0.34841954022803634
1320	0.56	20	0.34841954022803634
1321	0.28	5	0.34841954022803634
1322	0.36	5	0.34841954022803634
1323	0.09	10	0.34841954022803634
1324	0.2	20	0.34841954022803634
1325	0.08	20	0.34841954022803634
1326	0.14	20	0.34841954022803634
1327	0.4	10	0.34841954022803634
1328	0.08	10	-0.6515804597719637
1329	0.04	10	-0.0763888888888889
1330	0.56	5	0.34841954022803634
1331	0.03	20	-0.6515804597719637
1332	0.72	5	0.34841954022803634
1333	0.02	10	0.34841954022803634
1334	0.24	5	0.9236111111111112
1335	0.05	20	0.34841954022803634
1336	0.05	10	-0.0763888888888889
1337	0.56	10	0.9236111111111112
1338	0.01	5	0.9236111111111112
1339	0.24	20	0.34841954022803634
1340	0.05	5	0.9236111111111112
1341	0.72	10	0.34841954022803634
1342	0.24	10	-0.6515804597719637
1343	0.72	20	0.9236111111111112
1344	0.02	5	-0.6515804597719637
1345	0.04	5	-0.6515804597719637
1346	0.02	20	-0.0763888888888889
1347	0.04	20	-0.0763888888888889
1348	0.36	10	0.9236111111111112
1349	0.1	10	0.34841954022803634
1350	0.01	20	0.34841954022803634
1351	0.4	5	0.9236111111111112
1352	0.14	5	0.9236111111111112
1353	0.28	10	0.34841954022803634
1354	0.2	10	0.9236111111111112
1355	0.18	5	0.34841954022803634
1356	0.07	5	0.9236111111111112
1357	0.12	20	0.34841954022803634
1358	0.03	10	0.34841954022803634
1359	0.18	10	0.34841954022803634
1360	0.03	5	0.9236111111111112
1361	0.36	20	0.9236111111111112
1362	0.2	5	0.34841954022803634
1363	0.06	10	0.9236111111111112
1364	0.06	5	-0.6515804597719637
1365	0.18	20	0.34841954022803634
1366	0.12	5	0.9236111111111112
1367	0.1	20	0.34841954022803634
1368	0.56	5	0.34841954022803634
1369	0.02	10	-0.6515804597719637
1370	0.4	10	0.9236111111111112
1371	0.12	5	-0.6515804597719637
1372	0.2	20	0.34841954022803634
1373	0.08	5	0.34841954022803634
1374	0.4	5	0.9236111111111112
1375	0.04	20	-0.6515804597719637
1376	0.07	10	-0.6515804597719637
1377	0.56	10	0.9236111111111112
1378	0.18	20	0.34841954022803634
1379	0.01	5	-0.6515804597719637
1380	0.06	20	0.34841954022803634
1381	0.72	10	0.9236111111111112
1382	0.36	20	0.34841954022803634
1383	0.14	10	0.9236111111111112
1384	0.06	10	-0.0763888888888889
1385	0.1	5	-0.0763888888888889
1386	0.03	10	0.34841954022803634
1387	0.72	5	0.9236111111111112
1388	0.28	10	0.9236111111111112
1389	0.05	20	0.9236111111111112
1390	0.24	5	0.9236111111111112
1391	0.01	10	-0.0763888888888889
1392	0.1	20	0.9236111111111112
1393	0.09	20	0.34841954022803634
1394	0.09	5	-0.0763888888888889
1395	0.02	20	-0.0763888888888889
1396	0.07	5	0.34841954022803634
1397	0.12	10	-0.6515804597719637
1398	0.06	5	-0.6515804597719637
1399	0.12	20	0.9236111111111112
1400	0.28	20	0.9236111111111112
1401	0.18	10	0.9236111111111112
1402	0.72	20	0.9236111111111112
1403	0.05	5	0.9236111111111112
1404	0.18	5	0.9236111111111112
1405	0.24	10	-0.6515804597719637
1406	0.1	10	-0.0763888888888889
1407	0.2	5	-0.0763888888888889
1408	0.14	5	0.9236111111111112
1409	0.36	10	0.9236111111111112
1410	0.01	20	-0.0763888888888889
1411	0.24	20	0.9236111111111112
1412	0.05	10	-0.0763888888888889
1413	0.08	20	-0.0763888888888889
1414	0.07	20	0.34841954022803634
1415	0.08	10	-0.0763888888888889
1416	0.09	10	-0.0763888888888889
1417	0.02	5	-0.0763888888888889
1418	0.28	5	0.9236111111111112
1419	0.04	10	-0.0763888888888889
1420	0.4	20	0.9236111111111112
1421	0.03	5	-0.0763888888888889
1422	0.56	20	0.9236111111111112
1423	0.04	5	-0.0763888888888889
1424	0.36	5	0.9236111111111112
1425	0.2	10	0.34841954022803634
1426	0.14	20	0.34841954022803634
1427	0.2	20	0.34841954022803634
1428	0.07	20	-0.6515804597719637
1429	0.06	10	-0.0763888888888889
1430	0.72	5	0.34841954022803634
1431	0.18	20	-0.0763888888888889
1432	0.05	20	-0.0763888888888889
1433	0.28	10	-0.6515804597719637
1434	0.24	20	-0.0763888888888889
1435	0.56	10	-0.0763888888888889
1436	0.4	5	-0.0763888888888889
1437	0.1	10	-0.0763888888888889
1438	0.14	5	-0.0763888888888889
1439	0.4	20	0.9236111111111112
1440	0.28	5	-0.0763888888888889
1441	0.36	10	-0.6515804597719637
1442	0.28	20	-0.0763888888888889
1443	0.12	20	-0.0763888888888889
1444	0.03	5	-0.0763888888888889
1445	0.24	10	-0.0763888888888889
1446	0.56	20	0.9236111111111112
1447	0.02	20	-0.0763888888888889
1448	0.03	10	-0.0763888888888889
1449	0.01	20	-0.0763888888888889
1450	0.03	20	-0.0763888888888889
1451	0.04	10	-0.0763888888888889
1452	0.06	5	-0.0763888888888889
1453	0.04	5	-0.0763888888888889
1454	0.07	5	-0.0763888888888889
1455	0.18	10	-0.0763888888888889
1456	0.24	5	-0.0763888888888889
1457	0.07	10	-0.0763888888888889
1458	0.12	10	-0.0763888888888889
1459	0.06	20	-0.0763888888888889
1460	0.02	10	-0.0763888888888889
1461	0.36	5	-0.0763888888888889
1462	0.08	5	-0.0763888888888889
1463	0.01	5	-0.0763888888888889
1464	0.14	10	-0.0763888888888889
1465	0.18	5	-0.0763888888888889
1466	0.56	5	-0.0763888888888889
1467	0.4	10	-0.0763888888888889
1468	0.2	5	-0.0763888888888889
1469	0.09	10	-0.0763888888888889
1470	0.1	20	0.9236111111111112
1471	0.08	20	-0.6515804597719637
1472	0.05	10	-0.0763888888888889
1473	0.01	10	-0.0763888888888889
1474	0.1	5	-0.0763888888888889
1475	0.04	20	-0.0763888888888889
1476	0.12	5	-0.0763888888888889
1477	0.08	10	-0.0763888888888889
1478	0.14	20	-0.0763888888888889
1479	0.02	5	-0.6515804597719637
1480	0.72	10	0.9236111111111112
1481	0.05	5	-0.0763888888888889
1482	0.09	5	-0.0763888888888889
1483	0.09	20	-0.0763888888888889
1484	0.18	20	-0.6515804597719637
1485	0.72	10	0.9236111111111112
1486	0.01	5	0.34841954022803634
1487	0.05	10	-0.0763888888888889
1488	0.04	5	-0.0763888888888889
1489	0.08	10	-0.0763888888888889
1490	0.01	10	-0.0763888888888889
1491	0.14	5	-0.0763888888888889
1492	0.07	5	0.9236111111111112
1493	0.03	10	-0.0763888888888889
1494	0.28	20	-0.0763888888888889
1495	0.72	5	-0.0763888888888889
1496	0.28	5	-0.0763888888888889
1497	0.4	10	0.9236111111111112
1498	0.08	5	-0.0763888888888889
1499	0.04	20	-0.0763888888888889
1500	0.12	20	-0.0763888888888889
1501	0.14	20	-0.6515804597719637
1502	0.09	10	-0.0763888888888889
1503	0.03	5	-0.0763888888888889
1504	0.02	10	-0.0763888888888889
1505	0.28	10	-0.0763888888888889
1506	0.04	10	-0.0763888888888889
1507	0.12	5	-0.0763888888888889
1508	0.05	5	-0.0763888888888889
1509	0.1	20	-0.0763888888888889
1510	0.4	5	-0.0763888888888889
1511	0.24	5	-0.0763888888888889
1512	0.05	20	-0.0763888888888889
1513	0.2	10	-0.0763888888888889
1514	0.01	20	-0.0763888888888889
1515	0.02	20	-0.0763888888888889
1516	0.56	10	-0.0763888888888889
1517	0.56	20	-0.0763888888888889
1518	0.1	5	-0.0763888888888889
1519	0.36	20	-0.0763888888888889
1520	0.18	10	-0.0763888888888889
1521	0.06	10	-0.0763888888888889
1522	0.07	20	-0.0763888888888889
1523	0.24	10	0.9236111111111112
1524	0.06	20	-0.0763888888888889
1525	0.1	10	0.9236111111111112
1526	0.2	20	0.34841954022803634
1527	0.72	20	0.9236111111111112
1528	0.08	20	-0.0763888888888889
1529	0.2	5	-0.0763888888888889
1530	0.24	20	-0.0763888888888889
1531	0.02	5	-0.0763888888888889
1532	0.09	20	-0.0763888888888889
1533	0.36	5	-0.0763888888888889
1534	0.06	5	-0.0763888888888889
1535	0.36	10	-0.0763888888888889
1536	0.03	20	-0.0763888888888889
1537	0.18	5	-0.0763888888888889
1538	0.14	10	-0.0763888888888889
1539	0.07	10	0.9236111111111112
1540	0.4	20	-0.0763888888888889
1541	0.09	5	-0.0763888888888889
1542	0.12	10	0.9236111111111112
1543	0.28	20	0.34841954022803634
1544	0.01	10	-0.6515804597719637
1545	0.28	10	0.9236111111111112
1546	0.18	5	-0.0763888888888889
1547	0.03	5	-0.0763888888888889
1548	0.12	10	-0.0763888888888889
1549	0.24	5	-0.0763888888888889
1550	0.36	5	-0.0763888888888889
1551	0.05	20	-0.0763888888888889
1552	0.72	10	0.9236111111111112
1553	0.4	10	-0.0763888888888889
1554	0.14	20	0.34841954022803634
1555	0.03	20	-0.0763888888888889
1556	0.24	10	-0.0763888888888889
1557	0.14	5	0.9236111111111112
1558	0.2	5	-0.0763888888888889
1559	0.03	10	-0.0763888888888889
1560	0.1	20	-0.0763888888888889
1561	0.36	10	0.9236111111111112
1562	0.72	5	-0.0763888888888889
1563	0.08	10	-0.0763888888888889
1564	0.08	20	-0.0763888888888889
1565	0.05	5	-0.0763888888888889
1566	0.14	10	0.9236111111111112
1567	0.02	5	-0.0763888888888889
1568	0.24	20	-0.0763888888888889
1569	0.09	5	-0.0763888888888889
1570	0.02	10	-0.0763888888888889
1571	0.72	20	0.9236111111111112
1572	0.09	20	0.9236111111111112
1573	0.05	10	0.34841954022803634
1574	0.01	20	-0.0763888888888889
1575	0.56	5	-0.0763888888888889
1576	0.4	5	-0.0763888888888889
1577	0.4	20	0.9236111111111112
1578	0.02	20	-0.0763888888888889
1579	0.12	20	-0.0763888888888889
1580	0.06	20	-0.0763888888888889
1581	0.28	5	-0.0763888888888889
1582	0.1	10	-0.0763888888888889
1583	0.09	10	-0.0763888888888889
1584	0.04	5	-0.0763888888888889
1585	0.2	20	0.9236111111111112
1586	0.36	20	0.9236111111111112
1587	0.07	20	-0.0763888888888889
1588	0.04	10	-0.0763888888888889
1589	0.04	20	-0.0763888888888889
1590	0.07	10	-0.6515804597719637
1591	0.08	5	-0.0763888888888889
1592	0.06	5	-0.6515804597719637
1593	0.12	5	-0.0763888888888889
1594	0.07	5	-0.0763888888888889
1595	0.56	10	0.9236111111111112
1596	0.01	5	0.34841954022803634
1597	0.1	5	-0.0763888888888889
1598	0.06	10	0.34841954022803634
1599	0.18	20	-0.0763888888888889
1600	0.2	10	0.34841954022803634
1601	0.18	10	-0.0763888888888889
