# Supplementary material for: Graded recruitment of pupil-linked neuromodulation by parametric stimulation of the vagus nerve
Source: Nat Commun. 2021 Mar 9;12:1539. doi: 10.1038/s41467-021-21730-2 (PMC7943774; doi:10.1038/s41467-021-21730-2)
Supplement: Supplementary file 4 — Source Data [file 41467_2021_21730_MOESM4_ESM.zip › source_data/figure_S1B.csv]

	subj_idx	session	width	amplitude_m	amplitude_m_bin
0	V1N2	1a	0.1	0.09454187304022497	0.0
1	V1N2	1a	0.1	0.28661626271487933	1.0
2	V1N2	1a	0.1	0.4816712203306177	2.0
3	V1N2	1a	0.1	0.6761381985958269	3.0
4	V1N2	1a	0.1	0.8754435842841302	4.0
5	V1N2	1a	0.2	0.09762928355572724	0.0
6	V1N2	1a	0.2	0.2918421412859439	1.0
7	V1N2	1a	0.2	0.48860787567042174	2.0
8	V1N2	1a	0.2	0.6861756381243191	3.0
9	V1N2	1a	0.2	0.8827277496450093	4.0
10	V1N2	1a	0.4	0.09693428205076575	0.0
11	V1N2	1a	0.4	0.29180204502864526	1.0
12	V1N2	1a	0.4	0.4903721117341247	2.0
13	V1N2	1a	0.4	0.6862691961319247	3.0
14	V1N2	1a	0.4	0.8855211268810669	4.0
15	V1N2	1a	0.8	0.09966082642314693	0.0
16	V1N2	1a	0.8	0.2916416600091538	1.0
17	V1N2	1a	0.8	0.4928848115961882	2.0
18	V1N2	1a	0.8	0.6869909294935949	3.0
19	V1N2	1a	0.8	0.8848528548073217	4.0
20	V2N1	11a	0.1	0.08831677942012683	0.0
21	V2N1	11a	0.1	0.2772770246299115	1.0
22	V2N1	11a	0.1	0.46233464105639016	2.0
23	V2N1	11a	0.1	0.6463765729234642	3.0
24	V2N1	11a	0.1	0.8461898256754486	4.0
25	V2N1	11a	0.2	0.09445150415662008	0.0
26	V2N1	11a	0.2	0.2891054196939175	1.0
27	V2N1	11a	0.2	0.48424057118637703	2.0
28	V2N1	11a	0.2	0.6775848548563871	3.0
29	V2N1	11a	0.2	0.8755670631174045	4.0
30	V2N1	11a	0.4	0.0967236244433816	0.0
31	V2N1	11a	0.4	0.29080282781361083	1.0
32	V2N1	11a	0.4	0.4883571219749614	2.0
33	V2N1	11a	0.4	0.6845081486846266	3.0
34	V2N1	11a	0.4	0.8798039079196714	4.0
35	V2N1	11a	0.8	0.0986749748218085	0.0
36	V2N1	11a	0.8	0.2906290773785851	1.0
37	V2N1	11a	0.8	0.4886778921582044	2.0
38	V2N1	11a	0.8	0.6878495067669853	3.0
39	V2N1	11a	0.8	0.884161041748979	4.0
40	V2N1	2a	0.1	0.0948918319331275	0.0
41	V2N1	2a	0.1	0.2875275705114559	1.0
42	V2N1	2a	0.1	0.4815533923950605	2.0
43	V2N1	2a	0.1	0.6715830490912665	3.0
44	V2N1	2a	0.1	0.8723853633035908	4.0
45	V2N1	2a	0.2	0.09450423494078701	0.0
46	V2N1	2a	0.2	0.2907620017785589	1.0
47	V2N1	2a	0.2	0.48910485735978076	2.0
48	V2N1	2a	0.2	0.6831708787107164	3.0
49	V2N1	2a	0.2	0.8803378007525607	4.0
50	V2N1	2a	0.4	0.09666943193308086	0.0
51	V2N1	2a	0.4	0.2924193136697944	1.0
52	V2N1	2a	0.4	0.4896127434904067	2.0
53	V2N1	2a	0.4	0.6857236762716051	3.0
54	V2N1	2a	0.4	0.8817679029556302	4.0
55	V2N1	2a	0.8	0.09809953118621677	0.0
56	V2N1	2a	0.8	0.2959878804525417	1.0
57	V2N1	2a	0.8	0.4888776451203754	2.0
58	V2N1	2a	0.8	0.6854830984857521	3.0
59	V2N1	2a	0.8	0.8831445434282118	4.0
60	V2N1	3a	0.1	0.09561866674742653	0.0
61	V2N1	3a	0.1	0.2865970933116139	1.0
62	V2N1	3a	0.1	0.48046252915711385	2.0
63	V2N1	3a	0.1	0.6809573179369369	3.0
64	V2N1	3a	0.1	0.8738072002484826	4.0
65	V2N1	3a	0.2	0.09786405622479849	0.0
66	V2N1	3a	0.2	0.29266499327136836	1.0
67	V2N1	3a	0.2	0.48543446710125554	2.0
68	V2N1	3a	0.2	0.6838709820903065	3.0
69	V2N1	3a	0.2	0.8777767362279452	4.0
70	V2N1	3a	0.4	0.09790415246607104	0.0
71	V2N1	3a	0.4	0.2917561448122827	1.0
72	V2N1	3a	0.4	0.4900054423585547	2.0
73	V2N1	3a	0.4	0.6869851278412208	3.0
74	V2N1	3a	0.4	0.8829224310869956	4.0
75	V2N1	3a	0.8	0.09683491937835442	0.0
76	V2N1	3a	0.8	0.29302585956844157	1.0
77	V2N1	3a	0.8	0.48796053236344106	2.0
78	V2N1	3a	0.8	0.6877870537916806	3.0
79	V2N1	3a	0.8	0.8823744479922736	4.0
80	V2N1	4a	0.1	0.09721297460752386	0.0
81	V2N1	4a	0.1	0.2859861078899461	1.0
82	V2N1	4a	0.1	0.4801455830102051	2.0
83	V2N1	4a	0.1	0.6775262261209504	3.0
84	V2N1	4a	0.1	0.8767781527804326	4.0
85	V2N1	4a	0.2	0.09911086333980951	0.0
86	V2N1	4a	0.2	0.28637370501696346	1.0
87	V2N1	4a	0.2	0.4862268512067627	2.0
88	V2N1	4a	0.2	0.6855321200478813	3.0
89	V2N1	4a	0.2	0.8818169241101795	4.0
90	V2N1	4a	0.4	0.10034048139993319	0.0
91	V2N1	4a	0.4	0.2920941041066227	1.0
92	V2N1	4a	0.4	0.4870020458325319	2.0
93	V2N1	4a	0.4	0.6855053891601933	3.0
94	V2N1	4a	0.4	0.8824450998441584	4.0
95	V2N1	4a	0.8	0.10072807838992552	0.0
96	V2N1	4a	0.8	0.29355093471865373	1.0
97	V2N1	4a	0.8	0.48891330156925106	2.0
98	V2N1	4a	0.8	0.6863340459861346	3.0
99	V2N1	4a	0.8	0.883287122650072	4.0
100	V2N1	5a	0.1	0.09634497334484358	0.0
101	V2N1	5a	0.1	0.28578637721925837	1.0
102	V2N1	5a	0.1	0.4826055717112389	2.0
103	V2N1	5a	0.1	0.6787833272966856	3.0
104	V2N1	5a	0.1	0.876391305519249	4.0
105	V2N1	5a	0.2	0.0972538214605198	0.0
106	V2N1	5a	0.2	0.29053110073761906	1.0
107	V2N1	5a	0.2	0.4873369320305532	2.0
108	V2N1	5a	0.2	0.6843700779683363	3.0
109	V2N1	5a	0.2	0.882432484947756	4.0
110	V2N1	5a	0.4	0.09895122898666653	0.0
111	V2N1	5a	0.4	0.29242899016075063	1.0
112	V2N1	5a	0.4	0.4899565552944474	2.0
113	V2N1	5a	0.4	0.6846641174880911	3.0
114	V2N1	5a	0.4	0.8821250797892336	4.0
115	V2N1	5a	0.8	0.09736074476836398	0.0
116	V2N1	5a	0.8	0.29288341439043436	1.0
117	V2N1	5a	0.8	0.4911861743784711	2.0
118	V2N1	5a	0.8	0.6866555669078971	3.0
119	V2N1	5a	0.8	0.8826730628804292	4.0
120	V2N2	11a	0.1	0.08320007537593055	0.0
121	V2N2	11a	0.1	0.25529666782051735	1.0
122	V2N2	11a	0.1	0.43764289968872944	2.0
123	V2N2	11a	0.1	0.6153205226067806	3.0
124	V2N2	11a	0.1	0.8088287547730735	4.0
125	V2N2	11a	0.2	0.08937129651337504	0.0
126	V2N2	11a	0.2	0.2747762657961435	1.0
127	V2N2	11a	0.2	0.4654402405836022	2.0
128	V2N2	11a	0.2	0.6578751543598139	3.0
129	V2N2	11a	0.2	0.8512224170160785	4.0
130	V2N2	11a	0.4	0.0910885058818509	0.0
131	V2N2	11a	0.4	0.2804645231706733	1.0
132	V2N2	11a	0.4	0.47263105873378136	2.0
133	V2N2	11a	0.4	0.6675344660196577	3.0
134	V2N2	11a	0.4	0.8625989448667207	4.0
135	V2N2	11a	0.8	0.09055187795364406	0.0
136	V2N2	11a	0.8	0.28346964028750754	1.0
137	V2N2	11a	0.8	0.47279204719299367	2.0
138	V2N2	11a	0.8	0.6707542366230071	3.0
139	V2N2	11a	0.8	0.8636722022012494	4.0
140	V2N2	2a	0.1	0.09604117014360349	0.0
141	V2N2	2a	0.1	0.2891847950075256	1.0
142	V2N2	2a	0.1	0.48419965904114787	2.0
143	V2N2	2a	0.1	0.6775706751106227	3.0
144	V2N2	2a	0.1	0.8720377742918434	4.0
145	V2N2	2a	0.2	0.09811280924833082	0.0
146	V2N2	2a	0.2	0.29029412474034905	1.0
147	V2N2	2a	0.2	0.48704649450462467	2.0
148	V2N2	2a	0.2	0.6836519467648277	3.0
149	V2N2	2a	0.2	0.8814737756981762	4.0
150	V2N2	2a	0.4	0.09672280623408164	0.0
151	V2N2	2a	0.4	0.29457105869929334	1.0
152	V2N2	2a	0.4	0.4871667833275144	2.0
153	V2N2	2a	0.4	0.6846543542021098	3.0
154	V2N2	2a	0.4	0.8815539683462176	4.0
155	V2N2	2a	0.8	0.09922213857708735	0.0
156	V2N2	2a	0.8	0.2928201888327751	1.0
157	V2N2	2a	0.8	0.4941569005409301	2.0
158	V2N2	2a	0.8	0.6872472481211217	3.0
159	V2N2	2a	0.8	0.8883168817606496	4.0
160	V2N2	3a	0.1	0.09509600769019343	0.0
161	V2N2	3a	0.1	0.2878386696157677	1.0
162	V2N2	3a	0.1	0.4800200629679889	2.0
163	V2N2	3a	0.1	0.6773873408066108	3.0
164	V2N2	3a	0.1	0.8754497433992331	4.0
165	V2N2	3a	0.2	0.09547023926866531	0.0
166	V2N2	3a	0.2	0.28873415264402164	1.0
167	V2N2	3a	0.2	0.4875982587208574	2.0
168	V2N2	3a	0.2	0.6842839038397587	3.0
169	V2N2	3a	0.2	0.8833353537119119	4.0
170	V2N2	3a	0.4	0.09680678062729592	0.0
171	V2N2	3a	0.4	0.2910196391975915	1.0
172	V2N2	3a	0.4	0.49196875268021706	2.0
173	V2N2	3a	0.4	0.6884806496612024	3.0
174	V2N2	3a	0.4	0.8811166904441577	4.0
175	V2N2	3a	0.8	0.09875813100808033	0.0
176	V2N2	3a	0.8	0.2958712861347285	1.0
177	V2N2	3a	0.8	0.4888679740705437	2.0
178	V2N2	3a	0.8	0.684297269256534	3.0
179	V2N2	3a	0.8	0.8821859257657435	4.0
180	V2N2	4a	0.1	0.09405559690875231	0.0
181	V2N2	4a	0.1	0.28417863634573975	1.0
182	V2N2	4a	0.1	0.47914003613868505	2.0
183	V2N2	4a	0.1	0.6726981652316396	3.0
184	V2N2	4a	0.1	0.8749840437625321	4.0
185	V2N2	4a	0.2	0.09535204202794066	0.0
186	V2N2	4a	0.2	0.28853576271461145	1.0
187	V2N2	4a	0.2	0.4854752473852571	2.0
188	V2N2	4a	0.2	0.6825351231899374	3.0
189	V2N2	4a	0.2	0.8783521348867783	4.0
190	V2N2	4a	0.4	0.09545896532391861	0.0
191	V2N2	4a	0.4	0.28979211205192906	1.0
192	V2N2	4a	0.4	0.48901708493849	2.0
193	V2N2	4a	0.4	0.6881352393711504	3.0
194	V2N2	4a	0.4	0.8805841635686295	4.0
195	V2N2	4a	0.8	0.0972231999127325	0.0
196	V2N2	4a	0.8	0.29198404067274825	1.0
197	V2N2	4a	0.8	0.4875869844806808	2.0
198	V2N2	4a	0.8	0.6854621528776024	3.0
199	V2N2	4a	0.8	0.8847408158578771	4.0
200	V2N2	5a	0.1	0.09323492445072012	0.0
201	V2N2	5a	0.1	0.2844138315764921	1.0
202	V2N2	5a	0.1	0.47823917033394164	2.0
203	V2N2	5a	0.1	0.6792685752842388	3.0
204	V2N2	5a	0.1	0.874684621473269	4.0
205	V2N2	5a	0.2	0.09521300564213697	0.0
206	V2N2	5a	0.2	0.2879690328522302	1.0
207	V2N2	5a	0.2	0.48636534845650786	2.0
208	V2N2	5a	0.2	0.6841469580409049	3.0
209	V2N2	5a	0.2	0.878680888346781	4.0
210	V2N2	5a	0.4	0.0992092643020508	0.0
211	V2N2	5a	0.4	0.29018769230143077	1.0
212	V2N2	5a	0.4	0.48663265696139657	2.0
213	V2N2	5a	0.4	0.68381282223006	3.0
214	V2N2	5a	0.4	0.880538684670981	4.0
215	V2N2	5a	0.8	0.09541348684558278	0.0
216	V2N2	5a	0.8	0.2964961698617166	1.0
217	V2N2	5a	0.8	0.48667275322823983	2.0
218	V2N2	5a	0.8	0.6892792841139174	3.0
219	V2N2	5a	0.8	0.8838533141262248	4.0
220	V2N2	6a	0.1	0.09357510009963703	0.0
221	V2N2	6a	0.1	0.2887369022744009	1.0
222	V2N2	6a	0.1	0.4776571325073707	2.0
223	V2N2	6a	0.1	0.6758397004710313	3.0
224	V2N2	6a	0.1	0.8708681470477876	4.0
225	V2N2	6a	0.2	0.09436365949794945	0.0
226	V2N2	6a	0.2	0.2879884388208986	1.0
227	V2N2	6a	0.2	0.4881356254025766	2.0
228	V2N2	6a	0.2	0.6841529992742518	3.0
229	V2N2	6a	0.2	0.8807585734285626	4.0
230	V2N2	6a	0.4	0.09636847152432755	0.0
231	V2N2	6a	0.4	0.2951656685654615	1.0
232	V2N2	6a	0.4	0.4874138924552959	2.0
233	V2N2	6a	0.4	0.6857835820275047	3.0
234	V2N2	6a	0.4	0.8832712763849475	4.0
235	V2N2	6a	0.8	0.09680953018036846	0.0
236	V2N2	6a	0.8	0.2924658540031753	1.0
237	V2N2	6a	0.8	0.49027409336592426	2.0
238	V2N2	6a	0.8	0.6844604042194931	3.0
239	V2N2	6a	0.8	0.8824426190283955	4.0
240	V2N5	2a	0.1	0.09515266234054731	0.0
241	V2N5	2a	0.1	0.28551627991847967	1.0
242	V2N5	2a	0.1	0.4780184425058054	2.0
243	V2N5	2a	0.1	0.6718438799060967	3.0
244	V2N5	2a	0.1	0.8705745510292754	4.0
245	V2N5	2a	0.2	0.0969035315190181	0.0
246	V2N5	2a	0.2	0.2874141693207044	1.0
247	V2N5	2a	0.2	0.4863985637100221	2.0
248	V2N5	2a	0.2	0.681066028010107	3.0
249	V2N5	2a	0.2	0.878326506773144	4.0
250	V2N5	2a	0.4	0.09779901422884996	0.0
251	V2N5	2a	0.4	0.28904475036610555	1.0
252	V2N5	2a	0.4	0.48965972737092534	2.0
253	V2N5	2a	0.4	0.6833247860852422	3.0
254	V2N5	2a	0.4	0.8794492038567673	4.0
255	V2N5	2a	0.8	0.09979046085778719	0.0
256	V2N5	2a	0.8	0.29681005853717846	1.0
257	V2N5	2a	0.8	0.4862248131921237	2.0
258	V2N5	2a	0.8	0.686211719468934	3.0
259	V2N5	2a	0.8	0.8796363200283822	4.0
260	V2N5	3a	0.1	0.09309196301312779	0.0
261	V2N5	3a	0.1	0.27899152992255527	1.0
262	V2N5	3a	0.1	0.47272330824725417	2.0
263	V2N5	3a	0.1	0.6682595176256241	3.0
264	V2N5	3a	0.1	0.8706389511163041	4.0
265	V2N5	3a	0.2	0.09469581263233547	0.0
266	V2N5	3a	0.2	0.2883606881169483	1.0
267	V2N5	3a	0.2	0.48088958253313213	2.0
268	V2N5	3a	0.2	0.6856345792214428	3.0
269	V2N5	3a	0.2	0.874889161312511	4.0
270	V2N5	3a	0.4	0.09577841113688816	0.0
271	V2N5	3a	0.4	0.2926108911861392	1.0
272	V2N5	3a	0.4	0.4862624832346079	2.0
273	V2N5	3a	0.4	0.6810368705039883	3.0
274	V2N5	3a	0.4	0.8766934958435287	4.0
275	V2N5	3a	0.8	0.09593879608808176	0.0
276	V2N5	3a	0.8	0.2888953048546323	1.0
277	V2N5	3a	0.8	0.4851397875466834	2.0
278	V2N5	3a	0.8	0.6822932211404606	3.0
279	V2N5	3a	0.8	0.878658215742315	4.0
280	V2N5	4a	0.1	0.09269923878330487	0.0
281	V2N5	4a	0.1	0.2812184274643701	1.0
282	V2N5	4a	0.1	0.4736938568607711	2.0
283	V2N5	4a	0.1	0.672143730784319	3.0
284	V2N5	4a	0.1	0.8664771715528459	4.0
285	V2N5	4a	0.2	0.09636136208798689	0.0
286	V2N5	4a	0.2	0.2872996927711018	1.0
287	V2N5	4a	0.2	0.4823279210213636	2.0
288	V2N5	4a	0.2	0.6788799084810252	3.0
289	V2N5	4a	0.2	0.8793881874324047	4.0
290	V2N5	4a	0.4	0.09550597561994127	0.0
291	V2N5	4a	0.4	0.2892510438536593	1.0
292	V2N5	4a	0.4	0.48520148730920737	2.0
293	V2N5	4a	0.4	0.6821811702360416	3.0
294	V2N5	4a	0.4	0.8782253940351725	4.0
295	V2N5	4a	0.8	0.09858002073861065	0.0
296	V2N5	4a	0.8	0.29189739671713794	1.0
297	V2N5	4a	0.8	0.4876874563077491	2.0
298	V2N5	4a	0.8	0.6824484788952184	3.0
299	V2N5	4a	0.8	0.8764878866845787	4.0
300	V2N5	5a	0.1	0.09155382977068793	0.0
301	V2N5	5a	0.1	0.2781216672669001	1.0
302	V2N5	5a	0.1	0.4738849899688005	2.0
303	V2N5	5a	0.1	0.6696617780543709	3.0
304	V2N5	5a	0.1	0.867844464582718	4.0
305	V2N5	5a	0.2	0.09584412750069149	0.0
306	V2N5	5a	0.2	0.2871433245789515	1.0
307	V2N5	5a	0.2	0.4805810675884958	2.0
308	V2N5	5a	0.2	0.6798195063581076	3.0
309	V2N5	5a	0.2	0.8749682445607397	4.0
310	V2N5	5a	0.4	0.09521595306832624	0.0
311	V2N5	5a	0.4	0.2913133351305627	1.0
312	V2N5	5a	0.4	0.48707666396518356	2.0
313	V2N5	5a	0.4	0.6777344989445883	3.0
314	V2N5	5a	0.4	0.8785368173358803	4.0
315	V2N5	5a	0.8	0.09855730646097473	0.0
316	V2N5	5a	0.8	0.2918880481436991	1.0
317	V2N5	5a	0.8	0.48521886992224444	2.0
318	V2N5	5a	0.8	0.6803808545080301	3.0
319	V2N5	5a	0.8	0.8771200805565131	4.0
320	V4N5	2a	0.1	0.09386772652836188	0.0
321	V4N5	2a	0.1	0.2834160527964662	1.0
322	V4N5	2a	0.1	0.47587811773849636	2.0
323	V4N5	2a	0.1	0.6683803757052096	3.0
324	V4N5	2a	0.1	0.8653468057164436	4.0
325	V4N5	2a	0.2	0.09599282727520381	0.0
326	V4N5	2a	0.2	0.2873855820294972	1.0
327	V4N5	2a	0.2	0.4846592016153905	2.0
328	V4N5	2a	0.2	0.6795271459073206	3.0
329	V4N5	2a	0.2	0.8761460818536757	4.0
330	V4N5	2a	0.4	0.09666109795193863	0.0
331	V4N5	2a	0.4	0.29262482605444873	1.0
332	V4N5	2a	0.4	0.4877867109952427	2.0
333	V4N5	2a	0.4	0.6831491780340945	3.0
334	V4N5	2a	0.4	0.8783112833105408	4.0
335	V4N5	2a	0.8	0.09990889346244596	0.0
336	V4N5	2a	0.8	0.29377425205423563	1.0
337	V4N5	2a	0.8	0.4890296955007199	2.0
338	V4N5	2a	0.8	0.6833763903823366	3.0
339	V4N5	2a	0.8	0.8796344619828661	4.0
340	V4N6	1a	0.1	0.08969389995948658	0.0
341	V4N6	1a	0.1	0.26329305227356	1.0
342	V4N6	1a	0.1	0.4305063715879573	2.0
343	V4N6	1a	0.1	0.615750451926817	3.0
344	V4N6	1a	0.1	0.8061462384461371	4.0
345	V4N6	1a	0.2	0.09060616742928114	0.0
346	V4N6	1a	0.2	0.2736499735691958	1.0
347	V4N6	1a	0.2	0.46377731980680165	2.0
348	V4N6	1a	0.2	0.6538510679005939	3.0
349	V4N6	1a	0.2	0.8525109524729139	4.0
350	V4N6	1a	0.4	0.09318198148414665	0.0
351	V4N6	1a	0.4	0.27917724251120485	1.0
352	V4N6	1a	0.4	0.4718804058996973	2.0
353	V4N6	1a	0.4	0.6664618358391501	3.0
354	V4N6	1a	0.4	0.8600237538700949	4.0
355	V4N6	1a	0.8	0.09280634193441402	0.0
356	V4N6	1a	0.8	0.28250433645800355	1.0
357	V4N6	1a	0.8	0.47397325596399015	2.0
358	V4N6	1a	0.8	0.6703255605510576	3.0
359	V4N6	1a	0.8	0.861472651294601	4.0
360	V4N6	2a	0.1	0.09566164527390725	0.0
361	V4N6	2a	0.1	0.2839803536802496	1.0
362	V4N6	2a	0.1	0.48118714449302386	2.0
363	V4N6	2a	0.1	0.6746517164357809	3.0
364	V4N6	2a	0.1	0.8753203776851168	4.0
365	V4N6	2a	0.2	0.09563491444596862	0.0
366	V4N6	2a	0.2	0.2893398864354305	1.0
367	V4N6	2a	0.2	0.4850898484681699	2.0
368	V4N6	2a	0.2	0.6842213658395827	3.0
369	V4N6	2a	0.2	0.8825778122320355	4.0
370	V4N6	2a	0.4	0.09666405128476123	0.0
371	V4N6	2a	0.4	0.2942850912534018	1.0
372	V4N6	2a	0.4	0.4875624520437227	2.0
373	V4N6	2a	0.4	0.68361992139129	3.0
374	V4N6	2a	0.4	0.883526758574149	4.0
375	V4N6	2a	0.8	0.09681107083271735	0.0
376	V4N6	2a	0.8	0.2951538434695444	1.0
377	V4N6	2a	0.8	0.489179668434645	2.0
378	V4N6	2a	0.8	0.6847158868376432	3.0
379	V4N6	2a	0.8	0.8859993652379169	4.0
380	V5N1	1a	0.1	0.08400621018515886	0.0
381	V5N1	1a	0.1	0.26200571127326183	1.0
382	V5N1	1a	0.1	0.43732211584388475	2.0
383	V5N1	1a	0.1	0.6301326590413361	3.0
384	V5N1	1a	0.1	0.8143035599743796	4.0
385	V5N1	1a	0.2	0.0919483034987368	0.0
386	V5N1	1a	0.2	0.27177234169505465	1.0
387	V5N1	1a	0.2	0.46737329522083454	2.0
388	V5N1	1a	0.2	0.6584666387390143	3.0
389	V5N1	1a	0.2	0.8600779833141189	4.0
390	V5N1	1a	0.4	0.09586568739552269	0.0
391	V5N1	1a	0.4	0.28314885644144067	1.0
392	V5N1	1a	0.4	0.47950109308165306	2.0
393	V5N1	1a	0.4	0.6669990307162664	3.0
394	V5N1	1a	0.4	0.8659272359089846	4.0
395	V5N1	1a	0.8	0.08878219872191291	0.0
396	V5N1	1a	0.8	0.2816462978722414	1.0
397	V5N1	1a	0.8	0.4760666724149282	2.0
398	V5N1	1a	0.8	0.674458166027423	3.0
399	V5N1	1a	0.8	0.8645320013250686	4.0
400	V5N1	2a	0.1	0.09579494322356841	0.0
401	V5N1	2a	0.1	0.2896603003980152	1.0
402	V5N1	2a	0.1	0.476642544260651	2.0
403	V5N1	2a	0.1	0.6735152989877916	3.0
404	V5N1	2a	0.1	0.873876554559471	4.0
405	V5N1	2a	0.2	0.0976661011162765	0.0
406	V5N1	2a	0.2	0.2875886605364644	1.0
407	V5N1	2a	0.2	0.4903287390553088	2.0
408	V5N1	2a	0.2	0.6804385927885086	3.0
409	V5N1	2a	0.2	0.8795568669796671	4.0
410	V5N1	2a	0.4	0.1002723567687776	0.0
411	V5N1	2a	0.4	0.29157155523668926	1.0
412	V5N1	2a	0.4	0.49056931671066906	2.0
413	V5N1	2a	0.4	0.6875623682232157	3.0
414	V5N1	2a	0.4	0.8805058133117111	4.0
415	V5N1	2a	0.8	0.0972384078796132	0.0
416	V5N1	2a	0.8	0.29281453914650174	1.0
417	V5N1	2a	0.8	0.4932824979621262	2.0
418	V5N1	2a	0.8	0.6849293780236367	3.0
419	V5N1	2a	0.8	0.883406114077704	4.0
420	V5N1	3a	0.1	0.08809277191055993	0.0
421	V5N1	3a	0.1	0.26689721589451526	1.0
422	V5N1	3a	0.1	0.44516507681002926	2.0
423	V5N1	3a	0.1	0.6330923043619744	3.0
424	V5N1	3a	0.1	0.8183901265762188	4.0
425	V5N1	3a	0.2	0.09018562082893133	0.0
426	V5N1	3a	0.2	0.272209833563446	1.0
427	V5N1	3a	0.2	0.46593258837011625	2.0
428	V5N1	3a	0.2	0.6607286673576928	3.0
429	V5N1	3a	0.2	0.8577786690971915	4.0
430	V5N1	3a	0.4	0.09115155109626194	0.0
431	V5N1	3a	0.4	0.27972262629414363	1.0
432	V5N1	3a	0.4	0.47366003474166135	2.0
433	V5N1	3a	0.4	0.6670072199570344	3.0
434	V5N1	3a	0.4	0.8615350698288716	4.0
435	V5N1	3a	0.8	0.09367370236729518	0.0
436	V5N1	3a	0.8	0.2807958824114794	1.0
437	V5N1	3a	0.8	0.48015323629241574	2.0
438	V5N1	3a	0.8	0.6687244309461997	3.0
439	V5N1	3a	0.8	0.8650768191202894	4.0
440	V5N1	4a	0.1	0.0951003692898544	0.0
441	V5N1	4a	0.1	0.283726482407173	1.0
442	V5N1	4a	0.1	0.4781799960799278	2.0
443	V5N1	4a	0.1	0.6762823717154228	3.0
444	V5N1	4a	0.1	0.8679427275067068	4.0
445	V5N1	4a	0.2	0.09527411965823819	0.0
446	V5N1	4a	0.2	0.2840606178796488	1.0
447	V5N1	4a	0.2	0.4863730013497782	2.0
448	V5N1	4a	0.2	0.6812543125005694	3.0
449	V5N1	4a	0.2	0.8786350802438131	4.0
450	V5N1	4a	0.4	0.097973933200083	0.0
451	V5N1	4a	0.4	0.2904225570083639	1.0
452	V5N1	4a	0.4	0.4858651152082462	2.0
453	V5N1	4a	0.4	0.6815483519865086	3.0
454	V5N1	4a	0.4	0.8821368258548944	4.0
455	V5N1	4a	0.8	0.09630325650005193	0.0
456	V5N1	4a	0.8	0.2914115979755148	1.0
457	V5N1	4a	0.8	0.4855443450168779	2.0
458	V5N1	4a	0.8	0.6861995224442253	3.0
459	V5N1	4a	0.8	0.8799983552461411	4.0
460	V5N1	5a	0.1	0.08549328935884443	0.0
461	V5N1	5a	0.1	0.26215122064138335	1.0
462	V5N1	5a	0.1	0.4414923366477128	2.0
463	V5N1	5a	0.1	0.6229263595292412	3.0
464	V5N1	5a	0.1	0.6698813452197947	4.0
465	V5N1	5a	0.2	0.08935701042803952	0.0
466	V5N1	5a	0.2	0.27336674680421197	1.0
467	V5N1	5a	0.2	0.4643526981253201	2.0
468	V5N1	5a	0.2	0.6395081768445642	3.0
469	V5N1	5a	0.2	0.6773941435575134	4.0
470	V5N1	5a	0.4	0.0902692779044547	0.0
471	V5N1	5a	0.4	0.2755669218135923	1.0
472	V5N1	5a	0.4	0.4683237469312278	2.0
473	V5N1	5a	0.4	0.6450354493273874	3.0
474	V5N1	5a	0.4	0.6687007626943045	4.0
475	V5N1	5a	0.8	0.09220113844769086	0.0
476	V5N1	5a	0.8	0.2782500620794571	1.0
477	V5N1	5a	0.8	0.46794810717881635	2.0
478	V5N1	5a	0.8	0.6360737550964911	3.0
479	V5N1	5a	0.8	0.6753012924970404	4.0
480	V5N1	7a	0.1	0.09289343726807747	0.0
481	V5N1	7a	0.1	0.28289618904263875	1.0
482	V5N1	7a	0.1	0.475304794137531	2.0
483	V5N1	7a	0.1	0.6810121012358167	3.0
484	V5N1	7a	0.1	0.8752920889607472	4.0
485	V5N1	7a	0.2	0.095098730509019	0.0
486	V5N1	7a	0.2	0.28949870576569453	1.0
487	V5N1	7a	0.2	0.48842964117097304	2.0
488	V5N1	7a	0.2	0.6815734493691669	3.0
489	V5N1	7a	0.2	0.8823089456939686	4.0
490	V5N1	7a	0.4	0.09747777413827598	0.0
491	V5N1	7a	0.4	0.29233217451732774	1.0
492	V5N1	7a	0.4	0.4878014661975883	2.0
493	V5N1	7a	0.4	0.6859706766744297	3.0
494	V5N1	7a	0.4	0.8819213478812727	4.0
495	V5N1	7a	0.8	0.10019095311857758	0.0
496	V5N1	7a	0.8	0.292131693210671	1.0
497	V5N1	7a	0.8	0.4879083896039633	2.0
498	V5N1	7a	0.8	0.6855563482494924	3.0
499	V5N1	7a	0.8	0.8831108721809245	4.0
500	V5N1	8a	0.1	0.08954666436741567	0.0
501	V5N1	8a	0.1	0.2717855281056376	1.0
502	V5N1	8a	0.1	0.4603029890426491	2.0
503	V5N1	8a	0.1	0.6468349882684606	3.0
504	V5N1	8a	0.1	0.8462998122988403	4.0
505	V5N1	8a	0.2	0.09196149004187044	0.0
506	V5N1	8a	0.2	0.2791373324172413	1.0
507	V5N1	8a	0.2	0.4732357290387186	2.0
508	V5N1	8a	0.2	0.6681391364150003	3.0
509	V5N1	8a	0.2	0.8486609784219478	4.0
510	V5N1	8a	0.4	0.09480561807025782	0.0
511	V5N1	8a	0.4	0.2816594842739064	1.0
512	V5N1	8a	0.4	0.4756505560486644	2.0
513	V5N1	8a	0.4	0.6687830905357771	3.0
514	V5N1	8a	0.4	0.8461388236894066	4.0
515	V5N1	8a	0.8	0.09180050166471365	0.0
516	V5N1	8a	0.8	0.28385965930876544	1.0
517	V5N1	8a	0.8	0.47779706895452195	2.0
518	V5N1	8a	0.8	0.6732371065597343	3.0
519	V5N1	8a	0.8	0.8545102308267812	4.0
520	V5N1	9a	0.1	0.08798500049039844	0.0
521	V5N1	9a	0.1	0.2689456755225957	1.0
522	V5N1	9a	0.1	0.4586437177756069	2.0
523	V5N1	9a	0.1	0.6545130508530276	3.0
524	V5N1	9a	0.1	0.7915143067253667	4.0
525	V5N1	9a	0.2	0.09137547528008688	0.0
526	V5N1	9a	0.2	0.27967823653984686	1.0
527	V5N1	9a	0.2	0.47168378342204287	2.0
528	V5N1	9a	0.2	0.6681434128342264	3.0
529	V5N1	9a	0.2	0.8042860673640466	4.0
530	V5N1	9a	0.4	0.0930390218604805	0.0
531	V5N1	9a	0.4	0.2828443420831912	1.0
532	V5N1	9a	0.4	0.474259598889695	2.0
533	V5N1	9a	0.4	0.6687337041069342	3.0
534	V5N1	9a	0.4	0.7997247241381972	4.0
535	V5N1	9a	0.8	0.09234140555248353	0.0
536	V5N1	9a	0.8	0.28359562135654925	1.0
537	V5N1	9a	0.8	0.4764061117951475	2.0
538	V5N1	9a	0.8	0.6706655664675086	3.0
539	V5N1	9a	0.8	0.7982221641737858	4.0
540	V5N2	1a	0.1	0.08636669191999964	0.0
541	V5N2	1a	0.1	0.25583380767557873	1.0
542	V5N2	1a	0.1	0.4402460582787483	2.0
543	V5N2	1a	0.1	0.6097400995344553	3.0
544	V5N2	1a	0.1	0.7929450603127649	4.0
545	V5N2	1a	0.2	0.09162564560582748	0.0
546	V5N2	1a	0.2	0.269356834331615	1.0
547	V5N2	1a	0.2	0.4685531961920424	2.0
548	V5N2	1a	0.2	0.6458015270073036	3.0
549	V5N2	1a	0.2	0.8388268070515039	4.0
550	V5N2	1a	0.4	0.09473808761329154	0.0
551	V5N2	1a	0.4	0.2833628265179044	1.0
552	V5N2	1a	0.4	0.47268523342989954	2.0
553	V5N2	1a	0.4	0.6590025859909573	3.0
554	V5N2	1a	0.4	0.8473592028585508	4.0
555	V5N2	1a	0.8	0.09479175039115739	0.0
556	V5N2	1a	0.8	0.28459707104581633	1.0
557	V5N2	1a	0.8	0.4708606974743131	2.0
558	V5N2	1a	0.8	0.6693595146788427	3.0
559	V5N2	1a	0.8	0.851866883464733	4.0
560	V5N2	4a	0.1	0.09068402081166947	0.0
561	V5N2	4a	0.1	0.27088369833099496	1.0
562	V5N2	4a	0.1	0.4627282540161075	2.0
563	V5N2	4a	0.1	0.6545192126879771	3.0
564	V5N2	4a	0.1	0.8438954218224897	4.0
565	V5N2	4a	0.2	0.09347448604070711	0.0
566	V5N2	4a	0.2	0.2815089337682078	1.0
567	V5N2	4a	0.2	0.47008006059576096	2.0
568	V5N2	4a	0.2	0.6672373063337048	3.0
569	V5N2	4a	0.2	0.8614431791938246	4.0
570	V5N2	4a	0.4	0.09293785811041988	0.0
571	V5N2	4a	0.4	0.28279684110342446	1.0
572	V5N2	4a	0.4	0.47614395952075456	2.0
573	V5N2	4a	0.4	0.6697057971253093	3.0
574	V5N2	4a	0.4	0.8622481221840479	4.0
575	V5N2	4a	0.8	0.09427942793510513	0.0
576	V5N2	4a	0.8	0.28311881793782495	1.0
577	V5N2	4a	0.8	0.4768952390337165	2.0
578	V5N2	4a	0.8	0.6700814370264485	3.0
579	V5N2	4a	0.8	0.8628384137317537	4.0
580	V5N2	6a	0.1	0.09663815270705715	0.0
581	V5N2	6a	0.1	0.2863201357842935	1.0
582	V5N2	6a	0.1	0.4811478843021307	2.0
583	V5N2	6a	0.1	0.6737838020283687	3.0
584	V5N2	6a	0.1	0.8713115871889358	4.0
585	V5N2	6a	0.2	0.09657132563360361	0.0
586	V5N2	6a	0.2	0.28972831750120137	1.0
587	V5N2	6a	0.2	0.483553660759491	2.0
588	V5N2	6a	0.2	0.6827520070846669	3.0
589	V5N2	6a	0.2	0.879250659265581	4.0
590	V5N2	6a	0.4	0.1001666219157125	0.0
591	V5N2	6a	0.4	0.29169303403402297	1.0
592	V5N2	6a	0.4	0.487937520095385	2.0
593	V5N2	6a	0.4	0.6865210590660343	3.0
594	V5N2	6a	0.4	0.8822311527549229	4.0
595	V5N2	6a	0.8	0.09892363844289324	0.0
596	V5N2	6a	0.8	0.2908643780849825	1.0
597	V5N2	6a	0.8	0.48765684617316757	2.0
598	V5N2	6a	0.8	0.6858394220017657	3.0
599	V5N2	6a	0.8	0.8800793166416381	4.0
600	V5N2	7a	0.1	0.09570208495339876	0.0
601	V5N2	7a	0.1	0.2819625205749263	1.0
602	V5N2	7a	0.1	0.4790623892223895	2.0
603	V5N2	7a	0.1	0.6721393650121158	3.0
604	V5N2	7a	0.1	0.8710838857826154	4.0
605	V5N2	7a	0.2	0.09552833457097809	0.0
606	V5N2	7a	0.2	0.28871205688729584	1.0
607	V5N2	7a	0.2	0.4862663531409466	2.0
608	V5N2	7a	0.2	0.6831792120532638	3.0
609	V5N2	7a	0.2	0.8771651615160713	4.0
610	V5N2	7a	0.4	0.0950605450961966	0.0
611	V5N2	7a	0.4	0.29237418156362693	1.0
612	V5N2	7a	0.4	0.48752270309591256	2.0
613	V5N2	7a	0.4	0.6835801750220115	3.0
614	V5N2	7a	0.4	0.8807203689191757	4.0
615	V5N2	7a	0.8	0.09864247596071272	0.0
616	V5N2	7a	0.8	0.2903693687793889	1.0
617	V5N2	7a	0.8	0.49011559554592754	2.0
618	V5N2	7a	0.8	0.6842350812161045	3.0
619	V5N2	7a	0.8	0.885572024209615	4.0
620	V5N2	8a	0.1	0.09151494328549752	0.0
621	V5N2	8a	0.1	0.28354923813788874	1.0
622	V5N2	8a	0.1	0.47539649569753123	2.0
623	V5N2	8a	0.1	0.6745413755801645	3.0
624	V5N2	8a	0.1	0.8668031775043666	4.0
625	V5N2	8a	0.2	0.09464245005152923	0.0
626	V5N2	8a	0.2	0.2890156943036011	1.0
627	V5N2	8a	0.2	0.4820658425537127	2.0
628	V5N2	8a	0.2	0.6822398645815992	3.0
629	V5N2	8a	0.2	0.8796607318469857	4.0
630	V5N2	8a	0.4	0.09541764404731545	0.0
631	V5N2	8a	0.4	0.29013838944257647	1.0
632	V5N2	8a	0.4	0.48848124647350927	2.0
633	V5N2	8a	0.4	0.6843382374829963	3.0
634	V5N2	8a	0.4	0.8790993833129344	4.0
635	V5N2	8a	0.8	0.10169938848345728	0.0
636	V5N2	8a	0.8	0.2910472379036032	1.0
637	V5N2	8a	0.8	0.4911142352037297	2.0
638	V5N2	8a	0.8	0.6823467880341282	3.0
639	V5N2	8a	0.8	0.8846193106972048	4.0
640	V5N2	9a	0.1	0.0953898070439191	0.0
641	V5N2	9a	0.1	0.28424313373027227	1.0
642	V5N2	9a	0.1	0.4785763605683952	2.0
643	V5N2	9a	0.1	0.6713192003058651	3.0
644	V5N2	9a	0.1	0.8730437322842467	4.0
645	V5N2	9a	0.2	0.09551009576454904	0.0
646	V5N2	9a	0.2	0.28941555067306046	1.0
647	V5N2	9a	0.2	0.4840561846852853	2.0
648	V5N2	9a	0.2	0.6802606744281073	3.0
649	V5N2	9a	0.2	0.8808625154383344	4.0
650	V5N2	9a	0.4	0.09484182508567936	0.0
651	V5N2	9a	0.4	0.29101940090957473	1.0
652	V5N2	9a	0.4	0.48730398290980825	2.0
653	V5N2	9a	0.4	0.6848717486261298	3.0
654	V5N2	9a	0.4	0.8810897279480964	4.0
655	V5N2	9a	0.8	0.09883808377503833	0.0
656	V5N2	9a	0.8	0.29450777517942295	1.0
657	V5N2	9a	0.8	0.48634167232021924	2.0
658	V5N2	9a	0.8	0.684002995507611	3.0
659	V5N2	9a	0.8	0.8803947250000123	4.0
660	V5N3	1a	0.1	0.0939700102633985	0.0
661	V5N3	1a	0.1	0.28791555927190515	1.0
662	V5N3	1a	0.1	0.4806983965569984	2.0
663	V5N3	1a	0.1	0.6776112498681915	3.0
664	V5N3	1a	0.1	0.8709422862467385	4.0
665	V5N3	1a	0.2	0.09704405537421196	0.0
666	V5N3	1a	0.2	0.291684607285674	1.0
667	V5N3	1a	0.2	0.4847748510615948	2.0
668	V5N3	1a	0.2	0.6826500177846144	3.0
669	V5N3	1a	0.2	0.8792823214100723	4.0
670	V5N3	1a	0.4	0.09741828695089871	0.0
671	V5N3	1a	0.4	0.2922192240094312	1.0
672	V5N3	1a	0.4	0.48852385268382487	2.0
673	V5N3	1a	0.4	0.686111664768955	3.0
674	V5N3	1a	0.4	0.8797233809743482	4.0
675	V5N3	1a	0.8	0.09581443732693536	0.0
676	V5N3	1a	0.8	0.29374288172193036	1.0
677	V5N3	1a	0.8	0.48927899918330636	2.0
678	V5N3	1a	0.8	0.6880897487870677	3.0
679	V5N3	1a	0.8	0.8851965292063023	4.0
680	V5N3	2a	0.1	0.08529733408173774	0.0
681	V5N3	2a	0.1	0.2632975001336759	1.0
682	V5N3	2a	0.1	0.44398018693082636	2.0
683	V5N3	2a	0.1	0.6228383944369219	3.0
684	V5N3	2a	0.1	0.8085655152274945	4.0
685	V5N3	2a	0.2	0.09050328967512666	0.0
686	V5N3	2a	0.2	0.2745130263103988	1.0
687	V5N3	2a	0.2	0.4636744420462732	2.0
688	V5N3	2a	0.2	0.6577729032796259	3.0
689	V5N3	2a	0.2	0.8497785942628377	4.0
690	V5N3	2a	0.4	0.09340108049000133	0.0
691	V5N3	2a	0.4	0.28036227209599823	1.0
692	V5N3	2a	0.4	0.4743533436161412	2.0
693	V5N3	2a	0.4	0.6659833181848587	3.0
694	V5N3	2a	0.4	0.8612624478072414	4.0
695	V5N3	2a	0.8	0.09334741769904464	0.0
696	V5N3	2a	0.8	0.2847626221715029	1.0
697	V5N3	2a	0.8	0.47827072966979545	2.0
698	V5N3	2a	0.8	0.670973962607872	3.0
699	V5N3	2a	0.8	0.8641602426824931	4.0
700	V5N3	3a	0.1	0.08489803974773351	0.0
701	V5N3	3a	0.1	0.25586771367623623	1.0
702	V5N3	3a	0.1	0.4266227769725128	2.0
703	V5N3	3a	0.1	0.596250970742358	3.0
704	V5N3	3a	0.1	0.7973793206988606	4.0
705	V5N3	3a	0.2	0.0902643190112305	0.0
706	V5N3	3a	0.2	0.27175190373795427	1.0
707	V5N3	3a	0.2	0.4601620391121391	2.0
708	V5N3	3a	0.2	0.6539385219334238	3.0
709	V5N3	3a	0.2	0.8437440337183091	4.0
710	V5N3	3a	0.4	0.091766877210177	0.0
711	V5N3	3a	0.4	0.2798013245181175	1.0
712	V5N3	3a	0.4	0.4688017533792858	2.0
713	V5N3	3a	0.4	0.6634368449799343	3.0
714	V5N3	3a	0.4	0.8558718414197335	4.0
715	V5N3	3a	0.8	0.09246449351762813	0.0
716	V5N3	3a	0.8	0.2806062666041993	1.0
717	V5N3	3a	0.8	0.47282646503959574	2.0
718	V5N3	3a	0.8	0.6664956270206144	3.0
719	V5N3	3a	0.8	0.8450319425523878	4.0
720	V5N3	5a	0.1	0.09048930152956801	0.0
721	V5N3	5a	0.1	0.2747673522019689	1.0
722	V5N3	5a	0.1	0.4612456269804919	2.0
723	V5N3	5a	0.1	0.649172860540305	3.0
724	V5N3	5a	0.1	0.8460618684434639	4.0
725	V5N3	5a	0.2	0.09354808072415315	0.0
726	V5N3	5a	0.2	0.2803482839583838	1.0
727	V5N3	5a	0.2	0.4751979606592232	2.0
728	V5N3	5a	0.2	0.6641984562822788	3.0
729	V5N3	5a	0.2	0.8619460770220743	4.0
730	V5N3	5a	0.4	0.09440668541168384	0.0
731	V5N3	5a	0.4	0.28152886568440666	1.0
732	V5N3	5a	0.4	0.47471499525745137	2.0
733	V5N3	5a	0.4	0.6690817749914121	3.0
734	V5N3	5a	0.4	0.8643609060837997	4.0
735	V5N3	5a	0.8	0.09279680162184467	0.0
736	V5N3	5a	0.8	0.28399735474635834	1.0
737	V5N3	5a	0.8	0.47734447356459647	2.0
738	V5N3	5a	0.8	0.6710136373627877	3.0
739	V5N3	5a	0.8	0.8628583457754125	4.0
740	V5N3	6a	0.1	0.08955539342226958	0.0
741	V5N3	6a	0.1	0.2707210011604213	1.0
742	V5N3	6a	0.1	0.45977509008170836	2.0
743	V5N3	6a	0.1	0.650331802262685	3.0
744	V5N3	6a	0.1	0.8477037764310905	4.0
745	V5N3	6a	0.2	0.09105795162143782	0.0
746	V5N3	6a	0.2	0.28225850430611865	1.0
747	V5N3	6a	0.2	0.4740494006667599	2.0
748	V5N3	6a	0.2	0.6688454828355098	3.0
749	V5N3	6a	0.2	0.8597779214572209	4.0
750	V5N3	6a	0.4	0.09186289351639008	0.0
751	V5N3	6a	0.4	0.28263414393420294	1.0
752	V5N3	6a	0.4	0.47818143801765234	2.0
753	V5N3	6a	0.4	0.6695967626448702	3.0
754	V5N3	6a	0.4	0.8649295567752971	4.0
755	V5N3	6a	0.8	0.09347277729937481	0.0
756	V5N3	6a	0.8	0.2836537372433332	1.0
757	V5N3	6a	0.8	0.47823510083287274	2.0
758	V5N3	6a	0.8	0.6736214759183151	3.0
759	V5N3	6a	0.8	0.8638562994101237	4.0
760	V5N3	7a	0.1	0.09642706316049517	0.0
761	V5N3	7a	0.1	0.28546750607411364	1.0
762	V5N3	7a	0.1	0.4789720771532062	2.0
763	V5N3	7a	0.1	0.6749760825464067	3.0
764	V5N3	7a	0.1	0.876179364855731	4.0
765	V5N3	7a	0.2	0.09617312030475274	0.0
766	V5N3	7a	0.2	0.28839453271934734	1.0
767	V5N3	7a	0.2	0.48712498624043615	2.0
768	V5N3	7a	0.2	0.6806430258214214	3.0
769	V5N3	7a	0.2	0.8790262038123206	4.0
770	V5N3	7a	0.4	0.09757648873807957	0.0
771	V5N3	7a	0.4	0.29943436854470673	1.0
772	V5N3	7a	0.4	0.4912281717043791	2.0
773	V5N3	7a	0.4	0.6830888999561034	3.0
774	V5N3	7a	0.4	0.8826883347744715	4.0
775	V5N3	7a	0.8	0.09704187218691336	0.0
776	V5N3	7a	0.8	0.29269819749905124	1.0
777	V5N3	7a	0.8	0.4895975898703359	2.0
778	V5N3	7a	0.8	0.6873391075150885	3.0
779	V5N3	7a	0.8	0.8875667210130711	4.0
780	V5N3	8a	0.1	0.09336317635450281	0.0
781	V5N3	8a	0.1	0.28829776771679977	1.0
782	V5N3	8a	0.1	0.4782738679835248	2.0
783	V5N3	8a	0.1	0.6760421100281294	3.0
784	V5N3	8a	0.1	0.8767642371373777	4.0
785	V5N3	8a	0.2	0.09528779591479553	0.0
786	V5N3	8a	0.2	0.2855845877632848	1.0
787	V5N3	8a	0.2	0.48313888256777765	2.0
788	V5N3	8a	0.2	0.6838207916475465	3.0
789	V5N3	8a	0.2	0.881402045296647	4.0
790	V5N3	8a	0.4	0.09679808765601101	0.0
791	V5N3	8a	0.4	0.29220046991905024	1.0
792	V5N3	8a	0.4	0.4889528423625225	2.0
793	V5N3	8a	0.4	0.6879774412074063	3.0
794	V5N3	8a	0.4	0.881388679857233	4.0
795	V5N3	8a	0.8	0.09747972374675662	0.0
796	V5N3	8a	0.8	0.29224056617483357	1.0
797	V5N3	8a	0.8	0.4914655422712613	2.0
798	V5N3	8a	0.8	0.6851840657669436	3.0
799	V5N3	8a	0.8	0.8834603232956372	4.0
800	V5N4	1a	0.1	0.08426354460512829	0.0
801	V5N4	1a	0.1	0.25786269577871607	1.0
802	V5N4	1a	0.1	0.4333937503884493	2.0
803	V5N4	1a	0.1	0.5782297170046887	3.0
804	V5N4	1a	0.1	0.5932553104412184	4.0
805	V5N4	1a	0.2	0.08930784711109734	0.0
806	V5N4	1a	0.2	0.2688099078456752	1.0
807	V5N4	1a	0.2	0.4593933865727726	2.0
808	V5N4	1a	0.2	0.5899282146473038	3.0
809	V5N4	1a	0.2	0.5996411878285864	4.0
810	V5N4	1a	0.4	0.09102505647757154	0.0
811	V5N4	1a	0.4	0.2745786593660051	1.0
812	V5N4	1a	0.4	0.46486699434409917	2.0
813	V5N4	1a	0.4	0.5773174486944678	3.0
814	V5N4	1a	0.4	0.5898745517746767	4.0
815	V5N4	1a	0.8	0.09129337044039648	0.0
816	V5N4	1a	0.8	0.2766715087688342	1.0
817	V5N4	1a	0.8	0.4646255116470344	2.0
818	V5N4	1a	0.8	0.5932553103522975	3.0
819	V5N4	1a	0.8	0.6081199158779266	4.0
820	V5N4	2a	0.1	0.08366894503724849	0.0
821	V5N4	2a	0.1	0.2580193753574221	1.0
822	V5N4	2a	0.1	0.43666287352968775	2.0
823	V5N4	2a	0.1	0.5774204656523271	3.0
824	V5N4	2a	0.1	0.5914801280430596	4.0
825	V5N4	2a	0.2	0.08758632889231337	0.0
826	V5N4	2a	0.2	0.2691812386447703	1.0
827	V5N4	2a	0.2	0.45973788611663124	2.0
828	V5N4	2a	0.2	0.5718126995638049	3.0
829	V5N4	2a	0.2	0.5829477374861711	4.0
830	V5N4	2a	0.4	0.0900011545620633	0.0
831	V5N4	2a	0.4	0.2750304843844092	1.0
832	V5N4	2a	0.4	0.4640309118184532	2.0
833	V5N4	2a	0.4	0.5726444735761932	3.0
834	V5N4	2a	0.4	0.595236526491838	4.0
835	V5N4	2a	0.8	0.09094025343574061	0.0
836	V5N4	2a	0.8	0.2754061240205618	1.0
837	V5N4	2a	0.8	0.46397724899801823	2.0
838	V5N4	2a	0.8	0.5791376762537461	3.0
839	V5N4	2a	0.8	0.5853089021214297	4.0
840	V5N4	3a	0.1	0.08405847543774243	0.0
841	V5N4	3a	0.1	0.25658437050251487	1.0
842	V5N4	3a	0.1	0.43860862583528837	2.0
843	V5N4	3a	0.1	0.5416412480594482	3.0
844	V5N4	3a	0.1	0.5540910245742224	4.0
845	V5N4	3a	0.2	0.08733190577949577	0.0
846	V5N4	3a	0.2	0.2703757111888733	1.0
847	V5N4	3a	0.2	0.4583028807815624	2.0
848	V5N4	3a	0.2	0.5409436312796337	3.0
849	V5N4	3a	0.2	0.5520518370690132	4.0
850	V5N4	3a	0.4	0.09081998730566541	0.0
851	V5N4	3a	0.4	0.27445408436582164	1.0
852	V5N4	3a	0.4	0.4613616615734774	2.0
853	V5N4	3a	0.4	0.5443243895056137	3.0
854	V5N4	3a	0.4	0.5530445993764228	4.0
855	V5N4	3a	0.8	0.08840516163266016	0.0
856	V5N4	3a	0.8	0.27525902644263667	1.0
857	V5N4	3a	0.8	0.4621666038975423	2.0
858	V5N4	3a	0.8	0.5380995013259663	3.0
859	V5N4	3a	0.8	0.5511395689054549	4.0
860	V5N4	6a	0.1	0.07697004053298069	0.0
861	V5N4	6a	0.1	0.2372608149849822	1.0
862	V5N4	6a	0.1	0.3062711820878001	2.0
863	V5N4	6a	0.1	0.3087396712363179	3.0
864	V5N4	6a	0.1	0.3099202530098725	4.0
865	V5N4	6a	0.2	0.08534143612112614	0.0
866	V5N4	6a	0.2	0.258618610609791	1.0
867	V5N4	6a	0.2	0.3030514136325177	2.0
868	V5N4	6a	0.2	0.30611019365524916	3.0
869	V5N4	6a	0.2	0.31614513879588246	4.0
870	V5N4	6a	0.4	0.08475114540524216	0.0
871	V5N4	6a	0.4	0.26639971721663025	1.0
872	V5N4	6a	0.4	0.30369536732439145	2.0
873	V5N4	6a	0.4	0.3063785076933451	3.0
874	V5N4	6a	0.4	0.31169112567522556	4.0
875	V5N4	6a	0.8	0.08711230827448213	0.0
876	V5N4	6a	0.8	0.26521913551789916	1.0
877	V5N4	6a	0.8	0.30541257715627346	2.0
878	V5N4	6a	0.8	0.3076664150751991	3.0
879	V5N4	6a	0.8	0.31179845128380873	4.0
880	V5N4	7a	0.1	0.079597814178549	0.0
881	V5N4	7a	0.1	0.23259044809652726	1.0
882	V5N4	7a	0.1	0.2617293501677859	2.0
883	V5N4	7a	0.1	0.2721399342530983	3.0
884	V5N4	7a	0.1	0.2789014477440816	4.0
885	V5N4	7a	0.2	0.08238827937765508	0.0
886	V5N4	7a	0.2	0.248528300461483	1.0
887	V5N4	7a	0.2	0.26028045445618747	2.0
888	V5N4	7a	0.2	0.2781501686680269	3.0
889	V5N4	7a	0.2	0.28287249549154825	4.0
890	V5N4	7a	0.4	0.08491043061847732	0.0
891	V5N4	7a	0.4	0.25201638269577864	1.0
892	V5N4	7a	0.4	0.26146103616212274	2.0
893	V5N4	7a	0.4	0.26827621231828663	3.0
894	V5N4	7a	0.4	0.27847214535023257	4.0
895	V5N4	7a	0.8	0.08641298880948751	0.0
896	V5N4	7a	0.8	0.25432388323150984	1.0
897	V5N4	7a	0.8	0.25802661668559346	2.0
898	V5N4	7a	0.8	0.2667199909698041	3.0
899	V5N4	7a	0.8	0.27117400375815875	4.0
900	VDT2	14a	0.1	0.09515556942926899	0.0
901	VDT2	14a	0.1	0.2856528413093849	1.0
902	VDT2	14a	0.1	0.4805206842566147	2.0
903	VDT2	14a	0.1	0.675054491146998	3.0
904	VDT2	14a	0.1	0.8711521727523612	4.0
905	VDT2	14a	0.2	0.09375220100961994	0.0
906	VDT2	14a	0.2	0.28914121550694644	1.0
907	VDT2	14a	0.2	0.4883260922579204	2.0
908	VDT2	14a	0.2	0.6822851899248407	3.0
909	VDT2	14a	0.2	0.8767790234126408	4.0
910	VDT2	14a	0.4	0.09613124461689122	0.0
911	VDT2	14a	0.4	0.29122622078720944	1.0
912	VDT2	14a	0.4	0.48970273102346673	2.0
913	VDT2	14a	0.4	0.6845573134228085	3.0
914	VDT2	14a	0.4	0.8816306785801187	4.0
915	VDT2	14a	0.8	0.09459422205973923	0.0
916	VDT2	14a	0.8	0.29780200675485174	1.0
917	VDT2	14a	0.8	0.48922157573053565	2.0
918	VDT2	14a	0.8	0.6858938566698091	3.0
919	VDT2	14a	0.8	0.8826865484505769	4.0
920	VDT2	15a	0.1	0.09493832977397454	0.0
921	VDT2	15a	0.1	0.28161309092402026	1.0
922	VDT2	15a	0.1	0.47499736856350694	2.0
923	VDT2	15a	0.1	0.673567531140129	3.0
924	VDT2	15a	0.1	0.8695983826218372	4.0
925	VDT2	15a	0.2	0.09553977337612513	0.0
926	VDT2	15a	0.2	0.28689243111800294	1.0
927	VDT2	15a	0.2	0.4865985569667904	2.0
928	VDT2	15a	0.2	0.6827896792003022	3.0
929	VDT2	15a	0.2	0.8801036191534771	4.0
930	VDT2	15a	0.4	0.09838660647932213	0.0
931	VDT2	15a	0.4	0.2932944665329715	1.0
932	VDT2	15a	0.4	0.48709307768509075	2.0
933	VDT2	15a	0.4	0.6860241138450772	3.0
934	VDT2	15a	0.4	0.880116984596992	4.0
935	VDT2	15a	0.8	0.094858137290457	0.0
936	VDT2	15a	0.8	0.2977986125810545	1.0
937	VDT2	15a	0.8	0.49138337902394885	2.0
938	VDT2	15a	0.8	0.6888442200589298	3.0
939	VDT2	15a	0.8	0.8816941066542991	4.0
940	VDT3	10a	0.1	0.09340427169612638	0.0
941	VDT3	10a	0.1	0.28156259470433836	1.0
942	VDT3	10a	0.1	0.4746795650834505	2.0
943	VDT3	10a	0.1	0.6702558723159683	3.0
944	VDT3	10a	0.1	0.866727782983026	4.0
945	VDT3	10a	0.2	0.09471408221881343	0.0
946	VDT3	10a	0.2	0.28817847675846314	1.0
947	VDT3	10a	0.2	0.4833002638681738	2.0
948	VDT3	10a	0.2	0.6788231141900902	3.0
949	VDT3	10a	0.2	0.8755356084928527	4.0
950	VDT3	10a	0.4	0.09631793184374014	0.0
951	VDT3	10a	0.4	0.28815174592223475	1.0
952	VDT3	10a	0.4	0.4873767184194504	2.0
953	VDT3	10a	0.4	0.6821243759512967	3.0
954	VDT3	10a	0.4	0.876524651130493	4.0
955	VDT3	10a	0.8	0.09853659051628649	0.0
956	VDT3	10a	0.8	0.2921613714659717	1.0
957	VDT3	10a	0.8	0.4873900838383387	2.0
958	VDT3	10a	0.8	0.6792374425887039	3.0
959	VDT3	10a	0.8	0.8755623393780284	4.0
960	VDT3	11a	0.1	0.09551127105665345	0.0
961	VDT3	11a	0.1	0.2860352728695328	1.0
962	VDT3	11a	0.1	0.4774682005932334	2.0
963	VDT3	11a	0.1	0.6707723844580994	3.0
964	VDT3	11a	0.1	0.8667230415177771	4.0
965	VDT3	11a	0.2	0.09484300037954131	0.0
966	VDT3	11a	0.2	0.2845517114552824	1.0
967	VDT3	11a	0.2	0.48563447494864587	2.0
968	VDT3	11a	0.2	0.6801014559154331	3.0
969	VDT3	11a	0.2	0.8775757794212039	4.0
970	VDT3	11a	0.4	0.10072378233289869	0.0
971	VDT3	11a	0.4	0.28951028164394677	1.0
972	VDT3	11a	0.4	0.48754573067055446	2.0
973	VDT3	11a	0.4	0.679954436163479	3.0
974	VDT3	11a	0.4	0.8798746352792652	4.0
975	VDT3	11a	0.8	0.09878579737691044	0.0
976	VDT3	11a	0.8	0.2924506736849076	1.0
977	VDT3	11a	0.8	0.4856745712187987	2.0
978	VDT3	11a	0.8	0.6841645473090489	3.0
979	VDT3	11a	0.8	0.8822135874872193	4.0
980	VDT4	1a	0.1	0.09632529424513565	0.0
981	VDT4	1a	0.1	0.2864216030751568	1.0
982	VDT4	1a	0.1	0.4812493489080693	2.0
983	VDT4	1a	0.1	0.6784428757141381	3.0
984	VDT4	1a	0.1	0.8720144895626322	4.0
985	VDT4	1a	0.2	0.09520259951151071	0.0
986	VDT4	1a	0.2	0.29059161359162755	1.0
987	VDT4	1a	0.2	0.4830804120608172	2.0
988	VDT4	1a	0.2	0.6830405843786688	3.0
989	VDT4	1a	0.2	0.8785234593207557	4.0
990	VDT4	1a	0.4	0.09668616040621843	0.0
991	VDT4	1a	0.4	0.2917811358318641	1.0
992	VDT4	1a	0.4	0.49211543915463757	2.0
993	VDT4	1a	0.4	0.6889882017720614	3.0
994	VDT4	1a	0.4	0.8843908879859338	4.0
995	VDT4	1a	0.8	0.098891453639947	0.0
996	VDT4	1a	0.8	0.29540316424542373	1.0
997	VDT4	1a	0.8	0.48905475687172445	2.0
998	VDT4	1a	0.8	0.6886540659529669	3.0
999	VDT4	1a	0.8	0.886141760824304	4.0
1000	VDT4	2a	0.1	0.09167399404446464	0.0
1001	VDT4	2a	0.1	0.2794401273382985	1.0
1002	VDT4	2a	0.1	0.4592105508093261	2.0
1003	VDT4	2a	0.1	0.6386590548322945	3.0
1004	VDT4	2a	0.1	0.8331332290094161	4.0
1005	VDT4	2a	0.2	0.09419614531124287	0.0
1006	VDT4	2a	0.2	0.27884983646337874	1.0
1007	VDT4	2a	0.2	0.4699967779383328	2.0
1008	VDT4	2a	0.2	0.6618414022268482	3.0
1009	VDT4	2a	0.2	0.8611989078625814	4.0
1010	VDT4	2a	0.4	0.09510841279131464	0.0
1011	VDT4	2a	0.4	0.2791718132949379	1.0
1012	VDT4	2a	0.4	0.4763826537970099	2.0
1013	VDT4	2a	0.4	0.6734325763443229	3.0
1014	VDT4	2a	0.4	0.8673164748412431	4.0
1015	VDT4	2a	0.8	0.0943571336904026	0.0
1016	VDT4	2a	0.8	0.2853430359528299	1.0
1017	VDT4	2a	0.8	0.48121230786028146	2.0
1018	VDT4	2a	0.8	0.674452170378308	3.0
1019	VDT4	2a	0.8	0.869194675252999	4.0
1020	VDT4	3a	0.1	0.09337664053788693	0.0
1021	VDT4	3a	0.1	0.2877498825281793	1.0
1022	VDT4	3a	0.1	0.47664338098523457	2.0
1023	VDT4	3a	0.1	0.6751066218027134	3.0
1024	VDT4	3a	0.1	0.8689188120674912	4.0
1025	VDT4	3a	0.2	0.09818818940288997	0.0
1026	VDT4	3a	0.2	0.28835132634830396	1.0
1027	VDT4	3a	0.2	0.4856650425243454	2.0
1028	VDT4	3a	0.2	0.6807334686933789	3.0
1029	VDT4	3a	0.2	0.8804799184806246	4.0
1030	VDT4	3a	0.4	0.09694520593923772	0.0
1031	VDT4	3a	0.4	0.2932965311799232	1.0
1032	VDT4	3a	0.4	0.48676100735277766	2.0
1033	VDT4	3a	0.4	0.6878572441313274	3.0
1034	VDT4	3a	0.4	0.8821372331950181	4.0
1035	VDT4	3a	0.8	0.09741299541447025	0.0
1036	VDT4	3a	0.8	0.2910244100322219	1.0
1037	VDT4	3a	0.8	0.48800399184377447	2.0
1038	VDT4	3a	0.8	0.6834867477366605	3.0
1039	VDT4	3a	0.8	0.8794775103898006	4.0
1040	VDT4	4a	0.1	0.08445384894382081	0.0
1041	VDT4	4a	0.1	0.2525793942318701	1.0
1042	VDT4	4a	0.1	0.43707213806869394	2.0
1043	VDT4	4a	0.1	0.6148034236559625	3.0
1044	VDT4	4a	0.1	0.7987060038601835	4.0
1045	VDT4	4a	0.2	0.08998111658393232	0.0
1046	VDT4	4a	0.2	0.2746348067521468	1.0
1047	VDT4	4a	0.2	0.46363523406541746	2.0
1048	VDT4	4a	0.2	0.6552652045507522	3.0
1049	VDT4	4a	0.2	0.8528518324827404	4.0
1050	VDT4	4a	0.4	0.09051774450761846	0.0
1051	VDT4	4a	0.4	0.2749567835823899	1.0
1052	VDT4	4a	0.4	0.4720066342649041	2.0
1053	VDT4	4a	0.4	0.6650855046846189	3.0
1054	VDT4	4a	0.4	0.8577351533788554	4.0
1055	VDT4	4a	0.8	0.09325454694544338	0.0
1056	VDT4	4a	0.8	0.2818256226760051	1.0
1057	VDT4	4a	0.8	0.4745824497362064	2.0
1058	VDT4	4a	0.8	0.6658367844964167	3.0
1059	VDT4	4a	0.8	0.8535494497627343	4.0
1060	VDT4	5a	0.1	0.0922289074718521	0.0
1061	VDT4	5a	0.1	0.2860675325180566	1.0
1062	VDT4	5a	0.1	0.47631093831765664	2.0
1063	VDT4	5a	0.1	0.6707378188498715	3.0
1064	VDT4	5a	0.1	0.8681453101344777	4.0
1065	VDT4	5a	0.2	0.09500891346539624	0.0
1066	VDT4	5a	0.2	0.2899301384161413	1.0
1067	VDT4	5a	0.2	0.48391586486855104	2.0
1068	VDT4	5a	0.2	0.6800134286683907	3.0
1069	VDT4	5a	0.2	0.8781961216847053	4.0
1070	VDT4	5a	0.4	0.09641228188486833	0.0
1071	VDT4	5a	0.4	0.2922690866495389	1.0
1072	VDT4	5a	0.4	0.4890214571015245	2.0
1073	VDT4	5a	0.4	0.6834884410064307	3.0
1074	VDT4	5a	0.4	0.877273906249887	4.0
1075	VDT4	5a	0.8	0.09903190294985033	0.0
1076	VDT4	5a	0.8	0.2944743807076376	1.0
1077	VDT4	5a	0.8	0.4878720305545019	2.0
1078	VDT4	5a	0.8	0.6856001793375657	3.0
1079	VDT4	5a	0.8	0.8793589150615341	4.0
1080	VDT4	6a	0.1	0.08468299554670862	0.0
1081	VDT4	6a	0.1	0.2549550529763172	1.0
1082	VDT4	6a	0.1	0.439233146219272	2.0
1083	VDT4	6a	0.1	0.6214184480005825	3.0
1084	VDT4	6a	0.1	0.8002230592449336	4.0
1085	VDT4	6a	0.2	0.0895126468801115	0.0
1086	VDT4	6a	0.2	0.2738980228912156	1.0
1087	VDT4	6a	0.2	0.4647766486891756	2.0
1088	VDT4	6a	0.2	0.6565676080827335	3.0
1089	VDT4	6a	0.2	0.8502368473178837	4.0
1090	VDT4	6a	0.4	0.09241043769250083	0.0
1091	VDT4	6a	0.4	0.27819104731339134	1.0
1092	VDT4	6a	0.4	0.4766361323841743	2.0
1093	VDT4	6a	0.4	0.66365110327171	3.0
1094	VDT4	6a	0.4	0.8557104597143441	4.0
1095	VDT4	6a	0.8	0.09106886787159363	0.0
1096	VDT4	6a	0.8	0.27958628025660326	1.0
1097	VDT4	6a	0.8	0.4745432822906559	2.0
1098	VDT4	6a	0.8	0.6639194174831496	3.0
1099	VDT4	6a	0.8	0.8561934255188257	4.0
1100	VDT4	7a	0.1	0.08603314218751919	0.0
1101	VDT4	7a	0.1	0.26070554980950705	1.0
1102	VDT4	7a	0.1	0.43698788466504235	2.0
1103	VDT4	7a	0.1	0.6292617993780171	3.0
1104	VDT4	7a	0.1	0.8261507979760664	4.0
1105	VDT4	7a	0.2	0.08984320046138948	0.0
1106	VDT4	7a	0.2	0.2725650296069165	1.0
1107	VDT4	7a	0.2	0.46553650505390004	2.0
1108	VDT4	7a	0.2	0.6609228751689119	3.0
1109	VDT4	7a	0.2	0.8562556652885251	4.0
1110	VDT4	7a	0.4	0.09091645631689708	0.0
1111	VDT4	7a	0.4	0.2767507284027338	1.0
1112	VDT4	7a	0.4	0.4751958130194866	2.0
1113	VDT4	7a	0.4	0.6670941020903142	3.0
1114	VDT4	7a	0.4	0.8589924715218347	4.0
1115	VDT4	7a	0.8	0.09188238658793074	0.0
1116	VDT4	7a	0.8	0.2810437528423986	1.0
1117	VDT4	7a	0.8	0.4749274989029207	2.0
1118	VDT4	7a	0.8	0.6677917190503336	3.0
1119	VDT4	7a	0.8	0.8611926490929372	4.0
1120	VDT4	8a	0.1	0.09422357374462652	0.0
1121	VDT4	8a	0.1	0.28506834611978066	1.0
1122	VDT4	8a	0.1	0.47803829844202667	2.0
1123	VDT4	8a	0.1	0.6778648149340573	3.0
1124	VDT4	8a	0.1	0.8712493138207412	4.0
1125	VDT4	8a	0.2	0.09686992562675191	0.0
1126	VDT4	8a	0.2	0.28695287010534604	1.0
1127	VDT4	8a	0.2	0.48669909357474633	2.0
1128	VDT4	8a	0.2	0.6832911804026146	3.0
1129	VDT4	8a	0.2	0.8803645446310665	4.0
1130	VDT4	8a	0.4	0.09729761885943174	0.0
1131	VDT4	8a	0.4	0.2899734546659385	1.0
1132	VDT4	8a	0.4	0.4889578503604392	2.0
1133	VDT4	8a	0.4	0.6842267606701302	3.0
1134	VDT4	8a	0.4	0.8811397402095604	4.0
1135	VDT4	8a	0.8	0.09686992562510827	0.0
1136	VDT4	8a	0.8	0.29747145448850815	1.0
1137	VDT4	8a	0.8	0.48970631415692784	2.0
1138	VDT4	8a	0.8	0.6869265780295845	3.0
1139	VDT4	8a	0.8	0.8808323350568404	4.0
1140	VDT5	1a	0.1	0.09399277392409026	0.0
1141	VDT5	1a	0.1	0.28669533853749835	1.0
1142	VDT5	1a	0.1	0.4813961130713085	2.0
1143	VDT5	1a	0.1	0.6771261252291328	3.0
1144	VDT5	1a	0.1	0.8762042999517673	4.0
1145	VDT5	1a	0.2	0.09587729723293127	0.0
1146	VDT5	1a	0.2	0.29178756294026714	1.0
1147	VDT5	1a	0.2	0.48636136827226156	2.0
1148	VDT5	1a	0.2	0.682525759798749	3.0
1149	VDT5	1a	0.2	0.881884612427957	4.0
1150	VDT5	1a	0.4	0.09702672278698353	0.0
1151	VDT5	1a	0.4	0.28954217264472143	1.0
1152	VDT5	1a	0.4	0.4885800287672269	2.0
1153	VDT5	1a	0.4	0.6866423129463565	3.0
1154	VDT5	1a	0.4	0.8822053830311436	4.0
1155	VDT5	1a	0.8	0.0982830716586549	0.0
1156	VDT5	1a	0.8	0.2957169959795911	1.0
1157	VDT5	1a	0.8	0.48890079896273847	2.0
1158	VDT5	1a	0.8	0.6868427944299723	3.0
1159	VDT5	1a	0.8	0.8847715477580658	4.0
1160	VDT5	2a	0.1	0.08541416102031008	0.0
1161	VDT5	2a	0.1	0.2704971525983393	1.0
1162	VDT5	2a	0.1	0.43910570699531065	2.0
1163	VDT5	2a	0.1	0.629233108810908	3.0
1164	VDT5	2a	0.1	0.8096476092251145	4.0
1165	VDT5	2a	0.2	0.08954619604955753	0.0
1166	VDT5	2a	0.2	0.2763463983153749	1.0
1167	VDT5	2a	0.2	0.4681372928583591	2.0
1168	VDT5	2a	0.2	0.6636846525321963	3.0
1169	VDT5	2a	0.2	0.8570855807143479	4.0
1170	VDT5	2a	0.4	0.09410753344028568	0.0
1171	VDT5	2a	0.4	0.28112238800071604	1.0
1172	VDT5	2a	0.4	0.47645503030758835	2.0
1173	VDT5	2a	0.4	0.6696412281107663	3.0
1174	VDT5	2a	0.4	0.8653496623488782	4.0
1175	VDT5	2a	0.8	0.09324892875551821	0.0
1176	VDT5	2a	0.8	0.2816590160560637	1.0
1177	VDT5	2a	0.8	0.47699165853337505	2.0
1178	VDT5	2a	0.8	0.673236638634583	3.0
1179	VDT5	2a	0.8	0.8670132112827873	4.0
1180	VDT5	3a	0.1	0.09744303235172301	0.0
1181	VDT5	3a	0.1	0.28696462913897997	1.0
1182	VDT5	3a	0.1	0.47899900221020336	2.0
1183	VDT5	3a	0.1	0.676125701463489	3.0
1184	VDT5	3a	0.1	0.8728114625146657	4.0
1185	VDT5	3a	0.2	0.09732274361951058	0.0
1186	VDT5	3a	0.2	0.2895307894618082	1.0
1187	VDT5	3a	0.2	0.4858153687482489	2.0
1188	VDT5	3a	0.2	0.6839578447375726	3.0
1189	VDT5	3a	0.2	0.879039758034736	4.0
1190	VDT5	3a	0.4	0.09605302933301152	0.0
1191	VDT5	3a	0.4	0.2936072420966815	1.0
1192	VDT5	3a	0.4	0.489891823289049	2.0
1193	VDT5	3a	0.4	0.681712452087735	3.0
1194	VDT5	3a	0.4	0.8823543874691459	4.0
1195	VDT5	3a	0.8	0.09892659325393455	0.0
1196	VDT5	3a	0.8	0.29284541323843594	1.0
1197	VDT5	3a	0.8	0.48711181493270744	2.0
1198	VDT5	3a	0.8	0.6841850570604567	3.0
1199	VDT5	3a	0.8	0.8832097757201639	4.0
1200	VDT5	4a	0.1	0.08391408595251211	0.0
1201	VDT5	4a	0.1	0.2544790905231316	1.0
1202	VDT5	4a	0.1	0.432478633877403	2.0
1203	VDT5	4a	0.1	0.6138589908149299	3.0
1204	VDT5	4a	0.1	0.7935222046314343	4.0
1205	VDT5	4a	0.2	0.08903668451788549	0.0
1206	VDT5	4a	0.2	0.27277810677894876	1.0
1207	VDT5	4a	0.2	0.4647299886913363	2.0
1208	VDT5	4a	0.2	0.6587747874775574	3.0
1209	VDT5	4a	0.2	0.8520683876893146	4.0
1210	VDT5	4a	0.4	0.09188081253212942	0.0
1211	VDT5	4a	0.4	0.2802372367145132	1.0
1212	VDT5	4a	0.4	0.47567720439432426	2.0
1213	VDT5	4a	0.4	0.6646777001515058	3.0
1214	VDT5	4a	0.4	0.8604934578295368	4.0
1215	VDT5	4a	0.8	0.09091488226278217	0.0
1216	VDT5	4a	0.8	0.2824910745521853	1.0
1217	VDT5	4a	0.8	0.47696511213556486	2.0
1218	VDT5	4a	0.8	0.6678974707337998	3.0
1219	VDT5	4a	0.8	0.8625863096747336	4.0
1220	VDT5	5a	0.1	0.09528717323178403	0.0
1221	VDT5	5a	0.1	0.28428751794586105	1.0
1222	VDT5	5a	0.1	0.48132055855639533	2.0
1223	VDT5	5a	0.1	0.6755736912381748	3.0
1224	VDT5	5a	0.1	0.8728341659022577	4.0
1225	VDT5	5a	0.2	0.09726525445272177	0.0
1226	VDT5	5a	0.2	0.2901683020216684	1.0
1227	VDT5	5a	0.2	0.48742855761309195	2.0
1228	VDT5	5a	0.2	0.6850631481286183	3.0
1229	VDT5	5a	0.2	0.8809068923019105	4.0
1230	VDT5	5a	0.4	0.09465899879761415	0.0
1231	VDT5	5a	0.4	0.29149147846145246	1.0
1232	VDT5	5a	0.4	0.486947402321594	2.0
1233	VDT5	5a	0.4	0.682951409787952	3.0
1234	VDT5	5a	0.4	0.881174201125179	4.0
1235	VDT5	5a	0.8	0.09729198526155412	0.0
1236	VDT5	5a	0.8	0.292159749372077	1.0
1237	VDT5	5a	0.8	0.4893799096399491	2.0
1238	VDT5	5a	0.8	0.6875023395143744	3.0
1239	VDT5	5a	0.8	0.8812142974509314	4.0
1240	VDT5	6a	0.1	0.08622501236402934	0.0
1241	VDT5	6a	0.1	0.250594161703295	1.0
1242	VDT5	6a	0.1	0.43283306655062487	2.0
1243	VDT5	6a	0.1	0.6091154540107722	3.0
1244	VDT5	6a	0.1	0.8018187405546865	4.0
1245	VDT5	6a	0.2	0.09078634973326632	0.0
1246	VDT5	6a	0.2	0.27259591137291667	1.0
1247	VDT5	6a	0.2	0.4642258162398172	2.0
1248	VDT5	6a	0.2	0.6586730860680322	3.0
1249	VDT5	6a	0.2	0.8547303237849272	4.0
1250	VDT5	6a	0.4	0.0914303032471032	0.0
1251	VDT5	6a	0.4	0.2797062330657218	1.0
1252	VDT5	6a	0.4	0.47377779854275426	2.0
1253	VDT5	6a	0.4	0.6673932979975247	3.0
1254	VDT5	6a	0.4	0.8607942277899113	4.0
1255	VDT5	6a	0.8	0.0926645474825476	0.0
1256	VDT5	6a	0.8	0.281879576691262	1.0
1257	VDT5	6a	0.8	0.47377779854542607	2.0
1258	VDT5	6a	0.8	0.6663200411328761	3.0
1259	VDT5	6a	0.8	0.8628334167700032	4.0
1260	VDT5	7a	0.1	0.09513281505899604	0.0
1261	VDT5	7a	0.1	0.28398614025992364	1.0
1262	VDT5	7a	0.1	0.478513163802073	2.0
1263	VDT5	7a	0.1	0.6741629827569549	3.0
1264	VDT5	7a	0.1	0.8701671053089713	4.0
1265	VDT5	7a	0.2	0.09568079701478523	0.0
1266	VDT5	7a	0.2	0.2930077976930426	1.0
1267	VDT5	7a	0.2	0.48743458471393014	2.0
1268	VDT5	7a	0.2	0.6830643605527729	3.0
1269	VDT5	7a	0.2	0.877625021339295	4.0
1270	VDT5	7a	0.4	0.09836724514285138	0.0
1271	VDT5	7a	0.4	0.2937495784004525	1.0
1272	VDT5	7a	0.4	0.4924198881848731	2.0
1273	VDT5	7a	0.4	0.6886644767725262	3.0
1274	VDT5	7a	0.4	0.8818351353171797	4.0
1275	VDT5	7a	0.8	0.09935628575384635	0.0
1276	VDT5	7a	0.8	0.2959949687242103	1.0
1277	VDT5	7a	0.8	0.48779545120698437	2.0
1278	VDT5	7a	0.8	0.6866997581686224	3.0
1279	VDT5	7a	0.8	0.8823697529710494	4.0
1280	VDT5	9a	0.1	0.09582386378910397	0.0
1281	VDT5	9a	0.1	0.28370151382961106	1.0
1282	VDT5	9a	0.1	0.4817369613530764	2.0
1283	VDT5	9a	0.1	0.676604904563563	3.0
1284	VDT5	9a	0.1	0.8744400943564344	4.0
1285	VDT5	9a	0.2	0.09655896153397026	0.0
1286	VDT5	9a	0.2	0.2877646009998872	1.0
1287	VDT5	9a	0.2	0.48775140245264276	2.0
1288	VDT5	9a	0.2	0.6815233835980458	3.0
1289	VDT5	9a	0.2	0.8801738686238298	4.0
1290	VDT5	9a	0.4	0.0957971329640383	0.0
1291	VDT5	9a	0.4	0.291800957371054	1.0
1292	VDT5	9a	0.4	0.48648168710133194	2.0
1293	VDT5	9a	0.4	0.6877249442357861	3.0
1294	VDT5	9a	0.4	0.8824593590786503	4.0
1295	VDT5	9a	0.8	0.09764156003912174	0.0
1296	VDT5	9a	0.8	0.2946076953019643	1.0
1297	VDT5	9a	0.8	0.4903576603127496	2.0
1298	VDT5	9a	0.8	0.6850251268628164	3.0
1299	VDT5	9a	0.8	0.881149545813952	4.0
1300	VDT6	1a	0.1	0.09549677742506324	0.0
1301	VDT6	1a	0.1	0.2861677996401996	1.0
1302	VDT6	1a	0.1	0.4790308288665746	2.0
1303	VDT6	1a	0.1	0.6745536765328036	3.0
1304	VDT6	1a	0.1	0.8707582809335576	4.0
1305	VDT6	1a	0.2	0.09580418193907336	0.0
1306	VDT6	1a	0.2	0.29112636988203117	1.0
1307	VDT6	1a	0.2	0.48511209703802693	2.0
1308	VDT6	1a	0.2	0.6814502394921248	3.0
1309	VDT6	1a	0.2	0.8829074669381184	4.0
1310	VDT6	1a	0.4	0.09968015187622915	0.0
1311	VDT6	1a	0.4	0.2920619491772447	1.0
1312	VDT6	1a	0.4	0.48576700284915186	2.0
1313	VDT6	1a	0.4	0.685981121048011	3.0
1314	VDT6	1a	0.4	0.8856874787213024	4.0
1315	VDT6	1a	0.8	0.09898515036695181	0.0
1316	VDT6	1a	0.8	0.29128675489413586	1.0
1317	VDT6	1a	0.8	0.4896028797520087	2.0
1318	VDT6	1a	0.8	0.685259387700766	3.0
1319	VDT6	1a	0.8	0.881223421276106	4.0
1320	VDT6	2a	0.1	0.08928948573414597	0.0
1321	VDT6	2a	0.1	0.27158201235368523	1.0
1322	VDT6	2a	0.1	0.4565040643617606	2.0
1323	VDT6	2a	0.1	0.6382064067328792	3.0
1324	VDT6	2a	0.1	0.8281729001907672	4.0
1325	VDT6	2a	0.2	0.08955779969240164	0.0
1326	VDT6	2a	0.2	0.2742114897929298	1.0
1327	VDT6	2a	0.2	0.4673976170846	2.0
1328	VDT6	2a	0.2	0.6623546852616266	3.0
1329	VDT6	2a	0.2	0.8577411389881929	4.0
1330	VDT6	2a	0.4	0.09390448591920869	0.0
1331	VDT6	2a	0.4	0.2802217239948168	1.0
1332	VDT6	2a	0.4	0.47678861098366293	2.0
1333	VDT6	2a	0.4	0.6686332378910524	3.0
1334	VDT6	2a	0.4	0.8653076033578601	4.0
1335	VDT6	2a	0.8	0.09503140457008391	0.0
1336	VDT6	2a	0.8	0.28365614355606267	1.0
1337	VDT6	2a	0.8	0.47598366864009334	2.0
1338	VDT6	2a	0.8	0.6722823112567203	3.0
1339	VDT6	2a	0.8	0.863107425755948	4.0
1340	VDT6	4a	0.1	0.08534856560770204	0.0
1341	VDT6	4a	0.1	0.25889405420436457	1.0
1342	VDT6	4a	0.1	0.42685865171137377	2.0
1343	VDT6	4a	0.1	0.6191325625583819	3.0
1344	VDT6	4a	0.1	0.6887332683707802	4.0
1345	VDT6	4a	0.2	0.08867565874676268	0.0
1346	VDT6	4a	0.2	0.26984126628024324	1.0
1347	VDT6	4a	0.2	0.4576074472294162	2.0
1348	VDT6	4a	0.2	0.6401147328676046	3.0
1349	VDT6	4a	0.2	0.687123383154221	4.0
1350	VDT6	4a	0.4	0.09490054273503906	0.0
1351	VDT6	4a	0.4	0.27542219799968937	1.0
1352	VDT6	4a	0.4	0.4678570461008982	2.0
1353	VDT6	4a	0.4	0.639739092813591	3.0
1354	VDT6	4a	0.4	0.7042954943290808	4.0
1355	VDT6	4a	0.8	0.0871731005523504	0.0
1356	VDT6	4a	0.8	0.276817430933626	1.0
1357	VDT6	4a	0.8	0.4658715216948735	2.0
1358	VDT6	4a	0.8	0.6446760741370863	3.0
1359	VDT6	4a	0.8	0.6825620410736956	4.0
1360	VDT6	5a	0.1	0.08860896017440674	0.0
1361	VDT6	5a	0.1	0.27283334758569716	1.0
1362	VDT6	5a	0.1	0.4561455153342233	2.0
1363	VDT6	5a	0.1	0.6404236738230026	3.0
1364	VDT6	5a	0.1	0.825506847651396	4.0
1365	VDT6	5a	0.2	0.09129209981364451	0.0
1366	VDT6	5a	0.2	0.27685805797329227	1.0
1367	VDT6	5a	0.2	0.46371197308344697	2.0
1368	VDT6	5a	0.2	0.657220143059842	3.0
1369	VDT6	5a	0.2	0.8576509038650516	4.0
1370	VDT6	5a	0.4	0.0899505299916224	0.0
1371	VDT6	5a	0.4	0.27777032566170884	1.0
1372	VDT6	5a	0.4	0.47632273626925054	2.0
1373	VDT6	5a	0.4	0.6682210257917315	3.0
1374	VDT6	5a	0.4	0.8635538192979949	4.0
1375	VDT6	5a	0.8	0.09113111143535829	0.0
1376	VDT6	5a	0.8	0.282599978161523	1.0
1377	VDT6	5a	0.8	0.47503482852454243	2.0
1378	VDT6	5a	0.8	0.6703675395248139	3.0
1379	VDT6	5a	0.8	0.8622659104646025	4.0
1380	VST1	1a	0.1	0.08169585545466634	0.0
1381	VST1	1a	0.1	0.2350641293944494	1.0
1382	VST1	1a	0.1	0.40104319667355975	2.0
1383	VST1	1a	0.1	0.5678272525204625	3.0
1384	VST1	1a	0.1	0.7164196572515072	4.0
1385	VST1	1a	0.2	0.08314475084104157	0.0
1386	VST1	1a	0.2	0.2647396596069052	1.0
1387	VST1	1a	0.2	0.45223752496906416	2.0
1388	VST1	1a	0.2	0.6385012072107165	3.0
1389	VST1	1a	0.2	0.7270985643944621	4.0
1390	VST1	1a	0.4	0.09312603029960147	0.0
1391	VST1	1a	0.4	0.2782090236325	1.0
1392	VST1	1a	0.4	0.4611455532225941	2.0
1393	VST1	1a	0.4	0.6555659905788556	3.0
1394	VST1	1a	0.4	0.7253276902540574	4.0
1395	VST1	1a	0.8	0.09382364658025871	0.0
1396	VST1	1a	0.8	0.28105315232438693	1.0
1397	VST1	1a	0.8	0.47123416375299776	2.0
1398	VST1	1a	0.8	0.652453545738878	3.0
1399	VST1	1a	0.8	0.7187271597920332	4.0
1400	VST1	2a	0.1	0.09680878656223561	0.0
1401	VST1	2a	0.1	0.28309595188733466	1.0
1402	VST1	2a	0.1	0.47317897127058967	2.0
1403	VST1	2a	0.1	0.6664029612077286	3.0
1404	VST1	2a	0.1	0.865387571572088	4.0
1405	VST1	2a	0.2	0.09402878054682219	0.0
1406	VST1	2a	0.2	0.28524778423316693	1.0
1407	VST1	2a	0.2	0.4804764929722028	2.0
1408	VST1	2a	0.2	0.67629338073319	3.0
1409	VST1	2a	0.2	0.8737944337808338	4.0
1410	VST1	2a	0.4	0.09523166774908202	0.0
1411	VST1	2a	0.4	0.2894044293372749	1.0
1412	VST1	2a	0.4	0.4842589081201399	2.0
1413	VST1	2a	0.4	0.6778972325756003	3.0
1414	VST1	2a	0.4	0.8749839580250933	4.0
1415	VST1	2a	0.8	0.0993883113733912	0.0
1416	VST1	2a	0.8	0.293240304451374	1.0
1417	VST1	2a	0.8	0.4898456556760083	2.0
1418	VST1	2a	0.8	0.6800757980230848	3.0
1419	VST1	2a	0.8	0.8759730006602432	4.0
1420	VST1	3a	0.1	0.07680375315701495	0.0
1421	VST1	3a	0.1	0.23371377112234862	1.0
1422	VST1	3a	0.1	0.3854721920212236	2.0
1423	VST1	3a	0.1	0.551021998123648	3.0
1424	VST1	3a	0.1	0.679759144538037	4.0
1425	VST1	3a	0.2	0.08528247433242954	0.0
1426	VST1	3a	0.2	0.2612964519013759	1.0
1427	VST1	3a	0.2	0.4499212354158597	2.0
1428	VST1	3a	0.2	0.6361312538928496	3.0
1429	VST1	3a	0.2	0.6790615275140993	4.0
1430	VST1	3a	0.4	0.08619474180680757	0.0
1431	VST1	3a	0.4	0.2740681993890846	1.0
1432	VST1	3a	0.4	0.46328327778228523	2.0
1433	VST1	3a	0.4	0.6396193385168455	3.0
1434	VST1	3a	0.4	0.6741245458365454	4.0
1435	VST1	3a	0.8	0.09027311404842013	0.0
1436	VST1	3a	0.8	0.2750877926861808	1.0
1437	VST1	3a	0.8	0.46473217396100724	2.0
1438	VST1	3a	0.8	0.6394583499651812	3.0
1439	VST1	3a	0.8	0.6783102476975754	4.0
1440	VST1	4a	0.1	0.09281822474982449	0.0
1441	VST1	4a	0.1	0.2766595173659114	1.0
1442	VST1	4a	0.1	0.47099273895323646	2.0
1443	VST1	4a	0.1	0.6584963233013016	3.0
1444	VST1	4a	0.1	0.8557968833146004	4.0
1445	VST1	4a	0.2	0.09597246234162687	0.0
1446	VST1	4a	0.2	0.2880869499494128	1.0
1447	VST1	4a	0.2	0.48350277619035387	2.0
1448	VST1	4a	0.2	0.6777425449351998	3.0
1449	VST1	4a	0.2	0.8610227704421244	4.0
1450	VST1	4a	0.4	0.09533092248860398	0.0
1451	VST1	4a	0.4	0.28903589465379587	1.0
1452	VST1	4a	0.4	0.4864565351006591	2.0
1453	VST1	4a	0.4	0.6797473597550773	3.0
1454	VST1	4a	0.4	0.8585768948712728	4.0
1455	VST1	4a	0.8	0.09420822775395175	0.0
1456	VST1	4a	0.8	0.29071993738477947	1.0
1457	VST1	4a	0.8	0.48185882896148335	2.0
1458	VST1	4a	0.8	0.680028033836965	3.0
1459	VST1	4a	0.8	0.8588308382575377	4.0
1460	VST1	5a	0.1	0.09142910956973527	0.0
1461	VST1	5a	0.1	0.28099080059304904	1.0
1462	VST1	5a	0.1	0.46298773765989704	2.0
1463	VST1	5a	0.1	0.6632820353413371	3.0
1464	VST1	5a	0.1	0.7792138095114431	4.0
1465	VST1	5a	0.2	0.09227113061426305	0.0
1466	VST1	5a	0.2	0.28466629060782994	1.0
1467	VST1	5a	0.2	0.4764868160178061	2.0
1468	VST1	5a	0.2	0.6748297683534957	3.0
1469	VST1	5a	0.2	0.7846802731269351	4.0
1470	VST1	5a	0.4	0.09292603587180469	0.0
1471	VST1	5a	0.4	0.28820812646757704	1.0
1472	VST1	5a	0.4	0.4800152880654101	2.0
1473	VST1	5a	0.4	0.6767410251307348	3.0
1474	VST1	5a	0.4	0.7681605940222919	4.0
1475	VST1	5a	0.8	0.09388834564157676	0.0
1476	VST1	5a	0.8	0.2897718804270824	1.0
1477	VST1	5a	0.8	0.48318289370468337	2.0
1478	VST1	5a	0.8	0.6762732350122355	3.0
1479	VST1	5a	0.8	0.7667304920818799	4.0
1480	VST2	1a	0.1	0.09698146743540846	0.0
1481	VST2	1a	0.1	0.28769258644537915	1.0
1482	VST2	1a	0.1	0.48006109569522853	2.0
1483	VST2	1a	0.1	0.6711332550961334	3.0
1484	VST2	1a	0.1	0.8700644071500151	4.0
1485	VST2	1a	0.2	0.09414799977097787	0.0
1486	VST2	1a	0.2	0.286757007165592	1.0
1487	VST2	1a	0.2	0.4876660222793672	2.0
1488	VST2	1a	0.2	0.6868910995944031	3.0
1489	VST2	1a	0.2	0.8794603121618314	4.0
1490	VST2	1a	0.4	0.09794377721648946	0.0
1491	VST2	1a	0.4	0.29107403730697096	1.0
1492	VST2	1a	0.4	0.4892297769827454	2.0
1493	VST2	1a	0.4	0.6850734007693507	3.0
1494	VST2	1a	0.4	0.8806765673146106	4.0
1495	VST2	1a	0.8	0.09545781029269447	0.0
1496	VST2	1a	0.8	0.29556481796661543	1.0
1497	VST2	1a	0.8	0.49107420564110216	2.0
1498	VST2	1a	0.8	0.6814647340435783	3.0
1499	VST2	1a	0.8	0.8814517629094626	4.0
1500	VST2	2a	0.1	0.0880367528303438	0.0
1501	VST2	2a	0.1	0.2643190449943074	1.0
1502	VST2	2a	0.1	0.43968911291800755	2.0
1503	VST2	2a	0.1	0.6167227824067334	3.0
1504	VST2	2a	0.1	0.7994984431868098	4.0
1505	VST2	2a	0.2	0.09082721805083967	0.0
1506	VST2	2a	0.2	0.2735490473988526	1.0
1507	VST2	2a	0.2	0.45847109992539803	2.0
1508	VST2	2a	0.2	0.6518719421680522	3.0
1509	VST2	2a	0.2	0.8430190245765705	4.0
1510	VST2	2a	0.4	0.09109553201351857	0.0
1511	VST2	2a	0.4	0.2771444553452249	1.0
1512	VST2	2a	0.4	0.47156482838323993	2.0
1513	VST2	2a	0.4	0.6639997444676738	3.0
1514	VST2	2a	0.4	0.8591178844928166	4.0
1515	VST2	2a	0.8	0.09292006697194942	0.0
1516	VST2	2a	0.8	0.2800422468381852	1.0
1517	VST2	2a	0.8	0.47349668998780775	2.0
1518	VST2	2a	0.8	0.6670048636693992	3.0
1519	VST2	2a	0.8	0.8607277705235551	4.0
1520	VST2	3a	0.1	0.09493628324598706	0.0
1521	VST2	3a	0.1	0.2862889415689331	1.0
1522	VST2	3a	0.1	0.48074245633836604	2.0
1523	VST2	3a	0.1	0.6721086555952498	3.0
1524	VST2	3a	0.1	0.8700106693225583	4.0
1525	VST2	3a	0.2	0.0963396516763151	0.0
1526	VST2	3a	0.2	0.28779923384732325	1.0
1527	VST2	3a	0.2	0.48074245633259105	2.0
1528	VST2	3a	0.2	0.684378122273973	3.0
1529	VST2	3a	0.2	0.8818524500907733	4.0
1530	VST2	3a	0.4	0.09543080354114514	0.0
1531	VST2	3a	0.4	0.2913945314002424	1.0
1532	VST2	3a	0.4	0.4897908488423211	2.0
1533	VST2	3a	0.4	0.6871046704887259	3.0
1534	VST2	3a	0.4	0.8796070559584012	4.0
1535	VST2	3a	0.8	0.09794350128994785	0.0
1536	VST2	3a	0.8	0.29069952964055706	1.0
1537	VST2	3a	0.8	0.4889220962237934	2.0
1538	VST2	3a	0.8	0.6865299568951286	3.0
1539	VST2	3a	0.8	0.8828013964291711	4.0
1540	VST2	4a	0.1	0.08676733705839046	0.0
1541	VST2	4a	0.1	0.25440991752704795	1.0
1542	VST2	4a	0.1	0.42607724828885124	2.0
1543	VST2	4a	0.1	0.598817886369146	3.0
1544	VST2	4a	0.1	0.7088803745420411	4.0
1545	VST2	4a	0.2	0.08800158128904755	0.0
1546	VST2	4a	0.2	0.2637472454107171	1.0
1547	VST2	4a	0.2	0.4493669117277807	2.0
1548	VST2	4a	0.2	0.6375624550478425	3.0
1549	VST2	4a	0.2	0.719398292892924	4.0
1550	VST2	4a	0.4	0.08966512786054896	0.0
1551	VST2	4a	0.4	0.2730309106150354	1.0
1552	VST2	4a	0.4	0.46310459382273444	2.0
1553	VST2	4a	0.4	0.6508171766539549	3.0
1554	VST2	4a	0.4	0.7110268884540144	4.0
1555	VST2	4a	0.8	0.08859187200767027	0.0
1556	VST2	4a	0.8	0.27796788868995126	1.0
1557	VST2	4a	0.8	0.4669146541557516	2.0
1558	VST2	4a	0.8	0.6510318280025781	3.0
1559	VST2	4a	0.8	0.7195056185930652	4.0
1560	VST2	6a	0.1	0.07659134433498255	0.0
1561	VST2	6a	0.1	0.2322671177762392	1.0
1562	VST2	6a	0.1	0.3919676348786729	2.0
1563	VST2	6a	0.1	0.46956407019871443	3.0
1564	VST2	6a	0.1	0.4870581504403942	4.0
1565	VST2	6a	0.2	0.08388948407423862	0.0
1566	VST2	6a	0.2	0.25475183213881486	1.0
1567	VST2	6a	0.2	0.433717306234463	2.0
1568	VST2	6a	0.2	0.4674175573324182	3.0
1569	VST2	6a	0.2	0.48104791429178095	4.0
1570	VST2	6a	0.4	0.08490907713027646	0.0
1571	VST2	6a	0.4	0.267738230728409	1.0
1572	VST2	6a	0.4	0.4501381289700847	2.0
1573	VST2	6a	0.4	0.48238948478040394	3.0
1574	VST2	6a	0.4	0.4873264645405084	4.0
1575	VST2	6a	0.8	0.08603599577307725	0.0
1576	VST2	6a	0.8	0.27224590632549917	1.0
1577	VST2	6a	0.8	0.4434839393055472	2.0
1578	VST2	6a	0.8	0.47627192296642445	3.0
1579	VST2	6a	0.8	0.49151216486163785	4.0
1580	VST3	1a	0.1	0.09442219113616152	0.0
1581	VST3	1a	0.1	0.28596196513368727	1.0
1582	VST3	1a	0.1	0.4798541319248358	2.0
1583	VST3	1a	0.1	0.6769006392600668	3.0
1584	VST3	1a	0.1	0.8722364915372879	4.0
1585	VST3	1a	0.2	0.0952241159470909	0.0
1586	VST3	1a	0.2	0.28937014682226736	1.0
1587	VST3	1a	0.2	0.48319548805736295	2.0
1588	VST3	1a	0.2	0.6818859454469974	3.0
1589	VST3	1a	0.2	0.877649495121636	4.0
1590	VST3	1a	0.4	0.09904662423785915	0.0
1591	VST3	1a	0.4	0.2914551521041761	1.0
1592	VST3	1a	0.4	0.4889827169523748	2.0
1593	VST3	1a	0.4	0.6837972022669275	3.0
1594	VST3	1a	0.4	0.8825679775175672	4.0
1595	VST3	1a	0.8	0.0960527715856326	0.0
1596	VST3	1a	0.8	0.29051957280852264	1.0
1597	VST3	1a	0.8	0.48669722931642195	2.0
1598	VST3	1a	0.8	0.6834229701689827	3.0
1599	VST3	1a	0.8	0.8821402833855014	4.0
1600	VST3	2a	0.1	0.08767156568930375	0.0
1601	VST3	2a	0.1	0.2632562413575878	1.0
1602	VST3	2a	0.1	0.4466220690934297	2.0
1603	VST3	2a	0.1	0.6290756876761004	3.0
1604	VST3	2a	0.1	0.8235498575241064	4.0
1605	VST3	2a	0.2	0.09411110083048392	0.0
1606	VST3	2a	0.2	0.27302287178766255	1.0
1607	VST3	2a	0.2	0.4626135896194045	2.0
1608	VST3	2a	0.2	0.6554778050599444	3.0
1609	VST3	2a	0.2	0.8502739640125982	4.0
1610	VST3	2a	0.4	0.09464772876445093	0.0
1611	VST3	2a	0.4	0.2770475821720628	1.0
1612	VST3	2a	0.4	0.46830184870850844	2.0
1613	VST3	2a	0.4	0.6661567106966723	3.0
1614	VST3	2a	0.4	0.8589136855879342	4.0
1615	VST3	2a	0.8	0.0912133100118835	0.0
1616	VST3	2a	0.8	0.2804820017221257	1.0
1617	VST3	2a	0.8	0.47254121165585944	2.0
1618	VST3	2a	0.8	0.6659420593180504	3.0
1619	VST3	2a	0.8	0.8601479315386268	4.0
1620	VST3	3a	0.1	0.08342043964738026	0.0
1621	VST3	3a	0.1	0.25873680035821894	1.0
1622	VST3	3a	0.1	0.43679000769209786	2.0
1623	VST3	3a	0.1	0.6111941972805299	3.0
1624	VST3	3a	0.1	0.7944528214869786	4.0
1625	VST3	3a	0.2	0.08996730034157592	0.0
1626	VST3	3a	0.2	0.27005965206746235	1.0
1627	VST3	3a	0.2	0.4613139164432481	2.0
1628	VST3	3a	0.2	0.6531048745424549	3.0
1629	VST3	3a	0.2	0.8091564452187919	4.0
1630	VST3	3a	0.4	0.08991363755214417	0.0
1631	VST3	3a	0.4	0.2737087228055658	1.0
1632	VST3	3a	0.4	0.4664655473050696	2.0
1633	VST3	3a	0.4	0.661368952201875	3.0
1634	VST3	3a	0.4	0.8107126680626138	4.0
1635	VST3	3a	0.8	0.09265043998317023	0.0
1636	VST3	3a	0.8	0.28320703936586084	1.0
1637	VST3	3a	0.8	0.47065124741076003	2.0
1638	VST3	3a	0.8	0.6601883696711005	3.0
1639	VST3	3a	0.8	0.8086734793911413	4.0
1640	VST3	6a	0.1	0.08314489711639761	0.0
1641	VST3	6a	0.1	0.24864096471608385	1.0
1642	VST3	6a	0.1	0.42562091288538145	2.0
1643	VST3	6a	0.1	0.5965370144290912	3.0
1644	VST3	6a	0.1	0.7022528115783823	4.0
1645	VST3	6a	0.2	0.08684762979410765	0.0
1646	VST3	6a	0.2	0.2684962021558426	1.0
1647	VST3	6a	0.2	0.4571746506292535	2.0
1648	VST3	6a	0.2	0.6522927032976461	3.0
1649	VST3	6a	0.2	0.7418023316053489	4.0
1650	VST3	6a	0.4	0.08904780429525765	0.0
1651	VST3	6a	0.4	0.27584800642581997	1.0
1652	VST3	6a	0.4	0.4676925636016909	2.0
1653	VST3	6a	0.4	0.6530439831053175	3.0
1654	VST3	6a	0.4	0.7142196266209145	4.0
1655	VST3	6a	0.8	0.08888681591394139	0.0
1656	VST3	6a	0.8	0.2776188789981289	1.0
1657	VST3	6a	0.8	0.47037570471436546	2.0
1658	VST3	6a	0.8	0.6543318912765852	3.0
1659	VST3	6a	0.8	0.7196932372135835	4.0
