# Supplementary material for: Graded recruitment of pupil-linked neuromodulation by parametric stimulation of the vagus nerve
Source: Nat Commun. 2021 Mar 9;12:1539. doi: 10.1038/s41467-021-21730-2 (PMC7943774; doi:10.1038/s41467-021-21730-2)
Supplement: Supplementary file 4 — Source Data [file 41467_2021_21730_MOESM4_ESM.zip › source_data/figure_S1A.csv]

	subj_idx	session	leak
0	B10Y3	11a	0.5337340760278791
1	B10Y3	11b	0.5368607235194033
2	B10Y3	12a	0.5773022733767131
3	B10Y3	12b	0.5578312268368354
4	B10Y3	9b	0.5568493413320963
5	B7Y2	14a	0.3855993403135048
6	B7Y2	14b	0.37882733063015644
7	B7Y2	15a	0.0799777963402316
8	B7Y2	15b	0.1319243881893268
9	B8Y1	10a	0.736687085557657
10	B8Y1	12a	0.6000673622433043
11	B8Y1	14a	0.594193072340807
12	B8Y1	15b	0.5881455174608992
13	B8Y1	16a	0.8997557274630451
14	B8Y1	16b	0.8944604674533848
15	E10Y1	10a	0.6464070875364805
16	E10Y1	2a	0.6238665598939767
17	E10Y1	3a	0.6195204411223644
18	E10Y1	4a	0.6256300015822335
19	E10Y1	5a	0.6093151261594419
20	E10Y1	6a	0.5901612056474153
21	E10Y1	7a	0.6010277287447143
22	E10Y1	8a	0.6340454998618761
23	E10Y1	9a	0.6502788551019314
24	E5Y1	1a	0.7715471289526508
25	E5Y1	3a	0.7690238042944202
26	E5Y1	3b	0.8002060704930399
27	E5Y1	4a	0.9353894481616669
28	E5Y1	5a	0.7072483989024153
29	E5Y1	7a	0.9230987220137544
30	E5Y4	12a	0.5792703749382405
31	E5Y4	13a	0.5825823121500139
32	E5Y4	14a	0.5773375563237447
33	E5Y4	17a	0.5615926422523936
34	F1Y6	1a	0.6057034482700092
35	F1Y6	2a	0.5905037855731098
36	F1Y6	4a	0.5953068861099877
37	F1Y6	5a	0.5780800663620735
38	F1Y6	6a	0.5622443517368398
39	F1Y6	7a	0.5379103732812817
40	F1Y6	8a	0.5252187614009294
41	F2Y7	4a	0.6353663685994018
42	F2Y7	5a	0.7085621900207595
43	F2Y7	7a	0.6952286958847552
44	F2Y7	9a	0.6029797841949496
45	V1N2	1a	0.017024457630436696
46	V2N1	11a	0.02300700367404951
47	V2N1	1a	0.5651525130645776
48	V2N1	2a	0.026155184403511944
49	V2N1	3a	0.026304640777872867
50	V2N1	4a	-0.00534279894929357
51	V2N1	5a	0.018440131224847445
52	V2N2	11a	0.0917980808225253
53	V2N2	1a	0.4204587719685622
54	V2N2	2a	0.020275275944155124
55	V2N2	3a	0.022175441823118723
56	V2N2	4a	0.03658917381674436
57	V2N2	5a	0.026886244261832126
58	V2N2	6a	0.03410999147651994
59	V2N5	1a	0.6886480251428536
60	V2N5	2a	0.01205262456681444
61	V2N5	3a	0.04141396387515055
62	V2N5	4a	0.02957001820724048
63	V2N5	5a	0.03113370235349538
64	V4N5	2a	0.01715004292807698
65	V4N6	1a	0.07005838290719692
66	V4N6	2a	0.032624389412607264
67	V5N1	1a	0.07676056941282194
68	V5N1	2a	0.012446176758045937
69	V5N1	3a	0.07587373268221445
70	V5N1	4a	0.028614051499325388
71	V5N1	5a	0.08764791823927212
72	V5N1	7a	0.011656363715732088
73	V5N1	8a	0.06696940132514273
74	V5N1	9a	0.07309786293517995
75	V5N2	1a	0.0523508099777555
76	V5N2	4a	0.06391356977237495
77	V5N2	6a	0.004548698206971347
78	V5N2	7a	0.03148489471545351
79	V5N2	8a	0.014414837346136355
80	V5N2	9a	0.03160045569641157
81	V5N3	1a	0.033836378610829713
82	V5N3	2a	0.06625750905477015
83	V5N3	3a	0.07884314636097439
84	V5N3	5a	0.06398256483235751
85	V5N3	6a	0.07332164592117565
86	V5N3	7a	0.026908195375035197
87	V5N3	8a	0.02861094298616185
88	V5N4	1a	0.08840786541015977
89	V5N4	2a	0.09784194266805724
90	V5N4	3a	0.1038742553083721
91	V5N4	6a	0.14068273160137856
92	V5N4	7a	0.1433829028601758
93	VDT2	10a	0.7762646362912329
94	VDT2	13a	0.7623484875882152
95	VDT2	14a	0.04637266661684764
96	VDT2	15a	0.03377628115110438
97	VDT2	7a	0.7642431713889486
98	VDT2	8a	0.7759231382903833
99	VDT3	10a	0.02572738819986697
100	VDT3	11a	0.002452101450954425
101	VDT3	3a	0.5955709068996771
102	VDT3	4a	0.5766756729281728
103	VDT3	6a	0.5739071799405197
104	VDT4	1a	0.022111929769172898
105	VDT4	2a	0.05267226759141385
106	VDT4	3a	0.028208993231460044
107	VDT4	4a	0.08113854273469077
108	VDT4	5a	0.022779075826406734
109	VDT4	6a	0.08260347217952778
110	VDT4	7a	0.08600578547586078
111	VDT4	8a	0.029162277577299944
112	VDT5	1a	0.023451027771807992
113	VDT5	2a	0.06321768902098057
114	VDT5	3a	0.02510188706526957
115	VDT5	4a	0.08602152602544208
116	VDT5	5a	0.04024507970415877
117	VDT5	6a	0.07952574635174606
118	VDT5	7a	0.011382345516511405
119	VDT5	9a	0.03280653498419988
120	VDT6	1a	0.006673488784095127
121	VDT6	2a	0.0553205475535369
122	VDT6	4a	0.08963178356305254
123	VDT6	5a	0.08949382754416069
124	VST1	1a	0.06525161560069925
125	VST1	2a	0.02690010438763386
126	VST1	3a	0.11766072072386174
127	VST1	4a	0.05230424878722136
128	VST1	5a	0.06592809243309275
129	VST2	1a	0.03299206245408032
130	VST2	2a	0.07992200507265998
131	VST2	3a	0.033128475844535155
132	VST2	4a	0.10871500065890409
133	VST2	6a	0.14527463548323125
134	VST3	1a	0.024503020882541266
135	VST3	2a	0.07069480611832803
136	VST3	3a	0.08717961232342827
137	VST3	6a	0.11032689895400494
