# Supplementary material for: Graded recruitment of pupil-linked neuromodulation by parametric stimulation of the vagus nerve
Source: Nat Commun. 2021 Mar 9;12:1539. doi: 10.1038/s41467-021-21730-2 (PMC7943774; doi:10.1038/s41467-021-21730-2)
Supplement: Supplementary file 4 — Source Data [file 41467_2021_21730_MOESM4_ESM.zip › source_data/figure_S7F.csv]

	amplitude	width	rate	walk_c
0	0.3	0.1	20	0.34841954022803634
1	0.1	0.2	5	-0.0763888888888889
2	0.7	0.4	5	0.9236111111111112
3	0.9	0.8	10	-0.0763888888888889
4	0.3	0.2	20	-0.0763888888888889
5	0.5	0.8	20	-0.0763888888888889
6	0.3	0.4	20	-0.0763888888888889
7	0.1	0.4	20	0.34841954022803634
8	0.7	0.4	20	-0.0763888888888889
9	0.3	0.8	10	-0.0763888888888889
10	0.7	0.8	20	0.9236111111111112
11	0.1	0.4	10	-0.0763888888888889
12	0.7	0.4	10	-0.0763888888888889
13	0.9	0.8	5	-0.0763888888888889
14	0.5	0.1	20	-0.0763888888888889
15	0.7	0.1	5	-0.0763888888888889
16	0.5	0.4	20	-0.0763888888888889
17	0.5	0.1	5	-0.0763888888888889
18	0.7	0.2	5	-0.0763888888888889
19	0.3	0.8	20	-0.0763888888888889
20	0.9	0.1	20	-0.0763888888888889
21	0.5	0.2	10	0.34841954022803634
22	0.1	0.8	10	0.9236111111111112
23	0.1	0.1	10	0.9236111111111112
24	0.7	0.8	5	-0.0763888888888889
25	0.1	0.8	20	-0.0763888888888889
26	0.7	0.2	10	-0.0763888888888889
27	0.1	0.4	5	-0.0763888888888889
28	0.1	0.2	10	-0.0763888888888889
29	0.3	0.2	5	-0.0763888888888889
30	0.7	0.1	20	-0.0763888888888889
31	0.9	0.2	10	-0.0763888888888889
32	0.1	0.1	5	-0.0763888888888889
33	0.9	0.1	10	-0.0763888888888889
34	0.9	0.4	10	-0.0763888888888889
35	0.9	0.4	5	-0.0763888888888889
36	0.3	0.2	10	-0.0763888888888889
37	0.7	0.8	10	-0.0763888888888889
38	0.7	0.2	20	-0.0763888888888889
39	0.9	0.8	20	0.9236111111111112
40	0.5	0.4	5	-0.0763888888888889
41	0.9	0.4	20	-0.0763888888888889
42	0.1	0.2	20	0.9236111111111112
43	0.9	0.2	5	0.9236111111111112
44	0.5	0.8	10	0.34841954022803634
45	0.3	0.1	5	-0.0763888888888889
46	0.5	0.4	10	-0.0763888888888889
47	0.3	0.1	10	-0.0763888888888889
48	0.1	0.8	5	-0.0763888888888889
49	0.9	0.2	20	-0.0763888888888889
50	0.5	0.2	20	-0.0763888888888889
51	0.5	0.2	5	-0.0763888888888889
52	0.7	0.1	10	-0.0763888888888889
53	0.1	0.1	20	-0.0763888888888889
54	0.3	0.4	10	-0.0763888888888889
55	0.3	0.4	5	-0.0763888888888889
56	0.9	0.1	5	-0.0763888888888889
57	0.5	0.8	5	-0.0763888888888889
58	0.5	0.1	10	-0.0763888888888889
59	0.3	0.8	5	-0.0763888888888889
60	0.7	0.1	5	0.9236111111111112
61	0.7	0.2	10	0.34841954022803634
62	0.1	0.2	5	0.34841954022803634
63	0.9	0.1	10	-0.0763888888888889
64	0.7	0.8	10	0.34841954022803634
65	0.5	0.8	10	-0.0763888888888889
66	0.5	0.8	20	-0.0763888888888889
67	0.3	0.4	10	-0.0763888888888889
68	0.1	0.2	10	-0.0763888888888889
69	0.9	0.8	5	-0.0763888888888889
70	0.9	0.8	10	0.9236111111111112
71	0.3	0.8	5	-0.0763888888888889
72	0.5	0.2	10	-0.6515804597719637
73	0.3	0.8	20	-0.0763888888888889
74	0.9	0.2	10	-0.0763888888888889
75	0.1	0.2	20	-0.0763888888888889
76	0.1	0.4	5	-0.0763888888888889
77	0.9	0.2	20	-0.0763888888888889
78	0.9	0.2	5	-0.0763888888888889
79	0.1	0.1	20	-0.0763888888888889
80	0.7	0.1	10	-0.0763888888888889
81	0.7	0.1	20	-0.0763888888888889
82	0.1	0.1	10	-0.0763888888888889
83	0.1	0.8	20	-0.0763888888888889
84	0.5	0.4	10	-0.0763888888888889
85	0.7	0.8	20	-0.0763888888888889
86	0.1	0.8	5	-0.0763888888888889
87	0.1	0.8	10	-0.0763888888888889
88	0.7	0.4	5	0.34841954022803634
89	0.3	0.8	10	-0.6515804597719637
90	0.5	0.4	20	0.34841954022803634
91	0.3	0.1	5	-0.0763888888888889
92	0.3	0.1	10	-0.0763888888888889
93	0.5	0.4	5	-0.0763888888888889
94	0.1	0.4	20	-0.0763888888888889
95	0.1	0.1	5	-0.0763888888888889
96	0.3	0.4	5	-0.0763888888888889
97	0.3	0.1	20	-0.0763888888888889
98	0.5	0.1	10	-0.0763888888888889
99	0.3	0.2	20	-0.0763888888888889
100	0.9	0.4	20	-0.0763888888888889
101	0.7	0.2	5	-0.0763888888888889
102	0.5	0.8	5	-0.0763888888888889
103	0.9	0.1	20	-0.0763888888888889
104	0.7	0.4	20	-0.6515804597719637
105	0.5	0.1	5	-0.0763888888888889
106	0.3	0.2	5	-0.0763888888888889
107	0.3	0.4	20	-0.0763888888888889
108	0.3	0.2	10	-0.0763888888888889
109	0.5	0.2	20	-0.0763888888888889
110	0.7	0.2	20	-0.0763888888888889
111	0.7	0.8	5	-0.0763888888888889
112	0.5	0.2	5	-0.0763888888888889
113	0.9	0.8	20	-0.0763888888888889
114	0.9	0.4	10	-0.0763888888888889
115	0.9	0.4	5	-0.0763888888888889
116	0.7	0.4	10	0.34841954022803634
117	0.1	0.4	10	-0.0763888888888889
118	0.5	0.1	20	-0.0763888888888889
119	0.9	0.1	5	-0.0763888888888889
120	0.1	0.8	10	-0.0763888888888889
121	0.9	0.8	20	0.34841954022803634
122	0.5	0.8	20	-0.0763888888888889
123	0.5	0.8	10	-0.0763888888888889
124	0.7	0.8	20	-0.0763888888888889
125	0.9	0.4	10	-0.0763888888888889
126	0.9	0.2	20	-0.0763888888888889
127	0.5	0.2	20	-0.0763888888888889
128	0.5	0.1	10	-0.0763888888888889
129	0.9	0.1	20	-0.0763888888888889
130	0.7	0.2	10	-0.0763888888888889
131	0.5	0.1	5	-0.0763888888888889
132	0.9	0.8	10	-0.0763888888888889
133	0.3	0.1	20	-0.0763888888888889
134	0.1	0.2	5	-0.0763888888888889
135	0.1	0.2	20	-0.0763888888888889
136	0.7	0.1	10	-0.0763888888888889
137	0.5	0.4	10	-0.0763888888888889
138	0.9	0.4	20	-0.6515804597719637
139	0.3	0.2	10	0.34841954022803634
140	0.9	0.4	5	-0.0763888888888889
141	0.7	0.2	20	-0.0763888888888889
142	0.3	0.8	20	-0.0763888888888889
143	0.7	0.2	5	-0.0763888888888889
144	0.9	0.2	10	-0.0763888888888889
145	0.7	0.4	10	-0.0763888888888889
146	0.9	0.2	5	-0.0763888888888889
147	0.1	0.2	10	-0.6515804597719637
148	0.7	0.1	20	-0.0763888888888889
149	0.1	0.1	20	-0.0763888888888889
150	0.5	0.2	10	-0.0763888888888889
151	0.1	0.8	20	0.9236111111111112
152	0.1	0.4	5	-0.0763888888888889
153	0.3	0.4	5	-0.0763888888888889
154	0.5	0.4	20	-0.0763888888888889
155	0.3	0.4	10	-0.0763888888888889
156	0.7	0.4	20	-0.0763888888888889
157	0.7	0.8	5	-0.0763888888888889
158	0.9	0.8	5	-0.0763888888888889
159	0.3	0.2	20	-0.0763888888888889
160	0.5	0.4	5	-0.0763888888888889
161	0.1	0.1	5	-0.0763888888888889
162	0.5	0.1	20	-0.0763888888888889
163	0.3	0.2	5	-0.0763888888888889
164	0.7	0.1	5	-0.0763888888888889
165	0.1	0.4	20	-0.0763888888888889
166	0.3	0.1	10	-0.0763888888888889
167	0.3	0.4	20	-0.0763888888888889
168	0.1	0.1	10	-0.0763888888888889
169	0.9	0.1	10	-0.0763888888888889
170	0.1	0.8	5	-0.0763888888888889
171	0.1	0.4	10	-0.0763888888888889
172	0.5	0.8	5	0.9236111111111112
173	0.7	0.8	10	-0.0763888888888889
174	0.5	0.2	5	0.34841954022803634
175	0.7	0.4	5	0.34841954022803634
176	0.3	0.8	10	-0.0763888888888889
177	0.9	0.1	5	-0.0763888888888889
178	0.3	0.8	5	-0.0763888888888889
179	0.3	0.2	5	-0.0763888888888889
180	0.9	0.8	10	-0.0763888888888889
181	0.5	0.1	20	-0.6515804597719637
182	0.1	0.1	20	-0.0763888888888889
183	0.1	0.1	10	-0.0763888888888889
184	0.9	0.4	5	-0.0763888888888889
185	0.3	0.8	5	-0.0763888888888889
186	0.1	0.8	20	-0.0763888888888889
187	0.5	0.4	20	-0.0763888888888889
188	0.3	0.4	10	-0.0763888888888889
189	0.1	0.1	5	-0.0763888888888889
190	0.3	0.4	5	-0.0763888888888889
191	0.5	0.8	5	-0.0763888888888889
192	0.1	0.2	10	-0.0763888888888889
193	0.5	0.8	20	-0.0763888888888889
194	0.5	0.2	20	-0.0763888888888889
195	0.7	0.8	10	0.9236111111111112
196	0.3	0.2	10	-0.0763888888888889
197	0.1	0.4	5	-0.0763888888888889
198	0.5	0.4	10	-0.0763888888888889
199	0.9	0.1	5	-0.0763888888888889
200	0.9	0.8	20	0.9236111111111112
201	0.1	0.8	5	-0.0763888888888889
202	0.7	0.4	5	-0.0763888888888889
203	0.5	0.2	5	-0.0763888888888889
204	0.7	0.8	20	0.9236111111111112
205	0.7	0.4	20	-0.0763888888888889
206	0.9	0.2	10	0.9236111111111112
207	0.3	0.4	20	-0.0763888888888889
208	0.3	0.1	20	-0.0763888888888889
209	0.3	0.1	5	-0.0763888888888889
210	0.9	0.8	5	-0.0763888888888889
211	0.9	0.4	20	-0.0763888888888889
212	0.1	0.8	10	-0.0763888888888889
213	0.5	0.8	10	0.9236111111111112
214	0.9	0.4	10	-0.0763888888888889
215	0.7	0.1	5	-0.0763888888888889
216	0.7	0.2	10	-0.0763888888888889
217	0.7	0.8	5	-0.0763888888888889
218	0.1	0.4	10	-0.0763888888888889
219	0.5	0.2	10	-0.0763888888888889
220	0.5	0.4	5	-0.0763888888888889
221	0.5	0.1	10	0.34841954022803634
222	0.1	0.4	20	-0.0763888888888889
223	0.9	0.2	20	-0.0763888888888889
224	0.3	0.2	20	-0.0763888888888889
225	0.3	0.1	10	-0.0763888888888889
226	0.3	0.8	10	-0.0763888888888889
227	0.9	0.1	10	-0.0763888888888889
228	0.7	0.4	10	-0.0763888888888889
229	0.7	0.1	10	-0.0763888888888889
230	0.5	0.1	5	-0.0763888888888889
231	0.7	0.1	20	-0.0763888888888889
232	0.7	0.2	5	-0.0763888888888889
233	0.7	0.2	20	-0.0763888888888889
234	0.1	0.2	5	0.34841954022803634
235	0.9	0.1	20	-0.0763888888888889
236	0.1	0.2	20	-0.0763888888888889
237	0.9	0.2	5	-0.0763888888888889
238	0.1	0.8	20	0.34841954022803634
239	0.7	0.1	5	-0.0763888888888889
240	0.5	0.4	10	-0.0763888888888889
241	0.9	0.1	20	-0.0763888888888889
242	0.9	0.4	5	-0.0763888888888889
243	0.1	0.2	20	-0.0763888888888889
244	0.5	0.1	20	-0.0763888888888889
245	0.3	0.1	20	-0.0763888888888889
246	0.5	0.1	5	-0.0763888888888889
247	0.7	0.8	5	-0.0763888888888889
248	0.7	0.8	20	0.34841954022803634
249	0.5	0.4	5	-0.0763888888888889
250	0.1	0.2	10	-0.0763888888888889
251	0.9	0.2	10	-0.0763888888888889
252	0.9	0.2	20	-0.0763888888888889
253	0.9	0.4	20	-0.0763888888888889
254	0.3	0.4	20	-0.0763888888888889
255	0.7	0.2	10	-0.0763888888888889
256	0.7	0.2	5	-0.0763888888888889
257	0.7	0.4	10	-0.0763888888888889
258	0.5	0.8	10	-0.6515804597719637
259	0.9	0.8	10	-0.0763888888888889
260	0.5	0.4	20	-0.0763888888888889
261	0.3	0.8	10	-0.0763888888888889
262	0.7	0.8	10	-0.0763888888888889
263	0.1	0.1	5	-0.0763888888888889
264	0.3	0.1	5	-0.0763888888888889
265	0.1	0.2	5	-0.0763888888888889
266	0.3	0.4	5	-0.0763888888888889
267	0.9	0.8	5	-0.0763888888888889
268	0.5	0.8	20	0.9236111111111112
269	0.9	0.1	5	-0.0763888888888889
270	0.5	0.2	10	0.9236111111111112
271	0.7	0.4	5	-0.0763888888888889
272	0.7	0.1	10	-0.0763888888888889
273	0.3	0.2	5	-0.0763888888888889
274	0.9	0.1	10	-0.0763888888888889
275	0.3	0.1	10	-0.0763888888888889
276	0.1	0.8	5	-0.0763888888888889
277	0.5	0.8	5	-0.0763888888888889
278	0.3	0.2	10	-0.0763888888888889
279	0.5	0.1	10	-0.0763888888888889
280	0.3	0.2	20	-0.0763888888888889
281	0.9	0.2	5	-0.0763888888888889
282	0.5	0.2	20	-0.0763888888888889
283	0.7	0.4	20	0.9236111111111112
284	0.9	0.8	20	-0.0763888888888889
285	0.1	0.1	10	-0.0763888888888889
286	0.7	0.1	20	-0.0763888888888889
287	0.7	0.2	20	-0.0763888888888889
288	0.1	0.4	5	-0.0763888888888889
289	0.3	0.4	10	-0.0763888888888889
290	0.1	0.4	20	-0.0763888888888889
291	0.1	0.8	10	-0.0763888888888889
292	0.1	0.1	20	-0.0763888888888889
293	0.5	0.2	5	-0.0763888888888889
294	0.1	0.4	10	-0.0763888888888889
295	0.3	0.8	5	0.9236111111111112
296	0.9	0.4	10	-0.0763888888888889
297	0.9	0.8	5	0.9236111111111112
298	0.1	0.4	20	-0.0763888888888889
299	0.3	0.1	20	-0.0763888888888889
300	0.5	0.4	10	-0.0763888888888889
301	0.5	0.8	10	-0.0763888888888889
302	0.9	0.2	10	-0.0763888888888889
303	0.5	0.8	20	-0.0763888888888889
304	0.7	0.4	10	-0.0763888888888889
305	0.7	0.8	10	-0.6515804597719637
306	0.7	0.4	5	0.9236111111111112
307	0.7	0.1	5	-0.0763888888888889
308	0.1	0.4	10	-0.0763888888888889
309	0.3	0.4	10	-0.0763888888888889
310	0.5	0.8	5	0.34841954022803634
311	0.3	0.4	20	-0.6515804597719637
312	0.3	0.8	5	0.34841954022803634
313	0.5	0.1	5	-0.0763888888888889
314	0.9	0.1	5	-0.0763888888888889
315	0.5	0.4	20	-0.0763888888888889
316	0.5	0.2	5	-0.6515804597719637
317	0.9	0.4	10	-0.0763888888888889
318	0.1	0.8	20	-0.0763888888888889
319	0.7	0.4	20	-0.0763888888888889
320	0.1	0.2	20	0.34841954022803634
321	0.9	0.4	5	-0.0763888888888889
322	0.3	0.2	20	0.34841954022803634
323	0.3	0.1	5	-0.6515804597719637
324	0.1	0.8	10	-0.0763888888888889
325	0.7	0.8	20	0.34841954022803634
326	0.3	0.4	5	-0.0763888888888889
327	0.3	0.1	10	-0.0763888888888889
328	0.3	0.2	5	-0.0763888888888889
329	0.5	0.1	20	-0.0763888888888889
330	0.7	0.1	10	-0.6515804597719637
331	0.1	0.1	5	0.34841954022803634
332	0.9	0.2	20	-0.0763888888888889
333	0.5	0.4	5	-0.0763888888888889
334	0.5	0.1	10	-0.6515804597719637
335	0.1	0.1	20	-0.0763888888888889
336	0.7	0.1	20	-0.0763888888888889
337	0.7	0.2	20	-0.0763888888888889
338	0.1	0.8	5	-0.0763888888888889
339	0.1	0.2	10	-0.6515804597719637
340	0.9	0.4	20	0.34841954022803634
341	0.7	0.2	10	-0.0763888888888889
342	0.1	0.1	10	-0.6515804597719637
343	0.1	0.2	5	0.9236111111111112
344	0.9	0.2	5	-0.0763888888888889
345	0.7	0.2	5	-0.0763888888888889
346	0.5	0.2	20	-0.0763888888888889
347	0.3	0.8	20	-0.0763888888888889
348	0.9	0.8	10	-0.0763888888888889
349	0.9	0.8	20	-0.0763888888888889
350	0.5	0.2	10	-0.0763888888888889
351	0.3	0.8	10	0.34841954022803634
352	0.7	0.8	5	0.34841954022803634
353	0.3	0.2	10	0.34841954022803634
354	0.9	0.1	10	-0.0763888888888889
355	0.1	0.4	5	-0.0763888888888889
356	0.9	0.1	20	-0.6515804597719637
357	0.5	0.1	20	0.34841954022803634
358	0.1	0.2	20	-0.6515804597719637
359	0.7	0.1	5	-0.0763888888888889
360	0.5	0.4	20	-0.6515804597719637
361	0.5	0.4	10	-0.6515804597719637
362	0.9	0.4	10	0.34841954022803634
363	0.7	0.2	5	0.34841954022803634
364	0.1	0.2	10	0.34841954022803634
365	0.3	0.4	20	-0.0763888888888889
366	0.7	0.4	10	0.9236111111111112
367	0.1	0.4	20	0.9236111111111112
368	0.3	0.2	10	-0.0763888888888889
369	0.5	0.1	10	0.34841954022803634
370	0.3	0.8	10	0.34841954022803634
371	0.1	0.1	20	-0.6515804597719637
372	0.1	0.8	10	0.34841954022803634
373	0.3	0.2	20	-0.0763888888888889
374	0.9	0.4	5	-0.0763888888888889
375	0.9	0.2	10	0.9236111111111112
376	0.3	0.8	20	-0.0763888888888889
377	0.9	0.2	20	-0.0763888888888889
378	0.3	0.1	10	0.9236111111111112
379	0.7	0.8	20	-0.0763888888888889
380	0.3	0.2	5	-0.0763888888888889
381	0.9	0.2	5	-0.0763888888888889
382	0.3	0.4	10	-0.0763888888888889
383	0.3	0.4	5	-0.0763888888888889
384	0.5	0.2	20	-0.0763888888888889
385	0.1	0.1	10	-0.0763888888888889
386	0.9	0.8	5	-0.0763888888888889
387	0.3	0.8	5	-0.0763888888888889
388	0.7	0.2	20	0.34841954022803634
389	0.1	0.1	5	-0.0763888888888889
390	0.5	0.8	10	0.9236111111111112
391	0.5	0.1	5	-0.0763888888888889
392	0.5	0.2	10	-0.0763888888888889
393	0.1	0.2	5	-0.0763888888888889
394	0.3	0.1	20	-0.0763888888888889
395	0.5	0.2	5	-0.0763888888888889
396	0.7	0.8	5	0.34841954022803634
397	0.3	0.1	5	-0.0763888888888889
398	0.1	0.8	5	-0.6515804597719637
399	0.1	0.4	5	-0.0763888888888889
400	0.9	0.4	20	-0.0763888888888889
401	0.5	0.8	5	-0.0763888888888889
402	0.9	0.8	10	-0.0763888888888889
403	0.1	0.8	20	-0.0763888888888889
404	0.9	0.1	5	-0.0763888888888889
405	0.7	0.1	10	-0.0763888888888889
406	0.9	0.1	20	-0.0763888888888889
407	0.5	0.8	20	-0.0763888888888889
408	0.1	0.4	10	-0.0763888888888889
409	0.9	0.1	10	-0.0763888888888889
410	0.7	0.4	20	-0.0763888888888889
411	0.7	0.1	20	-0.0763888888888889
412	0.9	0.8	20	-0.0763888888888889
413	0.7	0.2	10	-0.6515804597719637
414	0.7	0.4	5	-0.0763888888888889
415	0.5	0.4	5	-0.0763888888888889
416	0.7	0.8	10	-0.0763888888888889
417	0.5	0.8	10	-0.0763888888888889
418	0.3	0.1	10	0.34841954022803634
419	0.1	0.8	20	-0.0763888888888889
420	0.3	0.4	20	-0.0763888888888889
421	0.9	0.2	20	-0.0763888888888889
422	0.3	0.1	20	0.34841954022803634
423	0.5	0.2	5	-0.0763888888888889
424	0.9	0.8	10	-0.0763888888888889
425	0.7	0.8	10	-0.0763888888888889
426	0.7	0.2	5	-0.0763888888888889
427	0.7	0.8	5	-0.0763888888888889
428	0.9	0.2	10	-0.0763888888888889
429	0.3	0.8	20	-0.0763888888888889
430	0.7	0.1	5	-0.0763888888888889
431	0.1	0.2	5	-0.0763888888888889
432	0.3	0.4	5	-0.0763888888888889
433	0.1	0.2	10	-0.0763888888888889
434	0.5	0.4	20	-0.0763888888888889
435	0.3	0.4	10	-0.0763888888888889
436	0.7	0.4	10	-0.0763888888888889
437	0.3	0.8	10	-0.0763888888888889
438	0.9	0.4	20	-0.0763888888888889
439	0.9	0.2	5	-0.0763888888888889
440	0.5	0.1	20	-0.0763888888888889
441	0.9	0.1	10	0.9236111111111112
442	0.1	0.1	10	-0.0763888888888889
443	0.9	0.1	5	-0.0763888888888889
444	0.1	0.8	5	-0.0763888888888889
445	0.7	0.8	20	-0.0763888888888889
446	0.1	0.1	5	0.9236111111111112
447	0.5	0.4	10	-0.0763888888888889
448	0.7	0.2	10	0.9236111111111112
449	0.3	0.2	20	-0.0763888888888889
450	0.1	0.1	20	-0.0763888888888889
451	0.3	0.1	5	-0.0763888888888889
452	0.1	0.4	10	-0.0763888888888889
453	0.5	0.8	5	-0.0763888888888889
454	0.5	0.8	20	-0.0763888888888889
455	0.7	0.4	5	-0.0763888888888889
456	0.9	0.1	20	-0.0763888888888889
457	0.7	0.1	20	-0.0763888888888889
458	0.5	0.1	10	-0.0763888888888889
459	0.5	0.4	5	-0.0763888888888889
460	0.3	0.8	5	-0.0763888888888889
461	0.1	0.2	20	-0.0763888888888889
462	0.3	0.2	5	-0.0763888888888889
463	0.1	0.8	10	-0.0763888888888889
464	0.9	0.8	5	-0.0763888888888889
465	0.9	0.4	5	-0.0763888888888889
466	0.1	0.4	5	-0.0763888888888889
467	0.7	0.1	10	-0.0763888888888889
468	0.5	0.1	5	-0.0763888888888889
469	0.3	0.2	10	-0.0763888888888889
470	0.9	0.4	10	0.9236111111111112
471	0.1	0.4	20	-0.0763888888888889
472	0.7	0.2	20	-0.0763888888888889
473	0.7	0.4	20	-0.0763888888888889
474	0.5	0.2	10	-0.0763888888888889
475	0.9	0.8	20	-0.6515804597719637
476	0.9	0.1	5	-0.0763888888888889
477	0.9	0.8	5	-0.0763888888888889
478	0.7	0.4	10	-0.0763888888888889
479	0.1	0.1	5	0.9236111111111112
480	0.1	0.8	20	0.34841954022803634
481	0.1	0.4	5	-0.0763888888888889
482	0.5	0.4	20	-0.0763888888888889
483	0.1	0.2	20	-0.0763888888888889
484	0.3	0.8	20	-0.0763888888888889
485	0.1	0.8	10	-0.0763888888888889
486	0.9	0.2	20	-0.6515804597719637
487	0.9	0.2	5	-0.0763888888888889
488	0.9	0.8	10	-0.0763888888888889
489	0.9	0.1	10	-0.6515804597719637
490	0.7	0.8	10	-0.0763888888888889
491	0.5	0.8	5	-0.0763888888888889
492	0.1	0.1	10	-0.0763888888888889
493	0.3	0.1	10	-0.0763888888888889
494	0.3	0.8	5	-0.0763888888888889
495	0.5	0.2	20	0.34841954022803634
496	0.3	0.4	5	-0.0763888888888889
497	0.3	0.1	5	-0.0763888888888889
498	0.3	0.4	10	-0.0763888888888889
499	0.5	0.1	10	-0.6515804597719637
500	0.7	0.2	5	-0.0763888888888889
501	0.7	0.8	5	0.9236111111111112
502	0.1	0.2	5	-0.0763888888888889
503	0.9	0.4	10	-0.0763888888888889
504	0.3	0.1	20	0.34841954022803634
505	0.7	0.2	20	-0.0763888888888889
506	0.5	0.2	10	-0.0763888888888889
507	0.7	0.8	20	-0.0763888888888889
508	0.9	0.8	20	-0.0763888888888889
509	0.3	0.2	5	-0.0763888888888889
510	0.7	0.4	5	-0.0763888888888889
511	0.3	0.2	20	-0.0763888888888889
512	0.7	0.1	10	-0.0763888888888889
513	0.1	0.1	20	-0.0763888888888889
514	0.7	0.1	5	-0.0763888888888889
515	0.5	0.8	20	-0.0763888888888889
516	0.5	0.4	10	-0.0763888888888889
517	0.7	0.2	10	0.34841954022803634
518	0.3	0.4	20	-0.0763888888888889
519	0.9	0.4	20	-0.0763888888888889
520	0.7	0.1	20	-0.0763888888888889
521	0.5	0.4	5	-0.0763888888888889
522	0.5	0.1	5	0.34841954022803634
523	0.1	0.8	5	-0.0763888888888889
524	0.3	0.2	10	-0.0763888888888889
525	0.9	0.2	10	-0.0763888888888889
526	0.5	0.2	5	-0.0763888888888889
527	0.9	0.4	5	-0.0763888888888889
528	0.1	0.2	10	-0.0763888888888889
529	0.1	0.4	10	-0.0763888888888889
530	0.9	0.1	20	-0.0763888888888889
531	0.5	0.8	10	0.9236111111111112
532	0.1	0.4	20	-0.0763888888888889
533	0.3	0.8	10	-0.0763888888888889
534	0.7	0.4	20	-0.0763888888888889
535	0.7	0.8	5	0.34841954022803634
536	0.5	0.2	5	-0.0763888888888889
537	0.9	0.2	20	-0.6515804597719637
538	0.1	0.8	10	-0.0763888888888889
539	0.1	0.1	20	-0.0763888888888889
540	0.5	0.4	5	-0.0763888888888889
541	0.3	0.1	5	-0.0763888888888889
542	0.1	0.2	20	-0.0763888888888889
543	0.9	0.1	5	-0.0763888888888889
544	0.3	0.2	5	-0.0763888888888889
545	0.5	0.2	10	-0.0763888888888889
546	0.9	0.4	5	0.34841954022803634
547	0.3	0.8	20	0.34841954022803634
548	0.5	0.8	5	-0.0763888888888889
549	0.7	0.4	5	-0.0763888888888889
550	0.1	0.4	5	-0.0763888888888889
551	0.1	0.8	5	-0.0763888888888889
552	0.5	0.4	10	0.9236111111111112
553	0.5	0.2	20	0.34841954022803634
554	0.7	0.4	20	-0.0763888888888889
555	0.7	0.8	10	0.34841954022803634
556	0.3	0.4	5	0.34841954022803634
557	0.9	0.8	20	0.34841954022803634
558	0.3	0.4	20	0.34841954022803634
559	0.5	0.8	20	0.34841954022803634
560	0.1	0.2	5	0.34841954022803634
561	0.3	0.8	10	0.34841954022803634
562	0.1	0.1	10	-0.0763888888888889
563	0.1	0.2	10	0.34841954022803634
564	0.7	0.2	10	0.34841954022803634
565	0.1	0.8	20	0.34841954022803634
566	0.7	0.2	20	0.9236111111111112
567	0.9	0.2	5	0.34841954022803634
568	0.9	0.1	20	0.34841954022803634
569	0.5	0.1	20	0.34841954022803634
570	0.3	0.1	20	0.34841954022803634
571	0.9	0.2	10	-0.6515804597719637
572	0.7	0.1	20	0.34841954022803634
573	0.3	0.1	10	0.34841954022803634
574	0.5	0.8	10	-0.6515804597719637
575	0.7	0.2	5	0.9236111111111112
576	0.7	0.8	20	0.34841954022803634
577	0.9	0.4	10	0.34841954022803634
578	0.3	0.2	20	0.34841954022803634
579	0.1	0.4	20	0.34841954022803634
580	0.5	0.1	5	0.34841954022803634
581	0.1	0.1	5	0.34841954022803634
582	0.5	0.1	10	0.34841954022803634
583	0.9	0.8	5	0.34841954022803634
584	0.1	0.4	10	0.9236111111111112
585	0.7	0.1	10	0.34841954022803634
586	0.7	0.4	10	0.34841954022803634
587	0.5	0.4	20	0.34841954022803634
588	0.3	0.2	10	-0.0763888888888889
589	0.9	0.1	10	0.34841954022803634
590	0.9	0.8	10	0.9236111111111112
591	0.9	0.4	20	0.9236111111111112
592	0.3	0.4	10	0.34841954022803634
593	0.3	0.8	5	0.34841954022803634
594	0.7	0.1	5	-0.0763888888888889
595	0.7	0.4	5	-0.0763888888888889
596	0.3	0.2	10	-0.6515804597719637
597	0.3	0.8	10	0.9236111111111112
598	0.7	0.2	10	-0.0763888888888889
599	0.5	0.4	5	-0.0763888888888889
600	0.1	0.8	5	0.9236111111111112
601	0.3	0.1	10	-0.6515804597719637
602	0.7	0.8	5	0.34841954022803634
603	0.9	0.2	10	0.34841954022803634
604	0.3	0.4	10	0.9236111111111112
605	0.5	0.1	20	0.34841954022803634
606	0.1	0.2	5	-0.0763888888888889
607	0.7	0.4	10	0.9236111111111112
608	0.9	0.4	5	-0.0763888888888889
609	0.9	0.4	20	0.9236111111111112
610	0.1	0.4	5	-0.0763888888888889
611	0.3	0.2	20	-0.0763888888888889
612	0.5	0.8	20	-0.6515804597719637
613	0.1	0.1	10	-0.0763888888888889
614	0.1	0.8	20	-0.0763888888888889
615	0.5	0.2	20	-0.0763888888888889
616	0.7	0.1	20	0.34841954022803634
617	0.5	0.8	10	0.34841954022803634
618	0.7	0.4	20	-0.0763888888888889
619	0.9	0.1	10	-0.0763888888888889
620	0.1	0.2	10	0.34841954022803634
621	0.1	0.1	5	-0.0763888888888889
622	0.9	0.1	5	-0.0763888888888889
623	0.3	0.4	20	-0.0763888888888889
624	0.3	0.8	20	-0.0763888888888889
625	0.5	0.1	10	-0.0763888888888889
626	0.5	0.1	5	-0.0763888888888889
627	0.9	0.2	5	-0.0763888888888889
628	0.7	0.1	10	-0.0763888888888889
629	0.7	0.2	5	-0.0763888888888889
630	0.5	0.4	10	-0.0763888888888889
631	0.3	0.2	5	-0.0763888888888889
632	0.5	0.4	20	0.9236111111111112
633	0.9	0.4	10	-0.0763888888888889
634	0.1	0.4	10	-0.6515804597719637
635	0.3	0.1	20	-0.0763888888888889
636	0.9	0.8	5	-0.0763888888888889
637	0.1	0.2	20	-0.0763888888888889
638	0.7	0.8	10	0.34841954022803634
639	0.9	0.1	20	0.9236111111111112
640	0.5	0.2	10	-0.0763888888888889
641	0.3	0.4	5	-0.0763888888888889
642	0.7	0.2	20	-0.0763888888888889
643	0.1	0.1	20	-0.0763888888888889
644	0.9	0.2	20	-0.0763888888888889
645	0.7	0.1	5	-0.0763888888888889
646	0.3	0.1	5	-0.0763888888888889
647	0.5	0.8	5	-0.0763888888888889
648	0.9	0.8	20	-0.0763888888888889
649	0.9	0.8	10	-0.0763888888888889
650	0.1	0.4	20	-0.0763888888888889
651	0.3	0.8	5	-0.0763888888888889
652	0.1	0.8	10	-0.0763888888888889
653	0.5	0.2	5	-0.0763888888888889
654	0.9	0.1	10	-0.0763888888888889
655	0.9	0.2	5	-0.0763888888888889
656	0.7	0.8	20	-0.0763888888888889
657	0.7	0.8	10	-0.0763888888888889
658	0.3	0.1	10	0.9236111111111112
659	0.5	0.4	20	-0.0763888888888889
660	0.1	0.2	10	-0.6515804597719637
661	0.3	0.2	10	-0.0763888888888889
662	0.1	0.8	10	-0.0763888888888889
663	0.7	0.1	20	-0.0763888888888889
664	0.5	0.1	5	-0.0763888888888889
665	0.5	0.8	20	0.34841954022803634
666	0.7	0.1	5	-0.0763888888888889
667	0.5	0.1	20	-0.0763888888888889
668	0.7	0.4	20	-0.0763888888888889
669	0.9	0.2	20	-0.0763888888888889
670	0.1	0.2	5	-0.0763888888888889
671	0.9	0.8	5	-0.0763888888888889
672	0.3	0.1	20	-0.0763888888888889
673	0.1	0.1	10	-0.0763888888888889
674	0.5	0.8	5	-0.0763888888888889
675	0.7	0.2	20	-0.0763888888888889
676	0.7	0.1	10	-0.0763888888888889
677	0.9	0.1	5	0.34841954022803634
678	0.9	0.8	10	-0.0763888888888889
679	0.1	0.4	10	-0.0763888888888889
680	0.1	0.4	20	-0.6515804597719637
681	0.7	0.8	5	0.34841954022803634
682	0.5	0.2	20	-0.0763888888888889
683	0.9	0.1	20	-0.0763888888888889
684	0.1	0.4	5	-0.0763888888888889
685	0.3	0.2	20	-0.0763888888888889
686	0.5	0.2	10	0.34841954022803634
687	0.7	0.2	10	-0.0763888888888889
688	0.9	0.2	10	0.34841954022803634
689	0.1	0.8	20	-0.0763888888888889
690	0.3	0.1	5	-0.0763888888888889
691	0.5	0.8	10	-0.0763888888888889
692	0.1	0.1	20	-0.0763888888888889
693	0.9	0.8	20	0.9236111111111112
694	0.7	0.4	5	-0.0763888888888889
695	0.9	0.4	20	-0.0763888888888889
696	0.9	0.4	5	-0.0763888888888889
697	0.1	0.8	5	-0.0763888888888889
698	0.3	0.4	10	-0.0763888888888889
699	0.3	0.8	20	-0.0763888888888889
700	0.1	0.2	20	-0.0763888888888889
701	0.5	0.4	10	0.9236111111111112
702	0.7	0.4	10	-0.0763888888888889
703	0.5	0.2	5	-0.0763888888888889
704	0.9	0.4	10	-0.0763888888888889
705	0.3	0.8	10	-0.0763888888888889
706	0.5	0.4	5	-0.0763888888888889
707	0.3	0.4	5	-0.0763888888888889
708	0.7	0.2	5	-0.0763888888888889
709	0.3	0.4	10	-0.0763888888888889
710	0.7	0.2	10	-0.0763888888888889
711	0.5	0.1	10	-0.0763888888888889
712	0.1	0.8	5	-0.0763888888888889
713	0.5	0.2	5	-0.0763888888888889
714	0.5	0.8	5	-0.6515804597719637
715	0.9	0.1	10	-0.0763888888888889
716	0.3	0.2	5	-0.0763888888888889
717	0.5	0.1	20	-0.0763888888888889
718	0.3	0.8	20	-0.0763888888888889
719	0.3	0.1	5	-0.0763888888888889
720	0.1	0.2	10	-0.6515804597719637
721	0.9	0.8	10	-0.0763888888888889
722	0.5	0.1	5	-0.6515804597719637
723	0.9	0.4	20	-0.0763888888888889
724	0.7	0.4	20	-0.0763888888888889
725	0.5	0.4	5	-0.0763888888888889
726	0.3	0.2	10	0.9236111111111112
727	0.7	0.4	10	-0.0763888888888889
728	0.1	0.1	5	-0.0763888888888889
729	0.9	0.1	5	-0.0763888888888889
730	0.5	0.2	10	-0.0763888888888889
731	0.1	0.8	10	-0.0763888888888889
732	0.7	0.2	20	-0.6515804597719637
733	0.3	0.4	20	-0.0763888888888889
734	0.9	0.2	10	-0.0763888888888889
735	0.3	0.2	20	-0.0763888888888889
736	0.1	0.4	5	-0.0763888888888889
737	0.3	0.1	10	-0.0763888888888889
738	0.7	0.2	5	-0.0763888888888889
739	0.9	0.2	20	-0.0763888888888889
740	0.1	0.8	20	-0.0763888888888889
741	0.7	0.8	10	-0.0763888888888889
742	0.9	0.4	5	-0.0763888888888889
743	0.1	0.2	20	-0.0763888888888889
744	0.5	0.8	10	-0.0763888888888889
745	0.5	0.4	10	-0.0763888888888889
746	0.1	0.2	5	-0.0763888888888889
747	0.5	0.8	20	-0.0763888888888889
748	0.3	0.4	5	-0.0763888888888889
749	0.1	0.1	10	-0.0763888888888889
750	0.5	0.4	20	-0.0763888888888889
751	0.1	0.4	20	-0.0763888888888889
752	0.7	0.8	20	-0.0763888888888889
753	0.7	0.1	10	-0.0763888888888889
754	0.1	0.4	10	-0.0763888888888889
755	0.3	0.8	10	-0.0763888888888889
756	0.9	0.2	5	-0.0763888888888889
757	0.5	0.2	20	-0.0763888888888889
758	0.3	0.1	20	-0.0763888888888889
759	0.9	0.4	10	-0.0763888888888889
760	0.9	0.8	20	-0.0763888888888889
761	0.7	0.1	20	-0.0763888888888889
762	0.7	0.8	5	-0.0763888888888889
763	0.7	0.1	5	-0.0763888888888889
764	0.3	0.8	5	-0.0763888888888889
765	0.7	0.4	5	-0.0763888888888889
766	0.1	0.1	20	-0.0763888888888889
767	0.9	0.8	5	-0.0763888888888889
768	0.1	0.2	10	-0.0763888888888889
769	0.9	0.4	5	-0.0763888888888889
770	0.9	0.1	20	-0.0763888888888889
771	0.5	0.2	10	-0.0763888888888889
772	0.1	0.2	20	-0.0763888888888889
773	0.3	0.1	5	-0.0763888888888889
774	0.3	0.4	10	-0.0763888888888889
775	0.5	0.4	20	-0.0763888888888889
776	0.7	0.4	20	-0.0763888888888889
777	0.9	0.8	5	-0.0763888888888889
778	0.7	0.4	10	0.34841954022803634
779	0.1	0.4	10	-0.0763888888888889
780	0.7	0.2	10	0.9236111111111112
781	0.1	0.8	20	-0.0763888888888889
782	0.3	0.8	20	-0.0763888888888889
783	0.5	0.8	20	0.34841954022803634
784	0.1	0.1	10	-0.0763888888888889
785	0.7	0.8	10	0.34841954022803634
786	0.5	0.1	5	0.34841954022803634
787	0.5	0.8	10	0.9236111111111112
788	0.3	0.1	20	0.9236111111111112
789	0.5	0.2	5	0.34841954022803634
790	0.1	0.4	20	0.34841954022803634
791	0.9	0.2	5	-0.0763888888888889
792	0.7	0.8	5	-0.0763888888888889
793	0.9	0.1	10	-0.0763888888888889
794	0.9	0.2	10	-0.0763888888888889
795	0.1	0.1	5	-0.0763888888888889
796	0.7	0.1	20	-0.0763888888888889
797	0.7	0.8	20	-0.0763888888888889
798	0.3	0.1	10	-0.0763888888888889
799	0.5	0.8	5	-0.6515804597719637
800	0.9	0.8	20	0.9236111111111112
801	0.3	0.4	20	-0.0763888888888889
802	0.9	0.8	10	-0.0763888888888889
803	0.9	0.1	5	-0.0763888888888889
804	0.5	0.1	10	-0.0763888888888889
805	0.7	0.2	20	-0.0763888888888889
806	0.7	0.1	5	-0.0763888888888889
807	0.3	0.4	5	-0.0763888888888889
808	0.5	0.2	20	-0.0763888888888889
809	0.9	0.2	20	-0.0763888888888889
810	0.7	0.4	5	0.34841954022803634
811	0.7	0.2	5	-0.0763888888888889
812	0.1	0.2	5	0.34841954022803634
813	0.1	0.4	5	0.34841954022803634
814	0.1	0.8	10	-0.0763888888888889
815	0.9	0.4	10	-0.0763888888888889
816	0.7	0.1	10	-0.0763888888888889
817	0.1	0.1	20	-0.0763888888888889
818	0.9	0.4	20	-0.0763888888888889
819	0.5	0.4	10	-0.0763888888888889
820	0.3	0.2	10	-0.0763888888888889
821	0.5	0.4	5	0.9236111111111112
822	0.3	0.8	10	0.34841954022803634
823	0.3	0.8	5	0.34841954022803634
824	0.3	0.2	20	-0.0763888888888889
825	0.3	0.2	5	-0.0763888888888889
826	0.1	0.8	5	-0.0763888888888889
827	0.5	0.1	20	-0.0763888888888889
