# Supplementary material for: Graded recruitment of pupil-linked neuromodulation by parametric stimulation of the vagus nerve
Source: Nat Commun. 2021 Mar 9;12:1539. doi: 10.1038/s41467-021-21730-2 (PMC7943774; doi:10.1038/s41467-021-21730-2)
Supplement: Supplementary file 4 — Source Data [file 41467_2021_21730_MOESM4_ESM.zip › source_data/figure_S6B.csv]

charge	-20.0	-19.8	-19.6	-19.4	-19.2	-19.0	-18.8	-18.6	-18.4	-18.2	-18.0	-17.8	-17.6	-17.4	-17.2	-17.0	-16.8	-16.6	-16.4	-16.2	-16.0	-15.8	-15.6	-15.4	-15.2	-15.0	-14.8	-14.6	-14.4	-14.2	-14.0	-13.8	-13.6	-13.4	-13.2	-13.0	-12.8	-12.6	-12.4	-12.2	-12.0	-11.8	-11.6	-11.4	-11.2	-11.0	-10.8	-10.6	-10.4
0.06	0.06277256458997726	0.06283624470233917	0.06356903165578842	0.06441817432641983	0.0645131766796112	0.0645546242594719	0.06465179473161697	0.06464947760105133	0.06488319486379623	0.06475220620632172	0.06405790150165558	0.06358590722084045	0.06301723420619965	0.06029590591788292	0.05936608463525772	0.06177617982029915	0.06404723972082138	0.061832692474126816	0.06291643530130386	0.06404849141836166	0.0656290128827095	0.06497234106063843	0.06402784585952759	0.06486597657203674	0.06574676930904388	0.06463100761175156	0.06294674426317215	0.06231556087732315	0.062431007623672485	0.06193964555859566	0.06224289909005165	0.06236327812075615	0.0629957765340805	0.06424959748983383	0.06571707129478455	0.06576841324567795	0.06455835700035095	0.06300661712884903	0.06277871876955032	0.06421806663274765	0.0644952580332756	0.06313242763280869	0.0626201406121254	0.06264275312423706	0.06223107874393463	0.062302302569150925	0.06254549324512482	0.062433451414108276	0.06266959756612778
0.04	0.06893415749073029	0.06994140148162842	0.07191625982522964	0.07321645319461823	0.07258953154087067	0.07187405228614807	0.07225371897220612	0.07237710058689117	0.07185406982898712	0.07095671445131302	0.06970548629760742	0.06767503172159195	0.06626103818416595	0.0673486590385437	0.0692874938249588	0.07075682282447815	0.07225403934717178	0.07232826203107834	0.07099977880716324	0.07008961588144302	0.06885755062103271	0.06705276668071747	0.06546558439731598	0.06492011994123459	0.06452007591724396	0.06489918380975723	0.0662151351571083	0.0677332654595375	0.06714726239442825	0.06777216494083405	0.06713782995939255	0.06481523811817169	0.06328289210796356	0.06393403559923172	0.0653858333826065	0.06619280576705933	0.06685757637023926	0.06770152598619461	0.06708826869726181	0.06621003895998001	0.06596987694501877	0.0660928264260292	0.06595174968242645	0.0660022497177124	0.06717593222856522	0.0681178942322731	0.06922892481088638	0.06935962289571762	0.06764379143714905
0.02	0.06470900028944016	0.06504680961370468	0.06486402451992035	0.06503347307443619	0.06500594317913055	0.06593908369541168	0.06651343405246735	0.06635378301143646	0.06698509305715561	0.0671108290553093	0.06736710667610168	0.06785953044891357	0.06771944463253021	0.06709679961204529	0.06725184619426727	0.06788518279790878	0.06778040528297424	0.06674439460039139	0.06568464636802673	0.0651751160621643	0.06442667543888092	0.06344109773635864	0.06375954300165176	0.06494934111833572	0.06537751108407974	0.06526350975036621	0.06554111838340759	0.06623165309429169	0.06681278347969055	0.0670025646686554	0.06690966337919235	0.06687980145215988	0.06719028949737549	0.0670497864484787	0.06681280583143234	0.0664369985461235	0.0654078796505928	0.06463416665792465	0.06329469382762909	0.06184599921107292	0.061425913125276566	0.06239403411746025	0.06356129795312881	0.06396693736314774	0.06548987329006195	0.06661850214004517	0.0670422613620758	0.06694251298904419	0.06670218706130981
0.03	0.05645768716931343	0.05628463253378868	0.058419499546289444	0.06027022376656532	0.06080155074596405	0.06077827885746956	0.05956995114684105	0.05909853056073189	0.059859950095415115	0.059935521334409714	0.05900544300675392	0.059057436883449554	0.06056399643421173	0.061735786497592926	0.06121984124183655	0.060011811554431915	0.059340499341487885	0.05933772027492523	0.05903811752796173	0.059952203184366226	0.06027046963572502	0.058532122522592545	0.057362549006938934	0.05859674885869026	0.060518138110637665	0.061364468187093735	0.060456983745098114	0.05938820168375969	0.05849749594926834	0.05802376940846443	0.0580303929746151	0.058551590889692307	0.05919313803315163	0.06046599894762039	0.060926925390958786	0.06094764918088913	0.06132180243730545	0.061113618314266205	0.06034402176737785	0.05949760973453522	0.05911490321159363	0.05542505905032158	0.05313345044851303	0.05990653485059738	0.06117397919297218	0.061197444796562195	0.06107844039797783	0.06065383180975914	0.06107525900006294
0.2	0.06184546276926994	0.06187179684638977	0.061734557151794434	0.06163952872157097	0.06157183647155762	0.061013225466012955	0.06089017540216446	0.060201555490493774	0.06002955883741379	0.05948053300380707	0.0592658594250679	0.059120554476976395	0.05846189334988594	0.0580018050968647	0.059554390609264374	0.062163107097148895	0.06282243877649307	0.06357160210609436	0.06414676457643509	0.06310004740953445	0.06372740864753723	0.06300783902406693	0.06281889230012894	0.06393785774707794	0.06329333782196045	0.060911521315574646	0.060443215072155	0.06160712242126465	0.06198348477482796	0.06136805936694145	0.0612657368183136	0.06058742478489876	0.0608995221555233	0.06271181255578995	0.06292621046304703	0.06314610689878464	0.0633963793516159	0.06276865303516388	0.063988596200943	0.06323935091495514	0.05982327088713646	0.05401640757918358	0.05847085267305374	0.06163226068019867	0.062488265335559845	0.06200283765792847	0.061497632414102554	0.05984548479318619	0.05845555663108826
0.01	0.058869726955890656	0.059117965400218964	0.05844550579786301	0.058222271502017975	0.0584239736199379	0.059084877371788025	0.059486813843250275	0.05866856500506401	0.05862044170498848	0.058543261140584946	0.05849436670541763	0.05857512727379799	0.058603037148714066	0.059252455830574036	0.059293389320373535	0.05825118348002434	0.056710969656705856	0.05679375305771828	0.05930360034108162	0.060846805572509766	0.06105547398328781	0.061226267367601395	0.06119043752551079	0.059990450739860535	0.059692397713661194	0.05999834090471268	0.05966112017631531	0.059031784534454346	0.057972293347120285	0.057725489139556885	0.05857835337519646	0.059258922934532166	0.05915161967277527	0.05905219167470932	0.05935916677117348	0.05848830193281174	0.05773725360631943	0.05803171917796135	0.05704186484217644	0.05621495470404625	0.058003295212984085	0.059104304760694504	0.05802503973245621	0.05825803428888321	0.05968013405799866	0.060233861207962036	0.05977921932935715	0.0585126131772995	0.058993492275476456
0.18	0.056875694543123245	0.056717805564403534	0.05648209527134895	0.05673373490571976	0.05703821778297424	0.058589063584804535	0.05810066685080528	0.055777546018362045	0.05454649031162262	0.055804260075092316	0.055985551327466965	0.054335951805114746	0.05432888865470886	0.05608351528644562	0.05580881983041763	0.05522158369421959	0.054393574595451355	0.05269504338502884	0.05184625834226608	0.051993630826473236	0.05214253067970276	0.053009599447250366	0.054474662989377975	0.0552266500890255	0.05473783239722252	0.0544428825378418	0.055433038622140884	0.05706597864627838	0.056190889328718185	0.05435778200626373	0.05434402823448181	0.054022520780563354	0.05405227094888687	0.05454941838979721	0.05483444780111313	0.05579841881990433	0.05621643364429474	0.054958976805210114	0.05404003709554672	0.05413566902279854	0.05458150804042816	0.05509355664253235	0.05497939884662628	0.054016586393117905	0.05398554727435112	0.05470902845263481	0.05440559610724449	0.05373629927635193	0.05473637580871582
0.05	0.051106713712215424	0.050468966364860535	0.05035032331943512	0.05017627030611038	0.05146171525120735	0.0516546294093132	0.05030893534421921	0.05044865608215332	0.05044715106487274	0.05097708851099014	0.051592592149972916	0.05203227698802948	0.05285424739122391	0.05304694175720215	0.05188200622797012	0.05136602371931076	0.051780685782432556	0.05244110897183418	0.052125800400972366	0.05190769582986832	0.052465587854385376	0.052640534937381744	0.052425920963287354	0.05348452925682068	0.05454622209072113	0.05451652780175209	0.05306502431631088	0.0477406345307827	0.051155515015125275	0.05228539556264877	0.052361998707056046	0.05332639813423157	0.05359470099210739	0.05277864634990692	0.052099861204624176	0.05297607555985451	0.05470004677772522	0.055160000920295715	0.055149391293525696	0.054032355546951294	0.052060727030038834	0.05213450267910957	0.05363360419869423	0.05202474445104599	0.05174372345209122	0.05140043795108795	0.05099570378661156	0.05244046822190285	0.055075909942388535
0.2	0.047961555421352386	0.04667497053742409	0.04592070356011391	0.04677111655473709	0.04782211780548096	0.04729131981730461	0.04677649959921837	0.047051701694726944	0.047915808856487274	0.048239804804325104	0.04748383164405823	0.04676852747797966	0.04751518368721008	0.04900107532739639	0.0492769330739975	0.048486366868019104	0.047541700303554535	0.04761297255754471	0.04850263521075249	0.048796046525239944	0.047936636954545975	0.047646231949329376	0.04737437143921852	0.04689761996269226	0.04705055058002472	0.046927452087402344	0.04669689014554024	0.04704746603965759	0.04691760241985321	0.04454587399959564	0.044883500784635544	0.046880848705768585	0.04826262965798378	0.048604097217321396	0.04951249808073044	0.04840249568223953	0.04533926770091057	0.04483615607023239	0.04602182283997536	0.04657243937253952	0.04722093790769577	0.04727092385292053	0.04584547132253647	0.04652569442987442	0.04940729960799217	0.050796400755643845	0.049571674317121506	0.04777396842837334	0.04673023521900177
0.12	0.04450201243162155	0.044732775539159775	0.04418972134590149	0.04393010586500168	0.04426458850502968	0.04533032327890396	0.046457625925540924	0.047229066491127014	0.04774594306945801	0.048884786665439606	0.04832233488559723	0.048011790961027145	0.047175776213407516	0.046796415001153946	0.04619085416197777	0.0459885336458683	0.045657869428396225	0.04496757313609123	0.04425956308841705	0.04534118250012398	0.04597025737166405	0.04643586650490761	0.046907614916563034	0.04576197639107704	0.044654570519924164	0.04419538006186485	0.04390224069356918	0.04336530715227127	0.04367711767554283	0.043458178639411926	0.04247163608670235	0.04237377643585205	0.04184773564338684	0.04187377542257309	0.042269494384527206	0.042377594858407974	0.042725495994091034	0.04214857891201973	0.04194994270801544	0.042876698076725006	0.04218927025794983	0.04171311855316162	0.04248041659593582	0.04324284568428993	0.04386736452579498	0.04430747777223587	0.04408443719148636	0.042435839772224426	0.04191157966852188
0.05	0.036499179899692535	0.03669341653585434	0.036329373717308044	0.036007579416036606	0.036164917051792145	0.035971950739622116	0.03642188385128975	0.03592124581336975	0.03517958149313927	0.03563936799764633	0.03608951345086098	0.036316853016614914	0.03669664263725281	0.03691123053431511	0.037195414304733276	0.03750674054026604	0.036488816142082214	0.03505353629589081	0.03533202409744263	0.03669441491365433	0.0375194326043129	0.037776585668325424	0.0370451956987381	0.036162056028842926	0.03634092956781387	0.03720197081565857	0.03804277256131172	0.038213443011045456	0.03752492740750313	0.036604806780815125	0.03463611751794815	0.03601653873920441	0.038667451590299606	0.03959926217794418	0.038001030683517456	0.0367596410214901	0.03682028874754906	0.037455301731824875	0.03701477125287056	0.03658723086118698	0.03722933679819107	0.03770001232624054	0.037440866231918335	0.03651915863156319	0.035877127200365067	0.03579945117235184	0.0368209034204483	0.03835387900471687	0.03851420804858208
0.06	0.032148271799087524	0.034405991435050964	0.0346636101603508	0.03465422987937927	0.03326558321714401	0.033538755029439926	0.035124462097883224	0.03495241701602936	0.03421571105718613	0.03425528109073639	0.034383781254291534	0.03521202132105827	0.035599224269390106	0.035221680998802185	0.03395385667681694	0.032500479370355606	0.033357709646224976	0.03478298336267471	0.03454902023077011	0.035361554473638535	0.03625830262899399	0.035923972725868225	0.03414147347211838	0.03452179953455925	0.034155357629060745	0.03226817026734352	0.030697418376803398	0.03410312905907631	0.03563360497355461	0.03527594730257988	0.03340711072087288	0.031542886048555374	0.032017312943935394	0.03350219130516052	0.03489336371421814	0.03571031615138054	0.03564101830124855	0.03618941083550453	0.0361228883266449	0.03336746245622635	0.03326098620891571	0.034533239901065826	0.03406047075986862	0.032362520694732666	0.03260412812232971	0.03386761248111725	0.03444042056798935	0.03417523205280304	0.032698873430490494
0.04	0.038138628005981445	0.037012625485658646	0.036579206585884094	0.03655128926038742	0.03685334324836731	0.03615869581699371	0.037035971879959106	0.03832077980041504	0.03755148500204086	0.03671218827366829	0.03566658869385719	0.03613553196191788	0.03694360703229904	0.03848479315638542	0.03891043737530708	0.037698954343795776	0.03640824556350708	0.03642333671450615	0.03540201112627983	0.03506524860858917	0.03482022508978844	0.035276785492897034	0.036853693425655365	0.03779982775449753	0.03746064752340317	0.03736302629113197	0.03822024166584015	0.03872355446219444	0.037813059985637665	0.03724803403019905	0.036040954291820526	0.03603898733854294	0.03517470508813858	0.034327223896980286	0.036372993141412735	0.03714384883642197	0.036933042109012604	0.03700034320354462	0.03647511079907417	0.03611656650900841	0.03674325346946716	0.03761677071452141	0.0374847911298275	0.03731716796755791	0.03806566447019577	0.03917096555233002	0.03861697390675545	0.037664592266082764	0.0375644788146019
0.02	0.040544092655181885	0.040622107684612274	0.040434833616018295	0.039665933698415756	0.04018978029489517	0.04204032942652702	0.04172791540622711	0.041066452860832214	0.0409245528280735	0.040273673832416534	0.04040394723415375	0.04017847776412964	0.0394684374332428	0.03959733620285988	0.0398792065680027	0.04117048531770706	0.04171017184853554	0.041572265326976776	0.0405985452234745	0.03959161415696144	0.03912467136979103	0.04035263508558273	0.04171441122889519	0.04163592681288719	0.04094158485531807	0.03951960429549217	0.03928600996732712	0.04031912237405777	0.04190472513437271	0.040895842015743256	0.039725180715322495	0.04039885476231575	0.04085954278707504	0.0407809242606163	0.04009675979614258	0.03910296410322189	0.03914201259613037	0.039804987609386444	0.03983940929174423	0.040508367121219635	0.04118935763835907	0.04058566316962242	0.040850456804037094	0.04150962084531784	0.04095395654439926	0.04071459546685219	0.03940424695611	0.03876905143260956	0.03930668905377388
0.03	0.03909735754132271	0.04025045409798622	0.04139083996415138	0.0418882742524147	0.042819343507289886	0.043364815413951874	0.04209504649043083	0.041402027010917664	0.041349731385707855	0.04189286381006241	0.04299580305814743	0.04305754601955414	0.042021989822387695	0.04000464454293251	0.038685500621795654	0.03948596492409706	0.04035985469818115	0.04192030802369118	0.043384794145822525	0.04353533685207367	0.043586477637290955	0.043337054550647736	0.04238850995898247	0.04145536571741104	0.03999487683176994	0.038865067064762115	0.038676612079143524	0.039805978536605835	0.04122643917798996	0.04156821593642235	0.040507763624191284	0.04065451771020889	0.041535936295986176	0.0420260988175869	0.04229516535997391	0.04238016903400421	0.04121643677353859	0.03986843302845955	0.03979487344622612	0.04043823108077049	0.04131884500384331	0.04249671846628189	0.04405181482434273	0.04508073255419731	0.045128218829631805	0.043551161885261536	0.04191218689084053	0.0410170741379261	0.040588926523923874
0.07	0.040464743971824646	0.039629459381103516	0.04017254710197449	0.041448306292295456	0.04126396402716637	0.04014774039387703	0.03954636678099632	0.040487658232450485	0.04258767142891884	0.044567786157131195	0.04368330538272858	0.04235090687870979	0.04245981574058533	0.04136421158909798	0.04035294055938721	0.04087672010064125	0.04127941280603409	0.04147214815020561	0.042254965752363205	0.04332669451832771	0.0432557575404644	0.04242836311459541	0.04268193244934082	0.0431191548705101	0.043017588555812836	0.042198631912469864	0.04222998768091202	0.04372594133019447	0.04402985796332359	0.043525733053684235	0.04324794188141823	0.04185446351766586	0.04071088880300522	0.04076948016881943	0.039967071264982224	0.039785340428352356	0.04076258838176727	0.041682466864585876	0.04221706837415695	0.042348701506853104	0.04206152632832527	0.04166779667139053	0.04122619330883026	0.04130483418703079	0.04153142124414444	0.04198283702135086	0.042229779064655304	0.04103310778737068	0.03953474014997482
0.01	0.04042629525065422	0.03906159847974777	0.039954762905836105	0.0414588525891304	0.04076824709773064	0.03989944979548454	0.04041082039475441	0.04016350582242012	0.03998948633670807	0.040998443961143494	0.04089931771159172	0.04063647240400314	0.04105788469314575	0.041626520454883575	0.04184095561504364	0.04180746525526047	0.04138846695423126	0.040333542972803116	0.03918963298201561	0.03958132117986679	0.04129599779844284	0.04268965125083923	0.043168798089027405	0.042145416140556335	0.04132365435361862	0.04236404970288277	0.043971456587314606	0.04423072934150696	0.042481206357479095	0.04117982089519501	0.040163494646549225	0.03984689339995384	0.041276995092630386	0.0418216809630394	0.04142424464225769	0.04112626239657402	0.04093148559331894	0.04023202508687973	0.039528749883174896	0.03951672464609146	0.03887230157852173	0.03871367126703262	0.04045157879590988	0.04204605519771576	0.041855573654174805	0.04050300270318985	0.03959260508418083	0.04055822640657425	0.04149138554930687
0.09	0.023465881124138832	0.024114590138196945	0.024665120989084244	0.024128027260303497	0.022758428007364273	0.021589327603578568	0.02090391144156456	0.02099686861038208	0.02231978252530098	0.022063111886382103	0.022185564041137695	0.02267862856388092	0.02219379134476185	0.021747611463069916	0.020859871059656143	0.01954229176044464	0.019991207867860794	0.02071714960038662	0.02103022113442421	0.02078077383339405	0.02117450349032879	0.021360203623771667	0.02082625962793827	0.02095181867480278	0.020840488374233246	0.021099552512168884	0.021391980350017548	0.0204680897295475	0.02041471190750599	0.0205870158970356	0.020124591886997223	0.019277870655059814	0.019203314557671547	0.019690580666065216	0.020262083038687706	0.020649870857596397	0.020553618669509888	0.020615316927433014	0.020608840510249138	0.020018426701426506	0.01880042441189289	0.018938057124614716	0.01817997731268406	0.0195983424782753	0.021406907588243484	0.022189419716596603	0.021724749356508255	0.021437406539916992	0.021511666476726532
0.1	0.022479107603430748	0.02226690575480461	0.020709743723273277	0.01898886077105999	0.01912497729063034	0.020159540697932243	0.021359458565711975	0.021788444370031357	0.020366121083498	0.019269229844212532	0.02071470022201538	0.022900095209479332	0.023921474814414978	0.02348000928759575	0.023293759673833847	0.023010341450572014	0.021919813007116318	0.02107621729373932	0.02078022062778473	0.020567812025547028	0.01979314535856247	0.01908842846751213	0.019290463998913765	0.01891186647117138	0.017914382740855217	0.017384951934218407	0.018112145364284515	0.01912369392812252	0.019552620127797127	0.0195864699780941	0.019306866452097893	0.019732944667339325	0.020831691101193428	0.021320544183254242	0.02160673588514328	0.021597348153591156	0.02096240408718586	0.020269664004445076	0.020140420645475388	0.02000567689538002	0.019618524238467216	0.018655473366379738	0.017864452674984932	0.01829187013208866	0.01901981234550476	0.01898633874952793	0.018839914351701736	0.019326861947774887	0.019961073994636536
0.02	0.05465250462293625	0.05535459518432617	0.055620819330215454	0.055188603699207306	0.05500943213701248	0.055094923824071884	0.05559060722589493	0.05603484436869621	0.05548059940338135	0.05525532737374306	0.05570312589406967	0.05533497408032417	0.05474511533975601	0.0546330027282238	0.054599348455667496	0.05580899119377136	0.05558697134256363	0.05028948187828064	0.050263144075870514	0.05391664057970047	0.05466603487730026	0.05433288589119911	0.055492132902145386	0.05632195994257927	0.055678591132164	0.05575333163142204	0.05636022612452507	0.056995585560798645	0.0566755086183548	0.055306803435087204	0.05522986501455307	0.055865682661533356	0.05636296048760414	0.05651764199137688	0.055950820446014404	0.05475759133696556	0.05460343509912491	0.054925329983234406	0.05500223487615585	0.055545978248119354	0.05548267066478729	0.055278878659009933	0.056611232459545135	0.05762810632586479	0.05855898559093475	0.059092409908771515	0.05831900238990784	0.05808001384139061	0.057040609419345856
0.14	0.06039569526910782	0.060872696340084076	0.06121022626757622	0.0609825998544693	0.06008043885231018	0.059750672429800034	0.06023125723004341	0.060005027800798416	0.05881413072347641	0.05565422773361206	0.05366358906030655	0.057482387870550156	0.0596139058470726	0.05982445180416107	0.05972468852996826	0.05990404635667801	0.05995450168848038	0.05936303734779358	0.058420613408088684	0.05825158208608627	0.05877162516117096	0.05856488645076752	0.0573728084564209	0.057090383023023605	0.05780693143606186	0.05938168615102768	0.06009453535079956	0.06014112010598183	0.05979768931865692	0.058778200298547745	0.058240775018930435	0.05839300528168678	0.05834631621837616	0.05876697599887848	0.05930285528302193	0.059750307351350784	0.05995182693004608	0.05956048145890236	0.05934261530637741	0.05883049964904785	0.0579754039645195	0.05784791335463524	0.05733026564121246	0.05705389007925987	0.0580676831305027	0.05868854001164436	0.05853685364127159	0.058812253177165985	0.057839229702949524
0.2	0.05926131084561348	0.05873480439186096	0.057702720165252686	0.05705489218235016	0.05833849310874939	0.0592619851231575	0.05951731279492378	0.06066913157701492	0.06048569828271866	0.06030600145459175	0.06096910312771797	0.06177527830004692	0.061859894543886185	0.06121757626533508	0.06155134737491608	0.06158033013343811	0.06016083434224129	0.05910777673125267	0.05940074846148491	0.05998014286160469	0.060579925775527954	0.05982702225446701	0.058840565383434296	0.05856987088918686	0.05958618223667145	0.06287222355604172	0.06462488323450089	0.06450282782316208	0.06307080388069153	0.060835786163806915	0.05967515707015991	0.05947450175881386	0.059594523161649704	0.060441140085458755	0.06113014742732048	0.06057309731841087	0.05960172414779663	0.05979231372475624	0.06042751669883728	0.06008503958582878	0.05886302515864372	0.05840630829334259	0.05864383652806282	0.058622583746910095	0.05806362256407738	0.05838312953710556	0.05935259908437729	0.05912739783525467	0.05843143165111542
0.1	0.059764329344034195	0.059595804661512375	0.058316443115472794	0.056907400488853455	0.056509729474782944	0.05663512274622917	0.05666181445121765	0.056407380849123	0.05679863691329956	0.05852053314447403	0.05905210226774216	0.05809939280152321	0.05949227139353752	0.05771647393703461	0.055873554199934006	0.057877421379089355	0.05977126955986023	0.058828480541706085	0.05640667304396629	0.05164109915494919	0.04625270515680313	0.049242664128541946	0.051434338092803955	0.05274040997028351	0.05364189296960831	0.055382076650857925	0.05380158871412277	0.05255753919482231	0.052460916340351105	0.0524425283074379	0.05246405303478241	0.054461777210235596	0.05569729208946228	0.056412771344184875	0.058156877756118774	0.05797109007835388	0.056658245623111725	0.05693703144788742	0.05829141288995743	0.059375014156103134	0.059893012046813965	0.06044799089431763	0.061044324189424515	0.06101902201771736	0.06022604554891586	0.05865747854113579	0.05764278024435043	0.05684497207403183	0.057218316942453384
0.04	0.06460621953010559	0.06607238948345184	0.06729939579963684	0.06783197820186615	0.06777603924274445	0.06773440539836884	0.06747923791408539	0.06717288494110107	0.06784436106681824	0.06817425787448883	0.06738153100013733	0.06668438017368317	0.06605026125907898	0.06542113423347473	0.0639970675110817	0.06329568475484848	0.0639188289642334	0.06422731280326843	0.06430075317621231	0.06407760083675385	0.06339693069458008	0.06525010615587234	0.06612890958786011	0.066921167075634	0.06677664816379547	0.06731806695461273	0.06860686838626862	0.06898534297943115	0.06757107377052307	0.06663128733634949	0.0665053278207779	0.06628017127513885	0.0653403028845787	0.06319912523031235	0.06416764110326767	0.06695302575826645	0.0676526129245758	0.06795923411846161	0.06778094172477722	0.06722013652324677	0.0666653960943222	0.06702810525894165	0.06707513332366943	0.0662122368812561	0.067286416888237	0.06851901859045029	0.06982970237731934	0.06988938897848129	0.06944207102060318
0.01	0.0646309107542038	0.06374472379684448	0.06368441879749298	0.0638505145907402	0.06405521184206009	0.0642172172665596	0.06294819712638855	0.06229157745838165	0.06351511180400848	0.06468582898378372	0.06437834352254868	0.0645354613661766	0.06505288928747177	0.06642020493745804	0.06673591583967209	0.06551861017942429	0.06351516395807266	0.06309888511896133	0.06399080902338028	0.06511376798152924	0.06575082242488861	0.06607866287231445	0.06620045006275177	0.06534814089536667	0.06575041264295578	0.06656953692436218	0.06627217680215836	0.06609993427991867	0.06604097783565521	0.06501705199480057	0.06367354840040207	0.06376656144857407	0.06397487223148346	0.06292592734098434	0.062382739037275314	0.0635056421160698	0.06436555087566376	0.06488953530788422	0.06523023545742035	0.06577259302139282	0.06467008590698242	0.06131671741604805	0.06188187375664711	0.06406216323375702	0.06386483460664749	0.0635821670293808	0.06415635347366333	0.06601470708847046	0.0672442838549614
0.03	0.057573165744543076	0.05830240249633789	0.05915987491607666	0.06010540947318077	0.05999457836151123	0.05916661396622658	0.05909891054034233	0.059665828943252563	0.05880967155098915	0.057661641389131546	0.05736144632101059	0.05667944252490997	0.056331973522901535	0.057049643248319626	0.058924734592437744	0.059670574963092804	0.05824803560972214	0.05681607127189636	0.05720299482345581	0.05818099156022072	0.058337658643722534	0.05826185643672943	0.05722310021519661	0.056353580206632614	0.05686864256858826	0.05702245235443115	0.05698443576693535	0.05761406198143959	0.05865367129445076	0.05941779166460037	0.059309158474206924	0.05858837068080902	0.059645358473062515	0.061018336564302444	0.06075713783502579	0.05978639796376228	0.059147849678993225	0.05935791879892349	0.06006908789277077	0.059865303337574005	0.05907781794667244	0.05935467407107353	0.05975140631198883	0.05994588881731033	0.06079568713903427	0.060806844383478165	0.059450119733810425	0.056821927428245544	0.05582191050052643
0.28	0.05675436183810234	0.057363688945770264	0.05760892480611801	0.05688585713505745	0.055913813412189484	0.05467231944203377	0.054081954061985016	0.05485531687736511	0.05581371486186981	0.0562281608581543	0.05639128386974335	0.05656442791223526	0.05685042589902878	0.05684801936149597	0.05595262348651886	0.05618274584412575	0.056622426956892014	0.05650950223207474	0.055323854088783264	0.053587548434734344	0.052896950393915176	0.05348621681332588	0.05423116683959961	0.05474333092570305	0.05551452189683914	0.05545390024781227	0.055193156003952026	0.05617262423038483	0.056718576699495316	0.056769371032714844	0.05655679851770401	0.05621696263551712	0.0561981201171875	0.0552816241979599	0.05562844127416611	0.056189484894275665	0.05580376461148262	0.05549467355012894	0.05639667436480522	0.056156884878873825	0.05492447316646576	0.055170848965644836	0.054577529430389404	0.0541905052959919	0.05458568409085274	0.05512356385588646	0.0549020990729332	0.054769791662693024	0.05550441890954971
0.36	0.05680222809314728	0.05830419063568115	0.05884566903114319	0.058429911732673645	0.0589355006814003	0.05952311307191849	0.05897916108369827	0.058577507734298706	0.057468730956315994	0.056556086987257004	0.056791674345731735	0.05780353769659996	0.05833631753921509	0.05779266357421875	0.057641491293907166	0.05910203605890274	0.059385329484939575	0.05814545601606369	0.05686809867620468	0.05637413263320923	0.056221455335617065	0.056171104311943054	0.05577660724520683	0.054435111582279205	0.05473734438419342	0.057140618562698364	0.057958267629146576	0.057938117533922195	0.05709267035126686	0.05486947298049927	0.054288093000650406	0.05524693801999092	0.055671337991952896	0.05548039823770523	0.05355306714773178	0.04980482906103134	0.051910195499658585	0.05475009232759476	0.056132975965738297	0.05668133869767189	0.056309279054403305	0.05567910894751549	0.05607670545578003	0.05631379783153534	0.05719003081321716	0.057563699781894684	0.05710412934422493	0.0570528507232666	0.057237230241298676
0.06	0.05363505333662033	0.052902452647686005	0.05314716696739197	0.05468069761991501	0.056122370064258575	0.056301847100257874	0.055174365639686584	0.05348757654428482	0.053528472781181335	0.05449604243040085	0.055121250450611115	0.05566108599305153	0.055617161095142365	0.055591173470020294	0.05562165752053261	0.055441390722990036	0.05513449385762215	0.05487380176782608	0.05451835319399834	0.05438768491148949	0.0555521696805954	0.05637026205658913	0.055420320481061935	0.054505355656147	0.05454396456480026	0.05524589121341705	0.056381672620773315	0.057963594794273376	0.058345988392829895	0.05729490891098976	0.056309815496206284	0.05618037283420563	0.05588311702013016	0.05469205975532532	0.05369668826460838	0.053900301456451416	0.05442597717046738	0.05488264933228493	0.05434233695268631	0.05448699742555618	0.05555622652173042	0.056056007742881775	0.05624151974916458	0.056018952280282974	0.055041808634996414	0.05487867444753647	0.054731205105781555	0.053999342024326324	0.05375881493091583
0.04	0.04912830889225006	0.048982057720422745	0.04738464951515198	0.04653269052505493	0.047626394778490067	0.04902242124080658	0.04962246119976044	0.050336744636297226	0.0507754310965538	0.0506712906062603	0.05030331015586853	0.04939272254705429	0.04865233600139618	0.04825728386640549	0.04823312163352966	0.047697920352220535	0.04712846875190735	0.04700630530714989	0.04762163385748863	0.04836606606841087	0.0488319955766201	0.049190960824489594	0.049835752695798874	0.050012581050395966	0.04923512786626816	0.048349250108003616	0.04713687673211098	0.046410609036684036	0.04691086709499359	0.0468323677778244	0.04604009538888931	0.0462934747338295	0.04642385244369507	0.04625480994582176	0.04756089299917221	0.04801821708679199	0.04542084410786629	0.04204003885388374	0.04634534567594528	0.048547618091106415	0.04816976562142372	0.048608627170324326	0.04991726577281952	0.05011279881000519	0.049402475357055664	0.049362000077962875	0.049661122262477875	0.04924190416932106	0.048034410923719406
0.03	0.046924374997615814	0.04678364843130112	0.0468946173787117	0.04674737527966499	0.046009451150894165	0.045374177396297455	0.045733556151390076	0.04657421633601189	0.04704294726252556	0.046660203486680984	0.046410176903009415	0.04692261293530464	0.04789083078503609	0.04786001890897751	0.047756657004356384	0.04878142476081848	0.04972259700298309	0.0507679246366024	0.050442129373550415	0.05009310320019722	0.04973841458559036	0.04799696058034897	0.04658513516187668	0.046969879418611526	0.04791737720370293	0.04715735465288162	0.04616764187812805	0.04623410478234291	0.045981794595718384	0.045512862503528595	0.04673873633146286	0.04805537685751915	0.04777846485376358	0.04790489003062248	0.047682393342256546	0.0471135750412941	0.046619053930044174	0.046642206609249115	0.04696531593799591	0.04729669913649559	0.046933360397815704	0.046175871044397354	0.04600706323981285	0.046819742769002914	0.04738258942961693	0.047685153782367706	0.04883328825235367	0.04857856035232544	0.0477435477077961
0.36	0.04270868003368378	0.042850323021411896	0.04329631105065346	0.0441364087164402	0.04417360946536064	0.04412524029612541	0.043652962893247604	0.04294862598180771	0.04200630635023117	0.042395416647195816	0.04343954473733902	0.043099842965602875	0.04353069141507149	0.04346895217895508	0.04256947711110115	0.04227951914072037	0.043447814881801605	0.045635469257831573	0.04609828442335129	0.044850025326013565	0.04341050982475281	0.043043844401836395	0.04337487369775772	0.04375487193465233	0.043286025524139404	0.04221512749791145	0.04095286503434181	0.04078085720539093	0.04223595932126045	0.04240242764353752	0.041301146149635315	0.041186925023794174	0.042171843349933624	0.04358809441328049	0.04422951489686966	0.04392126202583313	0.044207699596881866	0.04477027803659439	0.04434729367494583	0.04257150739431381	0.04091816395521164	0.041359852999448776	0.04228583350777626	0.04183235764503479	0.0412810817360878	0.0415695384144783	0.04257960990071297	0.04344690963625908	0.04346711188554764
0.2	0.039882637560367584	0.03835124894976616	0.0369652658700943	0.036439187824726105	0.03691096976399422	0.03617168217897415	0.03522772714495659	0.03520216420292854	0.03520492836833	0.0358157642185688	0.036785099655389786	0.03643524646759033	0.03702576458454132	0.03850141167640686	0.03818804770708084	0.03730761632323265	0.036916278302669525	0.03651415929198265	0.03692752495408058	0.03778514638543129	0.0383269377052784	0.03972197324037552	0.0403209812939167	0.03948955237865448	0.03844146430492401	0.03880126401782036	0.03981950879096985	0.039670679718256	0.03770361468195915	0.03599793091416359	0.03610377758741379	0.03717188537120819	0.03683353215456009	0.03548256307840347	0.0353998988866806	0.03649532049894333	0.03623708337545395	0.03605189174413681	0.03583553805947304	0.035581741482019424	0.03656769171357155	0.03742079436779022	0.03818823769688606	0.039568766951560974	0.04087778553366661	0.041220083832740784	0.04143476486206055	0.0413982979953289	0.041765354573726654
0.18	0.04668746888637543	0.04734406992793083	0.0475914292037487	0.04792211949825287	0.04793490469455719	0.046863336116075516	0.04499698057770729	0.04443792626261711	0.04494139924645424	0.045280635356903076	0.04488598555326462	0.044624701142311096	0.04460839554667473	0.04481928423047066	0.04526514187455177	0.04577762633562088	0.04634935408830643	0.04655350744724274	0.04632028192281723	0.045993417501449585	0.045967645943164825	0.04649563506245613	0.04641228914260864	0.046089936047792435	0.046220820397138596	0.04623986780643463	0.04604380577802658	0.0458802729845047	0.04718317463994026	0.04807882755994797	0.04768117517232895	0.04600813239812851	0.04473648592829704	0.04402419924736023	0.04247138276696205	0.0417548343539238	0.04295818507671356	0.04489310085773468	0.04606515169143677	0.04611016809940338	0.04573095589876175	0.04563387483358383	0.04560769349336624	0.04508822783827782	0.04492393508553505	0.045862749218940735	0.04638710990548134	0.0461839996278286	0.04560966417193413
0.02	0.043137118220329285	0.04273669794201851	0.042934782803058624	0.043015435338020325	0.042469948530197144	0.04161358252167702	0.04105987027287483	0.040924105793237686	0.040481723845005035	0.04004273936152458	0.03964745253324509	0.0400703102350235	0.0411728173494339	0.04167327284812927	0.04124027490615845	0.041583895683288574	0.042505551129579544	0.04224901646375656	0.041710853576660156	0.04225786030292511	0.04295599088072777	0.0422714464366436	0.041351888328790665	0.04083309322595596	0.04044895991683006	0.04067125916481018	0.04124804586172104	0.041891150176525116	0.04113676771521568	0.040781620889902115	0.04152068495750427	0.042235102504491806	0.04119288548827171	0.03975415229797363	0.03958960622549057	0.04011915624141693	0.040611498057842255	0.04087567701935768	0.041124746203422546	0.04117646813392639	0.040704116225242615	0.03976502642035484	0.03933005407452583	0.03991151973605156	0.04023231938481331	0.039789117872714996	0.03991960734128952	0.040102049708366394	0.03961280733346939
0.12	0.03423786535859108	0.033896371722221375	0.03450659662485123	0.034715648740530014	0.03403422608971596	0.03388192504644394	0.03328967094421387	0.03203551843762398	0.03202318400144577	0.03311814367771149	0.03336665779352188	0.03294438123703003	0.0323529951274395	0.03144623711705208	0.03132644668221474	0.03229815885424614	0.033265989273786545	0.03400576114654541	0.03565477579832077	0.03748927637934685	0.03762491047382355	0.036205656826496124	0.03467395156621933	0.03418377786874771	0.03555823117494583	0.03562214970588684	0.035048313438892365	0.03538290038704872	0.0346481129527092	0.03314313292503357	0.03182795271277428	0.032278873026371	0.03385554626584053	0.03398865461349487	0.033732108771800995	0.03458312526345253	0.03509777411818504	0.03497627377510071	0.034942854195833206	0.03484494984149933	0.03395073115825653	0.03319694101810455	0.033261414617300034	0.03401031345129013	0.03447539731860161	0.0343954972922802	0.033977411687374115	0.03348745405673981	0.03374546021223068
0.14	0.03288621827960014	0.03237847983837128	0.03251504898071289	0.032687243074178696	0.03348056972026825	0.033863674849271774	0.03356684744358063	0.03370950371026993	0.034491635859012604	0.03470493480563164	0.033847905695438385	0.03316730260848999	0.033289384096860886	0.03353703394532204	0.03341647982597351	0.03344077989459038	0.033473901450634	0.033161863684654236	0.03259553760290146	0.03205613046884537	0.032280806452035904	0.03307875618338585	0.033228110522031784	0.03240804374217987	0.03131736069917679	0.03151683509349823	0.03237498551607132	0.0312926284968853	0.03185037896037102	0.03332402557134628	0.03242528438568115	0.031929001212120056	0.03222198411822319	0.032122839242219925	0.03202047944068909	0.03179236873984337	0.03151325508952141	0.03164156898856163	0.03156448155641556	0.031018776819109917	0.03102804906666279	0.030953768640756607	0.03118191473186016	0.03258822113275528	0.0336596816778183	0.03360816836357117	0.03301620855927467	0.03197312355041504	0.030737854540348053
0.07	0.02951650321483612	0.029623543843626976	0.030268577858805656	0.030583469197154045	0.029570085927844048	0.029492059722542763	0.029906148090958595	0.02977326512336731	0.030358660966157913	0.030538808554410934	0.03025425598025322	0.030216220766305923	0.030294807627797127	0.029845617711544037	0.029701899737119675	0.02897302620112896	0.02775472402572632	0.026848815381526947	0.026307906955480576	0.026502765715122223	0.02779877744615078	0.029193373396992683	0.029597356915473938	0.029348187148571014	0.02915991097688675	0.029410842806100845	0.02997296117246151	0.029863202944397926	0.02986699342727661	0.02928897738456726	0.029085330665111542	0.029566209763288498	0.02998197264969349	0.030309146270155907	0.030586738139390945	0.03003840148448944	0.02897215262055397	0.028988752514123917	0.02942686155438423	0.029941460117697716	0.029979785904288292	0.03059030883014202	0.0316762700676918	0.03152889385819435	0.030217550694942474	0.029254483059048653	0.029096562415361404	0.02976951189339161	0.030388595536351204
0.12	0.030486559495329857	0.02982238121330738	0.029452675953507423	0.030137786641716957	0.03007281944155693	0.029598437249660492	0.029349520802497864	0.029078980907797813	0.02955465018749237	0.02971988543868065	0.029084380716085434	0.02827458269894123	0.02823234349489212	0.029137330129742622	0.028597218915820122	0.028146348893642426	0.027594832703471184	0.027827048674225807	0.028721580281853676	0.029441362246870995	0.028915220871567726	0.028339803218841553	0.028398092836141586	0.028669312596321106	0.029208457097411156	0.029870126396417618	0.029930632561445236	0.029496800154447556	0.028461288660764694	0.028575388714671135	0.02901516482234001	0.028046099469065666	0.02702694945037365	0.027160361409187317	0.027500813826918602	0.02784530073404312	0.02795110084116459	0.027958353981375694	0.028285294771194458	0.028334394097328186	0.027777070179581642	0.027534419670701027	0.02679237350821495	0.027486596256494522	0.029423300176858902	0.03068329021334648	0.03015482798218727	0.02975448966026306	0.029716327786445618
0.09	0.025519447401165962	0.025898711755871773	0.026438334956765175	0.02648288384079933	0.025317315012216568	0.024679871276021004	0.025384360924363136	0.026361089199781418	0.026443440467119217	0.02586398646235466	0.025176137685775757	0.02521512657403946	0.02568688616156578	0.026941785588860512	0.02831261046230793	0.028375016525387764	0.027154775336384773	0.025911487638950348	0.02533194050192833	0.02494734339416027	0.024977410212159157	0.02554088830947876	0.026042358949780464	0.026334231719374657	0.02656208723783493	0.026570582762360573	0.026882227510213852	0.02716716378927231	0.027210164815187454	0.0267476923763752	0.026240112259984016	0.026180218905210495	0.026549972593784332	0.02609841525554657	0.025377489626407623	0.025703901425004005	0.026267945766448975	0.026666173711419106	0.026820525527000427	0.027395550161600113	0.027535347267985344	0.02690202184021473	0.02655937522649765	0.026333462446928024	0.025951670482754707	0.02631320245563984	0.02704237401485443	0.027513932436704636	0.028248507529497147
0.09	0.0238179974257946	0.024652842432260513	0.025354737415909767	0.02446174994111061	0.023372378200292587	0.023812664672732353	0.024000536650419235	0.023253008723258972	0.02365884929895401	0.024189747869968414	0.02396470680832863	0.023650022223591805	0.023702291771769524	0.02443285658955574	0.024777941405773163	0.023012258112430573	0.022074412554502487	0.023597000166773796	0.024628227576613426	0.023565903306007385	0.0225779190659523	0.023736439645290375	0.024077389389276505	0.023204928264021873	0.023582279682159424	0.024806829169392586	0.024275830015540123	0.023173775523900986	0.02316594123840332	0.023900846019387245	0.02448398806154728	0.024478847160935402	0.024923812597990036	0.02458934672176838	0.02243817411363125	0.024589814245700836	0.025468949228525162	0.024656761437654495	0.024159878492355347	0.02415022812783718	0.02439115196466446	0.024509456008672714	0.02472870983183384	0.02519216202199459	0.024879081174731255	0.02431323379278183	0.024502120912075043	0.024881519377231598	0.024923328310251236
0.05	0.022588875144720078	0.023281866684556007	0.023195600137114525	0.02197369746863842	0.021522637456655502	0.022341787815093994	0.022678812965750694	0.022715557366609573	0.022882256656885147	0.023873036727309227	0.024812590330839157	0.025299375876784325	0.025602908805012703	0.025570403784513474	0.025836192071437836	0.025678515434265137	0.023708267137408257	0.021539049223065376	0.02181004360318184	0.022259490564465523	0.02219453454017639	0.023202572017908096	0.023387912660837173	0.024024393409490585	0.024494338780641556	0.02358047105371952	0.022544417530298233	0.021988224238157272	0.021548530086874962	0.021748723462224007	0.02325989492237568	0.025411853566765785	0.026985537260770798	0.02618122287094593	0.024063674733042717	0.02405993640422821	0.02494191937148571	0.024988405406475067	0.025327539071440697	0.025049500167369843	0.023929202929139137	0.02362114004790783	0.02403872273862362	0.02461463026702404	0.0249390359967947	0.024727795273065567	0.024819254875183105	0.025081153959035873	0.024669751524925232
0.05	0.03152507543563843	0.031210826709866524	0.029815901070833206	0.029639914631843567	0.02952621504664421	0.030217405408620834	0.030693115666508675	0.031025495380163193	0.031236346811056137	0.031053677201271057	0.0302431620657444	0.03118690475821495	0.03030736744403839	0.02843504212796688	0.02954806014895439	0.030386192724108696	0.030444806441664696	0.030467921867966652	0.029911544173955917	0.029527489095926285	0.029780810698866844	0.03003026358783245	0.030440371483564377	0.03121158853173256	0.03184391185641289	0.03204036504030228	0.03122306615114212	0.03049992397427559	0.02945905737578869	0.02945752814412117	0.030708547681570053	0.031557630747556686	0.03133685141801834	0.03001033514738083	0.0297352597117424	0.030159354209899902	0.029960190877318382	0.030315516516566277	0.029700862243771553	0.029519954696297646	0.03008767031133175	0.029786471277475357	0.03074868768453598	0.030692173168063164	0.030294882133603096	0.030536161735653877	0.03089223802089691	0.031372398138046265	0.03167485445737839
0.01	0.02149304188787937	0.021376462653279305	0.020790670067071915	0.02045542374253273	0.020476430654525757	0.019925134256482124	0.01957927830517292	0.019088078290224075	0.01936487853527069	0.01969488523900509	0.01994752511382103	0.019573353230953217	0.019454119727015495	0.01970120333135128	0.020324379205703735	0.020199378952383995	0.019713545218110085	0.020011190325021744	0.01915169321000576	0.017288992181420326	0.01600450649857521	0.01837008073925972	0.019596893340349197	0.01928422600030899	0.019556883722543716	0.020121457055211067	0.020747482776641846	0.02117661014199257	0.020656947046518326	0.019953593611717224	0.019714828580617905	0.020423710346221924	0.02098802663385868	0.021669773384928703	0.021802401170134544	0.022144034504890442	0.02357531152665615	0.024108266457915306	0.02404322661459446	0.023527124896645546	0.022965507581830025	0.023458857089281082	0.023123957216739655	0.022521015256643295	0.022177962586283684	0.022276969626545906	0.022357847541570663	0.02216704934835434	0.022330181673169136
0.02	0.05342375487089157	0.05393284931778908	0.05642795190215111	0.05861189588904381	0.05994516983628273	0.05973745882511139	0.06009383127093315	0.06045965105295181	0.05985325574874878	0.06003403663635254	0.06052384153008461	0.06058185175061226	0.060809481889009476	0.06041129678487778	0.06071482226252556	0.0617084875702858	0.06240713596343994	0.06352603435516357	0.06368233263492584	0.0595276765525341	0.055593669414520264	0.0450231097638607	0.05476130545139313	0.05851559340953827	0.05602193623781204	0.04968326538801193	0.05006975308060646	0.05368257686495781	0.06122758239507675	0.06419213116168976	0.06435690820217133	0.06511785089969635	0.06667358428239822	0.0675974115729332	0.06715015321969986	0.0656135082244873	0.06523379683494568	0.06633444875478745	0.06595941632986069	0.06477464735507965	0.06488628685474396	0.06625068187713623	0.06776417791843414	0.06809819489717484	0.0674813762307167	0.06681209802627563	0.06516564637422562	0.05928334593772888	0.05692296102643013
0.04	0.055785104632377625	0.0673971101641655	0.06732393056154251	0.06372245401144028	0.06860262155532837	0.07290667295455933	0.07167395949363708	0.06548691540956497	0.056251101195812225	0.048458926379680634	0.05416540056467056	0.051046013832092285	0.042956430464982986	0.03555014729499817	0.03337141126394272	0.03461577370762825	0.040968842804431915	0.04519464820623398	0.05125163495540619	0.06087480112910271	0.06206803396344185	0.061112482100725174	0.0650191381573677	0.06913889944553375	0.07074271142482758	0.07107696682214737	0.07110050320625305	0.0716443657875061	0.07209621369838715	0.07237017899751663	0.07291711121797562	0.07355279475450516	0.07292412966489792	0.07204502820968628	0.07217369973659515	0.07256241142749786	0.07410335540771484	0.07490593194961548	0.0707029402256012	0.06507058441638947	0.06705890595912933	0.07115528732538223	0.07277312874794006	0.07291930168867111	0.07263617217540741	0.07280886918306351	0.07382847368717194	0.0746883675456047	0.0751020535826683
0.03	0.08041136711835861	0.08183008432388306	0.07967403531074524	0.07882986217737198	0.07818002998828888	0.078537218272686	0.07844868302345276	0.07730518281459808	0.07439899444580078	0.07092370092868805	0.07140606641769409	0.07178248465061188	0.07161545008420944	0.07386880367994308	0.07700177282094955	0.07909480482339859	0.08038618415594101	0.07929260283708572	0.07840397953987122	0.0772090032696724	0.07100413739681244	0.06563477963209152	0.07278043031692505	0.07918017357587814	0.08079775422811508	0.08118051290512085	0.08065414428710938	0.07916627079248428	0.0775441825389862	0.07747630774974823	0.07785843312740326	0.0782390832901001	0.07849213480949402	0.07965724915266037	0.07806384563446045	0.07744023203849792	0.07646693289279938	0.07693658024072647	0.07546261698007584	0.07479221373796463	0.07603953778743744	0.07226254045963287	0.07181894034147263	0.07438649982213974	0.07703709602355957	0.07840290665626526	0.07720516622066498	0.06753361970186234	0.0681653767824173
0.12	0.09332973510026932	0.09354839473962784	0.09394670277833939	0.09234603494405746	0.08372373133897781	0.07608041912317276	0.0842382162809372	0.09090746194124222	0.09276198595762253	0.09219390898942947	0.09205824881792068	0.09202215075492859	0.0921022891998291	0.09119799733161926	0.09147609025239944	0.09278867393732071	0.09328609704971313	0.09246522188186646	0.09198996424674988	0.09224256873130798	0.09221462905406952	0.08961237967014313	0.08804652094841003	0.09021779894828796	0.09321901947259903	0.09431413561105728	0.093093141913414	0.09155416488647461	0.09068737179040909	0.0887192115187645	0.0793863832950592	0.07125447690486908	0.07766310125589371	0.08583369106054306	0.08948846161365509	0.09149797260761261	0.09316498041152954	0.09393353015184402	0.09304016828536987	0.09219744801521301	0.09194323420524597	0.09236666560173035	0.09320962429046631	0.09289553761482239	0.09265802800655365	0.09298540651798248	0.09430547803640366	0.09366584569215775	0.08425502479076385
0.04	0.09851080179214478	0.10068853199481964	0.10146030783653259	0.10075560212135315	0.10030178725719452	0.10125673562288284	0.10312593728303909	0.10397674888372421	0.10263939201831818	0.10096968710422516	0.10079143941402435	0.10061080008745193	0.1004132628440857	0.10065309703350067	0.10073082149028778	0.1004059687256813	0.09911443293094635	0.09199069440364838	0.08583912998437881	0.08881323784589767	0.09502110630273819	0.0982881709933281	0.09788288921117783	0.09643366932868958	0.09689364582300186	0.09717727452516556	0.09711287170648575	0.09794734418392181	0.09840109199285507	0.09818187355995178	0.09752286970615387	0.09750054776668549	0.09779822826385498	0.09745177626609802	0.0953984409570694	0.08836302161216736	0.08269631862640381	0.08876379579305649	0.0928443968296051	0.0969102680683136	0.09798800945281982	0.09653874486684799	0.09428971260786057	0.09542890638113022	0.09596475958824158	0.09653990715742111	0.09812967479228973	0.09894055128097534	0.09930172562599182
0.07	0.10038556158542633	0.10193359106779099	0.10281169414520264	0.10252635180950165	0.0944763720035553	0.07239238917827606	0.07213106751441956	0.07658129185438156	0.0861302837729454	0.08589194715023041	0.08525535464286804	0.08891430497169495	0.0936671793460846	0.09718553721904755	0.09866085648536682	0.10163704305887222	0.10243619233369827	0.1009201779961586	0.0993359237909317	0.09843731671571732	0.09814062714576721	0.09774523228406906	0.09711173176765442	0.09777593612670898	0.09833825379610062	0.09898166358470917	0.10005407780408859	0.10028768330812454	0.10051605105400085	0.09932027757167816	0.09403812885284424	0.08861254155635834	0.08807127922773361	0.09063306450843811	0.0925455242395401	0.096565380692482	0.09886996448040009	0.09781304001808167	0.0979553833603859	0.09868417680263519	0.09900431334972382	0.0986102819442749	0.09773009270429611	0.0976066142320633	0.09794142097234726	0.09870792180299759	0.09880857914686203	0.09845974296331406	0.09852370619773865
0.14	0.10079263150691986	0.09818289428949356	0.09670429676771164	0.0971919596195221	0.09779582917690277	0.09817920625209808	0.09865403920412064	0.09853292256593704	0.09787579625844955	0.09694238007068634	0.09746626764535904	0.09847255051136017	0.09940017759799957	0.09961500018835068	0.09906423091888428	0.09728378802537918	0.09543982893228531	0.09589419513940811	0.0977148711681366	0.09890054911375046	0.09865839779376984	0.09781842678785324	0.09773612022399902	0.09863471984863281	0.09812819957733154	0.09700023382902145	0.09690907597541809	0.09767751395702362	0.09760844707489014	0.09162118285894394	0.08921842277050018	0.09440964460372925	0.09587612748146057	0.09812569618225098	0.0991138145327568	0.099273681640625	0.09810377657413483	0.0948655754327774	0.09429758787155151	0.09672676771879196	0.09652024507522583	0.095062755048275	0.09650713205337524	0.09658864140510559	0.09608836472034454	0.0965922474861145	0.09771771728992462	0.09775564819574356	0.09772395342588425
0.28	0.10098300874233246	0.09779124706983566	0.09478137642145157	0.09254694730043411	0.08821435272693634	0.0922199934720993	0.097660131752491	0.0990072637796402	0.10137897729873657	0.10110978782176971	0.10063199698925018	0.10112922638654709	0.10185716301202774	0.10247959196567535	0.1028594970703125	0.10215471684932709	0.10071232914924622	0.09999474883079529	0.0980011373758316	0.08884620666503906	0.08953212201595306	0.09487448632717133	0.09639592468738556	0.09922970831394196	0.10028421878814697	0.09857750684022903	0.0954856425523758	0.09560602903366089	0.09712530672550201	0.09827516227960587	0.09784750640392303	0.09625649452209473	0.09465581923723221	0.0937872976064682	0.0938241258263588	0.09417994320392609	0.09399956464767456	0.09359070658683777	0.09496238827705383	0.09531575441360474	0.08892390131950378	0.08993053436279297	0.09592278301715851	0.09971049427986145	0.09901824593544006	0.09740001708269119	0.09813251346349716	0.09955716878175735	0.09955553710460663
0.18	0.08345959335565567	0.08525290340185165	0.08568141609430313	0.08613184094429016	0.08539558202028275	0.08463049679994583	0.08454538881778717	0.08536636084318161	0.0876091867685318	0.08930928260087967	0.08722855150699615	0.08478151261806488	0.085495226085186	0.0862472653388977	0.08623625338077545	0.08663836121559143	0.08703745901584625	0.08712586015462875	0.08635063469409943	0.08545985817909241	0.08534783124923706	0.08543962240219116	0.08769340068101883	0.08722968399524689	0.08519527316093445	0.08351679891347885	0.08338886499404907	0.08561348170042038	0.0871940404176712	0.08802948892116547	0.08834203332662582	0.08824869990348816	0.08769122511148453	0.08778555691242218	0.08818528056144714	0.08839566260576248	0.08766737580299377	0.08666276931762695	0.08742524683475494	0.08892273902893066	0.08950896561145782	0.08812466263771057	0.08680915832519531	0.08764968812465668	0.08838298171758652	0.08785738795995712	0.08483421057462692	0.08808618038892746	0.09076053649187088
0.06	0.09497062861919403	0.09523406624794006	0.09471093118190765	0.09419457614421844	0.0939965546131134	0.09412054717540741	0.09461914747953415	0.09494331479072571	0.09438512474298477	0.09555169194936752	0.09639031440019608	0.09634025394916534	0.09629867970943451	0.09522201865911484	0.09478889405727386	0.09322574734687805	0.0930350050330162	0.09336156398057938	0.09346292912960052	0.09291204810142517	0.09122766554355621	0.08915587514638901	0.09094950556755066	0.09117467701435089	0.09118698537349701	0.09224710613489151	0.0924285501241684	0.0914895087480545	0.09443842619657516	0.09660788625478745	0.09580590575933456	0.09396480768918991	0.09476753324270248	0.09524601697921753	0.09616472572088242	0.09629573673009872	0.09605102241039276	0.09575995057821274	0.09479103982448578	0.09335415065288544	0.09229537844657898	0.09094184637069702	0.09003846347332001	0.08991365134716034	0.08955496549606323	0.09011726081371307	0.09103226661682129	0.09118220210075378	0.09143449366092682
0.01	0.07990672439336777	0.07904098927974701	0.07720503956079483	0.07612160593271255	0.07491420954465866	0.0732383131980896	0.07258529961109161	0.07324175536632538	0.0735895037651062	0.07370413094758987	0.07429054379463196	0.07459467649459839	0.07396703958511353	0.07265781611204147	0.07197247445583344	0.07245837897062302	0.07262575626373291	0.07152444124221802	0.06999222189188004	0.06980862468481064	0.06939325481653214	0.06817784160375595	0.06785527616739273	0.06708785146474838	0.06660646945238113	0.067689910531044	0.06892834603786469	0.06931266188621521	0.06849123537540436	0.0686047375202179	0.0686834305524826	0.06948231905698776	0.07203445583581924	0.07173027843236923	0.07094164192676544	0.07189210504293442	0.0718006119132042	0.07168246805667877	0.07135879993438721	0.07204438745975494	0.07223955541849136	0.07035906612873077	0.06823285669088364	0.06768929213285446	0.06967292726039886	0.06886624544858932	0.06844177842140198	0.06828250735998154	0.06671395897865295
0.2	0.07998736202716827	0.0795224979519844	0.07836469262838364	0.07861363142728806	0.08082947880029678	0.08168022334575653	0.07992245256900787	0.07865950465202332	0.07951267808675766	0.08143498748540878	0.08184622973203659	0.08145926892757416	0.08152604848146439	0.08128374069929123	0.08173079788684845	0.08136902749538422	0.07995352149009705	0.07857976108789444	0.07736583054065704	0.0769900381565094	0.07747769355773926	0.0778893530368805	0.07796018570661545	0.07854127883911133	0.079270139336586	0.07951384782791138	0.0792517364025116	0.07918587327003479	0.07943130284547806	0.08044300973415375	0.08044246584177017	0.07882135361433029	0.07673843204975128	0.0762031301856041	0.07791797816753387	0.0788530483841896	0.07949064671993256	0.07930368185043335	0.07859279215335846	0.07933048903942108	0.08045963197946548	0.08144476264715195	0.08132466673851013	0.0803234875202179	0.08080708980560303	0.08261702954769135	0.0824137032032013	0.08088061958551407	0.08043645322322845
0.02	0.06545083224773407	0.06822186708450317	0.06995079666376114	0.07052849233150482	0.07042466104030609	0.07002709805965424	0.07018299400806427	0.07023339718580246	0.07016408443450928	0.07164853811264038	0.07513124495744705	0.07599826157093048	0.07367575168609619	0.07166905701160431	0.07049666345119476	0.07058364152908325	0.07191554456949234	0.07240265607833862	0.07205233722925186	0.07158767431974411	0.07075730711221695	0.07040561735630035	0.07024218142032623	0.07245267927646637	0.07460016012191772	0.07361218333244324	0.0718952864408493	0.07567796856164932	0.0776866003870964	0.07612854987382889	0.07367799431085587	0.0740295872092247	0.07440152764320374	0.07353758066892624	0.07431378960609436	0.0749092698097229	0.0748617872595787	0.07485821843147278	0.07361460477113724	0.07193198055028915	0.07204751670360565	0.07307463884353638	0.07369124889373779	0.07420796155929565	0.07380789518356323	0.07336461544036865	0.07372233271598816	0.07329899072647095	0.07271921634674072
0.05	0.06711959093809128	0.06763424724340439	0.06881780922412872	0.06905092298984528	0.06849398463964462	0.06740542501211166	0.06742142885923386	0.0678173378109932	0.06879102438688278	0.06978188455104828	0.070220947265625	0.07027944922447205	0.0702754557132721	0.07094617187976837	0.07238559424877167	0.07430858910083771	0.074318066239357	0.07157769799232483	0.06836897879838943	0.07018321752548218	0.0707535520195961	0.07067923992872238	0.07185836881399155	0.0727894976735115	0.07274547219276428	0.07238108664751053	0.07194647192955017	0.0717080757021904	0.0704706460237503	0.0689278095960617	0.06779669970273972	0.06693053245544434	0.06705687195062637	0.06830862164497375	0.06889788061380386	0.06926354765892029	0.06902655214071274	0.06964200735092163	0.07327799499034882	0.07198800146579742	0.06913800537586212	0.06838341802358627	0.06851094961166382	0.06938272714614868	0.06992319226264954	0.07027073204517365	0.07023957371711731	0.06951379776000977	0.06950028985738754
0.18	0.05899035930633545	0.05989712104201317	0.06065290793776512	0.060445934534072876	0.05901988595724106	0.05677253380417824	0.053110893815755844	0.06176165118813515	0.06464969366788864	0.06325148046016693	0.06192255765199661	0.06039906665682793	0.05765272676944733	0.0555347241461277	0.055164236575365067	0.05513603985309601	0.056506432592868805	0.05842827633023262	0.0594840943813324	0.05788695812225342	0.05578210577368736	0.05451761931180954	0.054356202483177185	0.05564792454242706	0.056079473346471786	0.05572673678398132	0.05573631450533867	0.054996199905872345	0.05490703135728836	0.055176276713609695	0.055165667086839676	0.05571450665593147	0.05553985387086868	0.05488360673189163	0.056108638644218445	0.05650296434760094	0.05744828283786774	0.062468934804201126	0.06225164234638214	0.06059622764587402	0.060388561338186264	0.060428932309150696	0.06051073223352432	0.060445647686719894	0.05954316630959511	0.058506544679403305	0.05787583440542221	0.057531021535396576	0.05817043036222458
0.2	0.06439866125583649	0.06422757357358932	0.06413693726062775	0.06452243775129318	0.06511164456605911	0.06418143957853317	0.06238788366317749	0.06245003268122673	0.06382019072771072	0.06450178474187851	0.06444686651229858	0.06422790884971619	0.06322893500328064	0.06175105646252632	0.06138624623417854	0.06322949379682541	0.06567800045013428	0.06634403765201569	0.06589357554912567	0.06434531509876251	0.06316427886486053	0.06320156157016754	0.06271716952323914	0.061879951506853104	0.061812423169612885	0.06268443167209625	0.06447650492191315	0.06522820144891739	0.06427428126335144	0.06334567070007324	0.06409259885549545	0.06527302414178848	0.06640543043613434	0.0669136792421341	0.06638016551733017	0.0650620386004448	0.06257788836956024	0.06347303837537766	0.0656665489077568	0.06796889007091522	0.06846317648887634	0.06714649498462677	0.06490901112556458	0.06380089372396469	0.06340111047029495	0.06390389055013657	0.06493020057678223	0.06632011383771896	0.06796020269393921
0.05	0.06210099533200264	0.061437420547008514	0.060781240463256836	0.06162719801068306	0.06073479726910591	0.05899868160486221	0.06224435940384865	0.06562750786542892	0.06258077919483185	0.05991021543741226	0.05892268195748329	0.057802826166152954	0.05785264074802399	0.059132855385541916	0.06004256010055542	0.058803360909223557	0.05788019299507141	0.05753037706017494	0.056457072496414185	0.055473074316978455	0.054714757949113846	0.054719239473342896	0.055557671934366226	0.05677679926156998	0.05760461091995239	0.05742141604423523	0.05728664994239807	0.05900944769382477	0.060390327125787735	0.060540925711393356	0.059317201375961304	0.056768111884593964	0.05589296296238899	0.056570325046777725	0.056683652102947235	0.056197114288806915	0.0560845285654068	0.05619721859693527	0.05595242977142334	0.05593990534543991	0.056987714022397995	0.057424090802669525	0.05727430433034897	0.05692658573389053	0.05712362378835678	0.05819911137223244	0.058868519961833954	0.059216562658548355	0.05969012528657913
0.14	0.060458749532699585	0.0589250773191452	0.05830158293247223	0.05855024605989456	0.05888557434082031	0.05886399373412132	0.05863175541162491	0.06005384773015976	0.06310189515352249	0.06380835175514221	0.06402368098497391	0.06377808004617691	0.0633087232708931	0.06164732575416565	0.05956902354955673	0.05921034514904022	0.060297541320323944	0.06135649234056473	0.061224400997161865	0.06080194190144539	0.060724690556526184	0.05995309725403786	0.05918116495013237	0.059729814529418945	0.059310365468263626	0.05868975818157196	0.06009902060031891	0.059834547340869904	0.057372573763132095	0.0567472018301487	0.060342609882354736	0.06259109824895859	0.06225620210170746	0.060387708246707916	0.05999604985117912	0.06036791950464249	0.06042657047510147	0.05938560888171196	0.05883259326219559	0.05993550643324852	0.05998022481799126	0.05927515774965286	0.05871059000492096	0.05808059126138687	0.05787400156259537	0.05786751210689545	0.057759106159210205	0.05850566178560257	0.060992829501628876
0.03	0.0542147159576416	0.053395435214042664	0.052769340574741364	0.05258110538125038	0.052489325404167175	0.05308772251009941	0.05440458655357361	0.05476175248622894	0.055355433374643326	0.05567816272377968	0.05520836263895035	0.054530926048755646	0.054034922271966934	0.05379065126180649	0.05370893329381943	0.053581781685352325	0.053029876202344894	0.05192509666085243	0.05208222568035126	0.05295247212052345	0.053090427070856094	0.0534951351583004	0.053691186010837555	0.05418861657381058	0.05517539381980896	0.05510483682155609	0.0543355718255043	0.05387253686785698	0.05373270437121391	0.05420894920825958	0.05456078052520752	0.05426504462957382	0.053621530532836914	0.051646314561367035	0.05171842500567436	0.05363458767533302	0.05404328182339668	0.05397580564022064	0.054337043315172195	0.054353587329387665	0.05417649447917938	0.05421481281518936	0.053601715713739395	0.053559280931949615	0.05443959683179855	0.05487574636936188	0.05529617518186569	0.05503601208329201	0.053623467683792114
0.01	0.054893411695957184	0.055573951452970505	0.0552741214632988	0.05377164110541344	0.053191132843494415	0.053238868713378906	0.05468735843896866	0.056905508041381836	0.05703006684780121	0.056215550750494	0.05643424019217491	0.0564214363694191	0.057016123086214066	0.056452106684446335	0.055315591394901276	0.05496033653616905	0.055409546941518784	0.05663013830780983	0.05795975401997566	0.058706384152173996	0.05722416192293167	0.05552392452955246	0.055413469672203064	0.05514909327030182	0.0540740042924881	0.05214327946305275	0.052341900765895844	0.052511993795633316	0.05218922719359398	0.053565144538879395	0.05477134510874748	0.05500510707497597	0.0545210987329483	0.05376752093434334	0.05428347364068031	0.054847411811351776	0.05549687519669533	0.056174904108047485	0.057056378573179245	0.057705581188201904	0.057322461158037186	0.055906992405653	0.05490804463624954	0.054565027356147766	0.054219700396060944	0.054111771285533905	0.053763531148433685	0.053107425570487976	0.05344204232096672
0.12	0.020260924473404884	0.02068963833153248	0.02132548950612545	0.021662788465619087	0.02144802361726761	0.021113982424139977	0.020580574870109558	0.020057275891304016	0.02039196528494358	0.021628176793456078	0.02432832308113575	0.029490897431969643	0.03392942249774933	0.03555376082658768	0.036442674696445465	0.03920464217662811	0.044738419353961945	0.05032594874501228	0.05060607194900513	0.05202376842498779	0.05375092849135399	0.054306671023368835	0.05341872572898865	0.05127366632223129	0.05002519488334656	0.04944213479757309	0.0489862896502018	0.04897855222225189	0.04907536506652832	0.048122018575668335	0.04751250147819519	0.048024363815784454	0.04803619906306267	0.048168282955884933	0.048307839781045914	0.04844336211681366	0.048365138471126556	0.04784005507826805	0.04854733124375343	0.04923325404524803	0.04879135265946388	0.04875141754746437	0.049026135355234146	0.04870225861668587	0.048701923340559006	0.04951830953359604	0.04975835233926773	0.049707185477018356	0.049564532935619354
0.09	0.04912393167614937	0.04977954551577568	0.04929310455918312	0.0484696663916111	0.04763873666524887	0.04774009436368942	0.04846309497952461	0.048219092190265656	0.04748375713825226	0.04722877964377403	0.04695466160774231	0.04712681472301483	0.04753030836582184	0.04797312989830971	0.04862913861870766	0.048626478761434555	0.04824219271540642	0.04795203357934952	0.04830411076545715	0.04826786369085312	0.04845859482884407	0.048712022602558136	0.048633676022291183	0.049005452543497086	0.049248985946178436	0.04943642020225525	0.049255579710006714	0.048656728118658066	0.04847942665219307	0.04859389364719391	0.048717040568590164	0.049388568848371506	0.050229381769895554	0.05042217671871185	0.049036700278520584	0.04826633632183075	0.049565158784389496	0.05051572620868683	0.05083915963768959	0.05085881054401398	0.04968351870775223	0.04833091422915459	0.04844420775771141	0.04907083511352539	0.04964545741677284	0.04971636086702347	0.04898233339190483	0.04798789694905281	0.04776064306497574
0.2	0.054205942898988724	0.05398356169462204	0.05471903830766678	0.05456352233886719	0.052904412150382996	0.05203996226191521	0.052910346537828445	0.05415726080536842	0.05502064526081085	0.055659256875514984	0.05481298267841339	0.05345286428928375	0.052951253950595856	0.05238010734319687	0.05153460055589676	0.05162641033530235	0.052475057542324066	0.052583713084459305	0.05373038351535797	0.05399589240550995	0.054297320544719696	0.05471617355942726	0.05454835295677185	0.05514439195394516	0.0556422658264637	0.055562712252140045	0.05524454265832901	0.051552191376686096	0.04840165749192238	0.05200537294149399	0.053961846977472305	0.053722258657217026	0.05458606034517288	0.054792117327451706	0.05434328317642212	0.05418745428323746	0.05383245274424553	0.053088538348674774	0.052375663071870804	0.05201297625899315	0.05118719860911369	0.05028414726257324	0.05009888485074043	0.04977020248770714	0.050200577825307846	0.05176389962434769	0.05379923805594444	0.054747384041547775	0.05397103354334831
0.18	0.05101951211690903	0.051377877593040466	0.05163545906543732	0.05184248462319374	0.05113492161035538	0.05071619153022766	0.05061335116624832	0.050680972635746	0.05045619234442711	0.05064110830426216	0.050757091492414474	0.05075782909989357	0.05100525915622711	0.05020084232091904	0.04977693036198616	0.049795668572187424	0.04952652379870415	0.04913453012704849	0.04872194677591324	0.04817723482847214	0.0480501614511013	0.04864054173231125	0.048910729587078094	0.048080459237098694	0.04777882993221283	0.048005566000938416	0.048040177673101425	0.04893800988793373	0.049941565841436386	0.049743786454200745	0.04668375477194786	0.04382871463894844	0.04738851264119148	0.0509592741727829	0.05213136598467827	0.051551453769207	0.05051350221037865	0.0501340813934803	0.049941565841436386	0.050672322511672974	0.05198265612125397	0.05212656781077385	0.051888227462768555	0.05317820981144905	0.05406159162521362	0.05384105443954468	0.05401844531297684	0.05408606305718422	0.05371670424938202
0.18	0.05207232013344765	0.0520988367497921	0.05200428515672684	0.052172526717185974	0.053689733147621155	0.05518411099910736	0.054841846227645874	0.053783535957336426	0.053548943251371384	0.053137753158807755	0.04907725378870964	0.04800790175795555	0.05054134503006935	0.05154578015208244	0.05154411867260933	0.05211222544312477	0.052217792719602585	0.05149716138839722	0.051540978252887726	0.05211352929472923	0.05213644728064537	0.05220755189657211	0.0524090975522995	0.05303315073251724	0.053691521286964417	0.053249292075634	0.05323389917612076	0.05330273509025574	0.05370422452688217	0.053550031036138535	0.052937235683202744	0.05246341973543167	0.05329195037484169	0.054515641182661057	0.05486433207988739	0.05499520152807236	0.05461105331778526	0.053899478167295456	0.054076891392469406	0.05440118908882141	0.054952941834926605	0.05488578975200653	0.05524025112390518	0.056375615298748016	0.056490857154130936	0.05602668225765228	0.05587191507220268	0.05572991818189621	0.056289419531822205
0.12	0.05153527855873108	0.05151553452014923	0.05179639905691147	0.05146954953670502	0.05191577225923538	0.052946630865335464	0.052992504090070724	0.05266667157411575	0.05304362252354622	0.053720515221357346	0.05324873328208923	0.0526122972369194	0.0529366172850132	0.05285515636205673	0.051775768399238586	0.05105243995785713	0.05028722062706947	0.050265997648239136	0.050896644592285156	0.05119048431515694	0.051966242492198944	0.053355924785137177	0.05345957726240158	0.05264061689376831	0.05348392203450203	0.05440915375947952	0.05506078526377678	0.05568711459636688	0.05535484477877617	0.05400129407644272	0.05259167030453682	0.052763115614652634	0.05430744215846062	0.055859584361314774	0.05727193504571915	0.05809561535716057	0.05809841677546501	0.05684374272823334	0.05569593980908394	0.055299900472164154	0.05512010306119919	0.05531588941812515	0.05495258420705795	0.05154136195778847	0.04728379473090172	0.048369329422712326	0.052230607718229294	0.05322728678584099	0.05237419903278351
0.05	0.05631370097398758	0.05621127411723137	0.05583440139889717	0.05582962930202484	0.056273844093084335	0.05618679150938988	0.05493444949388504	0.05365091934800148	0.05252348631620407	0.05217576399445534	0.05202680081129074	0.05216949060559273	0.05240679904818535	0.05291498079895973	0.052864059805870056	0.05303780734539032	0.05389224737882614	0.053964462131261826	0.05330587178468704	0.05256441980600357	0.052489273250103	0.05300375819206238	0.05383831262588501	0.05392226576805115	0.053762562572956085	0.0533611886203289	0.05272233113646507	0.05246802791953087	0.05311167240142822	0.05399410054087639	0.054749857634305954	0.054620448499917984	0.05431409552693367	0.053049542009830475	0.05193176865577698	0.051977891474962234	0.05235903710126877	0.051987938582897186	0.051355622708797455	0.053331658244132996	0.055558204650878906	0.05497323349118233	0.05455627664923668	0.054657503962516785	0.052744705229997635	0.05158037692308426	0.05289993807673454	0.05386482924222946	0.054325029253959656
0.03	0.04983901232481003	0.050416249781847	0.05069490522146225	0.049375854432582855	0.04802132025361061	0.047734517604112625	0.04844812676310539	0.04965385049581528	0.050210140645504	0.049298595637083054	0.04883863031864166	0.04981521517038345	0.05083303898572922	0.050743646919727325	0.05013647675514221	0.05047585070133209	0.051260776817798615	0.052992817014455795	0.05384230986237526	0.054375696927309036	0.05474686995148659	0.053913913667201996	0.05353996157646179	0.05303921550512314	0.05167257413268089	0.0507238507270813	0.05041967332363129	0.049588412046432495	0.04943862557411194	0.05004352703690529	0.05072890967130661	0.05112820863723755	0.05061904340982437	0.04970593750476837	0.05049755424261093	0.05142108350992203	0.04974143207073212	0.05033862590789795	0.051511749625205994	0.05169529467821121	0.05100241303443909	0.05224364995956421	0.05353930965065956	0.053233351558446884	0.05268852412700653	0.05188955366611481	0.05109766870737076	0.05049734562635422	0.05048353224992752
0.06	0.05407296493649483	0.05524090677499771	0.055815115571022034	0.054760172963142395	0.05376774072647095	0.05309304594993591	0.05276811867952347	0.05271351709961891	0.05252601578831673	0.052803415805101395	0.05272265151143074	0.052602704614400864	0.05406081676483154	0.05516861751675606	0.05411488562822342	0.05363069102168083	0.053858861327171326	0.053728751838207245	0.05296240746974945	0.05278490111231804	0.05303264409303665	0.05431593582034111	0.05543133243918419	0.05590525269508362	0.05611796677112579	0.056211672723293304	0.0558924674987793	0.05507243797183037	0.05376596376299858	0.052438218146562576	0.052312612533569336	0.05371218919754028	0.05532479286193848	0.055325720459222794	0.05361803621053696	0.051322028040885925	0.0511123463511467	0.052502065896987915	0.05386319011449814	0.05424968898296356	0.05454891920089722	0.053477153182029724	0.051051922142505646	0.04993676021695137	0.05104818940162659	0.0524759478867054	0.05330246314406395	0.0536641925573349	0.053225815296173096
0.06	0.04716075211763382	0.046902261674404144	0.045165009796619415	0.043505698442459106	0.043319351971149445	0.04626345634460449	0.04894103854894638	0.05134566128253937	0.05231025069952011	0.0518704392015934	0.05101827159523964	0.05093759670853615	0.050716008991003036	0.051066137850284576	0.05081399157643318	0.05089573189616203	0.052059490233659744	0.05177024006843567	0.050186414271593094	0.04858720302581787	0.04681450128555298	0.0456506572663784	0.04610750824213028	0.04728070646524429	0.04823511093854904	0.048259567469358444	0.047931477427482605	0.04795686900615692	0.04840071499347687	0.04852484166622162	0.04848292097449303	0.04855416715145111	0.048919107764959335	0.049557894468307495	0.04876815527677536	0.04824621602892876	0.04914996773004532	0.04999390244483948	0.051207758486270905	0.05179362744092941	0.04962101951241493	0.04798458516597748	0.0477357842028141	0.047811537981033325	0.048552609980106354	0.04871518164873123	0.04894176125526428	0.048682935535907745	0.048512861132621765
0.02	0.047479864209890366	0.04818110540509224	0.04807919263839722	0.04728689044713974	0.04689515382051468	0.04696279764175415	0.04781058058142662	0.04838528856635094	0.04839758574962616	0.04819534718990326	0.04793475568294525	0.04841596260666847	0.04878869280219078	0.04843118414282799	0.0481472983956337	0.04719148576259613	0.04633696377277374	0.045946989208459854	0.046183791011571884	0.047114431858062744	0.04749119281768799	0.04660651832818985	0.045787207782268524	0.04673077538609505	0.04820815846323967	0.04835987463593483	0.04753245785832405	0.046394407749176025	0.046174056828022	0.04666053503751755	0.04633572697639465	0.04554910957813263	0.04538657143712044	0.04642940312623978	0.04708040878176689	0.04667433723807335	0.04659583792090416	0.04714372009038925	0.04786381125450134	0.04773792251944542	0.04688394069671631	0.04618917405605316	0.04664505273103714	0.046357411891222	0.04542754590511322	0.04604261368513107	0.04702916368842125	0.04735470190644264	0.04632868245244026
0.2	0.038059983402490616	0.038683876395225525	0.03969602286815643	0.0396462082862854	0.0382813923060894	0.03833300620317459	0.03906053304672241	0.038518551737070084	0.038001649081707	0.03767535835504532	0.0377470925450325	0.03867827355861664	0.03929600864648819	0.03959343582391739	0.03956339508295059	0.039449092000722885	0.03938103839755058	0.03966020047664642	0.04033128544688225	0.039949338883161545	0.03927815705537796	0.039041727781295776	0.03849897161126137	0.03773089498281479	0.03847339004278183	0.039802003651857376	0.04006451368331909	0.040136661380529404	0.04095429554581642	0.041591040790081024	0.04110827296972275	0.04087212681770325	0.04161232337355614	0.0416245236992836	0.041905079036951065	0.04202655702829361	0.04187849909067154	0.04189431294798851	0.04200209677219391	0.04178552329540253	0.04110746830701828	0.041076648980379105	0.04082459956407547	0.03929135948419571	0.03853098675608635	0.03901924565434456	0.03990466520190239	0.0405944362282753	0.040118709206581116
0.36	0.03664573282003403	0.03553386777639389	0.03543347120285034	0.03554515540599823	0.03583892807364464	0.03585193678736687	0.03542310371994972	0.03575149551033974	0.03649871051311493	0.03648883104324341	0.03634685277938843	0.03648124635219574	0.03642519563436508	0.036084577441215515	0.03627514839172363	0.036847054958343506	0.03673343360424042	0.0363970510661602	0.036873169243335724	0.03761198744177818	0.03716714680194855	0.03687131032347679	0.03688129782676697	0.037027306854724884	0.03733401000499725	0.03768467158079147	0.03875948116183281	0.039372146129608154	0.03914428874850273	0.03845847025513649	0.037128180265426636	0.03611627221107483	0.03579633682966232	0.0354025736451149	0.034901224076747894	0.03542398661375046	0.03570438176393509	0.03658902645111084	0.03722977638244629	0.0372886136174202	0.03762000799179077	0.03692622855305672	0.03390051797032356	0.03425844758749008	0.03629588335752487	0.036717165261507034	0.03645336627960205	0.03724174574017525	0.03796037659049034
0.14	0.03282656520605087	0.03273206576704979	0.032540734857320786	0.03264503553509712	0.03267540782690048	0.0328102707862854	0.033207714557647705	0.032716311514377594	0.03181527182459831	0.03185977041721344	0.03211827576160431	0.0317644439637661	0.03219764679670334	0.03264185041189194	0.03221878409385681	0.03178234398365021	0.03114621713757515	0.03100571781396866	0.031383614987134933	0.03200480341911316	0.032137878239154816	0.0320771150290966	0.03175048902630806	0.03103533200919628	0.030913246795535088	0.031139424070715904	0.03163202852010727	0.03109264373779297	0.031298279762268066	0.03178185224533081	0.03164711222052574	0.03149896115064621	0.03097623400390148	0.030659524723887444	0.031226228922605515	0.03256048634648323	0.032722778618335724	0.03149346262216568	0.03068118542432785	0.03089265711605549	0.031140044331550598	0.030472321435809135	0.030956555157899857	0.03190666064620018	0.0315147340297699	0.030750427395105362	0.030402077361941338	0.030460886657238007	0.030546579509973526
0.07	0.025459185242652893	0.025631748139858246	0.025891559198498726	0.025487734004855156	0.025229748338460922	0.025636591017246246	0.026289192959666252	0.027331437915563583	0.027262847870588303	0.026298120617866516	0.026465486735105515	0.026975370943546295	0.02666175365447998	0.026861615478992462	0.027063271030783653	0.02650696225464344	0.02608703449368477	0.027296874672174454	0.027488745748996735	0.026181992143392563	0.025691065937280655	0.025563299655914307	0.026160959154367447	0.02657807432115078	0.02633487433195114	0.025816746056079865	0.025643954053521156	0.02540402300655842	0.026281433179974556	0.027916131541132927	0.02860228903591633	0.02794237621128559	0.026526259258389473	0.025748061016201973	0.025870278477668762	0.02606295980513096	0.0263515654951334	0.02668306976556778	0.027085386216640472	0.026616021990776062	0.026328667998313904	0.026981975883245468	0.027589386329054832	0.026652932167053223	0.0249775480479002	0.024289581924676895	0.024061476811766624	0.02430899441242218	0.024204250425100327
0.07	0.023712076246738434	0.023453950881958008	0.023413173854351044	0.023200135678052902	0.022930415347218513	0.02319720946252346	0.023039495572447777	0.022174172103405	0.022652437910437584	0.024506449699401855	0.02551540732383728	0.025372527539730072	0.025427930057048798	0.025000520050525665	0.024027736857533455	0.023202400654554367	0.022217990830540657	0.02129903994500637	0.02137785777449608	0.02235681563615799	0.02350037731230259	0.024599675089120865	0.025878380984067917	0.026964588090777397	0.027213873341679573	0.02635938487946987	0.025714244693517685	0.025357065722346306	0.025794999673962593	0.02678118646144867	0.026279551908373833	0.025210417807102203	0.025309234857559204	0.02522265911102295	0.02480911836028099	0.024951744824647903	0.025076817721128464	0.024982336908578873	0.02500499226152897	0.02456672675907612	0.024761062115430832	0.02538357302546501	0.02527680993080139	0.024298489093780518	0.02348950132727623	0.023375416174530983	0.023825006559491158	0.024580618366599083	0.024876700714230537
0.05	0.02254655212163925	0.02308047190308571	0.022059941664338112	0.02235337905585766	0.023788822814822197	0.024248162284493446	0.023963864892721176	0.02366662584245205	0.023373384028673172	0.023114919662475586	0.02290395274758339	0.023251987993717194	0.0236835777759552	0.023371651768684387	0.022874323651194572	0.02298079803586006	0.02352380007505417	0.024266637861728668	0.024540547281503677	0.024198561906814575	0.023059826344251633	0.02243061549961567	0.022594153881072998	0.023427678272128105	0.024157797917723656	0.02359013818204403	0.023973561823368073	0.024305256083607674	0.023955997079610825	0.024521807208657265	0.025748180225491524	0.025405962020158768	0.024850551038980484	0.025118708610534668	0.02529454231262207	0.024893276393413544	0.02389954775571823	0.02375716157257557	0.023937014862895012	0.023725755512714386	0.023817550390958786	0.02400476299226284	0.023557281121611595	0.023313723504543304	0.02334527112543583	0.023288533091545105	0.023533273488283157	0.02275034412741661	0.02223249524831772
0.14	0.02373160608112812	0.023968281224370003	0.02314194291830063	0.0221203975379467	0.02124049887061119	0.02053900994360447	0.02057388424873352	0.020996270701289177	0.02127823606133461	0.021710988134145737	0.022104937583208084	0.022651102393865585	0.023365948349237442	0.02324412763118744	0.022424645721912384	0.02165376953780651	0.021155359223484993	0.021277910098433495	0.02160109393298626	0.0213579460978508	0.021622711792588234	0.02254236303269863	0.023196905851364136	0.023340219631791115	0.022655531764030457	0.02233574353158474	0.022785214707255363	0.023151982575654984	0.023323718458414078	0.023029573261737823	0.02220558561384678	0.021630246192216873	0.021345097571611404	0.0213649682700634	0.021492790430784225	0.021316880360245705	0.02189028263092041	0.022667646408081055	0.022924879565835	0.02288377843797207	0.022187311202287674	0.021418482065200806	0.022533217445015907	0.02361583523452282	0.023780010640621185	0.023935487493872643	0.024008402600884438	0.02404584363102913	0.024580568075180054
0.04	0.02041834220290184	0.019384492188692093	0.018836062401533127	0.019306588917970657	0.01995549350976944	0.019781064242124557	0.020671699196100235	0.020752623677253723	0.020582027733325958	0.02145303227007389	0.022467920556664467	0.022786013782024384	0.022832456976175308	0.02218572422862053	0.021361004561185837	0.020869329571723938	0.02080182172358036	0.020467987284064293	0.020105678588151932	0.01993470825254917	0.020251011475920677	0.02067122794687748	0.020990818738937378	0.02091301418840885	0.02107178047299385	0.021593471989035606	0.022249674424529076	0.02245509624481201	0.021763745695352554	0.021862205117940903	0.022196339443325996	0.021719327196478844	0.02166733331978321	0.02142454870045185	0.020168010145425797	0.020119858905673027	0.021554112434387207	0.022246627137064934	0.020340461283922195	0.019213085994124413	0.01901734061539173	0.01895320788025856	0.018971584737300873	0.01927991770207882	0.019903376698493958	0.01943718083202839	0.018914416432380676	0.018948858603835106	0.019661879166960716
0.03	0.019356777891516685	0.019476814195513725	0.019468169659376144	0.019108107313513756	0.019171571359038353	0.018748410046100616	0.018363799899816513	0.01877794787287712	0.019430886954069138	0.01994912512600422	0.01998496614396572	0.02016475237905979	0.020034369081258774	0.019573010504245758	0.01842532306909561	0.018276667222380638	0.018611686304211617	0.01950925588607788	0.020163336768746376	0.019885551184415817	0.018832270056009293	0.018350958824157715	0.018392976373434067	0.01881442219018936	0.019405420869588852	0.019414497539401054	0.018720030784606934	0.018134359270334244	0.017893806099891663	0.017856858670711517	0.018251851201057434	0.01826554164290428	0.018407383933663368	0.01811184734106064	0.018522445112466812	0.018961049616336823	0.018227120861411095	0.018186938017606735	0.01844119280576706	0.020201425999403	0.02035561017692089	0.020153595134615898	0.019959215074777603	0.02026117965579033	0.020222380757331848	0.020481929183006287	0.01991117373108864	0.019567148759961128	0.019362324848771095
0.01	0.01912422478199005	0.019314348697662354	0.019609641283750534	0.019651420414447784	0.019406527280807495	0.019767524674534798	0.01981162279844284	0.02021467313170433	0.02091776207089424	0.02030542679131031	0.018939562141895294	0.018930738791823387	0.019559195265173912	0.01957942172884941	0.0186914075165987	0.017880311235785484	0.01794322393834591	0.018778324127197266	0.019188350066542625	0.01891111396253109	0.01835433579981327	0.01846044324338436	0.019463563337922096	0.020766235888004303	0.02122464030981064	0.02097513899207115	0.020827818661928177	0.02120838314294815	0.02069717086851597	0.019889893010258675	0.019867852330207825	0.02017907053232193	0.02043323591351509	0.020033642649650574	0.019748827442526817	0.019843118265271187	0.02080608531832695	0.0212919469922781	0.020142579451203346	0.01906304806470871	0.018874771893024445	0.018819430842995644	0.019073795527219772	0.020501838997006416	0.021162111312150955	0.020207460969686508	0.019528504461050034	0.01942451111972332	0.01986195333302021
0.1	0.016023462638258934	0.016192061826586723	0.015949953347444534	0.015325438231229782	0.015596150420606136	0.015662526711821556	0.015429751947522163	0.014275346882641315	0.01486798282712698	0.01507665403187275	0.01460663229227066	0.015551126562058926	0.015786198899149895	0.014982343651354313	0.013281512074172497	0.014392423443496227	0.013993971981108189	0.013888541609048843	0.014911210164427757	0.016505194827914238	0.01712764985859394	0.016544390469789505	0.016338523477315903	0.016316063702106476	0.01590629853308201	0.015824181959033012	0.01686452142894268	0.01819279044866562	0.018582670018076897	0.01804756000638008	0.016909852623939514	0.016537729650735855	0.016442492604255676	0.015736810863018036	0.01523283775895834	0.013523278757929802	0.014767870306968689	0.014084451831877232	0.014041321352124214	0.01590125635266304	0.016369042918086052	0.015896214172244072	0.01570976711809635	0.016040043905377388	0.01663188822567463	0.017276713624596596	0.017639940604567528	0.017094427719712257	0.01652831770479679
0.28	0.015347875654697418	0.01518170814961195	0.01642466150224209	0.017070382833480835	0.016880329698324203	0.016435520723462105	0.0165865458548069	0.01618579775094986	0.014291937462985516	0.01601332053542137	0.016887832432985306	0.01599138416349888	0.016520798206329346	0.017604291439056396	0.017719995230436325	0.017483031377196312	0.01779932901263237	0.01741499826312065	0.016183339059352875	0.016029179096221924	0.015589823946356773	0.01672494038939476	0.016119275242090225	0.016330156475305557	0.01626288890838623	0.01615154929459095	0.015590672381222248	0.015700099989771843	0.01653869077563286	0.017081597819924355	0.016416538506746292	0.01617446169257164	0.017068108543753624	0.017530443146824837	0.017233209684491158	0.017162395641207695	0.016596892848610878	0.016759535297751427	0.01703774370253086	0.016821306198835373	0.01660831831395626	0.01766837015748024	0.018374353647232056	0.017623543739318848	0.01754312589764595	0.01755215786397457	0.01632307656109333	0.015044331550598145	0.014903118833899498
0.01	0.01667311042547226	0.015718603506684303	0.014295429922640324	0.012661691755056381	0.014552607201039791	0.015016810037195683	0.015170587226748466	0.014553309418261051	0.015369744971394539	0.016358159482479095	0.016639409586787224	0.015974782407283783	0.015400638803839684	0.015920525416731834	0.016239870339632034	0.016540640965104103	0.014979137107729912	0.01439298689365387	0.01496304664760828	0.015047968365252018	0.014886438846588135	0.014361526817083359	0.014242717996239662	0.014679592102766037	0.015636902302503586	0.015511665493249893	0.014614815823733807	0.013348587788641453	0.012710166163742542	0.0146668441593647	0.013890545815229416	0.011342944577336311	0.011467790231108665	0.012024386785924435	0.012009824626147747	0.015121628530323505	0.014781644567847252	0.01299094595015049	0.014399386011064053	0.014528783969581127	0.013763559982180595	0.014889384619891644	0.014018019661307335	0.01082360465079546	0.010724421590566635	0.01294568832963705	0.014625214971601963	0.015478264540433884	0.015811359509825706
0.1	0.01271861046552658	0.013738608919084072	0.013187154196202755	0.011294656433165073	0.01186600886285305	0.012728947214782238	0.013890017755329609	0.014034342020750046	0.014198819175362587	0.014475530944764614	0.014173507690429688	0.01279209554195404	0.01180256437510252	0.012655508704483509	0.014189026318490505	0.014639203436672688	0.013880853541195393	0.013338611461222172	0.01392702478915453	0.013398307375609875	0.011673604138195515	0.011870693415403366	0.011343047954142094	0.01284001488238573	0.012635347433388233	0.012695387937128544	0.013120047748088837	0.012997863814234734	0.012077455408871174	0.01345652062445879	0.014180948957800865	0.014026363380253315	0.013837099075317383	0.013159312307834625	0.013293728232383728	0.01355472207069397	0.01391950435936451	0.01446364726871252	0.014496034942567348	0.013554382137954235	0.013551980257034302	0.014359396882355213	0.014085356146097183	0.013327131979167461	0.01369963027536869	0.013658005744218826	0.01377024408429861	0.013732492923736572	0.013896659016609192
0.04	0.013240651227533817	0.013078495860099792	0.013146108947694302	0.012526942417025566	0.01143842376768589	0.012389525771141052	0.012984594330191612	0.013036135584115982	0.013021002523601055	0.013525457121431828	0.013595350086688995	0.013571947813034058	0.013075742870569229	0.012320567853748798	0.012764365412294865	0.013033491559326649	0.012801308184862137	0.012605937197804451	0.012612057849764824	0.013185955584049225	0.012920637615025043	0.012949470430612564	0.013473314233124256	0.01307770423591137	0.013088821433484554	0.01326029933989048	0.012521983124315739	0.012384869158267975	0.012915574014186859	0.012954333797097206	0.012797592207789421	0.013191290199756622	0.012423030100762844	0.012839598581194878	0.01337476633489132	0.013950956054031849	0.013742750510573387	0.013368802145123482	0.013506430201232433	0.013929171487689018	0.012550469487905502	0.010262598283588886	0.010938805527985096	0.012673068791627884	0.011933156289160252	0.012709257192909718	0.013638315722346306	0.013349374756217003	0.013377033174037933
0.05									0.023994993418455124	0.050789691507816315	0.0690719336271286	0.077269047498703	0.07986736297607422	0.07957106083631516	0.07919597625732422	0.07862429320812225	0.07767829298973083	0.07674729079008102	0.07671044021844864	0.07720032334327698	0.07693782448768616	0.07642186433076859	0.07609330862760544	0.07507175952196121	0.0748240277171135	0.07600835710763931	0.07693397253751755	0.07646740972995758	0.07579249143600464	0.07635047286748886	0.07701054215431213	0.07619509845972061	0.07731039077043533	0.07798400521278381	0.0772019699215889	0.07638485729694366	0.07684501260519028	0.07881706207990646	0.08024400472640991	0.08010917901992798	0.07966779172420502	0.08021917939186096	0.08016332983970642	0.07915540784597397	0.07910574972629547	0.07890834659337997	0.0780525803565979	0.07828916609287262	0.07883618772029877
0.09	0.07966978847980499	0.07962597161531448	0.08005174994468689	0.0801311656832695	0.07990963011980057	0.07907624542713165	0.07863887399435043	0.07902994006872177	0.07946944236755371	0.0794251412153244	0.07901275902986526	0.07901644706726074	0.07885133475065231	0.07806806266307831	0.07732073962688446	0.0771951898932457	0.07777139544487	0.0791311115026474	0.07971209287643433	0.0800774097442627	0.08003714680671692	0.07967588305473328	0.0794162005186081	0.07930135726928711	0.07871204614639282	0.07805198431015015	0.07908986508846283	0.08047883212566376	0.08073759078979492	0.08068007975816727	0.08157684653997421	0.08267567306756973	0.08239932358264923	0.08100055158138275	0.08040644228458405	0.08015226572751999	0.07881663739681244	0.07809696346521378	0.07836195081472397	0.07882297784090042	0.07898721098899841	0.07887795567512512	0.07915598899126053	0.0786600112915039	0.07769270986318588	0.07769189029932022	0.07783430814743042	0.07750420272350311	0.07678820192813873
0.18	0.08405468612909317	0.08330150693655014	0.08341430127620697	0.0838543251156807	0.08401362597942352	0.08302143216133118	0.08204084634780884	0.08244653046131134	0.08246523886919022	0.08289468288421631	0.08304911106824875	0.08287137746810913	0.08228997886180878	0.08176492154598236	0.08106416463851929	0.08041460812091827	0.08080722391605377	0.08192791789770126	0.08262300491333008	0.08341415226459503	0.08441197872161865	0.08415283262729645	0.08219076693058014	0.08045122027397156	0.07937036454677582	0.07818622887134552	0.07861801981925964	0.07997697591781616	0.08124145865440369	0.08168771117925644	0.08124998956918716	0.08138538897037506	0.08129589259624481	0.0814724862575531	0.08288367092609406	0.08382615447044373	0.08187570422887802	0.08054419606924057	0.080972820520401	0.08196964114904404	0.08249734342098236	0.081382617354393	0.08148978650569916	0.08294764161109924	0.08400241285562515	0.0846378430724144	0.08508725464344025	0.08540335297584534	0.08531412482261658
0.07	0.07933753728866577	0.07936792075634003	0.07796226441860199	0.07597523182630539	0.07608887553215027	0.07806077599525452	0.07636424899101257	0.07193082571029663	0.07172196358442307	0.0745406299829483	0.07711555808782578	0.07821263372898102	0.07658534497022629	0.07294771820306778	0.06847842782735825	0.06834477931261063	0.07091586291790009	0.07044750452041626	0.07051072269678116	0.07229012995958328	0.07430156320333481	0.07681109011173248	0.07981178164482117	0.08080456405878067	0.08076949417591095	0.08054108917713165	0.0798501968383789	0.07954517006874084	0.07958629727363586	0.07934671640396118	0.07833199203014374	0.07846351712942123	0.07974530756473541	0.08096499741077423	0.08128529787063599	0.08062905818223953	0.08069807291030884	0.0814431831240654	0.08268281817436218	0.08343943953514099	0.08303461223840714	0.0829123854637146	0.08349120616912842	0.0851062759757042	0.08514145016670227	0.08353997021913528	0.08233557641506195	0.08204968273639679	0.08155149221420288
0.12	0.07631348073482513	0.0769551545381546	0.07586664706468582	0.07416464388370514	0.07345312088727951	0.07409098744392395	0.07581622898578644	0.07770197838544846	0.07819201797246933	0.0773177444934845	0.07647358626127243	0.07678162306547165	0.07718666642904282	0.07622820883989334	0.07586304843425751	0.07520609349012375	0.0741884857416153	0.07451047003269196	0.0752776488661766	0.07528218626976013	0.07540562003850937	0.07584244012832642	0.07624501734972	0.07649862766265869	0.07616513222455978	0.0758921205997467	0.07674866914749146	0.07792611420154572	0.07726249098777771	0.07795163244009018	0.08015777170658112	0.08295074850320816	0.0842011347413063	0.08297894150018692	0.08166211098432541	0.082314632833004	0.08380259573459625	0.08487023413181305	0.08507389575242996	0.08454371988773346	0.08405546098947525	0.0831134244799614	0.08176825195550919	0.08171872049570084	0.08300648629665375	0.08399408310651779	0.08470840752124786	0.08471508324146271	0.08309706300497055
0.1	0.0852278620004654	0.08665590733289719	0.08632054924964905	0.08454030752182007	0.08152792602777481	0.07814087718725204	0.07782434672117233	0.08104683458805084	0.0850144475698471	0.0863298550248146	0.08614844083786011	0.08622203767299652	0.08702345192432404	0.08777040243148804	0.08740156143903732	0.08730491250753403	0.08794783055782318	0.08809562772512436	0.08851829916238785	0.08860214054584503	0.08759137988090515	0.0863046795129776	0.08604570478200912	0.0870002880692482	0.0875643938779831	0.0881866067647934	0.08863143622875214	0.08883488923311234	0.08862674981355667	0.08815771341323853	0.08682230114936829	0.08553619682788849	0.08508483320474625	0.08524804562330246	0.08528448641300201	0.08519770205020905	0.08591125905513763	0.08635880798101425	0.08647333085536957	0.08637698739767075	0.08557148277759552	0.08451054245233536	0.08530929684638977	0.08664298057556152	0.08746252208948135	0.08804292976856232	0.08643990755081177	0.08466453850269318	0.08378149569034576
0.06	0.07769449055194855	0.07813172787427902	0.07896611094474792	0.08068715780973434	0.08189010620117188	0.0819469690322876	0.08161623775959015	0.08098936825990677	0.08118519932031631	0.08239177614450455	0.08212830871343613	0.08025510609149933	0.07970254123210907	0.08015462756156921	0.07922032475471497	0.07878673076629639	0.07967718690633774	0.08019670099020004	0.08114711195230484	0.08193060010671616	0.08206936717033386	0.08135806024074554	0.07976866513490677	0.0793287456035614	0.08138637989759445	0.08285573869943619	0.08206332474946976	0.0811111330986023	0.08105596899986267	0.08135690540075302	0.0824584886431694	0.08230046182870865	0.0815073549747467	0.08138351142406464	0.081208236515522	0.08274377882480621	0.08281563222408295	0.08203601092100143	0.08170367777347565	0.08149310946464539	0.08291497081518173	0.0835765078663826	0.08408032357692719	0.08354015648365021	0.0826772078871727	0.08292591571807861	0.08391309529542923	0.08514042943716049	0.08574305474758148
0.01	0.08594734966754913	0.08660478889942169	0.08731380105018616	0.08739417046308517	0.08751215040683746	0.08843526989221573	0.08930131047964096	0.08873964846134186	0.08798229694366455	0.08895514905452728	0.0905514732003212	0.09122256934642792	0.09027477353811264	0.08830719441175461	0.08733217418193817	0.0873429998755455	0.0875849723815918	0.08756861090660095	0.087140291929245	0.08683553338050842	0.08686136454343796	0.08661781996488571	0.08607166260480881	0.08531929552555084	0.08491866290569305	0.08442902565002441	0.08358963578939438	0.08409451693296432	0.08590411394834518	0.08726654946804047	0.08708619326353073	0.08669104427099228	0.08740457147359848	0.08811450749635696	0.08823766559362411	0.08854012191295624	0.08835940062999725	0.0869303047657013	0.08562952280044556	0.0852121114730835	0.0844229906797409	0.08438824117183685	0.08400707691907883	0.08418074250221252	0.08542552590370178	0.0862712562084198	0.08574660122394562	0.08491729199886322	0.08486790955066681
0.1	0.07882873713970184	0.07803799957036972	0.07832632213830948	0.0786256417632103	0.07828342914581299	0.07756336033344269	0.07676662504673004	0.07716765999794006	0.07783783227205276	0.07815936952829361	0.07835501432418823	0.07876657694578171	0.07903345674276352	0.07872068881988525	0.07846853137016296	0.07895822077989578	0.07938358932733536	0.07940816134214401	0.07928457111120224	0.07931848615407944	0.07965113967657089	0.0796460285782814	0.07848789542913437	0.07732975482940674	0.07750421017408371	0.07773269712924957	0.07628778368234634	0.07467421889305115	0.07602843642234802	0.07732827216386795	0.07760833948850632	0.07841503620147705	0.07789654284715652	0.07656228542327881	0.07693783193826675	0.07858453691005707	0.07915857434272766	0.07850354164838791	0.0782870501279831	0.07835645973682404	0.07823732495307922	0.07825527340173721	0.07832300662994385	0.07788720726966858	0.0769776999950409	0.07606176286935806	0.07521712779998779	0.07525274157524109	0.07784570753574371
0.02	0.07378403097391129	0.07459517568349838	0.07589826732873917	0.07621017843484879	0.07671680301427841	0.07724378257989883	0.07653280347585678	0.07516468316316605	0.0749259665608406	0.07602889835834503	0.0775948241353035	0.07773543149232864	0.07688197493553162	0.07510988414287567	0.07528598606586456	0.07650724798440933	0.07605293393135071	0.07634314149618149	0.07680000364780426	0.07683801651000977	0.07677260786294937	0.07560975849628448	0.0743589848279953	0.0738864615559578	0.07322371751070023	0.0717591792345047	0.07103285193443298	0.0710228830575943	0.07007139921188354	0.06942642480134964	0.07054492086172104	0.07204034179449081	0.07243143022060394	0.07115082442760468	0.06908878684043884	0.06669501960277557	0.06540492922067642	0.06530232727527618	0.06526774168014526	0.06561225652694702	0.06603694707155228	0.06558019667863846	0.06485816836357117	0.06454901397228241	0.06549835950136185	0.06727628409862518	0.06810154020786285	0.0682966411113739	0.06833901256322861
0.18	0.07718686759471893	0.0777381882071495	0.07885865122079849	0.07953044772148132	0.07774371653795242	0.07532734423875809	0.07487528026103973	0.07523871958255768	0.07538004964590073	0.07445292174816132	0.07473193109035492	0.07528404146432877	0.07557328790426254	0.07671693712472916	0.07794643938541412	0.07827522605657578	0.07801661640405655	0.07750310003757477	0.0769081860780716	0.07638145238161087	0.07675836235284805	0.07720421999692917	0.07714983075857162	0.07550372928380966	0.0714053213596344	0.06794635206460953	0.06887198239564896	0.07111471891403198	0.07340420037508011	0.07556675374507904	0.07704076170921326	0.07724820077419281	0.07676815241575241	0.07753860205411911	0.07791934162378311	0.07790978997945786	0.07843120396137238	0.07987124472856522	0.08033102005720139	0.07974507659673691	0.07986527681350708	0.07933706790208817	0.07816369086503983	0.07742719352245331	0.07758361846208572	0.07799536734819412	0.07724012434482574	0.07541728764772415	0.07439164817333221
0.14	0.07100919634103775	0.07352874428033829	0.07536986470222473	0.07495002448558807	0.07307308167219162	0.07122418284416199	0.0700748860836029	0.06975555419921875	0.06984692811965942	0.07002265751361847	0.07075129449367523	0.07060550898313522	0.0696616843342781	0.06928716599941254	0.06919340789318085	0.0693468376994133	0.07005537301301956	0.06989169865846634	0.06907760351896286	0.0685683861374855	0.06723447889089584	0.06585275381803513	0.06492374837398529	0.06421183049678802	0.06440981477499008	0.06389709562063217	0.06299685686826706	0.06391342729330063	0.06567701697349548	0.06676974147558212	0.06796290725469589	0.06805692613124847	0.06796742975711823	0.0691186934709549	0.07104065269231796	0.07235376536846161	0.07231257855892181	0.0719858705997467	0.07178839296102524	0.0708577111363411	0.06912284344434738	0.068067267537117	0.06873587518930435	0.06989407539367676	0.06744594871997833	0.06177187338471413	0.06526482850313187	0.06851062923669815	0.06934769451618195
0.12	0.08479173481464386	0.08405618369579315	0.08239264786243439	0.08193068206310272	0.0819878801703453	0.08130370080471039	0.0803198516368866	0.07989354431629181	0.08008028566837311	0.08010412007570267	0.07936343550682068	0.07968878746032715	0.08087121695280075	0.08155431598424911	0.08218865841627121	0.08199585229158401	0.08151229470968246	0.08138681203126907	0.08224641531705856	0.08357410132884979	0.08357729762792587	0.08318674564361572	0.08350715041160583	0.08466703444719315	0.08520081639289856	0.08412549644708633	0.08247598260641098	0.08092877268791199	0.08021354675292969	0.07999067008495331	0.08039306104183197	0.08010650426149368	0.07950889319181442	0.07817192375659943	0.07461455464363098	0.0721711739897728	0.0729374885559082	0.07428508251905441	0.07422881573438644	0.07234500348567963	0.0704893097281456	0.07100973278284073	0.07234292477369308	0.07219585031270981	0.07173165678977966	0.07156045734882355	0.07374017685651779	0.07618050277233124	0.07598261535167694
0.04	0.0841376781463623	0.08398762345314026	0.08424627780914307	0.08396978676319122	0.08295665681362152	0.08307384699583054	0.08263781666755676	0.08192905783653259	0.08218730986118317	0.08254683762788773	0.08300818502902985	0.08375972509384155	0.08413407951593399	0.08517640084028244	0.08543048799037933	0.08453046530485153	0.08394753187894821	0.08340959995985031	0.08271686732769012	0.08237553387880325	0.08235182613134384	0.08275289833545685	0.08368561416864395	0.08415685594081879	0.0835791528224945	0.08194954693317413	0.0813642144203186	0.08113563060760498	0.08026986569166183	0.0799247995018959	0.08073394745588303	0.08140800148248672	0.08029402792453766	0.07997887581586838	0.0809229165315628	0.08064652979373932	0.08010425418615341	0.07951071858406067	0.07852134853601456	0.07756683230400085	0.07702885568141937	0.07716046273708344	0.07782904803752899	0.0781024619936943	0.07803311944007874	0.07758284360170364	0.07773728668689728	0.07753556221723557	0.07732468098402023
0.28	0.07393888384103775	0.07357212156057358	0.07464366406202316	0.07511267066001892	0.07331322878599167	0.07097712904214859	0.07020079344511032	0.0691143050789833	0.06500566005706787	0.06805189698934555	0.07225191593170166	0.0744420513510704	0.07504140585660934	0.07544445246458054	0.07624801248311996	0.07639599591493607	0.07577493786811829	0.07524147629737854	0.07531172037124634	0.07527564465999603	0.07405929267406464	0.07350166141986847	0.07389624416828156	0.07366275787353516	0.07285831868648529	0.07196928560733795	0.07177212089300156	0.07116498053073883	0.07052601873874664	0.07079172134399414	0.07100246101617813	0.07089243829250336	0.07056259363889694	0.07084442675113678	0.07235539704561234	0.07363713532686234	0.07355248928070068	0.07281379401683807	0.07320523262023926	0.07490640878677368	0.07597009837627411	0.0751127302646637	0.07334922254085541	0.07317312806844711	0.07414288818836212	0.0738016664981842	0.07209254056215286	0.0711207240819931	0.0714307427406311
0.09	0.07764284312725067	0.07687421143054962	0.07590968906879425	0.07588541507720947	0.07664932310581207	0.07700029015541077	0.07655104249715805	0.07624445110559464	0.07562018185853958	0.07492948323488235	0.07471906393766403	0.07511377334594727	0.07620155811309814	0.07629179954528809	0.07598806172609329	0.07532069832086563	0.07485338300466537	0.07520785182714462	0.07606987655162811	0.07629960775375366	0.07580369710922241	0.07598818838596344	0.07716137170791626	0.0788058340549469	0.07872503995895386	0.07752801477909088	0.07587788999080658	0.07480320334434509	0.0730045810341835	0.06871028989553452	0.06641101837158203	0.06709833443164825	0.06777958571910858	0.06999422609806061	0.07237765938043594	0.07272738218307495	0.07344616949558258	0.07363182306289673	0.07294362783432007	0.07309848815202713	0.07307995110750198	0.07231588661670685	0.07230797410011292	0.07298362255096436	0.07279961556196213	0.07137389481067657	0.07122640311717987	0.07254184782505035	0.07354393601417542
0.03	0.06761354207992554	0.06891213357448578	0.06881609559059143	0.06826110184192657	0.06885214895009995	0.06875262409448624	0.0677010715007782	0.06808539479970932	0.06818186491727829	0.06855877488851547	0.0688774585723877	0.06751308590173721	0.06660755723714828	0.06684946268796921	0.06754758208990097	0.06751526147127151	0.06605887413024902	0.06474880129098892	0.06407313793897629	0.06430856883525848	0.0653390884399414	0.06704393029212952	0.06900933384895325	0.06926491856575012	0.06909560412168503	0.06846722215414047	0.06754519790410995	0.06851284950971603	0.06945288181304932	0.06893341988325119	0.06834904849529266	0.06772269308567047	0.06685808300971985	0.06708750873804092	0.06765154749155045	0.06745140999555588	0.06553281098604202	0.06368137151002884	0.06419029831886292	0.06576193124055862	0.0667877346277237	0.06719847023487091	0.06785474717617035	0.06785628944635391	0.06753851473331451	0.06635471433401108	0.06574366241693497	0.0662975162267685	0.0662507712841034
0.01	0.07122863829135895	0.0725930854678154	0.07358762621879578	0.07389780133962631	0.07309623062610626	0.07189581543207169	0.07233127951622009	0.07366255670785904	0.07431910187005997	0.0730394795536995	0.07172941416501999	0.07152843475341797	0.07195396721363068	0.07254521548748016	0.07371754199266434	0.07441458106040955	0.07416192442178726	0.07349918782711029	0.0741221010684967	0.07463493943214417	0.07323320209980011	0.07150004059076309	0.07081352919340134	0.07147272676229477	0.07337737828493118	0.07521364092826843	0.07561557739973068	0.07541818171739578	0.07552586495876312	0.0748397558927536	0.07279493659734726	0.07141515612602234	0.07167183607816696	0.07372809946537018	0.07482010126113892	0.07511045038700104	0.07599343359470367	0.0759471207857132	0.07625109702348709	0.0768527239561081	0.07591743767261505	0.0751766711473465	0.07560866326093674	0.07603204250335693	0.07637815922498703	0.07659394294023514	0.07598941028118134	0.07676265388727188	0.07844838500022888
0.28	0.06519481539726257	0.06537453830242157	0.06515704840421677	0.06579545885324478	0.06629099696874619	0.06672827899456024	0.0665760412812233	0.06562492251396179	0.06494055688381195	0.06454137712717056	0.06403490900993347	0.06353520601987839	0.06333773583173752	0.06466368585824966	0.06687384843826294	0.06686829775571823	0.06592059135437012	0.06482519954442978	0.06390959024429321	0.06332912296056747	0.0591360479593277	0.0602419413626194	0.06507933139801025	0.06522315740585327	0.06387384235858917	0.06346163898706436	0.06377538293600082	0.0640636682510376	0.06478604674339294	0.06470884382724762	0.06429779529571533	0.06389281898736954	0.06284867227077484	0.06344375014305115	0.0649179145693779	0.06522154808044434	0.0651407539844513	0.06412214040756226	0.06227460503578186	0.062077902257442474	0.06361884623765945	0.0648517981171608	0.06488531827926636	0.06484968960285187	0.06541860103607178	0.06532715260982513	0.0647011250257492	0.06476032733917236	0.06624483317136765
0.36	0.06218135356903076	0.06251637637615204	0.06218922883272171	0.058695435523986816	0.053250379860401154	0.0475863441824913	0.04601830989122391	0.04546051472425461	0.04639698192477226	0.04976925626397133	0.04975669085979462	0.050059039145708084	0.051119014620780945	0.050804026424884796	0.05072052404284477	0.052301425486803055	0.0549573190510273	0.056219056248664856	0.05665126070380211	0.056659404188394547	0.0572369322180748	0.05674223601818085	0.052627548575401306	0.05386204645037651	0.05773734301328659	0.05983397737145424	0.06003684550523758	0.060529597103595734	0.06151033192873001	0.06089024990797043	0.05972639098763466	0.05942893400788307	0.05951951444149017	0.05978073552250862	0.0596785843372345	0.059863828122615814	0.059775564819574356	0.05930669605731964	0.059006381779909134	0.058284640312194824	0.05751827731728554	0.05813851207494736	0.05899050086736679	0.05851852148771286	0.058838408440351486	0.059335362166166306	0.058870114386081696	0.058406930416822433	0.05900181084871292
0.03	0.05925305560231209	0.057890813797712326	0.05749879777431488	0.05728382617235184	0.05650513246655464	0.056305211037397385	0.057069338858127594	0.05768615007400513	0.05738431215286255	0.05651555210351944	0.05710720270872116	0.05923124775290489	0.0599248968064785	0.05929390341043472	0.05832194164395332	0.05761793628334999	0.05744588375091553	0.05733509361743927	0.05660164728760719	0.055176567286252975	0.05457082390785217	0.055124975740909576	0.05633566528558731	0.05513986572623253	0.05152767151594162	0.04929046332836151	0.05017640069127083	0.052452120929956436	0.05461525171995163	0.05580073967576027	0.0570034496486187	0.058234527707099915	0.05847526714205742	0.058505911380052567	0.05828667804598808	0.05830774083733559	0.057902414351701736	0.057324718683958054	0.05889119207859039	0.0596780925989151	0.05725619196891785	0.05585581064224243	0.05627238750457764	0.056803204119205475	0.05711646378040314	0.0564015731215477	0.05558348447084427	0.05604352802038193	0.05700569972395897
0.02	0.054370034486055374	0.05472467094659805	0.054740533232688904	0.055395446717739105	0.056076936423778534	0.05565255880355835	0.05498700216412544	0.054957278072834015	0.05462116748094559	0.05449323728680611	0.054361727088689804	0.05417390540242195	0.053693193942308426	0.05333452671766281	0.0536249540746212	0.053847189992666245	0.05421587452292442	0.05485180392861366	0.055142201483249664	0.05510202422738075	0.05458265170454979	0.05466938763856888	0.05486327409744263	0.054349519312381744	0.05297766253352165	0.05274789035320282	0.052831266075372696	0.053533054888248444	0.05418725311756134	0.05438090115785599	0.054045386612415314	0.053543124347925186	0.05260229855775833	0.05236154422163963	0.052966952323913574	0.05342766270041466	0.0540614053606987	0.055247098207473755	0.055744510143995285	0.054890286177396774	0.053571008145809174	0.05301443859934807	0.053459614515304565	0.05465219169855118	0.056160733103752136	0.05633409321308136	0.05563279241323471	0.05558525025844574	0.05602533742785454
0.04	0.05324554443359375	0.053669825196266174	0.053824231028556824	0.05333782359957695	0.052828676998615265	0.05298449471592903	0.0536937490105629	0.05417408049106598	0.05452040955424309	0.05506657063961029	0.0553949773311615	0.055071599781513214	0.05395977571606636	0.05340695381164551	0.0533757358789444	0.05301247164607048	0.053844958543777466	0.05475255101919174	0.05496172979474068	0.05512735992670059	0.0556715652346611	0.055841751396656036	0.05610058084130287	0.05603891611099243	0.055533118546009064	0.054975517094135284	0.05479458346962929	0.055268604308366776	0.05591176077723503	0.05566379800438881	0.05521155148744583	0.05596191808581352	0.05690545588731766	0.05622793734073639	0.05494062975049019	0.05496527627110481	0.05560534819960594	0.05595586076378822	0.05594918876886368	0.056569214910268784	0.05706131458282471	0.05633874237537384	0.055131785571575165	0.05493035539984703	0.05623827874660492	0.05710237845778465	0.0568619966506958	0.05701981857419014	0.05741230770945549
0.05	0.055233750492334366	0.053700558841228485	0.05177188664674759	0.05157633125782013	0.05191223695874214	0.051137544214725494	0.05136380344629288	0.05252709239721298	0.052681587636470795	0.05159452185034752	0.05081404745578766	0.05112600699067116	0.05193372443318367	0.052549973130226135	0.05224577710032463	0.05136863514780998	0.050460346043109894	0.05094010755419731	0.05215447023510933	0.052674248814582825	0.05170558765530586	0.050066497176885605	0.04995688050985336	0.05135950446128845	0.05190456658601761	0.05120706558227539	0.05070342496037483	0.05083329230546951	0.05179092288017273	0.05241701751947403	0.05239815637469292	0.05170033872127533	0.05150032043457031	0.05188640579581261	0.05183441936969757	0.051634348928928375	0.050577741116285324	0.048672571778297424	0.04777970910072327	0.048363808542490005	0.04925624653697014	0.049452804028987885	0.04992854967713356	0.05148227512836456	0.05329742655158043	0.054428499191999435	0.05380085110664368	0.052751343697309494	0.052365291863679886
0.07	0.05161593481898308	0.05176220461726189	0.051377542316913605	0.0501040555536747	0.049775443971157074	0.05063186213374138	0.05093441531062126	0.0505850575864315	0.05114800110459328	0.05220116302371025	0.05250529572367668	0.052199188619852066	0.0509929358959198	0.05002548173069954	0.049692295491695404	0.05009519308805466	0.05029052868485451	0.05084092170000076	0.05140509456396103	0.051273148506879807	0.05136943235993385	0.05178214609622955	0.05115700513124466	0.04928791522979736	0.04757651686668396	0.047505490481853485	0.048341311514377594	0.048935577273368835	0.04858347028493881	0.04787245765328407	0.04817446321249008	0.04964765906333923	0.05042220652103424	0.05072389915585518	0.050656020641326904	0.05056936293840408	0.04953955113887787	0.0487729087471962	0.04817619547247887	0.0484706312417984	0.04892578348517418	0.04898403212428093	0.04864177480340004	0.04825085029006004	0.048678744584321976	0.04886116832494736	0.04830760508775711	0.04727792739868164	0.046420615166425705
0.06	0.03816375508904457	0.03827255964279175	0.03830194100737572	0.0379612036049366	0.03752389922738075	0.037820965051651	0.037996262311935425	0.03763002157211304	0.03734233230352402	0.03749790042638779	0.038209881633520126	0.038768209517002106	0.038409262895584106	0.038943685591220856	0.04102548211812973	0.042350366711616516	0.04189039394259453	0.041757989674806595	0.04172498360276222	0.041464321315288544	0.03984254226088524	0.038307078182697296	0.03833980858325958	0.03881581872701645	0.03942716494202614	0.038619719445705414	0.037522170692682266	0.037291765213012695	0.03777607902884483	0.03835111856460571	0.03841044008731842	0.03792592138051987	0.037019215524196625	0.0359150767326355	0.03565480560064316	0.03613797575235367	0.03585103899240494	0.03621936962008476	0.036222971975803375	0.036147505044937134	0.036030564457178116	0.035660602152347565	0.03626234084367752	0.0375329926609993	0.03843177109956741	0.03822821006178856	0.03854476660490036	0.03908313810825348	0.038689546287059784
0.2	0.048748135566711426	0.04794551059603691	0.047886911779642105	0.04812270775437355	0.04725375771522522	0.04469100013375282	0.04330863058567047	0.043438054621219635	0.0419636070728302	0.03925178945064545	0.04296383261680603	0.0439935177564621	0.04323578253388405	0.0424443818628788	0.04219099506735802	0.04360305145382881	0.044002965092659	0.04388173297047615	0.04407341405749321	0.043882064521312714	0.04422067105770111	0.044307805597782135	0.044317763298749924	0.04482995718717575	0.0458424873650074	0.04711904376745224	0.04723250865936279	0.04621831327676773	0.045970700681209564	0.0466129295527935	0.047608911991119385	0.0481443926692009	0.04983722046017647	0.05024246126413345	0.05065209046006203	0.051082830876111984	0.051447730511426926	0.050485335290431976	0.04938681051135063	0.050201624631881714	0.05096157267689705	0.0511845238506794	0.05138954520225525	0.05116110295057297	0.051359981298446655	0.051081229001283646	0.05073007196187973	0.05035680904984474	0.04899810999631882
0.2	0.047499146312475204	0.04683713614940643	0.04701583832502365	0.04757793992757797	0.047327376902103424	0.04747891426086426	0.04685305804014206	0.04555404558777809	0.045332275331020355	0.04496412351727486	0.04388416185975075	0.04366536810994148	0.04427419975399971	0.04512099176645279	0.045931797474622726	0.04568735882639885	0.04496680572628975	0.04470255970954895	0.0445360504090786	0.04368777945637703	0.042595475912094116	0.04299755021929741	0.04378741234540939	0.044060029089450836	0.04350568354129791	0.0437287800014019	0.044441692531108856	0.04431791231036186	0.044333357363939285	0.04429250583052635	0.044098444283008575	0.04380178451538086	0.04266596958041191	0.0410284586250782	0.04077393561601639	0.040296003222465515	0.03781421110033989	0.033516593277454376	0.031543001532554626	0.03133854642510414	0.03081328608095646	0.02938179112970829	0.028760943561792374	0.028768280521035194	0.027934543788433075	0.026993095874786377	0.026427749544382095	0.025793347507715225	0.025837479159235954
0.1	0.01711759716272354	0.016888946294784546	0.01731945015490055	0.017899181693792343	0.019013557583093643	0.020017534494400024	0.02047138847410679	0.020598536357283592	0.020629417151212692	0.020918214693665504	0.020829861983656883	0.019944697618484497	0.019340619444847107	0.018648697063326836	0.017724158242344856	0.017881818115711212	0.01775912195444107	0.01822156459093094	0.01886376366019249	0.018969545140862465	0.018041959032416344	0.016407335177063942	0.01641695387661457	0.01714625395834446	0.01750025525689125	0.018460124731063843	0.019467206671833992	0.020040664821863174	0.020675841718912125	0.02087782695889473	0.020719926804304123	0.020726989954710007	0.019977817311882973	0.01931583136320114	0.02000601775944233	0.021462857723236084	0.021365631371736526	0.01939319260418415	0.018287232145667076	0.017993725836277008	0.017542071640491486	0.017434313893318176	0.017691783607006073	0.01768697053194046	0.017222363501787186	0.016849052160978317	0.01663578860461712	0.016780031844973564	0.016872549429535866
0.06	0.026420868933200836	0.025617219507694244	0.02553809992969036	0.026128634810447693	0.02641350030899048	0.02573871985077858	0.025255192071199417	0.024922126904129982	0.02440941333770752	0.024680638685822487	0.026387514546513557	0.027690386399626732	0.02770652249455452	0.02743571065366268	0.027705945074558258	0.027179641649127007	0.02646940015256405	0.026656797155737877	0.027780408039689064	0.027003150433301926	0.025239434093236923	0.024826623499393463	0.02379964105784893	0.02414713054895401	0.026436321437358856	0.027427658438682556	0.026137566193938255	0.024354154244065285	0.023745587095618248	0.024071816354990005	0.025310097262263298	0.026634417474269867	0.02625487558543682	0.025806955993175507	0.02572726085782051	0.024556025862693787	0.022834543138742447	0.023531606420874596	0.025181574746966362	0.026316916570067406	0.0270512904971838	0.027250170707702637	0.02648456022143364	0.02498980052769184	0.024577997624874115	0.025069724768400192	0.024136992171406746	0.022839508950710297	0.024036698043346405
0.02	0.027473317459225655	0.02872839942574501	0.029918953776359558	0.030615514144301414	0.03075505793094635	0.030153626576066017	0.028816383332014084	0.028506115078926086	0.029567796736955643	0.030407778918743134	0.029299892485141754	0.027864085510373116	0.02766541577875614	0.02746397629380226	0.02704993076622486	0.027706699445843697	0.028577053919434547	0.029154708608984947	0.029503392055630684	0.030040085315704346	0.0300731360912323	0.029480040073394775	0.02899601124227047	0.0283516775816679	0.027653001248836517	0.027720894664525986	0.0273062065243721	0.027103159576654434	0.02682039886713028	0.026649313047528267	0.025985807180404663	0.025613702833652496	0.02686784788966179	0.02821684256196022	0.028050493448972702	0.02750692516565323	0.028351206332445145	0.029057012870907784	0.029465673491358757	0.030322207137942314	0.030934283509850502	0.029470738023519516	0.02985561266541481	0.03125377744436264	0.03203245624899864	0.03229217976331711	0.032064370810985565	0.030631378293037415	0.028190355747938156
0.06	0.02920045144855976	0.02875397354364395	0.028613053262233734	0.028964616358280182	0.029215777292847633	0.029187548905611038	0.02949684113264084	0.02993505820631981	0.030718836933374405	0.031296759843826294	0.030732562765479088	0.02993825636804104	0.029641583561897278	0.02893822453916073	0.028811385855078697	0.03033788688480854	0.03213769942522049	0.03315950557589531	0.033906109631061554	0.034089233726263046	0.03393607959151268	0.033305417746305466	0.032091446220874786	0.03142888844013214	0.03138577938079834	0.030028386041522026	0.027248358353972435	0.02636336348950863	0.02557498961687088	0.025747913867235184	0.025265861302614212	0.025002997368574142	0.024569416418671608	0.024707667529582977	0.02580723538994789	0.0267348513007164	0.027990015223622322	0.028630206361413002	0.02928968332707882	0.029114851728081703	0.028508616611361504	0.028320252895355225	0.02846110239624977	0.02874608337879181	0.028739526867866516	0.028717465698719025	0.028374597430229187	0.028101308271288872	0.028204526752233505
0.07	0.03354234993457794	0.03391532972455025	0.03420059382915497	0.033543266355991364	0.03204239532351494	0.03283867612481117	0.033369190990924835	0.034154992550611496	0.03496522828936577	0.034524329006671906	0.0351397879421711	0.03526831418275833	0.03515772894024849	0.034562040120363235	0.03199276328086853	0.02986813709139824	0.02792447991669178	0.026714008301496506	0.028022078797221184	0.02795368805527687	0.025915445759892464	0.02482924982905388	0.02722349762916565	0.027553748339414597	0.026663487777113914	0.02923971228301525	0.032511960715055466	0.032844044268131256	0.032479338347911835	0.03031928278505802	0.02920261025428772	0.02998269535601139	0.030498964712023735	0.030651863664388657	0.03167416900396347	0.03326549753546715	0.0337747223675251	0.03361331298947334	0.03340847045183182	0.03369636833667755	0.03431041166186333	0.034338098019361496	0.033547066152095795	0.03261426091194153	0.031644098460674286	0.030735155567526817	0.03021160326898098	0.030870873481035233	0.030948221683502197
0.28	0.03736288845539093	0.038530685007572174	0.038699742406606674	0.03802715241909027	0.038242846727371216	0.03865858167409897	0.03856492415070534	0.03862792253494263	0.03927993029356003	0.039422836154699326	0.03943144902586937	0.03894735500216484	0.03763490915298462	0.037094809114933014	0.03684798255562782	0.03658708184957504	0.036051955074071884	0.03493890166282654	0.03497404232621193	0.03621576726436615	0.036324676126241684	0.03573855385184288	0.0356440506875515	0.03637745603919029	0.0364215113222599	0.03588717803359032	0.03505527973175049	0.033867884427309036	0.03435012698173523	0.03510620817542076	0.034685779362916946	0.034547798335552216	0.03484600782394409	0.03500591218471527	0.03553207591176033	0.03676922991871834	0.03746328502893448	0.03690570965409279	0.03554050996899605	0.034383829683065414	0.03555019944906235	0.03597797080874443	0.033177878707647324	0.03137383610010147	0.03142872080206871	0.0313696563243866	0.0316728875041008	0.032385870814323425	0.03338553011417389
0.04	0.03588872402906418	0.0365726463496685	0.038025759160518646	0.03964405506849289	0.040347859263420105	0.040321335196495056	0.03863702714443207	0.036472804844379425	0.035604629665613174	0.03627587482333183	0.03632170706987381	0.03655461221933365	0.03653620928525925	0.036818161606788635	0.03785904869437218	0.03699742257595062	0.03683333471417427	0.03557809069752693	0.035497378557920456	0.03718544542789459	0.03877665847539902	0.03887753188610077	0.038216859102249146	0.0373990535736084	0.03745797649025917	0.03757798671722412	0.03895078971982002	0.04004903510212898	0.039395734667778015	0.037355732172727585	0.035960305482149124	0.036211635917425156	0.03710497170686722	0.03670459985733032	0.03576496243476868	0.03484589606523514	0.03516226261854172	0.036335621029138565	0.03648745268583298	0.0363377146422863	0.0356270968914032	0.03606444224715233	0.03781576827168465	0.03766127675771713	0.036496467888355255	0.0366266593337059	0.03725508973002434	0.037203140556812286	0.03645907714962959
0.03	0.04217224568128586	0.04154191166162491	0.04041464626789093	0.03971019759774208	0.03948558121919632	0.03919166699051857	0.038423892110586166	0.037885408848524094	0.0377228744328022	0.03898084536194801	0.03893023729324341	0.03694511204957962	0.034433867782354355	0.03660738468170166	0.037939686328172684	0.039013441652059555	0.03941547870635986	0.03958740085363388	0.041416384279727936	0.0427556186914444	0.04296286404132843	0.04333334416151047	0.0431208610534668	0.04205838590860367	0.041585687547922134	0.04232072830200195	0.04299495369195938	0.042977187782526016	0.042808257043361664	0.043285202234983444	0.043096017092466354	0.04169618338346481	0.041322071105241776	0.04223799332976341	0.042191822081804276	0.041086822748184204	0.04006365314126015	0.03932582587003708	0.03908861428499222	0.039031095802783966	0.03826805204153061	0.03777850419282913	0.03883115202188492	0.03966512531042099	0.0406760647892952	0.04080267995595932	0.04103793203830719	0.04186460003256798	0.0426640510559082
0.2	0.05734045058488846	0.05615697056055069	0.05656232312321663	0.05870067700743675	0.060111500322818756	0.06008566543459892	0.05992351099848747	0.05931365117430687	0.05872340500354767	0.059652600437402725	0.05963680520653725	0.05919729545712471	0.05942390486598015	0.057448480278253555	0.053478531539440155	0.053971417248249054	0.055972591042518616	0.05595621466636658	0.05538254603743553	0.0554502010345459	0.055386967957019806	0.05607467517256737	0.05620194971561432	0.05632328242063522	0.05659463256597519	0.05573410168290138	0.05591025575995445	0.05712277814745903	0.05876102298498154	0.059693820774555206	0.05976707115769386	0.06012793257832527	0.06002850830554962	0.06027671694755554	0.061329443007707596	0.06097594276070595	0.06068135425448418	0.06179104000329971	0.06286226212978363	0.06314022094011307	0.06354734301567078	0.0645224004983902	0.0649496465921402	0.0645989328622818	0.06468622386455536	0.06411083787679672	0.06375735253095627	0.06440865248441696	0.06521353870630264
0.01	0.06452356278896332	0.060709185898303986	0.05842108279466629	0.057897988706827164	0.06144645810127258	0.06539328396320343	0.06678588688373566	0.06725829839706421	0.06727250665426254	0.06642739474773407	0.06611472368240356	0.06627164781093597	0.06494779884815216	0.06343862414360046	0.06335952877998352	0.06343657523393631	0.06291034817695618	0.06259198486804962	0.06176120787858963	0.06012364849448204	0.06009502708911896	0.05987090244889259	0.05914938822388649	0.060191381722688675	0.061648935079574585	0.06088202819228172	0.06059316173195839	0.06142650544643402	0.06273726373910904	0.06174609810113907	0.061104509979486465	0.06190900504589081	0.062158696353435516	0.061772674322128296	0.06122462823987007	0.061046190559864044	0.06151467561721802	0.062246136367321014	0.06323175132274628	0.06355656683444977	0.06403829902410507	0.06534719467163086	0.06594289839267731	0.06638243794441223	0.06723795086145401	0.06917200237512589	0.07133466750383377	0.07200785726308823	0.07087433338165283
0.12	0.06802879273891449	0.0700724720954895	0.07131481170654297	0.07203231751918793	0.07454349100589752	0.07589317113161087	0.07537518441677094	0.07428013533353806	0.07378123700618744	0.07365890592336655	0.07408036291599274	0.07409323751926422	0.07414425164461136	0.07528112083673477	0.07525087893009186	0.07374982535839081	0.07353761792182922	0.07440564036369324	0.0743841752409935	0.0738295242190361	0.07419967651367188	0.07470029592514038	0.07555507868528366	0.07660897076129913	0.07677857577800751	0.07583320885896683	0.07536076754331589	0.07653897255659103	0.07761982083320618	0.07744219154119492	0.07696570456027985	0.07776584476232529	0.07917200773954391	0.07921597361564636	0.0789407342672348	0.07872015237808228	0.0788593590259552	0.07888920605182648	0.07831743359565735	0.07790949940681458	0.0776628777384758	0.07777170836925507	0.0785757452249527	0.07965365052223206	0.07998689264059067	0.07948189973831177	0.0790887176990509	0.07863631099462509	0.07923050969839096
0.14	0.07803542166948318	0.07718663662672043	0.07731905579566956	0.07912299036979675	0.07963459193706512	0.07884666323661804	0.07870602607727051	0.07928073406219482	0.08045193552970886	0.0822288990020752	0.08338658511638641	0.08366528898477554	0.08356402814388275	0.08264953643083572	0.0812433660030365	0.08150210976600647	0.08299116790294647	0.0832572728395462	0.08201459795236588	0.08066771179437637	0.08022817969322205	0.08133494853973389	0.08215630054473877	0.08163145184516907	0.0813731998205185	0.08134942501783371	0.08062432706356049	0.08017320930957794	0.08138831704854965	0.08209969103336334	0.08165638148784637	0.08048206567764282	0.07920661568641663	0.07830770313739777	0.07743394374847412	0.0771215632557869	0.07826478034257889	0.07897516340017319	0.07901350408792496	0.07880242168903351	0.07887633144855499	0.07929510623216629	0.07902209460735321	0.07821827381849289	0.0777442455291748	0.07816912978887558	0.07813218981027603	0.07759354263544083	0.07783449441194534
0.05	0.08070524781942368	0.08011400699615479	0.07977495342493057	0.07869581133127213	0.08051519095897675	0.07953386008739471	0.07722554355859756	0.07761336863040924	0.07917775213718414	0.07916496694087982	0.07964034378528595	0.08206874132156372	0.08507517725229263	0.0840187817811966	0.08294061571359634	0.08247704058885574	0.08228570222854614	0.08193904906511307	0.08102474361658096	0.0812152698636055	0.08228077739477158	0.08249296993017197	0.0826108530163765	0.08279784768819809	0.08240336924791336	0.08106140792369843	0.0804382711648941	0.08029720187187195	0.08054067939519882	0.08111703395843506	0.0812535434961319	0.08127240836620331	0.08085297793149948	0.08029638230800629	0.08077426254749298	0.0813245102763176	0.08220844715833664	0.08290605992078781	0.08316429704427719	0.08268416672945023	0.08231294900178909	0.08172959089279175	0.08134099841117859	0.0809795930981636	0.08155454695224762	0.08216124773025513	0.08173753321170807	0.08132857084274292	0.0820968896150589
0.02	0.08974233269691467	0.08906584233045578	0.0875961035490036	0.08682332932949066	0.08712071180343628	0.08705784380435944	0.08616273105144501	0.08630378544330597	0.08699166774749756	0.08750196546316147	0.08824047446250916	0.08921706676483154	0.08957125246524811	0.0892895758152008	0.08881319314241409	0.08784597367048264	0.08708488196134567	0.08666156977415085	0.0861285999417305	0.08578990399837494	0.08605214208364487	0.08627285808324814	0.08583910763263702	0.08578704297542572	0.08604014664888382	0.08567105978727341	0.08550165593624115	0.08576968312263489	0.08548066020011902	0.08522595465183258	0.08597338944673538	0.08624283969402313	0.08549583703279495	0.08494427055120468	0.08514565229415894	0.08595279604196548	0.08634288609027863	0.0863548293709755	0.08416254818439484	0.07932824641466141	0.0816061720252037	0.08435782045125961	0.08479981124401093	0.08516504615545273	0.08552905172109604	0.08583486080169678	0.08573198318481445	0.08538520336151123	0.0852792039513588
0.04	0.0668296292424202	0.06646042317152023	0.06393183022737503	0.06000804901123047	0.06292969733476639	0.06539631634950638	0.06650181114673615	0.06635919213294983	0.0659213438630104	0.06577703356742859	0.0655461922287941	0.06513363122940063	0.06519646942615509	0.0660896897315979	0.0663013756275177	0.06483938544988632	0.06484317779541016	0.06618240475654602	0.06680762767791748	0.0656970888376236	0.06700380891561508	0.06905108690261841	0.06936214864253998	0.0662691742181778	0.06713130325078964	0.06867296993732452	0.06828033924102783	0.06730934977531433	0.06748998910188675	0.0686911791563034	0.06983133405447006	0.07034439593553543	0.07030991464853287	0.0700630247592926	0.07015765458345413	0.07035903632640839	0.06997813284397125	0.06951306760311127	0.06987277418375015	0.07013237476348877	0.0699586421251297	0.06938545405864716	0.06848974525928497	0.06765364110469818	0.0672948956489563	0.06713644415140152	0.06705792993307114	0.06714007258415222	0.06714583933353424
0.07	0.07232260704040527	0.07282079756259918	0.07407641410827637	0.07470586150884628	0.0739838257431984	0.07339652627706528	0.07351117581129074	0.07345473021268845	0.07319013774394989	0.07324660569429398	0.07334937900304794	0.07340231537818909	0.07324042916297913	0.07337019592523575	0.07323385775089264	0.07236991822719574	0.07224690169095993	0.07321568578481674	0.07400143146514893	0.07449980825185776	0.07416871190071106	0.07345499843358994	0.0737486183643341	0.07373291999101639	0.07325991988182068	0.0738549679517746	0.07431040704250336	0.07428576052188873	0.07421855628490448	0.07352136075496674	0.07304652035236359	0.07361069321632385	0.07341434806585312	0.07244787365198135	0.07232879847288132	0.07329234480857849	0.07373401522636414	0.07301758974790573	0.07241837680339813	0.07287533581256866	0.07375603169202805	0.07457136362791061	0.07430849224328995	0.07287977635860443	0.07233275473117828	0.07216252386569977	0.07173942029476166	0.07234686613082886	0.07353317737579346
0.05	0.02494414523243904	0.024591127410531044	0.024308625608682632	0.024333180859684944	0.024352602660655975	0.024524258449673653	0.02544064074754715	0.026071740314364433	0.025846097618341446	0.025700494647026062	0.025741206482052803	0.025291573256254196	0.02560913935303688	0.025940366089344025	0.025161147117614746	0.0249335914850235	0.025171339511871338	0.02542196959257126	0.02505844086408615	0.0247139073908329	0.02488481067121029	0.02424684911966324	0.024006471037864685	0.024581365287303925	0.025130590423941612	0.02454618737101555	0.024060867726802826	0.025031566619873047	0.02551603689789772	0.026028236374258995	0.026038631796836853	0.02574996091425419	0.026612024754285812	0.028564199805259705	0.030087074264883995	0.030397459864616394	0.03024158999323845	0.02961072511970997	0.02829117327928543	0.027570165693759918	0.027505794540047646	0.02807633765041828	0.028898540884256363	0.02892528846859932	0.028891105204820633	0.029351314529776573	0.030242538079619408	0.031301744282245636	0.03164341300725937
0.28	0.033163949847221375	0.032786302268505096	0.033040471374988556	0.03339003026485443	0.033377595245838165	0.0323270708322525	0.030440587550401688	0.028121033683419228	0.025376077741384506	0.022992784157395363	0.022544724866747856	0.023318462073802948	0.024885712191462517	0.025620292872190475	0.0264278557151556	0.026895347982645035	0.027445664629340172	0.028109636157751083	0.02933516539633274	0.02989570051431656	0.02924289181828499	0.029250215739011765	0.029919181019067764	0.029679223895072937	0.02785704843699932	0.026204755529761314	0.025704527273774147	0.02578813210129738	0.025158507749438286	0.02446282096207142	0.02411683090031147	0.02324756793677807	0.02251819334924221	0.02343910001218319	0.02445715293288231	0.024533096700906754	0.024443767964839935	0.02458573691546917	0.024092266336083412	0.02328571490943432	0.02324000373482704	0.02366132102906704	0.02407471463084221	0.024934204295277596	0.02597745507955551	0.026965998113155365	0.027495650574564934	0.027765508741140366	0.028549138456583023
0.2	0.037258829921483994	0.03774906322360039	0.0372907891869545	0.036813970655202866	0.03672744333744049	0.03649574890732765	0.03639258071780205	0.03602341189980507	0.03612159937620163	0.03673287481069565	0.03620744124054909	0.03497789427638054	0.03424001485109329	0.03426158055663109	0.03442806750535965	0.034368135035037994	0.03421688824892044	0.03397857025265694	0.033044226467609406	0.03233896568417549	0.03230743855237961	0.032687608152627945	0.0331096425652504	0.03256111219525337	0.031843435019254684	0.03218967467546463	0.032235704362392426	0.031883589923381805	0.0314658023416996	0.03176519274711609	0.03267967700958252	0.033731549978256226	0.034158509224653244	0.034649163484573364	0.03572572022676468	0.036574434489011765	0.03731430694460869	0.0380028560757637	0.03781094402074814	0.03709350898861885	0.03678261488676071	0.03511699661612511	0.03364047035574913	0.03211945667862892	0.029608074575662613	0.027467763051390648	0.025743940845131874	0.024737674742937088	0.02823859266936779
0.36	0.03697287663817406	0.03555506467819214	0.03438456729054451	0.03494332730770111	0.03688100725412369	0.03866210952401161	0.03965701535344124	0.040672771632671356	0.04108444228768349	0.04030430689454079	0.03943949565291405	0.039623647928237915	0.04021398723125458	0.04033532366156578	0.04019135981798172	0.039473071694374084	0.03921098634600639	0.0386689193546772	0.0374775156378746	0.03696350380778313	0.03733699396252632	0.037193410098552704	0.035908911377191544	0.03471536934375763	0.03488009050488472	0.036173559725284576	0.036662906408309937	0.03563186898827553	0.03574465960264206	0.03669789433479309	0.036546479910612106	0.035395603626966476	0.03452157974243164	0.03597746789455414	0.037244733422994614	0.03635816648602486	0.03489348292350769	0.034881383180618286	0.03497270867228508	0.034619420766830444	0.034804005175828934	0.035316068679094315	0.036041323095560074	0.0371086522936821	0.03883323445916176	0.03978706896305084	0.039718449115753174	0.039437808096408844	0.03893287479877472
0.14	0.0371658094227314	0.03659732639789581	0.03666935861110687	0.03698756918311119	0.03662959858775139	0.0361487902700901	0.03665697202086449	0.03702646121382713	0.03692955523729324	0.036829546093940735	0.03684277832508087	0.03766551613807678	0.03928288444876671	0.0404672808945179	0.040330879390239716	0.040158141404390335	0.040837954729795456	0.04091310128569603	0.04082362353801727	0.04155285656452179	0.0419623889029026	0.04033883661031723	0.03545888885855675	0.033408064395189285	0.03381604701280594	0.03294839337468147	0.033771876245737076	0.036038968712091446	0.03542349860072136	0.03184455260634422	0.029166806489229202	0.030250655487179756	0.031788118183612823	0.032464198768138885	0.033982109278440475	0.03576267138123512	0.036961641162633896	0.03835787624120712	0.03933265805244446	0.03889719396829605	0.038228172808885574	0.03827584162354469	0.037936072796583176	0.03554127737879753	0.032794300466775894	0.034205514937639236	0.03609813004732132	0.03642725199460983	0.03705666586756706
0.01	0.03822146728634834	0.03847413510084152	0.039555735886096954	0.040330782532691956	0.04061819612979889	0.0410047248005867	0.04132944345474243	0.041111528873443604	0.041210874915122986	0.04168891906738281	0.040123142302036285	0.03627987205982208	0.03433344513177872	0.034569915384054184	0.03559157997369766	0.03782109543681145	0.04031255841255188	0.04324338212609291	0.04621260613203049	0.04654800146818161	0.045247882604599	0.0446571446955204	0.04419027641415596	0.0438806526362896	0.044190581887960434	0.044065721333026886	0.04300619661808014	0.04203376919031143	0.04202205687761307	0.041400499641895294	0.03967760503292084	0.038815464824438095	0.03906405344605446	0.039645589888095856	0.040557630360126495	0.04073316976428032	0.03996565192937851	0.03912816196680069	0.03890013322234154	0.038823533803224564	0.03931865096092224	0.04043039306998253	0.04089026898145676	0.040096789598464966	0.03929977864027023	0.03918033465743065	0.0394560806453228	0.039904214441776276	0.03948459401726723
0.07	0.03561388701200485	0.03589401766657829	0.03629060834646225	0.03626641258597374	0.036583900451660156	0.036484625190496445	0.035809557884931564	0.036441490054130554	0.03773031756281853	0.03808489069342613	0.0373811349272728	0.036656156182289124	0.03639357537031174	0.03664457052946091	0.036911722272634506	0.03611843287944794	0.0355171374976635	0.0361732542514801	0.03743840754032135	0.039143964648246765	0.04034043475985527	0.04100210592150688	0.0411338284611702	0.04065616801381111	0.04021354392170906	0.040586382150650024	0.04109432175755501	0.04194081202149391	0.04268774390220642	0.04252036660909653	0.04212523251771927	0.040201906114816666	0.038895249366760254	0.039696477353572845	0.040506333112716675	0.040807563811540604	0.04286472871899605	0.042896073311567307	0.040340606123209	0.03894345834851265	0.036854200065135956	0.033455513417720795	0.030589504167437553	0.027866559103131294	0.027180824428796768	0.02966359257698059	0.033455830067396164	0.03657838702201843	0.03934265300631523
0.07	0.05015343427658081	0.049534570425748825	0.04926690831780434	0.048835981637239456	0.04827409237623215	0.04773593693971634	0.04778788238763809	0.04769140109419823	0.04726169630885124	0.046848364174366	0.046644147485494614	0.046927012503147125	0.04731348156929016	0.04787851870059967	0.047830574214458466	0.04780484735965729	0.04798520356416702	0.0469742976129055	0.04566404968500137	0.045962993055582047	0.04671140015125275	0.046719443053007126	0.046693041920661926	0.04629092663526535	0.04551536589860916	0.04529381915926933	0.04589862376451492	0.04662556201219559	0.04746497422456741	0.04724613204598427	0.0470096692442894	0.04704095423221588	0.04695848375558853	0.04648546501994133	0.04591931402683258	0.045587897300720215	0.04520896077156067	0.045165274292230606	0.046402446925640106	0.04811576381325722	0.048293378204107285	0.04741700366139412	0.047090452164411545	0.047427937388420105	0.047897860407829285	0.04803244397044182	0.04719573259353638	0.0464785061776638	0.046087730675935745
0.12	0.05185284465551376	0.05264025181531906	0.05435115098953247	0.05482920631766319	0.054642897099256516	0.05561387911438942	0.05733996257185936	0.057906318455934525	0.05808788537979126	0.05903737246990204	0.05851869285106659	0.05745339021086693	0.05647697672247887	0.05622505769133568	0.05727388337254524	0.05762564018368721	0.05659293383359909	0.05517830699682236	0.05448676645755768	0.05495982617139816	0.05515633523464203	0.05380941554903984	0.05237429589033127	0.05161038041114807	0.05119778960943222	0.05146316438913345	0.051941122859716415	0.05191875621676445	0.05093652755022049	0.05076126009225845	0.05211181193590164	0.05222166329622269	0.05058582127094269	0.05030728504061699	0.05149083212018013	0.05190615728497505	0.05212049186229706	0.05233139544725418	0.05265379697084427	0.05364619940519333	0.05479130148887634	0.05512794107198715	0.05436765402555466	0.053651366382837296	0.05385373532772064	0.053439781069755554	0.05339173227548599	0.05385633185505867	0.054022300988435745
0.1	0.05383378267288208	0.05515517294406891	0.056451909244060516	0.05675777047872543	0.05759935826063156	0.05892670527100563	0.05942497029900551	0.05904397740960121	0.0596117228269577	0.06012599542737007	0.059448473155498505	0.059172969311475754	0.059224408119916916	0.05888013541698456	0.05860557407140732	0.05796750262379646	0.057268787175416946	0.05663396418094635	0.05586493760347366	0.05586777627468109	0.05713848024606705	0.05759924650192261	0.056856051087379456	0.05698641389608383	0.05785663425922394	0.05839706212282181	0.05861673504114151	0.05824517831206322	0.058709025382995605	0.059666089713573456	0.05979473143815994	0.05698779597878456	0.05388307198882103	0.05314791947603226	0.0540318489074707	0.05593368783593178	0.05660651996731758	0.05562352389097214	0.053060539066791534	0.05189643055200577	0.052782341837882996	0.05036386474967003	0.04756481945514679	0.04848679155111313	0.05087629333138466	0.052191361784935	0.05309470742940903	0.05418507009744644	0.05596305429935455
0.36	0.052886445075273514	0.05385584756731987	0.05465811491012573	0.056053824722766876	0.057656288146972656	0.05853438377380371	0.05927379056811333	0.05953993648290634	0.05918251723051071	0.05901143327355385	0.05874641239643097	0.05858515202999115	0.05908316373825073	0.05892864242196083	0.05826076120138168	0.05809955298900604	0.05776984989643097	0.056413739919662476	0.05512488633394241	0.054633285850286484	0.0550917349755764	0.056403759866952896	0.05732426419854164	0.0567767433822155	0.05553276464343071	0.05513912811875343	0.053822148591279984	0.05035111680626869	0.05323033034801483	0.05597740039229393	0.05729510635137558	0.057263195514678955	0.05621061846613884	0.05564118176698685	0.05558864772319794	0.05488365888595581	0.05467905476689339	0.05519773066043854	0.055368032306432724	0.055361974984407425	0.05612898990511894	0.05795988440513611	0.05861824005842209	0.05801784247159958	0.05828971415758133	0.05874189734458923	0.05847480148077011	0.057938817888498306	0.05671100318431854
0.03	0.05651829019188881	0.05697197839617729	0.056257277727127075	0.05617541819810867	0.05703451484441757	0.05731440335512161	0.05720537528395653	0.05709411948919296	0.05695562809705734	0.05687467008829117	0.05715232342481613	0.05765952169895172	0.05738694220781326	0.05624835193157196	0.055045824497938156	0.054386720061302185	0.05370299518108368	0.05413510650396347	0.054964855313301086	0.05432558059692383	0.05393848940730095	0.05461171641945839	0.05468588322401047	0.054229848086833954	0.05439119040966034	0.05480530485510826	0.054999612271785736	0.05505264550447464	0.05450683832168579	0.054131872951984406	0.05450509488582611	0.05472610518336296	0.05465363711118698	0.05447477102279663	0.05413069576025009	0.05425836145877838	0.05478760227560997	0.055540990084409714	0.056261852383613586	0.0561424158513546	0.05558956414461136	0.05619910731911659	0.05651414021849632	0.05562945827841759	0.054522182792425156	0.054131437093019485	0.054306913167238235	0.054484568536281586	0.05441199988126755
0.28																																0.012472798116505146	0.0352478064596653	0.05296427384018898	0.05974537506699562	0.06001473590731621	0.05856885761022568	0.057629603892564774	0.057238850742578506	0.05723273754119873	0.0570254772901535	0.056606512516736984	0.055857885628938675	0.05468854680657387	0.053680505603551865	0.05478458106517792	0.05644141882658005	0.055750180035829544	0.05421459674835205
0.04	0.048162445425987244	0.05353420972824097	0.05611466243863106	0.056424401700496674	0.05597081035375595	0.05474352836608887	0.05630309134721756	0.05970537289977074	0.061646971851587296	0.06189671903848648	0.06140321120619774	0.06113734841346741	0.06019277125597	0.05823517590761185	0.057231467217206955	0.05698413774371147	0.05651703476905823	0.05621330812573433	0.05554136633872986	0.05509017035365105	0.05489472299814224	0.05501336604356766	0.05543617531657219	0.055225614458322525	0.0547967255115509	0.055077068507671356	0.05477263778448105	0.0537094920873642	0.05316461622714996	0.053534526377916336	0.05295031517744064	0.052951253950595856	0.05275588855147362	0.051547612994909286	0.05076914280653	0.05079488456249237	0.052022602409124374	0.05366762354969978	0.05492028594017029	0.05625918135046959	0.05727863684296608	0.057450324296951294	0.057456761598587036	0.057958465069532394	0.05752886086702347	0.05647595226764679	0.056004010140895844	0.0567597895860672	0.057776905596256256
0.07	0.057428162544965744	0.05772418901324272	0.05676300823688507	0.055800169706344604	0.0558084137737751	0.055967554450035095	0.05601963400840759	0.055745936930179596	0.054820843040943146	0.05516832321882248	0.05580003932118416	0.05524083971977234	0.05366262421011925	0.05104300379753113	0.05703612044453621	0.0605931393802166	0.06132866069674492	0.06224838271737099	0.06364419311285019	0.06411641836166382	0.06424862891435623	0.06421606987714767	0.06390661001205444	0.06318427622318268	0.062201596796512604	0.06205087900161743	0.06162393465638161	0.059798795729875565	0.05837675556540489	0.05785312131047249	0.05782153457403183	0.05844631418585777	0.05876128375530243	0.058108821511268616	0.05850756913423538	0.05864963307976723	0.05728514865040779	0.056740183383226395	0.057738859206438065	0.0574132539331913	0.05655001848936081	0.05688564106822014	0.057440195232629776	0.05710479989647865	0.05586501210927963	0.05537597835063934	0.055837538093328476	0.05651946738362312	0.05707283690571785
0.28	0.04918323829770088	0.048865675926208496	0.049538400024175644	0.0514209158718586	0.05212406814098358	0.051852427423000336	0.05184222012758255	0.05247627571225166	0.05255623161792755	0.05215191841125488	0.05168679729104042	0.0506819523870945	0.0505334809422493	0.053171683102846146	0.05550937354564667	0.057903796434402466	0.05892157182097435	0.05883815884590149	0.05841132253408432	0.05732860788702965	0.05600748956203461	0.05616866797208786	0.05716877803206444	0.057899024337530136	0.05919244885444641	0.060386963188648224	0.060049913823604584	0.0596013143658638	0.059296440333127975	0.0582452267408371	0.056485727429389954	0.05512895807623863	0.05494300648570061	0.05421935394406319	0.05282914265990257	0.05130622908473015	0.05079229176044464	0.05220650136470795	0.05331292375922203	0.05303540080785751	0.052526675164699554	0.052460599690675735	0.05265681445598602	0.052632030099630356	0.05232393369078636	0.051897261291742325	0.05155722424387932	0.051612596958875656	0.052493590861558914
0.03	0.06010599434375763	0.06043296307325363	0.05999412387609482	0.05945248901844025	0.060009658336639404	0.06019487977027893	0.06020079553127289	0.06029262766242027	0.06057468056678772	0.06215619668364525	0.06423420459032059	0.06461594253778458	0.0635121688246727	0.06235520541667938	0.06162702664732933	0.06105974316596985	0.061402831226587296	0.06136183813214302	0.05974170193076134	0.05795876681804657	0.057719338685274124	0.058540843427181244	0.05872274935245514	0.057753339409828186	0.057711564004421234	0.059325505048036575	0.06260678917169571	0.0649673268198967	0.06687185168266296	0.06644736230373383	0.06351792067289352	0.06016869097948074	0.059738438576459885	0.0601515956223011	0.06116073951125145	0.06252703815698624	0.06271344423294067	0.06492055207490921	0.06790033727884293	0.06940090656280518	0.06976102292537689	0.07064460963010788	0.07090714573860168	0.07012873888015747	0.06749111413955688	0.06112293154001236	0.054153308272361755	0.048957619816064835	0.04736640304327011
0.05	0.06250399351119995	0.060537151992321014	0.058892227709293365	0.0573001466691494	0.05707084387540817	0.058003902435302734	0.05843091383576393	0.057580411434173584	0.05670281499624252	0.05707760900259018	0.05834144726395607	0.05854745954275131	0.058451101183891296	0.0583382211625576	0.057801712304353714	0.05748464912176132	0.0582895465195179	0.05845014378428459	0.05733761191368103	0.05663410201668739	0.056672774255275726	0.05687275901436806	0.05768141150474548	0.05854242295026779	0.05841775983572006	0.05959191173315048	0.06241508573293686	0.06406478583812714	0.06474654376506805	0.06331594288349152	0.05992406606674194	0.06123850867152214	0.06337818503379822	0.06215415522456169	0.06132955849170685	0.06122879311442375	0.06242883950471878	0.06291767209768295	0.061821628361940384	0.061666473746299744	0.06224488839507103	0.06262829154729843	0.06272058188915253	0.062083736062049866	0.061724573373794556	0.062201909720897675	0.06275418400764465	0.0631047934293747	0.0637018233537674
0.07	0.06261870265007019	0.06267356127500534	0.0624723955988884	0.06162500008940697	0.06181750446557999	0.06210479512810707	0.062029313296079636	0.06322140246629715	0.06542935967445374	0.06607837229967117	0.06499376147985458	0.06381121277809143	0.0629550963640213	0.06284604966640472	0.06349101662635803	0.06390737742185593	0.06342451274394989	0.06307074427604675	0.06294756382703781	0.06279683113098145	0.06266385316848755	0.06282373517751694	0.06267281621694565	0.0625663623213768	0.06313261389732361	0.06310969591140747	0.061670735478401184	0.05702902749180794	0.055733028799295425	0.0590248629450798	0.060182660818099976	0.06062234565615654	0.061706677079200745	0.06199709326028824	0.06270831823348999	0.06382473558187485	0.06410079449415207	0.06449829787015915	0.06443741172552109	0.06402412801980972	0.06407952308654785	0.06451846659183502	0.0648687332868576	0.06527609378099442	0.06580489873886108	0.06572294235229492	0.06628736853599548	0.0682382732629776	0.06998665630817413
0.36	0.05626031756401062	0.05526123195886612	0.05472023785114288	0.05533032491803169	0.055648304522037506	0.05644165724515915	0.05782230943441391	0.0595494844019413	0.06117255613207817	0.0634734183549881	0.06551627069711685	0.06537438929080963	0.0659191831946373	0.06855261325836182	0.07039456069469452	0.07041158527135849	0.07011105865240097	0.07050305604934692	0.07061688601970673	0.06879054009914398	0.06384216248989105	0.0636734664440155	0.06690976023674011	0.06673505902290344	0.06488683819770813	0.06370054185390472	0.06285884976387024	0.06170308589935303	0.06119990348815918	0.06128348410129547	0.06055185943841934	0.059239935129880905	0.058879610151052475	0.05983978509902954	0.060721173882484436	0.06081666424870491	0.06182638183236122	0.06380461901426315	0.06483545899391174	0.06429921090602875	0.06253757327795029	0.061968907713890076	0.06216999143362045	0.0617886446416378	0.061631813645362854	0.062489353120326996	0.06377927958965302	0.06458592414855957	0.06438605487346649
0.02	0.06547636538743973	0.06542684137821198	0.06467820703983307	0.06292252242565155	0.06250784546136856	0.06343605369329453	0.06371353566646576	0.06289646029472351	0.06219393387436867	0.061721526086330414	0.06159835681319237	0.06208955496549606	0.06368225067853928	0.06462553888559341	0.06539033353328705	0.06596294045448303	0.06596804410219193	0.06658181548118591	0.068727508187294	0.07071790099143982	0.07237253338098526	0.07392521947622299	0.0747426450252533	0.07426140457391739	0.07317133992910385	0.0722726359963417	0.07181774824857712	0.07237767428159714	0.07297908514738083	0.07206850498914719	0.07000061124563217	0.06860120594501495	0.06839831918478012	0.06838090717792511	0.06792290508747101	0.06688900291919708	0.06480706483125687	0.06390693038702011	0.0637521743774414	0.06327959150075912	0.0631357878446579	0.06309055536985397	0.06256241351366043	0.06210299953818321	0.06216888502240181	0.06196945160627365	0.06246021017432213	0.0648905336856842	0.06628214567899704
0.05	0.0729072242975235	0.07304241508245468	0.07165563851594925	0.07003196328878403	0.06894547492265701	0.06817369163036346	0.06779714673757553	0.06838887929916382	0.06738635152578354	0.0656711608171463	0.0652364045381546	0.06507153064012527	0.06479808688163757	0.06421298533678055	0.06413571536540985	0.06508391350507736	0.06548551470041275	0.06426099687814713	0.06289706379175186	0.0633423700928688	0.06357772648334503	0.06275394558906555	0.06202738732099533	0.06180798262357712	0.06176760420203209	0.06185382977128029	0.06182372197508812	0.06185248866677284	0.06328313052654266	0.06508426368236542	0.0651213601231575	0.06372746080160141	0.062085188925266266	0.06140129640698433	0.061980701982975006	0.06175476312637329	0.061967842280864716	0.0632026195526123	0.06280475109815598	0.061156339943408966	0.06071322783827782	0.0613529309630394	0.06165170669555664	0.06187896057963371	0.06256800889968872	0.06370220333337784	0.0641147717833519	0.06415942311286926	0.06523513048887253
0.36	0.08027540892362595	0.08100391924381256	0.08210252970457077	0.08138389140367508	0.07841533422470093	0.07609403133392334	0.07797511667013168	0.08125404268503189	0.08156503736972809	0.08065197616815567	0.08140318840742111	0.08070911467075348	0.07450950145721436	0.07538698613643646	0.07724738121032715	0.07540418952703476	0.07165457308292389	0.06951393932104111	0.06924459338188171	0.07037613540887833	0.07190626114606857	0.07458729296922684	0.0762224867939949	0.07899553328752518	0.0799178034067154	0.07908732444047928	0.07832454144954681	0.07778938114643097	0.07644816488027573	0.07475163042545319	0.07412735372781754	0.07429749518632889	0.0733269453048706	0.07211577892303467	0.07225682586431503	0.0725426897406578	0.07207435369491577	0.07147113978862762	0.07112666964530945	0.07079696655273438	0.07057047635316849	0.06961639970541	0.06840252876281738	0.06834693998098373	0.06913556158542633	0.06913048774003983	0.06794409453868866	0.06617703288793564	0.06608621776103973
0.06	0.06619254499673843	0.06746234744787216	0.06868602335453033	0.06872886419296265	0.06777670979499817	0.06793679296970367	0.06792940944433212	0.0672316625714302	0.0683397650718689	0.07009273767471313	0.07189994305372238	0.07369975745677948	0.07378087192773819	0.07247499376535416	0.0724092647433281	0.073677197098732	0.07468399405479431	0.07563874870538712	0.0769008994102478	0.07866843044757843	0.08026778697967529	0.08067555725574493	0.07836822420358658	0.07719153165817261	0.07771635800600052	0.07809814810752869	0.07729949802160263	0.07639782875776291	0.07540187239646912	0.07419478893280029	0.07695245742797852	0.08006079494953156	0.08078142255544662	0.08031785488128662	0.08096437156200409	0.08251763880252838	0.08252552151679993	0.0810135006904602	0.07908027619123459	0.07705818861722946	0.07531189918518066	0.0738874152302742	0.07334418594837189	0.07315932959318161	0.07307447493076324	0.07227025181055069	0.07149146497249603	0.070726677775383	0.06962914764881134
0.14	0.07171028107404709	0.0729416236281395	0.07584935426712036	0.07881297171115875	0.08144029974937439	0.08151109516620636	0.08167761564254761	0.08198617398738861	0.08499687165021896	0.08620400726795197	0.08567148447036743	0.08361925929784775	0.08323017507791519	0.08229456841945648	0.07925494760274887	0.08011118322610855	0.08099690824747086	0.0773012638092041	0.07456962019205093	0.0744570717215538	0.07908573001623154	0.08376622200012207	0.08539009839296341	0.08519987016916275	0.08199117332696915	0.07728464156389236	0.0755099505186081	0.07531622797250748	0.07579344511032104	0.07779815793037415	0.07852768898010254	0.07996492087841034	0.08000102639198303	0.08099467307329178	0.0818113386631012	0.08126208186149597	0.07996056973934174	0.078891821205616	0.07749523967504501	0.07591473311185837	0.074777752161026	0.0740719735622406	0.0733659565448761	0.07182630151510239	0.06995638459920883	0.06916778534650803	0.06866145879030228	0.06801560521125793	0.06804297864437103
0.14	0.07025060057640076	0.06960996985435486	0.06903815269470215	0.0689791887998581	0.0696384385228157	0.07126361131668091	0.07475179433822632	0.0801582783460617	0.08387549221515656	0.08562681078910828	0.08661253750324249	0.08643104135990143	0.08591241389513016	0.0856914296746254	0.08476656675338745	0.0848509892821312	0.08674949407577515	0.0872170627117157	0.08567913621664047	0.08584149926900864	0.08592609316110611	0.08583986759185791	0.08339010179042816	0.07987424731254578	0.0782274454832077	0.08258852362632751	0.08424639701843262	0.08410793542861938	0.08387146890163422	0.08284413814544678	0.08193450421094894	0.08306567370891571	0.08468839526176453	0.08586828410625458	0.08625588566064835	0.08569652587175369	0.0815681591629982	0.07968227565288544	0.08389623463153839	0.08556629717350006	0.08466199040412903	0.08293519169092178	0.08058739453554153	0.07869001477956772	0.07799339294433594	0.07725929468870163	0.07691927254199982	0.07691063731908798	0.07695569097995758
0.01	0.08317479491233826	0.08246565610170364	0.08220555633306503	0.08247210830450058	0.08222226798534393	0.08113858103752136	0.07994949072599411	0.07837159931659698	0.07765558362007141	0.07784856110811234	0.07773193717002869	0.07693023234605789	0.07644783705472946	0.0758904293179512	0.07521691918373108	0.07557737827301025	0.0769408717751503	0.07817844301462173	0.07797431200742722	0.07662362605333328	0.07616424560546875	0.076828233897686	0.07684490829706192	0.07639998197555542	0.07731322944164276	0.07822979986667633	0.07833648473024368	0.07860180735588074	0.07959775626659393	0.08030147105455399	0.08115117251873016	0.08171092718839645	0.08123242110013962	0.08026359230279922	0.07893180102109909	0.0773324966430664	0.07645627856254578	0.07542344182729721	0.07510113716125488	0.07512252777814865	0.07445921748876572	0.07478463649749756	0.07623707503080368	0.07696542143821716	0.07647883147001266	0.07601441442966461	0.07620731741189957	0.07654771953821182	0.07801362127065659
0.04	0.06185644865036011	0.06138916313648224	0.06136472150683403	0.06048163026571274	0.059570033103227615	0.05842457711696625	0.05806871876120567	0.058387964963912964	0.05860043689608574	0.05803250893950462	0.05721314623951912	0.058011725544929504	0.058658499270677567	0.058767035603523254	0.06040477007627487	0.06283625960350037	0.0651722326874733	0.06713993102312088	0.06945748627185822	0.07259047776460648	0.07426939904689789	0.07438076287508011	0.07379182428121567	0.07312518358230591	0.07271120697259903	0.07186789065599442	0.0703156590461731	0.06911192834377289	0.067945197224617	0.06656043976545334	0.06560931354761124	0.06423678994178772	0.06323176622390747	0.06329345703125	0.06368360668420792	0.06323601305484772	0.06186946853995323	0.06106487289071083	0.06127691641449928	0.0610862597823143	0.060239993035793304	0.05961550399661064	0.05963754653930664	0.060496289283037186	0.06122598797082901	0.06101265549659729	0.06160374730825424	0.062139905989170074	0.06182920187711716
0.12	0.07445524632930756	0.0764182060956955	0.07790341228246689	0.08012167364358902	0.08270035684108734	0.08400296419858932	0.08428206294775009	0.08366121351718903	0.08230442553758621	0.08497994393110275	0.0836041197180748	0.08065559715032578	0.08223165571689606	0.08556345850229263	0.08587349206209183	0.08527128398418427	0.08537840843200684	0.08546185493469238	0.08529619872570038	0.0843028724193573	0.08346527814865112	0.08277864754199982	0.08099152147769928	0.0801800787448883	0.0798642709851265	0.07837779819965363	0.07685159891843796	0.07612768560647964	0.07527762651443481	0.07404304295778275	0.07355544716119766	0.07256161421537399	0.07167518883943558	0.07261817902326584	0.07367780804634094	0.07301554083824158	0.07247114181518555	0.07206226885318756	0.07040831446647644	0.0692611038684845	0.06998436897993088	0.07088948786258698	0.07092064619064331	0.07085895538330078	0.0712617039680481	0.070283904671669	0.06784091889858246	0.06705675274133682	0.06770768761634827
0.01	0.07749642431735992	0.07578332722187042	0.07352964580059052	0.071047842502594	0.06912611424922943	0.06845203042030334	0.06771808862686157	0.06573890149593353	0.06333236396312714	0.062338393181562424	0.06283197551965714	0.06322041153907776	0.0642368420958519	0.0652131661772728	0.06480219960212708	0.06418080627918243	0.06363826990127563	0.06359311193227768	0.06418774276971817	0.06463221460580826	0.06494476646184921	0.06601323187351227	0.06900475919246674	0.07158780097961426	0.07323572039604187	0.07345505803823471	0.0739026665687561	0.07459336519241333	0.07453304529190063	0.07471219450235367	0.07548987865447998	0.0752805694937706	0.0766860768198967	0.0776379182934761	0.08112585544586182	0.08059026300907135	0.08278758823871613	0.08192801475524902	0.08309374004602432	0.08330715447664261	0.08235056698322296	0.08222349733114243	0.08055442571640015	0.0770522952079773	0.0791252851486206	0.08280135691165924	0.08152167499065399	0.0808265209197998	0.08089004456996918
0.1	0.07421905547380447	0.0719967782497406	0.07158541679382324	0.07181186228990555	0.07197881489992142	0.0723860114812851	0.07165195792913437	0.06999456882476807	0.06972134113311768	0.07116415351629257	0.07340313494205475	0.07596078515052795	0.07952874898910522	0.08143331110477448	0.0808904618024826	0.08062746375799179	0.08186296373605728	0.08281731605529785	0.08273448050022125	0.08321098238229752	0.08368269354104996	0.08316114544868469	0.0820934996008873	0.08125404268503189	0.08091069757938385	0.08061511814594269	0.08042199164628983	0.08041294664144516	0.08093634247779846	0.0820099264383316	0.08322564512491226	0.08444978296756744	0.08757321536540985	0.08767060935497284	0.08446748554706573	0.08671041578054428	0.08415699750185013	0.08740357309579849	0.08573679625988007	0.0823173001408577	0.08173617720603943	0.08439857512712479	0.08590161800384521	0.0865907222032547	0.0875348448753357	0.0883115828037262	0.08798263221979141	0.08612997084856033	0.0843309685587883
0.03	0.07940758764743805	0.07767646014690399	0.07672739773988724	0.0765865221619606	0.07628519088029861	0.07525432109832764	0.07533092796802521	0.07476739585399628	0.07369926571846008	0.07251354306936264	0.07141117751598358	0.0711451843380928	0.07130155712366104	0.07082993537187576	0.06639611721038818	0.06605184078216553	0.07076013833284378	0.07221748679876328	0.07106880098581314	0.07040154933929443	0.07051514834165573	0.07010411471128464	0.06927619129419327	0.06846469640731812	0.06745490431785583	0.06705771386623383	0.06791216135025024	0.06907971948385239	0.06897449493408203	0.06826330721378326	0.06679221242666245	0.06656889617443085	0.06755328923463821	0.06799168139696121	0.06741917878389359	0.06814403086900711	0.07075708359479904	0.07339885830879211	0.07498814165592194	0.07601086050271988	0.07711368054151535	0.07851525396108627	0.08042257279157639	0.08118729293346405	0.07927292585372925	0.07701275497674942	0.07693549990653992	0.0757484883069992	0.07405901700258255
0.18	0.06959469616413116	0.07063603401184082	0.07234536111354828	0.07480576634407043	0.0771041139960289	0.0780196413397789	0.07814210653305054	0.07734915614128113	0.07619966566562653	0.07508572190999985	0.07286612689495087	0.07131076604127884	0.0705081969499588	0.07011298090219498	0.07044952362775803	0.07045355439186096	0.06987520307302475	0.06973081082105637	0.06902386248111725	0.06757011264562607	0.06700432300567627	0.06775745004415512	0.06842755526304245	0.06849277764558792	0.06879809498786926	0.06789115816354752	0.0672202855348587	0.0688161700963974	0.0724121630191803	0.07616697251796722	0.07844343781471252	0.07884682714939117	0.07944471389055252	0.08017217367887497	0.08015739917755127	0.07978206872940063	0.07971249520778656	0.080208420753479	0.08004496991634369	0.07931492477655411	0.07880768924951553	0.07848760485649109	0.07823043316602707	0.07731081545352936	0.07603427767753601	0.07426857948303223	0.07392171025276184	0.07314552366733551	0.07157085835933685
0.12	0.07353418320417404	0.07236254215240479	0.0706043541431427	0.06952597200870514	0.06943421810865402	0.06976057589054108	0.0694296732544899	0.06874576956033707	0.06738486140966415	0.06610823422670364	0.06588565558195114	0.06622417271137238	0.06712335348129272	0.06744159758090973	0.06726527214050293	0.0677267387509346	0.06825713068246841	0.06838705390691757	0.06932643055915833	0.07119857519865036	0.07359854131937027	0.07591628283262253	0.07812990993261337	0.07808134704828262	0.07672048360109329	0.07655519247055054	0.07680430263280869	0.07693283259868622	0.07730617374181747	0.07797512412071228	0.07765807956457138	0.07743848860263824	0.0768694132566452	0.0748254656791687	0.0727500319480896	0.07217982411384583	0.07177356630563736	0.07068285346031189	0.06922133266925812	0.06784176826477051	0.06743383407592773	0.0671890452504158	0.06659998744726181	0.06649451702833176	0.06590891629457474	0.0648987665772438	0.06444878876209259	0.06349356472492218	0.0626906082034111
0.14	0.06338046491146088	0.06423452496528625	0.06559132784605026	0.06722540408372879	0.06899366527795792	0.07034610956907272	0.07068123668432236	0.07075989246368408	0.0696801096200943	0.06762276589870453	0.06782487779855728	0.06885569542646408	0.0682038739323616	0.067827969789505	0.06781474500894547	0.06776848435401917	0.06782756745815277	0.06646768003702164	0.06520863622426987	0.06527872383594513	0.0657130628824234	0.06547641009092331	0.06495261937379837	0.06482558697462082	0.06539306044578552	0.06604086607694626	0.06536100804805756	0.06465133279561996	0.06437303870916367	0.06470870226621628	0.06646085530519485	0.06893154233694077	0.0705040767788887	0.07210330665111542	0.07480137795209885	0.0792679563164711	0.08111108094453812	0.08146482706069946	0.08147642016410828	0.07973428070545197	0.0782797634601593	0.07804877310991287	0.07784942537546158	0.07815041393041611	0.07861299812793732	0.07813587039709091	0.07807564735412598	0.0780186802148819	0.07727595418691635
0.2	0.07217973470687866	0.07094691693782806	0.06994395703077316	0.06944085657596588	0.06957921385765076	0.06985178589820862	0.06877655535936356	0.06494107097387314	0.06558990478515625	0.06788477301597595	0.06719033420085907	0.0667043998837471	0.06804084777832031	0.06876008212566376	0.06881524622440338	0.06904619932174683	0.06880338490009308	0.0680551677942276	0.06748040020465851	0.0678083598613739	0.06888078153133392	0.07084000110626221	0.0723126083612442	0.07247770577669144	0.07194317877292633	0.07289229333400726	0.07514962553977966	0.07656644284725189	0.07820593565702438	0.07922928780317307	0.07888247072696686	0.07948929816484451	0.08260094374418259	0.08636339753866196	0.08822686970233917	0.08876015245914459	0.08773405104875565	0.08773091435432434	0.08824535459280014	0.08942127972841263	0.09035195410251617	0.08974601328372955	0.08785790950059891	0.08586201071739197	0.08456128090620041	0.08362330496311188	0.08197060972452164	0.08036183565855026	0.0805441290140152
0.1	0.08101252466440201	0.07962633669376373	0.07858853042125702	0.07810859382152557	0.0771111324429512	0.07534696906805038	0.07307054102420807	0.07143524289131165	0.07136987149715424	0.07197597622871399	0.07209380716085434	0.07254532724618912	0.07341849058866501	0.07376524806022644	0.07334472239017487	0.07239723950624466	0.07127678394317627	0.07094822078943253	0.0707460269331932	0.07097863405942917	0.07180947810411453	0.072359599173069	0.07184945046901703	0.07176220417022705	0.07304490357637405	0.07497221976518631	0.07658612728118896	0.07699516415596008	0.077399842441082	0.0778011679649353	0.07774052023887634	0.07725618779659271	0.07659939676523209	0.07650011777877808	0.07713750749826431	0.07774832844734192	0.07877814769744873	0.07873380184173584	0.07788801193237305	0.0770830288529396	0.07738804817199707	0.07920641452074051	0.08109784871339798	0.08572079986333847	0.0861794725060463	0.08524203300476074	0.08500455319881439	0.08504917472600937	0.08377920091152191
0.07	0.06813520938158035	0.06810449808835983	0.06816969066858292	0.06767337024211884	0.06692879647016525	0.0664399266242981	0.065747931599617	0.06519333273172379	0.0701005682349205	0.07393581420183182	0.07481913268566132	0.0750468373298645	0.07836483418941498	0.08055423200130463	0.07962272316217422	0.07666537165641785	0.07396315038204193	0.0710197240114212	0.06918489187955856	0.06597117334604263	0.06670138984918594	0.0704910159111023	0.07378923892974854	0.07655885815620422	0.07694732397794724	0.07528287172317505	0.07618168741464615	0.07698465138673782	0.07483452558517456	0.07271750271320343	0.06999409198760986	0.06848808377981186	0.06767149269580841	0.06716766953468323	0.06682822853326797	0.06619690358638763	0.06528954207897186	0.06422479450702667	0.06392717361450195	0.06315849721431732	0.06239566206932068	0.06217104196548462	0.061468541622161865	0.06067977473139763	0.06079030781984329	0.0610484704375267	0.06145165488123894	0.06187960132956505	0.06168219819664955
0.2	0.06048993766307831	0.061415594071149826	0.062017135322093964	0.06244288757443428	0.06375789642333984	0.06501565128564835	0.06605851650238037	0.0671396404504776	0.0674627274274826	0.06718441098928452	0.06777429580688477	0.0681673213839531	0.06835898756980896	0.06823289394378662	0.06751299649477005	0.06686396151781082	0.06619258224964142	0.06618230789899826	0.0661432072520256	0.06586602330207825	0.0666903406381607	0.06743842363357544	0.06717806309461594	0.06721551716327667	0.06789872795343399	0.0691465437412262	0.07035514712333679	0.07274344563484192	0.07216139137744904	0.072995126247406	0.07474945485591888	0.07717059552669525	0.07767590880393982	0.07890155166387558	0.08015666902065277	0.07967489957809448	0.07718386501073837	0.07511573284864426	0.07721994817256927	0.0808321014046669	0.07898490130901337	0.07558313012123108	0.07620834559202194	0.08008173853158951	0.08133236318826675	0.07747552543878555	0.07783280313014984	0.07944436371326447	0.08196862787008286
0.02	0.06219378113746643	0.0679430216550827	0.07265167683362961	0.07211112231016159	0.06940589845180511	0.06802691519260406	0.06904886662960052	0.07273039221763611	0.07625676691532135	0.07965444773435593	0.07813441753387451	0.07867133617401123	0.07859605550765991	0.08142142742872238	0.08025389164686203	0.07947378605604172	0.07828214019536972	0.07683150470256805	0.07671225070953369	0.07580947130918503	0.07533401250839233	0.07489389181137085	0.07490924000740051	0.07466801255941391	0.07388225942850113	0.07360276579856873	0.0732114166021347	0.07269102334976196	0.07126861810684204	0.06914258003234863	0.06799554079771042	0.06704478710889816	0.06548960506916046	0.0647682398557663	0.0650654062628746	0.06452766805887222	0.06375876069068909	0.06334859132766724	0.06337328255176544	0.06292466074228287	0.06183012202382088	0.06171096861362457	0.06292721629142761	0.06387880444526672	0.0635756254196167	0.0617961660027504	0.059769004583358765	0.0591055266559124	0.05957845598459244
0.06	0.06019767001271248	0.060159776359796524	0.059518713504076004	0.05780845135450363	0.05729975923895836	0.05827587842941284	0.05870230123400688	0.05846486985683441	0.05968096852302551	0.06035931780934334	0.05934019386768341	0.057860154658555984	0.05808452144265175	0.05862700194120407	0.05846288055181503	0.058716148138046265	0.058215491473674774	0.05759354680776596	0.05770118162035942	0.05850283056497574	0.059269167482852936	0.05872700363397598	0.055602915585041046	0.05410072207450867	0.05789905786514282	0.060483094304800034	0.06092203035950661	0.06045455113053322	0.0603586882352829	0.060558900237083435	0.05982673540711403	0.059682514518499374	0.06031806021928787	0.06014304608106613	0.060363005846738815	0.06097819283604622	0.06109381094574928	0.06189599260687828	0.062901571393013	0.06315940618515015	0.06339243054389954	0.063694529235363	0.06382912397384644	0.06318682432174683	0.06172497197985649	0.0617593452334404	0.06284604221582413	0.06290752440690994	0.062301088124513626
0.07																										0.039316628128290176	0.05519327521324158	0.06101696565747261	0.06148398295044899	0.05985860526561737	0.058134276419878006	0.057095419615507126	0.05564122647047043	0.05384962260723114	0.053131356835365295	0.05571241304278374	0.06030501052737236	0.06273943185806274	0.06354548782110214	0.06396497040987015	0.06430430710315704	0.0660596415400505	0.06797179579734802	0.06895524263381958	0.06831115484237671	0.06595773994922638	0.06403707712888718	0.06326175481081009	0.06321677565574646
0.04	0.06062404438853264	0.058608703315258026	0.06192260608077049	0.06864748150110245	0.07453163713216782	0.0782395675778389	0.08052028715610504	0.08115178346633911	0.0798942819237709	0.07733117043972015	0.07505644112825394	0.07368400692939758	0.0720582902431488	0.06934693455696106	0.0675639733672142	0.06577455997467041	0.06265473365783691	0.060077715665102005	0.05888410657644272	0.05884642153978348	0.058934882283210754	0.05722660571336746	0.05522122234106064	0.05392193794250488	0.05212213471531868	0.05056723579764366	0.05049289017915726	0.05013565346598625	0.04641637206077576	0.04679899662733078	0.05206955969333649	0.05528989061713219	0.055379413068294525	0.054459355771541595	0.05379634350538254	0.05367393419146538	0.054534293711185455	0.05615432187914848	0.060664091259241104	0.06873952597379684	0.07424779236316681	0.07514750957489014	0.07380090653896332	0.07214880734682083	0.0699433758854866	0.06807494163513184	0.0681334063410759	0.06883274018764496	0.06889261305332184
0.05	0.06802085041999817	0.06701766699552536	0.06598979979753494	0.06441710889339447	0.06284162402153015	0.06204240024089813	0.06148441135883331	0.061545662581920624	0.06283444166183472	0.06438501179218292	0.06626278907060623	0.06771516799926758	0.06762439012527466	0.06630078703165054	0.0660642683506012	0.06618188321590424	0.06596946716308594	0.06524926424026489	0.06364618241786957	0.061318736523389816	0.05979033187031746	0.06201085075736046	0.0679161325097084	0.07244762778282166	0.07426339387893677	0.0739886611700058	0.07262706756591797	0.07187071442604065	0.07168570905923843	0.07092982530593872	0.06924734264612198	0.06750962138175964	0.06545072793960571	0.06377732008695602	0.062415044754743576	0.060728296637535095	0.06044873595237732	0.06225517392158508	0.06403902173042297	0.06349710375070572	0.0584750659763813	0.0679146870970726	0.07566884160041809	0.07838205993175507	0.07741663604974747	0.07528895139694214	0.07317811250686646	0.07247583568096161	0.07239330559968948
0.14	0.06134618818759918	0.06187943369150162	0.062162190675735474	0.06183949112892151	0.061941519379615784	0.062084272503852844	0.0642845556139946	0.06994941830635071	0.0758037194609642	0.07852698117494583	0.07866352796554565	0.07785925269126892	0.07677043974399567	0.07510705292224884	0.07359711825847626	0.07095632702112198	0.06721846759319305	0.06488680839538574	0.06367555260658264	0.062692791223526	0.06277810037136078	0.06399278342723846	0.0676230862736702	0.07449313998222351	0.08050516247749329	0.08217005431652069	0.08186593651771545	0.08345448970794678	0.08692798018455505	0.08855459094047546	0.08814813196659088	0.08600535243749619	0.08303109556436539	0.07973644137382507	0.0775897279381752	0.0778014287352562	0.07732513546943665	0.07522517442703247	0.07384893298149109	0.07329631596803665	0.07252352684736252	0.07175462692975998	0.07148708403110504	0.07116231322288513	0.07113652676343918	0.07281500101089478	0.07368430495262146	0.072700634598732	0.07140948623418808
0.05	0.06343328952789307	0.06328000128269196	0.06400498002767563	0.0633520856499672	0.061905935406684875	0.06159401684999466	0.060748908668756485	0.05913804471492767	0.0590662807226181	0.06279311329126358	0.06866034120321274	0.07325650751590729	0.07732707262039185	0.07997815310955048	0.08137315511703491	0.08209879696369171	0.08202806115150452	0.08247176557779312	0.08207377046346664	0.08006405830383301	0.07890497893095016	0.08041343837976456	0.08124525099992752	0.08064980804920197	0.07937311381101608	0.07758410274982452	0.07562669366598129	0.074273481965065	0.0733129233121872	0.0695771798491478	0.06672544777393341	0.07067890465259552	0.07057936489582062	0.06924635916948318	0.06821563839912415	0.06897450983524323	0.07215820997953415	0.07477079331874847	0.07517100870609283	0.0763779953122139	0.07871243357658386	0.07904595136642456	0.0785287469625473	0.07844895869493484	0.0784633532166481	0.07791365683078766	0.07628195732831955	0.07459492236375809	0.07297123223543167
0.01	0.07360806316137314	0.07318134605884552	0.07190702110528946	0.07040345668792725	0.07001715153455734	0.07173514366149902	0.07176434248685837	0.06913343816995621	0.0667031854391098	0.06653861701488495	0.0667036771774292	0.06597627699375153	0.06509959697723389	0.06480758637189865	0.06412441283464432	0.06320847570896149	0.06331781297922134	0.06364646553993225	0.06479109078645706	0.06580625474452972	0.06489718705415726	0.06330381333827972	0.06178635358810425	0.06137127801775932	0.061724793165922165	0.06130867451429367	0.06092745438218117	0.061047591269016266	0.06117359548807144	0.06121298298239708	0.06095561012625694	0.060384202748537064	0.06206285208463669	0.06735128164291382	0.07269460707902908	0.07479836046695709	0.07460354268550873	0.07315544784069061	0.07136385142803192	0.0701550543308258	0.06936021149158478	0.06821747869253159	0.0672493577003479	0.0675416812300682	0.0695887878537178	0.0718928873538971	0.0737326517701149	0.07636735588312149	0.07821831107139587
0.36	0.05733637139201164	0.05677231773734093	0.05720343068242073	0.05772532895207405	0.057411447167396545	0.05711686238646507	0.0565030463039875	0.05664457753300667	0.056548137217760086	0.05619902163743973	0.05639125779271126	0.05891485884785652	0.06431090831756592	0.06874323636293411	0.06928765773773193	0.06804452836513519	0.06717836856842041	0.06671421229839325	0.0654941201210022	0.0635405108332634	0.061696991324424744	0.061064086854457855	0.061074014753103256	0.06072307005524635	0.06041612848639488	0.0601661279797554	0.06088055297732353	0.06280900537967682	0.06556469202041626	0.06816835701465607	0.06880971044301987	0.06749936938285828	0.06688112765550613	0.06713102757930756	0.06716737896203995	0.06662553548812866	0.06562618911266327	0.06419660151004791	0.06298243254423141	0.062426257878541946	0.06204870715737343	0.061855386942625046	0.06132345646619797	0.06084660440683365	0.060819901525974274	0.06267282366752625	0.06815717369318008	0.07340551167726517	0.07433810085058212
0.18	0.06192472577095032	0.06536612659692764	0.06994543969631195	0.0725979208946228	0.07301085442304611	0.07272802293300629	0.07189293950796127	0.07006305456161499	0.06884607672691345	0.06889303773641586	0.06706492602825165	0.06442846357822418	0.06320648640394211	0.062367986887693405	0.0605650469660759	0.05996106564998627	0.06041758880019188	0.06011677160859108	0.05836045742034912	0.05696966499090195	0.05725497007369995	0.05860237404704094	0.06059183180332184	0.0618964359164238	0.06287176162004471	0.06303098797798157	0.06219432130455971	0.06082499027252197	0.059103984385728836	0.05749434232711792	0.05599205195903778	0.055503010749816895	0.05586297810077667	0.05658840015530586	0.05670538544654846	0.055815376341342926	0.05464119091629982	0.054015059024095535	0.053490180522203445	0.05251840129494667	0.053028251975774765	0.05597656965255737	0.05930792912840843	0.06040229648351669	0.06028543785214424	0.06013339012861252	0.05980655550956726	0.05940800905227661	0.059379275888204575
0.12	0.07575427740812302	0.07624403387308121	0.07599639892578125	0.07536721974611282	0.0743328407406807	0.07204985618591309	0.06985931098461151	0.06785311549901962	0.06614261865615845	0.06489813327789307	0.06352759152650833	0.06320543587207794	0.06322751194238663	0.06117694824934006	0.05854567885398865	0.057472649961709976	0.05806702375411987	0.05764330178499222	0.05690368637442589	0.05659486725926399	0.05704744532704353	0.05708024650812149	0.05374746397137642	0.05386976897716522	0.05679304897785187	0.05822295323014259	0.05976087972521782	0.06274108588695526	0.0667322650551796	0.07071347534656525	0.07377787679433823	0.07493476569652557	0.0740668922662735	0.07284726947546005	0.07222571969032288	0.07093401998281479	0.06921009719371796	0.06828054040670395	0.06775624305009842	0.06665456295013428	0.0651494637131691	0.0642998218536377	0.0642051175236702	0.06367417424917221	0.0636306032538414	0.0646267831325531	0.06554733216762543	0.0653805062174797	0.0651104748249054
0.14	0.06268952041864395	0.06134294345974922	0.06061957776546478	0.06111741065979004	0.060561403632164	0.06027423217892647	0.061055976897478104	0.06450239568948746	0.07097204774618149	0.07586143910884857	0.07708941400051117	0.07717560231685638	0.07657665014266968	0.07536646723747253	0.07369345426559448	0.07101315259933472	0.06863735616207123	0.06738102436065674	0.06593526154756546	0.06457476317882538	0.0647096186876297	0.0669684037566185	0.06861299276351929	0.06831000000238419	0.06729957461357117	0.06610298156738281	0.06497408449649811	0.06425341218709946	0.06312064826488495	0.06294023990631104	0.06363523751497269	0.06330385059118271	0.06265484541654587	0.06358300149440765	0.06562597304582596	0.06732615828514099	0.06914704293012619	0.07197818160057068	0.07433357834815979	0.0744161531329155	0.07343204319477081	0.0721735954284668	0.07045616209506989	0.068650983273983	0.06746271252632141	0.06687227636575699	0.06617237627506256	0.0655062347650528	0.06596998870372772
0.28	0.07345764338970184	0.0711648166179657	0.06920123845338821	0.0677507296204567	0.06713957339525223	0.06684891879558563	0.06635682284832001	0.06563439220190048	0.06567755341529846	0.06648150831460953	0.06649640202522278	0.06599074602127075	0.06602472811937332	0.06647080183029175	0.06755165010690689	0.06845244020223618	0.06764329969882965	0.06597504019737244	0.0650496557354927	0.06392931938171387	0.06292455643415451	0.06317116320133209	0.06299513578414917	0.06279736757278442	0.06505446135997772	0.06918524205684662	0.07296618819236755	0.07554331421852112	0.07813417166471481	0.08103792369365692	0.08282294124364853	0.08248879015445709	0.08043153584003448	0.07749850302934647	0.07466796785593033	0.07346562296152115	0.07365931570529938	0.0740620419383049	0.07348910719156265	0.07070806622505188	0.068184494972229	0.06702996045351028	0.0670643001794815	0.06701325625181198	0.06633706390857697	0.06594769656658173	0.06613192707300186	0.06752230226993561	0.06885941326618195
0.02	0.06511406600475311	0.06440798193216324	0.06194271147251129	0.060473278164863586	0.06132989004254341	0.06205073744058609	0.061634358018636703	0.06133230775594711	0.06059952825307846	0.05955350026488304	0.059557776898145676	0.06020059436559677	0.059094324707984924	0.057853538542985916	0.05861637741327286	0.06145555153489113	0.06649497151374817	0.07124924659729004	0.07364432513713837	0.07477796822786331	0.07520176470279694	0.07441510260105133	0.0721602663397789	0.0706234946846962	0.06977186352014542	0.06847814470529556	0.06717704981565475	0.06554555892944336	0.06369899213314056	0.06236013397574425	0.061638880521059036	0.06179843097925186	0.062441710382699966	0.06337051093578339	0.0653369203209877	0.06727387011051178	0.06921133399009705	0.07078331708908081	0.07199383527040482	0.07244500517845154	0.07237240672111511	0.07186519354581833	0.0706510916352272	0.06851616501808167	0.06678948551416397	0.06491993367671967	0.06355953961610794	0.06382747739553452	0.06412317603826523
0.01	0.06997985392808914	0.0693574920296669	0.06901954114437103	0.06885968148708344	0.06805343180894852	0.06623338162899017	0.06505133956670761	0.06517103314399719	0.06595765054225922	0.06756871193647385	0.06926596164703369	0.06977818161249161	0.06956235319375992	0.06648455560207367	0.057953573763370514	0.053969163447618484	0.060018390417099	0.06317583471536636	0.06300335377454758	0.06362539529800415	0.06418711692094803	0.06384370476007462	0.06415355205535889	0.06542032212018967	0.06554742157459259	0.06506922096014023	0.06489388644695282	0.0656643956899643	0.06720393896102905	0.06796582043170929	0.067784883081913	0.06774766743183136	0.06686419248580933	0.06433010846376419	0.06492655724287033	0.06546217948198318	0.06510020792484283	0.06493660807609558	0.06404443830251694	0.06256263703107834	0.06087883561849594	0.05998368188738823	0.05911192297935486	0.05884019285440445	0.06051696464419365	0.062056221067905426	0.062294408679008484	0.06221693754196167	0.06245732307434082
0.03	0.0677911713719368	0.06981533765792847	0.07135947048664093	0.07218258082866669	0.07235460728406906	0.07196154445409775	0.07172670215368271	0.07150670140981674	0.07042196393013	0.06826784461736679	0.06646222621202469	0.06662293523550034	0.06849167495965958	0.07086855918169022	0.07219550758600235	0.07280323654413223	0.07235164940357208	0.07110601663589478	0.06979085505008698	0.06901899725198746	0.06932378560304642	0.0694495141506195	0.06868568807840347	0.06832198798656464	0.06937293708324432	0.07021814584732056	0.07062080502510071	0.07083994150161743	0.07127277553081512	0.07189875841140747	0.07225329428911209	0.07190446555614471	0.07155641913414001	0.07223951071500778	0.07427911460399628	0.07592877745628357	0.07708141207695007	0.07821254432201385	0.07796570658683777	0.07607215642929077	0.0742533802986145	0.07407199591398239	0.07411493360996246	0.0741511881351471	0.07292801141738892	0.07097876071929932	0.07016582787036896	0.07048745453357697	0.07143966108560562
0.07	0.04890934377908707	0.04962361231446266	0.049170419573783875	0.0487297885119915	0.04942050576210022	0.049743298441171646	0.048902276903390884	0.04823374003171921	0.046939779072999954	0.04683674871921539	0.04796752333641052	0.047498688101768494	0.04718437045812607	0.04783252254128456	0.04794115573167801	0.04767031967639923	0.04828072339296341	0.05091627687215805	0.055122241377830505	0.059103816747665405	0.0603761300444603	0.06001625582575798	0.0589761845767498	0.058217182755470276	0.05721910670399666	0.05472081899642944	0.05211495980620384	0.05120978504419327	0.051439318805933	0.05183566361665726	0.051346782594919205	0.050119202584028244	0.05051106587052345	0.052494559437036514	0.0525987446308136	0.049347229301929474	0.05041300505399704	0.053661514073610306	0.05418630689382553	0.0537308044731617	0.053410787135362625	0.05263649672269821	0.05279386788606644	0.053189944475889206	0.051681313663721085	0.049796439707279205	0.04861916974186897	0.04847724735736847	0.04908270388841629
0.06	0.0490243136882782	0.048321548849344254	0.048164911568164825	0.04825767129659653	0.04808131605386734	0.04705273360013962	0.045855872333049774	0.04664238914847374	0.04801385477185249	0.04839957132935524	0.04792601987719536	0.04748031124472618	0.047548163682222366	0.04746866226196289	0.04845980554819107	0.05017726868391037	0.05018856003880501	0.04942810907959938	0.04917331784963608	0.049099184572696686	0.04974506050348282	0.05032536759972572	0.05004493519663811	0.049162693321704865	0.04905874282121658	0.05093751847743988	0.053504686802625656	0.05492229387164116	0.055126916617155075	0.05485489219427109	0.054003920406103134	0.05310002341866493	0.05311811342835426	0.05345069617033005	0.05318385735154152	0.05279036983847618	0.0524042546749115	0.052274636924266815	0.05318407714366913	0.054026633501052856	0.05304821580648422	0.05172523856163025	0.05130210518836975	0.050742924213409424	0.04976861551403999	0.04914930835366249	0.04969722405076027	0.04964277520775795	0.04849568381905556
0.03	0.0407651886343956	0.03944862633943558	0.03820480778813362	0.03827831521630287	0.039429064840078354	0.04202042147517204	0.04681370034813881	0.051703132688999176	0.05467581748962402	0.05510105565190315	0.054667435586452484	0.05414753779768944	0.053092487156391144	0.05157599598169327	0.04942253977060318	0.046613432466983795	0.0454210489988327	0.045621614903211594	0.04490964859724045	0.04299476742744446	0.04193052649497986	0.04126640409231186	0.04041574150323868	0.04071586951613426	0.04116914048790932	0.04220528155565262	0.04566896706819534	0.04951140657067299	0.05126693472266197	0.05188585817813873	0.0520598404109478	0.051576610654592514	0.05091829597949982	0.04959583654999733	0.0474914014339447	0.04550110921263695	0.04423331841826439	0.04352233558893204	0.04236643761396408	0.04180346429347992	0.0419255830347538	0.04273205250501633	0.04307778924703598	0.042504146695137024	0.04161645099520683	0.04021628201007843	0.039318207651376724	0.039880018681287766	0.04056381806731224
0.1	0.04296480491757393	0.04186101257801056	0.04079966992139816	0.04054224491119385	0.04062966629862785	0.04036497324705124	0.039899520576000214	0.03950037807226181	0.03910449147224426	0.0397510789334774	0.04085445776581764	0.04142182692885399	0.04218357428908348	0.04344407469034195	0.043599534779787064	0.044120434671640396	0.04438367858529091	0.04425553232431412	0.044146403670310974	0.042594075202941895	0.04129000008106232	0.0415426641702652	0.042438529431819916	0.04302452504634857	0.04324440658092499	0.04247083514928818	0.041430965065956116	0.04111446440219879	0.041273683309555054	0.04119562730193138	0.040715619921684265	0.04022699221968651	0.03938458487391472	0.03900178521871567	0.038896456360816956	0.03893551230430603	0.038779307156801224	0.037955593317747116	0.03823626786470413	0.03921150416135788	0.04037953540682793	0.04178136587142944	0.04307619854807854	0.04288216307759285	0.042287230491638184	0.04312672093510628	0.04410973936319351	0.043426815420389175	0.042026586830616
0.04	0.05735844373703003	0.05506308376789093	0.051585447043180466	0.04920554161071777	0.048094283789396286	0.04769742488861084	0.046144887804985046	0.04462245851755142	0.04394087195396423	0.042247310280799866	0.042055077850818634	0.04277285933494568	0.04264749214053154	0.041724029928445816	0.04157568886876106	0.041840892285108566	0.041334204375743866	0.040086306631565094	0.039077937602996826	0.038804877549409866	0.03783904016017914	0.037472642958164215	0.037630558013916016	0.03700866550207138	0.03655563294887543	0.03703268617391586	0.0382089838385582	0.03887668251991272	0.03899635374546051	0.038806017488241196	0.03831416368484497	0.037988293915987015	0.038567133247852325	0.0400034636259079	0.042941827327013016	0.04633507505059242	0.04796571284532547	0.048467427492141724	0.04981376975774765	0.051544494926929474	0.0506877638399601	0.04808972030878067	0.04700862243771553	0.0462738461792469	0.0440470390021801	0.04251664876937866	0.04282660782337189	0.043099358677864075	0.04205784201622009
0.07	0.03781639412045479	0.03733694925904274	0.03653334826231003	0.03715398162603378	0.037198808044195175	0.03617077320814133	0.03629634901881218	0.037091247737407684	0.03720657527446747	0.03707101196050644	0.03754013031721115	0.03754601255059242	0.03726707398891449	0.03715158998966217	0.036307234317064285	0.03551893308758736	0.034676358103752136	0.03222077712416649	0.03289419785141945	0.035441018640995026	0.03637344017624855	0.03671317175030708	0.03688866272568703	0.03698278218507767	0.03670971095561981	0.03561399132013321	0.03482215851545334	0.03549221530556679	0.03693385422229767	0.03741732984781265	0.03665292263031006	0.03697054088115692	0.037135474383831024	0.03620721027255058	0.035731784999370575	0.03658658638596535	0.03761434182524681	0.03872029855847359	0.039114873856306076	0.038240429013967514	0.03711805120110512	0.03716352581977844	0.038268156349658966	0.039123497903347015	0.03913415968418121	0.039271652698516846	0.03928373381495476	0.03933297097682953	0.040810056030750275
0.02	0.03444337472319603	0.03502194583415985	0.03606010600924492	0.03598989546298981	0.03541719913482666	0.035334568470716476	0.0353735089302063	0.036064766347408295	0.03814106434583664	0.041647519916296005	0.04595424607396126	0.048179734498262405	0.04717378690838814	0.04468291252851486	0.04289715737104416	0.04102684184908867	0.03927072137594223	0.03826180100440979	0.03740426152944565	0.03667175769805908	0.03627302497625351	0.03643454611301422	0.03601592034101486	0.03525623306632042	0.03486397862434387	0.03407173231244087	0.03342216834425926	0.032774802297353745	0.03182047978043556	0.031079938635230064	0.03159492835402489	0.03274408355355263	0.0347076840698719	0.0359405092895031	0.03610526770353317	0.035716712474823	0.03545381873846054	0.03683202713727951	0.04009975492954254	0.0433618426322937	0.0451245978474617	0.045571450144052505	0.04397798329591751	0.04192792624235153	0.041331954300403595	0.04063049331307411	0.03994561359286308	0.03910895809531212	0.037751927971839905
0.06	0.03939533606171608	0.03992728888988495	0.03951408714056015	0.038059841841459274	0.03666522353887558	0.03583236411213875	0.03493282198905945	0.034864142537117004	0.03467363491654396	0.03413638472557068	0.032782554626464844	0.030026085674762726	0.028616346418857574	0.031567543745040894	0.03147578984498978	0.030885113403201103	0.03056075982749462	0.02959982305765152	0.02934391237795353	0.028921576216816902	0.028316564857959747	0.02945823222398758	0.03133584186434746	0.031816691160202026	0.03061242774128914	0.02951531670987606	0.02979067526757717	0.03026498481631279	0.029857276007533073	0.02970431186258793	0.02998366206884384	0.030425675213336945	0.031190168112516403	0.03234577924013138	0.03325885161757469	0.03241086006164551	0.03228974714875221	0.03296174108982086	0.033863749355077744	0.035478390753269196	0.035696640610694885	0.03488395735621452	0.034311532974243164	0.034393809735774994	0.03441452607512474	0.03398685157299042	0.03355775400996208	0.0337684340775013	0.03382948786020279
0.06																														0.009950447827577591	0.026885900646448135	0.0434538871049881	0.04917549714446068	0.050308916717767715	0.050750624388456345	0.0510476678609848	0.04976843297481537	0.047889403998851776	0.04727505147457123	0.0468611866235733	0.04607132449746132	0.04628286138176918	0.04730536788702011	0.04673811420798302	0.045657895505428314	0.04583697021007538	0.045305442065000534	0.04371260479092598	0.04264562577009201
0.1	0.04730010777711868	0.046269454061985016	0.04641708731651306	0.04806989058852196	0.04792186617851257	0.04708419367671013	0.04678669571876526	0.04655475541949272	0.04584956541657448	0.04593507945537567	0.04682532697916031	0.04693147912621498	0.046484194695949554	0.045711055397987366	0.04519454389810562	0.04608271270990372	0.04754357039928436	0.048430632799863815	0.04951015114784241	0.05194016546010971	0.05512969568371773	0.05743866413831711	0.05644170939922333	0.05296918377280235	0.056029342114925385	0.05875662714242935	0.05820015072822571	0.057057444006204605	0.05613689124584198	0.05511529743671417	0.05320857837796211	0.05163710564374924	0.05091074854135513	0.04998641088604927	0.048842307180166245	0.04819031432271004	0.04752330109477043	0.04772637039422989	0.048708654940128326	0.04914182424545288	0.04916853457689285	0.04872816801071167	0.048039425164461136	0.047265343368053436	0.046317555010318756	0.04501364380121231	0.04507576301693916	0.046822480857372284	0.04826482757925987
0.07	0.044792067259550095	0.046973709017038345	0.05087750777602196	0.053186606615781784	0.052659448236227036	0.05143033340573311	0.05023602396249771	0.04917379468679428	0.04869648814201355	0.048929426819086075	0.048839956521987915	0.047322917729616165	0.04554722085595131	0.04514814913272858	0.04552343487739563	0.045652858912944794	0.04652315005660057	0.04715437814593315	0.047624386847019196	0.04834800958633423	0.04818680137395859	0.04829121008515358	0.04978041723370552	0.05170583724975586	0.052667178213596344	0.05362725257873535	0.05480897054076195	0.05540216714143753	0.0547332838177681	0.054516203701496124	0.05581739917397499	0.05718240514397621	0.05782695114612579	0.0581500269472599	0.057605497539043427	0.05686599388718605	0.05686614662408829	0.05704781413078308	0.056879110634326935	0.05787485092878342	0.05906447768211365	0.05934649705886841	0.059281375259160995	0.06013299897313118	0.06216517835855484	0.06404419988393784	0.06396807730197906	0.06078191101551056	0.05821889266371727
0.02	0.05308452621102333	0.05227120965719223	0.051043346524238586	0.05051668360829353	0.050311822444200516	0.04930425062775612	0.04613771289587021	0.04220813885331154	0.045362118631601334	0.047934554517269135	0.04704287648200989	0.046542614698410034	0.04622173309326172	0.045838650315999985	0.04594599828124046	0.04671433940529823	0.047079332172870636	0.04649508744478226	0.045392103493213654	0.045524682849645615	0.046381428837776184	0.04770931974053383	0.04942074790596962	0.050697021186351776	0.051080506294965744	0.050653643906116486	0.049876242876052856	0.049737751483917236	0.050229236483573914	0.049791015684604645	0.049421217292547226	0.048963237553834915	0.04821426793932915	0.047312453389167786	0.04734478145837784	0.04811753332614899	0.04773811623454094	0.046627312898635864	0.04712143540382385	0.0482671745121479	0.049168262630701065	0.05003070458769798	0.050711777061223984	0.050771743059158325	0.05022961273789406	0.049940939992666245	0.05016835778951645	0.04954889416694641	0.04793444648385048
0.07	0.04931965842843056	0.05155203863978386	0.054591432213783264	0.057986244559288025	0.059883199632167816	0.059357136487960815	0.05912770330905914	0.05876734480261803	0.0580005943775177	0.05757906660437584	0.0566178523004055	0.05538611486554146	0.05430342257022858	0.05397111177444458	0.053189560770988464	0.05147248134016991	0.050438761711120605	0.05021115019917488	0.05052317678928375	0.05017752945423126	0.04822874069213867	0.04668761044740677	0.04709857702255249	0.04810712859034538	0.050448741763830185	0.05334370583295822	0.05504737049341202	0.05569367855787277	0.055847011506557465	0.05579846724867821	0.0553731732070446	0.054646655917167664	0.05354876071214676	0.05229233205318451	0.05158526450395584	0.05017030984163284	0.04920373484492302	0.049411967396736145	0.04959768429398537	0.05041205510497093	0.051303163170814514	0.05138018727302551	0.050553180277347565	0.04885401576757431	0.04680716618895531	0.047061286866664886	0.04880201816558838	0.049258939921855927	0.048095401376485825
0.07	0.049013104289770126	0.05195203796029091	0.057014089077711105	0.06072480231523514	0.0623580627143383	0.06382393836975098	0.06434740871191025	0.0636717677116394	0.06200248748064041	0.060550615191459656	0.05979711562395096	0.05872366204857826	0.05707462877035141	0.05639492720365524	0.05698678642511368	0.05650319904088974	0.0544709749519825	0.0528150275349617	0.05239664390683174	0.051257435232400894	0.04976392909884453	0.04995870962738991	0.05005630850791931	0.048811234533786774	0.047383200377225876	0.04743862524628639	0.04863918572664261	0.04915870726108551	0.04854124039411545	0.04822511970996857	0.04775618016719818	0.047367796301841736	0.047720231115818024	0.048399463295936584	0.04838939383625984	0.047959934920072556	0.04789864644408226	0.047342825680971146	0.0468725748360157	0.04662780463695526	0.04642332345247269	0.04689180850982666	0.04697737842798233	0.046166468411684036	0.0457940436899662	0.04514465481042862	0.044545743614435196	0.045289382338523865	0.04600363224744797
0.18	0.05498691275715828	0.055731985718011856	0.05572352558374405	0.055722471326589584	0.05573442578315735	0.05499648302793503	0.053334228694438934	0.051765069365501404	0.05122535675764084	0.051473770290613174	0.050261884927749634	0.04973585903644562	0.05009903758764267	0.05044574663043022	0.051652561873197556	0.05275750532746315	0.05155550688505173	0.050112102180719376	0.049870848655700684	0.04919806867837906	0.04876372590661049	0.049470316618680954	0.05008598417043686	0.05021221190690994	0.04984467476606369	0.04926729574799538	0.048002853989601135	0.04755258932709694	0.0498119480907917	0.052403178066015244	0.054194144904613495	0.056395068764686584	0.05725974217057228	0.05582531541585922	0.05456751585006714	0.05464839190244675	0.05413181707262993	0.05338708683848381	0.052686408162117004	0.05205480009317398	0.0514862947165966	0.050966039299964905	0.04996131733059883	0.048700783401727676	0.047713492065668106	0.04710358381271362	0.047892600297927856	0.04884320870041847	0.04842263460159302
0.04	0.04674621298909187	0.04655676335096359	0.04644642025232315	0.04568510130047798	0.04540630429983139	0.04588776081800461	0.046407829970121384	0.046711523085832596	0.04679902642965317	0.04685264825820923	0.046584874391555786	0.0471884086728096	0.04833926260471344	0.047458067536354065	0.045716315507888794	0.0446416437625885	0.04528521001338959	0.04557465761899948	0.04476966708898544	0.04463709890842438	0.04502345249056816	0.045168399810791016	0.04520285874605179	0.045483484864234924	0.046136777848005295	0.04576209560036659	0.0443488284945488	0.043675124645233154	0.043537430465221405	0.04328290745615959	0.043787453323602676	0.04535410553216934	0.04690868407487869	0.04632904753088951	0.04396558552980423	0.04465799406170845	0.0472165122628212	0.04785718396306038	0.046712666749954224	0.046054575592279434	0.046788737177848816	0.047259461134672165	0.047007299959659576	0.04689837992191315	0.04723174497485161	0.04675966128706932	0.04763975366950035	0.049163818359375	0.05012507364153862
0.05	0.04307595640420914	0.04232115298509598	0.041031062602996826	0.04157446697354317	0.04306895658373833	0.04361738637089729	0.043617136776447296	0.04463785141706467	0.04553305730223656	0.046219710260629654	0.045367565006017685	0.04331662505865097	0.04260827973484993	0.04297874867916107	0.04427661746740341	0.044937655329704285	0.04439745098352432	0.043864719569683075	0.04426349699497223	0.04284289479255676	0.04673890769481659	0.052981168031692505	0.0562126524746418	0.055902883410453796	0.053578395396471024	0.051882121711969376	0.05116927623748779	0.05042361468076706	0.04995492473244667	0.04831845685839653	0.04618774726986885	0.04692216217517853	0.048037413507699966	0.047565165907144547	0.04625936970114708	0.046510498970746994	0.04794033244252205	0.04823710024356842	0.04752403125166893	0.04724831134080887	0.04700642079114914	0.04764394089579582	0.049052733927965164	0.05009991303086281	0.05007074028253555	0.04879770800471306	0.04770873114466667	0.047159742563962936	0.04659472033381462
0.36	0.053112566471099854	0.05385119467973709	0.05252113565802574	0.05119362846016884	0.050181128084659576	0.04917823150753975	0.049506157636642456	0.051686469465494156	0.05360925942659378	0.05495850741863251	0.05617888271808624	0.056464310735464096	0.05538935959339142	0.05480251461267471	0.05454707145690918	0.05403529852628708	0.05275335907936096	0.051465097814798355	0.0493229515850544	0.04765380918979645	0.046754974871873856	0.04628412052989006	0.04556019604206085	0.04420369118452072	0.04434085264801979	0.045836154371500015	0.04603293910622597	0.04519692808389664	0.04671331122517586	0.05043245106935501	0.05279238149523735	0.05407021939754486	0.05501604080200195	0.05602347105741501	0.05634007230401039	0.05450551211833954	0.05242721736431122	0.051019348204135895	0.049815740436315536	0.04812723398208618	0.04607205092906952	0.04478716477751732	0.04392863065004349	0.04398969188332558	0.0448821559548378	0.0437927320599556	0.039179280400276184	0.03658254072070122	0.04126265272498131
0.07	0.04560939222574234	0.046111516654491425	0.04713424667716026	0.04739324375987053	0.04630309343338013	0.044844429939985275	0.04262157902121544	0.04249340295791626	0.04382077977061272	0.04277372732758522	0.04139562323689461	0.04198461025953293	0.0430496484041214	0.04330146312713623	0.042695481330156326	0.041543684899806976	0.040675677359104156	0.04166221246123314	0.04312644526362419	0.04362250491976738	0.04413933306932449	0.04538320377469063	0.0458473302423954	0.04703322798013687	0.04976252466440201	0.05225348845124245	0.05358909070491791	0.05338100343942642	0.05225031077861786	0.05154050141572952	0.05134303495287895	0.04982156306505203	0.048406872898340225	0.04751979187130928	0.0462636761367321	0.045502908527851105	0.04552450031042099	0.045365311205387115	0.04587087035179138	0.04795315861701965	0.04906817525625229	0.04856555908918381	0.047522664070129395	0.045630861073732376	0.04482771083712578	0.044412046670913696	0.04240771383047104	0.04139609634876251	0.04205337166786194
0.12	0.04697628319263458	0.04506535083055496	0.043493498116731644	0.04361136257648468	0.04357035830616951	0.04315266013145447	0.044322747737169266	0.04612010344862938	0.04647210240364075	0.046122416853904724	0.045285195112228394	0.043349772691726685	0.04306557774543762	0.04494038224220276	0.04615066945552826	0.04595010727643967	0.0455002598464489	0.0456324927508831	0.04576742276549339	0.0459459088742733	0.04609842598438263	0.045549243688583374	0.044862840324640274	0.04427547752857208	0.04468528926372528	0.04508986324071884	0.044157035648822784	0.0438036173582077	0.04504513368010521	0.0473259836435318	0.049134112894535065	0.04931362718343735	0.05033837631344795	0.0512240044772625	0.05091468244791031	0.05078445374965668	0.05174718797206879	0.05210250988602638	0.051246512681245804	0.050344858318567276	0.048963695764541626	0.04704093560576439	0.045546211302280426	0.045705605298280716	0.046890273690223694	0.04785962775349617	0.04870426654815674	0.04887954518198967	0.04923827201128006
0.06	0.04219109192490578	0.041336819529533386	0.040850937366485596	0.041278429329395294	0.042209941893815994	0.04398813843727112	0.04486367478966713	0.043835680931806564	0.04305526986718178	0.04263249784708023	0.042782656848430634	0.043561771512031555	0.04440578818321228	0.04664131999015808	0.04936487227678299	0.0498516783118248	0.048869967460632324	0.0485897958278656	0.047539837658405304	0.046326689422130585	0.04663313925266266	0.046541910618543625	0.04588659852743149	0.04469691216945648	0.04383552074432373	0.044366881251335144	0.0445866622030735	0.04380040243268013	0.042966730892658234	0.04360015690326691	0.043768540024757385	0.04290720820426941	0.04281650856137276	0.04359143599867821	0.04384835809469223	0.042508695274591446	0.04177883267402649	0.04302046075463295	0.0450390987098217	0.04602380469441414	0.04575994610786438	0.045372746884822845	0.045358359813690186	0.04610200971364975	0.045636311173439026	0.04363511502742767	0.0434945710003376	0.044757671654224396	0.04431567341089249
0.03	0.04459339752793312	0.04379216209053993	0.04490230232477188	0.04800974950194359	0.04972539842128754	0.05036834999918938	0.050826773047447205	0.05046216771006584	0.04994117096066475	0.04922625049948692	0.0475165992975235	0.046748124063014984	0.047777362167835236	0.04716496914625168	0.04590654373168945	0.045764628797769547	0.04531662538647652	0.044501468539237976	0.04409661889076233	0.04474933072924614	0.04642990976572037	0.04734455794095993	0.04417629539966583	0.04325903579592705	0.04856093227863312	0.050705134868621826	0.04975523054599762	0.048107631504535675	0.04683676362037659	0.0447281077504158	0.04322787746787071	0.04354562237858772	0.04485369846224785	0.0451689139008522	0.0441490076482296	0.04453717917203903	0.046173758804798126	0.04720856994390488	0.04781319573521614	0.048131879419088364	0.048399534076452255	0.04802088811993599	0.04776276275515556	0.04815518856048584	0.048988234251737595	0.049695029854774475	0.050439827144145966	0.05132613331079483	0.05165090411901474
0.01	0.03409125283360481	0.0349954292178154	0.03638843074440956	0.037316203117370605	0.03859904408454895	0.039189912378787994	0.03846409544348717	0.037449922412633896	0.03720063716173172	0.03810351714491844	0.03873506933450699	0.038447048515081406	0.03724374994635582	0.03635195642709732	0.035721659660339355	0.03579869121313095	0.035802386701107025	0.03629898652434349	0.03735652565956116	0.03722316026687622	0.036989182233810425	0.03756401687860489	0.0380123108625412	0.037606000900268555	0.037753626704216	0.03768286854028702	0.03639550879597664	0.03525564447045326	0.034883785992860794	0.03577890619635582	0.03639158979058266	0.036135345697402954	0.0352969653904438	0.03461116552352905	0.036258257925510406	0.03822255879640579	0.03920827805995941	0.039896801114082336	0.03979438915848732	0.039713457226753235	0.039859458804130554	0.039332397282123566	0.03851751983165741	0.03911704570055008	0.04078727960586548	0.04207753762602806	0.04187729209661484	0.040728554129600525	0.03942495957016945
0.1	0.0348074734210968	0.03404044732451439	0.03293242305517197	0.03266483545303345	0.03338276222348213	0.034480441361665726	0.0353962667286396	0.03676017001271248	0.038846369832754135	0.03934378921985626	0.03744896501302719	0.03661177307367325	0.03651208430528641	0.03677884489297867	0.037972982972860336	0.03758550435304642	0.03504936397075653	0.033922240138053894	0.03579862043261528	0.03733331710100174	0.0370495542883873	0.03639497607946396	0.036458730697631836	0.036483120173215866	0.03644982725381851	0.03698652237653732	0.037465520203113556	0.03777926042675972	0.03752587363123894	0.03633749857544899	0.0348723866045475	0.033554501831531525	0.033483099192380905	0.03413129225373268	0.033384375274181366	0.03261663019657135	0.03310707211494446	0.032652780413627625	0.029440024867653847	0.028827477246522903	0.03230325132608414	0.033709440380334854	0.03319886699318886	0.03350459784269333	0.03575636073946953	0.03716185316443443	0.03683521971106529	0.03547832369804382	0.03493313491344452
0.12	0.03888200223445892	0.03914529085159302	0.03863094747066498	0.037969931960105896	0.03746306151151657	0.03646264225244522	0.03562382608652115	0.03625784441828728	0.0373673141002655	0.03789660334587097	0.03728178143501282	0.03523130342364311	0.034074816852808	0.03441101685166359	0.034538041800260544	0.0339721255004406	0.03378588333725929	0.03511982411146164	0.035554438829422	0.03480448201298714	0.035391196608543396	0.03652500733733177	0.03732156753540039	0.037176042795181274	0.036099400371313095	0.035174280405044556	0.03539586067199707	0.03513648733496666	0.03473104164004326	0.03504501283168793	0.034796372056007385	0.03435022383928299	0.034668002277612686	0.03464868664741516	0.03464820981025696	0.03544781729578972	0.03769818693399429	0.03942301124334335	0.039956506341695786	0.04020870476961136	0.040344033390283585	0.040282513946294785	0.039467960596084595	0.03911912813782692	0.03717305138707161	0.03347257897257805	0.03291953355073929	0.035877376794815063	0.03665871545672417
0.04	0.030374690890312195	0.03291989862918854	0.03567564859986305	0.03665154054760933	0.03732157498598099	0.03746659681200981	0.036766622215509415	0.03603418543934822	0.034994807094335556	0.03431680426001549	0.03349430486559868	0.03219623491168022	0.030916552990674973	0.030229754745960236	0.030785448849201202	0.03189779072999954	0.03209158778190613	0.03231332078576088	0.03351465240120888	0.03492625430226326	0.036833930760622025	0.0384955070912838	0.039599742740392685	0.04080638661980629	0.040586210787296295	0.03942085802555084	0.03824199363589287	0.03685775771737099	0.036439187824726105	0.035584963858127594	0.03421010076999664	0.03378456458449364	0.033795781433582306	0.03275439888238907	0.031286414712667465	0.030296690762043	0.029978126287460327	0.030723871663212776	0.031018227338790894	0.03028452955186367	0.031056884676218033	0.034486766904592514	0.037392083555459976	0.038576651364564896	0.03879941254854202	0.03846418485045433	0.03748606517910957	0.036110568791627884	0.03510593995451927
0.14	0.031658731400966644	0.03277257829904556	0.0328812450170517	0.03269978240132332	0.031991153955459595	0.030467979609966278	0.03019668534398079	0.03029179945588112	0.02974206954240799	0.030088700354099274	0.02944868430495262	0.02916416898369789	0.029520804062485695	0.029564522206783295	0.029682666063308716	0.028681589290499687	0.027651645243167877	0.027774624526500702	0.027348918840289116	0.027418382465839386	0.02782236784696579	0.028478775173425674	0.029514888301491737	0.02880626916885376	0.027777625247836113	0.029150784015655518	0.029708698391914368	0.02859187312424183	0.027908358722925186	0.027412407100200653	0.02669648639857769	0.02688494324684143	0.027128513902425766	0.027238884940743446	0.028078092262148857	0.02980082295835018	0.031175028532743454	0.031472839415073395	0.03053831309080124	0.03058619797229767	0.030665116384625435	0.028765322640538216	0.028199873864650726	0.029377363622188568	0.029871933162212372	0.026500968262553215	0.025217652320861816	0.027367858216166496	0.028004951775074005
0.18	0.030329948291182518	0.03065628930926323	0.03061077557504177	0.03077499382197857	0.030490387231111526	0.02966558374464512	0.028922580182552338	0.028660818934440613	0.02796173468232155	0.026706548407673836	0.02556394413113594	0.025308553129434586	0.0266958549618721	0.02750588208436966	0.02587595209479332	0.025186285376548767	0.02567838318645954	0.025759845972061157	0.026127217337489128	0.026726778596639633	0.026676280423998833	0.027134733274579048	0.02821003831923008	0.029661113396286964	0.03124646097421646	0.0319099947810173	0.03168436512351036	0.031021783128380775	0.029791943728923798	0.02829681523144245	0.027280226349830627	0.0272800475358963	0.02654876559972763	0.025510592386126518	0.025560704991221428	0.02499878779053688	0.02406853809952736	0.023731276392936707	0.025356099009513855	0.027873419225215912	0.02754102274775505	0.027036026120185852	0.028138965368270874	0.028957994654774666	0.028936147689819336	0.028531596064567566	0.02830730378627777	0.02839113026857376	0.027815867215394974
0.01	0.023777328431606293	0.023530617356300354	0.024696599692106247	0.02567453123629093	0.02494831010699272	0.024712147191166878	0.025626596063375473	0.02654574066400528	0.02588733471930027	0.025748150423169136	0.02762094885110855	0.029703224077820778	0.03042144514620304	0.03063741698861122	0.03051556646823883	0.029624704271554947	0.02869819477200508	0.02732168138027191	0.025393858551979065	0.025634465739130974	0.027912745252251625	0.029687518253922462	0.03090936690568924	0.03043423220515251	0.02869967371225357	0.02810731902718544	0.02772858366370201	0.026601938530802727	0.026157289743423462	0.026063986122608185	0.025686997920274734	0.025026340037584305	0.024661632254719734	0.024122480303049088	0.024207590147852898	0.024467265233397484	0.024006810039281845	0.023869402706623077	0.024716394022107124	0.024965684860944748	0.024023469537496567	0.023637577891349792	0.023843400180339813	0.023387372493743896	0.023908838629722595	0.024889713153243065	0.023939231410622597	0.022587381303310394	0.022924695163965225
0.2	0.020477168262004852	0.020513534545898438	0.020630721002817154	0.02147141844034195	0.022052651271224022	0.022671043872833252	0.02389695681631565	0.024724597111344337	0.025093723088502884	0.02507445029914379	0.025718888267874718	0.02679753303527832	0.02564748004078865	0.024471230804920197	0.024977779015898705	0.02498731017112732	0.024639151990413666	0.024882175028324127	0.02604539878666401	0.026491429656744003	0.026987718418240547	0.028071913868188858	0.027915459126234055	0.026699647307395935	0.026349332183599472	0.02615990862250328	0.025888271629810333	0.025911716744303703	0.02623477205634117	0.02538379654288292	0.023842688649892807	0.023573454469442368	0.02308640629053116	0.022866863757371902	0.023103350773453712	0.02289007231593132	0.02258342318236828	0.022620560601353645	0.022413799539208412	0.02299346588551998	0.025513939559459686	0.026839539408683777	0.02647683396935463	0.026618419215083122	0.026902128010988235	0.02587112784385681	0.0248667411506176	0.02465207502245903	0.025073960423469543
0.2	0.02625143714249134	0.026470184326171875	0.026593979448080063	0.02773848921060562	0.028960006311535835	0.030025266110897064	0.03065337985754013	0.030978791415691376	0.03156843036413193	0.03236491233110428	0.03426945582032204	0.03515894338488579	0.03435775637626648	0.03324580937623978	0.03205250948667526	0.03126490116119385	0.030883653089404106	0.03077884204685688	0.029425783082842827	0.027724865823984146	0.026783820241689682	0.02662697620689869	0.027151210233569145	0.028578968718647957	0.0298610869795084	0.031012408435344696	0.03104298561811447	0.030487054958939552	0.029771002009510994	0.029066214337944984	0.02834196202456951	0.02823667787015438	0.02800503373146057	0.026880737394094467	0.025254543870687485	0.023940904065966606	0.022973259910941124	0.02229915000498295	0.021959856152534485	0.02168247476220131	0.02145984396338463	0.022013789042830467	0.023314155638217926	0.023653144016861916	0.023133549839258194	0.023064250126481056	0.02341950498521328	0.025360537692904472	0.027853921055793762
0.28	0.027254227548837662	0.026601215824484825	0.026448622345924377	0.026281729340553284	0.025175681337714195	0.024351468309760094	0.026061005890369415	0.02976936474442482	0.030992507934570312	0.02844776213169098	0.028740055859088898	0.03279877081513405	0.0330854170024395	0.030746500939130783	0.02912478893995285	0.028116649016737938	0.028460759669542313	0.02984168380498886	0.030883995816111565	0.0303250290453434	0.0287169199436903	0.027973508462309837	0.026847653090953827	0.025813359767198563	0.02624889835715294	0.02619001641869545	0.025662140920758247	0.025737976655364037	0.026480671018362045	0.026596855372190475	0.02632429637014866	0.026982568204402924	0.027835804969072342	0.028181301429867744	0.028044618666172028	0.02765039913356304	0.02801280841231346	0.028824372217059135	0.029898203909397125	0.03069949895143509	0.03024570271372795	0.02910793572664261	0.028378460556268692	0.027689727023243904	0.026930678635835648	0.028156165033578873	0.02972412295639515	0.029930248856544495	0.029753463342785835
0.02	0.02228432334959507	0.022404760122299194	0.022981489077210426	0.024127434939146042	0.02409450337290764	0.023694723844528198	0.023445649072527885	0.02306532673537731	0.02308599464595318	0.023279020562767982	0.024383436888456345	0.025468187406659126	0.026452014222741127	0.026818208396434784	0.027349885553121567	0.02799316681921482	0.02777746692299843	0.027236104011535645	0.027062758803367615	0.027380026876926422	0.027385897934436798	0.02628730796277523	0.02602611854672432	0.02629937417805195	0.02678857184946537	0.027301868423819542	0.02732800878584385	0.026837116107344627	0.026063429191708565	0.02575073204934597	0.02656547911465168	0.027561118826270103	0.027285898104310036	0.025484316051006317	0.02367102913558483	0.023625573143363	0.02405763790011406	0.024436475709080696	0.02505975402891636	0.025628335773944855	0.025821173563599586	0.024737000465393066	0.02423093467950821	0.02450619637966156	0.024242116138339043	0.024011239409446716	0.023782068863511086	0.023428158834576607	0.023567575961351395
0.28	0.019153188914060593	0.019650960341095924	0.01994241774082184	0.019287778064608574	0.018947135657072067	0.019195837900042534	0.018726497888565063	0.0183398500084877	0.018245620653033257	0.01885322667658329	0.019045891240239143	0.018652865663170815	0.018208075314760208	0.01842241734266281	0.01864493452012539	0.017857296392321587	0.017223306000232697	0.01701514422893524	0.01725691929459572	0.017592376098036766	0.01708041876554489	0.0172654427587986	0.01859162375330925	0.01849716156721115	0.018271557986736298	0.01852361112833023	0.018490655347704887	0.018699243664741516	0.01889682561159134	0.018456077203154564	0.01838030479848385	0.018819700926542282	0.01994411274790764	0.020191216841340065	0.019875461235642433	0.019548416137695312	0.019259190186858177	0.019118541851639748	0.019503718242049217	0.0203518345952034	0.020138153806328773	0.019907306879758835	0.019572962075471878	0.018868278712034225	0.018884118646383286	0.019995281472802162	0.021541716530919075	0.02143973857164383	0.02034510299563408
0.18	0.027043890208005905	0.02720530703663826	0.027014024555683136	0.026764769107103348	0.026571862399578094	0.027766922488808632	0.029181193560361862	0.02957002818584442	0.02912227064371109	0.030141640454530716	0.03211840242147446	0.03207535296678543	0.03129749372601509	0.030149495229125023	0.02801065519452095	0.026491602882742882	0.025878317654132843	0.025624800473451614	0.025154132395982742	0.024954887107014656	0.025828935205936432	0.02739981934428215	0.028643323108553886	0.029723823070526123	0.03053831122815609	0.030955549329519272	0.03222181648015976	0.03432020545005798	0.03626416251063347	0.03785901889204979	0.03893481194972992	0.03808698058128357	0.03598880022764206	0.03455715626478195	0.035725388675928116	0.03723900020122528	0.03805188089609146	0.03821948170661926	0.037291646003723145	0.03728842735290527	0.03885763883590698	0.037056222558021545	0.03191915899515152	0.029268864542245865	0.02531990222632885	0.023282490670681	0.026864109560847282	0.028415434062480927	0.026393769308924675
0.04	0.03715905547142029	0.035655874758958817	0.03436826914548874	0.03399047628045082	0.03313688933849335	0.03232574835419655	0.031937241554260254	0.031916819512844086	0.032522790133953094	0.032740574330091476	0.03247549384832382	0.03214634954929352	0.031789425760507584	0.031988851726055145	0.032728563994169235	0.03261018171906471	0.03184519708156586	0.03122575208544731	0.03056407906115055	0.02996049076318741	0.029983827844262123	0.030492881312966347	0.03095296211540699	0.031350020319223404	0.031627554446458817	0.03220529109239578	0.032784391194581985	0.03206015005707741	0.03136558085680008	0.03196883946657181	0.032924167811870575	0.0333389975130558	0.032611481845378876	0.03230493143200874	0.03216561675071716	0.031178005039691925	0.03021986410021782	0.02976332977414131	0.02958177775144577	0.03002815693616867	0.030473412945866585	0.030862392857670784	0.03158865123987198	0.03183319419622421	0.032097019255161285	0.03385345637798309	0.037212811410427094	0.03974244371056557	0.040826600044965744
0.03	0.03480936214327812	0.03768015652894974	0.03835045173764229	0.0368119440972805	0.035563595592975616	0.03536691144108772	0.03496255353093147	0.03404312953352928	0.033148378133773804	0.03222344443202019	0.03176604211330414	0.0315929539501667	0.031713906675577164	0.031977955251932144	0.03305865079164505	0.03457215055823326	0.03538632392883301	0.034756749868392944	0.03393157571554184	0.03340256214141846	0.03238537535071373	0.03119984269142151	0.03153906390070915	0.03107617236673832	0.028770320117473602	0.02889065258204937	0.03130606561899185	0.03321268409490585	0.034408558160066605	0.036577917635440826	0.03812777251005173	0.03795371577143669	0.0368291512131691	0.03544705733656883	0.03356122225522995	0.031960662454366684	0.0312667116522789	0.03143665939569473	0.031348250806331635	0.030913181602954865	0.030790027230978012	0.03130504488945007	0.03243072330951691	0.03287435322999954	0.03313031420111656	0.033649250864982605	0.03377710282802582	0.03406582027673721	0.03373003005981445
0.01	0.031327903270721436	0.03195073455572128	0.03282921388745308	0.034832801669836044	0.036157164722681046	0.03601061925292015	0.03520829975605011	0.03435419872403145	0.03436155617237091	0.03471846133470535	0.033909186720848083	0.032436031848192215	0.031563516706228256	0.03176184371113777	0.032792769372463226	0.03485139459371567	0.038200490176677704	0.040376488119363785	0.03988422080874443	0.03913501277565956	0.03927536681294441	0.03895922750234604	0.03848360851407051	0.03876664489507675	0.038003526628017426	0.03634306788444519	0.03584242984652519	0.036773938685655594	0.037277448922395706	0.03676919266581535	0.03616850823163986	0.035458024591207504	0.034573450684547424	0.033871524035930634	0.03366543725132942	0.0330766960978508	0.03280409052968025	0.03356923907995224	0.033768460154533386	0.034123361110687256	0.034952741116285324	0.036116085946559906	0.03854730352759361	0.042068880051374435	0.044657062739133835	0.044666703790426254	0.04352235421538353	0.041533246636390686	0.039416104555130005
0.02	0.036228977143764496	0.03528581187129021	0.03433762863278389	0.034921806305646896	0.03557468578219414	0.03503734990954399	0.03442847728729248	0.03441116586327553	0.03389211744070053	0.033903494477272034	0.034665413200855255	0.034971583634614944	0.03466569632291794	0.03445284813642502	0.036274198442697525	0.03950600326061249	0.04134707152843475	0.04098483547568321	0.039966560900211334	0.03935704380273819	0.03821934759616852	0.03735249862074852	0.03719440475106239	0.03706584870815277	0.03607551380991936	0.03558027371764183	0.03782835602760315	0.042226120829582214	0.04505665600299835	0.046196144074201584	0.046094972640275955	0.0441143698990345	0.04161214455962181	0.0397062674164772	0.03882020339369774	0.03857892006635666	0.038325272500514984	0.037918008863925934	0.03693174570798874	0.03595472499728203	0.035233620554208755	0.034116074442863464	0.03371688723564148	0.03476223722100258	0.03679245710372925	0.04088582843542099	0.04511358216404915	0.04672054573893547	0.04617463797330856
0.06	0.041949886828660965	0.040060706436634064	0.038271866738796234	0.0375337153673172	0.03734374791383743	0.03752736747264862	0.03820473328232765	0.03987478092312813	0.04189262539148331	0.04279450327157974	0.043155524879693985	0.04345551133155823	0.04315195977687836	0.042489610612392426	0.04142601042985916	0.04090188443660736	0.04073964059352875	0.0403030589222908	0.03973633423447609	0.039377205073833466	0.03860138729214668	0.03789753094315529	0.037686217576265335	0.037957459688186646	0.038315821439027786	0.03753549978137016	0.03509165719151497	0.039514970034360886	0.04573469236493111	0.04838144779205322	0.0479951910674572	0.04599155858159065	0.04375216364860535	0.04288575053215027	0.04289371520280838	0.042134061455726624	0.04077297821640968	0.03978940472006798	0.039261091500520706	0.038497261703014374	0.038396596908569336	0.03881509602069855	0.0386977419257164	0.03871306777000427	0.03855350613594055	0.038623638451099396	0.039187245070934296	0.039468079805374146	0.039300449192523956
0.07	0.03436858206987381	0.0345274843275547	0.034881383180618286	0.03446313366293907	0.033586516976356506	0.033086229115724564	0.03326611965894699	0.03532623499631882	0.038295596837997437	0.039705872535705566	0.039130907505750656	0.03805278241634369	0.03741921856999397	0.03749372065067291	0.03717517852783203	0.036533012986183167	0.03602976351976395	0.03570006787776947	0.0354650653898716	0.03709222748875618	0.04081640765070915	0.043962061405181885	0.04504003748297691	0.04428339749574661	0.04242675006389618	0.0408124215900898	0.039705291390419006	0.0386728011071682	0.037211235612630844	0.03559556230902672	0.03466023504734039	0.034420713782310486	0.03407681733369827	0.03341576084494591	0.03320853412151337	0.03378380835056305	0.034090641885995865	0.0338253378868103	0.033662863075733185	0.033331532031297684	0.03259197995066643	0.032563965767621994	0.033228613436222076	0.03315233439207077	0.03383848816156387	0.03726966679096222	0.04227549582719803	0.04513625428080559	0.045273493975400925
0.01	0.033428680151700974	0.03319593146443367	0.03328585624694824	0.03298139572143555	0.032758019864559174	0.03326110169291496	0.03463077172636986	0.03633736073970795	0.03813043609261513	0.039267223328351974	0.03952167555689812	0.038959261029958725	0.038074031472206116	0.03747590631246567	0.037732407450675964	0.04015318304300308	0.04268214479088783	0.04318510740995407	0.04240381717681885	0.04096714407205582	0.04025638848543167	0.03954998031258583	0.03786129876971245	0.03608638420701027	0.03550802171230316	0.03586414456367493	0.03594571352005005	0.03582242876291275	0.0359048917889595	0.03540533035993576	0.034181803464889526	0.034042876213788986	0.0343937985599041	0.034337274730205536	0.033756330609321594	0.03390902280807495	0.034985851496458054	0.036917220801115036	0.03927898779511452	0.040860310196876526	0.04047103971242905	0.03997459262609482	0.03939458727836609	0.03846806660294533	0.03850756958127022	0.03859099745750427	0.038223203271627426	0.03745440021157265	0.0369521901011467
0.07	0.034812476485967636	0.03439244255423546	0.034069910645484924	0.033977385610342026	0.03401167690753937	0.033781748265028	0.033638570457696915	0.03434227034449577	0.03560544177889824	0.03711376711726189	0.038866735994815826	0.038039758801460266	0.03551555424928665	0.035649754106998444	0.03698285296559334	0.03739764541387558	0.03822886198759079	0.03834645077586174	0.038097161799669266	0.03790520131587982	0.038215480744838715	0.03816195949912071	0.03776765614748001	0.03718606382608414	0.036537960171699524	0.03634025901556015	0.037355609238147736	0.040124524384737015	0.04277259483933449	0.04401702061295509	0.0436781644821167	0.04226536303758621	0.040777117013931274	0.039934564381837845	0.03918640315532684	0.03857192024588585	0.037877388298511505	0.037660881876945496	0.03711358457803726	0.03686022385954857	0.03867987543344498	0.04253974184393883	0.04660102725028992	0.04866144806146622	0.048943474888801575	0.04869464412331581	0.04773816838860512	0.045991200953722	0.044140297919511795
0.06	0.040803126990795135	0.04014211893081665	0.04023638740181923	0.04081300273537636	0.0402376651763916	0.03907932713627815	0.03851946070790291	0.03846122324466705	0.03864629566669464	0.039443641901016235	0.03968362510204315	0.03975416719913483	0.039260298013687134	0.03847331553697586	0.03896104916930199	0.040221184492111206	0.04090846702456474	0.040993139147758484	0.040667977184057236	0.04072311148047447	0.041902489960193634	0.04234252870082855	0.0410861037671566	0.0396435521543026	0.03954673185944557	0.04011515527963638	0.04019831866025925	0.04014422371983528	0.04012477025389671	0.04008868336677551	0.04005001485347748	0.040326692163944244	0.04059484973549843	0.0405803918838501	0.04115080460906029	0.042569585144519806	0.04364685341715813	0.04274464026093483	0.04177534580230713	0.041630398482084274	0.04158726707100868	0.04141455143690109	0.04126755893230438	0.04060366004705429	0.04052090272307396	0.041257042437791824	0.041210465133190155	0.040602948516607285	0.04007739573717117
0.02	0.044719137251377106	0.043932944536209106	0.04324881732463837	0.04262537881731987	0.04233793914318085	0.04257473349571228	0.04292877018451691	0.045202016830444336	0.04905322566628456	0.05253931134939194	0.05325718969106674	0.05289805680513382	0.05273684859275818	0.051588717848062515	0.04923882335424423	0.04705451428890228	0.046160560101270676	0.04559312388300896	0.045248713344335556	0.04432449862360954	0.04276716336607933	0.04160946607589722	0.04098803550004959	0.04049057140946388	0.04045405238866806	0.04052211344242096	0.04051406681537628	0.040236666798591614	0.04033111035823822	0.040320441126823425	0.039275843650102615	0.03864008188247681	0.03847048431634903	0.038880668580532074	0.03901464864611626	0.03850248456001282	0.03856306150555611	0.03895092383027077	0.03838081285357475	0.03839903324842453	0.03884957358241081	0.03888412192463875	0.038663268089294434	0.038172222673892975	0.03906189277768135	0.04215279594063759	0.04617149755358696	0.048024214804172516	0.04732203856110573
0.1	0.04256121814250946	0.04360274225473404	0.04366186261177063	0.042669616639614105	0.04189348593354225	0.04127040505409241	0.04096636176109314	0.04044071584939957	0.04059331491589546	0.04110683500766754	0.041377048939466476	0.04200629144906998	0.04270630329847336	0.042353276163339615	0.04183797910809517	0.041801657527685165	0.04169769212603569	0.04184499382972717	0.04226565361022949	0.04281532019376755	0.043630871921777725	0.04468729719519615	0.04534849897027016	0.04543914645910263	0.04542270302772522	0.044945865869522095	0.04447661340236664	0.04440230876207352	0.044578325003385544	0.04432912915945053	0.04383058845996857	0.04385198652744293	0.043460823595523834	0.042303700000047684	0.041187964379787445	0.04104205220937729	0.041232336312532425	0.04104487970471382	0.04044100269675255	0.03974378481507301	0.040651142597198486	0.04169708117842674	0.04216136038303375	0.04258476570248604	0.04311153292655945	0.04360279068350792	0.043031807988882065	0.04003956913948059	0.037719279527664185
0.05	0.04533379524946213	0.04495025426149368	0.044385746121406555	0.04459691420197487	0.04520058259367943	0.04511195793747902	0.04433787241578102	0.043390221893787384	0.04322691261768341	0.043572209775447845	0.04290293902158737	0.041423238813877106	0.04022018611431122	0.04042789340019226	0.04083133861422539	0.04081621393561363	0.041341617703437805	0.042052075266838074	0.04286736249923706	0.04376314580440521	0.04478674381971359	0.0466117300093174	0.0490972101688385	0.05036304146051407	0.05053340271115303	0.04986044391989708	0.04855893924832344	0.047877926379442215	0.0478857159614563	0.047661978751420975	0.0467565655708313	0.04613503813743591	0.045552801340818405	0.04499801993370056	0.0449693500995636	0.04486663639545441	0.04371792823076248	0.04298156127333641	0.043202903121709824	0.04320281371474266	0.042643092572689056	0.04169618338346481	0.04143219068646431	0.04204010218381882	0.042297277599573135	0.04265487566590309	0.042631275951862335	0.04255393519997597	0.042568814009428024
0.03	0.03753439709544182	0.03934710845351219	0.04068917781114578	0.04076005145907402	0.04043250158429146	0.03940575197339058	0.03812642768025398	0.0369655005633831	0.03609306737780571	0.03582032769918442	0.03582926094532013	0.036188237369060516	0.03665335476398468	0.03719848021864891	0.0377466045320034	0.03947443142533302	0.04104377329349518	0.04148095101118088	0.04180634766817093	0.04179652780294418	0.040297262370586395	0.03903402388095856	0.039381612092256546	0.03959623724222183	0.03909868001937866	0.037817880511283875	0.03716165944933891	0.03681090846657753	0.03659161925315857	0.03662966564297676	0.03723003342747688	0.03788398951292038	0.037881169468164444	0.03786173835396767	0.03772473707795143	0.037734001874923706	0.03735442832112312	0.03718450665473938	0.03754120320081711	0.03810836002230644	0.03891386464238167	0.03919408842921257	0.03874589502811432	0.03812747448682785	0.03761199116706848	0.03756612539291382	0.037178438156843185	0.036674052476882935	0.036466579884290695
0.04	0.03844483569264412	0.03757799044251442	0.03652147203683853	0.03705306723713875	0.0399911142885685	0.042138565331697464	0.042948950082063675	0.04339800029993057	0.04301606863737106	0.04263265058398247	0.04264085367321968	0.04202592000365257	0.04114418849349022	0.04032253101468086	0.03991831839084625	0.03974601626396179	0.040020693093538284	0.03996181860566139	0.03837156668305397	0.03647857531905174	0.03589695319533348	0.0369923897087574	0.03998034447431564	0.04233435541391373	0.042391810566186905	0.04160085320472717	0.04060967639088631	0.03915894031524658	0.03808806836605072	0.03841479495167732	0.03895607590675354	0.03885416314005852	0.03788210079073906	0.03644163906574249	0.03629643842577934	0.03695865347981453	0.0371214896440506	0.0375465452671051	0.03748638927936554	0.03709304705262184	0.037575460970401764	0.03925466910004616	0.0399322509765625	0.03971423953771591	0.03934158384799957	0.03851669654250145	0.0389370396733284	0.03892483562231064	0.038245443254709244
0.2	0.025182444602251053	0.024695711210370064	0.024088243022561073	0.02309044823050499	0.022320952266454697	0.021087968721985817	0.018460383638739586	0.016780391335487366	0.018922263756394386	0.021635139361023903	0.023237105458974838	0.02470974065363407	0.024766726419329643	0.024280324578285217	0.024510318413376808	0.02459300495684147	0.024357479065656662	0.02420400083065033	0.02436210960149765	0.023799125105142593	0.023206397891044617	0.02331603690981865	0.023188481107354164	0.023146977648139	0.022758085280656815	0.021866384893655777	0.02161640115082264	0.021734021604061127	0.021884435787796974	0.022283706814050674	0.022349612787365913	0.02263144589960575	0.02284226007759571	0.022254154086112976	0.02222427725791931	0.022493597120046616	0.022567953914403915	0.022367095574736595	0.021288979798555374	0.020709358155727386	0.020971328020095825	0.021200895309448242	0.021388640627264977	0.021197272464632988	0.020585305988788605	0.020670680329203606	0.021479295566678047	0.02257828414440155	0.022777635604143143
0.02	0.027846209704875946	0.028274964541196823	0.02800043672323227	0.028268195688724518	0.029462264850735664	0.030261216685175896	0.030746040865778923	0.03159119933843613	0.03236319124698639	0.03238775581121445	0.03145449608564377	0.0304387379437685	0.029952839016914368	0.02993141859769821	0.029596839100122452	0.029176335781812668	0.029253225773572922	0.02913304604589939	0.028580158948898315	0.02867026999592781	0.028478391468524933	0.02833986096084118	0.028379524126648903	0.028282416984438896	0.02770555578172207	0.027251936495304108	0.02749393694102764	0.02820405550301075	0.02843751758337021	0.028233299031853676	0.02809985913336277	0.028606638312339783	0.027490057051181793	0.02378884144127369	0.02472078427672386	0.02699488028883934	0.02756127156317234	0.027529751881957054	0.028160423040390015	0.028450369834899902	0.027713127434253693	0.026827562600374222	0.026861948892474174	0.027153469622135162	0.027251552790403366	0.02713014930486679	0.027248622849583626	0.027802763506770134	0.027193235233426094
0.12	0.027261987328529358	0.026927921921014786	0.026921799406409264	0.027298182249069214	0.027058446779847145	0.026543311774730682	0.026393240317702293	0.02639133110642433	0.027228113263845444	0.027926277369260788	0.027418427169322968	0.02672071009874344	0.026663273572921753	0.02699451521039009	0.02888565883040428	0.031048327684402466	0.031505126506090164	0.030944038182497025	0.03056330606341362	0.030444299802184105	0.030166614800691605	0.03043556399643421	0.03090323880314827	0.029535042122006416	0.02800334244966507	0.027743611484766006	0.02780293859541416	0.027889104560017586	0.02749413624405861	0.02715132385492325	0.0275986697524786	0.028088591992855072	0.027779418975114822	0.0274626687169075	0.027213355526328087	0.027145422995090485	0.026922054588794708	0.026357576251029968	0.026881100609898567	0.027580684050917625	0.027451327070593834	0.02683863416314125	0.026240229606628418	0.025780899450182915	0.02568385936319828	0.026362381875514984	0.02734660729765892	0.027687357738614082	0.026948202401399612
0.06	0.02692326158285141	0.026050813496112823	0.025693558156490326	0.025954030454158783	0.025535093620419502	0.025272615253925323	0.026035251095891	0.027001701295375824	0.02713683433830738	0.026011966168880463	0.025607356801629066	0.027616316452622414	0.029433343559503555	0.02968933805823326	0.030084092170000076	0.03022051230072975	0.029918694868683815	0.02940349467098713	0.02879512310028076	0.028330812230706215	0.027551773935556412	0.0272049680352211	0.02751670405268669	0.0275893434882164	0.027471262961626053	0.027465682476758957	0.027528053149580956	0.026956597343087196	0.026938125491142273	0.028219066560268402	0.028649918735027313	0.028327016159892082	0.02832314558327198	0.028256123885512352	0.027967670932412148	0.02787860296666622	0.027405569329857826	0.02645346149802208	0.026514826342463493	0.026984769850969315	0.02686438150703907	0.026996150612831116	0.027878381311893463	0.027739256620407104	0.026909509673714638	0.027027677744627	0.027237283065915108	0.0279387217015028	0.029643889516592026
0.07	0.030200866982340813	0.030375991016626358	0.030960867181420326	0.03089914657175541	0.030044591054320335	0.029781639575958252	0.02997097186744213	0.029456395655870438	0.028891414403915405	0.028889577835798264	0.028422871604561806	0.02785767987370491	0.028265491127967834	0.02879379503428936	0.028881743550300598	0.028655506670475006	0.02850496955215931	0.028723394498229027	0.02928812988102436	0.029640058055520058	0.02907038852572441	0.028342874720692635	0.028026152402162552	0.027885328978300095	0.028271928429603577	0.02862706035375595	0.0280039943754673	0.02724561281502247	0.027336372062563896	0.028400857001543045	0.029575396329164505	0.03023712895810604	0.030060313642024994	0.028946325182914734	0.027953406795859337	0.028186550363898277	0.028956476598978043	0.029699161648750305	0.02996288426220417	0.029557403177022934	0.02932177111506462	0.02934137172996998	0.029225679114460945	0.029627176001667976	0.02986975386738777	0.029356442391872406	0.02927994355559349	0.02877606824040413	0.027988627552986145
0.01	0.030860591679811478	0.030926760286092758	0.030402682721614838	0.029921773821115494	0.030150029808282852	0.031207550317049026	0.031615328043699265	0.031166834756731987	0.031219150871038437	0.030814100056886673	0.029879651963710785	0.03019016422331333	0.030384864658117294	0.03044561855494976	0.0307087954133749	0.03027656115591526	0.029292544350028038	0.029477329924702644	0.03029828891158104	0.030489519238471985	0.030431658029556274	0.030651366338133812	0.030277574434876442	0.0298607274889946	0.029797792434692383	0.02890556864440441	0.028207799419760704	0.02889416739344597	0.02948501892387867	0.029247794300317764	0.02945179119706154	0.02977542206645012	0.029093261808156967	0.028392435982823372	0.02882818691432476	0.029427463188767433	0.029405733570456505	0.029451904818415642	0.029132330790162086	0.028346262872219086	0.028669219464063644	0.0292595736682415	0.029412277042865753	0.029784463346004486	0.030143778771162033	0.030020976439118385	0.029269954189658165	0.029162630438804626	0.02941594272851944
0.14	0.03254145383834839	0.03251112997531891	0.03209814801812172	0.03246093541383743	0.032986611127853394	0.032653406262397766	0.03209303319454193	0.032455332577228546	0.03261535242199898	0.03195821866393089	0.03154052793979645	0.030899273231625557	0.030991237610578537	0.03101390041410923	0.03015359863638878	0.029705334454774857	0.029610484838485718	0.02956739440560341	0.02956390753388405	0.030026793479919434	0.030055169016122818	0.030299020931124687	0.030799811705946922	0.03106842376291752	0.031248098239302635	0.031245147809386253	0.030860085040330887	0.03009723499417305	0.03101200796663761	0.032085686922073364	0.03084021806716919	0.03011118434369564	0.03224143758416176	0.03344712778925896	0.033431410789489746	0.03330232948064804	0.03302367031574249	0.032136835157871246	0.031432949006557465	0.03089616820216179	0.030509959906339645	0.030611518770456314	0.03017732873558998	0.02990952506661415	0.0300922729074955	0.030128831043839455	0.02976146899163723	0.02968573197722435	0.029985595494508743
0.04	0.031096240505576134	0.031079579144716263	0.030606411397457123	0.029922647401690483	0.028311587870121002	0.029012033715844154	0.03045908734202385	0.031292423605918884	0.03184299170970917	0.03208879008889198	0.03181047365069389	0.0319535955786705	0.032472383230924606	0.03223728388547897	0.03174883872270584	0.032013002783060074	0.031926337629556656	0.03128865361213684	0.03109406866133213	0.03156478703022003	0.03212936222553253	0.032578688114881516	0.03297707438468933	0.03293968737125397	0.032612238079309464	0.03238474950194359	0.03292035683989525	0.03335268422961235	0.03344382718205452	0.03416089341044426	0.03409712016582489	0.0328947938978672	0.03132536634802818	0.03046349808573723	0.031114619225263596	0.03093450888991356	0.030341222882270813	0.03013979271054268	0.0303985383361578	0.030989637598395348	0.03135242685675621	0.03099675290286541	0.03136482462286949	0.031936801970005035	0.0316111296415329	0.030954713001847267	0.030462417751550674	0.031427957117557526	0.032377928495407104
0.07	0.03598891198635101	0.03506329283118248	0.03483095020055771	0.035526517778635025	0.036056697368621826	0.03590475767850876	0.03566882759332657	0.03609929233789444	0.036649253219366074	0.03743861988186836	0.03782312199473381	0.03788577392697334	0.038297075778245926	0.03840591013431549	0.037428706884384155	0.037433937191963196	0.038745734840631485	0.039396021515131	0.03898393362760544	0.0389983169734478	0.03861624747514725	0.037110280245542526	0.036675095558166504	0.03776499629020691	0.03795986622571945	0.03733948990702629	0.03725606948137283	0.03770986944437027	0.03745172917842865	0.03673648089170456	0.03596881031990051	0.035468339920043945	0.035869747400283813	0.036213766783475876	0.03629162535071373	0.03608190268278122	0.037314556539058685	0.038672588765621185	0.039204396307468414	0.03935590013861656	0.03856930509209633	0.037571556866168976	0.037747837603092194	0.03827618807554245	0.03746139630675316	0.03643399477005005	0.03621456027030945	0.03604884445667267	0.03599017858505249
0.2	0.04261261224746704	0.04325823113322258	0.04309341311454773	0.043190814554691315	0.043004222214221954	0.04178791120648384	0.042029544711112976	0.04361514747142792	0.04482214152812958	0.04497199505567551	0.04478578269481659	0.044781241565942764	0.04473409429192543	0.04437018558382988	0.043771807104349136	0.043709758669137955	0.04386519640684128	0.04414452984929085	0.04397210851311684	0.043492648750543594	0.04325391724705696	0.04281168803572655	0.04192078113555908	0.041383419185876846	0.04145665466785431	0.04151062294840813	0.041374921798706055	0.041431620717048645	0.040921203792095184	0.03987409174442291	0.03973068296909332	0.03996068239212036	0.039945341646671295	0.039740681648254395	0.040156781673431396	0.04009905830025673	0.038780517876148224	0.038165148347616196	0.037702109664678574	0.0352882482111454	0.03647559881210327	0.03914127126336098	0.038775354623794556	0.038340553641319275	0.03846152871847153	0.038668397814035416	0.03898664936423302	0.03959688916802406	0.03958769887685776
0.1	0.04267796128988266	0.041522424668073654	0.040834855288267136	0.040919989347457886	0.04130110889673233	0.04184570163488388	0.04220809042453766	0.043029941618442535	0.04391079396009445	0.04430336132645607	0.04423388093709946	0.04304632917046547	0.041306596249341965	0.041191596537828445	0.04252651333808899	0.0429970882833004	0.042066365480422974	0.041112106293439865	0.03965073078870773	0.038993917405605316	0.039703402668237686	0.04032055288553238	0.039929863065481186	0.03904222324490547	0.039170894771814346	0.040666259825229645	0.041208066046237946	0.041289426386356354	0.04201819375157356	0.04249902814626694	0.04221557080745697	0.041105084121227264	0.03992678225040436	0.039262522011995316	0.04012274742126465	0.04139505326747894	0.040921930223703384	0.03966507688164711	0.03968464583158493	0.0399593710899353	0.04037989303469658	0.040547795593738556	0.040674611926078796	0.04066397249698639	0.03978376090526581	0.03914555162191391	0.039599109441041946	0.04128604382276535	0.04289416968822479
0.1	0.045044392347335815	0.0447671003639698	0.0454353429377079	0.04613345116376877	0.045456334948539734	0.04472025856375694	0.044153183698654175	0.04297739267349243	0.04280812293291092	0.04332781210541725	0.04336123913526535	0.04474929720163345	0.046384427696466446	0.04625575616955757	0.045410096645355225	0.045468416064977646	0.04581679776310921	0.04571884498000145	0.04549337178468704	0.044978927820920944	0.04522400721907616	0.04532794654369354	0.04484071955084801	0.04499930888414383	0.04474960267543793	0.04379716515541077	0.042979829013347626	0.04319225251674652	0.04384883865714073	0.043635979294776917	0.042999930679798126	0.042541421949863434	0.043130062520504	0.0432998463511467	0.04225989803671837	0.0416744202375412	0.04138176143169403	0.041693948209285736	0.04221125319600105	0.04244730621576309	0.043134912848472595	0.04289694502949715	0.041861642152071	0.04191022366285324	0.04256388172507286	0.04220161214470863	0.04116737097501755	0.04132520407438278	0.042014963924884796
0.01	0.039701253175735474	0.040015809237957	0.04017242416739464	0.03996802866458893	0.040255479514598846	0.04034959152340889	0.03982242941856384	0.03951075300574303	0.04007949307560921	0.040891848504543304	0.04093165323138237	0.041016172617673874	0.04183179512619972	0.04201004281640053	0.04185127094388008	0.041517771780490875	0.04058542847633362	0.03980546444654465	0.04008238762617111	0.040259938687086105	0.03929020091891289	0.03781808167695999	0.038337863981723785	0.04103315249085426	0.042526353150606155	0.04295632615685463	0.04403550922870636	0.044697105884552	0.044432997703552246	0.04382597655057907	0.04416027292609215	0.04490317404270172	0.044818729162216187	0.04350626841187477	0.04266871139407158	0.042011622339487076	0.0415828563272953	0.042623087763786316	0.044112443923950195	0.044857241213321686	0.04425717890262604	0.04355523735284805	0.043957095593214035	0.044496819376945496	0.04449508339166641	0.044971026480197906	0.045817773789167404	0.04562870413064957	0.04483247175812721
0.04	0.036800358444452286	0.03721829876303673	0.03765111416578293	0.03797481581568718	0.038058698177337646	0.03741729259490967	0.037155721336603165	0.0367724671959877	0.036204829812049866	0.03687528148293495	0.0382222905755043	0.03932636231184006	0.03871948644518852	0.03793518245220184	0.03743365779519081	0.0370284803211689	0.037312623113393784	0.0384112186729908	0.03901723027229309	0.03871433809399605	0.036493197083473206	0.033315353095531464	0.0359361357986927	0.038167960941791534	0.037316545844078064	0.036664750427007675	0.037181418389081955	0.03728252276778221	0.03728488087654114	0.03752616047859192	0.03802385926246643	0.03868202865123749	0.03922312334179878	0.03843177482485771	0.037181317806243896	0.03717730566859245	0.03798791766166687	0.03848019242286682	0.038121242076158524	0.03773680701851845	0.0382884219288826	0.03869624435901642	0.03857889398932457	0.03828965127468109	0.03783624246716499	0.03790067136287689	0.037336308509111404	0.03721171244978905	0.03842790424823761
0.12	0.040530651807785034	0.04115031659603119	0.040877263993024826	0.04118015244603157	0.041441138833761215	0.041529860347509384	0.04152854532003403	0.04068109393119812	0.04058071970939636	0.04102695733308792	0.04095124453306198	0.04066132754087448	0.04045908898115158	0.040549907833337784	0.04087837412953377	0.041830044239759445	0.04311012849211693	0.04336991161108017	0.04360589385032654	0.04337714612483978	0.04236618056893349	0.04193403944373131	0.04196331277489662	0.04152553156018257	0.04181903228163719	0.04222048819065094	0.04144948348402977	0.0408516600728035	0.041059866547584534	0.04205141216516495	0.04306240379810333	0.04284059628844261	0.042486779391765594	0.042570196092128754	0.042211100459098816	0.04185285419225693	0.041489455848932266	0.04143400117754936	0.041639816015958786	0.04150932654738426	0.041350409388542175	0.04088761284947395	0.040082089602947235	0.03975549712777138	0.03980427607893944	0.0397196039557457	0.03935396671295166	0.039274394512176514	0.03974095731973648
0.02	0.04249966889619827	0.04302218183875084	0.043201278895139694	0.04289312660694122	0.04252684861421585	0.04205244034528732	0.04239310324192047	0.04214064031839371	0.04207901656627655	0.04321098327636719	0.043758850544691086	0.04312022775411606	0.04252626374363899	0.04269066080451012	0.04360676929354668	0.04419049993157387	0.044016823172569275	0.04301437363028526	0.042311638593673706	0.04325687885284424	0.04412132129073143	0.043710317462682724	0.04369213804602623	0.04405324161052704	0.043472811579704285	0.0427534356713295	0.04327511787414551	0.044086650013923645	0.044690538197755814	0.04505880922079086	0.04513605684041977	0.04444366320967674	0.04348504915833473	0.043727196753025055	0.04354407265782356	0.04276859015226364	0.04295537993311882	0.04285774007439613	0.04222206026315689	0.04187279939651489	0.04236741364002228	0.043287549167871475	0.04306173697113991	0.042477358132600784	0.042432304471731186	0.04214064031839371	0.04164648428559303	0.04164668172597885	0.04160550609230995
0.14	0.04267391562461853	0.04232743754982948	0.042171135544776917	0.04268798977136612	0.042414210736751556	0.04145369306206703	0.041782934218645096	0.042589422315359116	0.04183053970336914	0.0412457212805748	0.04193592444062233	0.04251719266176224	0.0423932783305645	0.0414564274251461	0.040769901126623154	0.0414351150393486	0.04287218302488327	0.04369346797466278	0.04346412792801857	0.043493036180734634	0.04253578931093216	0.0385751873254776	0.0398859828710556	0.0441075935959816	0.045453380793333054	0.04631657153367996	0.047249093651771545	0.04730755090713501	0.04676276445388794	0.04568229988217354	0.045095860958099365	0.04483313858509064	0.04434696212410927	0.04431997612118721	0.04407672956585884	0.043032269924879074	0.04283926263451576	0.04248800501227379	0.04229513183236122	0.042431171983480453	0.042648762464523315	0.04215097427368164	0.04162754863500595	0.041804924607276917	0.042676933109760284	0.042779598385095596	0.04205426573753357	0.04183477163314819	0.04161025211215019
0.05	0.04052213951945305	0.04193964973092079	0.042648088186979294	0.04238051176071167	0.041767437011003494	0.04138879477977753	0.04249248281121254	0.044037457555532455	0.04533660039305687	0.04613494873046875	0.04559975862503052	0.04479582607746124	0.0437852144241333	0.04323234409093857	0.0433666855096817	0.04345964640378952	0.043432801961898804	0.043976157903671265	0.045924365520477295	0.04747689887881279	0.047439951449632645	0.04618997126817703	0.044343024492263794	0.04314940422773361	0.04317056015133858	0.04367263987660408	0.044481080025434494	0.04497064650058746	0.04457225278019905	0.04417961835861206	0.044337838888168335	0.044189438223838806	0.043928951025009155	0.043350767344236374	0.042900972068309784	0.042546529322862625	0.042243070900440216	0.0420953743159771	0.041497085243463516	0.040803082287311554	0.040467482060194016	0.04102865234017372	0.04136411473155022	0.04117966070771217	0.04053015634417534	0.040111757814884186	0.040755197405815125	0.04167238995432854	0.0412689745426178
0.03	0.038866184651851654	0.038568709045648575	0.038216572254896164	0.03812839835882187	0.03796613961458206	0.03857799619436264	0.03877824544906616	0.03817743808031082	0.03783923387527466	0.03788547217845917	0.037885528057813644	0.03821968659758568	0.0386945903301239	0.038288794457912445	0.0381634347140789	0.039032742381095886	0.039079975336790085	0.03898661956191063	0.03886408731341362	0.037977516651153564	0.037002913653850555	0.0367620624601841	0.03657148778438568	0.03697873651981354	0.03739159554243088	0.037343233823776245	0.03726594150066376	0.03728555887937546	0.037830501794815063	0.037732869386672974	0.03760029375553131	0.03831275552511215	0.038334671407938004	0.0376819372177124	0.03722330182790756	0.03793066367506981	0.03838789463043213	0.03829778730869293	0.03807557746767998	0.037561461329460144	0.03763074800372124	0.037870608270168304	0.03754369914531708	0.037421613931655884	0.0380014143884182	0.0378904826939106	0.03655281290411949	0.03619896247982979	0.03629222512245178
0.18	0.03757011890411377	0.037237878888845444	0.03726927563548088	0.036826666444540024	0.036715127527713776	0.03680172935128212	0.03760019317269325	0.03776330500841141	0.03690590336918831	0.03663938120007515	0.03693186864256859	0.037064630538225174	0.03716272860765457	0.03817583620548248	0.039134398102760315	0.03954176977276802	0.038934074342250824	0.03816704452037811	0.0381474494934082	0.03875977173447609	0.03864581510424614	0.03815922513604164	0.03778073936700821	0.03798799589276314	0.039009902626276016	0.04067617282271385	0.0419996976852417	0.042002931237220764	0.04154179245233536	0.0412122905254364	0.04078338295221329	0.041062820702791214	0.04165438935160637	0.04245387762784958	0.04239407926797867	0.03964187204837799	0.03709973394870758	0.04060199484229088	0.04119940847158432	0.0407598540186882	0.04027321934700012	0.04020245373249054	0.03971477597951889	0.03939734399318695	0.04050002247095108	0.040928397327661514	0.040864553302526474	0.041110750287771225	0.04037605598568916
0.09	0.03684145584702492	0.036414552479982376	0.03623251989483833	0.03626025468111038	0.036952897906303406	0.03765828534960747	0.037330321967601776	0.03783683106303215	0.0384594090282917	0.037911854684352875	0.037498027086257935	0.03784487396478653	0.037997856736183167	0.03683387115597725	0.03564542531967163	0.03591734170913696	0.03615595027804375	0.036051735281944275	0.03613607585430145	0.035786982625722885	0.035636626183986664	0.03579412400722504	0.03586520999670029	0.035160042345523834	0.03415040299296379	0.0337863489985466	0.034054119139909744	0.034683503210544586	0.03479450196027756	0.03471658006310463	0.034466035664081573	0.03503991663455963	0.035562627017498016	0.03482717275619507	0.03440298140048981	0.03492254391312599	0.035239942371845245	0.03443557024002075	0.03417152911424637	0.03470988944172859	0.03504355624318123	0.035020142793655396	0.034706633538007736	0.034461215138435364	0.03415524214506149	0.03446688503026962	0.035260267555713654	0.035483185201883316	0.0358346551656723
0.07	0.02614678256213665	0.024569347500801086	0.024361075833439827	0.025131309404969215	0.02555999346077442	0.026208793744444847	0.02638477459549904	0.0265534408390522	0.027256833389401436	0.027717068791389465	0.028346845880150795	0.028710540384054184	0.02789613977074623	0.02733701840043068	0.02799932099878788	0.0280131958425045	0.028001386672258377	0.027713080868124962	0.02657734975218773	0.026424581184983253	0.026276560500264168	0.025564784184098244	0.026007410138845444	0.026820482686161995	0.02724878303706646	0.027666009962558746	0.027841484174132347	0.028172435238957405	0.028442591428756714	0.028567031025886536	0.028377870097756386	0.02799462340772152	0.028220422565937042	0.0290057472884655	0.029397811740636826	0.029029332101345062	0.02804381027817726	0.02616013027727604	0.027591457590460777	0.030496852472424507	0.03062083013355732	0.029314057901501656	0.027929211035370827	0.027025185525417328	0.02666783332824707	0.02661515399813652	0.026648258790373802	0.026752624660730362	0.026211416348814964
0.06	0.024214476346969604	0.024016590788960457	0.0245760977268219	0.024211565032601357	0.02358737401664257	0.024008408188819885	0.024255016818642616	0.02440197952091694	0.02435946837067604	0.023706721141934395	0.023551641032099724	0.024348871782422066	0.025250745937228203	0.02577574923634529	0.02514522150158882	0.02456754446029663	0.024989405646920204	0.024467382580041885	0.023695243522524834	0.024719197303056717	0.02621874026954174	0.026456665247678757	0.026115495711565018	0.025986162945628166	0.025972194969654083	0.025460846722126007	0.024318547919392586	0.023669958114624023	0.023283790796995163	0.023618722334504128	0.024314530193805695	0.024779411032795906	0.02483561635017395	0.02458367682993412	0.0241742841899395	0.02403767593204975	0.02482706308364868	0.02534833922982216	0.02561527118086815	0.025768857449293137	0.0257444828748703	0.02580556645989418	0.02522924356162548	0.025052636861801147	0.02544444426894188	0.024757742881774902	0.023320697247982025	0.022515444085001945	0.022675424814224243
0.05	0.024380629882216454	0.02406431920826435	0.02334427833557129	0.02316228859126568	0.02317914366722107	0.02192714996635914	0.02083856612443924	0.020819487050175667	0.021022360771894455	0.021541079506278038	0.02200961485505104	0.02214311808347702	0.02247217297554016	0.0230075903236866	0.022879090160131454	0.022313283756375313	0.022308027371764183	0.0224178284406662	0.022311987355351448	0.022847043350338936	0.022933343425393105	0.022449424490332603	0.02196497842669487	0.020953873172402382	0.02024431899189949	0.020062964409589767	0.02040851302444935	0.020466342568397522	0.020303335040807724	0.020120928063988686	0.019924776628613472	0.019507689401507378	0.02015988714993	0.021372439339756966	0.021369732916355133	0.020924724638462067	0.020858051255345345	0.020449940115213394	0.019906969740986824	0.019698990508913994	0.019283238798379898	0.019424065947532654	0.020217034965753555	0.021196428686380386	0.021317673847079277	0.02117038704454899	0.0211897324770689	0.020780490711331367	0.020168591290712357
0.01									0.0030985865741968155	0.0082123763859272	0.023089531809091568	0.03613351657986641	0.041344866156578064	0.04256390780210495	0.04258203133940697	0.04169774428009987	0.0403556264936924	0.039344292134046555	0.03962567821145058	0.04042748361825943	0.04018312692642212	0.03990930691361427	0.03991834446787834	0.039246249943971634	0.03901797533035278	0.03940417990088463	0.039185717701911926	0.03834780678153038	0.03813500329852104	0.038620103150606155	0.03914662450551987	0.0397384911775589	0.03971247002482414	0.039798036217689514	0.04033259302377701	0.039168618619441986	0.036887072026729584	0.038604941219091415	0.042884767055511475	0.04572479799389839	0.04558402672410011	0.04381310194730759	0.04327338933944702	0.04344957694411278	0.043847087770700455	0.04432426020503044	0.04439065232872963	0.04495830833911896	0.04648258909583092
0.06	0.04426363855600357	0.044230781495571136	0.045075226575136185	0.04505683481693268	0.04444829747080803	0.04365856572985649	0.04379471391439438	0.04375030845403671	0.0425301268696785	0.041757065802812576	0.04161868616938591	0.04161745682358742	0.04198598861694336	0.04283836483955383	0.04234772548079491	0.04184673726558685	0.042397111654281616	0.043131932616233826	0.043786823749542236	0.04411884397268295	0.04433165863156319	0.04427309334278107	0.0445767380297184	0.044441383332014084	0.04386493191123009	0.04326973110437393	0.04273436963558197	0.04216369241476059	0.04172580689191818	0.04238779470324516	0.044118188321590424	0.045588068664073944	0.045876238495111465	0.044986892491579056	0.04480917006731033	0.04536612704396248	0.04507587477564812	0.04417750611901283	0.04407775402069092	0.04450782760977745	0.043519020080566406	0.04232899844646454	0.04207460209727287	0.043028414249420166	0.04357687011361122	0.043908026069402695	0.044633377343416214	0.04428252577781677	0.043029505759477615
0.14	0.04557890444993973	0.04572390764951706	0.04497534781694412	0.044006459414958954	0.04430454596877098	0.04484826326370239	0.04445328563451767	0.04415574669837952	0.04564981907606125	0.0465892031788826	0.04613208770751953	0.04627915099263191	0.046215638518333435	0.04532090201973915	0.046016570180654526	0.047510191798210144	0.04798858240246773	0.04804820194840431	0.04802700877189636	0.0467388778924942	0.045132771134376526	0.045161888003349304	0.04670599848031998	0.04806317389011383	0.04759535565972328	0.046476274728775024	0.046043626964092255	0.0459972620010376	0.04584890231490135	0.04502338171005249	0.044052913784980774	0.04376387968659401	0.04373859241604805	0.044117365032434464	0.04423360899090767	0.04425763338804245	0.044649556279182434	0.04467630386352539	0.045134373009204865	0.04506571963429451	0.04551669582724571	0.04785539209842682	0.04927520826458931	0.04844127967953682	0.048522766679525375	0.0492771677672863	0.04991188645362854	0.050909627228975296	0.05164205655455589
0.36	0.05242402106523514	0.05262870714068413	0.05159517005085945	0.04957841336727142	0.0485905259847641	0.050151973962783813	0.0503840371966362	0.049637310206890106	0.049557607620954514	0.049384795129299164	0.048830319195985794	0.04862666875123978	0.04849211499094963	0.04812653735280037	0.04777950793504715	0.0472719743847847	0.04735409468412399	0.04826107248663902	0.048275548964738846	0.04780375957489014	0.049009792506694794	0.04964132606983185	0.04822579771280289	0.04703861474990845	0.04650311917066574	0.047292470932006836	0.048329588025808334	0.04823806881904602	0.04833059012889862	0.048197198659181595	0.046965550631284714	0.04591168463230133	0.04672592133283615	0.047071896493434906	0.04611065983772278	0.04597741365432739	0.04535451531410217	0.04430330544710159	0.044330138713121414	0.04497411102056503	0.04551629722118378	0.04565759003162384	0.04530401527881622	0.04603829234838486	0.04704299569129944	0.04586241394281387	0.04348442703485489	0.03953132778406143	0.04082426428794861
0.06	0.0450470931828022	0.044219665229320526	0.042750436812639236	0.0428382009267807	0.044265877455472946	0.04611044004559517	0.047315794974565506	0.04694780707359314	0.045537494122982025	0.04516707360744476	0.046165719628334045	0.04495680704712868	0.04289083182811737	0.04312153160572052	0.043689340353012085	0.042508795857429504	0.041902072727680206	0.04327251762151718	0.04543295502662659	0.04775228351354599	0.04870879650115967	0.04781172052025795	0.047515951097011566	0.04865133389830589	0.04935802146792412	0.048067353665828705	0.046180956065654755	0.04519079998135567	0.04506630823016167	0.0463515967130661	0.04722696170210838	0.046724602580070496	0.04654553160071373	0.045571982860565186	0.04457399621605873	0.04421284794807434	0.045011967420578	0.045757703483104706	0.04588394984602928	0.04657256603240967	0.04741666465997696	0.047770917415618896	0.04721144214272499	0.04685315489768982	0.04736470431089401	0.04688046872615814	0.04694725573062897	0.046673472970724106	0.04608986899256706
0.07	0.042477089911699295	0.0406702384352684	0.040761008858680725	0.04270190745592117	0.04458792507648468	0.043491579592227936	0.04155862331390381	0.0413091741502285	0.04231696203351021	0.0427728109061718	0.04197230190038681	0.04128940403461456	0.04064372926950455	0.03969043865799904	0.0390620082616806	0.03922558203339577	0.04089007154107094	0.04283064231276512	0.04298418387770653	0.042238350957632065	0.04213347285985947	0.041925787925720215	0.04086162522435188	0.04058699309825897	0.04220735654234886	0.043428339064121246	0.042497776448726654	0.04124346375465393	0.04083065316081047	0.04134754464030266	0.04138728231191635	0.040124282240867615	0.03943530470132828	0.03947579115629196	0.04008159786462784	0.042311087250709534	0.04378313571214676	0.04332577437162399	0.04318643733859062	0.04291887581348419	0.04189180210232735	0.0404326394200325	0.03958059847354889	0.039734724909067154	0.040698014199733734	0.04226524382829666	0.04264179617166519	0.04206915944814682	0.04186940938234329
0.04	0.042919497936964035	0.04174859821796417	0.04090612381696701	0.04208146035671234	0.04211612790822983	0.04098686948418617	0.03957086056470871	0.039165936410427094	0.03988726809620857	0.041048817336559296	0.04212507605552673	0.042300522327423096	0.04300542175769806	0.0445796363055706	0.044632259756326675	0.043778225779533386	0.04300793260335922	0.042558275163173676	0.042367395013570786	0.04201039671897888	0.04206012934446335	0.04224766418337822	0.04199661314487457	0.04162780940532684	0.04113855957984924	0.03937237709760666	0.03864544257521629	0.0391903854906559	0.03979872912168503	0.03976944088935852	0.039418723434209824	0.038724977523088455	0.03789906203746796	0.03823953866958618	0.040382593870162964	0.04109921678900719	0.03977714106440544	0.03868472948670387	0.038376081734895706	0.038584306836128235	0.038678012788295746	0.03876417130231857	0.03861870616674423	0.03836026042699814	0.038696229457855225	0.03876277059316635	0.03777492791414261	0.03669523447751999	0.03645377978682518
0.03	0.03580378741025925	0.03559015318751335	0.035083211958408356	0.03445814922451973	0.03536967933177948	0.03590885177254677	0.03460201248526573	0.03307357430458069	0.03277197852730751	0.034245021641254425	0.036196354776620865	0.03748166188597679	0.03782417252659798	0.037709131836891174	0.03705974668264389	0.036437299102544785	0.035406824201345444	0.03439858555793762	0.0348283052444458	0.03694922849535942	0.03856583684682846	0.0384855791926384	0.037089258432388306	0.035188041627407074	0.03406748175621033	0.0345805287361145	0.03598988428711891	0.03653523325920105	0.03619435429573059	0.035734742879867554	0.03576674312353134	0.036198705434799194	0.036090508103370667	0.03554147481918335	0.03613762930035591	0.037602499127388	0.03726211562752724	0.03588360175490379	0.03422132134437561	0.03446704521775246	0.03677530214190483	0.03789668530225754	0.03775986284017563	0.03719651699066162	0.03598766773939133	0.03521086275577545	0.03505757823586464	0.03525250405073166	0.035586271435022354
0.1	0.033066608011722565	0.03452470898628235	0.03669741749763489	0.03833644092082977	0.039216965436935425	0.03956161439418793	0.04032357782125473	0.040193162858486176	0.03830313682556152	0.038455989211797714	0.039727646857500076	0.03932048752903938	0.03766242414712906	0.037895023822784424	0.038412537425756454	0.03548697382211685	0.03373816981911659	0.03468678519129753	0.03505542129278183	0.0331343337893486	0.030295569449663162	0.031331129372119904	0.03347603604197502	0.031548742204904556	0.028543077409267426	0.029239226132631302	0.030528992414474487	0.02876894362270832	0.028793716803193092	0.02836192026734352	0.025885626673698425	0.02690715715289116	0.03083195723593235	0.028986072167754173	0.02655124105513096	0.027785547077655792	0.028564197942614555	0.02661188691854477	0.026719732210040092	0.026818441227078438	0.027292223647236824	0.02820100449025631	0.02910013124346733	0.029662949964404106	0.028216863051056862	0.028162064030766487	0.03043946623802185	0.031455714255571365	0.03210938721895218
0.05	0.035303834825754166	0.03735744208097458	0.037737853825092316	0.03762337937951088	0.03715400770306587	0.03678610920906067	0.037024982273578644	0.03579667583107948	0.034778300672769547	0.034172989428043365	0.033862121403217316	0.03441641479730606	0.034399185329675674	0.03343405947089195	0.03259949013590813	0.03214813768863678	0.03264429047703743	0.03308064863085747	0.03285488113760948	0.03261219337582588	0.03254496678709984	0.03183244168758392	0.031763892620801926	0.031969837844371796	0.031772930175065994	0.03183865547180176	0.03274260088801384	0.03344030678272247	0.032915908843278885	0.031998202204704285	0.0332634337246418	0.034785304218530655	0.03524215519428253	0.03491194173693657	0.034411199390888214	0.03491533547639847	0.03620004653930664	0.036206893622875214	0.035242900252342224	0.03538919612765312	0.034720730036497116	0.033030878752470016	0.03358741104602814	0.03485933691263199	0.0342794731259346	0.03331083059310913	0.03310132399201393	0.03360980376601219	0.033250872045755386
0.07	0.029618864879012108	0.030132055282592773	0.02987769991159439	0.02938852459192276	0.028516020625829697	0.029066627845168114	0.030371343716979027	0.0302005335688591	0.02960231713950634	0.029439061880111694	0.029056450352072716	0.028843127191066742	0.02877509407699108	0.029042808338999748	0.029204802587628365	0.029424086213111877	0.029781464487314224	0.029498018324375153	0.029285617172718048	0.028946731239557266	0.028318190947175026	0.02875738963484764	0.029315154999494553	0.029366888105869293	0.029950056225061417	0.030423643067479134	0.028707530349493027	0.025375474244356155	0.023406991735100746	0.026599081233143806	0.02838131971657276	0.02903386950492859	0.028999341651797295	0.029171407222747803	0.029491357505321503	0.02987009286880493	0.02943967841565609	0.02860298566520214	0.027498899027705193	0.027533363550901413	0.028799155727028847	0.029389262199401855	0.029246751219034195	0.028812559321522713	0.02946120873093605	0.030213627964258194	0.03042510151863098	0.029898719862103462	0.02942562848329544
0.18	0.02786041423678398	0.02856104075908661	0.028376992791891098	0.027006739750504494	0.025805355980992317	0.02613993175327778	0.026537921279668808	0.02617250196635723	0.02655988372862339	0.02792653813958168	0.02903698943555355	0.029566727578639984	0.02965749241411686	0.029469981789588928	0.028629252687096596	0.027806134894490242	0.0280475877225399	0.02803981490433216	0.027310151606798172	0.02678765170276165	0.027294911444187164	0.028271421790122986	0.028928671032190323	0.029387231916189194	0.028752479702234268	0.0288018137216568	0.029494909569621086	0.02827664464712143	0.02724260650575161	0.027705393731594086	0.028097866103053093	0.02823209948837757	0.02811201475560665	0.028480274602770805	0.029127778485417366	0.028626007959246635	0.028187107294797897	0.028300756588578224	0.02755885384976864	0.02660166472196579	0.027014922350645065	0.02844369225203991	0.02883809059858322	0.028655201196670532	0.028529763221740723	0.02706078812479973	0.02586967870593071	0.026706337928771973	0.027934320271015167
0.05	0.029318373650312424	0.028924455866217613	0.029194403439760208	0.028789300471544266	0.028369290754199028	0.0295092836022377	0.030089449137449265	0.030181560665369034	0.0305256936699152	0.03059946373105049	0.03024568036198616	0.030971692875027657	0.03252212330698967	0.03293481096625328	0.03299407660961151	0.0329442024230957	0.03273197263479233	0.03288406506180763	0.0333525687456131	0.033340174704790115	0.03332771733403206	0.03277842700481415	0.0325351282954216	0.03320204094052315	0.03254441171884537	0.031129997223615646	0.02956884726881981	0.029404062777757645	0.028956040740013123	0.027646437287330627	0.02763795666396618	0.028186442330479622	0.028867453336715698	0.029202627018094063	0.028926681727170944	0.02917380817234516	0.029511883854866028	0.02913944609463215	0.02855578064918518	0.02800125442445278	0.02860168181359768	0.0304300244897604	0.03169907256960869	0.03066176362335682	0.028762225061655045	0.028844987973570824	0.028946664184331894	0.02980455756187439	0.031593162566423416
0.07	0.02751123532652855	0.026927001774311066	0.025155507028102875	0.024278106167912483	0.02480681799352169	0.024607431143522263	0.023649897426366806	0.02390468865633011	0.024675630033016205	0.025356099009513855	0.0256893802434206	0.02555086836218834	0.025758221745491028	0.025819197297096252	0.025829145684838295	0.026432901620864868	0.02709256298840046	0.02670692466199398	0.025940123945474625	0.025499913841485977	0.024778762832283974	0.024820350110530853	0.02581055462360382	0.025380520150065422	0.024171093478798866	0.024660632014274597	0.026405049487948418	0.027683550491929054	0.028136011213064194	0.02742629311978817	0.027177385985851288	0.027150671929121017	0.026741985231637955	0.02613995224237442	0.027040187269449234	0.028280187398195267	0.0287320539355278	0.028395041823387146	0.028654340654611588	0.029962314292788506	0.030721940100193024	0.029958413913846016	0.02841360867023468	0.026840509846806526	0.027336416766047478	0.02884078025817871	0.028407689183950424	0.02729273959994316	0.028460407629609108
0.28	0.02483600191771984	0.024492692202329636	0.024568729102611542	0.02461009845137596	0.02398638054728508	0.023709548637270927	0.023692019283771515	0.023222023621201515	0.023004712536931038	0.023212404921650887	0.023552589118480682	0.02461664006114006	0.024863287806510925	0.023736905306577682	0.022853676229715347	0.022808315232396126	0.023786818608641624	0.024470511823892593	0.02423255890607834	0.023615550249814987	0.02354384772479534	0.02368883416056633	0.023754490539431572	0.024157175794243813	0.024400468915700912	0.02437257207930088	0.024182699620723724	0.022605154663324356	0.02078530751168728	0.022728944197297096	0.02436116896569729	0.02404523640871048	0.023101510480046272	0.022336941212415695	0.022218452766537666	0.02174161560833454	0.02238158881664276	0.02395547181367874	0.024707525968551636	0.02518950030207634	0.024722706526517868	0.023590009659528732	0.02246537059545517	0.02205379493534565	0.02156965620815754	0.02183164283633232	0.02227480337023735	0.022472243756055832	0.023276371881365776
0.12	0.022180326282978058	0.021157123148441315	0.020668920129537582	0.02141900546848774	0.02226279117166996	0.022228367626667023	0.021831288933753967	0.021848361939191818	0.02125297300517559	0.02111731469631195	0.022451277822256088	0.024011146277189255	0.02514621987938881	0.026113752275705338	0.02630051225423813	0.026511752977967262	0.026397213339805603	0.025107450783252716	0.023109596222639084	0.02285870723426342	0.02344161830842495	0.023741109296679497	0.024686869233846664	0.025031840428709984	0.023984212428331375	0.02315305732190609	0.02245539426803589	0.021531088277697563	0.021270396187901497	0.021133091300725937	0.021353866904973984	0.022179950028657913	0.023382268846035004	0.02476603351533413	0.02537045069038868	0.025176111608743668	0.02482609823346138	0.023239560425281525	0.0224977508187294	0.023169631138443947	0.02350017987191677	0.023044347763061523	0.02248426154255867	0.021297210827469826	0.020938454195857048	0.022216113284230232	0.023396680131554604	0.02392086572945118	0.024357739835977554
0.01	0.022137248888611794	0.021865442395210266	0.021343369036912918	0.021375790238380432	0.02254524454474449	0.02356575056910515	0.022981654852628708	0.021939139813184738	0.02100457064807415	0.02068920247256756	0.020954536274075508	0.021789425984025	0.022876622155308723	0.022894373163580894	0.02176113799214363	0.020772865042090416	0.020743533968925476	0.021310411393642426	0.02156311273574829	0.02175917476415634	0.02228921838104725	0.022285623475909233	0.021884245797991753	0.021803230047225952	0.021959980949759483	0.02204737812280655	0.022096753120422363	0.021539822220802307	0.021138347685337067	0.021659525111317635	0.022429611533880234	0.02203783579170704	0.021075081080198288	0.020962171256542206	0.021461602300405502	0.0215158611536026	0.020754637196660042	0.019734114408493042	0.01937531866133213	0.020376190543174744	0.0210641548037529	0.021237220615148544	0.021317077800631523	0.021494664251804352	0.021547915413975716	0.020921289920806885	0.020614519715309143	0.020771624520421028	0.020660538226366043
0.02	0.023306954652071	0.022920088842511177	0.022659292444586754	0.021453144028782845	0.02084624208509922	0.02125496044754982	0.021682653576135635	0.021131299436092377	0.020731491968035698	0.021248996257781982	0.021701253950595856	0.021761322394013405	0.020962417125701904	0.02004813402891159	0.019898224622011185	0.020397566258907318	0.02128741145133972	0.02189728617668152	0.022010816261172295	0.021912990137934685	0.02133907377719879	0.021123887971043587	0.020813172683119774	0.02023250423371792	0.02057955227792263	0.02107337675988674	0.020892685279250145	0.019739633426070213	0.019393937662243843	0.019358089193701744	0.01867378130555153	0.018610356375575066	0.019061490893363953	0.0185953751206398	0.01808914914727211	0.01829739846289158	0.019588034600019455	0.020334258675575256	0.01983517035841942	0.01944643445312977	0.019638309255242348	0.019165197387337685	0.01870041899383068	0.019721264019608498	0.020586306229233742	0.020327722653746605	0.02022167108952999	0.01995980180799961	0.019001655280590057
0.02	0.01958622969686985	0.020448362454771996	0.020849043503403664	0.02115221880376339	0.021200070157647133	0.020412839949131012	0.01937350071966648	0.018761886283755302	0.019294263795018196	0.01992614008486271	0.020099565386772156	0.019898105412721634	0.019580796360969543	0.019446715712547302	0.019305145367980003	0.018795231357216835	0.018820930272340775	0.019773714244365692	0.020509392023086548	0.01997489482164383	0.01892036758363247	0.01817183382809162	0.01802181825041771	0.018262216821312904	0.017736492678523064	0.017242733389139175	0.018694192171096802	0.019257156178355217	0.019253212958574295	0.019346971064805984	0.01919407583773136	0.018186915665864944	0.0176798515021801	0.018512101843953133	0.019365744665265083	0.01910562813282013	0.018425650894641876	0.018470967188477516	0.02080581523478031	0.021869584918022156	0.02092958427965641	0.020813385024666786	0.02060064859688282	0.019975770264863968	0.02057441882789135	0.02175874076783657	0.02108001708984375	0.019752664491534233	0.019589293748140335
0.2	0.018632235005497932	0.01861761510372162	0.017816374078392982	0.017019489780068398	0.01830577664077282	0.01904566027224064	0.01810947060585022	0.01774943433701992	0.018615152686834335	0.01900240033864975	0.017987951636314392	0.016937263309955597	0.01604779250919819	0.015831615775823593	0.016742467880249023	0.017120271921157837	0.016568494960665703	0.016126295551657677	0.01628279499709606	0.01698288880288601	0.017993353307247162	0.018021684139966965	0.0172363743185997	0.017406927421689034	0.01834348775446415	0.018367288634181023	0.01734539307653904	0.016132913529872894	0.01606370136141777	0.01708798110485077	0.017314594238996506	0.01731088012456894	0.01717556267976761	0.01615961454808712	0.0161484032869339	0.016835514456033707	0.01700224168598652	0.01800537109375	0.018735991790890694	0.01853383146226406	0.017911428585648537	0.016937540844082832	0.016556985676288605	0.017291434109210968	0.017787208780646324	0.016624553129076958	0.015257800929248333	0.015235581435263157	0.01622527651488781
0.04	0.015845587477087975	0.015568452887237072	0.015838805586099625	0.016422029584646225	0.016177605837583542	0.016073396429419518	0.01570596732199192	0.014811639674007893	0.015071915462613106	0.015944039449095726	0.01608157902956009	0.01583760976791382	0.01577720418572426	0.015965556725859642	0.015529260039329529	0.015529352240264416	0.015612518414855003	0.015646349638700485	0.015928788110613823	0.016366109251976013	0.015948086977005005	0.015817422419786453	0.016503257676959038	0.017260126769542694	0.016820712015032768	0.015622232109308243	0.014516989700496197	0.013704642653465271	0.013790237717330456	0.014789381064474583	0.014953210949897766	0.014607991091907024	0.014786724001169205	0.014612976461648941	0.01464968640357256	0.014996267855167389	0.014277016744017601	0.013545384630560875	0.0141859520226717	0.014963565394282341	0.015042261220514774	0.014662833884358406	0.014517811127007008	0.014490767382085323	0.014162449166178703	0.014133759774267673	0.014634418301284313	0.01508110947906971	0.015463895164430141
0.03	0.01206737570464611	0.012426622211933136	0.014048885554075241	0.015452833846211433	0.016132716089487076	0.01456140074878931	0.012647293508052826	0.012827616184949875	0.013158469460904598	0.013351635076105595	0.013552166521549225	0.013951089233160019	0.01464088261127472	0.01518894825130701	0.01463364902883768	0.014019258320331573	0.01447660755366087	0.015501939691603184	0.01524777989834547	0.014436669647693634	0.0138978511095047	0.013810505159199238	0.01464803982526064	0.015621507540345192	0.0160537026822567	0.014707498252391815	0.01358778029680252	0.014241058379411697	0.015319409780204296	0.015283983200788498	0.014809848740696907	0.015413705259561539	0.015408425591886044	0.014488457702100277	0.013559583574533463	0.013452248647809029	0.013234905898571014	0.013528404757380486	0.014433817006647587	0.014587382785975933	0.014293177053332329	0.014080232940614223	0.01432932447642088	0.01535390131175518	0.01590416021645069	0.014806605875492096	0.014065373688936234	0.013975076377391815	0.014132936485111713
0.12	0.012427190318703651	0.012550178915262222	0.012152795679867268	0.012770996429026127	0.014841661788523197	0.016131656244397163	0.014952508732676506	0.013009235262870789	0.012483194470405579	0.012372465804219246	0.012584265321493149	0.0131809888407588	0.013132360763847828	0.012593891471624374	0.012802273035049438	0.013114912435412407	0.012754904106259346	0.01328499335795641	0.014730619266629219	0.015518298372626305	0.01499544270336628	0.014159269630908966	0.013626456260681152	0.01349521055817604	0.013485994189977646	0.013780297711491585	0.013993997126817703	0.012987188994884491	0.011285309679806232	0.013376218266785145	0.013873999938368797	0.013697375543415546	0.01386694610118866	0.014381390064954758	0.014201316982507706	0.013185553252696991	0.012844895012676716	0.01309625618159771	0.013143971562385559	0.01303785014897585	0.012811165302991867	0.012891275808215141	0.013287510722875595	0.013596838340163231	0.012968253344297409	0.01236117072403431	0.012402290478348732	0.012755466625094414	0.012774690985679626
[truncated: 252 more columns]
