# Supplementary material for: Graded recruitment of pupil-linked neuromodulation by parametric stimulation of the vagus nerve
Source: Nat Commun. 2021 Mar 9;12:1539. doi: 10.1038/s41467-021-21730-2 (PMC7943774; doi:10.1038/s41467-021-21730-2)
Supplement: Supplementary file 4 — Source Data [file 41467_2021_21730_MOESM4_ESM.zip › source_data/figure_S4J.csv]

	charge	rate	pupil_c
0	0.16	10	34.12290857983223
1	0.28	20	32.9173692310682
2	0.24	20	21.187252811047646
3	0.56	10	17.30719675804017
4	0.32	10	6.7341738486912135
5	0.12	10	12.531890239343062
6	0.08	10	-2.9597035012428634
7	0.04	10	27.411837809416184
8	0.06	10	-2.687420395481521
9	0.08	5	0.10270072183267054
10	0.07	20	-1.9461791651587852
11	0.07	10	-1.5630988214241235
12	0.04	20	-7.333380827209098
13	0.16	20	15.056616702304098
14	0.1	10	-3.3072513150284912
15	0.16	20	-8.758597204542838
16	0.08	20	0.0984628924982669
17	0.64	10	34.145441587600004
18	0.05	10	0.12314612857670504
19	0.48	20	25.876708602379487
20	0.64	20	34.163477169606665
21	0.28	10	13.936255025890368
22	0.05	20	-10.026606689282268
23	0.24	10	30.737518354046465
24	0.14	20	7.503314051057867
25	0.08	10	-9.812973140398089
26	0.08	5	8.019064905537439
27	0.16	5	-5.429297376053448
28	0.2	10	4.09297129425677
29	0.16	5	6.7045868708043415
30	0.2	20	7.605969205444904
31	0.32	5	38.646294920243975
32	0.2	5	23.43383955056347
33	0.12	5	-3.037063756800757
34	0.32	5	0.9049378001398196
35	0.14	5	0.49222670301269744
36	0.12	20	-9.085868138004727
37	0.4	10	32.12457010928212
38	0.32	10	34.56784977726594
39	0.06	20	-0.7296964592544803
40	0.24	5	31.40287082644995
41	0.1	5	-10.805455128633037
42	0.06	5	-3.576892674157685
43	0.08	20	-0.09515589202913155
44	0.56	20	25.544754187645243
45	0.4	5	19.137560926358496
46	0.16	10	5.447380644878123
47	0.56	5	27.841875808623463
48	0.32	20	22.535482427487878
49	0.48	5	9.284328911081097
50	0.07	5	-1.591736376889445
51	0.1	20	-3.958919246001493
52	0.4	20	21.018945269821746
53	0.04	5	4.124986880147633
54	0.05	5	-15.25391233161243
55	0.28	5	29.290116610934348
56	0.32	20	43.9619581056812
57	0.64	5	36.625742893661865
58	0.14	10	7.600002298965714
59	0.48	10	45.05537499538474
60	0.32	10	8.779540521361232
61	0.08	5	20.08820852423399
62	0.04	10	-7.425649788202284
63	0.06	5	-2.8542682146894016
64	0.24	10	22.924377101616535
65	0.32	5	35.134205374309246
66	0.06	20	-5.299913861318203
67	0.28	10	28.201256614631383
68	0.28	20	17.457975472562524
69	0.56	20	40.024116598610085
70	0.64	20	36.41273682027978
71	0.64	10	32.74503360494394
72	0.16	5	5.1546382075927575
73	0.32	20	25.69130450874996
74	0.1	5	27.225529496632117
75	0.14	5	20.340801279769575
76	0.4	10	22.597078288364173
77	0.32	5	6.195986128016083
78	0.16	10	7.03821503291532
79	0.32	10	29.363046035874422
80	0.2	5	18.908645039922977
81	0.16	20	14.759838668968287
82	0.56	10	56.60279745279928
83	0.16	10	-3.443842633095869
84	0.24	5	34.79197696040584
85	0.08	10	14.39006817386267
86	0.32	20	-4.136015408237052
87	0.16	5	6.180939606578152
88	0.05	5	0.6649756578048507
89	0.56	5	30.244255039226097
90	0.1	20	5.503101567941162
91	0.04	5	3.8018116529557116
92	0.07	20	-10.56392571599131
93	0.12	10	-0.4810635603722213
94	0.06	10	-6.958993726396084
95	0.48	20	18.964136961776287
96	0.08	20	-5.869986391181929
97	0.28	5	25.357074372352873
98	0.2	20	1.3961965409365131
99	0.64	5	49.938343084329894
100	0.04	20	6.507534208295491
101	0.12	5	2.240636943302143
102	0.2	10	8.88902824160215
103	0.05	10	-7.60525685592098
104	0.24	20	12.977324837964018
105	0.07	10	-12.83070501789798
106	0.14	20	7.129390061764522
107	0.16	20	14.960244827061418
108	0.08	20	7.709141183531172
109	0.08	5	-6.510855025701354
110	0.12	20	21.731587484584047
111	0.48	5	37.313135705311296
112	0.14	10	19.39486881025796
113	0.4	5	30.157456612094077
114	0.4	20	27.450233344515084
115	0.1	10	-7.348397136576088
116	0.05	20	-7.972912107281699
117	0.07	5	0.07347271438272962
118	0.08	10	-5.348778540289518
119	0.48	10	15.696408686343679
120	0.48	10	8.855685657838407
121	0.1	5	10.762011670169969
122	0.06	10	12.808848787051861
123	0.28	10	16.406732829785923
124	0.14	5	1.739924384339595
125	0.48	20	36.97089560196382
126	0.32	5	41.03155660593417
127	0.28	20	28.12327892612077
128	0.12	10	-2.656360778536241
129	0.32	5	3.6798418447060364
130	0.56	10	11.63532687708102
131	0.04	10	7.674531395878141
132	0.64	5	33.31166081469877
133	0.07	5	4.951210070090477
134	0.05	20	-5.699349502343392
135	0.32	20	26.387707753447785
136	0.06	5	6.5307073015905
137	0.08	10	2.697868448478115
138	0.16	5	0.22130575372876926
139	0.14	20	31.936594826913836
140	0.04	5	5.541905592415311
141	0.56	5	36.01734775764514
142	0.1	10	3.504383245413316
143	0.08	10	-4.742476818447939
144	0.24	10	17.987875998326558
145	0.07	10	-1.551523689991468
146	0.4	5	18.047840308013733
147	0.2	10	10.246164723233212
148	0.05	5	-1.8528264785230437
149	0.32	10	29.460336901702796
150	0.08	20	-9.446766497982832
151	0.32	10	5.06321906565076
152	0.16	5	9.667762977814007
153	0.08	5	1.7000254411251636
154	0.24	20	24.947530868414443
155	0.48	5	37.5261441882388
156	0.16	20	3.1425745269932666
157	0.06	20	9.87899888629044
158	0.04	20	-8.253122776410962
159	0.08	20	14.080227447692199
160	0.2	5	7.347927477597121
161	0.64	20	33.8751638384711
162	0.16	10	-4.073839441750948
163	0.05	10	-4.5984296193561125
164	0.1	20	-2.1877025051623367
165	0.4	20	18.482639479916845
166	0.08	5	-3.4242590179983488
167	0.12	20	-4.338117000437155
168	0.12	5	14.126243502674189
169	0.24	5	28.1925141446683
170	0.32	20	17.46734132194805
171	0.16	20	0.32816992020164726
172	0.14	10	2.875194589146023
173	0.07	20	3.495553113421428
174	0.28	5	24.565525733103797
175	0.2	20	11.395962455160719
176	0.4	10	30.36386795144388
177	0.16	10	43.613025345544884
178	0.64	10	25.10953978125074
179	0.56	20	15.963902343262994
180	0.14	10	4.833628798328333
181	0.14	20	0.44861163978422525
182	0.56	20	32.64276688554658
183	0.06	5	-0.6584117458796297
184	0.07	20	-3.446663811508059
185	0.16	5	31.27767257093879
186	0.16	5	-0.531977809593128
187	0.14	5	15.73918282826655
188	0.16	20	10.087018030158914
189	0.06	10	-0.050543084213863665
190	0.48	20	40.0176256476235
191	0.16	20	-3.9774903997894357
192	0.16	10	-7.1494796196016335
193	0.2	5	23.111472566163158
194	0.1	5	2.57047432861551
195	0.07	5	-2.8701947824191345
196	0.32	10	34.77906524877425
197	0.1	10	10.337862529831199
198	0.32	20	16.62938215351872
199	0.28	10	16.134127328603345
200	0.05	5	-1.2122746580928752
201	0.64	20	50.90896508630225
202	0.2	20	0.7177414705753424
203	0.56	5	42.63660072945818
204	0.28	5	25.94348831435974
205	0.48	10	11.806569849734437
206	0.04	10	38.81668163621409
207	0.24	20	21.877873366511434
208	0.07	10	-1.9837963035218351
209	0.48	5	19.700936962403954
210	0.04	20	8.892594344209009
211	0.56	10	53.15965019527527
212	0.12	5	6.206651872788936
213	0.12	20	5.397457512202675
214	0.4	20	31.132716657542122
215	0.32	10	13.899176281239349
216	0.32	20	36.376991589468304
217	0.05	20	-4.688579403589671
218	0.05	10	19.639891393813336
219	0.32	5	23.413637730474754
220	0.16	10	18.649164921347523
221	0.08	5	-6.692233043896569
222	0.28	20	17.859251781458394
223	0.08	10	-3.7439674670988374
224	0.24	5	13.875275821477624
225	0.1	20	6.281991841121797
226	0.32	5	22.28412283522276
227	0.4	5	9.92177238947828
228	0.64	10	46.622057623427665
229	0.04	5	-6.215642408512132
230	0.12	10	-4.998613149044664
231	0.24	10	25.860087749214948
232	0.06	20	-14.995202239410673
233	0.08	20	2.8934263336190322
234	0.08	10	17.360335841847473
235	0.4	10	39.34093409412966
236	0.2	10	15.801727073159768
237	0.08	20	1.1006968575004743
238	0.08	5	-3.7364531852037013
239	0.64	5	47.52041873546778
240	0.05	5	4.7082314343965965
241	0.28	5	38.573543001497434
242	0.56	20	33.474825708642555
243	0.14	10	37.53825560164359
244	0.04	5	2.7003678791579775
245	0.1	10	21.157400123066246
246	0.07	20	0.7666457533056192
247	0.64	5	36.21940529097024
248	0.2	20	12.262935739672947
249	0.48	20	44.18860625813836
250	0.32	10	36.591458176790695
251	0.14	20	31.925943775353815
252	0.24	20	25.00752494403115
253	0.32	20	43.68972315136094
254	0.08	20	22.858567181508896
255	0.12	10	18.167099218693963
256	0.2	10	31.386101453179208
257	0.06	20	12.411649867358014
258	0.24	5	34.82872941381175
259	0.1	20	-0.8952433262908528
260	0.07	5	0.9283859125757381
261	0.1	5	26.81730094063046
262	0.14	5	32.55423462860845
263	0.2	5	27.310163708193173
264	0.06	10	152.10122603786212
265	0.32	20	22.72808759584796
266	0.05	20	22.267316760315694
267	0.05	10	8.244312907072894
268	0.12	5	22.830463258922375
269	0.32	5	33.31388688289575
270	0.24	10	14.025944170775162
271	0.08	5	2.8204672205572736
272	0.04	20	13.670664943379343
273	0.4	10	4.663228996689799
274	0.08	20	6.944226362113666
275	0.48	5	43.817801891448504
276	0.16	20	40.2761642790689
277	0.12	20	10.99745453988451
278	0.32	10	10.74740390962781
279	0.32	5	22.156908417972723
280	0.56	10	44.60298746814983
281	0.16	10	23.584220328286197
282	0.16	20	2.313914473323713
283	0.16	10	30.73037056603267
284	0.48	10	37.500663436718696
285	0.06	5	3.0027624573201326
286	0.4	5	8.195173012199028
287	0.4	20	23.31163204747619
288	0.04	10	4.164979145709324
289	0.64	20	44.52610859689671
290	0.16	5	33.35147878559605
291	0.56	5	3.136744435102875
292	0.08	10	5.302834553538315
293	0.28	10	14.335113095704635
294	0.08	5	21.631160825648063
295	0.08	10	14.627651291554844
296	0.28	20	34.10573916161623
297	0.07	10	2.8278068016342157
298	0.16	5	-2.185390756904292
299	0.64	10	43.377250698985705
300	0.96	20	18.17966660209487
301	0.24	10	12.693244654882808
302	0.24	5	8.067997569808828
303	0.64	20	8.931791361656966
304	0.64	10	5.09285817810369
305	0.96	10	6.838727963827399
306	0.12	5	7.994293871237053
307	0.12	10	-1.0642407145727937
308	0.12	5	1.8644592113991791
309	0.06	10	-2.912336854667924
310	0.2	20	3.5932351816556647
311	0.16	20	2.651963447968253
312	0.14	5	0.21408499794089408
313	0.4	5	-0.3451677571896177
314	0.8	20	10.874050946886882
315	0.2	5	7.6939383356236455
316	0.12	10	1.4820072374826783
317	0.48	10	5.7295922305287785
318	0.8	10	7.928047575667211
319	0.08	10	9.421613523371127
320	0.48	20	21.48102667590316
321	0.48	20	4.719999586744548
322	0.56	5	20.429690491833966
323	0.12	20	1.6834441530240447
324	0.48	5	7.822905341060357
325	0.1	5	24.4388458694824
326	0.28	10	5.467377347618413
327	0.24	5	10.711364605510218
328	0.28	20	7.0043830089195165
329	0.96	5	5.510865017024695
330	0.1	20	0.49804922636736215
331	0.16	10	9.492849283645858
332	0.28	5	6.608358533591494
333	0.8	5	7.542343946013309
334	0.32	5	17.39923464688478
335	0.1	10	1.0318133686138147
336	0.08	20	8.144217451577314
337	1.12	10	12.714637364137403
338	0.08	5	4.412565926768034
339	0.32	20	9.857120753274195
340	0.48	10	21.26255236072921
341	0.06	5	-0.6734807843693584
342	0.4	10	8.387096950037058
343	1.12	5	4.035649063751402
344	0.24	20	22.625454204748376
345	0.4	20	24.629340528235378
346	0.12	20	23.55855983794574
347	1.12	20	27.480754985738162
348	0.2	10	21.086678603141202
349	0.64	5	-2.12305763646431
350	0.56	20	4.760834711327295
351	0.48	5	4.23414421679424
352	0.16	5	-0.4172346781559284
353	0.06	20	13.600891967208394
354	0.14	10	27.56550816703936
355	0.56	10	46.12198819686625
356	0.14	20	37.689488221359106
357	0.32	10	56.340299126614916
358	0.24	20	8.163055044644526
359	0.24	10	-5.165093580648927
360	0.1	10	3.1057764253567797
361	0.28	5	38.63895357151505
362	0.32	10	17.133043884153285
363	0.8	20	19.09842957025321
364	0.2	5	52.173368189226984
365	0.48	20	14.061624536976659
366	0.96	20	38.73035930914339
367	0.08	5	19.028211988209698
368	0.14	5	52.566254634758934
369	0.16	20	41.540228597348005
370	0.24	20	32.90565283848807
371	0.96	5	45.533897577083756
372	0.64	5	11.187249678749879
373	0.14	20	43.59764629325136
374	0.48	10	25.996018949693564
375	0.06	10	1.100052334571199
376	0.12	10	31.245490481484666
377	0.48	20	23.29153758015532
378	0.2	10	26.774685572298687
379	0.4	20	32.10942349749175
380	0.12	5	23.60701074105161
381	0.24	5	23.437339140604045
382	0.4	10	45.194887025694584
383	0.64	20	31.3532196488866
384	0.64	10	40.225288518369396
385	1.12	10	28.904013474877104
386	0.48	5	32.35699266638036
387	1.12	5	27.933407555398407
388	0.12	20	4.415784449820393
389	0.32	20	10.637259874713443
390	0.08	10	37.69710781805628
391	0.24	20	7.822633673980569
392	0.24	10	34.56461350799822
393	0.4	5	38.08395157530862
394	0.2	20	37.571636247622735
395	0.48	5	20.42731577142477
396	0.1	5	18.891848295347398
397	0.8	5	22.10610000616078
398	0.08	20	7.446044999673735
399	0.16	5	4.93983365178709
400	1.12	20	37.02302386584757
401	0.8	10	42.929466394674186
402	0.48	10	1.5184995648150412
403	0.12	20	26.446905515346167
404	0.32	5	29.10243119244907
405	0.56	5	26.569725594141644
406	0.16	10	7.899560860807846
407	0.28	20	35.27446891663761
408	0.28	10	52.64675899745583
409	0.24	10	25.955877917833405
410	0.24	5	27.861134634171144
411	0.12	5	-5.565516915584318
412	0.56	10	26.007874406583547
413	0.96	10	17.63105422289884
414	0.12	10	-2.068867427379155
415	0.06	5	22.96631111742679
416	0.14	10	25.646948367667797
417	0.1	20	4.903771879354826
418	0.56	20	32.44489406616154
419	0.06	20	-6.2309224241020615
420	0.28	10	31.65597130225144
421	0.48	10	-9.003464071812864
422	0.2	5	14.881426278595344
423	0.48	20	11.564057996543376
424	0.8	5	27.03073652090356
425	0.96	20	13.353646352498941
426	0.2	20	21.109913287579417
427	0.4	20	14.282759043729925
428	0.12	20	7.648402325734617
429	0.16	20	2.4069528843850776
430	0.56	10	7.052241949907295
431	0.08	20	8.102019132804923
432	0.24	5	24.17783214734018
433	0.56	5	16.934715162072074
434	0.1	10	13.114561387350353
435	0.4	5	20.623680746116925
436	0.96	5	16.232149545024622
437	0.24	10	14.101771789926888
438	0.28	20	16.747572391511707
439	0.32	10	9.435542873062303
440	0.24	5	-12.578194818296588
441	0.28	5	11.076845244106673
442	0.12	10	-20.137249541152045
443	0.14	20	1.6930987610582378
444	0.08	10	5.249109748250225
445	0.1	20	-2.0671583639431557
446	0.12	5	13.497133486491204
447	0.12	5	-5.236357738779638
448	0.56	20	21.788541938613026
449	1.12	5	21.849014747553515
450	0.12	10	1.581392166483818
451	0.12	20	1.065049034823332
452	0.2	10	16.362305984172284
453	1.12	10	6.337852033996793
454	0.06	10	2.8937886434710443
455	0.48	5	1.6633497555755508
456	0.48	5	-0.5496604341971247
457	1.12	20	17.72210076106663
458	0.48	10	15.65776707878765
459	0.08	5	8.524753157231544
460	0.06	5	-0.22427159817355502
461	0.16	10	8.52261982828941
462	0.24	20	18.22603037173376
463	0.32	20	10.701584001377352
464	0.24	10	3.3632513788563845
465	0.32	5	21.27458227428322
466	0.8	20	17.37383107802968
467	0.48	20	14.29773738318886
468	0.8	10	17.657795278766315
469	0.14	10	5.811702541003659
470	0.64	20	7.329607293545553
471	0.14	5	6.51944650833029
472	0.24	20	9.041188478016402
473	0.1	5	2.2705214064944306
474	0.16	5	-2.5379629919698967
475	0.06	20	11.416937173943465
476	0.64	5	2.28119245706998
477	0.4	10	-2.618274682615823
478	0.96	10	-0.7988775328164408
479	0.64	10	18.215286872064414
480	0.05	10	-3.84299375727414
481	0.16	20	28.00448121755357
482	0.06	10	5.913588954491383
483	0.4	5	8.203687674893786
484	0.32	10	22.517562354188414
485	0.32	20	21.92066185918828
486	0.08	20	0.14741544511189275
487	0.16	10	-1.2717417253805028
488	0.08	10	7.850635853138241
489	0.4	10	2.3317140060377923
490	0.1	5	-4.47684610933576
491	0.07	5	6.49871475065892
492	0.16	10	-3.0058861199991522
493	0.08	5	0.7028010292375662
494	0.56	20	8.41899393340733
495	0.2	5	-1.5343155507559203
496	0.56	5	4.083340091469619
497	0.4	20	19.43599253591104
498	0.64	5	22.48414971320159
499	0.05	5	1.7569323075095262
500	0.2	10	-1.20476285815543
501	0.48	20	13.50642692545747
502	0.32	10	10.84098118796762
503	0.12	10	-2.925478808368986
504	0.56	10	16.77407271709344
505	0.12	5	-0.5601018663686297
506	0.08	5	-7.358330810849116
507	0.32	20	6.443875593062517
508	0.24	10	2.352718772593846
509	0.14	10	-9.706753984838143
510	0.08	20	-1.4342597377595254
511	0.07	20	6.5947658993808735
512	0.16	5	-7.660582705144041
513	0.28	10	18.26603565587513
514	0.1	10	5.664178524511147
515	0.64	20	15.07195183188234
516	0.28	5	24.10374642501649
517	0.16	20	0.08203549893688056
518	0.07	10	-1.1524464688319167
519	0.48	10	20.572226900040924
520	0.16	5	3.5742636688259015
521	0.64	10	15.895073875160492
522	0.24	5	21.35815722784978
523	0.24	20	21.667517223010723
524	0.32	5	4.253619604249764
525	0.14	5	1.9590472008693869
526	0.48	5	-8.976871017510875
527	0.2	20	2.5066255237182604
528	0.04	5	-6.723181034980735
529	0.04	10	-7.537427632502428
530	0.04	20	-1.065707756187523
531	0.06	5	-1.3146730865751604
532	0.06	20	-3.189900657133066
533	0.12	20	4.974198165689648
534	0.32	5	8.544489902660597
535	0.1	20	3.6597499269638805
536	0.14	20	-3.3057782827946802
537	0.05	20	5.111389880072927
538	0.08	10	0.6168504658971674
539	0.28	20	21.079755592381716
540	0.05	20	17.699766630278102
541	0.08	5	9.571376358747013
542	0.2	5	6.252783792364603
543	0.48	20	23.75129007483448
544	0.07	20	1.3338257886764673
545	0.32	20	22.28268192028116
546	0.08	5	-3.0780393021752523
547	0.1	5	-3.2997942614391444
548	0.07	5	-1.0088128202509772
549	0.4	5	19.22140790797465
550	0.24	10	18.73607224715471
551	0.1	20	-1.9655720455099743
552	0.04	20	-2.4374955736350863
553	0.05	10	19.993246587403505
554	0.56	5	16.910596179450486
555	0.16	10	6.920560895155995
556	0.1	10	1.6008726389658179
557	0.04	5	-2.490398019396726
558	0.56	10	20.371477763217957
559	0.04	10	0.8405548930257289
560	0.14	10	-2.154151288156685
561	0.06	10	-0.08024616315250732
562	0.48	10	13.914765549242238
563	0.08	20	-1.4000582851404335
564	0.05	5	-14.048670025891525
565	0.2	20	12.380587493246994
566	0.64	10	16.675298208484705
567	0.32	20	6.295629303928722
568	0.2	10	-1.058594751223378
569	0.16	5	24.559668313453216
570	0.24	20	17.06805968320488
571	0.06	20	11.329136357068824
572	0.16	10	21.30851607305021
573	0.12	5	7.344304354768141
574	0.14	20	5.999128564009972
575	0.64	20	15.051824159497471
576	0.12	10	0.31898286056007663
577	0.16	20	-1.2454778237706865
578	0.14	5	6.858313983833817
579	0.08	10	-3.3761728321047944
580	0.32	5	10.252978771097842
581	0.4	20	16.407659648953974
582	0.48	5	17.501560720536055
583	0.08	10	7.124837301801906
584	0.64	5	-2.3346406153479453
585	0.28	20	13.043405015629363
586	0.4	10	19.883090576547637
587	0.16	5	1.9713942647706268
588	0.12	20	24.330172949664053
589	0.56	20	21.18653798070027
590	0.28	10	21.55988228130655
591	0.08	20	17.03886348282188
592	0.16	20	8.148069372018469
593	0.32	10	-1.7310952872997838
594	0.28	5	3.7488241502600568
595	0.32	5	-2.183883896560202
596	0.06	5	-0.26467613717384264
597	0.32	10	11.433420544596938
598	0.07	10	7.8683762191775735
599	0.24	5	26.839088458506197
600	0.24	10	8.481716524962723
601	0.12	5	9.347159626528988
602	0.12	20	-1.549274176821502
603	0.24	5	14.807035450813512
604	0.07	10	5.747679017662592
605	0.04	10	-7.187437797532539
606	0.08	10	5.862123580925479
607	0.08	20	3.56651314687518
608	0.32	5	8.123720345614924
609	0.06	20	17.366179264934082
610	0.64	20	25.817378126369114
611	0.16	20	-1.5058023809568972
612	0.16	20	12.735832835584896
613	0.14	5	9.930829735837499
614	0.16	10	1.6157119349720048
615	0.32	20	9.333853770593617
616	0.48	20	6.797132934603212
617	0.28	10	12.878176284717572
618	0.28	5	7.9601450881575175
619	0.24	20	9.052213749968477
620	0.07	5	10.182844498095776
621	0.14	20	-1.1953918028102741
622	0.08	20	-3.727135439646931
623	0.32	5	13.035229878106833
624	0.12	10	1.1679194154868355
625	0.56	20	18.18923811700297
626	0.4	5	12.319881611239765
627	0.05	5	4.3785750570342366
628	0.04	20	-4.714414083344014
629	0.4	10	10.179473143146026
630	0.32	10	10.437182805592741
631	0.1	20	8.950381628673199
632	0.4	20	15.765717395367924
633	0.16	5	8.870189865320585
634	0.04	5	-10.89638831137724
635	0.56	10	22.359751084470098
636	0.08	10	-3.6493286281728086
637	0.48	5	11.807343653342377
638	0.2	10	3.7310255660933773
639	0.06	10	6.276901237802873
640	0.28	20	18.81255192357505
641	0.06	5	5.4870107336752145
642	0.07	20	3.63229777978003
643	0.1	10	4.493901394327701
644	0.64	5	14.306788087943968
645	0.1	5	6.71386480589044
646	0.14	10	-6.4866681040603655
647	0.08	5	8.89781837797588
648	0.56	5	6.270081652452082
649	0.05	10	-5.888739709875974
650	0.32	20	15.153830372590384
651	0.05	20	-0.5874039197708409
652	0.16	10	1.06631312112102
653	0.64	10	12.159012557693295
654	0.08	5	5.500650968842127
655	0.32	10	6.9647926374244005
656	0.16	5	1.5386970395414181
657	0.2	20	2.5915710874231213
658	0.48	10	18.001962202836012
659	0.2	5	-0.19012196206099574
660	0.16	5	3.538204866335054
661	0.32	5	14.162925892345605
662	0.48	10	8.46141433462035
663	0.04	5	1.6925790162697147
664	0.07	5	7.261647172950536
665	0.32	10	19.00589675733206
666	0.14	10	3.0929103990167395
667	0.05	20	-4.679717625533758
668	0.32	10	0.3527996860495204
669	0.04	20	2.8570713073509832
670	0.56	10	15.850806907867454
671	0.24	20	2.0543626675436784
672	0.05	10	-3.56213093366355
673	0.28	20	10.692391700084237
674	0.16	20	2.7198340135595096
675	0.08	10	-3.4405937851011625
676	0.64	5	19.096292736783894
677	0.06	20	8.05953294661149
678	0.16	5	6.6056194173270715
679	0.28	5	16.022299404958005
680	0.1	5	-0.8779865969693308
681	0.56	5	11.496193522815476
682	0.07	10	5.8393535606528495
683	0.08	5	-3.8684091680732635
684	0.08	5	7.424355081183792
685	0.32	20	16.79570764172201
686	0.32	5	0.41519591586945737
687	0.12	5	-1.533165738998017
688	0.12	10	-3.05814021854075
689	0.04	10	4.188929389359124
690	0.2	5	0.44442658615700203
691	0.06	5	0.41855936489654866
692	0.48	20	15.81047401209123
693	0.14	5	-5.069333224826563
694	0.24	5	-11.114528544447897
695	0.08	10	1.2463439401164358
696	0.64	10	7.485982889393554
697	0.1	10	-0.17040770395317928
698	0.4	10	-1.8922410278642658
699	0.14	20	-0.8927999428796713
700	0.48	5	13.35457192495029
701	0.2	20	0.5856752749303435
702	0.32	20	-8.082163608230923
703	0.06	10	-3.515470771401283
704	0.05	5	-3.020002165659035
705	0.28	10	17.403200002369562
706	0.64	20	24.86890441497777
707	0.12	20	2.2093126401266527
708	0.1	20	0.7346309449416228
709	0.08	20	1.1306334978475743
710	0.16	10	3.9274680155513053
711	0.16	10	4.331386806509478
712	0.07	20	-0.13751055790373812
713	0.24	10	-6.121456044716043
714	0.2	10	-0.9620122809013605
715	0.56	20	18.492854557671887
716	0.08	20	4.680182536826679
717	0.4	20	15.722728527759012
718	0.4	5	1.4782156610620358
719	0.16	20	1.020389925939277
720	0.24	5	16.472673624536657
721	0.48	10	16.06267361284006
722	0.16	5	-11.374991246110774
723	0.32	5	-9.352220972104822
724	0.28	5	11.260671094690814
725	0.48	20	17.55770755539266
726	0.28	10	15.182012387408243
727	0.04	20	-1.3907207520452172
728	0.1	10	0.5938481895025571
729	0.24	10	-6.8883677299596435
730	0.08	10	-0.850107444866758
731	0.32	10	-0.6803091463714956
732	0.56	20	25.563289438129708
733	0.05	20	-2.69215057007189
734	0.06	5	-0.480994265401149
735	0.32	20	20.817643784128222
736	0.64	10	22.384301965561313
737	0.14	10	-2.179952198609856
738	0.05	5	-8.270832055077591
739	0.05	10	0.39506884261039055
740	0.16	20	4.520691970544302
741	0.56	10	17.57528999175912
742	0.07	20	-0.012850751040346609
743	0.14	20	3.508620468724688
744	0.32	10	13.713545236035571
745	0.16	10	1.7994848740105613
746	0.08	20	-6.16332414361252
747	0.08	10	-1.3908925022030214
748	0.16	5	-3.1415153251871892
749	0.08	5	-14.60874368230568
750	0.32	5	8.338132203038207
751	0.2	5	-10.784450445614722
752	0.2	10	-0.544373274832207
753	0.4	20	30.745809877824062
754	0.64	5	-0.513817140474293
755	0.07	5	11.947265722590132
756	0.06	20	-2.978395246392406
757	0.06	10	-9.652426838549113
758	0.56	5	13.559350664632731
759	0.08	5	5.582672249748722
760	0.24	20	1.3625889287614275
761	0.04	5	-0.49124268168897167
762	0.12	5	2.4302099654876326
763	0.28	20	19.674705632160492
764	0.16	10	7.842459608737387
765	0.32	20	8.61440076808277
766	0.08	20	-5.809652947911584
767	0.12	20	1.992085509566662
768	0.12	10	18.193889741383327
769	0.04	10	-6.133590276787556
770	0.64	20	21.239687544807367
771	0.2	20	-2.9913823145202887
772	0.1	20	-1.909153509471933
773	0.16	20	10.105696105456463
774	0.07	10	-2.4368999363925195
775	0.1	5	-11.096931244724443
776	0.4	5	-0.2276997335999269
777	0.14	5	-2.4678153762341566
778	0.48	5	27.62561798592896
779	0.4	10	-5.21894999717302
780	0.02	5	-6.521700001171002
781	0.48	10	-14.080961867567126
782	0.07	20	17.655826036097448
783	0.08	5	-6.313422204303372
784	0.1	5	12.527405728615557
785	0.1	20	17.628715860577678
786	0.16	10	14.452884979477398
787	0.24	10	4.205723709272759
788	0.08	5	10.201231223324786
789	0.05	5	5.363410527537864
790	0.02	10	-2.20013606217395
791	0.04	5	12.324717591901944
792	0.04	20	19.92347671336171
793	0.04	5	10.827461142038773
794	0.08	20	9.80934239492607
795	0.05	20	2.206373498103142
796	0.2	5	18.93782321227272
797	0.48	5	-22.75544623700365
798	0.05	10	8.940334627549813
799	0.14	20	33.97548746551989
800	0.04	20	23.650502042720213
801	0.08	10	9.738457634504096
802	0.04	10	18.13564558474709
803	0.28	10	4.176062511340946
804	0.4	5	5.0359057438562544
805	0.12	10	15.775088638671669
806	0.32	20	14.49704687865806
807	0.06	10	14.317785744864993
808	0.16	10	19.59462594201046
809	0.48	20	10.264060412152105
810	0.2	20	8.736175954164205
811	0.06	5	10.174288922409122
812	0.12	5	7.144142112267632
813	0.04	10	11.917964074555474
814	0.28	20	4.009651724458264
815	0.16	5	-8.252855988662919
816	0.14	10	6.856492844679304
817	0.08	10	-2.073302426237678
818	0.24	20	10.9617693092049
819	0.2	10	11.505560263178769
820	0.07	10	-1.8229760508390953
821	0.16	5	10.58331829002716
822	0.12	20	6.306218586571191
823	0.16	20	16.344168576776802
824	0.32	10	21.40326906287502
825	0.08	10	18.741215455380758
826	0.07	5	23.72836394339058
827	0.05	20	4.785877120115028
828	0.12	20	34.49379230803496
829	0.32	5	29.15002094242283
830	0.04	10	-0.1177786338250737
831	0.04	20	1.2134397997656698
832	0.48	10	17.62757652751507
833	0.08	5	38.012278560217084
834	0.07	20	25.51539033973223
835	0.32	20	11.462033041025744
836	0.05	5	28.98355334433924
837	0.1	20	22.293127679039017
838	0.28	5	32.09586890019342
839	0.12	10	12.79085204003347
840	0.64	5	37.32020926853336
841	0.06	20	19.971432023302626
842	0.56	20	28.637854325551903
843	0.05	10	13.650252522984257
844	0.08	10	34.14596153809486
845	0.04	5	2.2633285297437578
846	0.1	5	32.03678407533401
847	0.07	10	24.04692898005129
848	0.14	5	22.907764292505455
849	0.08	5	32.06082409060616
850	0.4	5	32.019014814630594
851	0.2	20	41.419171340566606
852	0.4	10	34.86192672637662
853	0.16	5	36.093535216763925
854	0.28	10	-1.3652798605258454
855	0.14	20	23.305548538571653
856	0.06	5	23.890314113604177
857	0.2	10	27.54267471143961
858	0.16	20	12.826359635901099
859	0.1	10	30.595139378688742
860	0.12	5	43.81246724525009
861	0.48	5	10.100672279457712
862	0.32	10	38.94241698141594
863	0.08	20	3.9474779592344387
864	0.28	20	24.909892977797405
865	0.2	5	6.203834242680095
866	0.16	5	34.52545001151012
867	0.4	20	36.46778324599098
868	0.16	10	26.34516707153674
869	0.24	5	17.670694711347014
870	0.32	5	18.023092959910265
871	0.08	5	2.6688835158588375
872	0.08	20	2.7076383362476655
873	0.05	5	5.750656001706577
874	0.32	5	41.055724757297995
875	0.04	20	13.440502229305617
876	0.64	10	38.21062114325603
877	0.14	20	38.622820445162105
878	0.16	5	30.858542745910718
879	0.2	10	31.897233465888892
880	0.06	20	25.792525682043177
881	0.32	10	46.86983530176305
882	0.2	20	28.469870338875573
883	0.12	10	26.41119055624105
884	0.28	20	33.5747180751803
885	0.24	20	53.844251477217135
886	0.04	10	12.324615484603445
887	0.24	10	28.929308570215976
888	0.05	20	10.192530796158632
889	0.16	20	30.497676134070574
890	0.06	5	-4.323570801898415
891	0.24	5	41.19348699188923
892	0.1	5	25.959125423823455
893	0.4	20	39.58422407552777
894	0.05	10	9.334390843374415
895	0.16	20	22.745680195176327
896	0.4	5	18.818355844224016
897	0.14	5	21.8894519573069
898	0.32	5	-3.800994553242454
899	0.07	20	5.657525061723647
900	0.08	5	-3.642143864953047
901	0.64	5	11.01901488446915
902	0.08	10	0.5958347914422939
903	0.06	10	7.276862778403485
904	0.12	20	38.70471193160896
905	0.07	5	-1.5258427785950701
906	0.12	5	12.732194140596857
907	0.32	20	0.8677291500550854
908	0.56	5	7.452028756508149
909	0.07	10	14.661172422220194
910	0.56	10	32.556428700543634
911	0.48	5	43.936670838690226
912	0.2	5	35.71168306789375
913	0.4	10	33.56292447400223
914	0.08	10	2.9119767145701423
915	0.56	20	34.31520809212763
916	0.16	10	19.003350132701932
917	0.1	20	11.54931235310665
918	0.04	5	-4.050477646284666
919	0.1	10	7.073605092822287
920	0.32	10	14.929162081967421
921	0.08	20	10.995173510618574
922	0.16	20	-0.8197755401488571
923	0.08	10	4.058869280013493
924	0.24	20	48.321489756590836
925	0.12	5	31.57524493766706
926	0.04	10	-3.9314267752219827
927	0.1	5	11.012882100616558
928	0.4	10	32.196119071375634
929	0.28	5	43.83801981388325
930	0.07	5	26.431203056712157
931	0.16	20	28.161250661335842
932	0.07	20	14.338901346505857
933	0.24	5	39.64497885357893
934	0.1	20	8.066312368098622
935	0.48	5	36.18475727406123
936	0.2	5	31.475114222297336
937	0.16	10	40.840559046190194
938	0.07	10	19.95136319707769
939	0.05	20	25.579988844417183
940	0.14	5	31.434092025323743
941	0.08	10	29.4310397232399
942	0.05	10	-0.4855548594029324
943	0.08	5	22.439903679736787
944	0.2	10	14.957233182619222
945	0.48	20	19.70541634321043
946	0.16	5	40.20727658521626
947	0.48	10	35.173290059522174
948	0.32	5	1.228749502196159
949	0.08	5	7.377732461746106
950	0.14	20	17.27893480919786
951	0.06	5	26.185691778266616
952	0.04	5	-6.784208947116827
953	0.1	10	3.8620745116609676
954	0.12	10	34.32665701417408
955	0.05	5	-1.283133967191688
956	0.06	20	25.646298867927253
957	0.14	10	32.70845507587081
958	0.32	20	26.154759247701648
959	0.08	20	-2.3486533253583133
960	0.06	10	5.8985945942496425
961	0.32	10	-0.08594725872371356
962	0.04	20	-3.8403689801226464
963	0.4	20	7.912739342267486
964	0.64	10	32.1235294085176
965	0.16	10	10.728584845967752
966	0.64	5	33.82579922418946
967	0.2	20	8.933954237433664
968	0.16	5	-0.7634369086129071
969	0.08	20	25.467476664067355
970	0.12	20	9.597407024949916
971	0.4	5	7.520424398387918
972	0.16	5	28.18981888098852
973	0.07	5	24.441364207330572
974	0.08	10	11.32572944841571
975	0.56	10	24.68523532215888
976	0.07	20	3.550215146015425
977	0.12	5	2.607198152705184
978	0.48	20	30.97347546737648
979	0.4	5	16.76198307043975
980	0.4	10	18.916515772456993
981	0.12	20	-5.915066239574621
982	0.05	20	39.08359185138182
983	0.06	20	29.264384951358743
984	0.16	5	6.310896719287655
985	0.14	10	5.957559560466024
986	0.32	20	28.25435424124879
987	0.16	20	24.81394771070253
988	0.16	10	23.744876375341654
989	0.56	5	12.574372226551624
990	0.2	20	21.748889634782326
991	0.24	20	14.746920896313078
992	0.16	10	22.057194826641975
993	0.4	20	29.035559197124513
994	0.05	5	-4.334653746558651
995	0.06	10	9.12021097851538
996	0.08	10	1.0438786124754458
997	0.04	5	5.443827278816804
998	0.08	5	2.3317878274358934
999	0.1	10	13.069421378960044
1000	0.08	5	1.9898710339445405
1001	0.32	10	29.44325083331829
1002	0.24	10	32.4069254368166
1003	0.1	20	29.262496400593918
1004	0.04	20	3.5014621123046616
1005	0.14	20	21.49900343337972
1006	0.24	5	35.167942308813885
1007	0.08	20	-1.219565082830707
1008	0.14	5	21.03382103622469
1009	0.04	10	5.057262932450329
1010	0.1	5	4.650476667422864
1011	0.07	10	7.755116037254567
1012	0.2	10	26.060943371506035
1013	0.32	5	26.276842622307605
1014	0.12	10	6.123701521086355
1015	0.08	20	5.964275600107481
1016	0.48	5	10.070831932661306
1017	0.05	10	7.256495684960594
1018	0.16	20	15.330130386584917
1019	0.2	5	31.17880702233798
1020	0.28	20	20.617796431049342
1021	0.06	5	4.591732053859156
1022	0.06	10	19.80880346665498
1023	0.04	5	-2.431956112814376
1024	0.16	5	7.6378858999972685
1025	0.4	20	13.421844730072614
1026	0.1	20	9.875090175505047
1027	0.32	10	9.965097140355066
1028	0.08	5	-3.4854794321284643
1029	0.12	5	14.515006142328136
1030	0.16	5	3.6872616446841224
1031	0.07	5	-4.434942151821474
1032	0.14	20	31.673336858189145
1033	0.04	20	0.3299187869300404
1034	0.4	5	4.800877374918054
1035	0.32	20	3.4846533031955538
1036	0.48	5	11.972922831242869
1037	0.06	20	4.174616132392735
1038	0.1	5	2.4643650169436917
1039	0.07	20	5.630907469344302
1040	0.1	10	1.2709685235263173
1041	0.32	5	-3.4226707024862133
1042	0.32	5	23.002346511340868
1043	0.08	5	5.248595932475872
1044	0.2	20	5.0476077332377365
1045	0.48	10	10.808506770515802
1046	0.08	20	-1.8614620289302852
1047	0.48	20	39.701447016199225
1048	0.12	20	6.783502289048393
1049	0.24	10	11.058035226148682
1050	0.14	10	14.446742422819412
1051	0.14	5	0.8880074596366327
1052	0.24	20	31.662249997913396
1053	0.05	5	-2.577061432413725
1054	0.56	5	22.843188814964083
1055	0.16	20	-4.336419630005045
1056	0.08	10	-2.3017514038285016
1057	0.06	5	5.92962787199837
1058	0.24	5	9.986139771681435
1059	0.28	5	22.67499416445353
1060	0.04	10	-2.1058020193304987
1061	0.2	10	7.377985952230934
1062	0.2	5	10.332467319858988
1063	0.05	20	-4.919806772860641
1064	0.16	10	28.511800552450183
1065	0.05	10	0.1299154530993798
1066	0.4	10	7.0693620609184356
1067	0.16	10	3.3789978191218406
1068	0.28	10	23.34582872161232
1069	0.07	10	18.845984329222997
1070	0.64	20	41.63408657410597
1071	0.12	10	2.3104226446737997
1072	0.03	20	13.54669630452959
1073	0.02	10	-1.6650618101669306
1074	0.24	5	34.203134322829804
1075	0.36	20	39.33474291410333
1076	0.09	10	25.81246132397583
1077	0.28	20	17.0467619467394
1078	0.4	5	15.257757688467942
1079	0.72	5	18.062751162888993
1080	0.04	10	16.86223910035083
1081	0.06	10	12.752062909078807
1082	0.24	20	21.335462066922805
1083	0.03	5	6.415472717026246
1084	0.08	10	4.393436365417104
1085	0.05	10	14.398677013504548
1086	0.06	5	12.566885752269727
1087	0.02	20	18.270179997443197
1088	0.07	5	21.38681530247969
1089	0.4	10	20.19495049029296
1090	0.12	5	19.751942383729777
1091	0.04	5	7.325376213595568
1092	0.18	5	17.204693734351164
1093	0.04	20	13.96550240956284
1094	0.72	20	20.704320244675742
1095	0.05	5	10.251852240964235
1096	0.08	5	-0.36427804025591115
1097	0.1	5	21.055678871072217
1098	0.03	10	10.660136425411155
1099	0.28	5	24.275746741586673
1100	0.24	10	21.675355988707587
1101	0.36	5	19.935860752206512
1102	0.06	20	17.01793391863852
1103	0.2	20	15.735784346209037
1104	0.09	5	20.799266788034195
1105	0.2	10	16.448051032453353
1106	0.14	20	15.367590357185296
1107	0.07	20	17.699307581917846
1108	0.12	10	19.861229717976922
1109	0.72	10	21.661073837054296
1110	0.02	5	2.8435836970108532
1111	0.01	20	6.720664318239585
1112	0.2	5	15.360123149519062
1113	0.08	20	10.30420444941236
1114	0.56	10	14.85086151202125
1115	0.1	20	21.52578868413155
1116	0.09	20	18.529759934416692
1117	0.36	10	19.400853601754967
1118	0.4	20	10.460642659619229
1119	0.07	10	11.98758076006736
1120	0.1	10	12.129653287542098
1121	0.56	5	15.193990313340812
1122	0.05	20	15.00739448764628
1123	0.56	20	22.58876564305381
1124	0.18	20	16.965262366073315
1125	0.12	20	16.002274254267025
1126	0.01	10	0.08847884108597981
1127	0.14	10	15.821858965544424
1128	0.28	10	14.43268488593791
1129	0.14	5	12.77702810594604
1130	0.01	5	1.2312756680949075
1131	0.18	10	18.124105880784345
1132	0.24	20	28.40657769794383
1133	0.07	20	34.38668432264008
1134	0.14	10	-1.6971618896608618
1135	0.14	20	27.481079566477565
1136	0.56	5	36.708255864246574
1137	0.28	5	7.150628185691829
1138	0.14	5	-8.771521263299688
1139	0.72	20	41.9264225601398
1140	0.56	10	5.525190755014783
1141	0.01	20	3.458294876393758
1142	0.04	5	-14.576295947602024
1143	0.24	10	-17.929849610273294
1144	0.56	20	33.581621962622336
1145	0.36	5	9.140916377999543
1146	0.02	5	14.104309418176058
1147	0.08	5	-9.129283474730663
1148	0.07	5	-1.5839783025046934
1149	0.04	20	-3.420794022756752
1150	0.36	10	33.8546104477717
1151	0.24	5	-6.875400754419771
1152	0.03	10	5.576711497174145
1153	0.01	10	5.904009328188929
1154	0.4	5	3.1737367851673755
1155	0.03	20	17.219791712915313
1156	0.1	10	1.9890101866153245
1157	0.28	10	24.657887659493035
1158	0.12	5	7.2388973214020815
1159	0.03	5	-3.7920338052231335
1160	0.09	5	0.49170818685306816
1161	0.05	5	0.7629226744174682
1162	0.02	20	15.056122689250344
1163	0.09	10	29.15312115289216
1164	0.06	5	-3.494003771924839
1165	0.08	10	-2.8634291728285293
1166	0.18	20	33.21305545484874
1167	0.07	10	7.785267027627873
1168	0.06	20	-5.851317295291163
1169	0.72	5	11.772204099297563
1170	0.36	20	18.95351522880248
1171	0.12	20	-5.505348817441598
1172	0.4	20	11.388272722014918
1173	0.2	10	5.693170486727375
1174	0.72	10	31.617852719872495
1175	0.2	5	21.701187983071996
1176	0.4	10	10.040707279242042
1177	0.08	20	-1.73645557578471
1178	0.2	20	17.164902618002337
1179	0.28	20	16.47394965669653
1180	0.18	10	8.510038794802309
1181	0.06	10	-10.420104654893564
1182	0.02	10	-6.038533844001622
1183	0.05	20	4.170529944371495
1184	0.18	5	11.370894185718175
1185	0.12	10	0.9068906910847208
1186	0.01	5	-1.0641556455585457
1187	0.05	10	-2.2275919119833656
1188	0.1	5	34.62392716908801
1189	0.1	20	33.90051763555052
1190	0.09	20	15.903013538416086
1191	0.04	10	-0.17343319944947844
1192	0.36	10	19.460129003778803
1193	0.4	10	10.62169950107882
1194	0.09	5	28.226783703375993
1195	0.01	10	14.021838315655032
1196	0.05	10	9.40935600820034
1197	0.18	10	4.844795731270857
1198	0.08	10	-16.230447210460582
1199	0.28	5	3.260100802338428
1200	0.06	20	7.488819429202756
1201	0.12	20	6.59538617570751
1202	0.72	5	24.713684744863933
1203	0.03	10	-8.06948930122822
1204	0.1	20	3.3553910079158715
1205	0.2	10	32.09783897280196
1206	0.03	20	-6.435173968813439
1207	0.09	20	5.902455369595138
1208	0.08	5	24.62681320147336
1209	0.02	20	5.994854863218244
1210	0.1	10	-2.0556846652064307
1211	0.05	5	17.710354589807203
1212	0.4	20	26.938713780331607
1213	0.04	20	7.6413279407255885
1214	0.02	10	0.20888645884265156
1215	0.04	10	-4.4564455374115335
1216	0.04	5	10.206585807636523
1217	0.06	5	3.5701674889687247
1218	0.28	10	26.875583036602553
1219	0.09	10	17.428791181226668
1220	0.07	20	-0.9799223875474272
1221	0.18	20	27.59124782087719
1222	0.28	20	26.706001069792013
1223	0.36	20	21.017362242164914
1224	0.1	5	-1.8233366878845851
1225	0.24	10	-11.310881815739613
1226	0.12	5	4.798155733969758
1227	0.56	10	15.69629264979498
1228	0.18	5	19.390863412656692
1229	0.03	5	-2.30549311542776
1230	0.24	5	5.154285545534543
1231	0.01	5	-13.868143014513302
1232	0.08	20	-5.561182708243065
1233	0.24	20	2.050314732397026
1234	0.36	5	22.05118363581025
1235	0.2	5	6.209590899149774
1236	0.06	10	6.033711539558121
1237	0.14	5	-0.0509542876122282
1238	0.01	20	-5.330978886901377
1239	0.56	5	8.145535146802288
1240	0.07	5	-5.692637038629535
1241	0.72	10	3.4186055213369926
1242	0.07	10	-0.22605703118901044
1243	0.56	20	20.443383489183688
1244	0.4	5	13.69756194405095
1245	0.05	20	0.35614270954720784
1246	0.2	20	8.550803543187822
1247	0.12	10	-10.774918634615087
1248	0.14	10	6.01375511853051
1249	0.72	20	30.6772614144307
1250	0.14	20	1.4015639963166349
1251	0.02	5	-16.76193028045483
