# Supplementary material for: Graded recruitment of pupil-linked neuromodulation by parametric stimulation of the vagus nerve
Source: Nat Commun. 2021 Mar 9;12:1539. doi: 10.1038/s41467-021-21730-2 (PMC7943774; doi:10.1038/s41467-021-21730-2)
Supplement: Supplementary file 4 — Source Data [file 41467_2021_21730_MOESM4_ESM.zip › source_data/figure_S4K.csv]

	charge	rate	pupil_c
0	0.16	20	9.731065635572044
1	0.12	20	28.095753076733693
2	0.24	5	24.997545522090334
3	0.02	10	15.744931039809233
4	0.16	5	2.878372162905123
5	0.01	20	0.14626937393782313
6	0.02	20	15.742450860558737
7	0.08	5	27.02480696502461
8	0.02	5	5.586972229563338
9	0.16	10	3.5799567429844554
10	0.06	20	4.626793737432701
11	0.08	10	-1.5036972413154146
12	0.16	20	26.806506343436617
13	0.04	5	0.9103681155248218
14	0.64	10	29.61654806630019
15	0.16	5	3.9947520553936258
16	0.48	5	13.227392507270535
17	0.02	20	-16.43574840112824
18	0.08	10	6.0832349166214215
19	0.16	5	12.481099746614499
20	0.01	10	1.12576727186853
21	0.08	10	-3.123781689170272
22	0.16	10	2.6556724554865063
23	0.32	20	9.623641505809665
24	0.12	10	7.252475236990982
25	0.64	5	30.07620971120852
26	0.08	5	0.42298342570915093
27	0.04	5	3.444469092636554
28	0.02	10	-4.635433561470176
29	0.06	10	24.196323057468952
30	0.08	20	19.61898011078512
31	0.08	10	-5.22179087353225
32	0.08	20	5.355908152932222
33	0.04	20	-2.3924158612868
34	0.08	20	3.453000023643277
35	0.32	5	17.19078935819789
36	0.08	5	13.427612805900702
37	0.06	5	21.27564952461044
38	0.32	5	24.10309338264212
39	0.04	10	-4.376178170734351
40	0.08	5	0.9144217224783509
41	0.02	5	-4.764665473677519
42	0.04	20	-6.766792705498961
43	0.32	20	29.167648132963485
44	0.32	10	17.607725558036776
45	0.48	20	6.4632383889161105
46	0.64	20	4.986240663979004
47	0.24	20	20.507462081628308
48	0.16	20	21.32696719232071
49	0.12	5	-2.2549568901757127
50	0.01	5	4.604952014120347
51	0.24	10	-1.804863827059327
52	0.16	10	14.211277354825562
53	0.08	20	-6.1908498289989
54	0.04	5	27.47884674422924
55	0.48	10	7.130583465415581
56	0.04	10	8.491241479958992
57	0.04	10	6.679194995395559
58	0.32	10	10.380306180716108
59	0.04	20	-3.9082090119278377
60	0.32	10	27.807514406047886
61	0.48	20	18.171525978754815
62	0.48	10	22.49200138348688
63	0.01	10	0.3726161560037262
64	0.02	10	1.3733923297139032
65	0.24	5	1.4055245522114284
66	0.32	20	24.204550489537517
67	0.02	5	-2.431455656592634
68	0.64	20	27.284628729898337
69	0.08	5	24.74396381224726
70	0.04	20	-0.9988650866743516
71	0.08	5	13.476987018442742
72	0.08	10	27.473739891744756
73	0.04	5	0.5404845648387209
74	0.08	20	29.869553179409785
75	0.48	5	-3.529148432324078
76	0.08	10	-2.684618901823981
77	0.16	20	13.917878140150256
78	0.08	20	2.6540294508493947
79	0.16	5	13.469685550917754
80	0.12	20	-1.3383572752042365
81	0.32	5	13.424848604543122
82	0.24	20	11.595729772211751
83	0.08	20	-4.51806174816835
84	0.32	5	1.2237876428975802
85	0.64	10	11.592325459333791
86	0.06	10	5.625806271698013
87	0.16	20	11.445548330234388
88	0.16	10	8.44490554273843
89	0.08	5	-8.851866285369336
90	0.24	10	1.1355075010598217
91	0.16	5	0.4174921345651246
92	0.12	10	5.811689304440224
93	0.06	20	3.862079889675572
94	0.16	20	2.3657472396976384
95	0.01	5	1.6685095124883027
96	0.16	5	-1.1949541014251004
97	0.04	5	0.8123886351473857
98	0.04	10	0.6591594542915242
99	0.02	20	18.555097140731768
100	0.16	10	13.735790077327676
101	0.06	5	6.393768139155473
102	0.08	5	7.603467195121906
103	0.16	10	14.286562915398845
104	0.02	10	-0.8199834849183034
105	0.32	20	10.690832110476673
106	0.32	10	16.01188470103702
107	0.02	20	2.077936179927484
108	0.02	5	-2.6448394920922844
109	0.04	20	1.5625037134027036
110	0.04	5	-0.1766606316874455
111	0.08	20	7.739039081142705
112	0.04	10	9.678292556191701
113	0.04	10	-7.048718964441594
114	0.04	20	9.177400386258292
115	0.08	10	6.300907044875553
116	0.01	20	-5.299319787797456
117	0.12	5	5.598182923178733
118	0.64	5	25.439636401626323
119	0.08	10	4.0016378180373895
120	0.16	10	24.187486510967297
121	0.04	5	6.7651746044479175
122	0.08	10	4.959476863582346
123	0.64	5	27.065496979008437
124	0.01	20	3.1699689829303246
125	0.24	5	26.11094881383986
126	0.04	10	12.609783006201354
127	0.04	20	3.4300477587862375
128	0.16	5	2.9918622254047715
129	0.01	5	0.1744310029386238
130	0.04	5	-2.0287460768263426
131	0.04	10	0.941280435857923
132	0.04	10	7.240400449776271
133	0.64	10	11.528304429080912
134	0.32	10	19.008701709566665
135	0.64	20	23.499534476109087
136	0.08	10	2.9746012169021387
137	0.48	10	9.444960743216903
138	0.08	5	10.123864766966772
139	0.06	20	-1.386951227030993
140	0.04	20	2.6543623933314215
141	0.24	10	8.297349329243483
142	0.48	5	0.2645176945695802
143	0.16	10	2.336245364173573
144	0.32	20	2.0271357239019387
145	0.16	20	3.9093513352280436
146	0.12	20	-6.716210406896412
147	0.16	20	10.249536711811363
148	0.02	5	-2.704859727450309
149	0.08	20	10.470174556093474
150	0.02	20	-4.550466611257683
151	0.08	20	12.409194031053078
152	0.08	20	-2.74129566587974
153	0.16	10	0.8029295095857627
154	0.04	5	2.026215966077034
155	0.06	5	7.12203886842271
156	0.02	10	0.1397979443059736
157	0.02	5	-0.8769956862228732
158	0.04	20	4.268047164714689
159	0.08	5	3.1833004310247404
160	0.24	20	-2.5970684460942906
161	0.32	5	8.968224764094487
162	0.32	20	20.906284040625604
163	0.02	10	-0.6655252916491587
164	0.16	20	-1.6000132495805541
165	0.08	20	22.268252630365097
166	0.02	20	-3.7716142712291862
167	0.08	5	5.235113119325021
168	0.08	10	-1.456139616648521
169	0.08	5	6.619119293732638
170	0.06	10	7.47605791020564
171	0.16	5	4.223363126440871
172	0.32	5	23.780162476886833
173	0.08	10	8.58917695620414
174	0.16	5	17.206613492211208
175	0.32	10	4.512527704597323
176	0.12	5	11.401720875565138
177	0.48	20	13.345168915199075
178	0.12	10	2.177072888913706
179	0.01	10	6.342169851809839
180	0.08	10	21.875083761882085
181	0.16	20	17.281448862834623
182	0.08	20	-4.592298234849608
183	0.64	10	26.944476991163587
184	0.16	5	11.554362060820274
185	0.12	5	13.693975200136116
186	0.16	5	1.9952321585067843
187	0.32	10	30.848920131506276
188	0.32	5	5.9594158384161595
189	0.08	10	3.4151209669572538
190	0.08	20	4.765673523425127
191	0.04	20	0.703467678356116
192	0.08	10	28.279019326350465
193	0.08	5	-2.0390992678285382
194	0.24	5	11.023636189832471
195	0.08	5	-2.964124583251289
196	0.24	20	32.48459545931082
197	0.08	10	-7.1779691835582184
198	0.04	10	18.60369005235511
199	0.02	20	-8.933129648881803
200	0.04	5	2.383258582974773
201	0.08	20	22.744964322512036
202	0.01	5	0.10741039671575159
203	0.16	10	18.06475534048524
204	0.01	10	-11.514664959055285
205	0.32	5	32.11700250140302
206	0.04	20	-0.5713474589752465
207	0.02	20	-3.5800812508870505
208	0.02	10	-8.350779127776693
209	0.64	20	31.396719699857492
210	0.04	5	24.122344347882795
211	0.06	5	-1.5015127180485877
212	0.08	5	-1.5358092446588607
213	0.16	5	30.977200557487066
214	0.64	5	33.30719212859633
215	0.32	20	26.234526653943025
216	0.16	20	28.543132162239637
217	0.16	10	-4.890547801167658
218	0.08	20	27.040839043983596
219	0.24	10	3.6503124342909636
220	0.04	10	6.533048252238045
221	0.02	5	-3.072057384213039
222	0.02	5	-7.1221682397165935
223	0.04	20	1.4801991023759467
224	0.48	10	23.378575965524327
225	0.06	20	18.511648680273275
226	0.48	5	31.373436124097857
227	0.12	20	21.14285979393456
228	0.04	10	-1.3219402695659728
229	0.32	10	3.022207387843391
230	0.01	20	-14.789703558085968
231	0.16	20	21.333327335049436
232	0.32	20	16.620594117435747
233	0.02	10	-2.267757953002544
234	0.06	10	8.844770861319033
235	0.08	5	18.36846150988969
236	0.48	20	28.274605041525835
237	0.16	10	30.228890850008746
238	0.12	10	6.251488352452835
239	0.04	5	7.369418396852698
240	0.04	5	-9.490217239280742
241	0.01	10	1.5980788820988678
242	0.08	10	0.9790642155799727
243	0.64	10	-5.517005763295785
244	0.32	10	-2.524527286951699
245	0.16	20	0.19176749323847986
246	0.02	10	-2.918273622971963
247	0.32	5	0.1713380924902861
248	0.06	20	-3.683812753999577
249	0.32	10	-6.9031358729975345
250	0.02	20	-9.261176166307383
251	0.48	20	4.267202271978835
252	0.12	10	-2.1767981275124235
253	0.06	5	-3.637249007315255
254	0.64	20	2.1907256336480696
255	0.16	5	-14.974230629533924
256	0.08	10	-3.689829470428135
257	0.04	10	15.24071775939387
258	0.16	20	1.2664607964889107
259	0.08	5	5.737198739178065
260	0.24	10	13.28517305325801
261	0.08	5	-1.8352472645477746
262	0.32	5	-9.107419066496584
263	0.48	5	-2.734708574919707
264	0.04	20	10.223719508502313
265	0.08	20	14.094330162828461
266	0.02	5	-6.453688060302949
267	0.04	10	1.2520949346941306
268	0.12	5	-0.18002291690432415
269	0.32	20	-0.4267810724727754
270	0.16	5	-12.445737462489568
271	0.16	10	-10.004017048073536
272	0.01	5	13.236567567807887
273	0.16	20	-12.600428547832367
274	0.16	10	-21.983433621809695
275	0.04	5	11.812120804050503
276	0.24	5	23.419504489587894
277	0.12	20	-0.23326668896794
278	0.32	20	5.50161454228325
279	0.02	20	-4.534679204956062
280	0.06	10	2.544262945046361
281	0.04	5	-4.603729809707609
282	0.08	5	-8.80879889051451
283	0.04	20	2.3593346352672047
284	0.64	5	-1.3365043167221486
285	0.48	10	-1.2257260391401328
286	0.08	20	2.6387182380163665
287	0.08	10	27.006317045080223
288	0.08	5	-7.278545976041238
289	0.04	20	-6.301010713875462
290	0.08	20	-5.609338509597899
291	0.02	10	-7.307520204854425
292	0.16	5	3.019171733554119
293	0.16	10	-9.266497742668896
294	0.01	20	-16.808789604705503
295	0.08	20	-4.327520554334475
296	0.02	5	7.821204591639437
297	0.24	20	12.158230099017995
298	0.08	10	-0.7842481447238381
299	0.04	10	3.629998678704582
300	0.08	20	22.638448056280964
301	0.32	20	34.75435751822354
302	0.08	10	17.49329335283946
303	0.64	20	31.881464310426452
304	0.08	20	26.822369272157367
305	0.06	10	18.919474051932145
306	0.02	10	-2.4960969474866896
307	0.16	20	33.983216272673225
308	0.02	20	-1.7952929773844772
309	0.16	20	26.97700140889451
310	0.24	10	14.100657594173628
311	0.12	5	5.769808673800915
312	0.12	20	22.22969867325147
313	0.24	20	7.303942046397109
314	0.02	20	9.506828715325028
315	0.01	5	-9.586861742220258
316	0.32	5	27.41429470221955
317	0.16	10	5.021858839192266
318	0.32	20	14.95092661585031
319	0.08	10	-0.6375693157321791
320	0.08	5	1.2883686664652227
321	0.04	5	5.789036168400436
322	0.01	20	-2.4188267528136542
323	0.08	10	25.2592654738161
324	0.16	20	-1.0388842092605817
325	0.24	5	12.598948505525964
326	0.02	10	-2.084587472478061
327	0.08	5	10.09277224501408
328	0.64	10	38.80885319458343
329	0.04	5	0.997316982073432
330	0.48	5	13.13054926386465
331	0.06	20	23.607084610034185
332	0.04	10	-0.4401372522754663
333	0.16	10	5.679898126693935
334	0.01	10	-0.3396110450268992
335	0.32	10	7.969258946736893
336	0.48	10	22.26394812502007
337	0.16	5	22.601029453343152
338	0.04	20	4.115557636920492
339	0.16	5	18.80614821104721
340	0.02	5	-7.205389251092031
341	0.04	5	11.380907088760363
342	0.02	5	-2.125984353447647
343	0.32	10	15.855452886267404
344	0.08	5	8.21028781681862
345	0.32	5	7.673091732225178
346	0.64	5	27.322515196703886
347	0.08	5	4.635454116821251
348	0.08	20	6.844646561759255
349	0.04	10	19.333298808821507
350	0.08	20	23.420242053855173
351	0.16	5	9.592509426781419
352	0.48	20	9.640099505167653
353	0.16	10	25.963138150574494
354	0.04	10	-3.211673795778955
355	0.04	20	23.033034822091853
356	0.12	10	9.520491499334362
357	0.06	5	1.6614082660230594
358	0.08	10	-0.9180074303066945
359	0.04	20	1.0348853496002164
360	0.12	20	12.941507886024041
361	0.08	5	11.692690512148811
362	0.04	20	19.839949726739746
363	0.32	20	25.018509264029404
364	0.24	20	15.58721597842495
365	0.16	5	27.731197008513885
366	0.16	20	-1.1852958892225587
367	0.04	20	-3.444929749537355
368	0.08	10	6.066229376434045
369	0.16	10	25.103720213065447
370	0.08	5	14.615868921952941
371	0.06	10	-2.779368315428023
372	0.02	10	-0.7487692988165744
373	0.32	10	30.890073491107366
374	0.48	20	22.596019125155028
375	0.08	10	-3.095086781402218
376	0.16	10	0.46084771099283905
377	0.06	20	15.488749563226506
378	0.02	20	-1.5011140163618482
379	0.32	10	17.016838994407465
380	0.02	20	-7.560649149873879
381	0.12	10	13.749492862073003
382	0.16	20	7.1998572089602675
383	0.48	10	22.85762056452646
384	0.04	10	0.5059010775280646
385	0.08	20	-5.007234128419398
386	0.08	20	13.046145894120077
387	0.08	10	7.171002919855359
388	0.08	20	4.313909423114673
389	0.08	5	26.736186131861153
390	0.02	5	-13.408856556319423
391	0.04	10	-7.374777346877164
392	0.08	10	32.15600963675602
393	0.24	5	15.10418080035805
394	0.08	20	3.5494047544876386
395	0.04	20	28.86120285224667
396	0.64	20	36.23137446575829
397	0.16	20	16.835480480206925
398	0.24	10	2.6653991253166396
399	0.08	5	6.529097247004453
400	0.02	5	-8.110525761924887
401	0.01	20	5.178215460296565
402	0.64	5	36.158085447336994
403	0.04	5	-2.0121705477257166
404	0.48	5	19.610794782081676
405	0.64	10	35.54051310625188
406	0.12	5	6.103907871614858
407	0.32	5	33.24964536212168
408	0.01	10	3.684393172700984
409	0.01	5	0.9335170704707938
410	0.06	5	28.84744590589602
411	0.16	10	-0.08661506860086021
412	0.04	5	-8.316902349142202
413	0.16	5	-0.795250975659096
414	0.16	5	4.502506814269365
415	0.32	20	14.935462213782358
416	0.02	10	-4.903981679921831
417	0.32	5	-0.3891795060151324
418	0.04	5	1.8804190777374394
419	0.04	10	-15.353363557402421
420	0.16	5	14.856200749287908
421	0.64	10	15.66983752237838
422	0.32	10	25.624364416958418
423	0.04	20	-3.426757835656854
424	0.01	10	-0.5962281178636211
425	0.12	20	20.537020496455785
426	0.08	10	1.5876528263644154
427	0.02	10	-0.12809834562836642
428	0.16	5	6.390800695728476
429	0.02	5	-9.902166381071101
430	0.32	5	33.69521612820705
431	0.08	20	11.976267374455102
432	0.08	10	1.9086967017328984
433	0.04	10	2.2360639879063093
434	0.06	20	0.7568726583035819
435	0.32	20	32.78585565899169
436	0.02	20	-0.992673323105592
437	0.04	10	-0.735733463252803
438	0.08	20	1.827955979122903
439	0.08	20	-10.108294948335145
440	0.08	10	17.26150835253217
441	0.16	5	26.966882343595444
442	0.64	5	32.6484991428305
443	0.04	20	25.028489244217436
444	0.48	10	27.435385569567384
445	0.04	5	-0.6070868509984795
446	0.04	10	-4.391152755452853
447	0.04	20	-3.9906982657898604
448	0.02	20	-10.626668845691949
449	0.24	20	26.198874992793428
450	0.48	5	27.496594365344716
451	0.08	20	14.881726101737922
452	0.32	10	6.143683529195238
453	0.08	5	5.266451021145967
454	0.08	5	0.21247721206215964
455	0.16	10	14.575557852515407
456	0.08	10	13.661196378042748
457	0.01	5	-4.917179862490613
458	0.12	10	6.04527483648693
459	0.16	10	-1.0187611466732793
460	0.01	20	-5.1978221985171835
461	0.02	5	-5.580523414691994
462	0.08	5	11.382222250855756
463	0.04	5	26.716917236988664
464	0.24	10	20.362443057435904
465	0.16	20	7.678525054234775
466	0.24	5	27.094914857189426
467	0.64	20	21.053245640710998
468	0.06	10	3.391738332719223
469	0.12	5	8.810931026199528
470	0.16	20	27.5616502398724
471	0.06	5	8.336679061745873
472	0.16	10	29.969713548487114
473	0.32	5	12.341298258593774
474	0.04	5	-5.867719925633572
475	0.16	20	-7.370245790021824
476	0.48	20	36.62686550394193
477	0.32	20	9.791440788141916
478	0.08	5	-4.419643331017907
479	0.02	10	-4.4890749473896285
480	0.16	10	31.633899504953753
481	0.16	20	31.25853038795102
482	0.04	5	3.0752108129919975
483	0.08	20	10.81468511541567
484	0.06	20	19.388773756413674
485	0.02	20	2.2865889131915935
486	0.04	20	0.7199491533121414
487	0.08	20	32.457143841655665
488	0.02	20	8.613213326526193
489	0.16	10	26.38005628037803
490	0.08	20	26.476876216760818
491	0.48	10	26.230233603567
492	0.08	5	31.45476975040006
493	0.64	10	36.30116537225109
494	0.04	10	0.8397743138105138
495	0.02	10	0.2827834279043948
496	0.12	20	10.674048324373569
497	0.08	10	24.057841289070733
498	0.24	5	29.805662614042514
499	0.16	5	-2.6388906644707166
500	0.01	5	3.266029873067372
501	0.32	20	33.86831740673463
502	0.08	10	0.9021285958712699
503	0.08	5	-3.918759703776738
504	0.04	20	-4.365625188502053
505	0.02	5	-3.9136083151317127
506	0.16	10	-2.27651788882614
507	0.48	5	31.113529372621542
508	0.04	10	1.9215067277401552
509	0.04	10	-3.289717582232157
510	0.12	5	12.098163088417756
511	0.48	20	29.876995998991013
512	0.16	20	8.300990269942764
513	0.32	5	10.564221387770973
514	0.04	5	-5.960505118646358
515	0.32	20	5.432744044862051
516	0.24	10	9.225134431063188
517	0.16	20	9.094207679154241
518	0.08	10	1.1130106631625374
519	0.16	5	30.61180235511844
520	0.04	20	5.163064820784129
521	0.24	20	19.13469860256378
522	0.32	5	30.74103934114185
523	0.01	20	-10.898270669545155
524	0.02	5	0.29807571648034425
525	0.08	20	-6.24916580279808
526	0.32	10	35.76692393859172
527	0.06	5	-2.057305375539279
528	0.02	10	-1.4406894752981287
529	0.64	20	35.93025475910325
530	0.32	10	3.7606786088225643
531	0.16	5	7.748013061682309
532	0.64	5	39.843643124798604
533	0.12	10	10.851148267621674
534	0.06	10	6.118804030137426
535	0.08	10	-11.158769547014998
536	0.01	10	-1.5725029858973976
537	0.08	5	-0.44214467878348707
538	0.08	5	-1.0359835570587563
539	0.04	5	2.0981489031964653
540	0.01	20	0.6523072593036936
541	0.32	10	22.592261230717636
542	0.32	20	26.275063757553916
543	0.16	5	18.70903057530495
544	0.06	5	3.2099727307921384
545	0.24	20	28.62729978994583
546	0.01	5	13.559381045505349
547	0.01	10	1.50317628520002
548	0.08	20	0.4088747968173845
549	0.04	5	-1.9597975788527222
550	0.12	20	25.614243450609457
551	0.16	5	-2.3525641605727063
552	0.08	5	0.6849722362062725
553	0.08	20	23.90520526163366
554	0.04	10	-0.9891977476843632
555	0.04	20	-7.424878086372167
556	0.04	5	-4.51341919815421
557	0.32	20	31.65559592297354
558	0.08	10	5.722533892315373
559	0.16	20	33.5572065067494
560	0.02	20	-3.3329887721552023
561	0.24	10	21.82823323058524
562	0.48	10	23.71621409151533
563	0.64	10	28.95498033312532
564	0.48	20	27.173150755345198
565	0.02	5	-4.733738970627369
566	0.06	10	1.9090582656450703
567	0.16	20	-2.1755072018229313
568	0.12	10	9.282812878185547
569	0.02	5	-0.005677103475839829
570	0.06	20	11.085820251376006
571	0.02	20	17.57717608568699
572	0.16	5	19.447167496386616
573	0.04	20	6.020749424643759
574	0.24	5	24.27483506518795
575	0.08	20	5.031164703483837
576	0.32	5	32.510100471909716
577	0.08	10	-2.9325636044232306
578	0.64	5	32.290242510686255
579	0.32	10	32.80186640818001
580	0.08	5	-6.0183998795255516
581	0.08	10	8.194240934034564
582	0.08	5	-4.344118426597284
583	0.08	5	6.318050125603648
584	0.64	20	39.90804755550271
585	0.04	10	-8.408809908325933
586	0.16	10	7.414320267288698
587	0.02	10	-3.827887233377146
588	0.16	20	15.444122965569886
589	0.08	20	-2.3288563397391275
590	0.48	5	32.49335619642756
591	0.08	10	-6.897790978239831
592	0.12	5	3.7843279414535687
593	0.32	5	23.25607242342877
594	0.04	20	1.9355954463696214
595	0.04	10	6.611352959313255
596	0.02	10	4.0296544507746646
597	0.04	5	-5.236397871539644
598	0.16	10	-4.372123201374818
599	0.06	20	-0.6159518014245826
600	0.08	5	-0.8750509683613537
601	0.32	5	27.22232874394047
602	0.06	5	1.4315659992404797
603	0.08	5	7.40656306120437
604	0.02	5	-1.6282720807852211
605	0.01	20	10.300910876118108
606	0.06	10	3.6785602254871392
607	0.16	10	0.36005010966068696
608	0.64	20	29.600602616640785
609	0.08	20	0.7926890290565609
610	0.16	10	12.5521906189756
611	0.08	5	1.0247548437191885
612	0.16	5	-3.4840874995515403
613	0.16	10	34.184339811820635
614	0.08	10	1.4237500111361836
615	0.08	10	1.789407112062234
616	0.16	20	13.680545336905334
617	0.32	10	25.998508549011056
618	0.01	5	-0.3889206159585168
619	0.48	10	17.802138487573153
620	0.04	20	-4.524076452067977
621	0.08	5	11.045476960751099
622	0.32	20	18.553224249936584
623	0.48	5	30.630146748779705
624	0.32	5	15.073172407213105
625	0.12	5	4.900305378665946
626	0.02	10	0.25829914355914596
627	0.24	10	13.200473035672026
628	0.04	10	-2.226104513083712
629	0.02	10	-10.200091023186149
630	0.08	20	-8.64881071805038
631	0.04	5	-7.438682706919913
632	0.24	5	21.9097524463077
633	0.02	5	-10.799962651815957
634	0.08	10	13.698681858087344
635	0.08	20	-0.8953811065731205
636	0.04	10	13.085570036462954
637	0.32	20	21.352328264791332
638	0.32	10	-10.825428972398669
639	0.16	5	25.63738153875292
640	0.64	5	12.9578806814473
641	0.16	20	22.831796679459803
642	0.01	10	-0.9251423947609876
643	0.12	10	12.47011715931302
644	0.04	20	-2.32746425664066
645	0.08	20	11.27824103442193
646	0.04	20	-9.164139513348164
647	0.64	10	23.090124536260966
648	0.16	5	5.8459407535000185
649	0.24	20	6.662414961902073
650	0.08	10	-2.0559097528968113
651	0.02	20	4.273077524926171
652	0.48	20	13.419958870361782
653	0.04	5	-11.177630060437732
654	0.12	20	5.525072951192794
655	0.04	10	-8.824627005657618
656	0.02	20	-11.276766950421115
657	0.16	20	-1.320904805235684
658	0.04	5	-13.026762224583052
659	0.08	20	9.36698952173383
660	0.64	20	19.744443854669633
661	0.02	20	2.625274032088914
662	0.08	5	3.2790034781346247
663	0.08	5	10.451858361030439
664	0.04	20	-4.326019722336923
665	0.08	10	-2.336526818264847
666	0.08	10	0.8930027949901653
667	0.08	20	3.069881364310996
668	0.16	20	12.75133368242619
669	0.16	5	17.247599988965256
670	0.02	20	1.0159828346305506
671	0.01	20	-0.4912667989054835
672	0.04	20	2.6198822826648396
673	0.16	10	-2.3968163859197436
674	0.06	20	-9.42992108597761
675	0.08	10	0.3653315217564401
676	0.32	10	6.824456587787715
677	0.08	20	14.61040382759532
678	0.08	20	3.444121097843033
679	0.24	5	15.841622662398233
680	0.04	10	-11.467618922817879
681	0.02	5	2.097017507085112
682	0.48	5	12.27187738637281
683	0.16	20	15.15303127959606
684	0.02	5	2.4588224246413066
685	0.04	5	-2.920045151507809
686	0.16	5	-14.201039570913753
687	0.08	5	2.6868619767476654
688	0.16	20	3.6124246492548053
689	0.02	10	-9.618660591034743
690	0.48	20	21.75872371102863
691	0.32	5	14.968600732061924
692	0.12	20	8.076558865934812
693	0.04	5	-6.12501491259332
694	0.16	10	-4.45682174770962
695	0.24	20	17.971997378216233
696	0.32	20	23.855749222383956
697	0.04	10	0.9515567482121998
698	0.48	10	7.758246278555937
699	0.01	5	-5.975504186287468
700	0.12	5	3.7280760167341054
701	0.04	20	-10.166326166833255
702	0.32	5	21.964838335082142
703	0.16	5	8.798310122883727
704	0.06	10	-7.993397776307994
705	0.06	5	-12.59605562348003
706	0.32	10	23.38493444129324
707	0.32	20	15.25604956290994
708	0.16	10	17.838673424814743
709	0.04	10	-8.89671309686781
710	0.24	10	22.74489760489554
711	0.08	5	7.148194521740889
712	0.08	10	-3.9155342984097645
713	0.12	10	3.330038165061622
714	0.04	5	-5.460524250516741
715	0.64	5	19.907995556150894
716	0.01	10	-9.570520739532643
717	0.02	10	-3.9532619431801255
718	0.08	10	-11.550329746548151
719	0.32	5	11.810731615842101
720	0.02	5	-0.6770019454706429
721	0.02	5	-12.548211911569005
722	0.64	5	31.012956559912716
723	0.02	20	-5.029406943075113
724	0.32	10	1.3678697174366938
725	0.32	5	21.01206134329137
726	0.08	10	0.3842485407125231
727	0.16	10	2.9582796648109557
728	0.04	10	-4.460856122636391
729	0.08	5	-6.402603566655035
730	0.16	10	0.3052052342337781
731	0.08	20	6.655492711524307
732	0.04	5	8.583882789291023
733	0.32	10	29.11742850428011
734	0.04	20	1.9973758853590757
735	0.01	5	-8.559664651519613
736	0.02	10	-2.0812446196485865
737	0.16	20	19.95337297893239
738	0.06	10	-19.804891438366
739	0.48	10	9.724733581104717
740	0.48	5	-14.507978120005362
741	0.24	10	4.821165509973809
742	0.08	20	-9.988258370235002
743	0.04	20	-0.016909411822934928
744	0.16	20	5.191206782280126
745	0.64	20	19.178606307474965
746	0.16	5	-0.06951947704692074
747	0.04	10	-3.143251671022984
748	0.32	20	33.543409912284034
749	0.32	20	25.09539023908984
750	0.08	20	1.8181894534617946
751	0.12	10	-2.691923556712757
752	0.16	20	0.21256005786310084
753	0.24	5	11.910945879262641
754	0.24	20	18.987395373247555
755	0.08	5	-0.04767141760614546
756	0.01	10	-3.1793686156435825
757	0.04	5	-1.993051019956443
758	0.08	5	-1.6395471483799753
759	0.04	20	13.058865094377651
760	0.08	5	8.517382545918165
761	0.06	5	6.301559882348033
762	0.01	20	-0.19967092973312273
763	0.04	10	-0.08002650851311888
764	0.06	20	-4.107334278659555
765	0.12	20	7.247027107211664
766	0.02	20	12.793497850418246
767	0.48	20	11.352494165193416
768	0.04	5	-4.658633233168409
769	0.08	20	-3.9761791426441437
770	0.02	10	-3.660158853149369
771	0.16	5	26.774983909661795
772	0.08	10	-3.534836318464281
773	0.08	10	-3.2408674558425954
774	0.16	5	-4.748155313745434
775	0.12	5	-17.908195089392336
776	0.64	10	27.33585606418032
777	0.04	5	-3.83999265540479
778	0.01	10	1.358525099841529
779	0.08	5	20.513545943180343
780	0.04	10	0.5645740949341231
781	0.12	5	21.522910226151346
782	0.32	5	-4.4361647288593575
783	0.08	10	-8.883486812322413
784	0.64	5	24.49697764120902
785	0.24	20	14.676716005769201
786	0.64	10	22.675114586410228
787	0.24	5	-6.1913521815015935
788	0.16	20	-6.790713250282339
789	0.04	5	-4.92747138371598
790	0.16	5	11.569333756270685
791	0.16	10	-4.445158475718593
792	0.06	10	1.244311992607324
793	0.24	10	9.243359414151804
794	0.04	10	-2.888239112110835
795	0.08	5	-7.581293627998401
796	0.16	10	22.74736765539018
797	0.02	20	-9.923470651754492
798	0.08	20	0.3137051832158173
799	0.08	5	-1.7265371169835033
800	0.48	20	12.94049358478093
801	0.08	20	11.545890487373473
802	0.08	20	18.663918187622265
803	0.01	20	-2.5997465973551677
804	0.08	10	2.5272109622913277
805	0.08	5	4.081865360990275
806	0.48	5	21.93594700525017
807	0.12	10	3.688969076201934
808	0.32	10	23.502062627389847
809	0.32	5	10.902825505206518
810	0.02	5	-2.0875039710071137
811	0.16	5	4.466156996300633
812	0.01	5	-1.3329927460398454
813	0.08	10	1.1783139220398349
814	0.32	10	11.943128693957277
815	0.02	10	-12.389630719592478
816	0.48	10	23.870363032175174
817	0.08	10	22.927933684811542
818	0.32	20	21.297252266258944
819	0.02	10	0.6818170821255709
820	0.16	10	-4.52013522821608
821	0.04	20	2.6359084761629807
822	0.04	20	17.362498479838248
823	0.16	5	17.97726679212302
824	0.16	20	-2.778300394002512
825	0.02	5	-5.927862613505049
826	0.06	5	17.093115277304427
827	0.08	20	4.291148386597017
828	0.04	20	-7.956977821718598
829	0.04	10	0.05256764695419314
830	0.12	20	16.177324429331374
831	0.64	20	20.49805577942893
832	0.16	20	20.04402831895366
833	0.06	20	-9.356869541539483
834	0.02	20	4.673361459887121
835	0.01	5	-0.9329274770554612
836	0.01	10	0.08462255269426855
837	0.32	10	40.77984186284406
838	0.04	20	2.6700510066950116
839	0.08	10	-5.867514965808802
840	0.04	5	-1.0528799325739584
841	0.06	5	10.644147322586317
842	0.02	20	2.956247969448082
843	0.32	20	44.95237894346848
844	0.02	10	-4.881271511087789
845	0.08	5	36.69482765375831
846	0.06	20	39.276215356972266
847	0.08	5	36.63040212682628
848	0.12	5	7.929248627118103
849	0.48	5	37.28493832074934
850	0.64	10	13.238378066590766
851	0.12	10	33.28017138870444
852	0.04	20	21.817165574633584
853	0.32	5	13.950391374574409
854	0.64	5	17.53146720525546
855	0.16	20	25.748938440390383
856	0.04	10	-7.588489575027083
857	0.48	10	12.102359625954836
858	0.01	20	24.78022099650473
859	0.24	20	17.123858968934172
860	0.02	10	-4.878354287299064
861	0.08	10	7.701221531695669
862	0.16	10	-0.28646449442473454
863	0.08	20	14.095228077332598
864	0.04	10	-0.519431056588493
865	0.04	20	13.987882031447004
866	0.32	10	12.015026446494506
867	0.08	10	6.568732383090859
868	0.24	5	10.452194960594689
869	0.24	10	-10.67384215007204
870	0.02	20	6.281624407511902
871	0.02	5	-5.052767951584395
872	0.48	20	24.777452124205603
873	0.16	5	-1.9202351758637843
874	0.16	20	20.96972065575075
875	0.16	5	21.97056511008926
876	0.08	5	10.907178420717958
877	0.02	5	-2.563910628455111
878	0.32	5	8.002766573489
879	0.16	20	5.7643666199480705
880	0.16	5	-2.4709612373527463
881	0.04	10	3.1060914540978217
882	0.08	20	10.426877740925478
883	0.16	10	-1.3325475305634713
884	0.06	10	9.809297358397725
885	0.64	20	10.104739581288907
886	0.04	5	2.1773368547205205
887	0.08	20	4.723718391858538
888	0.32	20	25.74634349953047
889	0.08	10	9.86565312229109
890	0.08	5	19.18809525920585
891	0.16	10	9.000878653760585
892	0.04	5	-5.191116548321263
893	0.12	20	15.364971174291938
894	0.08	20	13.98272072619581
895	0.32	20	15.180950982654856
896	0.08	20	21.694535591308178
897	0.48	10	37.66139180995219
898	0.08	10	29.22492092586576
899	0.08	5	-3.3530716711489
900	0.08	10	1.5325571947180094
901	0.24	10	14.676080083867873
902	0.48	20	17.8196758807973
903	0.12	10	22.947291558494417
904	0.04	5	6.99229110928453
905	0.12	5	10.274970576480662
906	0.04	10	6.774616218385482
907	0.06	10	9.498351966348942
908	0.64	10	18.910510248848418
909	0.12	20	8.2672638336728
910	0.02	20	5.9711864341997725
911	0.08	5	9.935760915126941
912	0.24	20	11.484033111844482
913	0.64	5	15.112786250482362
914	0.16	10	8.12507893427749
915	0.16	10	5.27377273800483
916	0.08	20	-5.370881952825897
917	0.02	10	-0.3574540227830987
918	0.08	20	-0.22212566255179844
919	0.24	5	10.164204286990266
920	0.32	10	5.821310806337345
921	0.04	10	9.743073963903203
922	0.16	20	30.935751740563695
923	0.04	5	6.91057024573206
924	0.04	20	-1.006890082586498
925	0.04	5	5.001073263550229
926	0.01	20	6.147248844619675
927	0.02	10	2.098646458212187
928	0.16	5	4.287744924504011
929	0.64	20	9.415803915120946
930	0.04	10	6.6234149911671025
931	0.32	10	10.953369948325939
932	0.02	20	4.34103824690072
933	0.16	5	5.152553959076194
934	0.16	5	5.0069091508367585
935	0.06	5	1.4879194151223984
936	0.01	10	2.4149745339435924
937	0.08	20	4.639241824075086
938	0.02	5	4.209616739181101
939	0.01	5	5.473149697571035
940	0.16	20	1.5141711638319357
941	0.48	5	5.0431078752562755
942	0.08	5	-8.023083852115764
943	0.16	10	12.337646440603642
944	0.04	20	6.784744041518321
945	0.32	20	31.4670308612722
946	0.32	5	37.07753075478369
947	0.08	5	4.345299936286189
948	0.08	10	3.6637348568621384
949	0.32	5	3.8066544403759828
950	0.06	20	1.222386060634534
951	0.04	20	-1.9687838143093366
952	0.08	10	4.678185653059348
953	0.16	20	5.004555783239038
954	0.02	5	3.523752513501936
955	0.32	20	26.615519734950546
956	0.01	20	-0.3781293013359033
957	0.64	10	32.04602165506053
958	0.04	10	4.242859824378918
959	0.16	20	15.960388178143063
960	0.04	20	0.6281703968309813
961	0.04	5	4.45346411243829
962	0.06	20	10.157988578696006
963	0.02	20	8.000640147731389
964	0.08	5	9.921437599733874
965	0.08	20	27.054736776610312
966	0.32	5	19.854289067833033
967	0.12	10	5.456907977465264
968	0.16	10	8.009245429760124
969	0.24	5	3.1539609630568535
970	0.64	20	8.078513390345925
971	0.01	10	3.714343819268123
972	0.08	10	0.36342829482668293
973	0.48	20	7.700693019221596
974	0.02	5	6.839188771769358
975	0.04	5	4.651728009754503
976	0.32	5	8.914591300395887
977	0.02	20	0.39660772434538316
978	0.04	20	-1.0090247946560176
979	0.24	10	9.420972757953745
980	0.48	10	2.4762233172289996
981	0.08	10	9.691415235123717
982	0.12	5	3.209833815205723
983	0.32	10	12.172177151178474
984	0.06	10	4.318414285338385
985	0.16	5	11.708657032856802
986	0.32	10	24.274131977996376
987	0.24	20	9.573660205924028
988	0.16	20	12.82574653851848
989	0.08	20	3.610235461519533
990	0.16	10	-5.165258841199684
991	0.32	20	31.751188597081313
992	0.16	20	16.36818415864784
993	0.01	5	14.987112758861869
994	0.08	5	-2.2929132829443724
995	0.04	5	14.947939426991017
996	0.08	10	4.409374593262076
997	0.06	5	18.103195667029027
998	0.02	10	-4.8409750342426054
999	0.08	20	20.25201025381682
1000	0.08	5	21.19348672768615
1001	0.16	10	-6.6126554925434275
1002	0.04	10	11.618234086815452
1003	0.02	10	4.591824593416706
1004	0.08	20	-5.859160619054554
1005	0.16	5	-3.367942093619533
1006	0.04	20	3.60214721268137
1007	0.04	10	-8.902793204261139
1008	0.08	10	-12.404856691913626
1009	0.08	5	2.443902739775484
1010	0.48	5	32.461906421446514
1011	0.12	20	25.231644506384093
1012	0.16	5	-5.342859989038948
1013	0.02	5	-2.9203115467832768
1014	0.64	5	64.34356690157713
