# Supplementary material for: Graded recruitment of pupil-linked neuromodulation by parametric stimulation of the vagus nerve
Source: Nat Commun. 2021 Mar 9;12:1539. doi: 10.1038/s41467-021-21730-2 (PMC7943774; doi:10.1038/s41467-021-21730-2)
Supplement: Supplementary file 4 — Source Data [file 41467_2021_21730_MOESM4_ESM.zip › source_data/figure_S6C.csv]

	charge	rate	corrXY
0	0.06	20	-0.00920474094401793
1	0.04	10	-0.0005059854769374206
2	0.02	10	0.00046178763843626736
3	0.03	10	-0.0021018500762631717
4	0.2	10	-0.024551435577798174
5	0.01	10	-0.0011441432889476716
6	0.18	10	-0.016293267708316267
7	0.05	20	-0.004707664422008144
8	0.2	20	-0.01738649331389433
9	0.12	10	-0.008726928976783711
10	0.05	10	-0.0030396601103572715
11	0.06	10	1.2169068909259617e-05
12	0.04	20	-0.0005184802786999954
13	0.02	20	-0.00023506727232876223
14	0.03	20	-0.0036072199978676514
15	0.07	10	-0.0032395632173198158
16	0.01	20	-0.00034982611636716343
17	0.09	20	-0.002706421383348593
18	0.1	10	0.000179149548103847
19	0.02	10	0.0019633579123542605
20	0.14	10	-0.0018731226543506271
21	0.2	20	-0.0034095623727101246
22	0.1	10	-0.005745437011063337
23	0.04	20	0.00015453884444863175
24	0.01	10	-0.0015024847362146015
25	0.03	20	-0.0017492683285261074
26	0.28	20	-0.016496728601089986
27	0.36	10	-0.017227026444685413
28	0.06	10	-0.0030819659540615232
29	0.04	10	-0.001071591983990837
30	0.03	10	1.4095370513028671e-05
31	0.36	20	-0.013734480329006319
32	0.2	10	-0.010107836593313522
33	0.18	10	-0.004313721110027625
34	0.02	20	-0.0018416686332320756
35	0.12	10	-0.004147487199045275
36	0.14	20	-0.006893997655743625
37	0.07	10	-0.0035653409447921718
38	0.12	20	-0.002125424136262967
39	0.09	20	-0.004854298757010721
40	0.09	10	-0.0049427731585989405
41	0.05	10	-0.0017363971537090392
42	0.05	20	-0.003036007982682422
43	0.01	20	-0.00012284524709105238
44	0.02	20	-0.00562278559780216
45	0.04	20	-0.004190189637748379
46	0.03	10	-0.001121033829046908
47	0.12	20	-0.018348965749322654
48	0.04	10	-0.0012056233576569347
49	0.07	10	-0.011726914827092233
50	0.14	10	-0.01768697868008537
51	0.28	10	-0.0177429771102757
52	0.18	20	-0.005222321387781101
53	0.06	10	0.0008623250036600555
54	0.01	10	0.002454651601286051
55	0.2	10	-0.004822832832773363
56	0.02	10	-0.0013550289004922444
57	0.05	10	0.004965478057167919
58	0.18	10	0.009745318635526412
59	0.2	20	0.0029927597073207274
60	0.05	20	0.0009991810675636231
61	0.14	20	-3.705788181121439e-05
62	0.03	20	-0.002817908813991396
63	0.01	20	-0.001737679900282403
64	0.12	20	0.0015862622851157068
65	0.09	10	0.0017116385923913735
66	0.2	20	0.000619487235864323
67	0.18	20	-0.004295811932756612
68	0.18	10	-0.0024413681956401423
69	0.12	10	-0.00256056598280055
70	0.05	10	-0.0018974758417482918
71	0.03	10	0.0009491579288030544
72	0.06	20	-0.004755181946839944
73	0.06	10	-0.0017938425252399595
74	0.02	20	-0.0001843832581641669
75	0.2	10	-0.005590090795282825
76	0.36	10	-0.005859264680945067
77	0.14	10	-0.006637287092398837
78	0.07	10	-0.00089984152659002
79	0.07	20	-0.004437815249559888
80	0.05	20	-0.0028763508861995787
81	0.14	20	-0.00276443942550169
82	0.04	20	-0.0005274450191226146
83	0.03	20	0.000291998175332743
84	0.01	20	-0.0006472781315386526
85	0.1	10	-0.00023658568061799175
86	0.28	10	-0.0019615478924961665
87	0.01	10	-0.00033716171742435505
88	0.1	20	-7.151280236671748e-05
89	0.04	10	-0.001006475441988959
90	0.05	20	-0.009345205879187676
91	0.09	10	-0.018475226345527694
92	0.18	10	-0.014415369892262844
93	0.07	10	0.0009061269966729596
94	0.12	20	-0.00715812994723776
95	0.1	20	-0.008740699549476469
96	0.06	20	-0.0006118585092138029
97	0.01	20	0.002048629747918876
98	0.1	10	-0.001914022572012064
99	0.02	10	0.004040499518354584
100	0.18	20	-0.015758420952940846
101	0.14	20	-0.01284582780829939
102	0.12	10	-0.0011209179146356302
103	0.04	10	-0.004511417739419821
104	0.28	20	-0.02360819189612609
105	0.09	20	-0.013817261340489898
106	0.03	20	-0.0013728463257926399
107	0.01	10	0.0008985659337613638
108	0.28	10	-0.013001958613257952
109	0.36	10	-0.01681861174534042
110	0.03	10	-0.0018547128633673929
111	0.02	20	0.002129142458339138
112	0.04	20	-0.0018263572300097827
113	0.05	10	0.001882566458200556
114	0.07	20	-0.0023140168611509374
115	0.06	10	-0.0010861397917527119
116	0.2	20	-0.01163902155223833
117	0.2	10	-0.009750008545964362
118	0.1	10	-0.0009343932972723755
119	0.06	10	0.0004157763924375474
120	0.02	20	-0.00012573350473229009
121	0.06	20	0.001271988855177663
122	0.07	20	0.0006657283738314909
123	0.28	10	-0.0012802313048526116
124	0.04	10	-0.0024729885784278358
125	0.03	10	0.0005702528642468202
126	0.2	20	-0.011494095314783882
127	0.01	20	0.0013356015264275461
128	0.12	10	-0.005571187759538104
129	0.14	20	-0.009346802841382201
130	0.05	20	0.00311990762018112
131	0.02	10	-0.0007352628021601165
132	0.04	20	-0.001682449206413028
133	0.07	20	0.0036831396331350186
134	0.05	10	0.0022580436026432595
135	0.28	20	-0.006198888893176123
136	0.2	10	-0.009059600576580285
137	0.36	20	-0.007653035490636333
138	0.14	10	-0.0018786102741125618
139	0.01	10	0.0009232446017018309
140	0.07	10	0.001748068636632058
141	0.07	10	0.0006712325570355365
142	0.12	20	-0.0011524075412180368
143	0.1	20	0.0018462685504520085
144	0.36	10	-0.006134391127829528
145	0.03	20	0.0012431346414336145
146	0.28	10	-0.010260456045013494
147	0.04	10	0.0015200845659729054
148	0.07	20	-0.002502314479227566
149	0.28	20	-0.0051756048374679425
150	0.03	20	0.0004540729481148087
151	0.05	20	0.005253726520030144
152	0.07	20	0.004978998426897127
153	0.36	20	-0.007243593716882608
154	0.02	10	0.005512515594997255
155	0.05	10	-0.0010578628199034018
156	0.36	10	-0.004347381838764333
157	0.06	10	-0.006004983922874782
158	0.14	20	-0.001137650286058986
159	0.14	10	-0.003456559611031737
160	0.01	20	-0.00011752976245614499
161	0.04	20	0.0014278278704658448
162	0.12	20	0.0032168047361639945
163	0.01	10	0.005025882763691633
164	0.1	10	0.009848668785446671
165	0.03	10	-0.007618992778646985
166	0.18	20	-0.004545877179301605
167	0.12	10	0.01335600834799952
168	0.14	10	0.002864712099748784
169	0.2	10	0.004825411772585483
170	0.1	20	0.00716809204137657
171	0.07	10	0.0022566346562953588
172	0.2	20	0.006243785598363527
173	0.02	20	-0.006339146930026816
174	0.06	20	0.009679215540923915
175	0.07	10	0.005939360114326511
176	0.04	10	0.012481291158740741
177	0.05	10	0.008751288709412525
178	0.14	20	-0.008141886220272801
179	0.05	20	0.011374894603790028
180	0.01	20	-0.0018225219323340647
181	0.36	20	0.008657671288546338
182	0.18	20	0.010630975666630321
183	0.12	10	0.01022292131862318
184	0.14	10	0.021855956915602742
185	0.28	10	0.013142628409710533
186	0.02	20	-0.003981871211315061
187	0.01	10	0.003259356100245782
188	0.03	10	-0.0033782710176540054
189	0.07	10	0.01559945848952251
190	0.06	20	0.013095567752403094
191	0.03	20	0.008434900724555397
192	0.1	20	0.01692404960137439
193	0.04	20	0.0006073265525686766
194	0.07	20	0.010118511227141337
195	0.02	10	-0.0039936914980648955
196	0.06	10	0.0013077082891625735
197	0.06	20	0.009645943548456132
198	0.1	10	0.009592937966029488
199	0.07	20	-0.003302953944381966
200	0.02	20	-0.0014072043813794718
201	0.07	20	0.009884607759248688
202	0.07	10	0.010122285970297469
203	0.18	20	0.008774146007232933
204	0.04	20	-0.009331680596824661
205	0.05	20	0.0014932745273607204
206	0.36	10	0.00865945576196648
207	0.07	10	0.005077797771093857
208	0.12	20	0.00634593930674264
209	0.06	10	0.005986081384330155
210	0.03	20	-0.001710400860979261
211	0.01	10	-0.001346597826457116
212	0.1	20	0.004318133872224995
213	0.12	10	0.004380216718135599
214	0.04	10	-0.0024658312419971115
215	0.14	10	0.00850046727346234
216	0.18	10	0.007521108943093345
217	0.01	20	0.002794099444768345
218	0.2	20	0.006272327696600282
219	0.2	10	0.006574437986925776
220	0.28	10	0.004182907407620989
221	0.02	10	-0.0020511719913952862
222	0.28	20	0.0007654435086653991
223	0.18	10	-0.0027215156065990252
224	0.04	10	-0.0010122907054851762
225	0.03	20	0.001821081528803746
226	0.01	20	-0.0007585180975289013
227	0.02	20	-0.0003345525597196197
228	0.06	10	0.007250749183247286
229	0.07	20	0.009177084299791381
230	0.01	10	0.00013918830341551336
231	0.07	20	0.010079290673314811
232	0.06	20	0.007033789804969645
233	0.02	10	-0.002529015311919361
234	0.1	10	0.0074591155932006575
235	0.05	10	0.005312643173443848
236	0.03	10	0.004476943160908152
237	0.04	20	-0.0009221997987701597
238	0.2	10	0.005220289865278626
239	0.02	10	4.3083768916797605e-05
240	0.12	10	0.0025121585885248335
241	0.06	20	0.0009556555845941679
242	0.07	10	0.004360708530502494
243	0.01	20	0.0009763222336175471
244	0.14	10	0.00715074974642807
245	0.04	20	0.0007638898325631333
246	0.07	20	0.004123052188837198
247	0.2	20	0.0038723493091376154
248	0.1	20	0.0031816545443468375
249	0.1	10	0.004079107506816601
250	0.01	10	0.0015428012377949815
251	0.04	10	0.0018196513215859092
252	0.12	20	0.0012869017413887837
253	0.02	20	0.00033122614263537964
254	0.14	20	0.0021314668317002627
255	0.05	20	0.001830114712159471
256	0.03	20	-0.0011727165920563457
257	0.18	10	0.003009961420796306
258	0.09	20	0.0012510825260226982
259	0.07	10	0.0014443880102905128
260	0.06	10	0.0002663813575924136
261	0.05	10	0.00018907782150454772
262	0.01	10	8.431074035120112e-05
263	0.06	10	0.0016707163675135361
264	0.14	10	0.002941957122063736
265	0.36	10	-0.002238327659577488
266	0.06	20	0.0004944380120452188
267	0.07	20	0.0007076214746650003
268	0.04	10	-0.0020160336655924496
269	0.03	20	0.000833897647332861
270	0.1	10	0.0008492099633254854
271	0.05	10	0.0009602372835119388
272	0.07	10	0.002412685590139421
273	0.18	20	0.0017794027731594352
274	0.05	20	0.0005604454290225672
275	0.07	10	0.001516061074349033
276	0.28	20	0.0014669454741881652
277	0.12	10	0.0010814718026445208
278	0.01	20	0.0008385786304317133
279	0.02	10	0.00021614693847310518
280	0.02	20	0.00025740910722202304
281	0.2	20	0.0010680552067390964
282	0.04	20	-0.00021850866491932366
283	0.03	10	0.00026667827510263795
284	0.12	20	-0.0001752842737146581
