# Supplementary material for: Graded recruitment of pupil-linked neuromodulation by parametric stimulation of the vagus nerve
Source: Nat Commun. 2021 Mar 9;12:1539. doi: 10.1038/s41467-021-21730-2 (PMC7943774; doi:10.1038/s41467-021-21730-2)
Supplement: Supplementary file 4 — Source Data [file 41467_2021_21730_MOESM4_ESM.zip › source_data/figure_S7G.csv]

	charge	rate	walk_c
0	0.03	20	0.34841954022803634
1	0.02	5	-0.0763888888888889
2	0.28	5	0.9236111111111112
3	0.72	10	-0.0763888888888889
4	0.06	20	-0.0763888888888889
5	0.4	20	-0.0763888888888889
6	0.12	20	-0.0763888888888889
7	0.04	20	0.34841954022803634
8	0.28	20	-0.0763888888888889
9	0.24	10	-0.0763888888888889
10	0.56	20	0.9236111111111112
11	0.04	10	-0.0763888888888889
12	0.28	10	-0.0763888888888889
13	0.72	5	-0.0763888888888889
14	0.05	20	-0.0763888888888889
15	0.07	5	-0.0763888888888889
16	0.2	20	-0.0763888888888889
17	0.05	5	-0.0763888888888889
18	0.14	5	-0.0763888888888889
19	0.24	20	-0.0763888888888889
20	0.09	20	-0.0763888888888889
21	0.1	10	0.34841954022803634
22	0.08	10	0.9236111111111112
23	0.01	10	0.9236111111111112
24	0.56	5	-0.0763888888888889
25	0.08	20	-0.0763888888888889
26	0.14	10	-0.0763888888888889
27	0.04	5	-0.0763888888888889
28	0.02	10	-0.0763888888888889
29	0.06	5	-0.0763888888888889
30	0.07	20	-0.0763888888888889
31	0.18	10	-0.0763888888888889
32	0.01	5	-0.0763888888888889
33	0.09	10	-0.0763888888888889
34	0.36	10	-0.0763888888888889
35	0.36	5	-0.0763888888888889
36	0.06	10	-0.0763888888888889
37	0.56	10	-0.0763888888888889
38	0.14	20	-0.0763888888888889
39	0.72	20	0.9236111111111112
40	0.2	5	-0.0763888888888889
41	0.36	20	-0.0763888888888889
42	0.02	20	0.9236111111111112
43	0.18	5	0.9236111111111112
44	0.4	10	0.34841954022803634
45	0.03	5	-0.0763888888888889
46	0.2	10	-0.0763888888888889
47	0.03	10	-0.0763888888888889
48	0.08	5	-0.0763888888888889
49	0.18	20	-0.0763888888888889
50	0.1	20	-0.0763888888888889
51	0.1	5	-0.0763888888888889
52	0.07	10	-0.0763888888888889
53	0.01	20	-0.0763888888888889
54	0.12	10	-0.0763888888888889
55	0.12	5	-0.0763888888888889
56	0.09	5	-0.0763888888888889
57	0.4	5	-0.0763888888888889
58	0.05	10	-0.0763888888888889
59	0.24	5	-0.0763888888888889
60	0.07	5	0.9236111111111112
61	0.14	10	0.34841954022803634
62	0.02	5	0.34841954022803634
63	0.09	10	-0.0763888888888889
64	0.56	10	0.34841954022803634
65	0.4	10	-0.0763888888888889
66	0.4	20	-0.0763888888888889
67	0.12	10	-0.0763888888888889
68	0.02	10	-0.0763888888888889
69	0.72	5	-0.0763888888888889
70	0.72	10	0.9236111111111112
71	0.24	5	-0.0763888888888889
72	0.1	10	-0.6515804597719637
73	0.24	20	-0.0763888888888889
74	0.18	10	-0.0763888888888889
75	0.02	20	-0.0763888888888889
76	0.04	5	-0.0763888888888889
77	0.18	20	-0.0763888888888889
78	0.18	5	-0.0763888888888889
79	0.01	20	-0.0763888888888889
80	0.07	10	-0.0763888888888889
81	0.07	20	-0.0763888888888889
82	0.01	10	-0.0763888888888889
83	0.08	20	-0.0763888888888889
84	0.2	10	-0.0763888888888889
85	0.56	20	-0.0763888888888889
86	0.08	5	-0.0763888888888889
87	0.08	10	-0.0763888888888889
88	0.28	5	0.34841954022803634
89	0.24	10	-0.6515804597719637
90	0.2	20	0.34841954022803634
91	0.03	5	-0.0763888888888889
92	0.03	10	-0.0763888888888889
93	0.2	5	-0.0763888888888889
94	0.04	20	-0.0763888888888889
95	0.01	5	-0.0763888888888889
96	0.12	5	-0.0763888888888889
97	0.03	20	-0.0763888888888889
98	0.05	10	-0.0763888888888889
99	0.06	20	-0.0763888888888889
100	0.36	20	-0.0763888888888889
101	0.14	5	-0.0763888888888889
102	0.4	5	-0.0763888888888889
103	0.09	20	-0.0763888888888889
104	0.28	20	-0.6515804597719637
105	0.05	5	-0.0763888888888889
106	0.06	5	-0.0763888888888889
107	0.12	20	-0.0763888888888889
108	0.06	10	-0.0763888888888889
109	0.1	20	-0.0763888888888889
110	0.14	20	-0.0763888888888889
111	0.56	5	-0.0763888888888889
112	0.1	5	-0.0763888888888889
113	0.72	20	-0.0763888888888889
114	0.36	10	-0.0763888888888889
115	0.36	5	-0.0763888888888889
116	0.28	10	0.34841954022803634
117	0.04	10	-0.0763888888888889
118	0.05	20	-0.0763888888888889
119	0.09	5	-0.0763888888888889
120	0.08	10	-0.0763888888888889
121	0.72	20	0.34841954022803634
122	0.4	20	-0.0763888888888889
123	0.4	10	-0.0763888888888889
124	0.56	20	-0.0763888888888889
125	0.36	10	-0.0763888888888889
126	0.18	20	-0.0763888888888889
127	0.1	20	-0.0763888888888889
128	0.05	10	-0.0763888888888889
129	0.09	20	-0.0763888888888889
130	0.14	10	-0.0763888888888889
131	0.05	5	-0.0763888888888889
132	0.72	10	-0.0763888888888889
133	0.03	20	-0.0763888888888889
134	0.02	5	-0.0763888888888889
135	0.02	20	-0.0763888888888889
136	0.07	10	-0.0763888888888889
137	0.2	10	-0.0763888888888889
138	0.36	20	-0.6515804597719637
139	0.06	10	0.34841954022803634
140	0.36	5	-0.0763888888888889
141	0.14	20	-0.0763888888888889
142	0.24	20	-0.0763888888888889
143	0.14	5	-0.0763888888888889
144	0.18	10	-0.0763888888888889
145	0.28	10	-0.0763888888888889
146	0.18	5	-0.0763888888888889
147	0.02	10	-0.6515804597719637
148	0.07	20	-0.0763888888888889
149	0.01	20	-0.0763888888888889
150	0.1	10	-0.0763888888888889
151	0.08	20	0.9236111111111112
152	0.04	5	-0.0763888888888889
153	0.12	5	-0.0763888888888889
154	0.2	20	-0.0763888888888889
155	0.12	10	-0.0763888888888889
156	0.28	20	-0.0763888888888889
157	0.56	5	-0.0763888888888889
158	0.72	5	-0.0763888888888889
159	0.06	20	-0.0763888888888889
160	0.2	5	-0.0763888888888889
161	0.01	5	-0.0763888888888889
162	0.05	20	-0.0763888888888889
163	0.06	5	-0.0763888888888889
164	0.07	5	-0.0763888888888889
165	0.04	20	-0.0763888888888889
166	0.03	10	-0.0763888888888889
167	0.12	20	-0.0763888888888889
168	0.01	10	-0.0763888888888889
169	0.09	10	-0.0763888888888889
170	0.08	5	-0.0763888888888889
171	0.04	10	-0.0763888888888889
172	0.4	5	0.9236111111111112
173	0.56	10	-0.0763888888888889
174	0.1	5	0.34841954022803634
175	0.28	5	0.34841954022803634
176	0.24	10	-0.0763888888888889
177	0.09	5	-0.0763888888888889
178	0.24	5	-0.0763888888888889
179	0.06	5	-0.0763888888888889
180	0.72	10	-0.0763888888888889
181	0.05	20	-0.6515804597719637
182	0.01	20	-0.0763888888888889
183	0.01	10	-0.0763888888888889
184	0.36	5	-0.0763888888888889
185	0.24	5	-0.0763888888888889
186	0.08	20	-0.0763888888888889
187	0.2	20	-0.0763888888888889
188	0.12	10	-0.0763888888888889
189	0.01	5	-0.0763888888888889
190	0.12	5	-0.0763888888888889
191	0.4	5	-0.0763888888888889
192	0.02	10	-0.0763888888888889
193	0.4	20	-0.0763888888888889
194	0.1	20	-0.0763888888888889
195	0.56	10	0.9236111111111112
196	0.06	10	-0.0763888888888889
197	0.04	5	-0.0763888888888889
198	0.2	10	-0.0763888888888889
199	0.09	5	-0.0763888888888889
200	0.72	20	0.9236111111111112
201	0.08	5	-0.0763888888888889
202	0.28	5	-0.0763888888888889
203	0.1	5	-0.0763888888888889
204	0.56	20	0.9236111111111112
205	0.28	20	-0.0763888888888889
206	0.18	10	0.9236111111111112
207	0.12	20	-0.0763888888888889
208	0.03	20	-0.0763888888888889
209	0.03	5	-0.0763888888888889
210	0.72	5	-0.0763888888888889
211	0.36	20	-0.0763888888888889
212	0.08	10	-0.0763888888888889
213	0.4	10	0.9236111111111112
214	0.36	10	-0.0763888888888889
215	0.07	5	-0.0763888888888889
216	0.14	10	-0.0763888888888889
217	0.56	5	-0.0763888888888889
218	0.04	10	-0.0763888888888889
219	0.1	10	-0.0763888888888889
220	0.2	5	-0.0763888888888889
221	0.05	10	0.34841954022803634
222	0.04	20	-0.0763888888888889
223	0.18	20	-0.0763888888888889
224	0.06	20	-0.0763888888888889
225	0.03	10	-0.0763888888888889
226	0.24	10	-0.0763888888888889
227	0.09	10	-0.0763888888888889
228	0.28	10	-0.0763888888888889
229	0.07	10	-0.0763888888888889
230	0.05	5	-0.0763888888888889
231	0.07	20	-0.0763888888888889
232	0.14	5	-0.0763888888888889
233	0.14	20	-0.0763888888888889
234	0.02	5	0.34841954022803634
235	0.09	20	-0.0763888888888889
236	0.02	20	-0.0763888888888889
237	0.18	5	-0.0763888888888889
238	0.08	20	0.34841954022803634
239	0.07	5	-0.0763888888888889
240	0.2	10	-0.0763888888888889
241	0.09	20	-0.0763888888888889
242	0.36	5	-0.0763888888888889
243	0.02	20	-0.0763888888888889
244	0.05	20	-0.0763888888888889
245	0.03	20	-0.0763888888888889
246	0.05	5	-0.0763888888888889
247	0.56	5	-0.0763888888888889
248	0.56	20	0.34841954022803634
249	0.2	5	-0.0763888888888889
250	0.02	10	-0.0763888888888889
251	0.18	10	-0.0763888888888889
252	0.18	20	-0.0763888888888889
253	0.36	20	-0.0763888888888889
254	0.12	20	-0.0763888888888889
255	0.14	10	-0.0763888888888889
256	0.14	5	-0.0763888888888889
257	0.28	10	-0.0763888888888889
258	0.4	10	-0.6515804597719637
259	0.72	10	-0.0763888888888889
260	0.2	20	-0.0763888888888889
261	0.24	10	-0.0763888888888889
262	0.56	10	-0.0763888888888889
263	0.01	5	-0.0763888888888889
264	0.03	5	-0.0763888888888889
265	0.02	5	-0.0763888888888889
266	0.12	5	-0.0763888888888889
267	0.72	5	-0.0763888888888889
268	0.4	20	0.9236111111111112
269	0.09	5	-0.0763888888888889
270	0.1	10	0.9236111111111112
271	0.28	5	-0.0763888888888889
272	0.07	10	-0.0763888888888889
273	0.06	5	-0.0763888888888889
274	0.09	10	-0.0763888888888889
275	0.03	10	-0.0763888888888889
276	0.08	5	-0.0763888888888889
277	0.4	5	-0.0763888888888889
278	0.06	10	-0.0763888888888889
279	0.05	10	-0.0763888888888889
280	0.06	20	-0.0763888888888889
281	0.18	5	-0.0763888888888889
282	0.1	20	-0.0763888888888889
283	0.28	20	0.9236111111111112
284	0.72	20	-0.0763888888888889
285	0.01	10	-0.0763888888888889
286	0.07	20	-0.0763888888888889
287	0.14	20	-0.0763888888888889
288	0.04	5	-0.0763888888888889
289	0.12	10	-0.0763888888888889
290	0.04	20	-0.0763888888888889
291	0.08	10	-0.0763888888888889
292	0.01	20	-0.0763888888888889
293	0.1	5	-0.0763888888888889
294	0.04	10	-0.0763888888888889
295	0.24	5	0.9236111111111112
296	0.36	10	-0.0763888888888889
297	0.72	5	0.9236111111111112
298	0.04	20	-0.0763888888888889
299	0.03	20	-0.0763888888888889
300	0.2	10	-0.0763888888888889
301	0.4	10	-0.0763888888888889
302	0.18	10	-0.0763888888888889
303	0.4	20	-0.0763888888888889
304	0.28	10	-0.0763888888888889
305	0.56	10	-0.6515804597719637
306	0.28	5	0.9236111111111112
307	0.07	5	-0.0763888888888889
308	0.04	10	-0.0763888888888889
309	0.12	10	-0.0763888888888889
310	0.4	5	0.34841954022803634
311	0.12	20	-0.6515804597719637
312	0.24	5	0.34841954022803634
313	0.05	5	-0.0763888888888889
314	0.09	5	-0.0763888888888889
315	0.2	20	-0.0763888888888889
316	0.1	5	-0.6515804597719637
317	0.36	10	-0.0763888888888889
318	0.08	20	-0.0763888888888889
319	0.28	20	-0.0763888888888889
320	0.02	20	0.34841954022803634
321	0.36	5	-0.0763888888888889
322	0.06	20	0.34841954022803634
323	0.03	5	-0.6515804597719637
324	0.08	10	-0.0763888888888889
325	0.56	20	0.34841954022803634
326	0.12	5	-0.0763888888888889
327	0.03	10	-0.0763888888888889
328	0.06	5	-0.0763888888888889
329	0.05	20	-0.0763888888888889
330	0.07	10	-0.6515804597719637
331	0.01	5	0.34841954022803634
332	0.18	20	-0.0763888888888889
333	0.2	5	-0.0763888888888889
334	0.05	10	-0.6515804597719637
335	0.01	20	-0.0763888888888889
336	0.07	20	-0.0763888888888889
337	0.14	20	-0.0763888888888889
338	0.08	5	-0.0763888888888889
339	0.02	10	-0.6515804597719637
340	0.36	20	0.34841954022803634
341	0.14	10	-0.0763888888888889
342	0.01	10	-0.6515804597719637
343	0.02	5	0.9236111111111112
344	0.18	5	-0.0763888888888889
345	0.14	5	-0.0763888888888889
346	0.1	20	-0.0763888888888889
347	0.24	20	-0.0763888888888889
348	0.72	10	-0.0763888888888889
349	0.72	20	-0.0763888888888889
350	0.1	10	-0.0763888888888889
351	0.24	10	0.34841954022803634
352	0.56	5	0.34841954022803634
353	0.06	10	0.34841954022803634
354	0.09	10	-0.0763888888888889
355	0.04	5	-0.0763888888888889
356	0.09	20	-0.6515804597719637
357	0.05	20	0.34841954022803634
358	0.02	20	-0.6515804597719637
359	0.07	5	-0.0763888888888889
360	0.2	20	-0.6515804597719637
361	0.2	10	-0.6515804597719637
362	0.36	10	0.34841954022803634
363	0.14	5	0.34841954022803634
364	0.02	10	0.34841954022803634
365	0.12	20	-0.0763888888888889
366	0.28	10	0.9236111111111112
367	0.04	20	0.9236111111111112
368	0.06	10	-0.0763888888888889
369	0.05	10	0.34841954022803634
370	0.24	10	0.34841954022803634
371	0.01	20	-0.6515804597719637
372	0.08	10	0.34841954022803634
373	0.06	20	-0.0763888888888889
374	0.36	5	-0.0763888888888889
375	0.18	10	0.9236111111111112
376	0.24	20	-0.0763888888888889
377	0.18	20	-0.0763888888888889
378	0.03	10	0.9236111111111112
379	0.56	20	-0.0763888888888889
380	0.06	5	-0.0763888888888889
381	0.18	5	-0.0763888888888889
382	0.12	10	-0.0763888888888889
383	0.12	5	-0.0763888888888889
384	0.1	20	-0.0763888888888889
385	0.01	10	-0.0763888888888889
386	0.72	5	-0.0763888888888889
387	0.24	5	-0.0763888888888889
388	0.14	20	0.34841954022803634
389	0.01	5	-0.0763888888888889
390	0.4	10	0.9236111111111112
391	0.05	5	-0.0763888888888889
392	0.1	10	-0.0763888888888889
393	0.02	5	-0.0763888888888889
394	0.03	20	-0.0763888888888889
395	0.1	5	-0.0763888888888889
396	0.56	5	0.34841954022803634
397	0.03	5	-0.0763888888888889
398	0.08	5	-0.6515804597719637
399	0.04	5	-0.0763888888888889
400	0.36	20	-0.0763888888888889
401	0.4	5	-0.0763888888888889
402	0.72	10	-0.0763888888888889
403	0.08	20	-0.0763888888888889
404	0.09	5	-0.0763888888888889
405	0.07	10	-0.0763888888888889
406	0.09	20	-0.0763888888888889
407	0.4	20	-0.0763888888888889
408	0.04	10	-0.0763888888888889
409	0.09	10	-0.0763888888888889
410	0.28	20	-0.0763888888888889
411	0.07	20	-0.0763888888888889
412	0.72	20	-0.0763888888888889
413	0.14	10	-0.6515804597719637
414	0.28	5	-0.0763888888888889
415	0.2	5	-0.0763888888888889
416	0.56	10	-0.0763888888888889
417	0.4	10	-0.0763888888888889
418	0.03	10	0.34841954022803634
419	0.08	20	-0.0763888888888889
420	0.12	20	-0.0763888888888889
421	0.18	20	-0.0763888888888889
422	0.03	20	0.34841954022803634
423	0.1	5	-0.0763888888888889
424	0.72	10	-0.0763888888888889
425	0.56	10	-0.0763888888888889
426	0.14	5	-0.0763888888888889
427	0.56	5	-0.0763888888888889
428	0.18	10	-0.0763888888888889
429	0.24	20	-0.0763888888888889
430	0.07	5	-0.0763888888888889
431	0.02	5	-0.0763888888888889
432	0.12	5	-0.0763888888888889
433	0.02	10	-0.0763888888888889
434	0.2	20	-0.0763888888888889
435	0.12	10	-0.0763888888888889
436	0.28	10	-0.0763888888888889
437	0.24	10	-0.0763888888888889
438	0.36	20	-0.0763888888888889
439	0.18	5	-0.0763888888888889
440	0.05	20	-0.0763888888888889
441	0.09	10	0.9236111111111112
442	0.01	10	-0.0763888888888889
443	0.09	5	-0.0763888888888889
444	0.08	5	-0.0763888888888889
445	0.56	20	-0.0763888888888889
446	0.01	5	0.9236111111111112
447	0.2	10	-0.0763888888888889
448	0.14	10	0.9236111111111112
449	0.06	20	-0.0763888888888889
450	0.01	20	-0.0763888888888889
451	0.03	5	-0.0763888888888889
452	0.04	10	-0.0763888888888889
453	0.4	5	-0.0763888888888889
454	0.4	20	-0.0763888888888889
455	0.28	5	-0.0763888888888889
456	0.09	20	-0.0763888888888889
457	0.07	20	-0.0763888888888889
458	0.05	10	-0.0763888888888889
459	0.2	5	-0.0763888888888889
460	0.24	5	-0.0763888888888889
461	0.02	20	-0.0763888888888889
462	0.06	5	-0.0763888888888889
463	0.08	10	-0.0763888888888889
464	0.72	5	-0.0763888888888889
465	0.36	5	-0.0763888888888889
466	0.04	5	-0.0763888888888889
467	0.07	10	-0.0763888888888889
468	0.05	5	-0.0763888888888889
469	0.06	10	-0.0763888888888889
470	0.36	10	0.9236111111111112
471	0.04	20	-0.0763888888888889
472	0.14	20	-0.0763888888888889
473	0.28	20	-0.0763888888888889
474	0.1	10	-0.0763888888888889
475	0.72	20	-0.6515804597719637
476	0.09	5	-0.0763888888888889
477	0.72	5	-0.0763888888888889
478	0.28	10	-0.0763888888888889
479	0.01	5	0.9236111111111112
480	0.08	20	0.34841954022803634
481	0.04	5	-0.0763888888888889
482	0.2	20	-0.0763888888888889
483	0.02	20	-0.0763888888888889
484	0.24	20	-0.0763888888888889
485	0.08	10	-0.0763888888888889
486	0.18	20	-0.6515804597719637
487	0.18	5	-0.0763888888888889
488	0.72	10	-0.0763888888888889
489	0.09	10	-0.6515804597719637
490	0.56	10	-0.0763888888888889
491	0.4	5	-0.0763888888888889
492	0.01	10	-0.0763888888888889
493	0.03	10	-0.0763888888888889
494	0.24	5	-0.0763888888888889
495	0.1	20	0.34841954022803634
496	0.12	5	-0.0763888888888889
497	0.03	5	-0.0763888888888889
498	0.12	10	-0.0763888888888889
499	0.05	10	-0.6515804597719637
500	0.14	5	-0.0763888888888889
501	0.56	5	0.9236111111111112
502	0.02	5	-0.0763888888888889
503	0.36	10	-0.0763888888888889
504	0.03	20	0.34841954022803634
505	0.14	20	-0.0763888888888889
506	0.1	10	-0.0763888888888889
507	0.56	20	-0.0763888888888889
508	0.72	20	-0.0763888888888889
509	0.06	5	-0.0763888888888889
510	0.28	5	-0.0763888888888889
511	0.06	20	-0.0763888888888889
512	0.07	10	-0.0763888888888889
513	0.01	20	-0.0763888888888889
514	0.07	5	-0.0763888888888889
515	0.4	20	-0.0763888888888889
516	0.2	10	-0.0763888888888889
517	0.14	10	0.34841954022803634
518	0.12	20	-0.0763888888888889
519	0.36	20	-0.0763888888888889
520	0.07	20	-0.0763888888888889
521	0.2	5	-0.0763888888888889
522	0.05	5	0.34841954022803634
523	0.08	5	-0.0763888888888889
524	0.06	10	-0.0763888888888889
525	0.18	10	-0.0763888888888889
526	0.1	5	-0.0763888888888889
527	0.36	5	-0.0763888888888889
528	0.02	10	-0.0763888888888889
529	0.04	10	-0.0763888888888889
530	0.09	20	-0.0763888888888889
531	0.4	10	0.9236111111111112
532	0.04	20	-0.0763888888888889
533	0.24	10	-0.0763888888888889
534	0.28	20	-0.0763888888888889
535	0.56	5	0.34841954022803634
536	0.1	5	-0.0763888888888889
537	0.18	20	-0.6515804597719637
538	0.08	10	-0.0763888888888889
539	0.01	20	-0.0763888888888889
540	0.2	5	-0.0763888888888889
541	0.03	5	-0.0763888888888889
542	0.02	20	-0.0763888888888889
543	0.09	5	-0.0763888888888889
544	0.06	5	-0.0763888888888889
545	0.1	10	-0.0763888888888889
546	0.36	5	0.34841954022803634
547	0.24	20	0.34841954022803634
548	0.4	5	-0.0763888888888889
549	0.28	5	-0.0763888888888889
550	0.04	5	-0.0763888888888889
551	0.08	5	-0.0763888888888889
552	0.2	10	0.9236111111111112
553	0.1	20	0.34841954022803634
554	0.28	20	-0.0763888888888889
555	0.56	10	0.34841954022803634
556	0.12	5	0.34841954022803634
557	0.72	20	0.34841954022803634
558	0.12	20	0.34841954022803634
559	0.4	20	0.34841954022803634
560	0.02	5	0.34841954022803634
561	0.24	10	0.34841954022803634
562	0.01	10	-0.0763888888888889
563	0.02	10	0.34841954022803634
564	0.14	10	0.34841954022803634
565	0.08	20	0.34841954022803634
566	0.14	20	0.9236111111111112
567	0.18	5	0.34841954022803634
568	0.09	20	0.34841954022803634
569	0.05	20	0.34841954022803634
570	0.03	20	0.34841954022803634
571	0.18	10	-0.6515804597719637
572	0.07	20	0.34841954022803634
573	0.03	10	0.34841954022803634
574	0.4	10	-0.6515804597719637
575	0.14	5	0.9236111111111112
576	0.56	20	0.34841954022803634
577	0.36	10	0.34841954022803634
578	0.06	20	0.34841954022803634
579	0.04	20	0.34841954022803634
580	0.05	5	0.34841954022803634
581	0.01	5	0.34841954022803634
582	0.05	10	0.34841954022803634
583	0.72	5	0.34841954022803634
584	0.04	10	0.9236111111111112
585	0.07	10	0.34841954022803634
586	0.28	10	0.34841954022803634
587	0.2	20	0.34841954022803634
588	0.06	10	-0.0763888888888889
589	0.09	10	0.34841954022803634
590	0.72	10	0.9236111111111112
591	0.36	20	0.9236111111111112
592	0.12	10	0.34841954022803634
593	0.24	5	0.34841954022803634
594	0.07	5	-0.0763888888888889
595	0.28	5	-0.0763888888888889
596	0.06	10	-0.6515804597719637
597	0.24	10	0.9236111111111112
598	0.14	10	-0.0763888888888889
599	0.2	5	-0.0763888888888889
600	0.08	5	0.9236111111111112
601	0.03	10	-0.6515804597719637
602	0.56	5	0.34841954022803634
603	0.18	10	0.34841954022803634
604	0.12	10	0.9236111111111112
605	0.05	20	0.34841954022803634
606	0.02	5	-0.0763888888888889
607	0.28	10	0.9236111111111112
608	0.36	5	-0.0763888888888889
609	0.36	20	0.9236111111111112
610	0.04	5	-0.0763888888888889
611	0.06	20	-0.0763888888888889
612	0.4	20	-0.6515804597719637
613	0.01	10	-0.0763888888888889
614	0.08	20	-0.0763888888888889
615	0.1	20	-0.0763888888888889
616	0.07	20	0.34841954022803634
617	0.4	10	0.34841954022803634
618	0.28	20	-0.0763888888888889
619	0.09	10	-0.0763888888888889
620	0.02	10	0.34841954022803634
621	0.01	5	-0.0763888888888889
622	0.09	5	-0.0763888888888889
623	0.12	20	-0.0763888888888889
624	0.24	20	-0.0763888888888889
625	0.05	10	-0.0763888888888889
626	0.05	5	-0.0763888888888889
627	0.18	5	-0.0763888888888889
628	0.07	10	-0.0763888888888889
629	0.14	5	-0.0763888888888889
630	0.2	10	-0.0763888888888889
631	0.06	5	-0.0763888888888889
632	0.2	20	0.9236111111111112
633	0.36	10	-0.0763888888888889
634	0.04	10	-0.6515804597719637
635	0.03	20	-0.0763888888888889
636	0.72	5	-0.0763888888888889
637	0.02	20	-0.0763888888888889
638	0.56	10	0.34841954022803634
639	0.09	20	0.9236111111111112
640	0.1	10	-0.0763888888888889
641	0.12	5	-0.0763888888888889
642	0.14	20	-0.0763888888888889
643	0.01	20	-0.0763888888888889
644	0.18	20	-0.0763888888888889
645	0.07	5	-0.0763888888888889
646	0.03	5	-0.0763888888888889
647	0.4	5	-0.0763888888888889
648	0.72	20	-0.0763888888888889
649	0.72	10	-0.0763888888888889
650	0.04	20	-0.0763888888888889
651	0.24	5	-0.0763888888888889
652	0.08	10	-0.0763888888888889
653	0.1	5	-0.0763888888888889
654	0.09	10	-0.0763888888888889
655	0.18	5	-0.0763888888888889
656	0.56	20	-0.0763888888888889
657	0.56	10	-0.0763888888888889
658	0.03	10	0.9236111111111112
659	0.2	20	-0.0763888888888889
660	0.02	10	-0.6515804597719637
661	0.06	10	-0.0763888888888889
662	0.08	10	-0.0763888888888889
663	0.07	20	-0.0763888888888889
664	0.05	5	-0.0763888888888889
665	0.4	20	0.34841954022803634
666	0.07	5	-0.0763888888888889
667	0.05	20	-0.0763888888888889
668	0.28	20	-0.0763888888888889
669	0.18	20	-0.0763888888888889
670	0.02	5	-0.0763888888888889
671	0.72	5	-0.0763888888888889
672	0.03	20	-0.0763888888888889
673	0.01	10	-0.0763888888888889
674	0.4	5	-0.0763888888888889
675	0.14	20	-0.0763888888888889
676	0.07	10	-0.0763888888888889
677	0.09	5	0.34841954022803634
678	0.72	10	-0.0763888888888889
679	0.04	10	-0.0763888888888889
680	0.04	20	-0.6515804597719637
681	0.56	5	0.34841954022803634
682	0.1	20	-0.0763888888888889
683	0.09	20	-0.0763888888888889
684	0.04	5	-0.0763888888888889
685	0.06	20	-0.0763888888888889
686	0.1	10	0.34841954022803634
687	0.14	10	-0.0763888888888889
688	0.18	10	0.34841954022803634
689	0.08	20	-0.0763888888888889
690	0.03	5	-0.0763888888888889
691	0.4	10	-0.0763888888888889
692	0.01	20	-0.0763888888888889
693	0.72	20	0.9236111111111112
694	0.28	5	-0.0763888888888889
695	0.36	20	-0.0763888888888889
696	0.36	5	-0.0763888888888889
697	0.08	5	-0.0763888888888889
698	0.12	10	-0.0763888888888889
699	0.24	20	-0.0763888888888889
700	0.02	20	-0.0763888888888889
701	0.2	10	0.9236111111111112
702	0.28	10	-0.0763888888888889
703	0.1	5	-0.0763888888888889
704	0.36	10	-0.0763888888888889
705	0.24	10	-0.0763888888888889
706	0.2	5	-0.0763888888888889
707	0.12	5	-0.0763888888888889
708	0.14	5	-0.0763888888888889
709	0.12	10	-0.0763888888888889
710	0.14	10	-0.0763888888888889
711	0.05	10	-0.0763888888888889
712	0.08	5	-0.0763888888888889
713	0.1	5	-0.0763888888888889
714	0.4	5	-0.6515804597719637
715	0.09	10	-0.0763888888888889
716	0.06	5	-0.0763888888888889
717	0.05	20	-0.0763888888888889
718	0.24	20	-0.0763888888888889
719	0.03	5	-0.0763888888888889
720	0.02	10	-0.6515804597719637
721	0.72	10	-0.0763888888888889
722	0.05	5	-0.6515804597719637
723	0.36	20	-0.0763888888888889
724	0.28	20	-0.0763888888888889
725	0.2	5	-0.0763888888888889
726	0.06	10	0.9236111111111112
727	0.28	10	-0.0763888888888889
728	0.01	5	-0.0763888888888889
729	0.09	5	-0.0763888888888889
730	0.1	10	-0.0763888888888889
731	0.08	10	-0.0763888888888889
732	0.14	20	-0.6515804597719637
733	0.12	20	-0.0763888888888889
734	0.18	10	-0.0763888888888889
735	0.06	20	-0.0763888888888889
736	0.04	5	-0.0763888888888889
737	0.03	10	-0.0763888888888889
738	0.14	5	-0.0763888888888889
739	0.18	20	-0.0763888888888889
740	0.08	20	-0.0763888888888889
741	0.56	10	-0.0763888888888889
742	0.36	5	-0.0763888888888889
743	0.02	20	-0.0763888888888889
744	0.4	10	-0.0763888888888889
745	0.2	10	-0.0763888888888889
746	0.02	5	-0.0763888888888889
747	0.4	20	-0.0763888888888889
748	0.12	5	-0.0763888888888889
749	0.01	10	-0.0763888888888889
750	0.2	20	-0.0763888888888889
751	0.04	20	-0.0763888888888889
752	0.56	20	-0.0763888888888889
753	0.07	10	-0.0763888888888889
754	0.04	10	-0.0763888888888889
755	0.24	10	-0.0763888888888889
756	0.18	5	-0.0763888888888889
757	0.1	20	-0.0763888888888889
758	0.03	20	-0.0763888888888889
759	0.36	10	-0.0763888888888889
760	0.72	20	-0.0763888888888889
761	0.07	20	-0.0763888888888889
762	0.56	5	-0.0763888888888889
763	0.07	5	-0.0763888888888889
764	0.24	5	-0.0763888888888889
765	0.28	5	-0.0763888888888889
766	0.01	20	-0.0763888888888889
767	0.72	5	-0.0763888888888889
768	0.02	10	-0.0763888888888889
769	0.36	5	-0.0763888888888889
770	0.09	20	-0.0763888888888889
771	0.1	10	-0.0763888888888889
772	0.02	20	-0.0763888888888889
773	0.03	5	-0.0763888888888889
774	0.12	10	-0.0763888888888889
775	0.2	20	-0.0763888888888889
776	0.28	20	-0.0763888888888889
777	0.72	5	-0.0763888888888889
778	0.28	10	0.34841954022803634
779	0.04	10	-0.0763888888888889
780	0.14	10	0.9236111111111112
781	0.08	20	-0.0763888888888889
782	0.24	20	-0.0763888888888889
783	0.4	20	0.34841954022803634
784	0.01	10	-0.0763888888888889
785	0.56	10	0.34841954022803634
786	0.05	5	0.34841954022803634
787	0.4	10	0.9236111111111112
788	0.03	20	0.9236111111111112
789	0.1	5	0.34841954022803634
790	0.04	20	0.34841954022803634
791	0.18	5	-0.0763888888888889
792	0.56	5	-0.0763888888888889
793	0.09	10	-0.0763888888888889
794	0.18	10	-0.0763888888888889
795	0.01	5	-0.0763888888888889
796	0.07	20	-0.0763888888888889
797	0.56	20	-0.0763888888888889
798	0.03	10	-0.0763888888888889
799	0.4	5	-0.6515804597719637
800	0.72	20	0.9236111111111112
801	0.12	20	-0.0763888888888889
802	0.72	10	-0.0763888888888889
803	0.09	5	-0.0763888888888889
804	0.05	10	-0.0763888888888889
805	0.14	20	-0.0763888888888889
806	0.07	5	-0.0763888888888889
807	0.12	5	-0.0763888888888889
808	0.1	20	-0.0763888888888889
809	0.18	20	-0.0763888888888889
810	0.28	5	0.34841954022803634
811	0.14	5	-0.0763888888888889
812	0.02	5	0.34841954022803634
813	0.04	5	0.34841954022803634
814	0.08	10	-0.0763888888888889
815	0.36	10	-0.0763888888888889
816	0.07	10	-0.0763888888888889
817	0.01	20	-0.0763888888888889
818	0.36	20	-0.0763888888888889
819	0.2	10	-0.0763888888888889
820	0.06	10	-0.0763888888888889
821	0.2	5	0.9236111111111112
822	0.24	10	0.34841954022803634
823	0.24	5	0.34841954022803634
824	0.06	20	-0.0763888888888889
825	0.06	5	-0.0763888888888889
826	0.08	5	-0.0763888888888889
827	0.05	20	-0.0763888888888889
