# Supplementary material for: Graded recruitment of pupil-linked neuromodulation by parametric stimulation of the vagus nerve
Source: Nat Commun. 2021 Mar 9;12:1539. doi: 10.1038/s41467-021-21730-2 (PMC7943774; doi:10.1038/s41467-021-21730-2)
Supplement: Supplementary file 4 — Source Data [file 41467_2021_21730_MOESM4_ESM.zip › source_data/figure_S6A.csv]

	imagex	imagey
0	1.2961663192961796	0.8545909778055443
1	0.9380729111186061	0.3569949917584301
2	0.018673582915290865	0.0
3	0.0	0.09446635118043756
4	1.516953937264078	0.11313992952445584
5	0.13071507916032554	0.024165812954009658
6	1.1984046198338627	0.31415555842844145
7	0.6579691677454458	0.4525597454067246
8	1.5129263327416196	0.3606564423952444
9	1.654259706339038	0.11478760951306233
10	1.0863631143275485	0.08824183183362289
11	1.0731817679813658	0.4305908489987195
12	0.13840420187944436	0.0
13	0.04503628759982576	0.0
14	0.7626876890421863	0.35479807182849643
15	1.0698864288420316	0.5360416660152109
16	0.12302595697551134	0.1537824458928697
17	0.8864458790457106	0.8359174024892518
18	1.3093477055371046	1.1149227008876572
19	0.3844560736204048	0.11533683455322843
20	0.4360830901391003	1.3005601122559778
21	1.3697622128691807	1.642176767447555
22	0.10764771213094554	0.873264601862288
23	0.017575136693825266	0.7337619569672056
24	0.10105703610822973	0.05052851253296753
25	0.48587929959078713	1.1866878157711598
26	0.09226946639587202	0.7145391623099964
27	1.3113614981511676	0.1850880566702422
28	0.12082906477004882	0.2855958938598633
29	0.3004249927413416	0.17355449266167744
30	0.16696379865070737	0.7095962216654619
31	0.7073992443274691	1.027047045202369
32	0.7941764486263472	0.25923324961111405
33	1.1775341174042082	0.3086633364042912
34	0.20650785597434557	0.38225923781375926
35	0.2383627913506382	0.48551318465001136
36	0.8963319649140673	0.8847982275533486
37	0.1178998753606561	1.535261325627209
38	0.8847982670918879	1.33680871758328
39	0.1142383851853025	1.3664666542493968
40	0.21200008607243165	1.8034652438296739
41	0.2603317117429824	0.503088295697216
42	0.22078765412250834	1.3016585743284796
43	0.02855959688999743	0.11533683229727565
44	0.19332650345397656	0.5173680835154901
45	0.02855959712746603	0.4492643810363406
46	0.02746115126220354	0.42912625298794516
47	1.9889196100462956	1.6224047780274395
48	0.4679380129295516	0.5338447772530446
49	1.7794825713710483	1.7355447331985157
50	0.7041039137370083	0.5376893385829203
51	0.05162696380064305	1.6015343205387373
52	0.5173680866025834	1.8322079633455353
53	0.34820739574641346	0.8798552806752612
54	0.05052851787601334	0.03405181606452312
55	0.33392759730141475	1.3928295829262867
56	0.3899483453348813	0.49210382730837365
57	0.5711919426680562	1.2632129428039984
58	0.3075648920232081	1.4455549522225126
59	0.5541660289959128	1.7706949999370423
60	0.2218861005814427	1.443358060966925
61	0.07798966907884969	1.1259071668424454
62	0.26252860424528085	1.147875994325159
63	0.09501558281036013	0.0900725852920714
64	0.4503628774230699	1.2121351922888206
65	0.6228189064686992	1.303855440946689
66	0.0032953381300922513	1.681720870187083
67	0.2120000864286347	1.6553581398559283
68	0.2844975255281327	1.4356689594418879
69	0.14499487760532426	0.9523527195966576
70	0.3471089494655807	0.9457620433958402
71	0.0	0.4360830641362772
72	0.11204149624503468	0.545927663367108
73	0.2460519136541868	0.7623215444771891
74	0.16806224463470426	0.21529538602942955
75	0.20101562599499387	0.6403939149294242
76	1.2643113690187255	0.7952748769782927
77	0.5448292372711151	0.37127474175981323
78	0.3119586763153988	1.270169772474889
79	0.7194821578098008	1.9804982535867572
80	0.3877514525951143	1.312643061833553
81	0.19936795687058056	1.7278556742991111
82	0.10435237411958762	0.5854716471941819
83	0.20211407096974876	1.3115442939013597
84	0.1537824447055262	0.005492170493441861
85	0.0743281860275572	1.2086566890853332
86	0.9450297228606099	1.7014928443498345
87	0.21749231391456497	0.5038205119243182
88	1.2763942719930672	1.86516133722556
89	0.031854934723253736	0.3954405727614443
90	0.48880848941575017	0.006590676378918834
91	0.4163110449138391	0.07908811518158096
92	0.5338447771343102	0.33173070515531944
93	0.021968920748547255	0.0
94	0.16476690650461204	0.14279798587479914
95	0.21090164050400495	0.11643528083406121
96	0.07139899293739954	0.0
97	0.07908811500347945	0.0
98	0.33502604316667733	0.23836279141000544
99	0.0	0.05382385642167581
100	0.6414924897401931	0.10435237429768916
101	0.8985288631749818	1.2280626767185105
102	0.0	0.057119194373666526
103	0.0	0.0
104	0.7535339858664934	0.003295338308193769
105	0.15964082500849114	0.08018656122494505
106	0.0	0.19552339571880634
107	0.0	0.021968920748547283
108	0.3482073956276791	0.30207266198448923
109	1.0164287387731066	0.5492230215039385
110	0.043937841734563166	0.08677723730702802
111	0.3328291514955194	0.3932436836430751
112	0.0	0.06316064737470026
113	0.11533683467196276	0.4064250359853425
114	0.1043523630772929	0.0
115	0.002196891849259419	0.0
116	0.19332649199611174	0.15488089199560096
117	0.2735130549427047	0.2817514100635194
118	0.551126433558673	0.02320532209844739
119	0.5090668685882687	0.4583050720245243
120	0.8194379645039835	0.14213260331476807
121	0.034807980298046104	0.037708657671255974
122	0.23205321623509612	0.05076164838327335
123	1.7520017946858806	0.5177687211815578
124	0.134880913681243	0.04205964286013897
125	0.40899382311984356	0.3016692119765565
126	1.5402532642581073	0.8963056118839767
127	0.2920003165286851	0.07686763431921428
128	0.21464922941063502	0.06381463577072932
129	0.51486808560284	0.1754902522877393
130	0.44525211752648375	0.46265610915968625
131	0.19579490520564682	0.12327827376673423
132	0.28426519588407767	0.18564257684694344
133	0.7258914818920462	0.03770864852871078
134	0.0	0.16388758684534477
135	0.6599013501429463	0.050761642030985654
136	1.2951470426473009	0.4118944670099661
137	0.7019609949028349	0.45830511114749306
138	0.5119674187969876	0.1377815997220606
139	0.040609313672282266	0.1532518270006218
140	0.41334479964111903	0.07541730299413896
141	0.15083462213615006	0.150834606463216
142	0.059463637758536025	0.04786098098374936
143	0.6062390761546406	0.4510534113621807
144	0.8745506164799648	0.732417936819008
145	0.07686762315818507	0.0855696182326966
146	0.936914912732949	0.41914616447995856
147	0.341553343007289	0.0
148	0.5409740808000603	0.14503327451379167
149	1.5939156052125876	0.6961596750643149
150	0.0406093136129152	0.0
151	0.72516631599204	0.48731176424548917
152	0.0899206232502166	0.024655654788967148
153	0.799133281902488	0.4307487920460948
154	0.0	0.2625102064167836
155	0.0	0.0
156	0.493113094770101	0.4510534483479314
157	0.485861431198766	0.0
158	0.4510534480510955	0.703411325871707
159	0.9238618879441721	0.9702725307162539
160	0.0	0.0
161	0.4931131183388697	0.05656297249623021
162	0.5047157969607774	0.1261789387915715
163	0.22045061265329924	0.19144392346006
164	0.8397425726590404	0.7280670404434204
165	0.2813645202325161	0.1377816114767616
166	0.062364289722594446	0.07976830029392623
167	0.7309676161800249	0.4380004610198427
168	0.008701998399073485	0.029006654997745684
169	1.476438520914055	1.0398884626973672
170	1.8622270293563485	1.179120403599454
171	0.19869555420134644	0.14213258621702174
172	1.0268356572109392	0.435099755625326
173	0.4597554814768028	0.1711392364653932
174	1.382167070510378	0.8208882020289203
175	1.6120447289658733	1.4561338424682617
176	1.5953658946244365	0.29296716750855456
177	0.1602617553861967	0.2719373907226015
178	1.3589616753309373	0.32197386715041687
179	0.8382922603908288	0.6613516798057404
180	0.0	0.0
181	1.624372605783531	0.4104441350912193
182	1.5047201634759446	0.7527226357464771
183	1.0616435308261696	0.2813645300874672
184	1.5692599628313604	0.9398155446309018
185	1.712842880373457	0.7092126565744202
186	0.0	0.35823218898469245
187	0.0	0.0
188	0.0	0.0
189	0.09572197004143446	0.29586788097700745
190	0.06671530696975303	0.06671530696975303
191	0.10007295950475426	0.0
192	0.38143750799604614	0.33647719797385167
193	0.0	0.04786098098374936
194	1.5518559640147296	0.44815278284815685
195	0.06526497350745952	0.0
196	1.4720876383116521	0.4321991376192922
197	0.0	0.24655654753346842
198	0.8963055669430242	0.4307487919867276
199	1.4836902605941096	0.596086711641327
200	0.0	0.0
201	0.0	0.0
202	0.0	0.047860976946781354
203	0.1334306021848048	0.0855696252973906
204	0.0	0.07686762951047299
205	0.0	0.20449690063636144
206	0.03770864852871078	0.02175498946729404
207	0.0	0.06671530091430089
208	0.03915898115986372	0.15373525890221162
209	0.01885432426435539	0.047860976946781375
210	0.0	0.0
211	0.08556962535675779	0.0
212	0.06816563378292251	0.28281486509330733
213	0.0	0.27556320015652713
214	0.018854324323722565	0.0
215	0.00870199590565199	0.11312594522992925
216	0.06671530115176957	0.62654369665807
217	0.20014590339594152	0.1725895901125265
218	1.6345248919915392	1.1399614706457375
219	0.104423949561746	0.44815278314499263
220	0.3205235118410027	0.04786097670931255
221	0.3422785005365235	0.11022527996762332
222	0.21319889695758365	0.10442394920554299
223	0.12907959360525467	0.21609956049824142
224	0.0	0.0
225	0.1783908990274865	0.0
226	0.0855696182326966	0.0
227	0.0	0.0
228	1.182021132503373	0.1812915934984427
229	0.3669341598373961	0.1619538106766356
230	0.15228492615232436	0.16823858545120973
231	1.0964514843496194	0.31907318645264515
232	0.0	0.0
233	0.0	0.5337224081455474
234	0.24220555011494702	0.030456984957375866
235	0.0	0.0
236	0.43219912408357597	0.0
237	0.0	0.0
238	0.029006652623058682	0.09572195353735968
239	0.0	0.0507616419122513
240	0.0	0.0
241	0.12182794107621409	0.0
242	0.18129157901285178	0.0
243	0.0	0.0
244	0.2581592086420591	0.005801330583978934
245	0.018854324264355404	0.0
246	0.3843381469586931	0.06671530091430086
247	0.6359708586418296	0.6055138735657194
248	0.04931130928109839	0.0
249	0.11312594499246054	0.09475506533427067
250	0.0	0.0
251	0.07686762956984017	0.12327827329179675
252	1.2748423827834339	0.4409011197517593
253	0.0	0.0
254	0.23060290509486103	0.21174856397022762
255	0.0	0.32487450937825846
256	0.0	0.08701995763170767
257	0.3654837931294841	0.0
258	0.0	0.0
259	0.3132718226824145	0.435099789405249
260	0.03456625900420507	0.10297361651502279
261	0.1856426233314421	0.07396696395133118
262	0.0	0.0
263	0.03770864852871078	0.0
264	0.152284926389793	0.16243725457039482
265	1.7897104644086732	1.2878953764638101
266	0.0	0.0
267	0.06816563372355533	0.06816563378292251
268	0.0	0.0
269	0.520669414465171	0.0
270	0.13488093457848904	0.3045698525421172
271	0.03770864852871078	0.12327827352926546
272	0.17694058082255715	0.12762927154145864
273	0.7802789603096556	0.6018880496462028
274	0.3060201844608641	0.0
275	0.0	0.0
276	1.9434457340563438	0.8992062312554554
277	0.07686762933237146	0.0
278	0.12327827376673417	0.10587428195543014
279	0.07686762933237146	0.0
280	0.3379275029399005	0.25670887559533595
281	1.5039949503790335	0.49746409284166127
282	0.023205322098447168	0.03915898400948814
283	0.0406093143846884	0.10442394089413831
284	0.12738755760914788	0.029006650248371457
