# Supplementary material for: Graded recruitment of pupil-linked neuromodulation by parametric stimulation of the vagus nerve
Source: Nat Commun. 2021 Mar 9;12:1539. doi: 10.1038/s41467-021-21730-2 (PMC7943774; doi:10.1038/s41467-021-21730-2)
Supplement: Supplementary file 4 — Source Data [file 41467_2021_21730_MOESM4_ESM.zip › source_data/figure_S7E.csv]

	charge	rate	velocity_1
0	0.06	20	0.00040512045572907787
1	0.05	5	0.0003721034616497171
2	0.14	20	-0.0035748811123729497
3	0.18	10	0.0007660459526513466
4	0.08	20	0.00013299408900195597
5	0.03	20	0.0008298831153722569
6	0.02	20	0.0006756099721299813
7	0.09	20	-0.002599591126358325
8	0.08	5	-0.002042789207070267
9	0.14	10	-0.014401999894911865
10	0.72	10	-0.0025851011037089366
11	0.12	20	-0.0009681969679343483
12	0.36	20	-0.0005106973017675043
13	0.24	20	0.0003830229763256976
14	0.02	10	-0.010852317662560673
15	0.05	20	0.0006016652586449955
16	0.12	5	6.383716272090334e-05
17	0.06	5	0.00030854628648468996
18	0.1	20	-0.00011703479832164687
19	0.2	20	0.00019151148816293206
20	0.2	10	-5.851739916074017e-05
21	0.04	20	-0.0007660459526513952
22	0.07	10	0.0012129060916979961
23	0.4	5	0.0003477445442957028
24	0.06	10	0.00019151148816287655
25	0.01	10	-6.383716272084783e-05
26	0.28	20	0.00031730824999565144
27	0.24	5	9.41598150134837e-05
28	0.18	5	0.00029347362306442193
29	0.07	20	0.00021279054240308515
30	0.09	5	0.00038302297632586413
31	0.14	5	-0.000523110083407885
32	0.56	5	0.10561681246728416
33	0.56	10	0.04099232473944614
34	0.56	20	-0.0008623927815729626
35	0.04	10	0.0011442327802861918
36	0.1	10	-6.383716272084783e-05
37	0.1	5	6.738367176106763e-05
38	0.36	5	0.0
39	0.28	10	0.00019151148816276553
40	0.03	10	0.31371639669607987
41	0.09	10	0.00019151148816298758
42	0.28	5	-0.0007261477259510318
43	0.2	5	-0.00025534865088361336
44	0.03	5	6.383716272106987e-05
45	0.01	5	-0.00038302297632597515
46	0.08	10	6.383716272084783e-05
47	0.24	10	0.00012767432544169566
48	0.04	5	0.16919707493963942
49	0.12	10	-0.0009031776355330479
50	0.72	5	-6.383716272040374e-05
51	0.05	10	5.8517399160518124e-05
52	0.72	20	-6.383716272084783e-05
53	0.4	10	0.0002021510152827588
54	0.01	20	-0.00011703479832192443
55	0.18	20	-0.00012412781640147585
56	0.02	5	0.00011255499742857111
57	0.07	5	6.383716272040374e-05
58	0.4	20	0.00010284876216060113
59	0.1	10	0.5874295713581368
60	0.01	10	0.00016436457351076683
61	0.06	10	0.0008511621696125626
62	0.03	20	6.383716272084783e-05
63	0.72	5	0.02495761858755996
64	0.36	20	0.0030340384837650447
65	0.01	5	0.0005871297870365666
66	0.56	5	-0.0005341042614332991
67	0.12	20	0.06547564989744803
68	0.14	10	0.0006067190340290907
69	0.03	10	0.0008298831153732422
70	0.01	20	0.0002553486508833913
71	0.04	20	0.00025002888732483797
72	0.2	10	0.5084649516523001
73	0.09	10	0.00019151148816121122
74	0.08	5	0.1976352959867107
75	0.36	5	0.00031918581360024234
76	0.1	20	0.0039474512199308975
77	0.07	20	0.6509271558384846
78	0.24	20	0.00023406959664029614
79	0.03	5	-2.6598817800760344e-05
80	0.08	10	0.029088467146500818
81	0.06	20	0.0
82	0.18	20	-0.0009088396061116555
83	0.02	5	6.383716272395645e-05
84	0.09	20	6.383716272040374e-05
85	0.72	20	0.6024047057797404
86	0.56	20	0.655072670255425
87	0.28	5	0.00019151148816476393
88	0.1	5	0.3381696009705841
89	0.04	10	0.00019151148816476393
90	0.07	5	0.00019151148816121122
91	0.08	20	0.00010521310152711294
92	0.4	20	0.6316970971961524
93	0.14	20	0.6263118752119965
94	0.02	10	6.383716272040374e-05
95	0.06	5	-0.0003165259318151925
96	0.14	5	0.6358142208748632
97	0.2	5	6.383716272040374e-05
98	0.05	20	0.0
99	0.36	10	-6.383716272040374e-05
100	0.05	5	6.383716272040374e-05
101	0.56	10	0.5897525347794499
102	0.12	5	6.383716271329831e-05
103	0.4	10	0.0
104	0.09	5	0.6282215183368294
105	0.05	10	-2.127905424487153e-05
106	0.72	10	0.47464473214463965
107	0.2	20	0.006399675562740015
108	0.24	10	0.47499636851571836
109	0.4	5	-6.383716271329831e-05
110	0.28	10	-0.00012767432542659662
111	0.12	10	0.001085231766253969
112	0.04	5	6.383716272750917e-05
113	0.28	20	0.00025534865087450953
114	0.18	5	-6.383716271329831e-05
115	0.24	5	0.004528892044135091
116	0.18	10	0.45112126965828736
117	0.02	20	0.4860198052397351
118	0.1	10	0.22686131701955192
119	0.01	10	0.19423719623457014
120	0.05	20	0.6033564114806511
121	0.08	5	0.0002553486508833913
122	0.28	10	0.656781112322733
123	0.02	5	0.12143279194128986
124	0.28	5	0.6517154445706534
125	0.08	10	0.5661558368813822
126	0.07	20	0.6755922395847982
127	0.04	20	1.031845633699799
128	0.1	20	0.647252014915539
129	0.56	10	0.6764925774978572
130	0.2	5	0.6338477002779683
131	0.24	20	0.6887205294238257
132	0.06	10	0.0
133	0.72	5	0.6153105100000253
134	0.4	20	0.6786734157995653
135	0.28	20	0.6597177104705807
136	0.12	20	0.14969557113952803
137	0.1	5	0.0003411587500536939
138	0.06	5	6.383716272395645e-05
139	0.36	5	0.0003925306388445904
140	0.06	20	-0.0004202613212598294
141	0.09	10	0.0004468601390286153
142	0.72	20	0.0048675836574574305
143	0.07	10	0.001021394603537118
144	0.12	5	0.00029843873571877566
145	0.14	5	-0.0007254223036561314
146	0.01	20	0.00025534865087450953
147	0.03	20	-0.0011878272063547968
148	0.05	10	-0.0008604717558355901
149	0.12	10	0.08921509478429002
150	0.08	20	0.16410672618307132
151	0.03	10	0.00027928758690265454
152	0.4	10	0.0005124705562948861
153	0.09	5	-0.001502833205741183
154	0.24	5	-0.0004468601390534843
155	0.4	5	-0.0003441655729332638
156	0.07	5	-0.0005106973017845462
157	0.24	10	-0.0015108128510661345
158	0.18	5	0.0008716702436188939
159	0.05	5	-0.0019833851806367875
160	0.36	20	0.0025380591945243225
161	0.04	5	0.00065953749498604
162	0.14	20	0.0006479472016067689
163	0.36	10	0.054432327390852464
164	0.01	5	0.1966078216533873
165	0.03	5	0.0008857406327464901
166	0.14	10	0.0892273967374777
167	0.2	10	0.12259258886351176
168	0.56	5	-0.0010970259707292485
169	0.56	20	0.0006578003289092749
170	0.18	20	-0.0015788020243618917
171	0.2	20	0.0018241469247186615
172	0.02	10	-5.8162748253209884e-05
173	0.18	10	-1.9462549616378055e-05
174	0.09	20	-0.0020002310985915983
175	0.72	10	0.0016888032734954095
176	0.04	10	6.383716271329831e-05
177	0.72	5	0.001282418746849249
178	0.07	5	-0.00012501444366184978
179	0.1	5	-0.0008554179804606576
180	0.18	5	0.00023240065121284972
181	0.01	10	6.112068771154224e-05
182	0.18	20	0.31933032613830276
183	0.03	10	-6.383716272106987e-05
184	0.12	20	0.0001415519695118217
185	0.04	5	0.0003351451042850062
186	0.56	10	0.6692624302501133
187	0.56	5	0.6443565240644382
188	0.08	20	0.0006383716272093665
189	0.36	5	0.6382636360091807
190	0.28	5	0.6342616665456617
191	0.03	5	0.0005106973017667826
192	0.08	10	0.00028174286239135427
193	0.06	20	2.376915633384158e-05
194	0.4	5	0.0012313206578600244
195	0.24	5	-0.0013735398218077677
196	0.14	20	0.0006185248169963131
197	0.09	10	-0.0005426158831269845
198	0.36	20	0.11233041238439512
199	0.28	20	0.752036301032561
200	0.72	10	0.6138518981792398
201	0.03	20	0.0002766277051211574
202	0.28	10	0.6415368865276818
203	0.24	10	0.0005109189585787988
204	0.06	5	8.266912572452156e-05
205	0.01	5	0.00014363361611913206
206	0.4	10	0.0002546836804349084
207	0.04	20	0.00019151148816831665
208	0.72	20	0.0028646926770967696
209	0.4	20	0.6674295057154787
210	0.12	10	0.00036795031290637326
211	0.08	5	0.00019151148816121122
212	0.02	5	0.0005648201136345676
213	0.1	10	0.0002088821446868394
214	0.14	5	-0.000622412336536371
215	0.36	10	0.00011510033884221116
216	0.18	10	0.0004468601390428262
217	0.04	10	-0.00013698391167693558
218	0.2	10	-0.0005551898697326862
219	0.01	20	-6.383716272395645e-05
220	0.14	10	0.00018087196104232817
221	0.24	20	0.0013129176466222248
222	0.12	5	0.035063427632479716
223	0.1	20	-0.0008805981946409247
224	0.02	20	-0.0010732622982416729
225	0.06	10	9.309586230443756e-05
226	0.07	10	8.378627607186218e-05
227	0.02	10	0.00017688213837629974
228	0.56	20	-0.0007243062693333968
229	0.05	20	0.0011065108204846297
230	0.05	10	-0.0001276743254479129
231	0.07	20	7.580663073269989e-05
232	0.2	20	-3.552713678800501e-15
233	0.2	5	0.000343124749626611
234	0.09	20	0.612781146411109
235	0.05	5	1.3504015193177565e-05
236	0.14	10	0.5773501089455766
237	0.36	5	0.46063078002588753
238	0.72	20	-0.0008316151314247122
239	0.04	10	6.383716272040374e-05
240	0.4	5	-0.0005363878672479672
241	0.07	5	0.00024181794790933964
242	0.08	5	-0.00025534865088161496
243	0.4	20	0.007583322954886285
244	0.12	20	6.383716272040374e-05
245	0.72	5	-0.00017119966366863082
246	0.09	5	0.000364161996429857
247	0.1	20	0.022557069612112457
248	0.01	20	-3.637233690234609e-05
249	0.09	10	-0.00021718512970103632
250	0.04	5	0.00012767432544258384
251	0.01	10	-2.5389780628159997e-05
252	0.01	5	-0.000211460601514446
253	0.56	5	-0.0008677400374494937
254	0.2	10	0.00034000227970665264
255	0.07	20	6.383716272040374e-05
256	0.14	20	-0.0007447668984177369
257	0.12	10	6.383716272040374e-05
258	0.2	5	0.0004992066124742678
259	0.04	20	-0.00019151148816121122
260	0.18	20	0.18643111396293754
261	0.24	5	0.22207585371220873
262	0.72	10	0.0008951388817042272
263	0.02	5	0.00023425958819700554
264	0.56	10	-0.0004362206119363776
265	0.1	5	-0.00016621017366880153
266	0.36	20	0.2375443522059726
267	0.28	5	0.5528413553177689
268	0.03	5	6.269721339435819e-06
269	0.02	10	-0.0002456590815427262
270	0.05	20	0.00012767432543725477
271	0.18	5	-0.0010533131848990962
272	0.03	20	0.000319185813598466
273	0.03	10	-6.383716271685103e-05
274	0.05	5	6.383716272040374e-05
275	0.06	10	-0.0002807652990046705
276	0.28	20	-0.0015320919053003479
277	0.12	5	0.00025534865088161496
278	0.05	10	-5.969956884044336e-05
279	0.24	10	-0.000821903470029639
280	0.1	10	0.0
281	0.28	10	0.0
282	0.06	20	0.00025534865088161496
283	0.09	20	-0.00037770321277363905
284	0.07	10	6.383716271862738e-05
285	0.56	20	0.0063669970151885025
286	0.14	5	0.4228226717533268
287	0.06	5	0.668921256080445
288	0.4	10	0.0013671792349434497
289	0.2	20	0.0006482511880996356
290	0.02	20	-0.00015959290680100935
291	0.08	10	0.04107655432912338
292	0.08	20	0.000319185813598466
293	0.18	10	0.3336726697281378
294	0.36	10	0.635785082169896
295	0.2	5	-0.000515130438067779
296	0.05	10	6.383716272095885e-05
297	0.72	10	-0.0005993600277690025
298	0.08	20	6.383716272090334e-05
299	0.06	20	0.20188680035950762
300	0.07	5	0.45988292024168853
301	0.14	10	-0.00047808483820355185
302	0.09	5	0.0
303	0.03	5	0.00012767432544213975
304	0.12	20	0.5220922353132458
305	0.36	10	-0.00012833929588529358
306	0.01	5	0.00021576960999647454
307	0.28	10	-0.00018336206313485093
308	0.03	20	0.00019151148816298758
309	0.03	10	-6.383716272084783e-05
310	0.18	5	-4.0592108904391466e-05
311	0.4	10	0.00011703479832103625
312	0.05	20	6.383716272129192e-05
313	0.36	20	0.0060087213025958874
314	0.04	20	0.00019151148816121122
315	0.02	10	0.00035309930630056385
316	0.09	10	0.00025557994495084557
317	0.07	20	-0.00047877872040658076
318	0.08	5	0.0
319	0.06	5	9.847221909087267e-05
320	0.72	5	-0.0009226318725312765
321	0.18	20	0.4158193186735586
322	0.02	20	0.0996091443704028
323	0.56	5	-0.00012767432544169566
324	0.18	10	-0.00185393760068564
325	0.28	20	0.6515351161506802
326	0.12	10	0.00012767432543903112
327	0.14	5	-0.0018778765367102324
328	0.02	5	-6.429975085531225e-05
329	0.04	10	0.0005904937551690637
330	0.72	20	-0.0006813923238198072
331	0.2	20	-0.00044686013904815525
332	0.08	10	0.00012767432543903112
333	0.01	20	0.0
334	0.2	10	0.030777492076833113
335	0.24	10	-0.0016557764080769033
336	0.4	20	0.4291994106544248
337	0.4	5	0.0003535596704509203
338	0.56	20	-0.0003723834491946576
339	0.09	20	-0.0001968312517224291
340	0.05	5	0.00010591165633044852
341	0.1	20	0.0003191858136020187
342	0.04	5	6.383716271862738e-05
343	0.1	5	0.00025990844821954795
344	0.28	5	0.3870828678814693
345	0.24	5	0.00044686013904460253
346	0.24	20	0.00038348556446088367
347	0.01	10	-0.0001340580417146242
348	0.06	10	0.000319185813598466
349	0.1	10	6.383716271862738e-05
350	0.56	10	-0.0003830229763330806
351	0.36	5	5.759222288936883e-05
352	0.14	20	0.026776852554203145
353	0.12	5	-0.000845842406057784
354	0.07	10	6.117728094068298e-05
355	0.24	10	0.05342461217935046
356	0.1	20	0.658834629719645
357	0.06	10	0.6806211894035901
358	0.04	20	0.5407772243831523
359	0.36	5	1.0235026832190428
360	0.09	5	0.6940970371285218
361	0.18	5	0.5350059613553526
362	0.56	10	0.9828359122981425
363	0.4	20	1.0350894481933466
364	0.56	20	0.7363329452629941
365	0.03	10	0.00012980223086600517
366	0.08	5	0.17173091459442702
367	0.28	10	0.35633239260387484
368	0.28	5	0.04973845934582499
369	0.07	20	0.00039366250343420006
370	0.72	20	0.6764345354818957
371	0.01	10	-0.00019151148816121122
372	0.04	10	0.0
373	0.05	20	6.383716272750917e-05
374	0.2	10	6.383716272040374e-05
375	0.06	20	0.0003061282121450404
376	0.14	20	0.0056047508936671875
377	0.28	20	0.6459317493970858
378	0.12	5	0.00019151148816831665
379	0.2	5	0.0006596506814560144
380	0.05	10	0.00012767432543370205
381	0.14	10	-0.00029790675935714717
382	0.2	20	-0.0001915114881541058
383	0.09	10	-0.0007022087899244411
384	0.24	20	6.383716272040374e-05
385	0.03	20	0.00019151148816121122
386	0.01	20	6.383716272040374e-05
387	0.07	10	0.0003910026216757956
388	0.14	5	0.0
389	0.1	10	0.49846636737842687
390	0.36	10	0.6057206917322802
391	0.12	20	0.3020143767990575
392	0.08	10	0.0002074707788395358
393	0.03	5	-0.0010485253976995068
394	0.02	20	0.00018353184282204893
395	0.72	10	0.21984700415924863
396	0.02	10	0.00015451495067253518
397	0.05	5	0.00019151148816831665
398	0.01	5	0.6275001583980426
399	0.4	10	0.5106281448413128
400	0.08	20	0.00011480392970497633
401	0.18	20	0.6482425814892849
402	0.1	5	0.00012767432545501833
403	0.12	10	0.00045217990266621655
404	0.18	10	0.6476946284955005
405	0.02	5	6.383716272750917e-05
406	0.72	5	0.9717300002400151
407	0.24	5	0.7559891870717479
408	0.07	5	0.817567168848484
409	0.4	5	0.6784134875262708
410	0.56	5	1.1597768530572239
411	0.36	20	0.8462979108072375
412	0.06	5	0.00018512777189982899
413	0.09	20	0.6745513391814342
414	0.04	5	0.295753319075331
415	0.02	10	0.8549327255063537
416	0.2	20	0.568359696707363
417	0.06	5	0.0003191858135966896
418	0.72	20	0.6914823733387756
419	0.28	20	0.6057738893678035
420	0.2	5	0.6334668052070445
421	0.36	10	0.6701545545991365
422	0.02	20	0.0
423	0.14	20	0.620631988991132
424	0.4	5	0.6522721693919351
425	0.24	10	0.6423827289337538
426	0.28	5	0.6119786842588262
427	0.05	20	0.00019151148816476393
428	0.1	5	0.00012767432544080748
429	0.04	20	-6.383716272040374e-05
430	0.1	20	0.65416068545575
431	0.14	5	0.0003667090347327928
432	0.07	5	0.00012767432544080748
433	0.18	20	0.6527522780532315
434	0.36	20	0.6230347488657415
435	0.12	5	0.00019151148816121122
436	0.05	10	0.00012767432544080748
437	0.08	5	7.105427357601002e-15
438	0.07	20	0.00038302297632242244
439	0.07	10	0.00025534865088161496
440	0.04	5	-0.0005106973017703353
441	0.72	5	0.6384226969396138
442	0.05	5	0.0001915114881541058
443	0.08	20	0.00019151148816121122
444	0.1	10	0.0005106973017632299
445	0.24	20	0.7039651985324866
446	0.18	10	0.0007762421661325902
447	0.04	10	0.5012489583713133
448	0.18	5	-0.0006410315089766527
449	0.4	20	0.6379832844697049
450	0.72	10	0.6326832040346702
451	0.03	5	0.00019683125172775817
452	0.56	20	0.6369964683292153
453	0.03	10	0.0
454	0.4	10	0.6331369798663644
455	0.08	10	0.0
456	0.2	10	0.00012767432543370205
457	0.02	5	6.383716272750917e-05
458	0.01	10	-0.000383022976315317
459	0.06	10	0.014520294637236475
460	0.12	20	0.00019151148816121122
461	0.28	10	0.6436062745525888
462	0.14	10	0.6304494353158532
463	0.01	20	0.0
464	0.24	5	-6.383716272040374e-05
465	0.01	5	-0.0004468601390428262
466	0.12	10	0.00014895337969278444
467	0.36	5	0.6423803108593802
468	0.56	5	0.6427657519100549
469	0.56	10	0.6285433640322537
470	0.06	20	0.00019151148816121122
471	0.09	20	0.00025534865088161496
472	0.03	20	0.0
473	0.09	10	0.0001276743254479129
474	0.09	5	6.383716271329831e-05
475	0.07	5	-0.0002553486508837783
476	0.14	20	0.5453156631347693
477	0.14	10	0.0001755521974826646
478	0.56	10	0.6341062407869764
479	0.02	20	0.0002553486508833913
480	0.24	10	0.6813845754744579
481	0.36	5	0.7263605164931644
482	0.18	10	0.8421739857642407
483	0.01	5	6.383716271685103e-05
484	0.4	5	0.6213024565251146
485	0.2	5	0.00044914003771623356
486	0.03	20	0.00010408233052672244
487	0.24	20	0.7150577921824386
488	0.14	5	0.00017175236636290947
489	0.05	20	0.00025534865088161496
490	0.36	20	0.661869931106601
491	0.28	5	6.383716272750917e-05
492	0.04	20	0.00010107550763649442
493	0.12	10	0.0001276743254479129
494	0.02	10	6.383716272750917e-05
495	0.06	10	0.0002553486508674041
496	0.03	5	-6.383716272040374e-05
497	0.06	20	0.0005745344644836337
498	0.09	5	0.0001075152214298214
499	0.2	20	0.665239093069566
500	0.28	20	0.6391726316082895
501	0.07	10	0.0
502	0.56	20	0.6340945373070923
503	0.01	10	0.0
504	0.04	10	0.00019151148816121122
505	0.07	20	-0.00019151148816121122
506	0.1	10	0.00019151148816121122
507	0.04	5	-0.0005714945995904941
508	0.02	5	-0.0001040823305160643
509	0.24	5	-0.00011019510231591312
510	0.12	5	0.00025534865088161496
511	0.4	20	0.6408027591563581
512	0.03	10	-6.383716272040374e-05
513	0.06	5	0.00010905515297565671
514	0.4	10	0.6318560733186871
515	0.05	10	-0.000383022976315317
516	0.09	10	0.00012767432544080748
517	0.72	10	0.6420065827249175
518	0.09	20	0.0
519	0.05	5	0.00012767432543370205
520	0.2	10	0.00029836934749738475
521	0.08	10	-3.9172804399356664e-05
522	0.28	10	0.45570467729744735
523	0.56	5	0.5740237671867234
524	0.1	5	6.117728092647212e-05
525	0.72	20	0.6321274251468694
526	0.1	20	2.7130794158836125e-05
527	0.08	5	0.09958597384458301
528	0.08	20	-0.0009575574408131615
529	0.72	5	0.49031936921559804
530	0.01	20	6.383716271329831e-05
531	0.12	20	7.39447134776583e-05
532	0.18	20	0.5899042286432774
533	0.18	5	6.383716271329831e-05
534	0.36	10	0.6737512467420927
535	0.06	10	0.3749824196927838
536	0.08	5	0.0007421070166300225
537	0.36	10	0.6494851226255136
538	0.04	20	-0.00023087773850782867
539	0.09	5	6.383716272040374e-05
540	0.18	10	0.6873548111177268
541	0.02	5	0.0001317664512576755
542	0.24	20	0.6698546529284375
543	0.36	5	0.8269158399211953
544	0.02	10	6.383716272395645e-05
545	0.56	5	0.6408311312287172
546	0.04	10	6.383716272040374e-05
547	0.14	5	0.0
548	0.56	10	0.5650584456555467
549	0.2	5	0.46818707115894753
550	0.28	20	0.6248777809511168
551	0.09	20	0.014017576980805302
552	0.01	5	0.0001276743254479129
553	0.24	10	0.0
554	0.07	5	6.383716272040374e-05
555	0.09	10	-0.0005745344644907391
556	0.06	5	-5.05377538146945e-05
557	0.4	10	0.5372336123461494
558	0.06	20	-6.383716272040374e-05
559	0.01	10	0.00012767432544080748
560	0.05	20	0.00012767432544080748
561	0.12	5	0.00015216998089684353
562	0.12	20	0.23230332195509007
563	0.24	5	0.6986791268082371
564	0.07	20	-7.048686717325836e-05
565	0.01	20	-6.383716272395645e-05
566	0.56	20	0.6315658763615737
567	0.72	5	0.6419598077307285
568	0.2	20	0.6513798423852784
569	0.07	10	6.383716271329831e-05
570	0.14	20	0.6366001459439232
571	0.2	10	0.638966509769574
572	0.4	5	0.6398724944156129
573	0.28	10	0.6615053129326292
574	0.14	10	3.799831114292829e-05
575	0.05	5	-5.623750050176568e-05
576	0.18	20	0.6629994726108706
577	0.18	5	0.6399471638505148
578	0.03	10	6.383716271329831e-05
579	0.36	20	0.6432590122090289
580	0.28	5	0.6347206503487683
581	0.03	20	0.0
582	0.72	20	0.6448776980434161
583	0.03	5	-0.00012767432543370205
584	0.1	10	-4.0826092437384887e-05
585	0.02	20	0.00023862939397645277
586	0.12	10	0.0002872672322382641
587	0.05	10	-6.383716272040374e-05
588	0.04	5	0.00025534865088161496
589	0.08	20	0.00012767432543370205
590	0.1	5	0.0
591	0.72	10	0.6397927640462626
592	0.08	10	0.6893187610169491
593	0.1	20	6.383716272040374e-05
594	0.36	5	0.4174921425057635
595	0.56	10	0.9400105553621616
596	0.07	10	0.7019252069173767
597	0.72	5	0.6993786757164404
598	0.1	5	4.589710901470312e-05
599	0.07	20	0.00012809990652584702
600	0.28	10	0.00025163718792597933
601	0.01	10	6.383716272395645e-05
602	0.36	10	0.020981802814141304
603	0.12	5	-0.00038302297632242244
604	0.03	20	0.00022506691984602867
605	0.04	10	0.0003191858136020187
606	0.01	5	4.787787204207916e-05
607	0.12	10	0.000320153043340099
608	0.2	5	0.00012767432544080748
609	0.08	5	6.428047634443601e-05
610	0.18	20	0.00024385796159620554
611	0.24	10	6.383716271685103e-05
612	0.36	20	0.004066149712443234
613	0.06	20	0.000638371627196932
614	0.06	10	0.0002553486508887204
615	0.14	20	0.0001881866359347839
616	0.09	20	0.0001283392958839613
617	0.06	5	-0.0012129060916983292
618	0.05	10	-0.0002905409328946007
619	0.2	10	3.4816154702355107e-05
620	0.04	20	-0.0006266368546476997
621	0.1	20	-0.000702208789938652
622	0.18	10	0.0003351451042803433
623	0.05	5	0.00025534865088161496
624	0.12	20	0.00025534865088161496
625	0.05	20	-0.0004468601390463789
626	0.04	5	6.383716272395645e-05
627	0.72	10	-0.00019151148816831665
628	0.08	20	0.00025602776963040697
629	0.56	5	-2.9202106347270274e-05
630	0.72	20	-3.552713678800501e-15
631	0.4	20	0.0011242433656946105
632	0.56	20	0.0002518021418396188
633	0.07	5	-3.552713678800501e-15
634	0.14	10	0.0
635	0.24	5	-0.0002553486508887204
636	0.2	20	-0.0003191858136055714
637	0.02	5	-0.0002140504864058812
638	0.09	10	0.00012767432544080748
639	0.03	10	0.0
640	0.18	5	0.0004468601390463789
641	0.28	5	0.00014649810419342657
642	0.02	20	-6.383716272040374e-05
643	0.1	10	8.77760987378906e-05
644	0.28	20	0.0009149993323305239
645	0.01	20	0.0004468601390428262
646	0.4	10	0.00020445145357683714
647	0.09	5	0.0001915114881576585
648	0.4	5	6.383716272040374e-05
649	0.08	10	0.0
650	0.02	10	0.0
651	0.03	5	-0.00024080796382364156
652	0.14	5	0.0
653	0.24	20	0.00019151148816121122
654	0.03	5	0.00022874983308339425
655	0.72	10	0.7915277974295587
656	0.56	10	0.7394710737869596
657	0.05	20	-8.688947148094428e-05
658	0.06	20	0.00012631608793611804
659	0.07	10	0.00017069502206012999
660	0.12	10	-0.00019441317737545205
661	0.36	20	0.7558067377390838
662	0.56	5	0.11337117388087137
663	0.09	5	-0.00037330862546802734
664	0.28	20	0.6187895775448169
665	0.12	20	0.6447526835997746
666	0.4	10	0.6564827622497358
667	0.36	10	0.6405075122788269
668	0.4	5	0.6233419652113241
669	0.1	10	0.5308738350100413
670	0.24	5	0.5346734761328342
671	0.04	20	0.00025534865088161496
672	0.06	10	0.0
673	0.01	20	0.00012767432543370205
674	0.28	5	0.6423933684608869
675	0.24	10	0.6475251670418167
676	0.08	20	0.6481706316871083
677	0.72	5	0.6652843110598496
678	0.18	5	0.6400313934401822
679	0.03	20	0.6754893908226336
680	0.4	20	0.6560527480286531
681	0.08	10	0.0
682	0.06	5	0.36013203372664293
683	0.1	5	0.5947650416926109
684	0.09	10	0.00033818496917703555
685	0.18	10	0.6393318445320482
686	0.05	5	0.5944822478979006
687	0.14	5	0.0007963686049414775
688	0.05	10	0.00012767432543725477
689	0.07	5	0.00025534865088161496
690	0.01	10	0.00015041084915523584
691	0.24	20	0.6124696984354117
692	0.72	20	0.6200596710947543
693	0.03	10	0.00025534865088161496
694	0.01	5	0.0001915114881541058
695	0.07	20	-0.00012767432544080748
696	0.02	5	0.00012767432544080748
697	0.14	10	0.6608921208187475
698	0.12	5	-0.00016348541672073225
699	0.18	20	0.6367155588631803
700	0.1	20	0.6730990437296356
701	0.04	5	2.0519088018033926e-05
702	0.14	20	0.6477051523756714
703	0.36	5	0.6407383900173542
704	0.2	5	0.1439153322967357
705	0.56	20	0.7116150185318872
706	0.08	5	0.00024736900554245267
707	0.02	10	0.3530762539915031
708	0.28	10	0.6550996237241478
709	0.2	20	0.670924103810755
710	0.04	10	0.00038568285809503777
711	0.2	10	0.6820091851046399
712	0.09	20	0.6724188232957573
713	0.02	20	6.383716272750917e-05
714	0.28	5	0.29604532573324827
715	0.4	5	-0.00012767432544169566
716	0.02	20	0.00014227537861710715
717	0.72	10	-0.0003189632520692598
718	0.08	5	0.2104152679735698
719	0.04	5	0.24568727823770065
720	0.08	10	0.13165989230110142
721	0.09	10	9.445294484144995e-05
722	0.14	5	0.0001915114881576585
723	0.24	20	-0.0010852317662468636
724	0.1	5	0.029199118228559584
725	0.01	10	0.00018938358273778988
726	0.03	20	0.18328997090618238
727	0.56	5	0.07610789303365806
728	0.01	5	-3.3221380597581174e-05
729	0.1	10	0.41456279293324627
730	0.56	20	0.36308697239276455
731	0.09	20	-5.585751738124145e-05
732	0.02	5	-0.00012176347703984902
733	0.18	10	0.32567966030118356
734	0.12	10	-0.00016468629744892382
735	0.02	10	-0.00028726723224536954
736	0.36	20	0.20340647948313517
737	0.24	5	0.0
738	0.36	5	0.0004129466463531628
739	0.09	5	-6.600849478388682e-05
740	0.18	5	-0.000448190079939792
741	0.07	5	0.00012480582548235475
742	0.28	20	0.19782498355592892
743	0.56	10	0.06129165585743124
744	0.12	5	3.7238344919643396e-05
745	0.05	20	2.4979759327692364e-05
746	0.28	10	-0.00019151148816121122
747	0.03	10	0.00019151148816831665
748	0.72	20	-0.006118306329256029
749	0.14	20	-0.0004375505528173562
750	0.2	10	-0.0031918581360486087
751	0.05	10	-0.00012767432544080748
752	0.12	20	-6.383716271685103e-05
753	0.4	20	-0.01292844405460869
754	0.04	10	0.0007514166028599334
755	0.05	5	0.00019151148816121122
756	0.06	10	-6.383716272040374e-05
757	0.03	5	9.714350849066022e-06
758	0.18	20	-0.011093036963636393
759	0.04	20	-1.5959290678324578e-05
760	0.24	10	-0.004622431220063561
761	0.2	5	-0.0005106973017632299
762	0.1	20	0.01628742336890099
763	0.4	10	-0.009703248733593739
764	0.36	10	-0.0052718856880247245
765	0.06	5	0.00019151148816476393
766	0.08	20	-0.00038302297632952786
767	0.01	20	-0.00011969468010164519
768	0.2	20	-0.015688708160972453
769	0.72	5	0.0003191858136020187
770	0.07	20	0.00028939513767056724
771	0.07	10	0.00011171503476958833
772	0.14	10	-0.00019151148816121122
773	0.02	5	0.11369753331504306
774	0.09	5	0.13820468176203282
775	0.06	5	-0.0001276743254419177
776	0.02	20	0.00012767432544213975
777	0.28	5	-6.383716272106987e-05
778	0.04	5	-0.0001276743254419177
779	0.36	5	-0.0003191858136049053
780	0.01	5	-9.938285559973892e-05
781	0.05	10	-0.0002553486508838354
782	0.03	10	0.00012767432544169566
783	0.14	10	0.4131807159477512
784	0.1	5	0.00025268876910411464
785	0.24	5	0.1941939789379954
786	0.02	10	0.00012767432544169566
787	0.04	10	-0.002553486508838354
788	0.05	20	0.00013343740263049853
789	0.05	5	-0.00038302297632508697
790	0.28	10	0.50089687868627
791	0.07	5	0.00010001155493011282
792	0.14	20	0.5865664397205101
793	0.09	20	0.4280124585606906
794	0.08	10	-0.00044686013904460253
795	0.56	20	0.607826298480644
796	0.03	5	0.00019714417898697434
797	0.36	20	0.4701153081240488
798	0.2	10	0.027258468481836218
799	0.08	5	0.0003907746317892702
800	0.07	20	5.828610508729071e-05
801	0.12	20	0.637074832538552
802	0.56	5	0.009368103629290303
803	0.12	5	0.5732322218340737
804	0.24	20	0.48626229779523555
805	0.1	20	-0.0007660459526626084
806	0.14	5	-0.000702208789938652
807	0.36	10	0.6283449072971656
808	0.72	20	0.601684305298356
809	0.09	10	0.004277089902313236
810	0.18	5	0.6467987585431736
811	0.72	5	0.6269504599277695
812	0.08	20	-6.383716272040374e-05
813	0.72	10	0.19585002815445662
814	0.07	10	0.6480456172434543
815	0.24	10	0.0012554642001738614
816	0.4	5	0.6359757868003264
817	0.12	10	0.0006402823994200446
818	0.4	10	0.6336853144952777
819	0.18	20	0.6342870258947286
820	0.06	10	-5.6020367285469774e-05
821	0.18	10	0.6506443709996041
822	0.06	20	-0.00014233081688530547
823	0.28	20	0.5947043480265606
824	0.2	5	0.00019151148816121122
825	0.2	20	0.6238777389730217
826	0.01	10	0.0006338441688633623
827	0.01	20	0.00025534865088161496
828	0.56	10	0.6276448559669099
829	0.1	10	-6.383716272750917e-05
830	0.03	20	0.00038302297632242244
831	0.4	20	0.5841672896854213
832	0.04	20	-1.6926520416404855e-05
833	0.56	10	0.4992420775681873
834	0.18	5	0.5256622743976922
835	0.1	20	0.5275774435200355
836	0.4	20	0.4322919665373277
837	0.72	10	0.49717659070326636
838	0.36	10	0.17689056133158765
839	0.09	5	1.5959290680100935e-05
840	0.02	5	8.881784197001252e-16
841	0.09	10	0.48059187315380925
842	0.08	20	5.978193312294877e-05
843	0.01	20	0.2991310142850274
844	0.07	20	0.08201663626234179
845	0.09	20	0.640490223047248
846	0.05	20	-0.0001276743254443602
847	0.12	10	0.6293732471475746
848	0.01	5	-6.383716272040374e-05
849	0.36	5	0.6477066723080522
850	0.4	10	0.6385772360710593
851	0.06	20	0.2718310516474105
852	0.07	5	1.5161326146539977e-05
853	0.28	5	0.35687557846164886
854	0.72	5	0.57698083030383
855	0.03	5	0.00019151148816121122
856	0.14	5	-6.383716272040374e-05
857	0.1	10	0.10881044385783412
858	0.05	10	-0.00012767432544080748
859	0.12	5	0.39412709613005603
860	0.05	5	-0.0003830229763277515
861	0.06	5	0.00012767432544080748
862	0.04	20	0.0001276743254443602
863	0.2	5	0.21962732520512063
864	0.04	5	-0.0005016537037114688
865	0.18	10	0.49853100250565774
866	0.08	5	0.0
867	0.56	20	0.5773619188206993
868	0.03	10	-0.0001915114881576585
869	0.08	10	-0.000738479905109557
870	0.02	10	-0.00023672947841291148
871	0.14	10	0.4807945431704219
872	0.02	20	0.00025534865088161496
873	0.28	20	0.6164226627436591
874	0.36	20	0.6056355755152367
875	0.1	5	0.3280192809962337
876	0.18	20	0.5673897420397473
877	0.01	10	-0.00036307386297806943
878	0.04	10	0.0003373508599011643
879	0.06	10	0.00011171503475893019
880	0.2	20	0.5141755405085995
881	0.03	20	0.09106016611238843
882	0.24	20	0.5203008049343687
883	0.24	10	0.00031989511541041793
884	0.28	10	0.5056668783992393
885	0.72	20	0.6006536169412335
886	0.12	20	0.6007813799293906
887	0.4	5	0.5500163392105755
888	0.14	20	0.6389384184625477
889	0.07	10	-0.00012767432544080748
890	0.24	5	0.0010686341039445324
891	0.56	5	0.481822689116175
892	0.2	10	0.5618918851830301
893	0.06	5	0.0032976934321372123
894	0.56	20	0.0033516537005091884
895	0.04	20	-0.00018552675415745012
896	0.28	20	-0.00014350062203294378
897	0.36	5	-0.0009153539832374991
898	0.1	10	-0.0002553486508837799
899	0.01	10	-0.0005829340911621683
900	0.72	10	-0.001659766230744375
901	0.06	20	0.0003723834492055933
902	0.72	20	0.0002819474686839296
903	0.12	10	0.0007660459526512842
904	0.2	20	0.0005745344644886297
905	0.07	20	-0.0008937202780929798
906	0.14	10	0.015264174908386385
907	0.09	20	-0.0021952890957926963
908	0.07	5	-2.6598817800316255e-05
909	0.4	5	-0.003911799471178035
910	0.18	5	-0.0013813652711005542
911	0.05	10	-0.0018973823364281106
912	0.72	5	0.01355741743286154
913	0.14	5	2.220446049250313e-16
914	0.06	10	0.0014389960430013504
915	0.02	20	6.383716272084783e-05
916	0.03	10	-0.0002553486508839464
917	0.02	10	0.0003508315865775602
918	0.4	10	7.979645340117081e-05
919	0.14	20	0.0012217723642982126
920	0.18	20	0.0008795342419329888
921	0.24	20	0.039961265898778575
922	0.1	20	0.00039305453046756256
923	0.02	5	0.001215565973477828
924	0.24	5	0.014751704352098383
925	0.01	20	0.2582248697152507
926	0.03	20	-2.4825563279762264e-05
927	0.08	5	6.383716272173601e-05
928	0.08	20	0.0001915114881620994
929	0.05	20	-0.0018406381917879244
930	0.24	10	-0.0008001811021620675
931	0.2	10	0.0003049997774442481
932	0.08	10	0.00012767432544169566
933	0.03	5	0.0007880716403732002
934	0.56	10	0.013214292683231932
935	0.04	5	0.00019151148816254349
936	0.05	5	0.0
937	0.1	5	6.383716272129192e-05
938	0.09	10	0.00012767432544258384
939	0.07	10	0.003686342825060418
940	0.12	5	-0.0012129060917001055
941	0.2	5	0.0008362668316439503
942	0.4	20	0.0006507844088483594
943	0.18	10	-0.00011792142558197938
944	0.01	5	-0.0019443735812103569
945	0.28	10	9.22767875941588e-05
946	0.36	10	0.0015320919053021242
947	0.04	10	0.00031918581360423914
948	0.36	20	3.9454913070446906e-05
949	0.28	5	-0.0019736322807872853
950	0.56	5	0.00042558108480594825
951	0.12	20	1.5959290680100935e-05
952	0.09	5	0.0005106973017658945
953	0.03	10	0.0012767432544188914
954	0.28	20	-0.01046929468623491
955	0.01	20	8.62664361094348e-06
956	0.02	5	0.15507938296406054
957	0.4	5	0.00019151148816276553
958	0.02	20	6.383716272084783e-05
959	0.18	10	-0.003662657211114251
960	0.08	10	0.0001950579972027633
961	0.36	5	-0.001276743254418955
962	0.14	10	6.383716272106987e-05
963	0.05	10	0.0
964	0.4	10	-0.001852459888587843
965	0.72	10	0.005138004971777077
966	0.24	20	-0.0004433136300066032
967	0.24	10	-0.0015959290680236382
968	0.12	5	-0.00031918581360468323
969	0.07	20	0.00012767432544213975
970	0.04	10	0.00012767432544169566
971	0.14	20	6.383716272062578e-05
972	0.04	20	0.0
973	0.04	5	-6.383716272084783e-05
974	0.05	5	5.2917648045491816e-05
975	0.01	10	3.5465090399977584e-06
976	0.1	20	0.0
977	0.07	10	-0.00012767432544169566
978	0.72	20	0.0006720634630903444
979	0.2	10	0.0003399328914890365
980	0.24	5	-0.000446860139046823
981	0.05	20	0.00012767432544169566
982	0.18	5	-0.0006383716272093665
983	0.12	20	-6.383716272084783e-05
984	0.28	10	0.025651899886699914
985	0.56	5	-8.511621696305482e-05
986	0.09	20	0.00032627883168423466
987	0.56	20	-0.006202844311052669
988	0.4	20	0.0015090395965420278
989	0.14	5	-0.0017883032205490146
990	0.1	10	6.383716272129192e-05
991	0.72	5	0.017322062111079894
992	0.18	20	0.00031918581360423914
993	0.2	20	0.0013405804171391367
994	0.03	5	0.00010994178024192891
995	0.36	20	0.0010213946035335653
996	0.28	5	-6.383716272173601e-05
997	0.09	5	-0.0005745344644880745
998	0.07	5	0.0
999	0.56	10	-0.0036582240748157524
1000	0.36	10	-0.003978364717776461
1001	0.08	5	-0.0011735989498382615
1002	0.09	10	7.979645340050467e-06
1003	0.02	10	-0.0014430558625591061
1004	0.06	10	-5.319763559885615e-06
1005	0.1	5	0.00467899803926608
1006	0.2	5	6.383716272129192e-05
1007	0.01	5	6.383716272084783e-05
1008	0.06	20	0.3907273499788144
1009	0.08	20	-0.0001300386648024343
1010	0.12	10	-0.0001746655702223876
1011	0.06	5	-0.00012767432543903112
1012	0.03	20	-0.0005106973017694472
1013	0.2	10	7.093018080105e-05
1014	0.2	5	0.16519689772979385
1015	0.03	20	0.0021412048329350064
1016	0.36	10	-0.0002908137412829248
1017	0.03	5	-6.383716272084783e-05
1018	0.14	5	-6.383716272129192e-05
1019	0.02	10	-4.7877872040302805e-05
1020	0.04	20	0.0
1021	0.12	10	0.0017874405561864037
1022	0.18	20	6.383716272040374e-05
1023	0.56	10	0.08774107696452393
1024	0.1	5	-0.00019151148816298758
1025	0.07	5	-5.8517399160962214e-05
1026	0.02	5	-6.383716272040374e-05
1027	0.01	5	7.093018080084335e-05
1028	0.56	20	0.14621902121232822
1029	0.24	5	0.0
1030	0.01	10	0.0003191858136055714
1031	0.08	20	-0.00019801342140546296
1032	0.04	10	-0.00025534865088250314
1033	0.28	10	-0.0005745344644871864
1034	0.1	20	0.28395423282572096
1035	0.36	5	-0.0003830229763241988
1036	0.08	5	-0.00019151148816298758
1037	0.2	20	-8.511621696172256e-05
1038	0.24	20	-6.383716272040374e-05
1039	0.09	10	-0.00017023243392255694
1040	0.05	20	0.00038302297632597515
1041	0.18	5	6.383716272129192e-05
1042	0.06	10	-6.383716272040374e-05
1043	0.04	5	-0.004468601390465565
1044	0.72	5	0.17681120819181118
1045	0.72	10	0.13867914299316197
1046	0.14	10	-0.0004362206119239431
1047	0.06	20	0.00011171503475893019
1048	0.12	5	6.383716272395645e-05
1049	0.08	10	-0.00025534865088516767
1050	0.03	10	6.383716272040374e-05
1051	0.1	10	0.0
1052	0.05	10	-6.383716272040374e-05
1053	0.36	20	0.2584683966693273
1054	0.18	10	0.000354650904000664
1055	0.12	20	-5.6744144639964134e-05
1056	0.09	5	-6.38371627221801e-05
1057	0.07	10	0.00012767432544080748
1058	0.01	20	-0.0003227323226422385
1059	0.06	5	-6.383716271685103e-05
1060	0.02	20	-0.0004468601390463789
1061	0.4	5	7.447668984106315e-05
1062	0.72	20	0.05352533303609164
1063	0.09	20	0.0
1064	0.14	20	6.383716272040374e-05
1065	0.05	5	0.22473126502422502
1066	0.07	20	0.2826319449288892
1067	0.28	5	-0.00011645968874596235
1068	0.24	10	-3.552713678800501e-15
1069	0.56	5	-6.383716272040374e-05
1070	0.28	20	6.383716272040374e-05
1071	0.4	10	0.0
1072	0.14	20	0.3985968501359767
1073	0.2	20	0.3150279984011841
1074	0.01	20	0.0008298831153705777
1075	0.24	20	0.5172410422786307
1076	0.1	5	0.03598364068659876
1077	0.08	10	0.0006454646452924706
1078	0.1	10	0.35812258170456346
1079	0.4	5	0.2918573015693422
1080	0.07	20	0.23955959263745363
1081	0.03	20	0.12575921056025763
1082	0.18	5	0.31700555050776025
1083	0.4	20	0.3690302249081423
1084	0.56	10	0.255334464847607
1085	0.05	5	0.00026066841443750377
1086	0.14	10	0.30998410035792645
1087	0.02	5	0.0909147592417412
1088	0.2	10	0.19139533999176095
1089	0.01	10	0.00046281942971759804
1090	0.03	5	0.10779436901787776
1091	0.1	20	0.1318033485917809
1092	0.06	5	0.12190326860647005
1093	0.06	20	0.00038302297632242244
1094	0.07	10	0.0017236033934580064
1095	0.18	20	0.1731689434076671
1096	0.28	10	0.12939216575817625
1097	0.08	20	0.0005106973017703353
1098	0.36	5	0.13263589158894717
1099	0.36	20	0.17369737325467582
1100	0.56	5	0.049904701957075304
1101	0.36	10	0.16701397696867915
1102	0.09	20	0.046429123097841085
1103	0.04	20	0.00016136616131845472
1104	0.72	20	0.09218440947805817
1105	0.28	20	0.013211337259015465
1106	0.04	10	0.00016136616132200743
1107	0.12	10	0.00013358517383821322
1108	0.56	20	0.03338801827274551
1109	0.05	20	0.00038302297632242244
1110	0.07	5	0.0015267721417231428
1111	0.12	5	0.11914142469151656
1112	0.4	10	0.09091475924170211
1113	0.24	5	0.2629745319471546
1114	0.06	10	-7.979645340228103e-05
1115	0.18	10	0.23338512039872583
1116	0.03	10	-6.383716272040374e-05
1117	0.72	5	0.19773827140990008
1118	0.05	10	-0.004431363045551251
1119	0.28	5	0.3906655766459366
1120	0.12	20	0.2387102037224409
1121	0.24	10	0.1504907913510607
1122	0.01	5	0.0005745344644765282
1123	0.02	20	0.00013122083448280364
1124	0.04	5	0.0005266565924415545
1125	0.09	5	0.165788658095245
1126	0.02	10	6.383716272040374e-05
1127	0.08	5	6.383716272040374e-05
1128	0.09	10	0.1641448511552639
1129	0.14	5	0.016315714838711415
1130	0.72	10	0.26098050723937405
1131	0.2	5	0.21372327428071713
1132	0.4	20	0.10262621871926025
1133	0.01	5	0.05729740005108974
1134	0.02	20	0.0011526154380159248
1135	0.08	10	-4.440892098500626e-16
1136	0.24	5	0.0003049997774442481
1137	0.02	10	0.00038302297632508697
1138	0.12	20	0.08084001368621596
1139	0.05	10	0.00025534865088516767
1140	0.2	5	0.00038420514600812083
1141	0.1	10	0.03186981686117463
1142	0.12	5	-0.00012767432544347201
1143	0.24	10	0.09331751911638886
1144	0.07	10	0.08011563921478793
1145	0.03	5	-0.00017200568844177866
1146	0.2	20	6.383716272040374e-05
1147	0.4	10	6.383716272129192e-05
1148	0.28	5	0.0001276743254443602
1149	0.01	20	-0.002263559394814152
1150	0.4	5	0.00019151148815943486
1151	0.03	10	-4.255810847553221e-05
1152	0.28	20	0.00010639527120126502
1153	0.24	20	0.300441626700783
1154	0.56	5	0.39356556553207334
1155	0.04	20	8.866272600371872e-05
1156	0.09	20	-6.38371627221801e-05
1157	0.05	5	0.038244371318231885
1158	0.18	5	6.383716272040374e-05
1159	0.56	10	-0.0001276743254443602
1160	0.07	20	8.156970792150275e-05
1161	0.56	20	-0.0004433136300097118
1162	0.14	10	6.38371627221801e-05
1163	0.14	5	6.38371627221801e-05
1164	0.36	10	0.00012767432543903112
1165	0.01	10	0.20381078151372733
1166	0.1	20	0.0
1167	0.07	5	0.00011703479832547714
1168	0.05	20	-0.0003617439220811036
1169	0.36	5	4.255810847908492e-05
1170	0.08	5	0.3953222696765941
1171	0.18	10	-0.0003191858136020187
1172	0.14	20	0.33864048448640105
1173	0.18	20	-0.0019683125172278437
1174	0.04	5	-0.00038302297632242244
1175	0.72	10	0.2768972398111629
1176	0.12	10	-0.00048587173848346765
1177	0.04	10	0.008536225602583158
1178	0.03	20	-0.00010107550764004714
1179	0.28	10	2.4825563283314978e-05
1180	0.36	20	-0.000638371627196932
1181	0.09	10	0.0001915114881576585
1182	0.02	5	0.0002979067593642526
1183	0.1	5	-6.383716271685103e-05
1184	0.72	20	0.16454501559201873
1185	0.09	5	-0.0003191858136055714
1186	0.06	10	-6.383716271685103e-05
1187	0.06	20	0.032471836770717744
1188	0.2	10	0.00025534865087450953
1189	0.08	20	-0.00095223767725372
1190	0.06	5	0.031258930679019414
1191	0.4	5	0.24993873133074263
1192	0.06	20	0.3032105636338118
1193	0.1	5	0.00121556597347805
1194	0.36	20	0.3681790627385242
1195	0.03	10	6.383716272040374e-05
1196	0.1	20	0.2683288739703693
1197	0.72	10	0.32873848347531
1198	0.14	5	0.39132092085211667
1199	0.07	5	0.01046959022865046
1200	0.56	5	0.2704993375028728
1201	0.09	5	0.0004787787204012517
1202	0.08	10	0.22053412323529997
1203	0.4	10	0.46092293401767215
1204	0.01	10	0.00032982534072090175
1205	0.28	20	0.3968658877362188
1206	0.04	10	0.24177084102394808
1207	0.07	10	0.13961896788876516
1208	0.08	5	0.12930926610931692
1209	0.28	10	0.1676035840966037
1210	0.24	10	0.16828362720498546
1211	0.03	20	0.012603849814709633
1212	0.2	10	0.17241885674568636
1213	0.2	20	0.5320260071344087
1214	0.56	10	0.43199228652348154
1215	0.05	10	0.0008334296244072448
1216	0.05	5	0.1929478243240439
1217	0.24	20	0.36031290568772434
1218	0.2	5	0.0003777032127594282
1219	0.18	10	0.17804184682870527
1220	0.02	10	0.13131836348053838
1221	0.06	10	0.02015835738363947
1222	0.09	20	0.5937021636802946
1223	0.72	5	0.3580635323290835
1224	0.06	5	6.383716272040374e-05
1225	0.01	5	6.383716272040374e-05
1226	0.28	5	0.2442134991251237
1227	0.24	5	0.34241899432618794
1228	0.12	20	0.07452456771310523
1229	0.18	20	0.446910085715551
1230	0.14	10	-0.00028253855352744495
1231	0.04	20	0.07334757002548287
1232	0.4	20	0.22682762518354593
1233	0.05	20	0.32596851214383094
1234	0.04	5	0.00031563930456002254
1235	0.72	20	0.2728453532326327
1236	0.12	10	-6.649704449301908e-05
1237	0.08	20	0.00025534865088161496
1238	0.09	10	0.22160539062207363
1239	0.12	5	4.492244784159993e-05
1240	0.14	20	0.12122233887067324
1241	0.02	5	0.0004468601390428262
1242	0.07	20	0.20056772065336048
1243	0.18	5	0.23160122635144376
1244	0.1	10	0.24585819269243103
1245	0.56	20	0.2135087104835236
1246	0.03	5	6.383716272040374e-05
1247	0.36	5	0.20192293042011755
1248	0.36	10	0.051151299884566015
1249	0.02	20	0.0
1250	0.24	20	0.36074498870572747
1251	0.06	10	0.15386174819363863
1252	0.05	20	0.0006011332822914994
1253	0.24	10	0.2772022395885845
1254	0.36	20	0.564087335483765
1255	0.04	5	0.06815415084993859
1256	0.14	10	0.3235914644597031
1257	0.36	5	0.3393778628242501
1258	0.09	20	0.2817240386146569
1259	0.07	20	0.3419218919756535
1260	0.12	5	0.0004770054658855827
1261	0.08	10	0.05285140765575136
1262	0.72	5	0.23743080058614652
1263	0.14	20	0.6455559678973586
1264	0.14	5	0.3125904889598772
1265	0.18	20	0.7059547901039274
1266	0.01	10	0.12483002519175557
1267	0.01	5	0.11658261841910544
1268	0.06	20	0.3314035372476738
1269	0.03	20	0.21320134636692245
1270	0.18	10	0.265562596919132
1271	0.03	5	0.00023938936020329038
1272	0.2	5	0.3487344402992676
1273	0.24	5	0.32866149467496797
1274	0.4	20	0.7454407351287315
1275	0.2	10	0.43081100347074397
1276	0.05	5	0.0007022087899315466
1277	0.56	10	0.6531055990162855
1278	0.1	20	0.3453297916206566
1279	0.04	10	0.12520684177727048
1280	0.01	20	0.2753415045122125
1281	0.4	5	0.2103576372018381
1282	0.28	10	0.44732650498552573
1283	0.28	5	0.3241255096129976
1284	0.07	10	0.2946723431199416
1285	0.28	20	0.530338755458942
1286	0.72	20	0.4165410332634707
1287	0.02	10	0.20269895092989998
1288	0.12	10	0.32580891923723243
1289	0.03	10	0.27014823310801717
1290	0.1	10	0.20234961978971455
1291	0.09	10	0.0006510799513534948
1292	0.09	5	0.001212906091836885
1293	0.06	5	0.22881544350073568
1294	0.12	20	0.3894563437244756
1295	0.07	5	0.05549429574688247
1296	0.08	20	0.5321991211070269
1297	0.36	10	0.43223256251113185
1298	0.4	10	0.34771570557754217
1299	0.1	5	0.36204182884473823
1300	0.05	10	0.2880545572511153
1301	0.56	5	0.48022037633204206
1302	0.02	20	0.45467309846188186
1303	0.56	20	0.32002515407775434
1304	0.02	5	0.0
1305	0.18	5	0.5058456774008562
1306	0.04	20	0.1021527597624754
1307	0.2	20	0.20276810785651378
1308	0.08	5	0.010567414769695915
1309	0.07	20	0.170363009937176
1310	0.06	20	0.05142970084432452
1311	0.08	5	-6.383716271951556e-05
1312	0.07	10	0.33949844413162644
1313	0.1	5	0.5955989549319121
1314	0.09	5	0.573055570218834
1315	0.12	10	0.4187883067152107
1316	0.14	10	0.5583193818437202
1317	0.09	20	0.0018415248190386535
1318	0.4	20	0.5696509215403367
1319	0.28	20	0.5830673652388754
1320	0.56	20	0.35212017426279374
1321	0.28	5	0.4098787074133128
1322	0.36	5	0.4810981373191865
1323	0.09	10	0.5049909687220051
1324	0.2	20	0.5117027370805118
1325	0.08	20	0.3191131101692406
1326	0.14	20	0.6349749581764428
1327	0.4	10	0.2763747208124201
1328	0.08	10	6.383716271329831e-05
1329	0.04	10	0.00031918581359491327
1330	0.56	5	0.29994777531678096
1331	0.03	20	0.00027130794158836125
1332	0.72	5	0.39566450779912543
1333	0.02	10	0.3601394491548007
1334	0.24	5	0.5362303936013575
1335	0.05	20	0.29002198314120164
1336	0.05	10	0.0003191858136517567
1337	0.56	10	0.5987447084505106
1338	0.01	5	0.5103071857731862
1339	0.24	20	0.48308418238181616
1340	0.05	5	0.4360361934563457
1341	0.72	10	0.4024374534386084
1342	0.24	10	0.0005674414464493793
1343	0.72	20	0.34076720774100977
1344	0.02	5	0.00019151148819673836
1345	0.04	5	0.0001915114881825275
1346	0.02	20	0.00012767432545501833
1347	0.04	20	0.0005213368289531672
1348	0.36	10	0.35020919697544173
1349	0.1	10	0.018275161083565195
1350	0.01	20	0.05741443484940589
1351	0.4	5	0.4976301892097723
1352	0.14	5	0.4004126923188096
1353	0.28	10	0.2113104659638907
1354	0.2	10	0.46987698271686895
1355	0.18	5	0.2953107147472309
1356	0.07	5	0.4102087413721165
1357	0.12	20	0.333517256635389
1358	0.03	10	0.1459485998980199
1359	0.18	10	0.5512161675500238
1360	0.03	5	0.6327911952346881
1361	0.36	20	0.28693622473394953
1362	0.2	5	0.4384956974756449
1363	0.06	10	0.4914397576794727
1364	0.06	5	0.0004291275938896888
1365	0.18	20	0.5496226767069174
1366	0.12	5	0.3280396734237172
1367	0.1	20	0.11154657558296321
1368	0.56	5	0.37424359319700296
1369	0.02	10	0.00019151148816298758
1370	0.4	10	0.5683458062136291
1371	0.12	5	-0.0002925869958030347
1372	0.2	20	0.5278836845756381
1373	0.08	5	0.6322273002975507
1374	0.4	5	0.5437543125298845
1375	0.04	20	0.00025534865088161496
1376	0.07	10	0.00028726723224892226
1377	0.56	10	0.6181275625239699
1378	0.18	20	0.17261568799744964
1379	0.01	5	0.0006862494992390111
1380	0.06	20	0.5349571968560163
1381	0.72	10	0.504384515675973
1382	0.36	20	0.3016625124374599
1383	0.14	10	0.6579536768741931
1384	0.06	10	6.383716271329831e-05
1385	0.1	5	0.0006383716272040374
1386	0.03	10	0.4982632410730119
1387	0.72	5	0.7004466182512346
1388	0.28	10	0.5889501371091725
1389	0.05	20	0.4994087634932143
1390	0.24	5	0.5773947240294888
1391	0.01	10	0.00025534865088161496
1392	0.1	20	0.651251218102118
1393	0.09	20	0.6022220605641238
1394	0.09	5	0.0
1395	0.02	20	6.383716272750917e-05
1396	0.07	5	0.03274491796676671
1397	0.12	10	0.00019151148816831665
1398	0.06	5	0.0010852317662397581
1399	0.12	20	0.6217810579201029
1400	0.28	20	0.7190777601795588
1401	0.18	10	0.7490466481948772
1402	0.72	20	0.5561653209154827
1403	0.05	5	0.05827741871581793
1404	0.18	5	0.4676379533426598
1405	0.24	10	0.001954126481209073
1406	0.1	10	0.00012767432545501833
1407	0.2	5	0.001212906091737409
1408	0.14	5	0.1461019864140667
1409	0.36	10	0.5993360888327857
1410	0.01	20	6.383716274172002e-05
1411	0.24	20	0.671724475934198
1412	0.05	10	0.00016491267037110902
1413	0.08	20	0.0011490689290667433
1414	0.07	20	0.2976804920878635
1415	0.08	10	0.0004468601390499316
1416	0.09	10	3.191858139928172e-05
1417	0.02	5	2.5268876925110817e-05
1418	0.28	5	0.5749556124368524
1419	0.04	10	0.00012767432545501833
1420	0.4	20	0.5694257182162659
1421	0.03	5	0.0005106973018200733
1422	0.56	20	0.5814022792447986
1423	0.04	5	0.00025534865091003667
1424	0.36	5	0.7272976815069541
1425	0.2	10	0.1778621570374952
1426	0.14	20	0.8308557454763132
1427	0.2	20	0.053441679754105964
1428	0.07	20	0.00033040045029908427
1429	0.06	10	0.0001276743254419177
1430	0.72	5	0.0848447760256077
1431	0.18	20	0.00012767432544169566
1432	0.05	20	0.00012767432544302793
1433	0.28	10	0.0026592108188649988
1434	0.24	20	-1.063952712021532e-05
1435	0.56	10	-0.00135273987670681
1436	0.4	5	-0.0015959290680243043
1437	0.1	10	0.00236197502067359
1438	0.14	5	-5.674414464085231e-05
1439	0.4	20	0.010779927154509483
1440	0.28	5	-0.00020617678230072656
1441	0.36	10	0.0032211168356273134
1442	0.28	20	0.003532323003891502
1443	0.12	20	0.00038302297632597515
1444	0.03	5	0.0
1445	0.24	10	0.0002588951599240552
1446	0.56	20	0.005735591745023694
1447	0.02	20	6.383716272084783e-05
1448	0.03	10	6.383716272084783e-05
1449	0.01	20	0.00012767432544080748
1450	0.03	20	0.00020215101528187063
1451	0.04	10	0.00014895337968123812
1452	0.06	5	-0.0005130616411301858
1453	0.04	5	-0.0022236611681121232
1454	0.07	5	0.000521336828887442
1455	0.18	10	0.00012767432544258384
1456	0.24	5	0.0
1457	0.07	10	-6.383716272040374e-05
1458	0.12	10	0.0010213946035335653
1459	0.06	20	6.383716272040374e-05
1460	0.02	10	-0.019075785499178544
1461	0.36	5	-0.00019151148816387575
1462	0.08	5	-0.00019151148816298758
1463	0.01	5	0.0007660459526519503
1464	0.14	10	-9.575574408149379e-05
1465	0.18	5	0.0
1466	0.56	5	6.383716272129192e-05
1467	0.4	10	0.0
1468	0.2	5	0.00013122083448102728
1469	0.09	10	0.0
1470	0.1	20	0.2596748008278036
1471	0.08	20	0.0002979067593606999
1472	0.05	10	-6.383716272040374e-05
1473	0.01	10	0.0
1474	0.1	5	0.00044686013904815525
1475	0.04	20	0.0
1476	0.12	5	0.00038302297632242244
1477	0.08	10	-0.0001267876981856375
1478	0.14	20	0.00020215101528187063
1479	0.02	5	2.3643393607386542e-06
1480	0.72	10	0.2851588326199277
1481	0.05	5	-2.127905423954246e-05
1482	0.09	5	-6.38371627221801e-05
1483	0.09	20	7.14368249514763e-05
1484	0.18	20	0.00035642415852432663
1485	0.72	10	0.2960466153728949
1486	0.01	5	0.3817604191073962
1487	0.05	10	0.0003723834492070921
1488	0.04	5	0.00013122083448280364
1489	0.08	10	6.383716272040374e-05
1490	0.01	10	6.383716272129192e-05
1491	0.14	5	6.383716272662099e-05
1492	0.07	5	0.07850375085608263
1493	0.03	10	0.00018973823364376585
1494	0.28	20	0.000638371627212031
1495	0.72	5	-0.00025534865088161496
1496	0.28	5	-6.383716271862738e-05
1497	0.4	10	0.049399324418885726
1498	0.08	5	6.383716272040374e-05
1499	0.04	20	0.0002305230876054054
1500	0.12	20	0.0
1501	0.14	20	-0.0006490111543264732
1502	0.09	10	0.0
1503	0.03	5	-3.552713678800501e-15
1504	0.02	10	0.00013654059803869245
1505	0.28	10	0.0008990400416486466
1506	0.04	10	-0.00012767432544080748
1507	0.12	5	0.00013122083448102728
1508	0.05	5	0.00012767432544080748
1509	0.1	20	0.0018122661194919232
1510	0.4	5	0.00011348828927992827
1511	0.24	5	0.00011703479831837171
1512	0.05	20	0.000319185813598466
1513	0.2	10	8.511621695816984e-05
1514	0.01	20	-0.0016308030735885382
1515	0.02	20	0.00036706368564409786
1516	0.56	10	8.511621696172256e-05
1517	0.56	20	3.5465090366670893e-06
1518	0.1	5	0.00039720901248685436
1519	0.36	20	-0.00019151148816121122
1520	0.18	10	0.00019151148815943486
1521	0.06	10	0.00012767432544080748
1522	0.07	20	-6.383716272395645e-05
1523	0.24	10	0.26344069637971934
1524	0.06	20	0.0003072163455950516
1525	0.1	10	0.49773835773520503
1526	0.2	20	0.3710937020845968
1527	0.72	20	0.2888631613122925
1528	0.08	20	0.0
1529	0.2	5	-7.105427357601002e-15
1530	0.24	20	0.0
1531	0.02	5	-3.191858136020187e-05
1532	0.09	20	6.383716272395645e-05
1533	0.36	5	6.383716272040374e-05
1534	0.06	5	6.383716272395645e-05
1535	0.36	10	0.0
1536	0.03	20	0.0
1537	0.18	5	0.00011171503475893019
1538	0.14	10	0.0003032265229236941
1539	0.07	10	0.009506417481834006
1540	0.4	20	1.5959290678324578e-05
1541	0.09	5	-0.00010994178023793211
1542	0.12	10	0.5468291358676183
1543	0.28	20	0.6354650413942933
1544	0.01	10	0.0008263366063250288
1545	0.28	10	0.6579436284318234
1546	0.18	5	0.00012767432544080748
1547	0.03	5	0.00019151148816121122
1548	0.12	10	0.00030854628648313565
1549	0.24	5	0.0003191858136020187
1550	0.36	5	0.00022343006951963673
1551	0.05	20	6.383716271685103e-05
1552	0.72	10	0.38331319898215455
1553	0.4	10	0.0002979067593606999
1554	0.14	20	0.9222785421381552
1555	0.03	20	0.00023761610567163416
1556	0.24	10	6.383716272395645e-05
1557	0.14	5	0.4495874044984376
1558	0.2	5	2.6598817832734767e-06
1559	0.03	10	6.383716272040374e-05
1560	0.1	20	0.00022520332403530574
1561	0.36	10	0.671178609084528
1562	0.72	5	0.0001312208344756982
1563	0.08	10	0.00012767432543370205
1564	0.08	20	0.00012767432544080748
1565	0.05	5	0.0016630171973588403
1566	0.14	10	0.6362827333850447
1567	0.02	5	2.127905424487153e-05
1568	0.24	20	6.147282335433601e-05
1569	0.09	5	0.0
1570	0.02	10	0.00018796497912632049
1571	0.72	20	0.6709640452876968
1572	0.09	20	0.42363139146157636
1573	0.05	10	0.16029866210126897
1574	0.01	20	6.383716272750917e-05
1575	0.56	5	0.0
1576	0.4	5	0.0006383716272040374
1577	0.4	20	0.06307643653185124
1578	0.02	20	0.00018796497911921506
1579	0.12	20	6.383716271329831e-05
1580	0.06	20	0.001468254742569286
1581	0.28	5	6.383716272040374e-05
1582	0.1	10	0.0
1583	0.09	10	-5.319763552336099e-06
1584	0.04	5	0.0
1585	0.2	20	0.6726087388550255
1586	0.36	20	0.6391926440524003
1587	0.07	20	0.0003511043949515624
1588	0.04	10	0.0
1589	0.04	20	0.00035287764948321865
1590	0.07	10	0.0004078485395950793
1591	0.08	5	4.6104617524633795e-05
1592	0.06	5	0.003816930354332726
1593	0.12	5	0.0
1594	0.07	5	0.0017537487202901048
1595	0.56	10	0.521210927816739
1596	0.01	5	0.14131774571890787
1597	0.1	5	6.383716272040374e-05
1598	0.06	10	0.016467032557784478
1599	0.18	20	0.00012767432544080748
1600	0.2	10	0.19973406937204885
1601	0.18	10	0.00012767432544080748
