# Supplementary material for: Graded recruitment of pupil-linked neuromodulation by parametric stimulation of the vagus nerve
Source: Nat Commun. 2021 Mar 9;12:1539. doi: 10.1038/s41467-021-21730-2 (PMC7943774; doi:10.1038/s41467-021-21730-2)
Supplement: Supplementary file 4 — Source Data [file 41467_2021_21730_MOESM4_ESM.zip › source_data/figure_S4I.csv]

charge	-20.0	-19.8	-19.6	-19.4	-19.2	-19.0	-18.8	-18.6	-18.4	-18.2	-18.0	-17.8	-17.6	-17.4	-17.2	-17.0	-16.8	-16.6	-16.4	-16.2	-16.0	-15.8	-15.6	-15.4	-15.2	-15.0	-14.8	-14.6	-14.4	-14.2	-14.0	-13.8	-13.6	-13.4	-13.2	-13.0	-12.8	-12.6	-12.4	-12.2	-12.0	-11.8	-11.6	-11.4	-11.2	-11.0	-10.8	-10.6	-10.4
0.24	9.279670941982104	8.614731968847337	7.475652348032668	6.623244382083158	5.9712581923868555	5.787260272678026	5.227650741382945	4.897059673732173	5.16748829208737	4.597403549949519	5.608617325898123	6.730176955210538	5.840207688599392	5.171218271420074	4.68932681773471	4.745882509853914	3.906381743326179	3.074177580208783	3.6509645546766407	4.523612924859805	4.215464926571812	3.219708796153334	2.07484901174422	2.3851213222780316	2.6005227309503454	3.200775641566473	2.338717499010542	0.02374193506296507	-0.27317168779474343	-1.1813698004754016	0.07349577503791949	2.6170561629891864	1.733170258170972	0.3750837851292985	-1.5252001265255757	-1.6020895134258026	-0.7965064578773067	-0.7152934013000376	-0.07940042785462964	0.016278247819407454	1.9633215992828	5.031946273891307	6.3489648485056165	7.55008610097795	7.873636486634055	6.1575756828621735	4.973751829804385	6.750834642214343	7.960823602346522
0.12	26.546511374984135	27.203305898753328	27.486325436767657	26.758690868751074	23.57682369602179	18.829443555491068	17.961293057953554	17.900810551642337	17.37794833837185	16.43231072866358	15.385814240490234	16.484177675338003	18.870602864231046	20.09157468190807	20.32966954233426	20.48217847728064	19.971997864649424	20.012239734329995	19.88618683238937	19.139101672889666	17.740664580661743	17.49594055893938	17.157353975137823	16.83619566074394	16.866411984174363	15.511996302162345	14.965191433166808	14.808838211188672	13.950990536494885	13.7012224514324	13.137045486934355	11.935985548014955	11.471845057325595	11.810673043636697	12.099436912553656	11.440267463587048	11.654966322328235	11.192986891850907	11.279540760167123	11.18217519226856	8.900993975007822	6.469200452850288	6.14351933425111	7.7830749410211695	9.56006899097271	9.086581625930592	8.83829193112524	8.417023810615248	7.731013218945236
0.04	-3.037248232063007	-3.7519302233665144	-4.00143976544458	-3.6882828645885226	-3.858774575769921	-4.572078736119778	-5.436150830736885	-5.640032423947595	-4.432037447813208	-4.8366491894999655	-5.252469502452826	-4.772959918993138	-4.3643688562511755	-4.527838287392193	-4.519489659765632	-4.566391949493756	-3.52583107838894	-1.971262786805184	-0.3245944074449909	1.344823901385361	1.8316137622065654	-0.40434904937934135	-3.846005780309511	-4.315525116225615	-3.942460310312647	-4.0727431275427435	-5.049509072213574	-5.879700065475603	-5.950872208620403	-5.389334584703832	-5.6797710339148395	-5.07195246417281	-3.1567072635087428	-1.186621888066938	-2.063117537989399	-3.4124438846114913	-3.5604875585428815	-3.0416986361010103	-3.6093322418061504	-4.807823778719886	-5.097506819939035	-4.69832377742204	-1.8136152820473015	1.1231347670447889	0.7760887798879423	-0.5156980886491667	0.788684394386209	1.1933760997389768	0.47091912227450194
0.16	-18.056498995818032	-18.783660613898505	-20.170501857273663	-20.11376203137229	-21.057446197498948	-22.620953954153507	-22.013353091408952	-19.509442325065848	-17.517268199448118	-16.884185268404856	-17.367315695236414	-17.440794047583267	-17.58393260786302	-17.96050744792995	-19.279671875968305	-19.627903281681533	-19.67605460199205	-20.814038248419948	-21.16255592268574	-21.98784694150823	-22.217323963408944	-20.4312554711316	-19.949023010643735	-20.399142230563264	-21.112803388576836	-21.491553259733934	-20.71910892870885	-17.47156849097901	-13.387948278220122	-10.238947593666836	-9.457461896682645	-9.711298398956217	-9.53106319842982	-8.948272556051236	-10.896088293298462	-14.25484013641298	-15.78142734179599	-17.433815932023535	-20.659535156088907	-22.36451611816905	-24.186020348811567	-25.29735537721374	-25.372287523694062	-24.065915929767108	-21.235234581966772	-20.783961219687313	-22.203791332649573	-22.598362126817825	-21.366962568341314
0.08	-3.936617341444709	-2.0211609722793824	0.006355797559606913	1.0104321477256804	1.1176951943490607	0.034577576559591705	-0.5635986241222639	0.009744822234864614	-0.07903332629751958	-1.3955642995195205	-1.6075315218608566	-2.0446382459451797	-2.9975736164261377	-2.6286212687216235	0.5186792453567293	2.7095144541204164	0.6878379661419274	-0.15825311166579326	-0.34385864445409453	-1.3753425203783678	-2.2136215248251645	-4.204614717295357	-4.2215942680427005	-3.7096228840335925	-4.30482259370239	-4.4652151821110095	-3.547583976063457	-1.7240407452850235	1.3747613027164718	4.734248071955982	6.536419752521404	5.81039031188152	4.637405694491491	5.9730048319410045	5.715385005280979	3.3746731305058333	4.271033021916388	5.577711793106843	3.8818977779053583	3.359267761762297	3.0611985603559475	2.973355412182542	2.8543330483743574	5.106415647680947	8.282077887265736	9.342712857548797	9.306194646827045	9.135150233402634	9.743426459990395
0.16	-6.419361878594067	-7.39162135220554	-8.792406816284654	-8.915132488797028	-6.488969187419606	-2.3110508386434034	-0.6725461539075823	-1.1248610255287943	-1.0329272450204527	-0.14001315754406107	0.03704534131436077	-0.5717205470828475	-1.728338612136831	-1.590522086705974	-2.5066817623394115	-3.5098945074205474	-3.261167716150375	-2.69545027308493	-1.6701651302310694	-2.4872819239273696	-3.344545528700273	-2.523867225175522	-2.294263911844368	-2.480578439894309	-3.4624090623094617	-4.287281268258937	-4.542153040289691	-4.122403354224772	-3.489286309008186	-1.6118080237881998	-1.844197540563762	-1.2594906887882331	-0.7574875002496313	-1.5725052012323815	-1.1689874575139214	-0.7183601432853308	-1.560609643563886	-2.5515819686690975	-3.4874741569830476	-3.990295563444313	-3.6709839790196384	-2.9299017438513317	-3.2416245284630136	-3.7881708682362856	-3.751575276673492	-4.125508076178434	-3.963890319866742	-4.066540878064359	-3.894671326043749
0.08	-3.1465350616285903	-4.777568327709368	-4.8581244546804	-6.233644439053002	-6.123875203171224	-5.6217765339551065	-6.780781869263961	-8.085914567630041	-8.482605383752855	-8.425647423926677	-8.157990534289006	-6.762283173709491	-3.52270158629036	-0.8494132481628753	-0.7425294227459673	-1.8953575332355257	-2.0624776204587434	-2.6877969096540326	-2.4117253540707253	-1.5483504714744996	-3.5664181988737482	-5.258071729501985	-3.7044481699052767	0.8924399800005105	5.867734787812644	8.900331465520466	10.753531767056351	10.365352560788736	8.975172491212362	8.424134359429573	6.6063970882145355	6.06124027395353	5.604230518142643	4.551608259741961	4.106565978310087	4.644869897650828	3.7990971903554183	3.477433333084271	5.424465810636121	4.3657758370787505	3.392611852180508	4.354292712749256	3.592339577331039	3.981922921464893	5.6697512185122605	4.396146643457527	2.8570306838216197	1.243299673725275	1.5135646367845084
0.08	4.592147544972171	7.400196703320539	9.104117975835926	9.94889429063032	9.006613555942202	7.59100382984122	7.5265912364105745	4.949350320674689	2.621717019941606	2.6998906645490663	2.2266695535157695	1.633411461359671	2.102064356189061	4.934910487581796	7.218135789455239	7.2738100243284975	6.0597862336878165	4.606430658075261	2.780407478205788	2.0651646424594006	1.3890726470443227	0.30118991136087203	-0.43533990008680234	-2.542921897168725	-2.620349366298619	-0.7924114974507006	-0.3403073540917845	-0.41408290062699393	-1.2184694357537396	-1.923095921349116	-2.115443796897054	-1.7331918582559496	0.3947878511142875	3.7333213488025905	6.726997682671268	3.201894518557225	2.7215275400714916	5.614613449427587	9.57759977680346	12.798026849719811	15.335130740261853	16.386892385966114	17.03997909287309	16.044330813094284	15.073894795071062	13.958884023442472	12.52718890571061	11.014292543235221	8.5455392759389
0.06	-5.386772113175205	-7.448595585594177	-7.826719437566986	-9.573000186927004	-9.90260182704506	-9.665047270677618	-7.337832341097261	-6.4828082883813	-7.1463547894014425	-7.470708748749935	-5.578087369221514	-0.8139753286460376	4.01909682346065	7.865394863285545	9.643855388694277	10.557531285939106	10.74383889429535	11.095438516961863	10.109062016345305	9.439008905490311	6.9388213033836195	0.7274146867397988	-3.042294640017822	-4.065639607188835	-4.596340691913788	-6.267383742019788	-5.347006783580802	-2.0878956963667576	-1.414998792589678	-3.0521786516363107	-2.439282340938618	0.10413942612070315	0.909563875454225	1.4985006725811019	0.6368300961809439	-2.5691866250064948	-2.5128370468912564	-0.7340868668729215	-1.168859380900372	-2.203711206346611	-1.1446229279090616	1.962386522591082	3.0471659660674035	2.1993631734468053	0.25195558715812894	-2.178559463331183	-3.013294129252884	-3.289401397677544	-4.659803504404785
0.04	-4.364586367325941	-5.786243236889057	-6.35173741721173	-6.949763241365744	-7.551105802480137	-8.267375609812241	-8.826201975699163	-8.576334302143145	-6.792756590720231	-6.131415882481299	-5.900880303132752	-4.869599201871843	-3.5947365671026077	-3.3827989704501817	-4.2954779750438945	-6.3298202822151595	-5.009998505496668	-5.281228677904295	-5.593046077169269	-4.9001004529702	-5.264828196760732	-4.7888178147838545	-3.7026033692217766	-1.8587591507709078	-0.3068616269445883	0.46939772202541974	0.6522299092512114	0.3724773974700071	1.2849119829767304	0.5828363777800689	-0.3648799103351692	0.7886440128337924	0.7537998592221342	-1.3009852736000056	-1.4197582375957438	-0.8017781861348681	0.020856867816689828	1.7463302942012575	4.172393096903029	5.847464288723771	5.328501899563598	3.7684529049699975	1.895148524285176	1.631752547908924	-0.8625319400072584	-3.0110790275946684	-3.462074756129752	-3.1376905727252904	-4.865561814648387
0.48	2.8581060985241535	2.288937215477212	1.8162130143842248	-0.010950953474790026	-0.867358009676984	-0.6160324285855197	-0.6870453840606032	-1.154078557219968	-1.6942930525183613	-1.6660873806024128	-1.0899061772700307	-1.3415471778819779	-2.1040611543990977	-2.933594478617998	-4.570198371381757	-7.194869860610339	-9.307751036876809	-7.8383255393220495	-4.423728340601308	-1.9618130725281517	-0.10400950881371784	-0.8930570230876214	-2.0136544679237645	-1.932652271348502	-1.4911922908932453	-1.7135648092026656	-0.04615535671117499	1.484714982571937	2.378942200928414	2.833360719751724	1.2182950830998536	0.8030002039814121	0.43304932261715123	-0.6788348366078125	-0.7397579804569929	-0.3927932168031276	0.7695511214644242	2.3785035861812958	3.9715198628232855	5.024453251191531	4.726535980540504	4.608746967440283	5.055105834892359	3.3409801313838443	0.8400129939866261	-0.019498308944406517	-0.6529733283545625	-1.3574486743514242	-4.3952308446932875
0.08	5.164486372982779	4.632964667439907	4.693744119946139	5.104504573612722	5.190062190573208	5.515468944270765	7.045164383506496	7.383285864747364	5.598865891444802	5.05418637643735	5.3956417715606335	4.675448324789151	5.025694063548698	3.8349324299541294	4.71388403269831	9.401236729224834	13.404417124269251	15.753128669632943	17.391182110945863	16.82835578264708	14.739721122342871	13.611575169613154	10.810716615050772	6.10146737445033	4.835303281596801	3.60141680031456	3.8856797921359743	1.4775865016594452	-0.21430329986649355	1.2674999104747613	2.0926009840427113	2.808064366605798	2.4154349288066896	2.1155775511075845	1.515861318527186	2.696761097800781	3.765887061255569	4.844369678347945	2.704950140960925	0.8143050634655253	1.2347729390196918	0.7757314170974965	0.4412497947460423	-0.41065595840207436	0.3936850914927703	0.12927962709861163	-0.2843256716824385	-0.8459040952789891	-1.2664115218796184
0.08	4.98861856263386	3.531356211294316	3.419996690949489	3.229908279087077	1.2007025280204502	0.9370426109992493	2.114231346674167	1.0374960025286413	0.09537382999579336	1.13555432647221	2.4271590631100537	1.6038974881661616	1.423095905632266	0.02049389404223234	-1.2091047329345201	-0.4270742215775414	-1.4639620265109627	-2.983930449696338	-4.309471360776321	-3.6687220167655923	-3.940277395746037	-3.525046987124554	-1.0242002362687472	-0.3251153605479118	-0.7545336392071462	-1.5405795937881805	-1.6245093084358544	-0.593384328979198	-0.5978303644287735	-1.1095764491426863	-1.8577634505867664	-1.1081415313748835	-0.25044154226916504	-1.1366493648489708	-0.8036757205750931	0.05322438285482178	-0.5519592710809818	-2.407800552372038	-1.7953742575749416	-0.6331287841410926	-0.8107988255455751	-2.1215545305658665	-4.893927646999167	-5.468577126231111	-2.8528603358632907	0.6462462126217048	0.7217365331252594	-2.3400753912813954	-2.7970754630245267
0.16	-1.8050386023927842	0.40206372465262064	-1.4441240462399492	-4.054258186625475	-3.169404091320267	-3.004321764113321	-3.2717006417503782	-3.3372565779814565	-3.785805927784054	-4.693475980078823	-4.297157843948192	-1.8928310199842997	0.6676484308725463	1.0765884053115258	0.8037389834449087	1.5186969280093265	1.968178836948404	-1.506545442905363	-4.412832456572737	-6.112320412530764	-6.854220434010422	-5.701034834191503	-4.772815936572428	-5.2799934673942985	-5.794247725755568	-6.381253962044632	-5.122149702705549	-3.9196854607991654	-3.6376617684538175	-6.497674127154035	-6.760657165226284	-6.892744294127986	-5.933904272910631	-5.417727838942149	-5.858101723556224	-7.5925033510797775	-8.487008556082145	-8.907371124922953	-9.616963287429037	-9.072641480944249	-8.335448895699663	-8.021082685759552	-9.673414190590485	-10.139738803167631	-9.506963384940683	-6.904100966578675	-8.109738975531272	-10.107264933702446	-9.656223448943585
0.08	-18.256467880190016	-19.458763384658432	-20.03241201340427	-20.793954810022292	-19.950024186428003	-19.779457471989375	-20.419925703052833	-21.275803016994196	-21.382403360995923	-20.069344984231584	-18.238858617224935	-18.38322728785389	-18.484598916921932	-19.076568302153973	-18.497947268456528	-18.76087514293709	-19.08780747279132	-18.505965400035258	-17.771792091499016	-16.77294008150791	-15.486817203423136	-16.11365174058225	-14.328769223454522	-13.528004337853716	-13.664589830441685	-13.428737205083827	-13.841057319929313	-15.853054486843057	-15.918890595044552	-16.36902023032613	-16.750348881949222	-18.883585059254507	-19.538888978360006	-17.578884668103882	-16.625486051781316	-15.214826369472156	-15.676259548944202	-15.380903423182588	-14.94373898316423	-15.52091037235133	-15.306986631160491	-14.553155776291398	-14.970285118785817	-15.729295285852679	-15.515614793334095	-14.887729635947004	-15.399127713649087	-14.45074641743691	-13.304851088144908
0.08	13.920412989347085	13.458380836155612	12.204066953606272	8.932878870278834	7.148912645011137	4.632167551063468	2.668519107115465	3.132217189968152	4.899982017638457	6.000655657284987	5.821148909666775	6.829593824489045	8.824814978680173	8.379564603974899	7.4678518936436475	6.408419098550887	4.872588605249561	5.016632171899246	8.540251323672749	13.389451189295087	17.188725121145254	19.42897407318131	20.61680039151996	19.698312760934527	15.79914554472159	13.305386784580861	11.842077313698738	12.274176594016247	12.218631287046541	12.470857008023572	13.96673525574797	13.49694751733692	12.092821133675756	12.119630276590016	12.27469772798932	10.848148370960018	9.095776888684405	8.14602590971274	12.093295339147978	14.289701945720289	16.635492481784794	18.68865830893212	19.46872809617767	18.4141387486967	18.232744081489386	16.505834550929983	12.708352734226622	10.427387678282486	9.839591652861088
0.06	6.663813720778975	5.6466120072181525	4.939485824042663	4.5967798676233045	2.6907414769609446	1.9458893585538632	1.4250959599857538	2.041193636687318	5.898426459790585	10.576538405561926	14.176961155205696	15.738948551606747	17.609944483046696	18.170880447010738	18.099634716575643	18.242518735656482	18.759446481631947	18.219379892818758	18.380747812636038	15.59867059925606	15.674025740815274	15.635142052964433	14.604980279550155	11.94750150067371	11.3692465091885	11.186961442276164	9.429472787861293	8.53358163825174	5.374738895064148	3.86614435599045	5.3103540791812875	8.290616395388874	11.515862695595047	12.671032680951207	12.586500488345585	12.166071566776282	10.980647324812367	8.229086339745294	6.258962491772735	4.688253617577232	3.5915590384507325	2.6154353506609738	3.6067770842069464	4.161401923377625	4.216239947894984	4.284564751860906	3.9058333910364524	3.159003205440804	4.162271149345365
0.64	-5.431741571652424	-4.5171937158233035	-2.6357654553813745	0.459901471654085	1.4620244701847014	0.269010945510054	-0.7845526626293946	-1.7408002748131892	-1.419221941279588	-0.2851030050082315	-1.6900675469147473	-2.9627571634922134	-5.570877910399041	-6.911588854919685	-6.552341762264533	-4.411943249620279	-1.6930575972688615	0.07726559729015747	0.47417418933881095	1.1168669753653973	0.9009189468647634	-0.34541196320606105	-1.8101099570193284	-3.0370102570622706	-4.050163862328141	-4.486694709417918	-4.5135334991622855	-2.830411185320095	-1.5983148875874136	-0.48219076536354066	-0.5883278158173724	-1.1906864666822514	-0.39868791532897063	-2.007267685376817	-3.5086828592775987	-5.086153048453518	-5.386324297599181	-6.306049902778213	-8.046255092201115	-6.367175585898991	-3.4042708508439503	-0.7803512774928905	0.9522100586362114	0.20013498354284565	-0.070295880982016	-1.2747993122543022	-1.0876251784406605	-1.281231380845945	-1.0796340873941475
0.01	11.863572079880392	11.857385609038168	12.19958625107595	12.25473575666097	10.92768751331267	9.68929114101585	10.615708093265049	12.329368292599845	13.95136456409977	17.226460163883978	18.75484355168603	19.85655697552145	20.747695016254802	20.737736965653205	18.578444122214428	16.532489111230753	15.921632076393117	12.628838547264827	10.410453128913225	7.433309724552132	6.811815457147155	5.8244695727716405	4.92755875433798	5.637217857002298	6.493141658981237	8.199816176039633	9.878650508244867	11.822381371467635	12.743884056089065	13.370686056711584	12.275875903561293	10.872171913795334	9.244630341383306	7.4465759794847415	5.034534507029157	2.630728529876073	0.24951003843678876	-0.41808699245602554	0.4309406675436094	-0.3799361998798574	-1.262393288504434	-0.01556259928270265	1.2245473283225365	1.2959499537945973	0.6114362865914273	1.3275275773876203	4.297490075969272	6.489075110154793	6.085043181647123
0.32	-5.462089461816582	-6.9564716846461465	-7.705437841565832	-8.341081338521022	-7.042795003717565	-5.216019964768286	-3.3731536739432215	-3.138225522589437	-2.127671134946951	-1.5523297673192644	-0.8504088273335029	0.3658226683505319	1.2889523745468665	1.1244106896964325	-0.7990830201225947	-1.3890156054538991	-1.7692967824796568	-1.9954753119667785	-5.039022317611291	-8.091372635885257	-8.310247618387322	-7.591576646073008	-7.159887139935023	-6.511283084483161	-5.845618728285935	-5.918294228978986	-4.954288453645958	-6.005222448282389	-7.5272029501519455	-8.211304169320393	-8.569056837409391	-9.182133853064975	-10.855109223445332	-12.548390086754793	-14.387272064654958	-15.013264429837761	-14.867534307552262	-14.421218412553209	-14.624506940384038	-15.32214615734619	-15.252063968810162	-15.71307903011116	-14.575178150363683	-14.035054606297862	-14.975898674575113	-11.668393453808093	-7.941420426503797	-6.527383341791506	-6.2986332444058135
0.16	-1.6121799819753377	0.6084378938403034	1.095768831500635	1.9478670935687319	2.8631936146207053	3.6216113403216497	2.663417458428242	1.5813718356522841	0.3782966238378407	0.8823064246404471	-0.3575339270303175	-0.4044390192922833	1.2493749116259067	3.4627993073007346	3.7078663364261786	3.7156766844071356	5.234871089184281	3.3140067319208057	2.7669884067236055	2.3527797780772275	1.2720002788316975	-0.1841016352037812	-2.5924412988008143	-4.703699721235758	-4.691938568163714	-5.28064192205526	-6.1223183309977145	-5.822319071074844	-4.43935815325257	-3.264682160833601	-2.4260665342450665	-1.4985956843220336	-1.2775531876389579	-1.272199261889753	-1.5296208832564204	-2.0688983436452872	-2.59002781317664	-1.1737914001678362	1.3570127268108152	2.510734085111082	2.815956459163395	3.0013831200358965	1.8194788238090709	0.09993338116275652	-1.4289308189688654	-4.530640756364576	-5.387458961747733	-4.8307242951646785	-5.77372756862313
0.12	2.1090857634524696	1.954725880664185	2.0772658982966306	3.459525393810594	4.171711225357178	4.453467753432619	2.633954593570074	0.6496313692250482	0.3327412352822279	0.318108438528931	-1.9855465634633944	-2.526553676501564	-3.0422215151744822	-2.3147782981778846	-0.8469052932379881	-1.319798953283012	-1.6469609517113213	0.9047823897834633	3.841619427864515	4.083847722912701	3.9722803558310247	2.471001039163781	0.11846752633282165	-0.7197673262234332	0.6801094809485022	-1.0138936612753113	-2.970416050854709	0.08655449587909914	2.892813329748421	5.255655640172606	6.153967373154842	6.683142323314392	7.308842845709329	7.8286318553649465	8.141966186667794	7.32918554797093	5.642809315905836	5.909417391976547	5.460103059165135	6.324566464896918	6.655876572186251	6.643298707768018	6.740253780741277	9.703846749588664	12.39854213198521	14.50540008679117	15.288506469194104	15.947272367879464	16.904917642901964
0.64	1.3875045365116137	1.224218199028762	1.2153382500692942	0.6251126256475246	-0.5760723257646561	-2.524976758658674	-3.6086806380890692	-3.5540224933779	-5.410495309073504	-6.960052549148372	-8.138089814105363	-6.556970947506407	-3.0845303191440294	-0.2657033713439887	-2.023777379193355	-1.4665528062441382	0.7703875983089503	0.8240250326286471	-0.008412341906762322	-0.61022414724345	-2.1008941963689267	-0.6441989041672116	2.093885216385047	4.91036913048741	5.138912779232747	3.3154551571135613	3.924435787319922	5.218533924647147	4.822064688429727	2.7760511845365627	1.8419059692208322	0.8164365179428046	-0.8238247646845167	-1.2610221563680284	-5.357454804391857	-6.108479013564512	-3.0772628260666437	-0.19085610730449076	0.4369761659181748	0.11170340470056317	0.9542625227600041	1.95256456523542	2.380567413252159	1.5311948812403813	-0.42445662220612945	-0.3630924356229386	0.5391698314896871	2.5112531021723115	5.134105106840799
0.32	-9.892994934608836	-12.068565135990625	-13.033893540712093	-13.49011366413363	-14.334153914707947	-16.72086166172179	-17.245164075254202	-17.652901246516812	-17.93491541929731	-18.260349011124305	-18.55726531165871	-18.60655405168626	-20.06089106283123	-20.417538684251042	-19.08068827920726	-14.79352769780268	-9.145968509195853	-3.275695170732199	1.2436044020791925	5.031509675325822	6.967917679785046	9.819993369699972	11.002061606022167	12.015873523713495	12.726048757919784	13.776876840542357	14.272731581257148	14.886600496006338	14.625240160671197	15.749819929454148	16.545746450075143	17.616366643866726	17.605076227203966	16.948982802926267	16.552224836185275	15.154114412368301	14.732245170703024	9.205787116723357	4.8969556783501815	4.190137377836095	5.679914348679944	6.653886742327714	4.935435488935752	2.1507569305166925	-0.5145378214338336	0.24791491798679033	3.0549388720497532	3.95299451037738	5.385300778245323
0.48	-3.2381405069595246	-3.1560083912286743	-0.9047240635917007	0.3599173208720785	0.7308811192194753	2.4664970234873067	1.5267719739887653	-1.050292666497576	-1.9906548030155662	-0.435076150349083	-1.1696465103252223	-3.806367614252842	-4.984173518038034	-6.400954219411098	-6.226945330822019	-5.823254543751467	-5.970898396740395	-8.033276036046757	-9.094318890667878	-9.735661498089371	-10.305979241669654	-8.483697118271749	-5.231571897811087	-3.1321248308343854	-3.500186891243864	-3.0911858086283672	-2.037988733118695	-2.9073447830368977	-5.398329424214538	-5.829216710022209	-5.7481388150920765	-6.55584478700235	-8.178234892529552	-8.529943159462206	-9.174029780845935	-6.95364748918535	-3.2548273033700994	-0.6156018326217136	0.965520361564856	-1.7962447331743974	-2.19274760385494	-0.5502776513272352	0.6483810518973883	-0.6534329338049716	-2.736068532103843	-3.086485180551385	-3.988591330924045	-5.2638296153916215	-5.228839115423483
0.04	2.564978901407869	4.552050099860374	4.024325485024114	1.7442608750207285	1.537683590012648	2.7664676566236963	2.8168466537087298	2.596438124043047	0.8067782224189841	1.113979909993013	4.936187970947323	9.389862817864973	13.316759239615209	16.134119242598935	15.40134654962673	14.48085895714091	13.82665956643222	11.112557943076673	9.092829679816404	9.384084820029749	9.622747766488885	8.12535582890871	5.631372538915301	3.968147881098396	3.566026265811942	3.113650743437937	3.067126130357977	2.546442009845876	1.0902753744302274	1.2633703900367976	0.8753097856706589	1.475375950227864	3.4021678457897693	3.882003888383423	5.065775765776671	4.697924807538968	2.6550833047630036	2.7560174727196767	3.0124540108930162	3.2635965252518133	2.8548256579530005	1.0115417393101822	0.46544622219921905	0.3853886247697531	0.22272658905609433	-1.9623686990790006	-2.16565523784309	-1.9262374073727528	-3.778322196189613
0.32	-3.127382515616283	-5.565763536964006	-4.819760536954647	-4.124912459793407	-5.619648649739041	-8.760656870445068	-11.355039760996469	-11.051724601167919	-10.560662533294384	-11.43268829301686	-12.613561267899833	-13.94941906226704	-13.531825553419353	-14.224462952609386	-15.499577191498396	-15.225447914025615	-14.591744521401374	-12.905129229832816	-7.827078001518295	-3.186782723220368	0.819217013279598	3.7397409611780645	5.258574334356759	5.41960551389856	3.923156541457729	2.8493057569375964	2.9112705877013525	2.099788046334872	-0.8386531787147433	-2.937670499732235	-4.094861961837083	-4.135212404299992	-2.465262323065609	-0.16241861127673474	-0.5217507055798052	-2.4261478311450304	-2.985496099343372	-2.868495566490246	-3.6303573002390266	-5.377056519672905	-7.059799578451525	-7.158888399937226	-5.575777749768271	-6.166674445338707	-5.703596541356248	-4.206574841627422	-4.1307884532967805	-3.6165495639859344	-1.7191535885378002
0.01	-34.62989901416735	-35.90812682430108	-35.350801612626206	-36.36043375339982	-36.81480365486958	-37.45363022931413	-38.7564265110781	-40.21441611364323	-40.85510007510255	-41.74922369937792	-41.699099095046414	-42.478688070556515	-43.64389280577393	-44.606498206057985	-45.068353914813386	-44.83614555456927	-41.340904519396595	-34.95917978463135	-29.799409698288713	-24.61382616220292	-20.555526797552716	-16.694582748487136	-13.815581871939003	-12.204647825726823	-11.155296727136388	-11.032602264535221	-12.1971000316912	-11.412281916574265	-9.451150890399916	-6.522387372053046	-4.347447391382346	-2.5613735936149595	-1.2723787349451499	-2.1343932948674933	-2.690829962905724	-3.8958814196468126	-3.57499143324371	-3.3776153746627955	-6.531879714740597	-9.029142379059437	-9.78838380202859	-8.393177723086424	-9.398471705430254	-16.137001925117012	-20.33320251907542	-21.684808561411927	-18.914276768605355	-15.593465478407403	-13.121039427441474
0.32	-6.185375239015265	-8.969505091485743	-10.85422597682598	-11.565747316482941	-9.576078240064618	-6.059608368816114	-3.342020730435209	-2.2478607886198674	-3.0664371534582457	-3.043600865068818	-3.518550413498609	-5.631564801470752	-6.222474283554071	-6.655259338302699	-6.776556683193142	-6.708734690108749	-4.779193410793667	-1.9570867120370465	-1.0296653233682918	0.1639700759212488	0.5779522553692971	0.3326885747001569	-1.3638876321262146	-4.204695789949085	-5.652042445096647	-5.628212585179561	-5.558845630783992	-6.457697521033467	-5.739784451427084	-3.425027513143263	-1.4799883524882773	-0.6770410654113306	-1.814642476737113	-0.9599578784961409	0.6719692478387671	0.5722240714689661	-0.30364552907479236	0.4888466280638113	1.832079549460211	3.076434581621591	0.6227050277415032	-3.133019522179012	-3.7581961212422925	-2.962182126792136	-5.562770365689815	-7.795343531807539	-7.894186518247395	-7.470469386152288	-9.826704273053167
0.04	-37.3485684037812	-40.969432276338964	-40.066877675864596	-37.010626839654414	-34.57125880513526	-32.778297009597026	-33.12739224674435	-34.24339544113917	-35.56604260076059	-36.29165259907049	-39.92863822942275	-41.52982392797891	-40.190332886795765	-40.149829000959485	-41.47831560152728	-40.98597525112153	-40.30186202149783	-41.300214535448916	-41.56173518223682	-40.250507981918254	-39.06786970183198	-40.0632588570724	-40.269364286459606	-38.67559283999464	-37.26250171940667	-36.346430383707514	-34.87526045055216	-33.01290775791651	-31.151972127378414	-29.680331451015178	-28.616646631911024	-27.505089297630036	-24.684168192548526	-23.44307060040363	-22.291465014891727	-21.92408864343578	-20.980345953551463	-19.84735888917814	-18.893579133928	-16.591026605515708	-16.197640982125776	-15.938982046261273	-15.925412155288086	-14.530021953534202	-14.210087013534803	-13.17232316399199	-13.159892594136423	-12.403846330802665	-11.986040665838729
0.16	0.23336345660466407	-0.7074008443518878	0.9921495364487072	3.72962567149289	6.656199841449165	8.95450084953282	9.730240746276941	9.596384957684784	8.760668573567045	8.638532193263785	7.462294882793245	4.0125545181319	2.7962578684341395	2.7737616810106687	-1.0833072724355972	-5.071506834130766	-4.93020921984828	-4.017214202677977	-3.5058346069728543	-4.764846436091702	-5.527979017372438	-5.7385859112272115	-3.731634953718121	-0.7896869263209823	1.1031542499836675	-0.4962331657532104	-1.7667948722387194	-1.4805878606576073	-1.9619295191719957	-1.6269116932944314	-1.7250404312604672	-2.9439529439114196	-4.507759899568633	-5.6238081021850945	-4.180463760189468	-1.6503076351684243	-0.6466702319060431	0.9348671005792326	3.4599188382471766	6.569713756830488	8.412324784979646	10.565876862830223	11.793425980715085	11.503156435306408	11.171495138190451	8.245207176331519	7.480643949583133	8.647942527695065	10.01900617212523
0.64	-6.582440389410429	-6.837272842449359	-6.989937035501157	-7.210815938889112	-7.743378680761758	-8.921105959268019	-9.754728004131223	-10.35140473340384	-12.319903887949621	-13.553383962882961	-13.697659447874997	-11.596026603592627	-8.871540795057257	-6.892885888428836	-5.701528097481166	-6.0132986171037	-6.692519942267879	-6.63213103310094	-7.471870282316658	-8.312235858126918	-8.127263490986572	-9.337394102086428	-10.79751888328147	-11.084085067645475	-11.864471368593954	-13.31719221794829	-14.889735142369872	-16.043793302815168	-15.20081172153295	-17.420200195788787	-16.85863282247785	-12.043860599487353	-7.576216017908408	-3.3479286819442535	-0.8698981606346408	1.2386763063897774	0.1958370156266227	-2.292031365738133	-4.667631515710987	-4.21930603218059	-5.251606293614643	-8.585539732980088	-8.989159015470186	-9.135225003838656	-8.854726376543255	-5.2979753960300044	-0.9820867693402064	1.6347706880710504	3.2614527714419665
0.04	5.365097275783668	5.350498591430352	4.5952623024007195	4.18138661784419	4.235656979286716	3.624571263114568	3.227705888728842	0.4642801288246332	-1.438767651011723	-0.07794993993411481	2.154996625784605	3.5503446187341225	3.7283678489730505	3.6033966353308173	4.260193297704205	4.689585245468173	5.614755408383417	5.503836345560536	4.410836010232373	5.1581639387812075	4.669793160834395	4.2566456821655265	5.195224743548508	6.75635392140817	7.853915474790398	6.59909404609855	5.634102762976163	5.083601673175274	5.556478340311628	5.113142410759835	4.080410424019718	4.151960214519576	5.633633690065835	6.6236808162859475	6.667462932522113	6.6255372770384255	6.194855654116367	5.583210000185922	6.311689304738607	7.040813613007643	6.535754322317516	6.370152122439109	6.29286282366219	5.792058760434358	4.963886138869697	5.802627467441454	7.130446988304939	8.239641839231595	8.185602273480086
0.02	9.925003153527932	9.074284835497402	8.729530108023738	8.366394475423839	6.273244747247524	4.661934800897576	1.9478279690996132	-0.45472115071871144	1.0408879996737639	3.933163249707782	7.269454578536113	9.416438155637891	9.789762085056104	8.366251859986413	8.754471925783932	9.299497001880816	9.847077007968558	9.657343840555832	9.719465396570001	10.062292223079105	9.746014126899055	9.292535164302507	7.54801661752451	5.523094564960218	6.854508203071113	9.99836991757752	12.435482782090268	13.45114812292477	14.30531373412527	13.861743021975691	13.61537728211821	13.542307037048623	13.085932705922197	11.930778092316665	9.841194639474779	8.235923358431869	8.632618135849022	8.984199996172691	11.747844899049987	13.578744645918242	14.22558595193781	13.29932805416447	12.915744592606053	11.709362936659325	9.624682585635632	8.364851395339024	7.991756032409931	7.127270717531758	4.881456219188706
0.04	19.887872908164574	16.15711900805166	13.113536272214553	13.28967388458107	14.359380303061165	14.469186015783357	11.506814048656658	9.198381559939385	6.418866136472033	5.229496260247174	7.743055244289209	8.675319132225816	4.600480785463553	2.0063705995335113	4.58533682513584	7.324150557094633	7.822651966849264	5.925366186396452	6.497248236408446	5.892185279334292	4.6610285819538575	4.632621596139728	4.311350020542648	1.9241589960266694	1.6011752066895468	1.5021056077960608	0.694835226511664	1.2844102855584296	3.586884544575504	4.952004023344244	4.326383069806589	3.2477700133682745	1.5023474537260384	0.033403558930388044	-1.0897538161205986	-0.721465875280181	-0.15377785331958194	0.994475890280242	1.6264908920716294	0.7142236424380002	1.6810160655513187	3.184325377021601	2.888401718915567	0.172459381518415	-0.18909916073949518	2.413060373337622	5.083886662303293	4.487125025479308	3.193589901961367
0.08	10.76981458278793	10.507619201152963	8.555306547446278	7.278876473656197	8.34892395458246	9.70744677872446	11.337702828396061	10.958237650890595	10.108965395063052	8.980249999375147	9.786897115222544	10.07559786549318	7.248390320984683	4.6868955897678575	1.8537135754907723	1.9114023756871177	-0.11414824709432736	-2.810451627509998	-3.955681082199817	-2.6961971958990603	0.5340092332397361	2.3748699626853167	2.5346584659587563	3.440162301409565	3.8977344656428485	4.3098368098406326	4.82417983781756	5.329935367612535	6.276854312174578	7.241144526562138	7.391102030031561	5.216283389487373	4.035809066482081	4.931700163940128	2.7919545871447013	0.3553791633394141	2.6432358809358973	5.329689790751367	7.666813843391836	8.748565406369863	7.530425965925161	5.2573577659791795	3.91527141085065	4.205886607922075	4.7266600944397865	4.492254422699034	2.4726142714007295	1.7143505478951084	-0.6697569800133323
0.04	-4.940753753232386	-5.093120073997504	-6.554679563140944	-9.32061368344204	-10.567106680347706	-11.829988682097898	-13.129474007234627	-13.843305473742241	-13.909277063738912	-11.256959878179877	-6.94243418675326	-3.4392655534181316	-2.3928928224251464	-3.8602681780157084	-5.935518629333139	-5.917248028839019	-5.9716955040364965	-6.474327477633381	-7.71757533762834	-6.278871765840492	-3.285293533759507	-0.11363986232370138	1.7293174782163518	1.862514270602631	2.058971842005448	1.5438445438781017	-0.8258395671897247	-1.3676934920409565	-3.341788846131223	-5.374761428482657	-7.369523193181394	-8.911100576897951	-10.74634810616832	-13.455514332541568	-15.170573654405167	-15.603125838929216	-12.900618038453338	-9.646049075052439	-8.241921149198532	-6.49009514157656	-7.085448758012554	-7.088892667861849	-6.930823718439932	-7.203947789777246	-5.626032961200728	-5.591036128588605	-6.081059136722722	-5.403761351364658	-4.981128967492232
0.16	-1.9562384753524569	-1.745575868272013	-1.5222027915084766	-1.9136603586133347	-1.3955207256721494	-0.8738091350038459	0.10022046199052426	0.683295938442015	0.6657057505634398	0.717132430296239	1.7343955097321668	-0.0037879453366329585	-2.352695641689209	-5.483294115802288	-6.375547014119753	-5.855993159008904	-4.850191620371888	-4.062694898025086	-4.706440103823951	-5.0868428289811405	-2.800575442750876	-1.2277465701526324	0.16851146857577248	0.26674952925335305	0.38025705829021206	0.9911996056965791	0.5610494336687353	-0.8701232729795549	-0.4207897518823458	-1.4619136702919846	-4.519664344869433	-6.174264708657489	-3.419141243455549	0.7401820822487579	5.428095371657335	8.033816074351016	10.036843847203862	12.042473270838705	12.72559666787685	12.038639052544077	11.649019386805485	12.375979994432463	11.239249675682707	8.651264065637527	7.693122919592554	6.754895755283393	3.5753144305612707	3.366831057033714	3.8256302717834316
0.32	11.635213615327388	11.259649861039165	11.728898001202836	11.21768196012998	9.983882847940095	9.575844775820528	9.220170779876952	9.247268777156947	9.108108616453563	9.051935975619543	7.110765404167225	5.668419505532498	6.708406765227352	6.480072155650902	6.062836550730154	6.303555797162545	6.734856150708708	5.61996198752621	3.4399559053066326	3.0419233580095266	3.0000130740385487	3.7940553526918563	2.1197207137825558	0.8695977323107655	3.6818635637552433	7.240306795813453	9.774198709976432	11.150782033069959	12.403989171975056	13.55506417865962	14.592999796237464	14.531872787962001	15.290075267425024	16.54170031939185	17.332991998297743	15.887592334502159	14.118795716551745	12.39671446452104	8.256151081955124	3.5472064642213468	2.2123809647730894	2.243300740217137	0.3549876699720045	-1.4688235511367225	-2.568235484661585	-2.557757664170481	-3.2454714539610023	-3.7939518290747856	-3.7151773779444
0.24	16.511460003775888	18.38584969985444	19.006427607595988	19.736181580305335	19.285574821279575	18.19526226514565	18.400101976936888	18.486961007940288	16.834369077469255	13.890075638969016	11.23704648314159	9.632130130375877	8.54109824752149	6.444196686972056	7.218526327750048	9.558642712985254	8.6325878582945	5.347139734571535	6.1570230956768555	9.119434829161342	9.103994970797523	7.991501281283945	4.590973778427106	3.427049303680242	2.9192491943593666	4.704415815347481	6.341803836429975	5.018329627308098	3.3711494649717935	3.2719997523183153	5.311412718969045	5.0633320075276345	5.819004885894444	8.447792591510058	10.049146382860151	8.749309125754088	7.573658489334292	6.22261686712239	5.168568716629167	6.350675463615403	5.345433619543535	1.8199277377471432	3.461535197305537	5.532197847523129	4.411475756324592	2.9836211462486517	3.133077558610836	1.5001652327517405	0.05852243592811135
0.02	7.779913528086681	8.93473006838849	8.923924834131725	7.090437405686927	5.987117161185935	7.180232854747672	10.674591890775773	13.99551361274628	16.703500842350735	18.01137665861208	18.703863913386343	19.69064665881325	20.06924895653883	20.884915528166317	21.988282636547524	22.37708673989303	23.58314188092764	24.63032693417344	24.577630208418867	24.586052665609728	24.774809616376942	24.764150499152535	21.12957051821806	18.41072413866665	18.251704181464348	17.693180326340226	12.601982255635505	9.801819733508736	8.443908514125212	7.40870528653457	9.201066989143087	10.684147308152788	8.41193746977514	7.306202988970924	8.23645446888284	8.006128615031315	8.466863040378186	7.531997388996473	7.777807561327094	10.756133839215977	10.250273695109698	7.198754760613625	6.22015545683719	6.507658258888156	4.250454425733011	3.5658346283400277	4.190263388245896	4.4188988489991345	4.474902394592718
0.24	-6.469007941566559	-7.161557335943513	-7.42377790460997	-7.183523483415122	-7.211514657331051	-6.652447798473105	-5.643234223122441	-3.7349441209008063	-2.0753179400800903	-3.7297771196418523	-3.3123809122920846	-3.270957077932721	-3.482386120552192	-4.111471139835153	-5.077470545682935	-6.343559390793537	-6.492278685643342	-6.423962737517847	-8.088465415839813	-10.390137478180314	-10.994506933115282	-9.440270854379087	-8.470195912767288	-8.133356246914566	-7.6759470236280976	-7.5993880218102845	-8.740376525514229	-8.903731012797785	-7.072653573186223	-4.899653949907211	-2.6741540742890564	-2.29937908755322	-3.4366822158247814	-4.1410339725932275	-5.067400497322737	-6.460876174399047	-6.8724545022111485	-8.709275722759642	-8.584071593548003	-8.441862568082783	-9.558926244932792	-8.013781312584783	-4.530620118495193	-1.423368980829629	1.2564744086280868	2.2821217504124505	0.3256636043347072	0.447739951048149	0.48159656448857646
0.16	-12.002975449565525	-11.53819912363192	-13.02035768471437	-13.084069684409336	-12.20258935628621	-11.007729357065408	-11.664505308636173	-11.74371410948001	-10.425717723897726	-9.258158329397084	-8.110279033921145	-6.720946405596251	-4.774705895141956	-3.8108811508637785	-4.255430814038952	-3.9238691738866436	-2.4434486498035284	-1.5549635667905832	-2.2325579380875595	-4.275016717226016	-3.400701647065233	-2.1217231863822548	-2.195318224402591	-5.289946258527792	-6.265349354808784	-10.107207971401678	-14.687205227956014	-14.181704073024704	-12.714940492371348	-13.4861863594926	-15.865813373078836	-16.2365566224355	-16.379365513344375	-14.257501875038535	-12.306704379673477	-11.95329679979173	-11.756983458098425	-10.470207631906547	-10.382296351207238	-9.513339480718528	-9.817367909527796	-9.958923086959771	-10.84031799840276	-12.080114812153298	-10.98810506045983	-10.140794263632486	-8.868265799914894	-8.370514579793593	-9.04549805351057
0.01	-2.4517122513795826	-4.105338133187452	-5.314026531746897	-4.214683899182532	-0.24617096192682197	4.191741543666346	9.806270367164508	13.060315631407377	14.662303142757409	14.406215432071917	13.212961762028868	13.074446800872323	12.036483795618693	10.28927800225592	10.229689680530498	11.976791593071894	13.214706363555564	15.212465341872672	16.49070432203758	15.496621640436615	15.258770254914594	16.23769396383865	16.485683506010723	16.364879659354337	16.280614907980635	15.768698526783432	14.513113147059734	13.751959353840427	12.545252397487545	13.314094952790484	15.824308403944457	17.10109744007486	17.153123695117394	13.883515102266713	11.1568145793199	10.379197567824988	10.301659164562189	8.874662788153891	8.081095604729441	8.327714069414483	9.856567187644387	12.024039962510038	14.605033362100308	16.061675558674573	16.28133161052323	17.22879137320536	18.032493680019613	16.914711716273935	15.30877724966836
0.08	12.219359108349003	11.100529740933233	11.390181430613744	13.065052095542136	14.657845808109379	15.319403176737872	15.464660261936139	15.559104318818036	14.814532555548233	14.673384370658802	13.742201576959907	12.142265651520752	10.574847950504576	9.07136340628363	11.140822187042481	13.939242958784668	16.90505258928507	18.112367576583672	19.107476381740405	19.8237536890207	19.261968046625718	18.571267289717248	18.194947754657058	17.923258134998257	14.222729781331232	6.613876726232114	1.7807754371627524	2.493406086972982	4.650618224226875	6.015929958690357	5.621120871088181	6.467323636110734	8.047673187273162	8.202146461244489	7.708648717985881	6.877099333511104	6.382260068821836	6.281344746263031	4.2678243691621915	0.9210162198439846	-1.686332766232681	-2.079954683326278	-1.3574605831560902	-1.66032396860831	-2.3211114428849484	-1.6202246820089172	-0.022485667584689395	-2.413369224998938	-2.145563306823128
0.04	32.459189702816104	32.12595335460018	31.373542864797642	28.833765849807953	26.84621396859528	25.564069465821248	26.31219759680708	25.264162902189724	22.082643887427388	20.921926338167104	20.830695423822355	20.3333445536205	19.505993025265788	18.220979030148285	18.264427184297183	19.180187168656637	21.003664939101398	20.787434731934397	19.819124293225016	19.042986450417025	19.867315506148927	19.87718295456603	19.9098277224195	20.500303613651035	18.237070022412453	16.919285690010184	15.092079426968908	15.52822578331552	14.648478656165004	14.697504479744168	14.331906696666891	13.685440045494936	12.4520608734312	11.369533356460032	13.67472225407667	17.358294650254813	18.22073848074553	19.51015672292823	20.730117673742427	20.665581506360716	20.879745734837343	22.829174495400984	23.100735806271587	21.73144638014658	20.47585942757228	18.39852270176727	16.351091585641093	14.98646207912654	15.156989976743674
0.48	-7.904088991366223	-6.25129507432063	-5.223475009792502	-4.903942539494835	-6.310562151443662	-8.726814446481583	-10.132448058808109	-9.959466973161973	-11.592318065623552	-13.080570059823522	-14.742339678313378	-18.492401615961604	-19.840121217939924	-20.129449784425248	-20.935519520011994	-22.288510066311837	-22.211317505206715	-18.766163860872993	-14.61788032529197	-11.09593494623244	-7.337919727451272	-5.608401537844202	-5.292250075665862	-6.035860327582512	-6.363135308132932	-8.257382461853084	-10.579292430665191	-12.274587728047017	-13.220752809257931	-11.987443499879127	-8.326778867988487	-4.6855696096597725	-1.9067888327229099	0.05197538109051436	2.271911190120605	3.0337509770094115	1.3937727417465666	0.3437977680089972	-0.7767621170091275	-1.8364718427576108	-2.95879363260984	-2.972392766691158	-6.662239306638732	-9.482752358614157	-9.435270764120652	-7.2806723138881395	-4.102985081604906	-0.9848046226750427	0.06056237440928669
0.02	1.1205758550489975	1.467517927886007	2.3075885299337884	0.377562874994787	-0.45322570017682295	-0.13920450505641213	-0.21738845000919582	0.9822744078492676	2.7862368636805215	6.669361612500815	9.714695591860647	11.97455860854928	13.21553054366995	10.273881117010284	6.687119178089169	4.751210035391416	3.794469342675008	4.96142451431276	3.419383231972361	1.1006511424526337	0.6436474820627609	-0.00921115882039203	0.15673689060142948	0.22498179038268518	-0.7669781780401053	-1.603548041769976	-0.5872275990322464	0.26340641445688107	0.9704208696879917	1.0169521304172164	1.098279414901711	0.81194190185645	1.4112395332358716	1.825522397240121	1.0778462670341753	1.3813466648284205	2.366805524940915	3.348924772147612	4.393927982063303	4.385876642959737	4.848237182204535	4.3628790209954715	3.3997054509948157	3.5560907137498603	1.6953637759020381	0.6168861748924073	2.468951406741489	6.444757831464443	9.62475434170861
0.08	-4.829870767289762	-2.4322071326501273	-0.7561822552483122	-3.2532286387117892	-5.239782862099318	-6.001637494015078	-5.233154265257525	-5.558747335514738	-5.706901992718734	-6.45697620824199	-5.5825155991009225	-1.4529910126951648	2.9621446854467735	4.54291213461196	4.558287195623862	1.4790971674776898	0.045041225913529104	-0.5846500601870943	-2.3648163481924414	-3.2572635406887898	-4.954101638300315	-4.758839570342175	-5.170649330382446	-6.081625266065913	-6.576679856805335	-7.220089797533184	-6.595443729300236	-3.493603237562276	-1.5911820912710652	-1.7320877635052483	-2.7167164070616394	-2.5000936180218645	-2.5478307648842318	-3.1037712597530813	-2.767310125973637	-3.286702547529778	-3.777660937894275	-2.553391040412208	-1.8159458360158496	-4.534677815582036	-6.137209026109183	-5.454931669022386	-5.31109072976129	-5.320046069590653	-7.292667685610567	-8.277873999851337	-7.871410575935862	-5.588645199418366	-4.30926439196282
0.12	24.531117097149348	24.944101277549336	24.81260027182661	25.698221983622346	25.790561141418138	25.78020867062429	26.015027848607758	26.029979762308557	26.170218560079647	26.5891358983243	27.53308539790841	26.667051517904724	26.905128903222035	26.684376136845415	23.69231795564815	22.336995478922873	21.77116236325473	18.93360290917734	18.67849429269731	20.46043374685553	21.572893035194753	22.46941683478427	23.061257994705244	16.846731895299882	11.468217934771857	11.560697612535932	13.493427519510405	15.299008820665605	15.925962152859341	16.544871278922457	17.548490919950297	18.390265374561523	18.715594983866282	19.038697566630077	19.154170883656462	19.23395675642638	18.483857990063	16.251953541580022	12.865354014731125	12.466060015421874	13.059511668561825	10.866112421152039	7.86998761636066	3.533989551281465	0.8995189586741787	2.566011898100669	4.125012792830823	3.7517611389315064	4.94150704382141
0.02	3.4313738208516256	2.262633835386943	3.539908880818487	4.89578003343528	5.318971703785699	4.415139083438547	2.9756855666547537	2.390575108706237	1.364997182414065	1.2450106022792298	2.139274188824146	4.612639995245452	8.073055466294157	12.395757931413264	15.392668155521015	18.26363563670784	20.776428632438332	21.723632002469024	21.532897583002942	21.57120463004801	19.78975783330356	16.969729134839973	14.632005576204413	11.454895432022937	9.911671777085921	8.766740151166829	5.85329918134908	5.242639429788731	6.580949281390339	5.893597371347106	5.291166847779742	7.543898607453585	11.52539359430616	15.506922315989051	17.102078839564648	17.953199008626548	17.201911069843838	14.204978131683333	11.838822604366683	8.607849077571373	6.579986317029864	5.608738617154522	4.51525456698667	4.841496601563371	5.489527944675324	3.2050795409650092	1.9439141724501425	1.8544127560137014	2.007314367773631
0.06	-7.584501582372063	-8.10939207493837	-8.464688216184484	-9.710092424689243	-10.214986431318927	-9.347986593245778	-10.152908797991294	-10.32738674398636	-9.28059717379783	-8.206732099083446	-6.38670514447044	-4.767944861431339	-4.915734533950548	-4.475995399856252	-3.8643223138810754	-5.175067771250333	-7.016422484154795	-8.08241946120625	-8.676448748038567	-8.325409869686688	-7.879357553919412	-5.101866582116386	-1.4888696053466361	0.4775230705376856	0.9467379074092861	2.3341890107839802	0.8247693340892468	-4.046396605511596	-5.269752764091187	-5.750128714183347	-6.191186983712015	-7.071037421330431	-8.680548434276822	-8.943283229216398	-9.260769042759236	-9.302477056075205	-9.255345026509588	-9.513058828314364	-8.78671974021664	-8.430083930747422	-8.338746569818497	-7.898917041050169	-8.90993693751797	-9.486052574118446	-9.069295015489864	-8.852422451741603	-8.945579143956031	-8.485901043691229	-7.361235203381682
0.32	11.27307979747215	12.052572696121864	12.453379571981955	9.925818840581897	8.269252116558583	7.129612191772132	5.401498153075352	3.6167186802329425	1.2057165519015456	0.40947197910003297	-1.028352980520232	-2.215913316899666	-3.6697817147739116	-3.754912960067905	-3.6194521864404194	-2.9969221894334908	-2.2358933642289927	-2.38272558688557	-2.834703229426907	-2.9526963718862334	-2.190622669713413	-2.4221502528224335	-2.1223352214727385	0.22477643904671396	2.46200307024575	5.0301734374702605	6.350015679307106	6.34671665966939	4.625821086229273	4.500629086135852	4.0431972526326305	1.1608815834806876	-0.7283860830501894	-0.994412014216735	-1.3412272362683524	-1.3747463296054931	-3.2206010771270073	-4.849905265013149	-4.773178210076473	-4.466209193417654	-2.199103953890443	1.7268998795700483	1.543484840977733	0.9091771068920522	1.1943056813794257	1.3873659079590794	-0.24972029120224448	-1.1650595304174445	-0.6637035446717334
0.04	6.81315264458263	7.625897302328781	8.89924409730159	10.23336069174789	12.49850658049641	13.789280689248486	15.156805235884107	16.333511678669097	16.88896128080215	16.517545574083954	16.21075235750196	16.508033330762814	16.469969556303084	15.862256149116092	15.631750261243354	13.244761398379566	12.557365310754946	10.668310526937404	7.657295055404489	6.212555369392632	7.02715724541811	7.724090343523827	6.041215640133629	3.0957563099052834	2.2102711497989276	3.702436213521935	5.913121043727429	7.413446578390975	8.781254574834662	9.819241953463063	11.387462468915743	13.079762112372805	13.84120991186333	14.342432617872433	12.697242275120686	10.217442430123981	9.461649773512093	8.874196165606875	7.756221965459972	6.364017668311504	6.77496802606953	7.996910500958734	8.56856335782517	9.515788392630313	10.414993253676187	9.049931788455922	7.544067272084604	7.049013312657678	6.205423933315018
0.16	13.82936972071041	12.583491924905942	10.833350571994139	10.246984359843935	10.387906195912656	10.888039042301756	9.114997869777241	7.782808824388354	5.95090180062482	6.03943847602563	6.329033811468406	5.899369251076649	6.903397329333266	9.720933864326206	10.79807297271983	10.073847649077834	9.122499085001465	8.484358794717117	6.628840311143648	6.8733418827587585	8.943028971027651	9.506210711280502	7.983567079703377	8.417184227237165	8.20689418482911	8.83811751271812	9.596531598296082	9.803413848929772	9.70659820335812	9.143598667312432	7.968975795192385	6.161269231398656	5.511586071561055	5.22921309138966	4.646965380370943	2.9918013024419707	2.3212057386908853	3.3406288412176224	3.774721307118007	2.10884171092696	1.1193225433126486	0.17135337540504025	-0.004052568637526122	-0.029636044104002224	-0.18493824305366502	1.6691389084894936	4.689846373374635	5.264705250108953	5.2510588308062935
0.02	13.654476778407485	12.202642383633659	11.708973931625906	13.350282804096423	14.366526232165661	15.711534054180184	16.283853488741343	16.655854871743564	16.369795411831994	17.346516847466916	18.027277326745377	16.367002833547723	14.68494491078792	14.98646033847507	15.880233060528589	16.183938458809727	14.748310465590023	14.414359706959594	14.454553089058415	14.1064152336198	11.94917232352038	10.415964933915653	8.533988942775359	6.217800386578503	6.206125782644662	6.561873736754926	6.295478674272189	4.819820059618202	3.8733299908758596	4.383406237786765	3.7041167924300993	2.514318769353565	0.4760165711342452	2.3189611835234416	6.559908347952245	10.286915634130239	12.588629134567746	12.311334431118702	10.880843373016077	11.98761189428452	14.120177798163539	15.360121154439604	14.133336406161177	11.683069015491682	11.787759370269328	12.22006719535647	10.653605648685847	9.091795245275307	7.773449987877484
0.02	-9.653261455141056	-6.196005270593183	-3.318910867443087	-1.2607734879248724	2.4636062038092064	3.817028787586331	1.0578927335134338	0.33736989402167694	0.7079918684118027	1.7403936508531004	0.6676120070549416	-0.03280080804159269	0.7452033765220705	3.7545450606476862	6.277195209610518	7.029888590477604	6.645779789136959	6.670242499697174	5.657809498194695	4.093793119504781	3.3094047813391967	3.9067705572283984	5.186366758102388	6.3573609677291145	7.711870413201744	9.12016419714211	11.11680029134785	13.332319476899322	15.940367951618903	18.614876349286256	20.45839803389911	21.230710862827046	21.769056156891544	21.93292559881204	21.00015345689922	19.682611810300862	13.11056378865294	8.318418777210901	7.5247289897882865	8.720353187646374	5.9907925300410625	4.243221050388968	5.019768463644368	6.084997040907901	6.712801538204346	4.529077828597835	3.7118694125378227	5.153503804282856	6.3338003094155155
0.08	4.032706744817823	2.9451996536874034	2.590315438476516	5.5720110062826365	9.49159921802314	11.177682785153728	11.671501799758722	10.897422303229966	10.559232929058041	9.790334780651243	10.145855151922625	9.579654207779726	9.755595135373795	8.37957888993617	8.362524636070525	9.380003904951678	11.956299793562941	12.97480067312987	14.43396415661526	15.069806573900351	15.04476998139414	13.581703766696712	12.874072209344995	11.960705461625594	11.453024352169017	10.380428363388255	10.767247467775363	11.17904533241181	9.062559614630302	7.822125424084241	9.152143283240434	12.720551895849816	16.90731037059502	19.434349604939975	21.855730067754727	23.91509939083835	25.101857333273372	22.324210766726075	21.286339635044023	21.99800106513063	22.378675556002484	19.999984434020824	17.158875111893018	14.553106442081003	11.996912258213278	13.55769427050371	15.914617156285566	15.909819481209944	13.959791510605491
0.16	-3.2133620958492273	-4.388203850071321	-5.632840749762231	-4.355127897546986	-2.448288579222819	0.09884719076337234	-0.4280942958952849	-0.08245031809747871	-1.4268747343029844	-3.24145023640898	-3.874577487179373	-3.849594047910088	-4.209894494605784	-7.167369988818848	-9.643103085455458	-8.812079133312288	-8.568637602517704	-6.773885940839342	-4.606143490837759	-2.837807612090238	-2.7464242308180857	-4.401954859943281	-4.905266892064169	-4.639729971691615	-4.656414046352353	-5.812209929077525	-6.959493987460171	-9.013687613885786	-9.643011128546412	-9.114692803566996	-10.745093628268826	-11.74506338546	-12.090465388990452	-12.899525202396369	-13.972297077936254	-14.769604514550828	-15.452105190390547	-16.136442798406186	-16.97678157976732	-17.826224568603457	-18.889152759209388	-19.50293472259431	-20.52976255500367	-21.631939900688096	-22.173340028839505	-22.130718914652327	-21.95641134627749	-22.303817172896636	-22.308855148058353
0.08	-1.9676530484042942	1.1536507060937353	1.3624513531748548	-0.8680625098829182	-0.7509684674351575	-1.8637091146568352	-3.6238750401241333	-2.01668694671676	-1.569494923023555	-1.3238478189851506	-3.1051248611390108	-4.102326709244878	-4.189139409618946	-2.09838074600367	1.962958675868265	5.955308810434644	8.901954003667086	9.454904040493638	9.744412379894051	8.900237668712592	4.772775815185227	1.4846659129140463	-0.2727416187398859	-0.4185509954734812	0.9617354597399839	0.6497554945512505	0.3461018461115728	1.2344263165462834	-0.6987497440594197	-2.9347586996585093	-5.613298537897286	-6.701106527367379	-5.630866210572101	-1.1866657874739772	2.952923826361129	6.092072684003725	7.581819446649291	7.177479117894258	5.595994069673502	5.318345887886544	5.937933468281706	6.468384873071706	5.271081484918483	3.1602671218498983	0.0962965990661857	-1.1216735702982419	-2.573988804117427	-5.064181512914779	-7.120305107192735
0.04	-1.4450510320149306	-1.2148435735644227	-0.8265794408016802	-1.6944948124379806	-1.6864942307624347	-0.7580140601813383	0.1770167280087378	0.24682915049051246	0.4655706962305999	1.6410742332970898	3.7139345857758173	4.7856124913695055	3.8187499547804293	3.2089840428561587	1.5657104648244058	1.1351448707868173	-0.3169029172761668	-1.9910548775639398	-1.3913736062878428	-1.2402947858687838	-1.3622036603356236	-0.7023982718138626	2.672233157098944	6.694117320842352	8.819744067953238	8.827115410800047	8.940050268561706	7.684572319641163	5.954299969101541	4.508990215073467	2.3147695885623136	1.86569817424882	1.478959795133406	1.1900121224953608	0.4054517920955192	-1.5673750089115117	-0.5673561503984956	0.881447019776374	-0.5814810851659757	-2.4356394014413496	-2.6278027299032516	-2.2619329959218675	-1.718687461226267	-1.197436907698048	-1.1845532144724302	-2.603252980565159	-3.123624020825673	-2.3836620310272707	-2.031505994383366
0.06	-1.17799766833798	-0.612602382735659	-0.5737969752072587	0.25638634672716876	-0.7318059852802605	-3.2241316676322356	-2.6460275729126863	-1.8193323222123041	-2.3254812113299153	-1.775521636239219	1.581391236927658	3.437110645083962	4.582306205051239	5.0997110977162095	4.2897343392591125	3.029516286868713	1.3709436168382325	1.5822024939186008	1.7228407004574962	0.704315801931898	1.1164953587063735	2.0496133690989353	2.807339166595071	3.7359535278552443	3.9798739782643366	2.6577699499597998	1.7434239096691755	1.5984539669936595	2.910397548633881	3.102252717503731	2.9391164258782396	1.7757409628642478	0.9273894308434336	1.6182677916392265	1.6939939340932995	2.694472209980333	2.8151233568197966	1.798855824514689	2.309199971010244	3.484612618471701	3.490963011758595	4.618892602351551	6.16781527180332	8.236141124309412	8.747868462191974	9.24910207160788	10.514422860703277	10.503962867764756	11.039733109162626
0.08	-10.067070119555908	-9.483572411389488	-7.959890029616545	-8.309875219204429	-9.348864500381652	-11.55808421033683	-13.660365788268805	-14.673851487761894	-13.91850524155251	-13.945596670059757	-11.859944352037758	-7.996990218654517	-3.929065651686159	-1.4887668887304955	-0.39300298758752206	-0.1095515088614718	-0.5735736986476496	-0.9730897685995501	-1.4198796301536731	-2.912076503764311	-3.554785768185127	-4.591384631150248	-6.262929398156558	-6.8017908735802735	-7.199727978343503	-8.048535932221554	-8.476849255572361	-8.015834926941892	-8.68477979454002	-9.101410072419753	-7.078347772287586	-5.104974366417807	-3.577480685235031	-3.4499060840070825	-4.211411768688947	-4.9042845205920855	-5.501254983592105	-6.997289462402932	-10.823757330240298	-11.495084882059544	-11.02531537280349	-11.5501537350017	-11.017251344292788	-10.400595317236593	-10.77261357720225	-10.302375471574521	-8.533678564258807	-6.985661408529879	-5.430498312990736
0.32	1.5276756251187749	0.751727287183698	1.4133274588931641	0.939752517224079	-0.8535269042366735	-3.4392559496054105	-5.497107706214635	-4.343374377982784	-2.2118546265267156	-0.5425905952510988	0.6867745423373037	2.3626773035867075	2.5517891234938332	1.199020609181872	-1.1693991409800617	-1.581958173595254	-1.5644938372353892	-1.4543148168083917	-0.23877230323593324	0.32541025834919424	-1.431914690926547	-2.565349386129597	-1.8321030693203255	-2.278246037705429	-3.586372063807559	-4.5572991226382555	-3.6577126637775876	-1.251317922731971	-0.12117982679967554	-0.05919035281425522	-0.5726321688942448	-1.4654484386300055	-2.9496213043980504	-4.7852869037971	-5.040187332475142	-5.862774717077798	-5.051543200162243	-4.480739557135053	-2.9033640933502767	0.044842885898788154	0.9775375081668756	-2.212515562040437	-3.9350598317335397	-3.9064758588202153	-4.104453980780022	-3.5476003550059687	-3.6867125405985632	-4.952374728811492	-5.724958441143798
0.48	4.686613531281978	6.588713235215764	6.154875516746287	5.612635844523467	6.270642365823434	7.350029007279559	7.0735825679744835	2.910653144573004	1.4507570595886676	4.578176942491055	8.022809133690174	11.193302797856916	11.543510915102132	11.26864046528685	12.763427336560326	13.658593982390897	13.453532019122761	10.195796400812029	7.469504895982638	6.708354319931985	6.988752215050653	8.853784018301468	7.477663698268856	4.570504656963749	4.091093551138343	1.1495263320114475	-0.7675261103461111	0.6176780644897804	0.6279061039329434	-1.137526214316921	-1.470109853632806	-0.9066143245644724	-0.09654279911806896	-0.28663563012857196	0.9785870232346952	2.814112313443303	3.7126512233451763	3.376918023855083	3.976511404278213	4.522441967422864	5.436328275343271	6.295515997739898	7.609741867238128	8.971771713859653	7.953123240983146	5.996984158417817	6.445828306056768	6.711888927058851	5.001077494075361
0.16	0.9928116802347802	4.592841213242522	7.358625785643412	8.673707295208828	9.900845037364306	9.728278801749212	8.290362903850962	6.807600536607566	6.1125593182155455	6.389213783660907	6.873337810773407	6.549824170085046	4.776611794092233	5.23412714368537	6.681070228976523	8.458347739386952	10.880508507982498	12.381005343405505	13.363716239836876	13.760180777878716	14.194125184385442	13.856286587212935	12.702025234624273	12.24537788755839	9.895830934160074	5.648735685962777	3.7998156825974405	4.694382251727305	5.838378126897666	5.107760262812988	4.555811579531181	4.250459836990828	5.489273831042141	7.959709515204295	10.886004326293119	13.105534758935306	13.952730745546603	13.948248941975706	14.032648688563015	13.621076743001424	12.905914503614326	12.455780461613642	13.289130899063167	11.111476405834665	9.686718256646373	6.932056091405698	5.059226798848371	5.587945346978287	7.988864234211519
0.02	-4.260557977193557	-5.310664139545047	-9.183857885853293	-8.577077974672946	-5.087588452172447	-2.4879185118744545	-2.547037812813059	-1.882635672453091	-0.8662908998007595	0.43587406518709315	0.30229467126122245	0.3084874492510039	0.03127293943751397	-1.6236703066046658	-2.7396504583533954	-3.251926672788727	-3.7085371108795187	-5.135306340215415	-4.262348631290536	-3.743055544292062	-3.592817429673431	-1.761047212297683	-1.3651567084923641	-2.59492916570413	-2.558679506043404	-2.0110892070033373	-1.9103221997470285	-3.365097064836064	-2.2431310247948346	0.9905424415913018	4.202260203773179	5.901986735438101	6.853245724039439	7.901358520090881	8.558525139538446	11.035850458959715	12.615142749696744	14.053700271290893	14.686724147918838	14.945540764510923	14.758526599721122	14.398194790837493	13.657280202593	12.151583666477137	10.201844152194639	9.65156127354733	9.080007079774603	8.468063145301144	8.343195846767443
0.02	-0.2609170076232772	-1.877136793133488	-4.338706633810858	-5.094364488966747	-6.54519446827549	-7.646510878609398	-8.034309877436897	-8.441547860551417	-11.403672220594075	-12.995846573154935	-12.64504737495475	-12.23346448780498	-11.93226604191615	-10.72965797093022	-9.304832990252343	-7.396360545773689	-6.968116328407085	-9.346506488208774	-7.699243818545156	-6.482190100408708	-7.504617199082155	-8.867157844449316	-8.442069887559896	-5.763791886298208	-1.4502615731860686	2.594932996163024	5.678180222270626	7.690483544673896	8.921563074830786	9.22776613752859	9.267580715123927	9.183096848544693	7.505534692757877	3.9115113157634056	0.7883470633921235	-0.45009925186033684	1.2320228738217622	2.454099233590682	2.4592076478448774	2.6184992083076963	2.2017973816775083	0.6229469672618961	-2.054409882353511	-3.001944260909468	-2.1018149260215893	-1.3959675876143507	-1.2988301024972486	-4.9529693663149175	-8.621668980566092
0.16	-4.897649328999776	-5.8400506042478355	-5.908396410695431	-5.592504761590902	-5.615030121481212	-5.697299930688587	-4.274647457153563	-2.649179459817944	-1.9685989929356538	-3.3517813440890905	-4.657439210456332	-5.329362539541904	-5.988290180934698	-6.746319356455729	-7.484378547143507	-7.59018701477531	-6.713211935632842	-7.542471252917437	-8.60048513150263	-7.571306226912327	-4.661253513128884	-1.2621794302071265	1.7203663132736153	2.5420041722562132	2.5186974939404365	2.870869436716603	2.925537797093	1.562380258666451	-0.10153422247428523	-1.4722378720498313	-4.755561773340247	-8.695121477484449	-8.896390477464088	-8.309418774031705	-8.693972095660314	-8.794341918784397	-8.925525591597605	-9.357129154281395	-9.557812855811264	-7.876209426428467	-5.408106947138833	-4.048928985434671	-5.072772263708913	-4.256925816332384	-4.751980037991089	-6.823400789269883	-7.286261772419053	-10.744922651655877	-13.324233246800432
0.04	1.952103785169804	-1.9236548879718711	-3.1381087805981522	0.6525901970733514	3.0873642451593994	2.039976467611318	0.4387121473750284	-0.493535735766109	-2.392563509605594	-2.748731832724026	-2.064452229544571	-3.6324531764720547	-5.209228248296149	-6.368201305451592	-6.75581189027379	-5.733588901020617	-2.9215949223290423	0.4754173876851695	1.431524423046291	1.727079594827515	1.619403898539268	1.115433068007988	1.2899907247065556	2.797089046880977	4.642089193434423	5.807449203740681	8.04812082142822	8.995157797385936	10.96416324743469	13.813169045055325	15.259139512819495	16.079979727080136	15.371204373739992	13.929767072338244	12.032058514414082	11.095512049770953	10.576260513499399	9.614149329564661	8.248388052352603	5.9153629068067275	4.831955653829176	3.5077043861768615	3.3810020473561124	2.7761134040696973	0.1323067617956255	-0.5062536121215899	-0.8478073208187524	-1.0540488418644358	-2.0397912137819887
0.32	-23.34301610185082	-23.482409500112887	-21.57178973508512	-18.553614085977337	-16.24259033683157	-16.452550193444395	-15.952150883117653	-15.927457267766997	-16.41235120562854	-16.39670333088347	-15.44332534451513	-14.825432865115687	-16.82619478927203	-18.013344902349303	-17.742089094540113	-15.574336782249645	-13.340255809535051	-12.029275144751537	-12.528223777390338	-15.10592084606158	-14.458245028313058	-12.271625635519783	-10.873405168076943	-8.62842547983341	-5.140379113475859	-1.9023259427676322	0.2945780567005869	1.7131245285397796	2.702938005161897	3.013973662546931	2.9248689464955504	3.343337162699015	3.6233021906645604	3.5899369300773856	4.657126934393659	5.532206466726009	5.883156562939547	5.293629465706189	4.641929462934542	4.757501487615315	3.7991814097904353	2.070497826456304	2.0472437372403505	2.8571864529018143	3.4962135747249903	3.304239039171648	1.4955062119933729	1.5441120358592002	3.1387681982551072
0.04	-3.736334459452891	-1.5736496357824308	0.35624586433721106	2.5244064407713296	5.413342540991934	8.81620673442282	10.491710028966963	11.470417312599722	11.410867559690914	9.748237338671828	9.830144202844082	9.688454865665378	10.508766371631665	11.705730720533822	13.26367002256589	14.885778043978263	14.639225829682047	14.840132426007585	15.97502398238889	17.18126824379864	16.939921270348663	19.01195415952172	19.711372619099393	20.545098054450804	20.421790997112552	20.66872349355124	20.99209619232488	21.10807416784297	21.199162063531716	21.834940388143536	22.483441219171837	23.40981302888666	23.675950819500187	23.48030944041915	24.233380455351863	24.50778559090442	24.715258507031365	23.34725488662339	24.720173544382106	25.8335263559717	25.814439163553402	25.371910630900487	25.193859488560918	25.843382650646504	25.422840532363622	24.96476026859584	25.334684354436618	25.921505578302472	26.22016712523721
0.48	-3.1798088837459986	-4.138586477438821	-4.048551226649749	-3.768928096710326	-2.10633033172617	-1.2550199015450119	-0.32119823036539685	1.4410141015917333	2.1117037843328745	1.7761786437410478	0.44176202030803324	0.5766138981500148	-0.04933240458295529	-2.213703332641451	-2.5789634855326184	-2.298570821204173	-1.5497600894332493	-1.8575297162571474	1.1185440954368602	4.781676862594708	8.376472676150357	9.976931913765583	10.945475263390364	11.205198716768109	11.192923082967823	10.326937711074734	10.075865478653668	9.769488332062181	9.139102254238125	7.0552992758377115	6.107450785388366	6.126315377540962	6.644786626510182	6.267914046827684	6.365312929350111	7.738976060371911	6.739077569500338	6.664072845597019	6.6323864667617585	6.816106932306951	7.760409867066869	9.10360777677377	9.25204693806053	9.125343002891114	9.009728380228978	7.562893815155789	5.143352677619674	4.895905513649041	6.241961206995796
0.02	-14.174011927370522	-9.648154641314477	-6.097720648367506	-2.784269455052339	-0.2821438519853956	0.7464171609160104	0.8521214968806987	-0.4898865857665129	-2.206496428126016	-3.3878148713673255	-3.0899617235148327	-1.4788031642959822	-0.16198188431310712	0.993351996634118	0.425781668816569	-3.6705197324281613	-6.030480951520687	-6.745631096237844	-10.910509728414553	-12.616800660148229	-13.024829062709607	-12.307001107756498	-12.744578766383007	-15.001168350816428	-15.582562341904826	-15.791026136576868	-15.834476179749885	-14.894121226293322	-12.965266585715092	-10.988118555751832	-9.324775232726708	-7.209349328824615	-6.496146443132439	-9.093821525885133	-9.320066350349208	-8.223139341122398	-7.844910243534528	-7.789820378123075	-7.2128250679443155	-6.3533455067985685	-4.907897268389263	-3.736018521823908	-0.9850218320405588	0.42543766157638174	0.24791696361323545	0.3164452794077448	-0.19268989518926105	-1.4634020264058307	-2.52010598356226
0.16	-27.144356324358228	-23.8513588948899	-21.461639326208875	-21.472611127572947	-20.287667801080495	-16.752994124752355	-16.578541452327748	-18.30495147483581	-18.322695181068347	-18.379903681270342	-19.55597857185755	-19.36580671478569	-17.394963697716967	-16.543686297323177	-16.817418048387985	-17.117564050815552	-15.945135043868262	-13.917030588223966	-12.799421251636872	-12.638991208059295	-12.217042713166805	-11.852494619296095	-12.26284919478178	-12.726134079861325	-12.128969949613278	-9.805825874953413	-7.489189293830606	-5.9448311041673065	-4.1705160923463325	-4.259628850099219	-5.072379808564818	-5.572961712549656	-6.729046244142722	-8.28977379777126	-7.869638125714474	-6.921776240012591	-6.51993191920414	-7.615875843872885	-6.275025013963301	-2.8937581461169515	-0.011920096493071242	1.1026874683645076	1.3603730407130428	1.7957455618781921	2.3645200569585825	2.204985339739963	2.438050484925185	2.5734976614572673	2.2627554786852926
0.16	-18.252173683267472	-14.037707544749296	-9.55685126663171	-5.727347848714402	-3.100920808457019	-1.5710275358068984	-0.23944073419282574	0.9699142369998199	0.9771772829369922	-0.10329244499076395	-2.384966913839058	-5.595561617237131	-6.3825137122709705	-4.894282214365063	-4.067418736037574	-2.53193940798716	-0.5194142605230923	1.8140381326700847	1.133763703041474	0.36397964653759374	0.8979666926880157	2.4672393583875802	4.990188790796267	7.056071194834843	9.571549565447711	10.913863512049062	11.58649411658574	11.305780902591195	10.542932659141343	10.449036970501709	10.305296402657191	10.30030599519489	10.897679331992194	10.944549956458047	10.989064624210869	11.699007020603005	11.62322106103882	10.121627524645803	7.642888117193479	4.704697823133586	4.380480253185624	6.198638108946142	6.380596005709492	4.461380441414107	1.3237239563002987	0.6174299484880592	3.4662506344172215	5.100981870843256	5.568951693414391
0.04	4.378812955876647	2.891460759946206	0.24368031498469378	-1.2451615451470346	-0.6559972737134672	2.249626508903056	7.1462073274840705	7.2635293896458535	5.441197587864565	6.5509155369365075	6.730427405482125	5.109290713788987	2.853552734018649	0.3586581564007929	0.943598809741907	3.2020629340679605	3.9686296811697375	4.246985116335537	2.333505694735443	1.9150858533575033	0.1903170142865278	-1.0933200185520207	-2.731365802091652	-4.380386036588895	-4.8564270841248955	-5.812475120908587	-6.348239905088356	-7.5863928129316776	-7.383089662208249	-7.688275788941262	-9.178240425736966	-9.956551129251814	-9.60878408860357	-7.106061058482204	-4.329372564236273	-3.332313297887765	-3.722232592724879	-3.240318579812225	-3.439363083108667	-3.7401960814197963	-3.5051197464585186	-3.755050905619349	-2.683027590703567	-3.0932711298602413	-3.8883506794795437	-2.3305114495643195	-1.1294131565547332	-0.3553286436076064	1.3890670967815026
0.32	26.797249597753343	26.628625655440068	26.037497495967337	25.338814439338883	25.47087980668568	25.737264206423795	24.80749705285779	24.209681728137006	23.41431080489739	22.356044381327514	19.773790865455034	17.114566321458874	16.14358042134618	15.254281186721222	15.548212446076157	14.494580048684561	12.562494981424017	11.521258522632301	11.372884828776115	12.902092348230717	12.771579925003486	11.63190455467133	9.626023148210713	9.012939051349782	10.22591617586351	10.906049632447782	10.823251567491162	8.451668258285018	6.558119596454347	6.466691311944807	8.622074845873222	10.663525398038168	11.543719655763034	11.62900784291913	10.692168142965095	9.391431843075928	8.829506386173797	8.246198113238755	8.247153390702358	7.304828478189783	6.741466522591388	5.442100271756011	2.7306745090666666	2.7688918101306683	5.058284861498784	8.838575611074312	11.90895857728706	12.096000263914867	12.076217117067337
0.02	20.004128142891673	18.933746397148155	20.31681785211711	23.211445930087535	25.086520048212435	25.139037363917154	25.21606226044672	25.678114682334964	26.394904731983345	25.74670709298252	24.66085933904462	22.820744135750616	21.211586284886423	16.683044117700334	7.595366839233179	2.248257190501022	4.236189978434723	4.120660781100483	3.142505408632225	3.4505403600701	4.201676311777426	6.455488216184989	9.18877835845744	11.095027912080596	10.018112041988331	7.54255157470395	6.29918983575557	4.278361360654358	3.6994437126839728	3.7069193815005406	4.09764750886027	2.866410577724757	2.449032457437852	2.5362336775129677	2.752795549737286	2.77775788591763	3.513475618154736	4.141037222925071	5.43771674713102	4.809495369348127	1.4285441593675827	1.3928618469365688	4.5185983872511954	7.2221056532211065	7.2751946233077405	3.349633478993276	-0.7413791687213589	0.22753089973267748	2.5893975643116036
0.02	0.34731166024123183	1.494712550906371	3.4659040210773355	4.007999992856938	3.1336132807041395	2.3163766980941176	0.573000921503322	-1.0171293659647773	-0.09365471500705524	0.6363891854289676	0.2805017924333839	-1.3931458363364015	-1.1171737667574888	1.0573017244529552	2.273828078894539	2.210094191396337	3.736226868789103	4.495253184352222	4.394745684780304	1.8544019964329692	2.1093880176195228	5.130479780858892	7.871909180863398	10.705942896422286	11.779321559348773	11.323775310047338	12.286985874163165	12.887226235795723	12.956689110082252	11.93799504739819	11.025089765129167	9.370325495997278	6.03826054700491	3.9699985760939285	2.830805035241042	0.4722379565082946	-2.7107943900558737	-4.523221872151851	-3.5744815327531185	-2.1767513011437103	-2.0544257500139125	-4.454501228649811	-5.903181994490772	-6.904068407281365	-6.844070256909433	-5.310159965384756	-5.155721219671086	-4.972053176469508	-2.676141466774574
0.24	-22.426547998065388	-21.22662177589772	-20.877227911095957	-20.332238928617997	-20.91231128128517	-20.650563866649613	-20.930126865257265	-20.91769756137186	-21.245450491239254	-21.981233331028747	-22.24705063052201	-24.15232641210953	-26.172954824897644	-25.854563009377387	-26.233124518041507	-26.774517504128376	-27.641195383380968	-28.73211151638587	-29.270729467692888	-28.856833182484365	-25.99734684323589	-21.139363652967475	-16.359424408839963	-12.048692864739877	-8.493907737301846	-6.469922058199188	-4.168556891058486	-4.756312291482573	-5.799568396280556	-5.307062503889796	-3.8826092784890562	-2.760567184817191	-2.584690410789605	-2.466101170037035	-3.2647643015334467	-2.4274975430420653	-0.4657833875864128	-0.008523890319537486	0.5540979666023702	1.8198138920311493	2.4735702725606785	3.1499269822033114	3.6094939557784897	4.133573106766121	4.515730087205611	5.121580447811084	6.122954345878696	7.239899096534444	7.849942979800957
0.16	26.396739001739434	27.589749014951934	27.64648343523622	25.266951911677694	23.60638904946525	22.165059050815287	22.062322954053485	23.25737623413481	22.42055187044872	21.371193762776095	18.803702479064853	18.049841662618334	18.023895627225322	17.934748586085135	17.5542563042235	14.991918234429889	14.467826401106414	13.979937534031102	13.526454754132537	13.165648429808137	12.314749211433558	10.568153385807598	9.518970749138795	11.532624461013171	16.159164827601757	18.17483173957976	20.547352480833332	21.83814135231684	24.00561558264981	22.96359644874329	19.95702641296804	18.75523202955334	18.771772185565965	19.55249953806598	19.302033934067538	16.9737040031239	16.72098029300855	17.084484212332434	16.380941175778126	14.957980124979592	13.53564107392527	11.196703586117167	10.032837941997812	10.306651402894246	10.620625648667414	9.166924994051733	7.534837572068717	6.107632701353417	5.049822891439746
0.08	8.627235465853232	7.998095358086516	6.5320276760291165	7.11686726259957	7.5498134204737255	7.239160736936867	6.002712825095955	4.848070815227857	0.3609905875015045	-2.8864594640457497	-4.443057833092951	-5.481439422011178	-8.06032855214702	-7.77515861463651	-4.28637499444406	1.0667319484179956	4.709838072474582	7.538327397931127	8.538935580012819	9.127094135296431	9.764738946429446	7.933458102679822	6.556904372925331	6.81308175190199	5.678249036556792	3.51970103582309	-1.160848996334778	-4.337589990033649	-3.7244500956796713	-0.42478602160630174	2.8174765580646977	4.055807498060815	4.5637399816187525	2.8786272577011403	2.4626862855045175	2.129782203181648	1.8867699198805212	2.3557714625528376	2.415479393598986	-0.9149806632051494	-3.0336474605979404	-3.5637665672199645	-5.875454486857109	-7.13808578464306	-7.149591397364134	-6.358057300126944	-7.372718962170524	-5.583474105198391	-3.3273406171801554
0.08	-31.605876952087016	-32.00589932199891	-31.50010864276993	-32.35438812127582	-33.35222880859898	-33.5006925082943	-31.534861782312795	-27.902904945553914	-23.536397049616035	-20.449314020020438	-18.11629280027796	-17.676008165965655	-18.64150189140713	-18.379962447915943	-18.764042629109994	-20.46212569542815	-22.62030971651965	-23.634084174705265	-24.15472029488798	-23.847090731781833	-20.32509366492259	-16.21375408355528	-13.855566328669354	-13.01759703560436	-12.695081783728547	-11.762580846474371	-10.78908141612736	-9.941391393288697	-9.516273565815041	-9.218469563511846	-8.679824781404363	-9.472292144081848	-11.675717845457392	-11.096440053988587	-9.291428502345923	-7.695989707356418	-6.386988614174868	-6.021067373997482	-6.312851137707284	-6.112858097795865	-6.8600791479310175	-7.065646155403883	-6.749022405233845	-7.3642628315750045	-9.866501951594998	-14.04215155408918	-17.119039550674536	-19.90185136072678	-20.999239848422427
0.04	-1.0209667768851745	-0.2980808298669899	1.0438215432985203	2.5871229247041256	3.893435583132174	5.154820526123402	5.66162107548805	7.8170466502441585	9.933155813884447	12.416041906203581	14.5821461662943	15.187898701557508	14.386561809217461	12.810450113207828	12.771862273580346	13.394482078749483	14.117722158005286	15.03636569939821	14.430853492915979	14.397970608555447	14.377181212867761	14.512365400619537	17.357239212854658	19.003602157381515	20.86854602989674	22.087930322496398	22.16028892302416	21.81597333894195	21.568373652010997	21.512157640788395	21.980226225917455	21.47891419786054	19.442075893535765	16.844346106521165	14.90446914024755	11.682507907360069	10.203417732407964	11.456426773400786	11.942158791414691	6.7310925495679115	2.0058047029794466	1.022634321776458	2.9931565557881257	4.124857604650629	1.4793333508482363	-1.1759205369427406	-2.565715521400982	-2.235546552527026	-2.5157170870627326
0.32	17.116749028012272	18.51586465064687	17.97116943071633	15.90577180417226	14.812673646616851	15.46162119240278	13.917368212231231	12.469627769999754	11.893806983403302	9.10947707515303	8.659053948333941	9.68956816406125	10.280132780045783	11.807940969495142	15.984032687301791	20.3242432884442	23.4439988316339	24.546290412778752	25.59602728934047	25.881678992302554	24.955167546230832	20.571159717951318	18.816550945068983	19.5334203198613	19.50023502290636	18.232207992361552	13.811916754614991	8.940486485346206	7.959110106999482	9.45397615450495	10.497683740808093	9.540334594171604	7.865631869637326	6.824858381469262	6.261074203025942	4.690338042526477	3.9472089835828257	5.649100311995902	9.188805141725972	11.783283535128447	13.125712615430125	11.9056194905001	13.358178475395235	13.71117271672631	14.16665752056651	12.49261252455041	12.323006083411052	10.943920067848232	9.019845650169906
0.64	-35.78664468832329	-32.227261859379674	-29.467619265598657	-26.795638416978065	-24.322787312129194	-22.370854345989237	-22.305732819458164	-22.03532186150276	-21.031983767352287	-20.415742567958347	-17.735556503744604	-13.893655528732666	-9.385056186158891	-6.09436314298938	-3.266020526489797	-1.8730167629380787	-2.1346189431063465	-2.632696798032697	-2.811093403351819	-2.953928848053991	-1.2329902007312512	0.7939753096960374	2.195048358856994	3.4591245673353086	4.350084520293564	5.060319243330781	5.514139746087906	5.8651545249488635	6.058035583610746	5.578153508511974	2.8487660857293946	1.9419819641939284	2.152948938924794	2.514748824840666	3.249869097005174	4.17234677713391	5.108848237038785	6.123739272838449	6.139018983031221	5.996830391952244	6.643273297232156	6.754988273928973	6.722131242858197	7.119891677814294	5.298359372190589	3.121321198233346	-0.3381368787376715	-2.6039658689562515	-2.9599263935520526
0.01	5.559666720781422	6.872774950978609	8.498655919496969	8.562356491341205	8.022097606490803	8.385624036268837	8.935060763760532	8.94017619546024	8.209122292082839	9.294638825671257	9.95987045716656	10.87367444525556	10.650039766471323	11.163192413838587	10.078633451721444	10.196015505949376	11.474477970208184	11.097543990004667	11.56532407743262	13.430871700284271	12.966026486138475	12.507713606931347	15.31924777948413	13.981034141880855	14.201196702801525	14.39385153305588	13.85545074609638	14.146801083990809	15.438242891196609	14.760757374314707	16.70001149343466	15.764436924431664	16.954860777718906	18.65207683878026	18.01750116170632	19.3070231060659	18.913378284337284	18.021727407589452	18.709222392737246	16.98134813529785	19.557624419332853	18.287844907644825	20.39974290012917	18.94837498678669	17.305950704153176	18.100224059214668	17.423358450610493	18.69213809357332	19.724985773999492
0.06	1.2936100691669452	1.6209589242784972	1.8849767659687728	0.8396056092053357	1.0078674293414878	0.7275559424338809	0.7615149459795845	-1.1300332360258096	-0.22083952160019749	1.257936151737482	0.5170553643147571	-0.35224934239010963	-3.0898840446810283	-3.2894375374080056	-2.91013248000192	-1.9521627586748451	-1.5229648742281654	-1.0299418310150799	-1.9190628824540426	-0.9011143073062584	0.8835342408665952	0.19608963752588693	0.06590722272105154	-1.210032069325436	-2.3083499279112942	-1.7661009437146191	0.18875718665542252	0.6410580869997631	0.1827949850302275	-2.4851065586218795	-2.4926182059325726	-2.1226348990400226	-1.6456672241451002	-2.0442560116365627	-2.280466720966274	-1.5243361602023384	-0.6593204362704057	-1.5036486576350399	-1.0252573991072325	-0.3109235840965283	0.1296957239844687	-1.8236879891530435	-5.100698781608287	-4.62451606363112	-3.9404669402191956	-1.9422761917968643	-2.249575037193722	-1.7220616715952701	-3.282064656538836
0.16	-0.19389083301504684	-1.4825107270291795	-1.790329060493228	-1.4698796412285446	-2.0756595840913548	-1.2074920836488445	-2.7486843214601606	-4.022329889880233	-2.8330957389527	-2.0883621018176797	-2.5667254408995035	-1.6454596627278377	1.1192245065643291	4.543361747678141	8.259090407612184	10.398889120468063	11.451505080543804	13.003189018407092	14.140897008009837	14.551585036923363	11.28292057082188	8.837163807982385	6.851249341269586	6.742646307554104	6.300432784545798	6.719080199864685	5.36089230108805	4.83746073398914	3.6631879390396804	-1.4450926812326017	-3.7591219942715313	-3.4800676502772347	-3.7325031601969343	-7.405516559273195	-6.676173185699788	-3.575935915316819	-0.654555372961866	1.3662036732313467	1.7961296250125471	1.7872294221600171	2.00556614807288	3.594769546263599	5.703276828093614	6.04567464639107	4.02560385898952	2.0031788296414064	1.6615560129408848	0.23191365965418953	-1.2568249455369411
0.24	2.667657628228767	2.096158372034324	2.9177987313873075	3.878047348636912	3.662858292199793	2.90660099899506	1.6034854392536317	1.0133337196423113	1.0470978338755685	-0.3601737078281104	-2.904833685373383	-5.663180950080424	-6.229984849573448	-7.11881510845118	-8.518893071323639	-9.104192506001041	-7.915540245771986	-6.809630705069239	-3.699912388304284	1.3056723469459897	5.690598082116722	9.548939340976531	12.295907215586745	13.597625330232582	9.898703619282472	6.831807986037639	6.811515091366722	7.9601611480174554	7.830434286137482	7.805273497725921	8.988880737440489	9.990188134472518	11.594785434629792	13.441059655871435	14.60619583748096	15.47667856386996	16.00151066895213	17.686174072977316	19.69420757252241	21.112828808906777	22.16065776674916	20.69791229226366	19.119759828854235	17.10006275587164	14.435119298413106	11.879784860106447	11.109519077383894	11.13908698233346	10.531373885984166
0.02	17.703005206869804	17.127694209432676	17.493726839810122	17.868174052411504	17.707629397545134	15.099235889381546	14.2902079880309	13.774339392599416	12.227776331000868	10.442360555992394	8.35354590148036	5.824065899081944	5.295868118929768	6.3584318522111545	7.5887742033229415	6.7819549423809065	4.830690643445841	4.051382343140915	5.0377274724561545	8.125676113542681	10.549298661195621	13.670027117922928	15.950197376162748	17.040542714894215	17.85396427573663	17.761409041085003	18.99652866592875	20.880329484750632	22.28704665859948	23.762204879154893	25.163820630095927	25.281770358700797	25.431067689275324	25.93608152827217	26.196286224716545	27.00578940415346	27.02935597024836	27.286429147856722	24.36386710337959	21.737463214063553	20.993534265423776	18.656097169622257	17.07322768384539	17.309279888710165	17.17510232531461	17.57305657789867	19.36355005056876	21.312336553625926	22.26382484009281
0.24	12.903328700126224	13.83423022060802	14.291653550629107	14.468576302802788	14.038966938426086	14.27045286385058	14.306591809368797	13.858696052005314	14.6065902172639	16.126696996108066	17.408455403056564	18.407020081062925	18.633719613778467	18.684474867495197	17.926256549373818	18.231592012077044	17.880060140177164	18.669316549230956	17.986354802597276	16.96477799276373	17.668735053465554	17.19272757830005	13.426317947643668	12.74974671888998	14.92193122897902	16.10975892802888	16.964937703884914	15.513760650937328	14.055944859316284	9.33602739242886	7.150809052850931	7.352843791434466	8.822825704487002	8.296020708790607	7.874843855725729	9.818119518895188	11.077098526981999	11.178593618647497	12.628611396754067	12.768957850370569	12.137676785436739	13.07355557910735	14.958218741056456	14.536465769967919	12.47719888612157	11.29689459598363	12.618255394275693	12.654421385211691	7.691171522199397
0.08	7.818249294903602	6.939645282288538	7.080109379145885	7.098618865683438	6.812521864003447	6.86962907913502	6.848257782969188	6.325085259152679	6.013623197307425	5.378132655427073	4.9497900492407965	5.672526349349116	5.418985215734438	5.425140999108216	5.220184195785329	4.287856839428159	4.223736249029507	4.158539446491698	4.134704020957933	3.7328980951676414	3.713012175360916	3.7307894697889417	3.587862650027997	3.666017252694161	3.5047423542101086	3.3928788262784444	3.252277786941203	3.0741533795929286	2.8257789951534633	3.4345168753664232	3.3693570590879602	3.8261677041055293	3.1792595476302132	2.4921903575273134	3.0878881045474635	2.6115352106603176	2.4143263791412295	2.3575652119538155	2.182528620355761	2.0083332744250697	2.0797336177626775	2.4330528828014444	2.334345455973022	2.637136112633641	2.751508323819472	3.072300000360837	3.133164947871137	3.1378698815168704	3.529544020499795
0.04	-0.34301178103160623	-0.4148079510536604	-2.214500878068499	-5.229102373133152	-8.196760006629695	-9.608021817729778	-9.514388742914065	-10.003392392528639	-10.470358448152155	-11.736544492972676	-11.910860037456949	-12.66433819117865	-9.335226104620872	-4.8091468740393495	-0.7077589282690298	1.9648204487697996	1.1061680867503725	-0.1480987574246413	-0.44490475796586537	-0.6209301319720311	-0.44487223719704616	0.7978339779253147	-0.4101768768315779	-3.294091504120722	-3.7749381815779444	-3.369294911069076	-4.083514828816632	-4.935480781918386	-6.540320673923723	-7.733154836965959	-6.586512697774303	-6.41674077645191	-8.58834644005892	-8.216322349016664	-7.370217226903371	-8.055679755397989	-8.729919350252253	-10.535717629368897	-10.98874588119039	-10.261370809365822	-10.540601413244772	-10.534834971312584	-8.266603572912999	-5.285608311651885	-2.5640225588317094	0.7405255386231104	2.3736309895035532	2.839123309643746	1.8933614838254726
0.16	21.654314370021744	20.69455142007086	20.252869288012434	18.88740870893254	18.74943151323525	17.778756258556882	16.9956661542766	15.005599672421852	11.666602583956632	9.400971223257216	7.383273228849639	6.7859911944507445	5.164506138694712	2.5397781197128566	1.0391928612051302	0.2191410478727036	0.2718936299107142	0.7043861201164532	-0.5365062668130278	-1.0732088251227623	-0.7441772291382591	0.05937411640689305	3.367852886666334	7.864715600020077	13.078240456631427	16.929889247863137	18.805671262693266	19.319970477438794	18.091775708295962	17.23967420097643	17.69122814950307	18.712058796122058	16.480783137415322	13.966145477169569	12.500070844816257	13.562236929108082	15.080461686159083	14.630340594897739	14.227434894934966	14.0927790052938	13.490266537352902	11.19344867534133	10.433099873540208	11.213755963624095	11.165181181959625	10.189426710868922	10.200863163107151	10.593001036764079	12.595840449339924
0.16	5.904594172202245	6.798562792419489	7.490093133510051	9.562027943185647	11.029611585642577	12.43912634641169	13.340470707138884	13.858600710502607	15.359483945488783	17.946571045302825	20.053786356935483	21.309793102139047	22.355183521399034	22.38553435578232	23.08782909843469	23.358889498082327	23.26964853292305	22.973192284128793	19.633198236658266	18.239142375048594	17.759491894217582	18.562069324235615	19.28408729865982	18.879087559128173	17.775997208745572	17.381869245453792	17.833584856324045	18.00685136948625	16.670178472283858	16.98692733891162	17.8470657536569	17.313402766992233	15.703280051441801	15.810250259337487	16.93175453818015	20.89216683721147	23.46263487103628	26.00862599044705	26.226081308309908	25.574093945889096	24.343844904526243	23.662981501903523	23.099056281543092	21.399892577645808	19.000152402081902	15.715777376032797	13.338580531581833	12.742182158463073	14.633249509780036
0.12	-0.7274200554133756	-0.5688383899852596	-2.3660530064259433	-4.448429939689653	-7.298613241851733	-8.23330192419899	-8.571624758303471	-7.524155157386296	-6.791800469241231	-5.3803823530055155	-3.253100935829764	-3.1143072317377545	-2.9095181956223968	-2.495666448903677	-2.8943219772052373	-4.560488730714667	-6.068638402197415	-7.673263817172256	-9.603299088244228	-10.99616374885774	-11.7054138429083	-11.496153318561568	-11.425850571538646	-13.143778829039583	-14.848581144534975	-16.44125274063844	-17.44263235207349	-19.557360047518365	-21.01486636232967	-21.381940489397614	-20.916892096629567	-21.512204636264045	-20.55943471983511	-16.36672103036691	-12.171138299516677	-10.55658237165445	-13.875290400605635	-14.219585227981895	-13.127601397439953	-12.641553980282168	-12.886868304503366	-12.67733819338455	-13.782087047059747	-14.72543768547419	-13.609776040659924	-12.464947959808931	-14.375784012300613	-16.436160453267675	-16.91134873301919
0.08	13.689603257353717	14.905742072142239	15.692607507801377	16.199753341204904	17.381043036376475	17.941645957849424	17.513284316080707	17.290464433934666	17.616221145352903	18.56576595294407	18.412848807297472	18.621207906626275	17.510720652224713	16.446948099983622	16.368103674860897	17.07435799026205	17.082163725913624	13.994810249475428	10.291811394238358	11.630016876023042	13.89900256239428	16.560382581392012	17.349836094791407	17.5582700939325	16.431170069354046	15.587820476443262	13.149157178517633	11.798146356339693	12.890693167580658	14.321422700394002	15.538570759605726	14.572062037825866	14.327114728735488	14.897298432948965	14.425374147382406	13.93350284462587	13.535944365435519	14.094059772780476	16.244002193515648	17.74879933322145	17.206264852059583	13.671954267650996	9.718261895085853	7.758348146441982	8.391752151010088	11.38399718998209	13.466948876927795	14.475633719010368	14.299306232165954
0.16	17.106287408517076	17.415253654171025	17.77567116784992	18.750893036218187	18.125106757939065	18.100006706097147	18.449499240118627	18.58064178518282	19.3283278346874	20.516366229327417	19.935814941370168	19.8129146166865	19.659333872223343	19.422399522958813	19.615043498943862	20.436519986778634	20.096272135308425	18.899448854455017	18.02610930076115	17.59652833063005	17.420980931426868	18.296717609311187	17.589783903509016	14.779964242853424	11.892030351666904	12.489140765699972	12.958905361892874	12.847274617112035	12.808519588852661	11.343890260455737	10.511040855440683	9.684630518304672	5.1561057322884665	1.974156545238145	1.1547945795202423	1.0933329049357212	1.7888461131570068	-1.3696021688290685	-1.9691407565320276	-4.135108119323661	-4.587173535223471	-2.769129702028806	-0.6411026069874453	1.015161064853956	2.9155078356354096	4.321828635827799	4.496084861773795	4.086198560350439	4.111456699394552
0.08	10.756202804579758	13.603628583468065	14.931336443044572	15.860957187647074	16.48074054470517	16.795046696823974	17.043506011181293	16.715786438677284	15.362310022077793	12.672618073755586	8.599692313829323	6.202405832511225	5.985305619131076	4.753077224940242	3.343441059313477	2.542470399384925	2.576412804371408	2.8660676943125054	3.022232224916486	3.621563301989319	2.7854720476438004	-1.955732236691965	-3.7696210222068274	-0.5894259729945261	3.7529244972408975	5.0372341711817015	4.198789558986725	4.984466121046459	5.25073303458894	5.310077282902213	7.584480666111006	9.210860636919904	9.386412382334044	8.75808728072839	7.1922442956436115	6.937880282946509	9.099313428286237	12.054030092843334	13.461860329455916	13.78339971448358	13.059091959760835	12.44714376032033	11.554023129836096	7.592163039884156	5.016096204111264	4.20648024496996	4.8510258696613775	5.203954336155107	2.757523034005281
0.32	18.643129286067648	17.237765461956755	14.467954637793085	12.472881174812997	11.08344356368211	9.50362530475634	7.6158216052999705	6.059942433926082	4.54286024362785	2.8186729679290323	1.8681870876236673	2.9139309003796754	3.043059877836299	3.9102749072428793	6.331659754830312	6.9252950104747555	7.23125396407201	8.968263734316238	9.00235617807428	7.5214493724547395	6.902237563115577	4.516071137357599	3.1844833553367664	3.219402358502272	4.979251994396208	6.343450876027731	6.140481502943729	6.8538524573447575	6.424821643109567	4.108651435941219	2.1824649062924095	1.936056570366702	1.0385144237348882	0.8379688457959631	0.4779366964873333	2.334957696074788	5.358112784114205	6.99128565579646	7.049263655114316	6.237236927257385	4.81297639781986	4.887650288083286	3.7865694614103447	0.6732983191136199	0.035736424365367725	-0.8538677710086233	-1.0096386161674928	-2.4564477057856067	-3.533167022247511
0.12	-37.201018690502394	-37.41657073906945	-37.399389402712025	-37.5636489358544	-38.11753375745117	-39.14831917167879	-39.527104186494995	-39.57224510804623	-39.67125225947719	-39.16485338213272	-39.42549811753797	-39.79004109371753	-40.35926811436084	-40.807978560084145	-41.225305717930226	-41.516783385819636	-41.62322672732347	-41.48094216518959	-41.67529914144491	-41.66998371879323	-41.5457582546386	-40.98295358715519	-41.87262630426771	-42.26459172872068	-42.34166817810251	-42.12975903012037	-42.45432080917563	-42.797378074325835	-42.86390757415372	-43.34554874184856	-43.61534937577859	-43.737321326768125	-43.218688458159946	-43.444980625777575	-43.33323565403438	-43.59422173728352	-43.877269925498	-44.002312418037974	-43.635002514167226	-43.84651017564822	-44.29144770918579	-44.3307773897539	-44.3923215536403	-44.37316052503752	-44.624689779863154	-44.810975605682934	-44.43479713462888	-44.521233922028124	-44.12428200372282
0.08	-12.52853473316219	-14.85704622756095	-16.556827111294822	-17.803023940752396	-19.245937661433494	-22.443421026753335	-23.516529822544904	-22.94477780831889	-23.491659524977358	-25.03533918211037	-25.40617953841131	-25.395322283809627	-25.91474771858838	-26.435799074706445	-27.45853269009931	-28.0686227087296	-27.73808227130464	-27.243204002545255	-27.667543892806634	-28.58865542385749	-28.79747963350698	-29.207852211011307	-29.0202050512544	-29.367037174871463	-30.494220891514125	-31.23067087776873	-31.12402366953763	-31.367876331959994	-31.970687172501506	-32.41793554824779	-33.61686015782817	-33.11711562544501	-32.05226025816019	-32.81805420529325	-30.535839647588258	-26.930602926125445	-25.957250597268768	-24.372271310147312	-19.892500077898248	-15.63306379153235	-12.168015476393805	-10.706041341245758	-9.977703051336434	-9.551132461290628	-10.091729416822751	-10.55816223679193	-11.139198306750806	-11.227879864697613	-9.142830332491478
0.08	-5.194822798297899	-7.137647272849605	-4.953712988619706	-0.6571416178680352	1.6661941505337339	1.915592598404615	2.3389085830698804	3.3471599606777644	2.5880353276001813	1.830758286262892	-0.0747821615014459	-0.844391608714055	-3.295680254539043	-7.929936589133206	-9.447887876609535	-10.581942055294583	-10.614032498296112	-11.360383338391237	-13.974556494200371	-16.06746758281046	-15.39787900637134	-12.355694177539874	-8.789989130990925	-4.771436181842041	-2.055422857792962	-0.16832710824009212	-0.23541971483005142	-2.8479630661276616	-2.5676101219534075	-2.7363416015241384	-3.1288860570838395	-2.4302425850808405	-0.369324667247966	0.7965954354455747	0.5177571856053973	-0.10248805413583995	0.23157156117207478	-0.12771388614762458	-1.2640409311754226	-0.5349559977526113	1.297392516443466	3.9236007057834286	7.012790598620363	9.81607770391377	11.112429096913466	10.763974986806765	9.549278783013861	8.957848932575544	8.523921456295575
0.04	0.6257075833433241	0.7799977003340324	0.5366346990562043	0.5085079007355908	0.6383330589821057	0.889801895824597	0.8000457987674423	0.28931927009411496	0.3862805987993916	0.3178062876489811	0.594417103313674	0.24721198567307923	0.14052810955085349	0.17560050267854166	-0.07947432897368856	0.08706993764925741	-0.1136791306005982	-0.19226773816336618	-0.19715392627220396	-0.542442602140536	-0.7282721491458197	-0.8889107612942446	-0.9389646275987644	-1.1460435742511024	-0.47444517460612445	-0.7333970713278148	-1.042731245658569	-1.2931784179501662	-1.167596112926958	-1.7242138355285164	-1.1369266769976605	-1.6249754591069916	-1.908758076602524	-1.2571295077377407	-1.7730292153621399	-1.7835980341174498	-1.833399013101971	-1.8258613062736373	-1.8248020354140522	-2.100061471060357	-2.0530425428992913	-1.9771444906650082	-1.8982246913990508	-2.0337149060570425	-2.0915447997717465	-2.393606227166469	-1.8684662400352323	-1.880504630446108	-2.249903178477073
0.04	30.402939874665083	29.994254976713993	30.747544338968073	28.927579453052584	27.88342045193907	25.908277157640132	23.57785444681618	23.636919595229276	23.662782389514344	22.139836205295783	19.797381567773503	19.58902914980465	21.29903209173717	21.263659017136174	22.65747829630153	26.8288492611149	29.633150464396582	31.14052769923204	31.641409882325437	30.186997734134376	29.438679111062985	29.91227337635978	29.81040561216499	28.732671709450724	23.95955767302704	20.856000983688343	21.992082463238187	22.73092926662252	21.16226673969597	20.457342622299745	20.41081772028812	19.37667513365552	18.331087830486172	17.517134209818092	15.871128170869422	14.83318541250389	14.558301539766124	14.363782555675595	14.483561211589159	13.190370362143302	11.41342617939161	10.680313164333274	10.464051418769092	9.487542310819453	9.287707469793244	9.275213124323752	9.813059261747721	9.296319774312874	8.585454777923264
0.08	-10.454737766518662	-7.635466958146395	-4.3942825574989826	-2.37036391259506	-0.23995046316642288	0.44250944363865585	0.40325482809203095	0.22227485391253765	-0.08604651729667978	-0.5019469050056387	-1.5145996669071309	-1.395020387813858	-0.9764247986461072	-1.7679739747418495	-1.1066502772547153	1.3867791892181174	4.4639242615893835	6.793585060467208	8.192205128303812	9.121650067967963	8.654240931003002	7.930396789666091	8.655236864675103	8.545318157445351	8.646081757346451	8.38487583999958	6.437919616688404	4.681318597958395	4.344752008017437	4.5814101490514645	4.336497306714648	2.6551440187532336	-0.020005603288169027	-2.903254007854869	-2.505299853109122	-1.4341856233386778	0.7363901495998988	2.080562782938003	2.2243628155485595	1.1333865121257247	0.8905638583756854	1.3252303418056783	1.8515768356676716	1.8841791194791426	-0.8292861150676458	-5.7150688881951694	-8.075680170132017	-10.595656143425131	-13.562348203654572
0.08	-5.33943748764603	-7.982561024148744	-6.149676035965072	-2.4106569340700474	-0.16153163084761957	1.367846177132236	1.9552242416574472	2.037055288926382	2.634643438453679	3.3118160515418538	3.4664289832856383	0.24853070985115266	-0.3003129541576186	-0.8894735346079727	-3.0260369974398174	-2.0335029160539193	-0.16633180793910185	0.6117115687201391	-2.0805227309491414	-3.7821956892059276	-1.5211520498347966	0.6341548601038909	3.396931116198573	5.069510346338944	4.802772384851224	4.353338062736384	4.425046782853215	1.8067392634958424	-0.7658883737074689	-1.79019183198794	-3.688942915926603	-5.243472229442865	-6.923368546894551	-7.171821442511465	-5.456597471305372	-4.704697472710592	-5.418900334351356	-4.778854035039622	-2.950798421841256	-4.052852135568116	-8.275970693266892	-8.834561393671109	-9.221511384482866	-10.314854527942146	-11.183087790730113	-10.875612515271555	-10.525775455542977	-8.48714210713171	-6.2525446768833035
0.01	-18.565682503024547	-20.474012476721057	-22.336068511325834	-23.05713434041992	-24.99154655694052	-25.91170455441351	-28.936037949363318	-31.90240751432445	-34.29411035566432	-35.21642648145781	-35.14588699150943	-34.49749018074399	-32.234057065730354	-29.805368333290865	-28.117165679560763	-25.958990824335807	-23.741510598289196	-23.66113737638272	-28.4044097916914	-31.264433697046236	-30.586905502829104	-31.803213771915097	-32.33374435207144	-32.749254162479225	-34.191567059233655	-35.11941772616512	-36.18993450766841	-38.04672716277141	-39.48378414445227	-39.50463686710179	-38.42248177686398	-36.472347119275994	-33.258736413572215	-32.12718734921236	-32.056222226517086	-30.670476755151824	-30.160736595149743	-31.989444063332265	-33.74587173381335	-32.52181390047892	-34.24894079471175	-36.67051108931508	-38.62132250792508	-39.87159988759174	-38.734766973705696	-37.243369630463285	-34.17510420295231	-29.747338666454887	-26.600806643256796
0.08	23.03911151481772	22.294074189638337	20.892512822355542	18.83909569757428	17.895685370207445	18.288865204400864	15.206338758270405	12.911081097980599	11.114378422690507	10.194379513202009	10.643843811023899	11.606374608763133	12.285556369795017	14.312724510410021	16.262167467164588	17.43986135582908	18.32230811328094	18.694303852462696	17.779489077326232	15.71813192727734	11.936600175327158	8.26816046745381	9.343765765684893	10.710384716866258	12.183669480621546	11.755127048567388	11.588276190830854	10.172728941007534	11.070163587905412	10.485525413167892	7.617630331539104	5.009199082273113	3.5866656265924917	4.624135620008687	5.3602243131625755	6.347889326388042	6.923962394459153	8.28877411460202	6.7238008753769805	6.033396177625093	6.859357567267367	5.554160910967809	5.343066604406104	5.638697593551754	5.425417316115983	5.521574180814312	7.355934236754521	4.136452559374263	-0.5436100949860787
0.64	12.985352463518481	12.578033181472193	12.731233468489634	12.960975093892074	14.2141562976431	14.962458414893575	15.210518072973684	13.237648288693151	10.975224640306195	10.137169890895095	10.639832423798907	10.603800095669484	9.268268735196358	8.13411900324445	7.428676717625848	7.9521190119667295	8.519484028711915	5.690305668039869	4.220747224499476	4.218400977272026	5.051768415969875	3.4560177348840853	2.308425794961721	2.6765830541424123	2.197083214464257	2.1239881704284898	1.1999696244565996	1.2746462027775323	3.4090850263921055	4.7778102206055735	6.232750370819417	7.3738734108350315	8.472599463718893	9.23309000711967	9.505182687828736	8.494327890114164	8.04345195021834	7.626242784539585	6.205106335640963	5.2418321172963545	2.2425401770643134	-1.2663439377731152	-0.8625796965000347	1.7962267720668876	1.8071457713325856	0.21300699536578804	-1.1201380719401186	-2.6634973048885797	-3.0784237737215676
0.01	-17.49101241961001	-19.037444198455432	-18.61145417617849	-17.473052934309607	-15.615576180947158	-13.51301642429221	-13.232071235341948	-15.485364204122448	-16.230522108319022	-17.28101857153738	-17.071517452883704	-17.329647288513186	-19.961232764120886	-19.34396391333705	-18.70667263469963	-20.669738590529086	-23.92696207132893	-22.519469755757754	-18.438684643470083	-17.116284326281473	-16.535777377698217	-17.80553891981164	-17.492121371257184	-18.057850501336503	-19.573535195669713	-19.469055126033197	-19.322455801174456	-19.301095502372277	-18.891806221060627	-17.070991028464988	-15.177049239684429	-12.63508566220321	-9.994721309265628	-7.809389390657529	-5.400274916207934	-2.571553709669999	0.4804888162593244	2.559725350739754	3.4657594069614817	2.582417031336192	0.3840742276608182	-1.951314581791209	-1.3397093377219988	-1.0598295727901217	-0.5025679171953357	-1.572700677138414	-2.855925113939719	-2.7767938661898484	-1.34750598590621
0.08	-4.7980033040443715	-5.391609938423585	-10.203156700614947	-15.067532551952837	-15.529559283475514	-13.676965891883285	-11.408538380692328	-10.342441456124789	-9.38512274445577	-7.8977139027451315	-10.04783249303754	-11.792952361305431	-11.3194514926831	-12.73442640177749	-15.100427581399693	-14.259332778883575	-13.142969215306564	-12.131340127509986	-10.7556766550019	-11.37264345004806	-11.36856201050113	-8.408332986677202	-5.026335955519059	-3.391261866636782	-3.276303637296678	-5.126290216953464	-6.832904946063508	-6.153105296035733	-6.429918089919468	-7.391069855048315	-7.961967411111637	-7.793027018092538	-6.459861915852159	-4.608445610797105	-3.585996483523161	-4.136063227186156	-4.338592886453171	-2.740262789912748	0.2571675271394298	2.043437919166493	3.8938529066743257	5.650448067167844	6.377263450872704	5.724457158575589	4.61603846144736	3.8676832909861503	3.599592331003393	3.378142441745723	3.0395590979804723
0.06	8.296620116021572	6.447877605692881	4.971950086402018	4.950519033292238	4.068648120983525	1.0717050397066288	0.6887992161777561	1.826740495520255	3.550096216790948	3.932983078421003	3.355639940704364	0.995505441782413	-0.16765262012681603	-0.007880591318411234	-1.7269971668187623	-2.3370642613838726	-3.060591660925084	-5.396902223379762	-9.568097686458152	-11.441034690536014	-8.862209787543698	-4.937837665676788	-0.7751932343438028	1.7321327221519738	3.282704691378143	4.095473540367749	3.8620809284071385	3.9682279367620765	2.3983856475396266	1.3109605280626653	0.05473186393378171	0.45140054877627733	1.2851487183907722	2.2628336813974386	2.3718544758977487	0.8750975963810106	0.2723945138505002	0.19132043269591748	0.19962835145341273	0.194342945733311	-0.34474152006933423	-0.7114564589143413	-2.879473643542994	-6.344419088690259	-12.596220605605247	-14.755579497327133	-15.937437482415305	-17.50156823733424	-17.82195265202401
0.04	6.902638303975799	7.920186621504648	8.23262256521209	8.08414683250242	8.107781340328394	7.4181518101711035	8.602046578969528	9.858295217654096	11.92633439635049	14.956905950893876	16.054413206861433	16.221978310290176	16.827323150730415	17.151713579380065	17.625665467112377	18.22468472817578	17.319102288889418	14.07584870991591	14.083926778352328	15.995283028520014	18.584651207963	20.083064707840045	22.09762763191616	23.988371759721566	25.94643386894746	26.635521439794466	25.72910634653102	25.686713855104706	25.808517151287894	25.48705267086188	23.528640083353814	20.86761999075197	17.8087273440292	15.594727979318641	14.572024554323143	11.628555759773057	7.907983186158155	5.754679735971699	4.741400108520395	2.305251447816069	-2.328469173795156	-2.1133775659957124	-0.3894449023044615	-0.10591799377082367	-0.4808679159533753	1.0095366267531247	4.066944959983516	5.735551961557043	3.416659236982163
0.64	-13.865708605970305	-14.670862898400543	-14.543959983212439	-15.625802113602823	-15.807501196850033	-16.18230662559894	-16.42868647302219	-19.047149166236238	-21.37474535011949	-19.47458064264542	-15.646363172253082	-13.24436135853275	-11.946313321234534	-11.665120937544131	-13.243732218548054	-14.109984625570469	-13.789998813971536	-11.3933379572971	-9.051430771203187	-7.810691730969438	-7.744995479906194	-9.974870424090852	-10.447033576032581	-10.34404801515737	-10.85466672111378	-12.430155701610474	-11.76658429806757	-11.85441765184627	-13.01337103979408	-13.5581036114461	-16.042084103363237	-18.723921181489466	-18.879328521312175	-19.874759552635865	-21.403547860930487	-23.691532793018673	-24.939811241260628	-26.81033027401591	-28.657578032258087	-30.391472213360593	-30.900757155176223	-32.49209987319338	-33.10704455916275	-33.505529801160456	-32.400731675785615	-32.410399871614715	-33.24219409696067	-32.92647816180063	-29.961553124441778
0.12	-1.489679576776041	-3.094032361010221	-6.369611582977953	-7.249750165844006	-7.165521838499188	-8.467509290230879	-8.58489657447707	-8.386750496268647	-8.943596078164418	-9.4092466792452	-7.366126700023614	-5.025970583802064	-3.7000785984901654	-3.3315024888661213	-5.798538174763053	-7.651571782924307	-7.539138353045104	-8.28489325035521	-8.000074117692748	-6.912873784683271	-8.662493388821247	-9.787689584768984	-7.755806930930106	-4.497289690722937	-2.1174880414711765	-0.6606045529939166	-0.05213728197348644	0.04204757734140685	-0.5047647150713885	-1.023723303554192	-0.5790185040571174	0.8548766676372708	2.317154112480239	3.7006476460204993	4.318179160995953	4.892001871256042	3.4751289544617805	2.8961037660598805	0.6447544157695262	-2.0059248475611184	-2.240156107324381	-0.33126436132506853	2.4618929714058595	5.356843769234629	6.913928485603606	7.967189208814617	8.572159838273677	8.781791060714099	8.723916098254918
0.32	5.198901456444602	4.828574352733128	5.356978380262973	5.0891860942178795	1.3203908581012769	-2.3511873797187945	-3.725568238830867	-4.059981665163853	-5.108358713885174	-5.764444732356431	-7.812977996089728	-8.769516317587389	-8.873762267176794	-9.534577815508392	-8.380023112820076	-5.702784447554876	-3.7686290110619467	-5.2307082902293445	-5.122687530506603	-1.7960105582695007	0.5986407268414169	1.1287540505795448	0.24992586030430175	0.44395766313102314	-0.644192084882043	-1.1335177553709812	-0.8618547820377387	-4.6059166721896645	-8.677470348550095	-7.89482148931134	-6.529303256065717	-7.216926523244567	-9.292761159295026	-10.374840915034191	-11.529365207894188	-11.874605826976556	-13.356575041173826	-14.909085535451638	-15.310933210834321	-15.68399209715168	-16.133530931371112	-16.672575140164405	-16.51129664795875	-16.59770487053433	-16.98082875606375	-17.7960690244377	-18.754426499987254	-19.204609538809983	-19.31445911870462
0.48	21.875943612780446	21.117141030478756	20.936339663225723	22.10749900151582	24.54491894675006	27.932658224480022	30.21593918931655	31.272699980896576	30.601746398923524	30.41499944072747	30.87566845270124	32.81432541635479	35.79840834021637	37.418652698684014	39.39900115387816	40.02748949641888	39.102537722116864	39.08411839359856	38.8714504489231	38.267562384564016	36.834593666437115	35.07067837706856	31.71306160371703	30.669834447444877	31.820153891908475	32.581940451753056	34.30581276620491	35.72848280203391	36.497622949765955	36.65409953364599	35.9525897363866	35.056158745672974	31.71891653173148	24.354928720207525	23.056696865597623	25.389612991935664	29.394075392189542	32.99636975799927	36.060925791825184	37.003854335194745	35.91116196337943	35.52581689301559	32.27609794958547	28.95157948141668	26.616572524334032	26.537894516453818	24.368102829225734	23.786370806321074	25.98170952647439
0.04																	-5.150108012300521	-2.203707749359552	3.4862640173622026	4.233586454770418	-1.1774171507191369	-5.722544283805348	-6.261267258167933	-5.5189060740581795	-3.48340829405727	-4.67153970865607	-5.526681543370586	-6.289146881470629	-6.7638070158819374	-5.208417492417055	-3.5769439649751433	-2.1145019034872234	-5.135724281913383	-7.004762982620619	-5.465782697939574	-1.095811484062267	0.05528480419464188	-2.2203355635073194	-1.6118873951285053	-1.1053433156211696	-1.5067289855788033	-1.495340162445359	0.9321001038430694	4.396748558906538	3.1036122008143963	2.3708411606356776	1.4895856135286607	-0.21834260035525688	-3.574440775078884
0.48	2.024093642049607	3.2192937548137763	7.000048179409873	12.538846562077993	13.069895573615483	6.8205851199736	3.1738215946664923	3.9182683391045003	6.614351693219589	4.360369502492702	1.487996804845082	-0.25049324769352665	1.7181535812979263	3.8893921033226633	8.649393528665811	14.801479021894664	11.92474595598651	6.1918671113160855	4.568232131160698	6.553942490458823	7.560094983807076	12.441968618822415	16.483862262962134	15.630790103033107	13.906199614074481	13.275621133895044	9.99447077386995	9.039231706422015	7.014568451457038	6.4315684903520065	5.837718908397093	9.7213824534508	12.737987626349096	15.88297637058038	15.011262796623356	13.715354666347267	14.519506503619269	15.711241878769172	15.80932482391431	12.624097353399051	9.643379111214543	6.900335309165655	4.984023281291371	4.411404420597933	2.1472684670989253	1.4515281830281452	0.8559404526671841	-0.047746072551504426	0.06240232791950007
0.12	-1.5436290533797745	1.382087681857513	2.802091930031935	3.366122116902673	3.3840076021216134	0.6548445065307646	0.6426757498139608	0.3592291759190118	0.17096511538612447	0.1101724229651353	1.9219144529506167	3.3340741038708757	3.010495241593162	5.028477526334569	4.275469078384461	2.0056628411794293	0.21707383460038443	1.3798823632310047	0.7963067413531206	-1.232392112675555	-3.5412842773149436	-1.1554291157033134	2.901161317592468	2.876379855006377	2.7584018873283043	3.6184629243320927	1.3578856218698974	-3.540293977837578	-5.314182542179566	-6.143374835097447	-7.094730340032129	-6.227027802962013	-2.246152357216161	2.249602643298914	5.212975523939662	2.612550266052722	1.4237191782627292	0.7224020384503405	0.41326477445151966	0.9632916928518256	0.7193083584135991	-0.17040241662047606	-1.251453778595021	-1.878834275695482	-1.992396547671376	-0.6808655697018935	-0.6129917309227579	0.18969003105674176	-0.2127284388368338
0.32	12.136695713507422	11.334942938346003	9.120494298947065	8.81759587490943	8.986939435254556	12.610453377790222	15.792154183325422	12.528823410477713	10.277620876366257	9.113353002085702	9.05697354609616	9.200997389238964	2.5388170864737276	-1.9409547533610976	-4.498730868256956	-4.518066034272849	-4.427068986697918	-5.0379739800102215	-7.073447629719169	-8.871905792696381	-7.85588412473372	-7.860368315915295	-8.959816155380778	-9.021394594804207	-10.61236034150184	-9.515047429987163	-8.019245179641999	-6.325049105081732	-0.7754095643826702	3.868112329197345	1.1823550754858587	-0.005400328793882636	2.8244458390167324	4.259930132249451	-1.1509163673480458	-5.960832192749507	-6.49861059548013	-5.1781914866441525	-5.410731062447823	-2.3210231482580213	3.2952125130409087	7.997007628344193	11.078370443227826	10.520478739924727	9.901662897191727	5.704738365867485	2.6319429990515033	-0.2707753788367455	-1.940725848478337
0.08	8.056758397290174	7.3930611559691854	6.3255681213610515	6.115497428993031	6.664081400491462	6.415226615408905	6.588477240721765	6.568230517877048	4.737724033828179	2.482186688653499	2.9373023522468884	4.541174672233204	5.471693523107483	4.037505976355263	3.1603659904424504	1.9593245807729076	2.443990768646678	4.195656777715939	5.303330525557833	3.4573732691681656	-0.23234595710295025	-0.8034702888058902	-0.24636940772118976	-1.6238216761059618	-2.3015274837539152	-0.6909994257373455	-1.3151366358572716	-1.8791344006664374	0.503503019300247	-0.30040173826844807	-1.8500636924979332	-2.730072881239238	-2.1930504865474063	1.0466813883695423	3.087436908362619	4.129180483811382	6.525379437779584	5.899955474681327	4.005936121404254	3.293874078005203	6.412718084096461	8.905448682657529	11.400201664268444	14.01433654078685	15.616235054608175	11.721453714524905	7.270617105139188	5.497751884783192	4.9551784241239645
0.04	-9.448354186846117	-10.57483430435046	-11.761507265736157	-11.659474304401883	-8.300113424771538	-2.9800916383899363	-5.6039011514265695	-2.994494205480521	2.0277030315095317	2.798294702530626	1.5055642407367458	2.72079753723159	4.686739458457723	6.881370521793329	8.607621221701905	6.5619102374128175	3.8677144209332823	-0.1465413720214741	-0.1253892521458937	3.5484252363306723	6.76002359423569	2.8980484577053147	4.17230872654855	5.706477237468945	2.2447388923856693	1.323025042510011	0.5727128246974047	-0.890655772786161	-2.984364285956431	-4.779882994824689	-6.868518119814482	-7.762827482788154	-6.575878664644151	-3.25201608064161	0.44058082777219454	5.275290471594175	6.144545005918033	6.542602573859881	7.183509343625815	7.417095990593992	3.8846361942395333	6.49273487015023	9.692597230874185	9.165128502215765	8.018619527248802	6.8036721534550395	2.8234390540565215	-1.3479230472197514	-4.845762284455006
0.04	5.71673699282502	8.876612871265365	5.649475770258121	3.040536968504398	3.8278366265194563	5.681652485659356	5.5565730365919705	6.654102819041881	4.855760733882207	3.6436086250337922	2.306974197951348	2.3321160775580125	4.485017732273306	4.715874079449819	6.002080694087326	5.0049082615666265	-0.2662658584606419	-2.573225359010536	-2.66731144614846	2.8776884835387193	3.296618861600791	2.6567064247222874	0.20395495939126818	0.24008832275151804	5.170010295441514	9.179965451131167	4.213879138021085	2.115800508249592	2.2007547828040686	2.140173156249787	-0.44924587456792153	1.8375607802069425	6.487090269901074	9.621288571406765	6.303672301885527	1.7874188107912374	2.221543581716176	4.763081761175798	1.362314173314914	-4.53477424303685	-7.44866494726044	-7.182743910002941	-7.529178248773832	-8.252513634139518	-8.682196341941932	-8.985764296926874	-8.786846963123324	-8.8650596884832	-11.731154415642479
0.32	3.2209948280024605	0.9471104700556765	-0.6748310938266258	-3.1365261940080984	-5.192268448874167	-6.024314949215629	-5.810885875700471	-6.556600755089505	-7.969977500671803	-8.813414771039675	-8.83482776585312	-9.29979025522966	-9.032761459463885	-3.95353434183437	-2.60377147806237	-1.0911027445213932	-0.8979428441195978	-2.3476934269335032	-3.1539290509957	-3.5245449631549803	-5.077182864176571	-6.175689002731623	-5.0004060767028164	1.2079335024003512	8.582343102643321	6.564392634793748	2.5052256661023193	0.5249290802123596	-0.7520271960551526	1.1416588597748643	3.1423120700591767	2.605589155054844	6.291664278570792	8.541124132917034	3.870101242656716	0.3271766128605691	-2.1580634572563753	-1.3491138604544375	-2.994522825710888	-3.872516009260167	-4.4558249592924355	-2.8160356181759028	0.6567338650072543	3.588397684000469	4.277937111027285	3.1583302880577975	4.624130778581474	5.5556039483293205	4.579722074882454
0.02	3.1078014537508523	4.936945375766982	5.501433530810758	2.6607659365610914	3.0615782970947407	1.9162059189809497	1.408701921813119	2.576685922557175	5.249976784755958	6.719868757771977	7.5549689075409105	5.922436501345601	3.714330259612254	0.1561563575611018	-0.9169195675983843	-1.920510549357786	-2.282960725100736	-4.016395543100032	-1.1475837981557504	3.981723424479526	1.8451931080711859	-2.9913614798158505	-3.5669416748758636	-1.835297089603813	-2.6770180030829493	-1.646417016856205	-0.20362831623423006	-0.8331590677499179	-4.685956734462252	-5.466717299911565	-2.3870977996758143	2.367382640627227	3.4470195951157763	0.9969877988196743	-2.482993323516311	-1.7229080827586358	2.125498925705614	6.077619687102711	2.2075089943903095	1.377215147333274	3.841766561724981	2.3690684177922776	-2.6750796312039427	-2.153719580478196	-2.3240413132465676	-2.655250972414464	-2.868781816318986	-4.533284409002874	-3.948908371803725
0.12	-3.339263583082854	2.2889802417707017	5.181763100035781	5.810547933076336	8.013235354815748	9.786129414445426	7.177993101446731	5.2387619292550625	5.953638203348206	9.286751830950038	10.308511386586275	8.260326847591145	6.480312553804609	6.9633106018007425	7.946033949079521	7.428257121267066	4.685750203539115	3.0607268240119083	1.4530973929424817	3.1560552897354626	-0.3306564437817201	-2.667267596816572	-1.1603597248147537	-0.8242282541554715	-2.852161801416443	-5.162276583071531	-6.221813905049615	-2.238553582200254	3.9807314165960577	4.197474832621282	1.3722225480029095	3.2794707132100314	6.46023466835409	8.561404251112663	4.33679239851061	0.9486037801243867	1.3371252741762873	4.358390721833203	3.385908279430069	3.11203107236517	0.16682564649349274	-1.6816266956703885	-0.03713586244839462	2.858349668433732	5.4096381768163155	6.336818788256352	2.863496426825847	0.35830977140145137	1.6939041882959316
0.16	-6.8620439526331864	-4.097681321604384	0.9278053003196902	5.52890179539996	8.380489497699628	9.142658384041297	10.786507506658737	12.791111449051073	13.93039891298146	10.56957194525748	10.784228031746864	13.98892971851896	14.810164166600899	16.002322790067183	18.261374146618465	20.278742834639885	21.226035686677392	21.304748181457185	17.192582094694416	15.282322537838724	17.017477594381432	19.087739792232824	17.988320913757008	17.831897428268846	16.200576936574137	14.253331243337655	13.038159639355442	7.8739595551800505	3.8430028954539353	1.4385740417796171	2.2903630261953367	2.9076363580314393	1.7654590341858238	2.4769737258822886	3.980360512083493	3.219312054043016	5.274922625626502	8.332864984910955	6.239242540512038	8.240710105270097	12.570440321658864	9.4379346095523	4.093879402832329	1.5760297711286029	1.0737433137861814	1.4797236081804357	1.5440898178786568	6.685519176336825	8.543552237721826
0.24	4.465501263250303	3.7015879081935594	4.203275462081223	-0.04127271905410623	-0.8819152367923522	0.13697128310218432	2.2278272904950285	-1.2436153661536196	-4.975697590973581	-7.546514084391276	-7.609445659361015	-6.705052575924697	-7.331837143284702	-8.293676938032405	-7.994899566405593	-7.697719745479489	-8.555420599183293	-7.354313788703379	-7.394630670289203	-8.519684393527385	-2.696033876844311	-1.93063307141459	-6.348442218517576	-8.648091197592251	-7.380974113860717	-6.829561283930843	-6.797088785407425	-6.458171208172658	-7.464931154717959	-6.312191247823506	-4.4649049363925	-2.71040493639687	-2.732961447896571	-0.6951533098138896	-0.1960626333072355	0.8318197357282457	4.811403710708362	8.81867674560364	9.570850448347485	8.73105481927118	7.48408614518965	9.212487356070085	9.174388343202267	6.2047679843639685	5.129491809890254	7.154546193259819	10.638946368280713	9.262780746552323	3.0780702652571392
0.01	-1.9516887627375752	-3.211367628799337	-3.639520694430786	-4.608459601391168	-0.5099003291256068	0.8635323622105631	-0.47137854151720404	-1.2096880256962947	-0.2225128511763117	-1.3386173488847461	-4.291138718422502	-5.683419970011272	-5.781978847769558	-5.419360312784015	-3.1489549673501003	-1.7205798588115968	-2.9162463396230365	-2.66561173754269	-0.8444044264808568	0.8321882819071575	-1.4014569458863448	-3.72004145776404	-4.063818627057806	-3.7144449474433827	-3.7852089567829097	-4.8696687744087015	-4.282250746502321	-4.623256398261141	-4.041311893969642	-2.318366579147906	-2.9060217373005983	-4.189809868404829	-5.824909849156548	-6.317638490182489	-6.04566464928336	-5.8664776882301695	-5.75452509191323	-6.081627156066759	-2.728671403622336	0.26979224725636897	-0.11287445916931915	-2.9462049001131447	-4.411831502254557	-4.36486055702143	-4.060524903839152	-5.223887844112461	-6.307789158610987	-6.934659829144245	-6.5638706522670915
0.08	12.655595977611767	8.6916844309484	9.894375417201374	14.232764727769066	17.015881833745425	15.262522161892122	13.858998442788476	12.723816108768517	11.564195645548793	13.39800832944988	18.02463597043105	19.770524621418872	15.523079399554831	10.477024365988967	8.195306678300952	7.017795518273431	6.809720154349179	5.758937243315955	2.577268179732485	1.1344893562983742	1.0234177666800406	2.4476742412295636	3.245221777603035	3.30124165941875	5.611169257459252	7.848375526276797	6.8222592496756675	4.769477632732389	7.049998743312926	13.153977198657572	11.776725832852932	7.986958671310489	10.303956393947601	13.360130332107701	15.70845763411252	15.086581183320789	14.317182489124903	15.389551021664559	13.084121908872149	12.940699197731874	14.261986516169443	12.083047688411384	9.970089702217422	10.57427915875435	10.711281047784894	8.43122670985106	9.23663109682488	12.536783907224248	15.064547086142483
0.16	-11.580650920397972	-12.452388348296488	-12.998546829129303	-10.264293608989554	-9.4149094147796	-9.93529099619603	-10.817243878899944	-10.26440604164953	-10.961600618731225	-9.937816038714104	-6.032682382849394	-5.340080103130724	-7.910991862018456	-8.435360594700185	-8.199636635331146	-6.121753227595711	-5.386082886590543	-7.028069934757781	-7.406089216076879	-7.977306987170714	-6.72754163005829	-5.688008004838615	-4.689897148613312	-0.16232295746264924	2.468253829213509	0.05811887876023292	0.14879759225313904	1.2484617276226757	0.6807502668184711	-1.8574443223187984	-2.291308345341264	-1.8993254883456459	-1.9778764148192067	-1.5039296949642775	-0.7113262472954602	-1.2728773360318115	-2.743253119069294	-2.967404285408719	-2.0363518084428662	0.9182826397400774	2.602176113210291	5.863553101152675	4.008281778773082	2.6318698150038813	1.526217044856395	-0.13889974482445666	-1.2333622567892206	-3.1684988675480454	-3.285578072143551
0.24	2.7661238784092035	3.4329010346219917	-0.8684178063301857	0.2270940378504207	2.3339628454019987	7.734403902444271	13.080198937744257	13.987627539230118	9.651237218270822	7.600240368990498	7.673135983886695	8.33689706321104	11.685219054797003	14.965597096317211	14.870856190305972	15.678522164502226	14.335755528922519	16.314247517499453	18.461806525332662	17.493417115226165	17.180693462139033	15.512321623974685	14.680756520481495	13.845227694312499	11.401614646973997	12.953924757628329	14.608525652157056	11.57959612077056	8.168971725954862	7.543372243027292	6.694481532770283	5.599987988340246	6.278437674349988	4.094389802706758	2.85328873421021	0.22314716771425935	0.8237225383961686	3.4708688406020514	2.8128130947193313	3.841700509672563	3.4903147446800915	3.165202235712769	5.320432792065773	5.160022779328003	5.843767122884117	5.541901319708373	8.443015471309494	11.88133381967738	16.217282115450033
0.06	0.8475926689683178	2.3159132267597755	5.982027286368634	2.694404873166704	-2.6488831074104695	-3.1481973857245578	-1.3649697754289605	-0.7292865387410075	-4.101956638541964	-1.9541165958408442	1.2233306550098746	0.03747513636784561	0.8207873676379052	3.598984414222585	3.3203516783666203	1.1239449866237408	-3.1643156308082467	-5.637497933428477	-1.7863956757297643	3.155771715606221	1.500072447320008	-5.445095784465835	-8.70989185045407	-8.50895901279631	-6.491636305733664	-5.80519822663679	-7.1815943202594354	-6.799277267985914	-1.4410024557487873	3.654301230263684	3.760919066382897	2.961726792938876	2.9597560686419655	3.592677373847451	4.292698599602659	3.7617778588408584	2.747953051987267	3.467158284991015	1.640851291780109	-0.07124768759693723	0.4981275278857993	3.5903205300632663	3.6850973137771064	2.605403289427869	2.1033772160177904	2.3952867290654183	1.7170161668581585	2.1394262779641338	4.585477581549583
0.04	6.7996280607902975	6.073460059351021	2.423501491873992	-0.7747074932404985	-2.9249910402156587	-1.9258876131563056	-3.188044315896775	-4.6707512537839335	-5.9298175429442495	-5.812679756470018	-4.312258781658542	-6.481176741644788	-8.665023820161181	-9.830479602910415	-11.938867435856977	-10.858460630216982	-9.480535389702212	-9.103539889958668	-10.633327202753918	-11.504482138338844	-12.506029184653897	-14.453699140409753	-14.695036555612745	-9.393168360875265	-6.901297683292896	-11.90754459517349	-10.824454788326165	-9.570278704587665	-8.27349612932224	-5.860339235094173	-4.193889782282511	-3.2229043973685663	-6.314522455828609	-10.081935667393665	-8.49512490136786	-4.834654468075058	-2.09587942142619	0.6074001570824947	-2.1739094980438836	-3.048496498419226	-0.1308436392272938	3.5248800879492563	5.063213776020646	1.507849729411845	-1.7673589985161442	-0.5757956418486287	3.9034995689873853	3.234960298374986	-1.8080460569011478
0.16	-3.9665036904752355	-1.9935915321457998	-1.710652958019054	0.41402149962243584	0.1224321127268837	-2.9530209791519866	-1.2514499316393568	2.688133784726176	2.957590248291112	1.8807101695326764	3.380618235081158	5.8647277543873315	4.80581122841393	3.8332953964656724	1.5944102468473886	1.0353823964595108	1.873649631257038	2.7532873632799664	2.1230276788303115	-1.0720230612520396	-3.1125157863235557	-1.7785643517470362	-3.7613224989619596	-5.4270505865654	-6.036568059207681	-8.770792396234839	-10.22944467638871	-11.35584653778838	-11.121602404952668	-11.537210569647002	-12.614079005422681	-11.20223611122374	-7.095723657284438	-6.080139214493897	-7.341878882056392	-8.514815250767242	-9.0450456639485	-10.493985932788362	-11.982400648909717	-11.68054569484319	-10.56576188160652	-10.122799407733709	-7.877529363945101	-6.58486281819917	-7.390569679962397	-9.446162919012181	-10.103525981640061	-8.907859083091154	-9.315182301089663
0.02	2.346605299716039	6.604916140782883	8.015916002009583	7.911785749935497	7.1989741408755705	5.127684938645423	5.002593144937457	9.632060415998879	11.57783249136191	10.552635268278046	10.386008546499255	12.927239420565257	11.739194439908964	8.671378532495716	8.071586621810162	7.448308674345533	6.062517503780114	5.541063427207419	5.029565635565525	5.391233888685804	4.063503168972417	4.797282007917872	8.368285935005844	9.66278178806656	7.156523356669737	6.259774713989621	6.1047037405634725	7.558797056236536	6.714935800040173	7.099742973863648	7.7576670171839694	7.116892580392644	5.038989312263936	2.4495095549311188	1.9752495221075606	1.3643735132428318	2.8802625831972577	3.6916631037086987	2.8925257904313426	3.1441969296880643	1.8131340361679307	0.9227048007440075	-0.21172164084430278	-0.6257235321586521	-0.904938095495659	-1.383411694740559	-2.190513441818119	-2.0073823165137767	0.28921011393130414
0.06	3.2658002699723525	2.5999514487683157	0.13828534062865572	-1.0308405116862929	-1.8821828523787758	-2.8969198643566827	-3.8253443146838606	-2.4233438537467507	-2.7379311454639677	-3.336056520687869	-4.108950458214203	-5.753559821539291	-7.526615169209293	-5.288621986241239	-3.834013010970722	-4.503382552634832	-4.509877320724087	-6.041529439304107	-8.163158104446353	-7.426464549016593	-7.663211891909199	-2.2907144286904497	3.546607004545102	3.5274085642437996	1.5493956783252614	0.08014743656883638	0.5036655339277587	0.9494933779679755	1.4967422501015406	6.292754407081162	6.361622612148679	5.036910296276531	4.826657766710007	5.91131970096972	5.74171431417281	5.452496767646942	6.924813698406119	7.1144712132564365	5.8530876197324915	4.24032645677881	2.8667228140803047	1.9747270429792323	0.9114055522644691	1.523127260200198	3.5754982473011694	5.510242147018424	4.456293621583953	3.3869968411011087	1.638078038048377
0.32	-3.491367681630024	-4.915013954780818	-6.445536454870705	-7.486571162424241	-7.822615269457756	-9.804911995216088	-6.970326170367457	-6.39181472239278	-3.7214313116429167	-0.04447267379441655	3.3201646192905656	2.725926697332781	-1.2890438422697343	1.2473505763108932	3.6383057431453807	-1.2816646812311348	-3.455047879049019	-2.0112925611711603	1.818532634962068	0.44153342543481244	-2.087119362728899	-3.1207884967815573	-6.475980486723628	-5.591163051951696	-4.272757686675888	-2.440258588761907	1.1131651810099896	0.553883140181938	-2.0997972343083973	-1.694106859319902	-1.225615754164906	-3.41964328341804	-2.0298137568172763	-1.7701843365813374	-3.8658113884775815	-3.708748614551837	0.20817779726847618	4.103739363810831	3.7072781826168466	-0.09663518810702953	-0.11862095534146988	1.0723532592850233	0.8474662062375558	0.045054984995886116	-0.1875715234058788	-1.0735033337627584	-2.4044329184941375	-2.225551617894837	-0.766749476922115
0.08	14.879407426618414	16.28753189674542	13.038179949662435	9.308931836994205	5.645641172664469	7.498509199272959	9.001629246271278	5.217266310156688	2.8736754777960414	1.6979372814448226	3.3893694734080384	2.8444951521567674	1.6248743795213585	2.8098916792898905	7.42738137221987	12.521751768708157	10.0677855481117	4.567675191225646	7.26214711872133	12.05265801557924	11.903328628279226	6.166594753729669	3.8495754022774094	6.498807870073776	8.439922958725774	8.16857487781364	7.7409641660801185	5.253451897831937	5.282744174756559	5.938459274320962	7.213542745030239	6.92478457325528	5.4336290471737385	2.395724835750741	1.9046080988200913	3.317013793605767	1.6072011916685796	-0.4860565083331778	-0.024742472651297476	2.2418766054865813	7.0727002747315595	6.950959619120795	2.340872023181845	-1.9166978177140663	-1.7576709148236063	0.9049300892262977	2.492197075186354	4.613824958695247	6.751056536088896
0.01	-2.6208424104927133	-3.6638585382474744	-3.998417440492439	-4.428660260526925	-4.9550906419748415	-5.304272780835269	-1.2541462914415433	1.190655141183484	2.7969209800095456	4.34025928176262	4.19940809794052	4.800808043263018	4.835957310861666	6.786891160075186	9.038724170663158	8.255673358979607	7.959192074667399	7.726804297102163	8.357342252751934	7.123542614674335	4.6684311716556905	2.754072678353495	0.4292771490706002	-1.1526781385225746	-2.198354836878508	-2.526572299358584	1.5367376156299173	1.36139482692559	-0.5735337118863271	-3.2289886682630424	-3.0074091133049308	-0.1056054049139945	1.1741688226575917	1.4443907980253243	0.7585196346060386	0.14917982960564302	2.7169762178247865	0.571516340188353	-0.6234955716517518	-3.225784828521732	-1.4887582636941303	-0.7684295025159145	1.5234929915430016	2.237024360293752	0.5823919876497285	1.5604975142558501	2.908439980778134	4.752218719700508	5.903377586336461
0.08	0.5957303352089269	-1.4280975767065485	-4.462426392940529	-5.446936558156565	-7.225469883752702	-8.771430786736275	-7.647213994582074	-1.4191537533218508	0.2661801012117735	-2.1791004993685874	-2.0764450709196893	-2.4034237722528786	-4.725625659967946	-5.917122720318417	-3.74878460036345	-0.37458425341121426	-1.3127529867991683	-0.6264365674256567	-1.1697499100257573	-4.002496081337412	-3.4480838296798026	-2.6376434448424817	-4.988473492167714	-7.669763375112844	-6.613148149100823	-7.518139290915606	-6.973779024379127	-8.179989608331155	-5.674075134684784	-6.4374119038002675	-7.491747623953152	-7.246501216239224	-4.7196192546710165	0.9026153504071317	5.436683883119358	8.840535729979834	9.285557301899345	6.509908165088319	2.549341938670196	2.886374104160325	1.5100216496935275	0.06542519106831435	-2.85135172099956	-5.565776334913139	-6.163670780316366	-5.323916184051896	-2.2473337455179205	-5.789611451780317	-7.860502577818934
0.16	10.633503399607179	8.530214841715221	9.046761551983778	12.037996499818078	9.653420557374957	7.277342069789	7.136134399528743	7.977793474497091	8.409142208495098	5.429138512124297	4.208322189307125	2.6961561211546154	0.7196981010925043	-1.0288260207621818	-0.7349136744200564	0.28023163798614803	0.3386873011501734	-1.148677833475375	-3.0795956241291123	-3.1708369012765587	-1.045076191196685	-2.2418267289554166	-4.290839856726691	-5.716608852763244	-6.017305898038764	-5.604767744669019	-3.7647156428884756	-2.9600189546166717	-5.2279754855194795	-6.128554439117387	-4.582320472453773	-1.2463910925949477	2.7766236332117984	1.482641802946361	0.3110055123548392	0.13732999557326764	0.502462360631597	-1.7476609133073993	-2.9009676441068564	-3.6497743522039343	-2.7603051492175013	-1.4781436357750266	-0.35643117341133745	-0.573357789611947	-1.624076201709073	-4.1927896774966555	-0.13606960082273645	2.8936593243074356	1.2846462842998676
0.04	7.7574670291387235	5.504651397085965	8.264428723470658	9.140063002875948	5.094222249727494	4.361040413900767	7.636666249781399	10.21666179711481	5.0073878728665875	1.5043953682692575	3.2863705816607904	6.82375946954204	6.362573246667054	5.005094481021018	5.149647743841456	5.311997754408978	5.344965597750516	4.495549092889831	5.643143062171887	7.527460619528441	6.751235956960031	4.694854851516894	6.295394722811594	7.204946190025424	5.385869829048048	0.03262011538765819	-0.8904674811301305	-0.03955098672727786	1.345103625360963	-0.6423112211825384	-0.21382266309598208	5.071922132643891	4.655777135413743	-1.920802732731076	-4.528713547589959	-5.874292750673803	-2.5649831474299276	-3.7732145225550227	-6.100489535947673	-6.214120948128496	-5.110983012690596	-3.6001087031186216	-3.672692693367921	-3.833397491742687	-5.501581530130295	-6.535230138171244	-7.24257362973934	-8.347518295326154	-7.3078714358235
0.64	-4.17672297003196	0.1990449357658406	3.105069291469974	5.734154397403827	8.76775885548129	11.027459949054702	10.93347066282054	10.421236753916446	11.461042539695782	10.807783338352138	11.684182526838825	12.138031518737932	12.896066171177196	13.190691607549283	14.014637750749586	14.09312978943052	13.269301025830117	10.093454677270003	9.388377955524987	11.11377164322802	13.627621759789122	12.826328555245155	10.525064079351452	6.969865013757357	5.886074906227535	8.35994547758483	11.532654818306696	9.477663777010235	6.012029812425325	7.913802941692353	9.65497256140857	6.630858108371129	-0.1771521565190568	-3.4447738051451893	-0.9547773769926664	4.565084100164327	3.811996464384066	0.4864727518645111	1.2917425161750202	1.841929985843123	4.2099413255196225	8.50022128311194	9.695424544944956	5.059830255460341	-0.2639471378084295	-2.3252115200700274	-3.946414598314462	-3.931320059129149	-5.549172212133314
0.48	3.364221314686745	1.4089871697097394	1.1126292732675012	0.7263650153788319	0.21480730490610256	0.34397729263601917	0.5451523821937201	0.010830532037175544	-1.583445890957286	-2.6700783237424517	-2.448679269162511	-2.71146216389662	-3.835668745885215	-2.435453770455524	-0.47026629685424837	2.0811549604520465	1.713531331264896	-1.2709657804541763	-1.9948805304471335	-2.340243605606844	-3.365053552330714	-3.354114016986422	-3.6149822917203736	-3.562155052414319	-3.660820856807277	-1.827458949049813	0.5190765998473736	1.2475586688764437	-0.4538166537331847	-0.5268395530960106	-0.4786341851814697	-0.38799077873756715	-0.4873104128948924	-1.0092347586923793	-0.10205899782805261	-0.5860193012374424	-2.6872046820528652	-2.9036591320872276	-2.8924849221777293	-2.178351661213661	-2.3734355081500453	-3.701990015517829	-3.311498732967536	-2.0336191613655217	-2.8071412659899053	-4.472200477481522	-4.420844258764561	-4.63834006160014	-5.129928037811645
0.32	-0.6305066503116024	-2.4219157523998405	-2.382543634230288	-4.408338434633677	-5.565795305326205	-6.394786603591271	-6.732784324725941	-8.754368766669913	-7.535895350090868	-8.571179774610684	-9.41304573213948	-10.17543156482779	-11.727884459250255	-9.902047689152838	-5.791223124595405	-1.670788228960646	-2.0010700429563286	-7.017769479669909	-7.746139742600732	-5.441206023819248	-6.9140734528790375	-9.071749631933471	-9.269978415167373	-9.22864233874742	-11.586671272832305	-10.687481796583207	-6.946770171948586	-2.4204882241999854	-7.021129554598318	-9.807797938900734	-8.153944016775952	-5.5825420577098726	-6.663297413670335	-6.68725683595369	-9.741857791062245	-11.222265682320781	-11.39240255820075	-9.151086704607565	-4.143365789483468	0.6822838268793703	4.686155084011105	4.834086900264452	5.796744941517034	10.077362020781635	11.570302355830009	8.647871935443291	4.094887839060064	2.0308488911817335	3.3249526875463857
0.32	6.792788795435257	9.622077462155872	7.5582180040889	4.315132414438736	2.0550151444621463	0.819315976215492	1.4381225519379228	2.4160603872271764	0.9653468949048261	0.5968176812795889	-0.39855324166633466	3.5159797943867517	9.167129294392879	14.019487910641331	13.945651142805488	11.698587845292053	13.997099571315971	14.96016005800756	12.344224358008972	9.451803482718603	10.02822406065711	13.419711200495016	14.063104722349891	11.112230133580042	8.43907518027602	9.026632594087644	7.6240290468521295	2.6852083878755337	0.7378138010719368	1.9919152255721855	1.6430618558819958	-1.303653385692641	-0.917961858884695	1.667130372359523	3.9884512893457895	4.931150009072269	6.844783509989242	8.748980548896796	7.441551284109693	11.870195143115836	12.773821986124403	12.16620155040414	9.669073011855644	8.315912711110357	9.97436940664997	10.021143699123286	8.889317863307511	9.139906196542498	5.736668939617502
0.08	5.217587073429939	8.350528977139305	11.595326339562419	11.99020520704255	10.592972868687184	8.543931846945014	9.290388583199814	12.31953300611002	9.269373393375872	7.94382184429854	9.824608570892423	11.221194986251433	11.62019137145279	10.150478086267654	12.358005485892747	13.009976666089614	8.250513717643514	5.359078011092407	7.76905277143328	8.574559099866136	7.263553293726034	6.361625203278393	5.617709210644861	6.99529741715719	6.249780887781668	4.123045322399193	5.7548253836831265	10.69118299302744	8.462775890163044	5.354454370337862	2.638737363977299	4.6436672897563795	8.593747992822045	6.2174973262853825	2.939314679689886	3.6126920630238857	5.4246939862514125	4.679721047461186	3.427337341382966	6.682962517064752	8.57840459711936	5.586415921136407	1.7843416311730067	1.6462471956990044	4.517393886359713	8.228178819699409	7.996463621668639	6.446679217870042	3.9551366547024713
0.02	-4.47246166671674	-4.612015983713491	-4.718355941962415	-0.45690561082123793	1.3943966644080064	4.120093543955008	8.363749691380818	6.361623489266336	2.9618989942160567	3.6399977403363124	4.9172089648475605	6.7972092702125195	8.30427526830708	6.450439187757411	4.08513785240774	4.369210918143963	3.3727367217911706	0.041898105109808625	-0.393413870016289	-0.9198152682266851	0.1172659563429761	2.0465277320173243	5.845286135385123	8.557807100206986	6.689241477103792	1.9744058723736373	3.0230729317033536	4.875317894083963	5.271414488967707	2.484082595220883	2.392446377069092	2.4604078596588863	4.61238862006887	6.649934645664402	7.08364771289861	5.135230990394646	4.543317428545421	3.9776416629335642	4.781865404120239	2.6948006386645744	5.0729438020783135	7.448226996887655	4.095516424033178	1.7545846619755139	-0.20893317657352384	-1.5465710977052396	-2.759247944436055	-1.6622417832594323	2.753511211608611
0.16	-3.5575180994771642	-2.387483144941868	-1.3620313868180887	-4.129892525053805	-4.761386164252386	-3.929306961124084	-3.8106656852292673	-0.8491787317833825	4.8843299211293925	8.343186133836937	10.283528132989971	8.5518465221366	4.117844074579551	0.6678414724169528	2.0075341742965946	5.218921329792948	5.251887958150036	2.448713016354702	0.8192446674268723	2.364175032891353	6.847765888678467	5.072396292429033	1.9183527926307988	3.880299794736729	4.810301426099699	2.974911644498036	3.308852766714253	1.3075385938811195	-0.26881851868418494	-0.7763255760571894	0.7269153968476729	2.6597196341868994	3.5267007500422665	6.517693013234307	9.889997292689287	12.525123627901792	10.685633309417469	5.5236743816669645	4.533006369985031	5.925319327276526	4.760000718299821	3.6168868891955697	4.925640779184604	7.377669548663974	5.3913261577887965	3.1224773147169174	2.7954487572416724	2.0402028004175037	2.5408250461227198
0.08	12.276321422020764	14.487170416705588	15.525695314624691	9.743828155514073	7.283218437852987	9.297345354875326	10.892674690062542	10.474312659256718	12.913198532747707	13.97717170686061	10.593762461131398	7.887096521203837	7.610524460158722	5.408504380355865	7.275972413514147	12.481203202148414	17.355091361223934	17.554365682779057	16.54113649222804	15.600080298323824	15.059279804356159	14.41994403447179	12.793528501455349	15.094932886458771	16.88432646986748	14.585847890258272	13.375369087403605	13.509932613084807	14.533337938569225	16.36664921493162	17.088726792431338	17.852563063801064	14.059974036232823	13.419898826393542	14.642336624489793	17.494942824130682	18.396779174339123	16.196316419367925	15.441794684924155	13.884750558529554	14.524704001211681	13.275371289631586	10.280639102079554	10.271068401214073	13.996933367510856	16.224573510292934	15.026893514473208	13.064342061216912	13.520039853692403
0.04	2.385142900219769	2.627713762105614	2.6566698053106137	1.0613402429707648	0.39914322687231163	0.04885306255440014	-0.3145664676650952	-0.15337881063337022	0.006245411088407593	-0.027872237139931144	-0.039286142703581106	-0.28196032058286136	-0.44018976830393086	-0.35135213047500713	-0.38921693248458666	-0.6191086891475521	-0.36482070358729857	1.00531172846744	2.08273276647121	1.5686433295807092	2.710334979182633	4.881961560582077	6.416871769516497	5.905691600658727	5.9857769375324	6.537699044587036	6.684047039419767	5.150479524640602	4.645708280450705	3.8787548385289696	2.7888792084959064	2.2332423786649898	1.0854461980599766	0.9996295308230785	1.0719734132527776	0.7561194022612554	1.8663414851279612	3.030215589376965	7.878077563799835	7.675277252757326	5.484638994707645	4.508591868390319	7.797280278440837	12.494689992210496	11.462779491110837	10.324377236169106	12.65348450799781	11.594711806480909	10.301645366991004
0.16	8.465071969520594	8.210927635311783	9.060309802784118	8.161426233060588	8.666281438135421	11.566182831240674	12.64792960559327	11.118815972565827	10.714511455101984	9.835845589413196	10.202370707851571	10.508267942413454	9.556354097641133	9.172278724586391	9.0239886747297	7.7201661000655335	7.254397569165974	4.8158446795496985	4.08115246419527	4.274354366950796	4.671801335553475	7.834745216349859	11.142230751697873	9.923107220861105	7.952110371591871	8.091518846793981	9.064288130901211	10.166813251593545	14.438213753279634	13.53489456908462	12.332817449438785	12.687027259434338	12.721120262847414	12.647288286101244	11.409138351067895	10.586145226972178	10.294091156433339	11.052098047192096	12.47621877937788	10.577385060462	9.134749199657854	9.049057667489564	7.975571998494537	6.909067755204283	5.515315419909328	3.9448766332697502	3.2241353265396384	3.390576947974971	3.282896409358777
0.04	1.0678652674461446	0.5859893113504171	0.789664882880551	4.854337329499465	8.718389359122455	9.57343208069549	8.2124177345504	7.503200172340293	6.302204707952747	5.926411808574244	4.645236053193038	3.7781506738209174	5.040591575062926	7.995363385354764	7.917655626098288	6.364163394045633	5.206110077022849	4.612145630943196	3.6378872969943856	3.1703129779385577	2.8026170929738115	2.022035398164114	1.2520750923720811	0.7983411057037628	0.47193808542556326	-0.5556411429662589	-1.0163841561138867	0.48901110121546765	0.903339408916068	2.6555663530803244	4.659851779874842	4.421534904212422	3.3753599136651573	2.235168341864444	2.227676855466335	1.6020552490925013	1.1867284952979702	0.4140250799100045	-0.7804188117023187	1.270914866686077	1.7292168767096356	2.0318279196137325	4.537175244641503	4.987214634339857	4.642117547259865	4.595000107911233	3.793265434944651	3.7190767456022016	3.418804868592673
0.08	-6.952033685989015	-6.823897511235529	-7.592812870484771	-7.693421153913064	-7.886467344206231	-8.040473948385788	-6.700715090402966	-5.283843263040758	-5.049714308016277	-4.295133324585379	-1.7418826203852475	-2.1034852652717078	-2.279163697842016	-0.14141384018667225	3.7605895881607694	4.358961520338703	4.4762927412449045	5.570221417455663	5.710043137459344	5.344263924289791	5.065526702122149	7.279685150745337	9.362968218235906	7.518780005240636	5.100193691013871	4.013013641466735	2.655510791931647	0.6994046278871764	-0.18959767929806048	-0.8107877742585003	3.3913201697142554	5.558730145578188	5.9882837654014835	6.166297371648213	4.559199469957463	3.108509001689306	-0.9744060144885296	-1.9362314949730433	-2.78703311704227	-2.7616084549143594	-2.909598034558222	-3.6925327216274155	-3.035308739347485	-3.2256039636698404	-4.1849914900621386	-5.008997910540785	-4.382332930302184	-2.082893338614163	-0.9991635091805477
0.16	-7.984520362604279	-8.210165003635147	-9.24393597261998	-10.267735901029972	-6.524491428796466	-5.866591381380552	-6.458349975764783	-4.940866307980443	-3.305670912546141	-3.361500481148518	1.3031914135297527	0.7924956665516873	0.3730308419266066	3.2438735119660365	3.8083215844035223	3.5342830568702652	3.8234638022872574	1.5412759291333487	4.352451788430493	4.239820121738944	3.875511261952198	2.9027127625190587	1.4014344563230168	-0.31490000079448066	0.9920315358840597	1.7743330740464387	1.0174071205882385	0.3895408024047242	1.2740763142391174	3.995302159756136	4.119373608984041	2.949057003210484	3.563493048785432	4.183605523163429	3.4162408293651225	2.7190119547408855	0.6414515041463886	-1.4631358038238602	-3.0194774236575412	-2.222995984004257	-1.7366017779595921	-0.7469019778866794	-1.0994825363082867	-3.4408844942914314	-3.6737756146800393	-3.671974256625063	-3.677014805764898	-2.796104243253268	-1.0449566308263059
0.06	-5.440114430480662	-1.6767868927523182	-3.8034185942408385	-8.124768088463384	-11.8778669595158	-11.121047005649942	-10.346025548879254	-12.786179432149666	-11.365343735177532	-7.4562464797355545	-8.11238023591092	-11.702540067585588	-13.428233491401471	-12.070147498262472	-7.378399125697186	-3.865085024008593	-3.795860577359747	-4.663023247776408	-4.581278377151364	-1.725203114991487	-2.600426032029688	-9.526851446541883	-13.194621238915445	-13.980992031179625	-13.374554727030883	-8.101661408115518	-5.9749274012840345	-5.375027648567681	-4.833607322049147	-3.6185200397495265	-0.35763588388260814	0.0062771306233457835	-5.073197277783478	-7.069727895286803	-7.35558293259929	-7.262245226045181	-7.918872474590657	-6.325530861113748	-6.122134908979248	-9.240786035809975	-10.981376787218437	-11.735847728511672	-11.72429059288622	-11.612381528196735	-11.974190075779987	-12.670335904003025	-12.784469959055045	-13.801065983058393	-13.977978585680873
0.08	1.700580540892659	0.35802205712882085	-0.8090179998083755	-3.146531255198539	-4.344339328699732	-4.068800268796252	-5.789861894433329	-7.507502284579473	-7.3514545098293524	-7.828567491418426	-6.923536554215644	-7.0298438814629804	-7.755745661431064	-6.777633809977871	-4.662427443974906	-4.819027440289133	-5.5729008205813955	-4.460848712037333	-0.9829103685956113	0.3016518070854204	4.971339508265615	7.549528779640241	4.926887858049199	0.7019071675581188	2.675411786152054	2.5778839049732625	-1.0492226263842355	-3.1683299987580824	0.039442620920397076	6.2738953808862306	11.02200339337179	7.843644346354452	4.7172168897319295	3.919711260612715	6.415396907239952	7.868129206105706	5.109239434847169	2.5650116484671486	-0.7186519582417787	-1.937488620338641	-2.5175306187805973	-2.6495957148746214	1.068752283571527	-0.7196539989847253	-3.215277582215464	-4.044451570537419	-4.298556741297034	-4.36882601285491	-4.26626138378893
0.02	-1.1811549321083845	-2.3486925336037103	-1.5703209547253465	0.8027345630876397	-0.10411792035411338	-2.8686444335727828	-2.250600970459871	-4.605951200131173	-3.687583913903211	1.4334166570106674	2.1735749034767338	-2.085077561847612	-4.960868947284425	-4.740142814198165	-4.211677249873659	-0.09367542459170863	4.746837380660949	4.955366100174018	-0.6899261835376507	-4.480199666304756	-4.094790651094513	-1.3407976617167066	-3.162224153034586	-2.407947684943821	-3.539372595274415	-6.625384253538101	-7.098467267780947	-8.204736211376172	-8.724739819628056	-8.69764613846364	-10.399756898248214	-12.433924004262543	-13.584008789511572	-12.879167339254742	-13.999520893314	-15.180623620615222	-17.21684385084106	-18.265652549315938	-18.337129394733083	-17.9852314285248	-17.262472363126328	-17.14961309722473	-16.704260048127807	-14.61652821563807	-10.337538367911407	-10.27675711850911	-11.937501796446881	-14.370461959558106	-13.894013989756765
0.08	-21.397984203728235	-18.14214398841903	-15.216541119375059	-16.844373417948553	-16.381754939916824	-17.107678155771097	-17.473126779443056	-18.474242913489498	-19.699997354613224	-22.179826879123375	-19.19235341698286	-15.195007709426164	-17.115548189373214	-18.2253261708442	-20.451505918306367	-16.100150738411678	-14.363702066955007	-16.20992508989338	-16.130288624050145	-14.84542801160633	-17.293545576500875	-17.610703284008338	-16.869727409767364	-18.748089395021765	-19.045872458957966	-17.891001669900263	-15.71041257961334	-14.00394502438494	-13.612086123074135	-15.083759536704918	-17.328702908726953	-17.24307982947859	-15.623066428383197	-11.770495963218266	-9.564325020403402	-6.850638195498746	-1.4345601965412413	1.5522518253747108	1.1490245758900812	-1.7218704221430698	-0.772126531351006	-0.20726703259096269	0.8200987403975546	-1.3660087789698139	-2.5264925673842384	-3.901907053387191	-6.450959641013	-7.421446459772525	-3.542239707691465
0.08	20.722173144904282	22.520690782404664	24.160442815443666	23.044610756752554	17.994732723593494	16.192227556385667	18.767635646638972	23.266700644198387	18.41331229187397	12.876505135722248	10.33169098335744	9.876101000970714	10.402270054145767	15.905394879275285	14.266862431492392	10.521481040644538	8.811156581560347	8.263573368045279	8.712562991446966	8.2911201708393	7.558869289269104	6.45439160909158	7.64532382667155	9.73313366597477	10.866697520944449	9.108467586664354	7.856814042701025	8.573429000417882	7.399398615316052	6.3781505799077465	5.669031107038727	5.446717920245568	6.4895833481308856	3.3112459143413844	2.8199460029994725	2.305286814071195	1.0775763989092724	1.4892002706002074	4.584170527593912	8.027954004565835	7.680954532623993	4.80919566089225	4.293385124406647	2.376305782222211	2.6258885831941825	4.041509650791689	4.020239538977457	3.522798730872779	7.102732301639442
0.01	-15.601616553401882	-17.098014453024525	-14.016316450770496	-11.154003516929862	-12.001194701129506	-13.610831903154619	-13.79107838924947	-14.513171568888296	-14.614031031067768	-14.124232669887071	-13.404975256863132	-14.630257572781908	-16.99456415282085	-18.315996755251277	-17.630448811589332	-17.617056389509905	-17.72762344156761	-17.326538912622553	-15.143938542985673	-15.065262656305862	-15.621369884102513	-13.844172708758641	-12.339967427700138	-13.287318505284276	-14.340456445935125	-12.34223673226596	-8.726582052574358	-5.568105551519551	-0.8337180261330275	2.521423588367213	5.372333864295001	7.851727008542667	4.309662437798309	2.3833491119534216	3.877862761371645	6.835480712634364	7.670891108640419	4.09664707329847	-0.11486431928966567	-0.05897089840965464	4.508458966371549	7.988901548900969	9.475689571632287	7.397200863308271	3.260240087610981	1.8554897935229349	2.9785527211037532	4.137138525968751	0.5920077709694596
0.64	-11.008398207048685	-9.472064380861667	-7.2304887218842	-4.10825822001101	-5.7495819496376726	-4.924803245344023	-0.7292698908295563	0.3641595426750399	-5.444427905340376	-8.841095214018779	-10.197630043852143	-9.344644056166075	-8.676820833628923	-9.989001246039322	-11.695044696547214	-12.783262830835355	-14.108272661665367	-14.372702235229397	-14.301547769288803	-14.211804998610631	-12.612736713498364	-13.16034586755346	-7.79137396791495	-3.2573822726831736	-2.5462897237281794	-5.035207241244265	-4.204064547140391	-3.8112003233011222	-4.358323047344314	-0.6970516458201672	2.720321079151134	1.360560578492553	-1.9335255728547338	-3.3837520689047977	-0.826142308926265	2.7243178364979457	3.7653789648586695	-1.414093575981937	-6.362295528229396	-4.830686772181224	0.8546213107244682	1.50694348488652	-5.137524416427112	-8.002339178417458	-3.450416127503189	-0.14998066398877086	-4.537096244535434	-8.238070640358742	-5.230083333669143
0.64	0.3676200591569554	-2.3970686848650544	-4.028970310114076	-3.9966685133598716	-2.2204810682791205	-2.0740616626353656	-0.7446385826576787	-1.5365255927957477	-5.402195021396913	-5.875287494232097	-4.578112166052151	-5.733940891746336	-7.241451932243535	-8.74497299340834	-10.051306055390533	-9.959017415947102	-11.178835713283256	-11.874871441483393	-12.484364208252543	-11.646944999625852	-10.532504038469717	-8.424378640648847	-5.899954368846338	-5.245732120740023	-4.46976239884539	-1.9120061895144715	2.7198199858604895	0.7940066095993998	-1.4298830050541582	-4.148218743161159	-5.406374716019705	-4.878797146837343	-6.138360028733459	-7.757485962803187	-9.225820454719923	-6.824843894949886	-4.7459083350642	-5.610189628263498	-3.9319837653892122	-1.4632057684193711	-0.9446296462715296	-2.401421298465536	-3.083327614027411	-1.272159421864913	0.5816518245624351	1.9118785296881313	-0.3539441659841671	-1.3260810255894953	2.678890986944488
0.48	3.765365326966439	3.709055948829068	3.9331915515256455	4.976909165754606	8.344646398305045	7.741404067508249	5.454333998735834	5.165522600556514	5.583513698828568	5.904808519695806	5.940733496774065	4.835375170034581	4.190252098611161	5.41930546811399	4.785245349216147	4.230708605228294	3.2670945610722697	3.5176212378484593	2.0429443462608674	-0.08195437557654373	0.8244883870888771	0.9796152445675617	0.8215308774067296	1.121891515735193	1.4440244570799905	1.2736664864607476	0.12425064600263624	1.3109747296976124	4.492682249627066	3.5006769473675803	3.1669359395814283	2.124155260164308	2.5835550836112233	2.8164896265729595	1.1162908995554233	1.6207316961019131	2.6815104485491474	2.3071361723507096	1.3642811860822803	0.792526349285751	0.06797797958218155	-1.0303724442667814	-0.8481715728347865	-1.2501378404799937	-1.6885316646672521	-1.565522872314986	-1.5827857410625228	-1.9188923952023274	-2.3575198970114215
0.02	-5.126922238247843	-5.058914611640823	-4.917566332120238	-4.482403859906881	-5.3537789079148155	-5.146083413615486	-4.28046100972945	-0.07536318248014595	0.2707941196366619	-1.1800865709539181	-0.3728283702639814	-0.5657251329893711	0.23272239733791622	-1.1337159666673102	-1.6346663436044722	-1.6842377112102653	-1.2398643527291284	-1.9655883343265046	-3.443166274027611	-3.8879680808640558	-4.337649787758544	-5.1356431301463275	-5.028410814949289	-5.715615083573461	-6.041502166370577	-5.2624462230904925	-5.262529805958643	-5.010347407881277	-5.413345641982232	-5.677829042671064	-5.847719219356776	-6.154561835343806	-5.802619474180247	-5.963392469826182	-6.036933681277262	-6.120476951774457	-6.440524340264936	-6.879626533831541	-6.679787271185205	-6.912800416764277	-6.459630675218797	-6.672805167750468	-7.182863980807191	-6.926780519475173	-7.167539517161892	-7.709918245952622	-7.308281669189562	-7.66428846564299	-7.172061976748054
0.08	5.151248014960494	3.860170899472223	2.8092146092935764	0.829902343317066	0.19005441066163797	0.6690699310484973	0.12303382030147958	-2.202146827258744	-1.3913288737202691	2.1056079911048755	3.493059829720302	4.903441282292441	6.850677883803094	8.07130319504946	8.88529860077962	10.280905478548519	9.566044299701694	9.754839470029843	11.444321716855434	9.842854012918835	8.09149688160442	6.367347501558903	4.4498301951077295	4.656116129367085	7.434423259543287	7.3683671777152995	7.507047896312677	7.0936524610638045	6.632779426580186	5.964569440451314	4.8797457400265	1.880309621223276	-0.3083977048440403	-1.8325468973438248	-0.7583530167844756	-1.6855990981829692	-2.824971840780819	-3.4572233598815103	-3.3543376455402694	-3.759210025084336	-4.369037356397818	-5.636414894076552	-5.127699446917866	-0.6820383020122804	-0.7272530079822559	-1.0197727065333595	0.1839694169233823	-0.5715296938061911	-1.0128260697967164
0.16	-0.6800008583439308	-0.8841114970846675	-1.3463197982745143	-0.40748126897769055	-1.484858503961668	-0.36947783177166826	-0.03798502593681974	-0.777752126417738	-1.3521115247424973	-2.310876720637445	-2.1710392709418187	-2.665567564388944	-1.3473715522480774	-0.03966960817842846	-1.1480084894431855	-3.158578910802021	-3.6209993970396397	-3.499961887058923	-3.451915085373564	-3.977942300832403	-4.439795174553744	-4.429907236741322	-5.336903754422487	-5.668055102132556	-3.7513559294436334	-3.448679306374963	-2.538917861935296	-2.918039748092589	-2.500248668009185	-1.3947481754677469	0.9222487991572805	2.347635630176974	4.651694939727385	4.645013927753773	8.32288287335679	12.074941137447993	10.13662413498276	9.251832813883688	7.7963422736656085	6.170376647353159	4.596555080694273	4.448245026942338	3.3932842951615783	1.5943530168069273	1.745548347306105	1.5009972668253369	-0.47074927398251987	0.00988893220124254	2.4759768358653744
0.08	1.16266240327964	1.6833156864825156	5.660426360314219	5.7638102034070045	4.819191353139409	6.639805778175798	9.561452948814704	9.160084025753136	7.31538164790836	7.607068588810392	5.778211829214634	5.59550353343451	5.447752171767647	2.506577741473457	1.6897676853139387	2.4477962702463785	2.73865902681635	2.8278339142323503	4.807058624676905	4.9928214455314475	3.9946739605110935	3.4644767410009862	3.001523954536893	1.5821561769272847	1.0422381208027645	0.028242410282011576	-0.35394960041182344	1.0349583502634232	3.717188114244003	3.856785596180174	3.9236734538035662	5.062965700979149	5.746029159906804	4.148804552871617	2.618756704134128	2.857919092297138	2.6378326799425196	1.7906303262563767	0.9581936708483241	1.0870525546140257	1.177006994095393	0.28310668834147634	2.257700047780723	2.396214739868654	3.107062806409857	4.200394087628929	4.842598523316482	3.7377565837014046	3.514281784892482
0.16	4.209115107182633	4.397788159799923	3.9004665862576218	2.4423984835313277	1.5293764855915413	4.763877149032005	5.57747742746632	4.7781875239074765	5.42850125415675	2.474337549685089	3.5130597392244027	2.8631749966732727	1.8764176096928864	1.290712446258155	0.9895641727090521	0.03246430364908548	-1.414838480562139	-1.3785705055025588	-1.444249589685029	-1.891706028598655	0.4284231242767973	1.8175739733148149	5.083860765930062	3.5269560959209656	3.866672086318644	4.624184880291857	6.668992121413758	8.323245350222095	8.640054089245169	5.203374697663314	4.5431319760321855	2.993426940890089	1.0088760514097643	0.18951259579195323	-3.1793221066657296	-2.2461739413881503	-2.137222926158884	-0.24618280586467733	-1.3930890446775877	-1.8072540298441453	-2.549230795256044	-2.1141587751498108	-2.028336441923777	-1.3150589557027388	-1.5868126169160703	-2.107030812160268	-3.0966713813874023	-3.303762745527507	-3.674724738175776
0.12	5.790593507392785	5.739756614169522	0.09374631599648353	-1.915462436237874	-2.36746039005358	-1.7520386479826442	2.6395926665613274	2.685587581785768	-0.7330952116408866	-3.092515032097097	-3.287483067128747	0.15981406715661706	5.206645091082848	8.917604370500115	6.554332808543208	5.714844919306898	6.901490028290809	4.5551223534952925	5.713569255106634	7.258965282247132	9.000029195719847	9.409663960736736	7.038763539666704	4.173559098975971	5.899353526141994	5.623326673089139	0.550479948922586	-2.1937528114002305	-2.4562847717742358	3.0065316539386373	8.997867394693799	6.346421172470713	1.7862007796138784	-0.6583251662738832	1.3695874895111473	6.848593985332286	9.00998900635743	6.354476782561562	2.7610560547878578	3.9620102486525184	5.1047387075281705	3.503767553584936	3.0343459783671705	3.2389511763156804	2.335389811937361	3.015130072545574	3.8952580521279714	1.6929497020363158	0.0363648045650109
0.04	2.5089688604633267	0.04656081182537264	0.3231925598092147	2.2397690964501322	3.373172351041646	1.9420301333857708	2.348756546347346	3.3012553617354286	1.1211669144129104	1.6342093825425508	3.491871809798667	1.9868107733537528	1.6004176538092594	2.9144049467579123	5.207322278168633	4.398230842353456	-0.9792864941648958	-1.9469560532105135	1.507735615816003	2.7044553379971603	2.0082845246041217	1.4390258623620298	1.65822481982201	1.786562804171382	3.4664628201281857	1.1247454314687246	-1.1320656721419198	3.168899755616053	5.667823279616499	2.37590263780487	-0.5135062725880886	1.3319511888076363	-1.5866273935122592	-3.653335669188081	-0.16892191028173897	4.099421827414474	2.4787917889261593	-1.7911806030196544	-3.660968159594134	-4.830679148802801	-2.5257366158676007	-0.6975285686979191	-3.4189643291739884	-2.450883520657243	0.6174843355726125	-2.3810896498005576	-5.388083813818454	-3.178011634159432	-0.6455603441778948
0.02	6.884171926005536	5.943103361242336	4.730475758821889	5.50541554156824	5.3374038588322605	4.177467707423702	1.6937012228697057	0.741977008026808	0.9670729806903466	0.9010955239510139	-0.30729387451700774	-1.9850581885641674	-2.473324690195831	-1.0476769440088134	-2.113772667516855	-1.6698069273403817	-1.7884665736066268	-2.2607471339843954	-2.378128643745619	-1.2878839923900358	0.2242282858628215	1.098473779139077	0.13368491013004302	0.4377026611068473	1.6141114559005487	5.429347002528054	7.488901613996525	6.71628126237033	5.97694377722901	4.976814178600868	3.6426315966101726	3.3945074641804425	2.3459556192985715	1.2504223999757542	0.02915963631177476	-0.34389952265966883	-0.6910630567613438	-1.8974735591280378	-0.6706779699763672	1.2505822357410992	1.3185586467331163	-0.7232944845327864	-1.8387265935689925	-1.5979801410997396	-2.853449603549869	-4.155697105183535	-4.737070256618175	-4.601362508059658	-4.50424903813601
0.04	0.4371906638026317	-0.963018326804864	-1.5857496952692358	-0.835670736524385	-1.5660116848600865	-0.7081598474964039	2.4740586373275235	2.1716621070464015	1.6560918407339287	0.1860516847675484	3.3076214470091116	6.744428652726242	5.517622650408555	3.8052556178408707	3.5648929206735573	3.6767574280709425	2.061488538178338	0.7561385670862748	-0.013062536742175723	-0.9359748264525152	-1.5233835424346296	0.11425948579668699	-0.6120652921828693	-0.7742715266014102	-1.337128165687453	-2.2416179890433057	-2.1701227031210237	1.117003345295096	1.1195119611345206	-0.3188952519245518	-1.1060002508859696	-1.6456537892870102	-2.385212330872399	-2.845107325228682	-4.108515574890937	-2.85493071715738	-1.85308943719172	-1.0959564921412905	1.573150364655973	5.540823074063603	5.865078700040648	4.683700165304593	6.91483212333047	8.103568896292934	7.76677695236971	5.900310508010371	5.860045244830246	9.722624116436506	8.200820427973582
0.24	0.749752710082852	-0.46224939513016494	-0.11224884197054763	-0.6089433728083264	-1.1795406055704731	-1.3098020842907516	-1.4789084589251331	-2.470491049068144	-2.4832152694105503	-1.0348098936380339	0.04839514643536802	-0.2684258288868193	0.8914483856797872	5.084099374974436	9.36252291416082	7.872393834937057	6.448568686592587	5.048698250639028	4.038080036980169	3.507438970970874	3.2110135058324403	2.5977165380354634	1.7992521548734643	1.9849703772713099	2.061710989474541	1.5843616548119712	1.3172188551361828	1.2107068713214346	1.6877765396366868	2.6112762463526096	5.201140120467578	4.632885218302633	2.8419794264373266	2.2001114567290543	2.225668470654803	0.9833143370955852	0.7401437774991635	-0.08486054330076342	-0.11625706370477218	-0.27220767026199866	-0.8760485957704489	-1.105587251245609	-0.5348893231898302	1.9798674861906704	1.832935749326623	0.7541351104893153	0.7713099307713804	1.58758513602465	1.9719684909776376
0.32	-3.5496139895681367	-2.777516992122969	-2.8122927837419667	-1.8137619777097882	3.130591512617734	6.0094144548759445	5.342654635292945	4.680449751560076	3.8009680961157244	2.541269778231772	2.6727821807863066	3.6348469017793192	2.22629037868775	2.154722059834782	1.8026144257241583	2.3585516534002906	1.721488032503295	0.9667729363354383	0.18451196948186777	-0.7552599601376855	-0.8280041042875084	1.528994428229737	2.7829980026141925	4.6565999560670335	5.154136729999422	6.171479327827903	5.0346100542894945	4.417330992495934	3.2080166082664263	1.9270389037236981	0.653851616583971	1.2078788602932349	1.370904449480605	1.1455771505953862	-0.8550542939791015	-1.0923722975715648	-1.6729489890571827	-1.2593803699652142	-1.1843638596358161	-0.6720822561581272	-1.4809998239965623	-1.8719989481523456	-2.8959966008251143	-4.110126728608051	-3.656479033407983	-3.5742344856212043	-2.3285001121732805	1.7125468397513117	3.2528015074580168
0.16																													-0.7999493595285827	-1.1701055794428754	-2.360816380424623	-4.00136328012978	-3.2322067780625474	-4.122368105844956	-3.4894717427223867	-2.8930107103606133	-3.3139515490857576	-5.208343166590552	-5.258306609546793	-5.168391421870666	-6.110300542918736	-6.160222076565617	-6.322233475647053	-7.534111339756592	-8.758165810615424	-9.175350203163973	-9.442042952502504	-7.431699828591931	-4.190849453501315
0.04	2.080063727001175	2.3483948459748802	2.151693146949114	1.7100500332817319	-1.129199454486013	-1.9260604046084495	-1.3973032694865566	-3.3309403388714998	-3.9400070948118895	-3.0844405625607294	-3.3138237232446954	-3.668290722109532	-4.859520148368745	-4.935341628749711	-3.728600981440721	-1.8097254987533091	-3.4771070866624854	-4.713651954541774	-2.8302096915462442	-3.1803753707124827	-5.679770033173568	-6.624300417387715	-4.110931143872392	-1.5481745936881168	-0.9900117363443854	-3.8616922204491004	-3.0933982222777985	-2.2859211607324283	-3.656056983799502	-4.910465454551186	-4.840498398971434	-3.0166446014595323	-1.212834163465871	1.2861979533104773	2.887018639557425	4.522777259007981	4.748110886338125	4.125094286591363	0.774516252197941	-1.3630775744003785	-1.5655104950011065	-1.518700102783754	-1.593160771518214	-0.44019949802711267	2.303644863960244	3.867083859442417	3.4760533674403575	3.506569621202175	2.7064466397296485
0.08	-5.875613675691433	-3.8293866890198274	-3.3852016504055342	-5.287645610461588	-4.9101118772101415	-1.7835683398985367	2.24495997598288	4.38542691124448	5.0894770545979355	3.764159726628108	0.09441401650248338	-2.7700572291897316	-5.065000260122098	-4.2788879871038645	-2.451115270706026	-0.1560407540266766	-0.3440729026126377	-1.1916162228891523	-1.9374705472286848	-2.410194525449171	-2.024489670322609	-1.0774055224165124	-2.471012361367798	-4.106272342327955	-2.622984874983942	0.02049155913125844	1.6319694663934712	0.4745732044368651	0.27536846391048186	-0.9682782016350302	-3.8057125489531742	-4.152010932835971	-2.3284566604636012	1.757161291725069	4.805677272724978	6.770772039016634	9.947049336737436	11.500497378018267	12.140438938033483	12.62565726941365	13.155468746438899	12.850721616250482	11.725701339634057	10.709793608099133	10.68315078982448	9.240652424347033	6.0515739717705515	3.4644747318538833	3.7938788245953106
0.06	2.3965183202778633	1.699733859611058	1.5657807736813965	0.12682701253045536	-1.8447973486217677	-1.653914706133662	-1.1039685065705243	-0.18704618227339154	1.080937047979475	0.9004940247290847	1.1822479737464704	2.1165475271666736	2.6089096302260657	1.92690423439673	1.7823644857653562	2.7432350016471503	2.570844877493201	-0.6476202924266374	-1.9355641156133316	-0.785084313197288	-1.7990134319797733	-1.8907214550622342	-1.2912328525885073	-0.6846245385962959	2.6260388559340697	6.360852576040813	9.67218353008505	12.10443969989224	13.352845413787733	14.576495060220324	15.011266257938999	15.884144102546713	16.617680654913073	18.081797712114096	18.2417730596716	18.53790363893252	18.36049347967274	19.198084564059272	19.041374891990884	18.380495820515975	18.98063285377289	20.06090857070477	19.91593276644322	20.829561086662594	20.705974200860126	21.696650585273076	22.652516429168998	22.931616825137453	23.13227162668656
0.02	4.263720751425211	2.2811809801853116	1.3390643686005177	0.8728254597263572	-0.20162113913275448	0.4284106255316402	0.521631085387952	1.6953175390907376	3.852611530074867	5.792207476902902	4.766928212052164	1.3967258506932723	-0.3514205090791478	-0.4492352893274756	-0.6116146420156667	-0.17960811780407937	-0.40241275746683414	0.6483408063579645	5.000080481930425	8.359901683314803	8.52739162699585	6.607961155120904	5.4314443515171575	5.409497817076172	4.391712729718705	1.862948281100273	1.8086166536928516	2.4934107884484433	4.890798801585191	6.822426540344665	6.473473320284555	6.556392802213182	6.771940367508449	6.26351137669468	4.6632924166628555	2.747839085018583	2.386981988479377	0.4259129476794641	-1.1254900075116439	0.6165561978921232	3.683816908707655	5.689343873689879	5.98426090898748	4.663295696786179	4.056148096975079	2.407086309286896	-0.13572697333412975	-0.21760157560947846	0.25908173231555054
0.12	3.7128414025377765	5.83768052705318	8.704113905146272	10.89796180142504	12.147741915127881	10.189119650876322	7.742802871369278	7.064936207690437	7.1433616720932775	7.480235901096435	9.764723557202686	12.356182937329919	12.858164463129881	12.598079119217545	11.948285769376767	10.561008975208523	7.106046236235812	6.82177315461216	6.441831695921763	4.382196962038876	4.281761039523559	5.774208285983519	5.050805567160921	1.3733799273225458	-2.008264056831635	-0.14835812131883586	3.5522574355231455	6.312241861908575	7.663629286777422	7.442609081052524	3.3179187473626968	2.664038436706278	5.696405102531031	8.74513681018334	10.680511501365643	11.624332776861948	10.440817484067168	8.752084595666886	8.17999202408592	8.139076876995375	8.304366609731218	7.9637255825057025	7.409655864551723	9.239626253574642	11.006837425092826	11.949229212988229	12.131860991266066	11.517001916869575	11.491061132868367
0.24	-2.449630939036517	-4.200291212509178	-4.385611660758691	-5.5091419016319705	-6.737737834631787	-7.030393436790348	-8.623920071748287	-8.798065701423731	-7.345783039853046	-5.614706320318504	-5.837259954497561	-5.608553009817726	-2.926901346385513	0.011936646783468063	-0.22323449145923746	-1.3727341468070051	0.036596700832177476	1.898610648583272	3.9660657797408874	7.421559205806233	9.00508061865851	10.066751487547435	10.945361132687736	11.951576116547827	12.561535864970182	12.612449982223879	12.401056432365095	12.022125896225063	8.925794316975399	5.97971751064803	6.303303430425871	6.647222500398087	6.711717580814479	6.004517959924343	3.7975905913444876	2.875977801772379	2.1896933526099644	2.902245683927106	3.938789850464758	6.4438422004296	9.108271444870056	10.700441104715736	12.104675203076624	10.734919241032784	8.836987652533026	9.826893899495204	8.975719174167438	5.967366655870478	5.847226893598588
0.04	17.97292770983313	18.71351811612611	19.11950887321889	20.677091219279703	21.936310252913984	22.81799084120921	23.597009611313325	23.56819764622621	23.43308558550835	23.490026230809676	22.70619541039015	20.103462212703505	17.8590446892414	13.033373758006775	10.559719625756216	8.466813581564082	5.16472061089793	2.193140267433904	-1.291781271425677	-1.7474010612118462	-0.3577593749785706	-0.1895114796194406	-1.0262349665301187	-1.2831786935737313	-1.9639867364080814	-1.6751073590860415	0.42633815753859494	-0.710707386798191	-2.032760566184173	-2.581948811221217	-2.885487430366098	-2.919051545856213	-3.795265321154808	-4.658021813737491	-2.9624639448442807	1.6978556814120083	5.436454675222933	7.277663156501077	7.44696661910821	7.71263036210992	6.868502229327234	7.091433420701279	7.448360813818525	5.799870749938179	4.884017670537645	3.571257253406756	0.06994849986608642	-1.0472802611006173	1.8874951337394918
0.08	-14.1311530685985	-13.965139409491684	-12.84137546431824	-10.124827271178717	-6.67265221878931	-7.799377954843379	-8.747026603319938	-7.482315174169813	-6.312646425211966	-7.560203462425093	-8.532853487076693	-9.637288540119123	-9.900276278662524	-8.855157589585339	-7.1502663932972865	-7.565448318838804	-8.100849046687415	-7.679415773597704	-6.7298376256848655	-6.256859584637397	-7.2761018585548385	-9.753786067958245	-12.301829923846675	-13.523723948691398	-15.919731968036132	-18.06988033530481	-20.955536661191566	-20.657724049755174	-18.150615895352615	-14.323005616385586	-12.448502837684018	-10.914722481782114	-12.46404358181281	-11.588108379950157	-7.751051332716706	-5.339393121139977	-5.218166045020993	-6.262359790076232	-6.41140260351154	-6.556403327288848	-7.092836440525659	-6.391925589443076	-5.429911796390087	-6.153464986425938	-9.030282100307794	-10.720095593782695	-9.823154687041743	-10.115576734313734	-11.101575549676774
0.32	-5.914452392263712	-1.491396920910546	1.595678120987273	2.247633950524005	1.975753938485937	0.7301365528132635	-0.5607687853895484	-2.0131780973956594	-4.365106694463094	-6.175043168532362	-5.282732905761108	-5.875926861436405	-6.570744826791163	-6.870901610316579	-6.949586183412734	-5.507374277658393	-3.0645328126929954	-2.0311575128870487	-4.097278778628095	-4.241305208120124	-2.5584177653510807	-2.196870031092395	-4.547993499422319	-5.125694753487316	-3.5268265456463936	-4.240155448763289	-5.397295644861607	-4.197448164185211	-0.7785476466276293	2.019754219076731	3.923523288726045	5.971115228867049	6.499142487094005	5.177937111489925	5.0254288011067985	6.348841723093599	7.201380889386243	6.875424325649746	5.412637401807601	5.102541797012037	1.6813049792047536	-1.013216055262319	-0.6730629763433171	-0.8838459469638451	-0.1736572673087906	0.8709408847847726	0.8390521498678112	0.6610639452317173	0.6771376498505077
0.16	0.1200259905740424	2.4006991307255987	5.686431631187219	6.645304404945712	3.79915543445847	1.6038979714149733	0.5730976179014817	0.9973541871637934	1.6609882695013525	0.3643619706151924	-0.0663001132147869	-0.038108135558672984	1.2818986972190984	2.454753780044541	0.8711037465602232	1.0840425966124272	1.0745039020279137	1.4823958492513327	0.5184965945886404	0.037047994010137586	1.3502875107568997	-0.3836101704213064	-1.5237821497978317	-3.9676000278963386	-3.618067021724535	-1.1677103764356644	-0.6516515033059775	-0.5106090235924299	0.4481711194106026	-0.3712903274334636	1.5382559192248024	2.1545080420481924	0.8298040966968472	-0.7200771464221418	-1.6253357988842296	-1.9937503304266997	-2.6539252988770343	-2.496640665097054	-2.0575170678476127	-1.6519247226820681	0.16675126058835588	2.0240884597451725	1.96097983930877	1.156333701933967	0.8909118458810781	1.1184485211971378	0.2810004678320226	-1.191291453302	-0.8258587661753864
0.08	0.5919692573910851	0.4026540426762608	0.19514905524102488	2.4051960537879467	5.576909929773969	7.988535578804367	8.577818341861295	8.45596691627339	7.0085799133834925	6.787579864867915	8.179367242010862	9.118390567614874	8.498336878097653	5.533639616826868	4.3862651280869756	2.5759389410793148	-1.0902011850728712	-4.989052620688305	-5.846774419997196	-5.801387651623493	-4.402121605644837	-2.93015262605784	-1.8065354044404245	0.7483203226890609	1.779464003971384	1.8857885165654977	2.829759553275146	1.6029309892895611	0.9470674294085413	3.0647248776396694	5.17733072267805	7.0774911800131335	8.497305736412166	7.907570955129181	4.772649912653634	1.5190970715051364	0.06748462214659412	-1.4644638326593693	-2.0135326845684673	0.3198010522467385	2.3547415120380393	2.227974651110351	0.14916487755619556	-0.4903383945234836	-2.5276619188167757	-5.508492112015553	-8.80628963548019	-8.791553314365785	-10.432498855804056
0.08	1.8388203519153734	3.5092337789583254	3.9680863101198156	4.100282188255129	6.2380758340437055	6.2398511865634205	4.951616376600157	5.785767434369035	6.191513573970205	6.935414277280621	8.12623161632444	9.24615727093098	10.177944460339333	9.92831078951977	8.854044808299925	9.481306535546679	9.997558389918822	10.067480393187061	10.843341323528868	13.777315221555888	16.16713260057209	17.792639722127078	18.519543128249637	18.159094339938804	18.104416544068997	17.989988152587586	16.940239693792492	13.904103741285766	12.31277307265129	9.933206423417545	7.283933670259287	7.291763103761767	10.634838580766875	13.657276223993392	15.221494808529627	14.827983821112923	11.865130884524582	9.732474620277195	6.931543381683831	5.3291910092717885	7.175494816070156	10.92393962097416	13.327548098183868	14.067384148340167	13.856252559389745	13.782444759599137	11.698890802856106	9.593341612981796	9.869941986909183
0.08	0.7564829457161721	-0.9866790001487402	-1.5644452928486814	-1.405019237340312	-2.1374017237572147	-2.134329039945648	-0.5789449955086496	-1.7226799134741455	-2.914342795800671	-1.9400016739994612	-1.973791715967522	-2.321508994478492	-3.2451092229093064	-4.1901920416080785	-3.545382305593016	-1.8599161372163238	-0.0664901123709214	0.8169581875850724	0.9042527970949621	-0.16855299378440236	-2.405366029912983	-3.3155038989403636	-6.292440435450352	-8.448606813142376	-10.109445035146834	-11.73566882435393	-12.191532077096767	-11.900198475214545	-11.754737479433018	-12.019822501122121	-12.629771951493332	-12.906699847595647	-10.81531610400895	-7.478182507004583	-7.607070499024019	-6.789792734052355	-4.738071290390188	-5.080627046574925	-6.064156306203827	-6.273573848116477	-5.814233958782367	-5.373395882467527	-6.2228534896500705	-7.605448721234666	-8.333904497990552	-9.174459480305806	-10.74543919191045	-9.677082695256587	-4.996339564781792
0.04	-23.964714563673347	-23.016610067285058	-21.29282882748111	-20.858990398949913	-21.076376240245345	-22.507756450698018	-22.705308889821943	-20.60825802065098	-18.21900724534745	-19.08356940628329	-22.91060035652935	-24.507996110847145	-23.556723953721367	-25.138244336600415	-28.254095503581404	-28.611183151123704	-28.827135774173954	-30.342341867326247	-32.29938148047744	-34.50833353327995	-34.94187899752458	-34.078226684162686	-34.473542301928404	-34.78710406668939	-35.35240032911957	-35.72493828600282	-35.89915896912214	-37.123618944180635	-37.65258882141689	-36.166211475213686	-32.74976768476644	-29.805398011455857	-27.909685174459902	-25.635758846736053	-25.784890164062254	-26.18313782097688	-27.863307938631763	-29.047760928193448	-28.582460804517346	-27.528633166899013	-25.664969610010942	-25.6452720002084	-26.365224817741257	-28.128821736432755	-27.759092638368003	-27.43061563221856	-27.522130456624268	-28.16790513082364	-27.218113765873206
0.32	-7.98967933776828	-5.534030762188621	-2.627145856503894	-4.794717458594832	-5.405725007654411	-4.827700137081486	-6.4216847953941	-4.36084955330066	-0.8001778042354744	3.012245241037064	6.131988791362772	8.493531292586752	9.03770363022106	8.773568882113778	7.559896128876872	5.937629885819398	5.897194306202415	6.046970224983518	3.5450607017305984	1.8218211520177903	1.1234487810617537	-3.404657879637263	-8.609995611099784	-10.36037811437145	-10.010971008559665	-8.115929959271334	-4.330609863435797	-2.60416366218098	-0.28209647774122004	2.3753087829225734	4.278770284854232	7.051769346292986	8.906818403205051	10.045105011241105	9.66449961980075	9.344170460753517	9.098512832149467	7.4022413871239365	4.861012314310031	3.5828700560111386	3.394814363433568	3.4107942734378582	5.297991199155305	7.403451949784525	7.600013568823499	8.569605109786878	9.236267959664488	6.126630770931925	4.478023371292778
0.04	0.4663030736654008	-0.9874946392545496	0.10069776303548394	3.490659224105727	6.361861176913607	8.311539082197996	9.016255443509834	8.956116690009495	8.610196223755821	8.669204483770898	8.681319615601922	8.970583530889513	8.04634950575506	7.33934214566635	7.50376634357896	7.122826751001554	3.405190596152451	-1.2503104264169735	-2.3420581099305835	-5.193028853631631	-6.83749453586325	-6.863968527580326	-5.813370315862407	-3.9183766309622357	-2.1142567043165243	-2.6767315847262836	-2.7668202659514947	-2.260670039579999	-3.3123051827201593	-4.9388292504080695	-5.303274996567957	-5.3640469466979255	-6.872062650223171	-7.7658568582013245	-7.2945145048817395	-6.822908620490352	-7.549826875939296	-7.016466005691541	-5.658886333676499	-4.0992364387159625	-2.933135358704291	-1.8261773193714106	-2.7067257333922186	-4.50514650712887	-4.885004291188807	-4.071002599027615	-3.924801004773009	-3.9504060984999327	-4.021253106469246
0.04	-43.39083231983773	-43.538372385090945	-44.03347288321997	-44.09813748872108	-44.25552044351015	-44.11945520811162	-44.01023867875979	-44.22739505262844	-43.70489027413086	-42.51948626390114	-38.56377970623835	-34.41777439315906	-31.8752023140729	-31.263024448176232	-28.679059297658128	-24.30814535181314	-20.530144950535686	-17.723635851936947	-15.891582768071949	-15.182191018874114	-14.348470968593531	-13.52030168324579	-12.233914850532614	-10.709931427563575	-8.869349270033183	-7.456692792503567	-7.098646943658409	-6.717738172745783	-5.722449477402087	-3.950138207741695	-2.061419381780368	-0.7763778190528967	0.06117271784563627	0.43088131206933156	1.2434081098391374	2.004448542132849	1.608942103209074	2.443110571527157	3.0098749903099815	2.4971165425418604	2.8123066677278956	3.8022380139832137	3.857912233231687	3.004382410609452	2.3316683695791767	2.408931324480278	3.4140188700148144	3.999223940613817	4.139260848552951
0.06	2.7706471436039948	5.222344046682593	6.325330821696916	6.859148571601189	5.296180043881911	4.050232892277869	4.446779089250697	6.6701633254475965	7.610064183698746	6.855801679956343	7.252420435974656	6.017813862117691	3.5873579829435798	2.1403951430230066	2.8644063036189564	4.745589374396232	7.104593955959693	9.984265871981798	12.062164815601875	12.228843963927645	10.795085165920035	10.466097972001386	8.347392798345908	4.912698384084813	3.9336529209712623	3.630468688054286	3.0944400945772657	3.658356555703989	7.046244607779229	10.843019688768315	13.817301884483953	14.51882099988056	14.323399027861697	14.819518113651014	13.59304216859104	9.923055945164961	7.8301094219790315	9.263259526569186	12.76423649113039	14.982823670387106	16.364779390319214	16.35739880394196	14.236531869037762	11.302831945168535	11.38128893833661	8.59313277081327	4.53294218273011	3.6165253291468247	2.087101570384597
0.48	-7.587099869870535	-7.289169176790793	-7.58484986981005	-8.024782490926306	-6.476336139442012	-7.339202704969864	-8.888574669832423	-11.250179697502396	-12.922116371676076	-11.629937755070372	-11.6205786417243	-12.408217968480649	-13.483220684112759	-13.797029513989713	-13.794072212384158	-14.03340951197898	-14.714285027847858	-14.047453370985934	-14.343820312780068	-16.572276689384502	-16.416451705120203	-17.480994375698486	-18.704375721924336	-18.47068824512977	-18.88819582929183	-19.595291210409748	-20.751987358931444	-20.17034902448666	-17.50055589089257	-13.376854847732844	-8.101527987015238	-3.5219394859660227	0.2161902215155962	2.5948243432768265	2.93197259304673	3.209268664193793	3.3090988845869873	3.1166394169600053	1.9959945155551466	0.9313627743188704	1.299011987385036	2.1951927413574026	2.021142592989335	-0.19466862489225178	-1.090659625455963	-0.4380263775036255	-0.5456906711388498	0.8959273360301268	2.0374864728896114
0.08	6.928164218181024	5.21786987405023	-0.3890434475750624	-1.6108565486560167	0.22507237927926127	1.7932180567277314	1.9674873249181957	1.63590196324526	0.656570191491582	-0.003904474716364348	-3.6499483334191183	-6.255794690235611	-3.27602294160495	0.4521699424241774	2.200494637202844	1.3000900285678725	2.0980014300944134	3.319924636696925	3.5230417766993796	4.921629694702936	5.297715228230274	5.002972525111964	2.016793864186184	-0.43921354861200257	-0.20162311140708766	-0.6588856045930385	-2.2221157180821436	-1.4567877884450837	-0.22167565443933057	0.16385585533647173	2.665601918047358	6.116798459242503	8.56591836407901	8.921198637924988	7.002988453147246	7.819657851265617	9.34228351053627	9.438715927575004	10.022914026592538	11.828947550535766	13.27135448869386	14.407357565590914	14.351259699577056	13.438190922955215	9.562925835929192	9.81275697028427	10.87378108128405	12.050595394582068	13.672395747113868
0.01	-7.740807925323786	-8.336845847654338	-8.803177756575884	-9.607238947380445	-10.147229296250224	-9.781355223710122	-9.401084837061	-9.11727573841302	-9.118203128042786	-9.421490991700253	-9.515594106450287	-8.255869607320456	-5.0274256775060735	-1.7944344338963845	-0.14930990712839787	-1.1567778502469253	-2.8655623358368416	-4.062021160974751	-6.412233836615663	-9.506733808434163	-9.949437639593135	-6.624513467593395	-3.739718221859917	-3.1557278313497363	-6.912345009691535	-7.684062941534876	-9.171498178722366	-12.290539964061516	-15.463962167082343	-15.014249973102132	-13.559411070877971	-13.305829841076296	-12.86236494872832	-13.228232243514725	-11.426538788466978	-8.834482513190046	-6.032449358149222	-4.787488438430145	-5.480163157674127	-7.738859544813323	-8.182381968366805	-9.136910606967604	-10.557006461471893	-10.93482514550761	-12.555985786162971	-11.863702733911552	-9.978564596185464	-9.600719065623643	-9.338274249882616
0.16	-3.987502187567941	-3.313959278143628	-2.8290397566023557	-2.3473067833092927	-1.8145823976033881	-2.0190641673863183	-2.305500928613384	-2.303281404876202	-2.058536456315025	-1.0351510178552132	-1.2562783809099756	-1.5200453131680263	-1.2638980980073597	-1.3460003950992387	-1.400767690765349	-0.950710596439194	-0.5399180596673858	0.4130234260766201	-0.1298046312435588	-0.20995509224310638	-0.2652197777460543	-0.28231608100986705	-0.17801124430761206	1.8707038102922127	0.3516339034001845	1.3444158776839146	0.18369623390421452	1.3833285514244835	0.8504992811466536	2.8160002869855134	2.219174294627379	1.1306297653330546	0.5030274040807967	1.4979927587878166	2.333724177746646	1.8872228690499213	1.9260340417593653	1.0259210544813584	1.0438552195790152	1.4732824822791315	0.8615294451083173	3.147174472907139	3.107016486769936	2.716668645892355	1.9667316820542453	2.677801256712854	2.8184054040676045	2.733140700221824	2.401597051290821
0.08	0.43813692593664655	2.3772339934247597	3.9765680612712018	5.378653179103644	6.819282310132486	7.613824653687281	7.235790326644398	5.278784334676224	3.402189044620222	0.6867422269461514	-0.030990943179311614	-0.22570500723586662	-1.8434856523439507	-2.104111284515554	-1.5278730364257385	-0.9165985921914768	-1.587938617434574	-0.43220997490785606	-0.30117169340736893	-1.824887536723665	-0.8867071473636017	-0.5390430457986852	-1.5226638335910607	-2.064874438059398	-1.7326543271228303	-0.6918949771960783	1.1181515715252814	3.43758532500744	5.819280491726865	6.753438489631328	5.6750771543336995	3.5886815828109135	3.0862171999565504	1.6013162809055785	0.12706610789128092	-0.6802512070009215	0.6748959042782445	1.9101813733080775	2.588179789068029	2.7160669243288353	1.9759821500426185	-1.4417129805415456	-3.2130842714438117	-3.3543387615193083	-2.317347095213755	-3.5136835002187183	-4.127390213707351	-3.0728406555158543	-0.1273599169891142
0.16	-0.05585564004729804	-1.9015274279456804	-2.3898537349989937	-1.8879036050360085	-2.8158725801011997	-3.3072849449053834	-2.907391857686612	-1.8054148133407537	-0.8977205994971769	-1.3939499304335357	-1.5620539927745725	-1.597564813894813	0.6309333736515583	2.577060813721914	5.170624516464571	6.5110496984490425	4.441856928799879	2.3599638340027127	0.14391066577061906	-0.8740783983707345	-0.840570181491529	-0.8501339480784935	-1.5545643615666762	-0.40491001259564996	1.9992804221372182	4.757616817684493	7.220843728618547	9.272373036122247	10.989242790587554	11.452723311441531	9.644218166758009	6.415644798412345	3.594503120764756	2.6239350111587925	2.0096621976587272	1.5946204344392783	1.9993887586151118	1.74022223008663	-0.1650961360777572	-3.557732924357225	-3.797545986478788	-2.4905554407960295	-1.4828163550806295	-1.675023211076379	-1.956442719100579	0.8951197864631268	4.284532957574072	4.4702562629746865	2.5328168853747144
0.08	4.018775519139567	1.0970051662857259	-1.2940788358356627	-1.3750025582613432	-0.47904591558624077	-2.2557250736181373	-4.555066919217609	-6.612098957048829	-6.722333713636587	-6.348100242788945	-6.594802344080122	-6.909006792780161	-6.5108085125904935	-5.730196172068702	-6.877109136250041	-6.775244024481907	-4.281088889268197	-4.428789207107279	-4.484485598363413	-3.5023421933687473	-2.885672648344496	-2.9701491344506223	-2.2847552019285757	-0.30132707290756855	3.19025050878291	6.102765870974167	9.329929229769874	11.132304991059641	11.812774903282843	12.498185686032883	13.202927407653078	14.213884746706427	15.156704411556802	15.228834680324923	14.990537465092558	14.64695312874072	13.795447715271195	13.310922406701351	12.911527300851603	10.417977080087738	3.642897842410733	-1.0496943586785221	-3.6780874477211682	-4.374898765642868	-5.0543061291262745	-9.323171889328464	-9.72219004461477	-6.738387371093971	-3.7586115973566123
0.04	-5.477788405429514	-7.853439653978953	-9.021311606034082	-10.475026082293283	-11.215372681771598	-8.39605732441892	-4.316990890777134	-2.4777720740010736	-1.8103922679299842	-3.0119758164629573	-3.8089141466368233	-4.208104232475478	-4.090759411437631	-4.140297564348664	-4.223207932686627	-5.970587011093521	-7.8282447519713045	-8.913426932857242	-7.8676976576891064	-9.104847710102092	-11.585398934348298	-12.405356421263654	-11.425045781286975	-9.549708667048613	-10.453627775556129	-9.140200744933786	-4.498925437463015	-0.39941752244431683	2.6032771646044495	3.766039529410776	3.9988796444390644	3.838624801646283	4.329168359379672	3.833745055757362	2.508219919883807	2.6744252914114384	2.6699716626706262	0.6275076430939706	-1.9808794024030476	-2.576223357548848	-2.4613708848312967	-3.239215855586977	-2.7610004476752934	-4.14963210905929	-6.088626129559863	-6.337833444686652	-7.580465593421344	-9.078486050625685	-10.563512436069608
0.02	-14.40705427689415	-13.23494241438776	-11.800395279043997	-11.098774669712085	-12.174478649593802	-11.47644053373471	-10.38818448860642	-9.827913649621344	-9.027561429857442	-7.687387388077674	-6.508072068494208	-5.095111503119696	-5.309684139749137	-4.74802551826118	-3.7519493317309056	-3.728033473111722	-5.017716577547425	-5.047478887875734	-4.526917866989159	-4.160422350966279	-3.2513867520747226	-1.3348534784911976	0.7835352152469	1.073577523301708	0.34194044427835024	1.2305126510537434	-0.18803109363669535	-0.11393760648745399	1.4533217134394079	3.0197530824858774	4.18754862428905	4.289999459616695	3.7733331840450717	3.3223769444932287	3.95501352619911	4.218811630157774	2.6498798380501967	1.5425542981644185	1.445229898513034	1.762480358983865	-1.2720035589585734	-6.032127576842825	-7.1223109892041805	-7.066992507104011	-6.448537990461247	-7.8511556205334045	-8.3910868369124	-7.992453575016135	-6.755322781561482
0.04	-14.267789468217025	-14.069889924810347	-14.114096573961469	-13.755433073676983	-13.36818192438404	-13.170764902951788	-15.233574431148995	-17.419576568062553	-21.025466427489974	-24.48051834447201	-25.702962159351344	-26.51083783476986	-26.772443775241975	-26.27228445164807	-26.665780414244423	-26.757494796504716	-26.849745743350113	-27.277960285608785	-27.91280660765102	-28.04802277667627	-28.656803549466424	-29.118806615217956	-29.7695986241621	-32.07386836165138	-33.14603580446356	-33.15712606513876	-33.457645980992545	-35.17423701006555	-36.07568257052372	-36.19767020686855	-36.48306326626331	-37.06532661438705	-37.69150438869501	-38.017393740829704	-38.455008670374355	-39.1668838337836	-39.02837567513832	-39.16106785978981	-39.95361526423116	-40.418244922292416	-41.2615953810595	-41.58513464812542	-41.61675143023266	-40.03122514778674	-36.66633495429474	-34.31441657203869	-31.206869034882914	-29.2826099921731	-28.623414643399215
0.32	12.69565597569192	12.711342334828352	12.950726731082526	13.700851516779679	15.424210372485426	17.469317541763246	16.551538125521603	15.138712198388049	13.23448321982341	12.112718459065775	9.893632572268224	7.27404845351429	6.32178699498256	6.320942705568179	7.25944845521952	7.5118885536371	8.759034767738058	12.115267214507206	14.192411763530274	15.390120108460337	15.483151171546794	14.146348786157134	12.934069707491268	12.388754565131407	13.074789831474384	11.290195251625462	8.01300821250689	4.941777392718215	2.3352694615625396	1.4202168083532314	-1.312855668872892	-1.851112181277493	-1.912102439515202	-1.4410653805318745	0.15759401026535613	3.6772696735061956	6.846695964761373	8.81120052328653	9.007057941709839	10.211659617950751	11.169238403256905	9.100527328128472	6.984043582329491	7.843861432779605	9.193276701926123	8.368150901184613	6.800217692857565	6.733663256495433	8.077192496683715
0.08	3.175866683671572	0.7827669133522193	-0.4867431278148473	-0.7054804350946569	0.04045854896781975	-1.79306028785372	-4.114763437736613	-8.080987193853815	-10.232099666060108	-8.840371849981878	-8.595317009735467	-9.149662611974307	-11.639336502034205	-12.783958742300811	-10.199031844445472	-7.713635056647249	-9.848637534177236	-10.228126562666915	-10.22275180630966	-11.23364499034924	-11.546786118823306	-13.337965193517277	-15.913718403597805	-15.607804543809742	-14.519745477041411	-14.857893232071874	-15.195866647286195	-16.609880389092737	-15.375519706332398	-12.720601588023783	-13.685928626754276	-13.711978284109868	-12.526864072695197	-13.410727916892462	-13.499872559271587	-13.300954761564832	-15.779796118449184	-16.299887553719024	-17.382342802467228	-18.421601192516533	-19.763373148870222	-19.93432728328885	-20.04203971973432	-20.73717542555768	-21.68372636124807	-22.780354570414687	-23.749784504201045	-23.528143505775674	-22.72910121035578
0.02	21.290511373874658	21.051508702084753	19.67734216002139	16.65544048991344	15.093401748463457	13.752992897750225	12.576391086127622	13.765529153170696	14.996806913493224	13.195448318849792	11.745429287386976	11.314121785225659	9.516351670408255	9.206764986082234	10.225335526809694	8.382534836805505	5.454476140355823	3.2159279619215653	2.407309648595394	3.5837081505713897	6.58383493338664	8.08949708965509	9.156881823544985	9.881214443485213	6.634821681179851	5.66436666796681	7.05650302187825	6.049916141025129	3.206199800017437	-0.19318940541908347	0.3770144799763173	1.519045015177916	1.9499215404656667	-0.459079202051619	-0.4351175182458249	0.8125318562142354	1.6594968205338887	3.6063746173578934	4.999156502790633	6.140779425563657	6.268113024602727	5.975732775138269	5.356451481556917	3.6000055218132303	2.0620747749585036	1.400926969531028	0.5515755962987541	0.7532421109420611	0.6615727017109165
0.01	9.320972202760565	9.358452700446819	9.925036925151197	9.105189284596428	10.47344918912718	12.852110251657123	14.3955441229215	15.911065238970735	15.10684362240918	12.071656737858419	11.155264198370098	11.08253614297849	9.667065220556083	8.00527249925161	9.242870191514541	11.948507029704402	15.00020765797889	16.04436034871822	16.847208641475838	17.6941522968456	16.994376576570502	16.438472701835607	16.83020185846229	13.83890470144624	10.568759163041918	9.61843949053327	11.559804909891703	13.459326087163824	15.221524710780677	16.09204375494054	15.99978350003476	15.878694521515136	16.275401446226113	15.536370844095629	12.374681710405	10.466072141295179	10.765217082035115	9.814168225410889	9.119883839791278	9.217531129451373	9.856609497049838	9.686902057388856	8.927224060328584	8.497557163291503	8.246844567847276	8.577362166972712	10.555087494889115	12.276888807569627	13.142725081732245
0.16	-53.92226059447074	-53.99949652631798	-54.269235423689224	-54.1816404542751	-54.513939508751044	-54.35306629491076	-54.61833872509986	-54.437666706741545	-54.24519331770597	-54.95940324902608	-54.72763840380331	-54.601052576499924	-53.577422267547185	-52.123084837949825	-48.974928664857785	-46.173950155902965	-43.43583755731028	-40.36535036825345	-37.20987759026898	-34.40307800028153	-31.778178024788858	-29.79334143080368	-28.330337517289706	-27.225889051893084	-26.185770945832388	-24.80839403269232	-23.639815205137467	-22.60655678187699	-21.19664017745501	-19.427582088093914	-18.197643916279624	-17.10259613606923	-15.910136497477204	-15.215785552112287	-14.821925289230656	-13.92844078647601	-12.89556703690748	-11.585899524835789	-10.298333182755186	-9.938013199695256	-9.570480496731221	-8.810127083188874	-7.254025735753899	-6.311404068171711	-5.07408943389801	-5.580769362577584	-8.05139401024752	-9.280034198562248	-9.12614504331826
0.08	-13.713893482646995	-13.766153073989393	-14.630578902209642	-13.606759364977648	-12.067443030938293	-9.887392773773925	-7.784685229744703	-7.095990593268752	-5.588816013082678	-4.009573699357674	-1.8639167068257763	-0.9978998908602819	-0.5022781558562031	-0.13569106875111459	-0.16827981419150717	-0.19017683951547326	0.2781259843276871	0.6591548348630454	1.9235132501512169	3.9859446249006396	6.238970681384629	7.866681829673794	8.509072139974478	8.401405010711997	8.336792128122013	8.16300643042824	8.52218144951921	8.398204602969926	5.7189510726690855	4.8682797051666	5.408939332137294	5.726614538944403	2.0198746147595728	-2.3026193986024452	-2.461909949453343	-2.23117400443563	-3.1714922761217537	-4.785786348617236	-6.142480124682571	-6.478370002602347	-6.428228199668673	-6.787029656105666	-7.404181417806683	-5.622806027065586	-3.1216107356455396	-0.13482608506278382	0.8132789775148836	1.6632939305834924	1.4641228346273323
0.32	-3.679024505463552	-1.4549626007093934	1.914820943169076	4.607547806411418	6.050198639269922	5.959995821467757	5.32533007146624	4.818286504314713	4.65816971446327	4.19622225110578	2.319744036138772	0.4789794665110634	-0.4804020715244661	-0.9918149735026631	-6.626076848698496	-10.677927406295652	-9.639339965994694	-7.838342867773697	-7.315460347153092	-6.940319805888457	-5.94098843659048	-4.839724363597625	-1.8229678562314575	1.5624184028174142	3.3968834565268935	3.308410933568851	0.331855717459689	-0.06668355562904082	1.8716767376105423	2.1317642235144234	0.36707802702645154	-3.4656475549781476	-5.828240556994416	-8.004176359924848	-7.878238767691009	-8.196755809125385	-11.325650618223506	-13.419764714282223	-14.531489110272616	-16.689321876464483	-18.616884397858897	-18.87112072778484	-17.70462549041448	-15.848880315649666	-14.719095526351083	-12.314638796415494	-10.5978006461835	-8.926101393300328	-8.030444986267888
0.02	-12.326911854916005	-11.825850099952113	-10.88538988371728	-10.43945937708854	-12.994005320891262	-15.179337408686578	-15.799920289640461	-15.940882321848477	-18.505615171113497	-19.115416317307314	-18.718991014877624	-20.769719864579535	-20.84890637524078	-16.918098275064168	-13.119883051827209	-11.518238055464487	-12.764367366023002	-13.785185356060431	-12.72314103982265	-10.836497980365415	-11.310210760307761	-14.220833284696816	-17.668742787219152	-19.32878766026331	-19.4099008029198	-20.454599731089303	-20.793846462418813	-21.08497300409025	-21.45747936049993	-22.86562835003307	-22.709665451045367	-23.410495136350228	-21.060710931328025	-17.411188985002894	-14.045377381964535	-11.80378062960289	-9.303282668176976	-8.03902730079146	-6.599477881975396	-5.690846295477286	-7.0507173410550195	-8.91908768091752	-12.290506988825683	-15.506171829112859	-15.658232428420575	-14.5759829095581	-13.184995561775963	-15.44943254016448	-18.655834216481168
0.08	17.3033634089239	17.639593844652794	18.10681999524361	18.155900191251575	18.276602010172198	17.962412612411185	17.47616079292949	17.448200682486316	16.34367770958869	16.747961186423353	16.975328486508246	16.702504290248726	15.508455553349648	14.488771460008167	12.218660412748008	8.178639894593545	5.307491358278433	3.205865633418078	3.1780690777504503	5.060048895077671	4.586905957395409	1.0517730701339403	-1.6594921921882744	-2.908407140537612	-2.5529210410025556	-0.321848064918008	1.2733144115288084	0.1782036208495228	-1.503518678119022	-1.4319090185364303	-2.414847246521404	-3.096037285862792	-3.7652219163710328	-4.0867846470370495	-3.043102911912591	-1.051550715628764	0.48295555556661895	0.5374157164429008	-3.696607368126763	-5.52945890173924	-3.811129025001243	-2.543685271431279	-2.9770293977926983	-3.691546420386466	-2.5423260691870198	-0.32720706806084365	1.1083898499666915	1.2437466537472446	1.7500677915866731
0.64	18.777969523780357	20.375795498304427	22.690686582302533	24.710689886171167	25.630700878298057	25.917594729165472	26.279234130873277	25.35821289517264	25.02313343992354	24.727437561231014	23.48032484178441	22.163308875865994	21.323483112178536	21.46006125767107	20.87177084600752	18.165180872097295	16.266640322832444	15.458261683100574	15.65893149615384	16.22810173658246	16.1150874852017	16.748705982187445	15.902680170632678	12.495974871466004	11.395235333532867	11.960864834335709	11.95834700419799	9.121128990807144	5.738227384901023	3.917932830571985	3.9366084114127773	5.705742297552511	6.122251843735043	5.059316820377255	6.663441428071401	8.225893581632143	8.352223831669619	7.4312245090840605	6.928996602474157	6.793897786419507	6.726863109804391	6.504957143502885	5.637115597806307	6.662128456639699	8.34804659787229	8.623306533490108	6.272323972685562	5.158061596783021	7.119302860035624
0.48	-11.219807577561639	-11.81400185619497	-11.452610077437946	-8.797543287024645	-4.377308556647087	-0.3880746790506038	2.0045753975487273	3.6005331933827947	4.043728502273517	4.48374255640767	4.44064618078675	-0.2413054232057874	-4.003623757725784	-6.741138548570426	-8.435918616589966	-7.230114381702329	-6.775543838401354	-5.978784079577906	-6.325578898983814	-7.874125867781402	-7.659532743667299	-7.967073241388029	-8.64154939133224	-8.584719360159845	-11.029435610694662	-12.60383866029541	-12.149016455631035	-10.665561631253752	-10.897032779940865	-8.132545523197543	-4.556278515908566	-1.4757281372156044	-0.407912774410228	-0.056681160824901156	-0.06818958847503609	-0.530774593605905	-0.5776405523147901	0.36409598440697266	0.5622343138778376	0.21295752554990344	-1.4972819693216195	-3.2641133291469586	-3.282772670557044	-0.9990488700489166	-0.10684073972545605	-0.21666640345242882	-3.6547925990106194	-6.050905689301793	-6.01623441945609
0.32	14.17145372239893	14.525546582872956	15.078183808065283	15.176569044620372	11.954119055607286	9.697895227768193	11.311513068487237	13.46157734198524	15.776881387602366	16.714469564326855	17.047468310671924	16.38050255516216	16.84824334357861	17.36182176907723	17.601636060739345	16.984265801705284	15.430080705692781	12.300855463483991	9.617639034567567	9.908594170340344	10.626154943542566	9.136614296362687	8.251460541854918	7.760033897553846	7.464016026713942	7.263808868221652	4.1345618037850755	4.443814944589725	6.7754521841899376	5.269581800796026	2.54155341628438	2.1525053119542648	3.536489042763712	3.2293567385737276	1.0512092009588656	-0.637695551017174	-0.981363423117692	-0.038927288015827344	0.08180606247008626	-0.9239580235931868	-3.766763448486259	-4.240900683991633	-3.5271147873209614	-4.332061123075739	-4.2081821622929425	-2.7515026620287415	-2.827093091688198	-2.9718406335968126	-1.6356655114469945
0.12	23.789246983267276	24.296081964034883	22.41290861825494	19.936558129139478	19.632607154056124	21.050736263644005	22.907579520430197	22.678912045551733	23.082501612422284	24.55398268367218	25.221230378196296	22.53477089796465	20.051031477017553	20.911666928460967	21.670455965998435	21.159940553658394	20.26541004626928	17.53648015007665	16.372109662977685	16.253794525821895	14.5207373981426	15.175218561731285	17.825004972585845	21.358225347982312	21.763694982843404	20.434294589357442	21.822926860400536	22.999105656749336	22.041752869952752	21.03920701497065	19.971648572226137	18.263160035737833	18.43450878143885	16.950623282710893	14.61842436202766	14.917173681244762	14.572556838539555	15.377426986319847	14.209791039401956	12.833674128457389	13.253467337970292	12.777496560333852	12.568164591725221	10.095958648003695	8.470294767405612	7.488491587980235	7.178660772369078	6.301558784790707	5.4995823144293965
0.16	4.6392417695928785	2.3883395064781467	0.4362651835407192	1.3867008045794336	-0.2867981644487614	-2.90455401880336	-2.870080901095747	-1.8225392752636225	0.3328560698244516	1.8696570506167163	2.34029150250975	1.2559075404828803	0.5028560294798297	1.0718901161955543	2.0169118984533654	1.781358796501756	1.3625403904811293	0.983310523848516	1.521028761402313	1.2893175978535893	1.9494355469861944	3.930076700161216	4.643313154212159	5.205881303571083	6.4691579879461685	7.134375669883418	5.915929599781784	1.7396758683236584	0.8701062290588979	1.6182313489455993	0.36865377792479137	-1.0480676986595725	-1.3090437124427368	-1.0260132393565655	0.041412868639284284	0.30900698429723406	-0.8809994405736461	-0.549453553734125	-0.2739009058150117	-0.8902626905738629	-1.2391085538570223	0.3765852490821331	3.6967927513336605	6.573270934385469	9.054534300375686	10.096849476404294	10.350065683649355	9.747186461929893	8.47325278344342
0.24	28.433867355982386	27.658106279364866	24.342528570085904	23.506694855010288	24.30518129482366	21.695528212632475	18.2266573474363	16.48694927069026	16.479089015105103	15.366493707912092	14.103002317201764	15.440720131668222	16.79561607636427	17.137724823687968	16.577592986299855	16.47880135165468	15.773163918450138	14.466908995916782	15.367914157076399	14.893682375019822	11.404646798210514	10.007524126052651	9.49701766146363	7.620880206470552	8.854281565695835	8.787205682771095	8.41843055912122	6.750759885850897	5.5911355098775815	4.447090577308735	3.6902854419180784	3.6548580001227506	3.7273034047401197	3.791260021810679	2.8827427728819686	2.6963677795996333	2.2824039747251774	2.152263515995969	1.5752674674690397	0.2903423478898759	-1.0848432781725776	-1.1170749884252018	-1.0544595193603286	-1.4990977271430026	-3.0513565311441724	-3.573354017081254	-4.231798824690529	-5.223090397840057	-5.585581597950444
0.04	12.047942702631417	14.280990529721088	14.822761513360447	14.659682226605284	15.884738887294532	17.021769911775564	17.243851187171558	13.579837609612362	10.781023570038755	10.104226554583889	8.70263101480387	6.8801782020281195	7.216608082389541	4.845786795425795	2.837710745630261	3.98052200395383	6.144860058673778	8.341006923445825	10.130041464998506	12.153255591543648	13.220545844594163	14.860360545673807	17.023847391517847	17.822617408217383	18.649947621760234	18.3904704313113	17.57871170026219	17.157357203850253	17.313854033077277	16.89107516719234	16.47289706828019	14.488465751216765	9.21267411983115	4.361425538569293	1.6572384671926628	2.6815837539437695	4.851319250748915	8.032158628776315	10.863207510294266	12.605953553310115	12.215499187532515	12.909975976502992	13.76698758061599	13.863914161194941	13.480889376112863	9.227409960555221	7.66986304614089	6.966782939231173	5.057978768747169
0.08	1.4942606224949628	0.9805816350553869	0.47656335754165724	-0.7274520154752793	-3.0310128463878314	-3.848391957513016	-2.187735750570859	-0.8276380000095074	-0.990357521236767	-1.6983712813234817	-2.0101382209762377	-2.026980042244112	-3.1335440880505487	-6.719308894002026	-9.77754894693554	-9.655834834825065	-7.544825926827919	-6.169200049970939	-6.462701337708928	-7.9101430051158275	-8.340597226180492	-8.190616388736977	-11.011380168976189	-14.656968623754445	-17.392507223720862	-17.35114150313874	-16.686750865393783	-16.00175642127011	-15.926648034259749	-16.09267690216855	-15.881473104469329	-16.00986134188779	-15.73376712763342	-15.799131939100803	-15.885835571965337	-15.043967467314793	-11.44322890575102	-7.118310378450701	-3.775147188532216	-1.710657570560862	-1.0649052483374177	-2.286131529516503	-2.5299755678656197	-1.2564772429144284	-2.100321964976331	-2.858005058434493	-2.3534094017778457	-0.6642990021037676	-0.009640458788076955
0.64	-13.845452298043554	-14.86119263774934	-15.161735524823285	-16.507387373579213	-17.604861012121695	-18.840668576127918	-18.90967921556313	-19.341964535492387	-22.025052681943187	-23.50376860825277	-24.62003529190756	-24.604769540073367	-23.51277853411265	-23.81757958773757	-24.343418528813114	-22.949097971618123	-18.490200629912927	-14.464591228150873	-10.282114199930895	-7.7049485993332	-5.351392335101792	-3.1691691412204293	-1.445662686083125	-0.9561783288243433	-0.898342553859699	-0.9285263027573691	-0.1663196466783461	0.6888592179255966	2.368492012330279	3.591381116167966	4.673531106335858	5.275387008310339	5.417697019273405	5.925158165592947	6.428766394125361	7.10671392091448	8.402852366824696	9.450659238740009	10.284394466414874	10.8393187483018	11.286280583006665	10.342579327443609	10.253340095531193	10.844062298556686	11.711362956853726	12.488278870428594	12.982041234099633	13.374717162881375	14.176985380005242
0.04	-8.353301337723842	-6.823437750662244	-5.030105114731008	-4.192404257549029	-4.430991456728343	-7.200614958935326	-12.161992370426177	-13.705017783586527	-13.347397629483972	-13.948720119627204	-14.974919652321539	-13.083065212529164	-10.253358380540178	-7.514932304263347	-4.458016055528184	-2.4815085531356686	-1.913364964750059	-2.0186493488260027	-2.33713931879133	-2.8676543149648808	-2.567183208262435	-1.8661401545145822	-2.578149276753223	-2.3903902579680363	-1.7765988967878457	-2.849538247405377	-4.267015476910764	-3.9663683164043135	-2.5839722624136954	-1.4264568584815436	-0.8182015098554558	-0.685103257675749	0.3997297313303392	0.19792672942341483	-0.3036555577285469	0.642690723300305	1.3934828161890067	-0.47008268926414587	-1.892483218946225	-0.24984212002368622	1.6695167684325014	2.7271699067699444	2.52508022051596	2.07679522328354	2.8380248773540018	3.2359577193172413	2.6255994692965743	2.073544350850824	2.3698115516112637
0.02	10.150137386143903	12.530377517650244	13.568300276651208	14.63679628888574	14.652723075128797	14.703307194188334	13.32704261648896	10.615752809717158	10.297108793186304	10.71541520677372	10.635672935546928	7.129267876222464	5.372935115956118	5.744267714124703	3.754320916760207	-0.5506157970990984	0.3816412374938025	4.092016621658331	5.347219708388749	3.092096405746325	2.4083897995915677	3.108026078097744	2.4429752377645	2.16848166931932	1.4451237170395643	1.3100661872804977	-1.4413791903407542	-3.45644043420279	-4.682706582714481	-3.9019815650776337	0.46452255434867595	3.0151275775881388	5.376689921165088	6.766318578526274	6.390022467297307	6.570139975982869	6.113840269597034	4.759784024986523	3.9564844712959513	4.929323227575409	6.1249759103724415	5.995665552074598	4.911546520956762	6.071128104242426	6.5802832361049965	5.652628602255255	3.1039379295543625	-0.14605860567264983	-2.1706587724572515
0.32	25.08909525137221	24.909807970681502	24.94111304325813	26.363952013535904	28.3818962375675	30.77522649502124	32.528425710959155	32.74972797703383	33.067040213044166	33.54114134740372	33.657018165029015	29.162285138761096	26.060848229718733	24.63731531928551	25.402824914030223	25.965340894392245	24.28387521784001	23.605331161323466	21.24682115979282	20.646419474722858	24.175770357353013	28.22037484146934	30.575207385053186	31.453896930453116	30.69286087512096	30.658466287219735	31.39506808411568	31.825168322471495	32.25461870361032	31.958759058200133	29.059003007415757	27.601471990106443	26.96899064223985	26.76106991620691	25.386378010114516	24.314632697985413	19.074558195382227	15.647434158352464	16.413280620606766	15.976376942758495	13.31282640475764	12.877853157352195	13.917173224472027	14.66325911020478	16.213375699931834	19.24870990079737	24.289780548994226	27.213388597364204	26.928626613488152
0.02	-7.434410284409829	-6.046183252784999	-2.9266944796437073	0.26613371977433076	3.3900029374372664	5.2538542316974315	5.2491254086308885	4.072521649494476	1.1548274576448705	0.41917123129271516	0.03563214444799456	-1.073620417968165	-5.174863678017779	-6.922722296344659	-6.052296712763642	-5.375438408153364	-7.655071226314654	-9.300796468340138	-9.052886589736602	-8.108815897549306	-8.55025686066061	-7.379396994707442	-5.119327535160302	-4.05883691954849	-2.1426478502431507	1.0451611978278308	3.580882246152619	5.682778165426328	7.801813265675818	10.07191645576296	11.72178048104466	12.573294709552314	13.041605584371752	13.012534217422001	13.088094320189725	12.460913500476565	12.144776865241326	12.301490176602954	13.001522951860068	12.25322839197706	11.058354067590258	11.540800362677501	11.990979263144027	11.351228832670913	11.083858819399666	11.28628149497429	10.742185950784133	11.411784607228952	12.348926930364655
0.48	8.17284125867397	6.837329748101929	4.49096036691963	1.1273892170795818	-0.693978152838028	-1.4647974712000078	-1.300424674121544	-2.4050066316010543	-3.00894490273118	-5.025447826245852	-5.7328255558476116	-6.290827764493621	-6.433463903188738	-5.211462677723468	-2.0801333050157496	-0.17955049839482484	1.5003749663208055	2.678127812946123	3.537079996457827	2.538710658299017	1.2757798667897333	1.334815824171102	0.14957271743908507	-0.2053301785968955	0.05216665138875243	2.125822293359363	3.7092831792663787	3.7514059184623463	4.00683678902363	5.101547460529254	4.205219509005325	2.153801981268643	0.9181801447143201	-1.4629824925351045	-0.7971465419769288	-0.7776452492904085	-2.9015860118545262	-5.030190728524239	-6.861436668578129	-8.707135589673449	-8.636015224486549	-8.578627334903246	-9.752854049176442	-11.23788636274815	-9.94214861960213	-11.069719441362892	-12.207578224837903	-11.291220320897807	-8.616049868062461
0.06	13.897123996757472	15.1845747497593	15.346532686162334	15.501477568024505	17.100726387757405	18.630779862895523	15.68248587063077	11.50008578636497	11.93041953752175	14.691863561736447	16.752276817681555	16.53424219945041	14.714336037598521	14.680871012849806	16.34485543225717	15.828193842298063	12.760744683786676	10.74746948282828	11.372151712827353	13.694097166073611	16.856278109882723	19.80195761729359	22.19191081419858	23.357155217426786	23.681519523566266	22.54827285589657	21.855649736711094	21.37292163946902	20.477409729023066	20.099100728834365	15.035453342122509	11.405719036122456	12.91921446668433	17.062205736326504	20.960637651418736	23.622017937439367	25.25704456522776	25.637486709350156	25.686948684957265	25.614377203977966	24.720183253599615	23.018850862379082	23.021329212855854	23.431970063686713	22.872541689326162	21.035436504752568	19.02623306364012	17.722116722430044	16.810178780306906
0.16	2.7617507170982094	1.8073766212101106	2.2727395233997356	3.643803050444987	4.117302567296562	4.415972242718226	3.796326215032721	1.7427556151002364	-0.15755429535583687	-0.6684243554423617	-0.8266873526364833	-2.262256525418458	0.07377319332522347	2.183672252320733	4.471724205159049	6.065494761753911	6.801681612136633	6.38621414042143	5.880997928027071	5.287003725574678	4.023760987820054	2.0091371954594877	2.4232875736391293	3.3996459005310697	4.355640448264211	4.806691513182372	4.820306109638707	3.9291287865746654	3.5044504573671986	5.974691491250454	9.38106574398958	10.243935640799108	11.407185190166999	10.890370023061976	8.534129288843957	6.894156491116121	5.1531471288876105	3.142259639773016	-0.5018323189533263	-1.3353397169421726	-2.1998060740925425	-2.987692614877922	-0.9778508521122475	1.5943314634982357	2.1105431193986277	1.6687881044358477	0.21163382035230427	-0.3560545179838783	-0.8358704147959344
0.12	9.661144622288063	10.844352715862826	11.953617588151758	12.29623862381753	13.137470366105788	14.098210540726058	14.422041021574913	14.427465190912969	13.919397865129326	12.93472272052908	9.464658224046119	7.892703829270005	9.058012697516759	10.78078014241406	11.652488042034491	11.213029087456135	10.770891814819876	9.568619690446326	9.970605721387429	11.806716603319089	12.23747227137082	10.945934721279585	9.39870243897937	7.015260257392484	7.121032350340016	9.916041274532262	12.3909603924277	13.290841305550302	14.100605424745538	14.108498376169848	13.986549273742142	13.461474646721342	12.35618674528861	12.890154648622755	14.07343889910689	14.681115411680167	12.778538398247505	9.863064539095035	6.881270874630232	3.463366214246278	2.3409290873382815	3.808454263069507	4.142927991044061	1.0212475529889744	0.0236324342196923	-0.11243608636824831	0.25492092186675563	0.7344013658144988	0.6240763508852112
0.64	0.12185217453884434	0.3927242521641148	0.8288870716023382	1.7830739613158073	2.329492151706475	3.3700170390348063	4.503309041036729	5.343062851050718	5.853550393358873	5.827934519882447	6.188141338392413	6.440048595444011	6.714724771509168	7.060926179413713	7.341014217272885	7.029912616863271	5.629003724335121	4.125307100188863	2.507050035273025	0.15019093203105172	-1.3937250691448781	-2.941674994991857	-4.177399319861195	-3.375508997336169	-2.6043777413994604	-2.5495660640592206	-2.254762862072951	-0.8402121999176302	0.19561963782145142	0.017671297458932145	-2.1270072128325808	-2.133318622620351	0.8774343459038363	2.7278880918170927	3.9334758795103397	4.449810950123734	4.092024973933789	3.3941444377567507	2.6155958125995653	3.007676747624359	2.437089887858633	1.1615008294625824	-0.07539786239738078	-0.22125324447958405	-2.294077746726316	-6.913387858402359	-8.311849069036455	-7.165865670460633	-6.4925460623601765
0.24	-14.34584844257678	-14.046551250786422	-12.339404985735925	-11.1225928320532	-9.42514649670273	-9.86949926338837	-10.398278912979052	-10.059346193879833	-10.144367245094642	-10.426348814774556	-9.951405102489538	-9.553525191494359	-10.956343726828251	-10.99004327112705	-9.895163739269172	-10.537718563408035	-10.684770020106683	-10.904033332461772	-11.744326364019166	-12.466560913172188	-12.15636327572097	-11.87248314504916	-11.34609968009871	-11.511142585997625	-11.865980717423753	-13.625334524621309	-14.407161238483845	-15.693920990243768	-17.479661300294666	-16.010371952641762	-12.644049483447262	-10.031649536061678	-7.923678867157314	-7.05764077835623	-6.052633654824504	-7.222849016308039	-8.309761867925666	-8.430368062228453	-8.706011147864622	-9.539649233971957	-11.756249689736322	-12.009462937626239	-10.820980302495244	-9.910398847368903	-11.43443277132684	-11.2217526320146	-10.217880219896749	-8.664506721645324	-7.329033166008827
0.01	12.775640421793597	11.351462015054402	6.968216020916259	5.3416217844994875	5.186711969798978	3.547948767606151	2.1537450184078537	3.103015599221578	6.537998967237684	9.21122247716118	8.20852775798192	7.37970833402872	7.65831407751547	8.151061881140457	7.6737048743244785	6.150416308543775	6.433143179599462	5.6938202844878205	4.026678045433158	3.277768996684209	3.2942026630966907	1.6787911946570517	1.1471804870769304	3.0224194951643284	6.336140416622612	8.683602722011479	8.067821723518946	7.295466093139517	7.698226904600453	8.096479530953225	7.138893964984369	3.7478133454576508	1.6628328869318594	0.9778406949429908	-0.3575399288852523	-1.500501799730685	1.6065608877335933	5.922168642202074	8.937388141988052	10.021821658994142	9.487337513687372	8.538282868562725	9.262454068438373	8.948531691240746	10.499712583963422	13.367643800140577	15.736796153212957	16.8808334281145	16.279206451128665
0.16	5.333977515945904	5.931757700936167	4.036467127328109	2.2410484894229867	1.2924937851231562	0.85471604982461	0.8345095820100781	0.35866993379618606	-2.3797398160527337	-4.25045961396161	-4.71276106297514	-5.182009337554028	-5.2267686673966125	-2.7104253498720965	0.9153667488528967	1.2193577756811464	1.3913511284156073	2.6139795901975873	1.2028042834393275	1.365998270884944	2.5916933219961464	2.3951532490910523	-1.3244192132726695	-3.3870054500640876	-2.989357728203281	-3.859430432899984	-4.810826957578541	-7.646930614309255	-10.768046088490692	-10.966663502488345	-9.56051977906936	-10.763202346160575	-11.734146382821962	-12.83354916731485	-13.911041971733837	-14.906448249323809	-16.222646827457737	-16.839761313219746	-15.905567213382547	-16.532846593533122	-17.917269631688747	-18.535482748924807	-19.546160027931037	-21.056704622998637	-22.480729565708764	-22.35512572913388	-22.824359877765218	-23.64010195701804	-23.827605324960118
0.16	-10.2219463741516	-10.931896200292428	-11.23444270330964	-11.406511280594103	-11.567089808172476	-13.186284726259359	-14.194230003202819	-14.601554644052968	-15.709706895354643	-16.0740133398416	-15.539606585562026	-13.057521593831304	-8.980172100878839	-5.1487776175547495	-3.885623138807915	-5.316853970317361	-5.726998670181182	-4.790679708379827	-3.393702823939769	-2.6546379900638186	-3.2492948037693026	-2.945134084281044	-0.5862992319838725	0.5972118487715008	0.3070230492070394	-1.1331407056413596	-0.49534253183126964	-0.9628767244307284	-3.1158763755926984	-3.5205051517491555	-3.0701557673630404	-4.328057594581054	-6.079844374623484	-6.045752687621416	-8.511988173525545	-10.398880739240433	-11.435191635606522	-12.51055926704148	-14.084875999201515	-15.005476094530714	-14.858537625701722	-15.253689736771669	-15.820875999580593	-16.148801375405057	-16.560978458411448	-18.062228431402296	-18.21165709628611	-18.27245684959258	-19.62417765360218
0.04
0.16	12.449824653169784	11.850851612041481	12.815467090299748	13.784845928618964	13.865953898155666	13.416052064042205	13.91084808149914	14.264570442052118	14.232424015674624	14.83618115907555	14.633329775033943	14.78247719827111	15.637962476085079	15.239087531394588	14.762442656260305	15.05688323378206	11.464676360241967	12.146901418758304	11.650490021300172	12.367123524838021	13.304912208034537	11.327165813593055	12.037172238057295	11.396860040112102	11.380105722199076	12.568003783067752	12.877844976124166	12.568413832107254	12.666232556598558	13.526323437974611	13.219144025247928	12.548440020454848	12.895972650129124	12.824465777534627	12.8439791408899	12.668645394260935	16.997134041285165	16.8105312390706	17.00244484071203	16.993618009769577	17.252811566103134	17.400804354002517	17.6472542892585	17.588182981612917	18.430971791164566	17.535977882998083	16.52807578452736	16.865597820086464	16.9926929004763
0.08	6.970684039244297	11.500117030824988	13.167276515703954	13.496399370044621	11.901373123876503	8.663765267708293	6.80964541759419	7.3006866171303315	8.146699003059943	7.6336395167924636	7.5133309438681195	7.261241685719746	5.562121520051868	3.449790894114635	3.2720683115247127	2.9489648389059937	1.4371936480025056	0.9235543164937567	0.25283785538957204	-0.7578702290006234	-0.9424575860811686	0.009292984969299312	0.5627217799080597	2.318995214256354	1.9535766706281947	1.613201740310238	2.584857004961357	2.836104638618508	2.753342121501312	1.527342391477248	0.6761823048942688	0.26217450389655994	1.1507588026611515	2.7421668567484687	3.648629979081626	3.9508500813777303	2.141824156101123	0.7832012135426396	1.0022410756546591	0.9391646496175028	1.1065099279835664	1.1210243210031479	1.934368102951609	1.3417519378977616	0.44574304814396015	-0.01144435266633792	-1.0093438021047447	-1.6197137117228806	0.20368787331113936
0.32	7.036580576351362	1.9138033709318591	1.0373964785097485	1.594077145571653	-0.10749482965051271	-2.406600400263045	-1.099233917200955	0.3943160860440429	1.282535803627141	1.9740610522443802	2.9784706779524726	3.488764421931812	2.263204440260928	2.2012918611058154	2.446275471713136	2.411895663015862	3.1314411304127603	2.6058131532298745	0.9254866221925937	0.08791458560770593	-0.3306107302550174	-0.09837550143068796	-1.9832712890175372	-1.0273097635420854	2.841336380817637	4.3217437564192736	5.31536859720849	5.678113348939419	5.256410226136602	3.6875866212252504	1.263341713284241	-0.2430099873723961	0.27694565675560057	1.2673437402281706	0.8694010211770191	-0.5315231702756691	-1.4574732940246804	-2.8437854405198166	-2.939126452935099	-2.3693436271589903	-1.6357535178599036	-1.6036748494069286	-2.429074355126602	-2.2867333680786928	-2.6831585928403285	-0.48105017482261303	4.453738150997047	9.129439384845583	12.2737343283667
0.08	3.2639848497148165	2.8547986689696927	0.2155572555194567	-1.2091589546021453	-2.108853154393117	-1.7992331568010798	-1.8061874963510718	-1.160412947693942	-1.2901875041888928	-2.726045644852661	-3.108106356655881	-3.681304559060848	-4.490671823015234	-4.169600714437905	-4.792564863279161	-5.335631263708734	-5.434117921877117	-5.026786246322217	-5.468812975560844	-4.032519776498745	-0.8912011053396185	1.4564653108407555	0.3454247004256388	-1.6928706735308623	-0.19607495693236388	1.4115547795958179	1.3057866269369072	1.8786014663509576	4.131659938860054	8.15902743425714	10.608822355963994	11.630217854033646	12.616107903684878	12.822525681574604	12.167232850905705	10.586642681815718	6.076168902594446	5.317962579503913	7.843365612150933	10.15513820403541	12.441680060775894	12.943936409235931	11.007962067735818	9.81278374620193	7.6949067654278736	0.4837217542514196	-3.83173331120107	-4.761065769407914	-4.332683639723015
0.48	-8.376761632943115	-9.479287821077115	-9.55151656123035	-8.133445721843266	-8.372830597121776	-8.655593846527914	-8.851509701319259	-6.673240703913848	-1.9691806430599144	2.2209542753949023	4.249094796541385	3.7061729590911625	3.2846713340169345	1.2647882801507961	0.23343315193974945	-1.10459309341379	-3.4024241021865365	-6.365459131706871	-9.577227750298121	-7.228484282334989	-3.9701276648125443	-2.2290524645533694	-3.754154451939627	-4.921849143079598	-5.2504369210558295	-4.698188946449228	-5.698009509252309	-7.3701163710505	-8.393270766885884	-9.543611756922196	-9.602484050501523	-7.257734468255549	-5.42634773294494	-6.4432954432338505	-5.430291491639615	-5.200101582301372	-4.639084300148497	-3.723310379289053	-3.670086979513492	-2.2367743453834734	0.7932239004075541	0.9477796632242672	-0.5721310823915786	-2.5753781174172445	-4.433015916489488	-5.676280631856017	-6.792565261341217	-6.190592358928441	-7.342934040325396
0.04	-2.865915291619743	-2.5987092724670546	-2.012396693230883	-6.705769394479006	-9.639616163147672	-9.198649647041492	-6.595116756197399	-2.0283742486105396	1.8676413054948142	5.45341964228826	9.893980139710713	12.401784545808816	14.766303959669493	16.135042411166843	16.474748538203137	16.725648026276012	16.604289812008112	16.569007747435272	15.898423034376798	15.540544346088517	7.979673555899446	-2.349113244940341	-6.618941219038035	-6.194313527726798	-4.135952724105657	-5.75585147265128	-7.690535696791528	-8.350716515138735	-7.203371199488089	-5.5462620816855335	-5.34234431475479	-5.627041966696581	-7.977459211472485	-8.417362279800535	-6.387089521299224	-4.966069558084946	-6.4342063433619	-6.084308141326829	-4.311671596283723	-1.0443382991449042	0.6010243703529738	0.8436446875341446	0.7737301962689216	0.7026729789995585	0.40658843833694647	-1.3936872236522007	-4.293161700644717	-4.254807528971561	-2.570489997274862
0.64	19.031472683563756	20.294516914694164	21.281928404487395	21.731981805264333	19.98434964160338	18.68986961005455	14.285605032391992	8.533333042187266	6.621661715258618	5.799011489146146	5.093089940750694	5.563004500070804	4.569775177269285	3.3215581782902888	3.7290327472955056	5.125126520922095	5.014529335274666	3.696759643713378	4.116134664538087	4.05420872986064	3.2124178747156904	4.1569930506484525	3.631486245808162	2.54410788745092	1.915613538332721	1.2546467074206262	-0.414417575538927	-1.4278824525212528	-1.425022856888937	0.5767851112038969	4.6967726037316595	8.474006304449347	11.12527018015912	12.78842934906762	12.659851935355967	10.974389733879043	6.7395111232986125	3.3574433490559983	2.7541400943246543	1.9525747668246254	2.066696280371417	3.190873963383943	4.039939260746387	4.1478651624233365	3.678590682504911	3.299069404036885	3.246515206125416	3.381189411502419	1.1307685376736103
0.04	0.5029175958093006	-0.08851827868588202	0.07995693373690926	-0.7924460275320939	-1.3157682133445618	-1.2995005744885404	0.5594163369790763	4.358520063376652	6.902781953191351	5.944428191517048	5.584134035880922	5.371084471759374	3.4326271597249374	2.500896617279828	0.6758474171928697	0.25493252503862607	2.4368323000667544	4.415323611137829	5.607308247399587	5.836260921151549	6.848974399164845	4.474918466463905	3.0246470632117024	3.000309753813255	0.5840756482666052	-2.7031389566783233	-1.9721679882546184	0.9870253999797001	2.1959757858884217	2.709364501002618	3.368907392159258	4.098564868225701	4.226956068831953	4.879172253911406	4.907626285883978	2.7013854185596955	1.387555153892876	0.3202877693324453	-3.0554633717790622	-4.166056730996139	-2.0762866226530363	0.7630446140125287	1.5171855131195215	1.039031767895601	0.12417067846858032	-1.0067857797656572	-0.3710798424564601	-0.36556849687287496	-1.7681364533770534
0.08	0.6127812148419807	2.665828237723005	5.363346749705265	8.116284144017804	11.13348440445089	13.36180884040612	14.703331024004079	15.628631093498804	16.232839576522757	16.453312127971365	15.754893710323238	13.127311372488315	9.209607643625851	3.4941002989157894	2.037694239750593	1.9700005887610956	3.3759713647951415	4.217063107072079	4.5387326991533925	6.963846502028467	9.73290469436106	12.919172177508663	14.696548944559545	16.03801438412942	16.97987450465498	16.632379086975114	15.104606318531289	13.505140750461898	10.55608300154585	8.189778089762434	5.684241193529694	3.134384295379469	0.987897318263002	0.6987416466340193	0.8263065976166502	0.37456870993975144	1.220429268766452	1.220579700613463	0.9864377151703323	0.0744225325335961	-0.5838556045323173	-0.8747946240302653	-1.0728637911524146	-2.210548367120431	-3.5022206743984796	-5.216896877882789	-5.571254804487538	-5.205935815639364	-5.127893169537018
0.08	10.625819092410786	12.227592811790451	13.054777330811724	13.385262542483936	13.302490925244108	13.4234019844992	13.67637009634607	13.787487163959888	13.781317446964657	12.419424749317962	11.091190742465052	11.387022085016973	11.644439357729034	12.047552637167406	12.32311443512932	12.811356476213327	13.620948435244692	10.350510723900008	6.612705516417471	6.776022369085943	6.819782892407112	5.257550721454173	3.663825912606022	2.2127607380023377	2.6688971969389357	3.163239415129638	3.7955588208029383	4.326425182464398	3.6712475517261396	4.153172032645649	5.829677638435719	5.906682130267093	5.463907162358048	4.444606271915909	1.353831777945068	1.5390166934266674	2.8012954687590437	3.000889038022784	0.5852431846010049	1.6776158933675447	4.704744832466389	6.246871561133382	6.691804647595937	5.027425955864764	4.147655348625648	5.047163126673631	2.9519142708668653	0.9161989678321163	1.0597169602344039
0.12	-8.82900493634056	-6.13720708573895	-3.3943794683490296	-0.24096191099313558	0.3562074146308234	-0.5453555822668719	-0.7231284557417297	0.11141092295864041	0.7725803012344272	-0.23294308444740608	-0.5745133034256185	-0.3463999972089269	-3.4334141914415994	-4.877833709001358	-5.989816727417264	-6.398476177289197	-5.164558681167556	-4.899441171667121	-5.643361703983196	-4.789635531324954	-4.247421522680966	-5.3818072713303735	-7.853892667234142	-9.87934430869641	-8.897784394899489	-8.673679476846274	-8.78557933038742	-8.614138457307625	-9.257349843572769	-7.747366598544282	-4.184133243146583	-0.7101384290600805	1.706996221833279	1.5358964504377184	0.08509219275742907	-2.3679477978302828	-3.605434580614798	-5.949139105619089	-5.934397270636971	-7.450609388893042	-7.204655866376591	-6.224607463150328	-6.379043531748451	-6.571879370893207	-7.914736894002296	-7.789413289475149	-7.682425665647251	-9.54998529655466	-11.363175074447057
0.48	10.748925440722687	8.340956319719147	8.36257792504341	10.046716664335484	10.062089337955868	9.81886358182129	8.994824469041404	7.58124305148101	7.818188942809208	7.602614963298279	6.320820134247484	5.338713134888273	5.390319793997186	6.921097172306908	9.281901960572092	13.564641862532874	16.076540112920505	18.36957753570004	19.94453279321639	19.270880548781527	18.392473950486355	15.085614095882384	11.534268088823005	10.243711322054118	9.662863139204859	8.880514040286243	8.080891437618305	6.779290164167058	6.119147763394906	5.193013582750282	5.39173716607403	4.913676994620552	3.2195820007996474	2.893753738239944	3.1196159836998874	6.840236601712846	10.227688481353958	11.902266485371506	13.354725298728738	13.55997978276666	13.11182053090642	12.492164130750538	10.898301575102487	9.430685600574968	7.798872458325555	6.811569989928898	7.350245783506438	8.811575020165229	8.587643677441278
0.06	5.245522206483514	5.496672600397126	6.22700573938674	4.411086350574138	2.3363971637626975	2.277184512418188	2.0340375012951526	1.3874306924769328	0.62160861488546	0.00952066096123616	-0.996910365552317	-1.422959172081903	-2.705959623362851	-2.154088576454164	-1.5186135169900652	-1.1281599676997942	-1.787206775042506	-2.4855671416325507	-3.40555731172752	-3.0505313074016556	-0.41194086181841527	1.967609556630876	3.2028728159548194	2.5821759514016023	0.6827060149255075	0.6828259606732416	-0.9177486096510208	-3.6210744539359396	-4.476949309304821	-4.256262875627726	-1.6701463372209489	1.8123919610125085	3.7132872284458287	5.99424800912449	7.259617740929571	7.480997099281872	5.51633150619714	4.197531298759863	4.498473468474842	2.6934676442579004	0.4929838852411095	-1.2426643571430702	-2.3186357409163634	-4.467762231820366	-5.64064206909088	-4.397379703939123	-1.7583036201996265	-0.36547204091030494	0.5238720488523185
0.02	10.77791725500009	11.057864753492183	9.479601012038941	7.9192467541056075	6.5747379992899795	4.400723844134717	2.7934347451692148	2.960494144212099	4.419971723641886	6.474069016893097	5.950662907322609	2.6098240937607073	1.6162247468746571	2.5000804251340156	2.8119911948616263	-0.7571089459830773	-3.1235711280329923	-4.654589957429906	-5.891065586034387	-5.173204446453852	-5.430860709510817	-4.976734984865708	-3.2026330004333374	-1.8462627321839378	-0.359344561390067	-0.06165135620757667	0.938876669762017	2.41371125147851	4.2704605326015255	7.55390633835507	11.115074887819631	13.935846593947488	15.678305665673406	15.897949739827055	15.817037436517424	15.83061379915273	15.435699579146132	14.251846771992788	10.16234983700167	6.606469334186414	3.5067620571926312	3.6273003388043676	1.5279213582480722	-1.4642898775743944	-5.543757886474523	-8.188591205008116	-7.237620571103797	-5.679678076669127	-3.534285156337603
0.08	3.7735882314842186	2.9131991728894207	2.764855778944792	2.130973455905	0.5494913815330662	-1.767427141729513	-1.80587827729304	-2.094644267503284	-2.1512127631484645	-2.584542424533666	-5.241412234263137	-6.192942079702618	-6.3231951112308735	-8.283041259973345	-8.839467728661717	-9.788990732825525	-10.490212811596791	-11.458458718771794	-10.704873417649864	-10.112877351413715	-10.347196231674111	-10.23424646096261	-9.56775711157546	-5.030659136958889	0.19993695842838832	4.956055308309345	8.025630036821227	8.73953520406809	9.040411811898977	6.626391493434461	5.272630041481378	4.381086067464395	4.436350489194254	3.8403578048544276	3.137570536839121	4.183775702389106	6.891417880363392	9.828381236597792	10.844057581100849	10.861571377968545	10.714657877696695	7.84278389909435	6.0983661560384235	5.2667546577254285	5.548168610413711	5.1808306291084065	5.054218468680425	4.532154230756269	5.595756447583781
0.16	9.44907204444663	9.019826121183584	9.551813307269306	8.788500848987361	6.66569602956757	6.370546578230297	6.207647098987479	5.568520402627968	3.6163760442958264	2.3830977941673694	2.813886968477945	3.8851027778562823	2.7905835433021124	2.6047288166093523	6.023676482200727	9.538886024072106	12.385646238393221	12.845628713477844	10.831805240615559	10.543756012959093	9.884457306656529	9.86444370251779	10.589076267250654	11.405195362351826	10.378270227099605	10.823033265451201	11.459921454410605	11.584232521881098	10.789470305726091	8.81716103511392	8.732505214144915	8.70863232723974	6.663127219182812	4.179472507141689	3.9901617040424426	3.914858226444373	3.2924208421740317	2.544438974751152	2.0975510677206017	3.676454821333678	4.4401520108502766	4.061786076291568	2.352446399334106	2.382315350409627	3.9186084667182755	3.5453379144820616	3.1202908664701496	3.0657080816566307	2.454579021172975
0.06	13.601928546169027	12.985307299489996	10.65162709871369	11.416705402454916	14.086112737158722	15.425210437870199	15.950409729428422	13.851961093916195	12.283284847108916	12.841665211911028	11.752860105153204	7.7600362333541995	6.642720366727282	8.55886371603249	8.447223838313555	6.352174066330235	5.905857691151915	7.272677001603142	6.801025345960554	4.923498776021866	3.9815596011173184	3.257438760166302	3.4496141286539768	3.305116714424699	2.811201766531184	3.6032728346627465	3.4668180655488143	3.1786619689797746	3.5231091003778587	4.9272907702053885	2.9121274499180174	0.7434268696942041	1.5684030484036526	2.3107456809243274	-0.23229103203267698	-1.4603655451259243	-1.9849765830199928	-3.4852426912013996	-4.789394080341616	-4.943617936444973	-4.194109344071684	-4.942611815370029	-6.717340109177812	-7.874639398687528	-5.44114651881474	-2.9499168025180467	-0.7849710764481372	-0.7415874846751294	-2.0543939470294106
0.32	3.209393050994244	2.798207134559739	3.270977356125094	3.6468133336519557	5.643195485098431	8.266347877513212	10.904992650500482	13.81769960360905	15.69668853960983	16.468499118889717	16.969316291576583	16.56200720024618	15.201104006281206	15.14047024188104	14.336011987535208	10.722603467543799	7.71240259710536	7.051596403723856	7.443144909410059	8.214917081128569	7.773909160029312	6.501335428458567	5.079332540204959	4.576665879896012	1.836087248656824	-0.8885336071439838	0.12393758163359081	4.734129677766788	8.654953063376325	10.802415013604623	11.896755531306574	10.958224057702829	10.084105365824506	9.370336601249619	7.234676742185584	4.6616996041923	2.2816302800757384	2.0806138315705667	1.8475064585919654	0.9594851078702504	3.4579963847410795	5.916383337821493	7.637711241520904	8.475378507456064	6.7184542683150354	4.334043400323452	4.332044454352513	2.3128641700333716	-0.08674834359788974
0.16	17.253685758662563	18.283275829003237	18.398851787182558	16.490571068459907	14.469151788200044	12.549569213305723	13.403268968391693	15.344788800414086	15.365516459467777	13.351366590302838	12.583627943955435	12.499872199451922	12.468339550534331	12.050415755385636	9.998553098161821	9.287630217608928	11.051838587981443	12.90448445739267	13.774015018963347	10.815312476994343	8.269677880486	8.148933310614858	6.90844329223237	1.5235832580032564	0.22860225565906944	1.026426630628741	3.234009910875848	5.46199337412969	2.5053794824798956	2.6217044466286126	5.926188658677333	8.573045796810682	8.908113749202052	7.936869095574686	8.7305718611821	10.494257152722838	12.209617848007632	12.388726551919966	9.4744519050247	8.246517811485688	9.361863650862034	10.714095405955689	8.593300181575025	4.268572123837195	3.638570695930774	3.236314475882587	2.7721715801052866	2.0547473302868084	3.5050255045550145
0.01	6.944406950987208	6.711447576571622	7.625406436512478	6.793992938852483	5.894305828656513	5.341384163154345	3.9008420962314077	4.9755897859116445	5.193139517917217	4.9977441987288955	4.634751080380703	4.4760702551510505	4.374438447126778	3.0703572559560612	3.5551266182590666	3.8275498756465822	0.29296127186371734	-2.152892734273699	-1.8985304341204738	-0.3010669083562334	0.07712708003663948	0.7997738392056135	4.770428333945063	7.659563208909233	11.063015826407131	12.443049654627863	12.772774599673163	12.08094211320492	12.589293900465997	11.994773909120958	9.562837766790715	5.570334244241863	5.2913037987838365	6.075735097295194	2.952511577611652	1.7026076769811525	2.3156229398810098	2.9875354785389803	3.684906661139614	2.9015964014286837	1.9648143134437674	3.0186367068166433	3.8125257499895753	1.9565328838943188	1.0283502772742779	-0.31451695224252063	-0.7173416850599068	0.5751061184373327	3.9818854969710458
0.02	-6.304597303385499	-6.022335766374226	-6.217648082506322	-7.539756986035158	-8.013871646176675	-7.069263832554185	-7.693385569178901	-8.271658547028643	-7.8480819037560465	-7.58645077749955	-6.447680932787868	-3.539106750507223	-1.0577814893650768	0.45386977231331826	1.3888569361798702	2.0901794506556826	0.8959290575162626	-0.2564805254838518	0.41282568881598536	-1.4948728325978067	-4.391589276066327	-5.94156750421525	-7.17197614446512	-6.91997407818171	-5.098817136200104	-7.1118927995259185	-7.179731150587038	-4.125620470593027	-3.117442460792695	-4.135185540215701	-4.627630847414565	-4.4661537296871	-6.055641198084189	-5.948325845369439	-6.746888535467427	-8.270127019808498	-8.133056793791205	-7.717510873324393	-8.256486666522825	-9.861254864627057	-11.620056453715044	-10.352200121841221	-8.68357525133868	-8.349333063448874	-7.378807013369617	-6.621504460231257	-7.277506680711994	-8.855416609116418	-9.771019434765627
0.02	-9.146680575047228	-10.200218950185963	-11.283649841038269	-11.948297319034687	-12.344599589853033	-12.645795599056129	-12.190947062433551	-9.356725107948861	-7.171116624111534	-6.573277656938821	-6.414433168436545	-7.245668581561802	-8.930820924963939	-9.906177416738991	-11.434264833617704	-12.208721481602616	-12.023457944599073	-11.585600406458852	-11.756848612629149	-13.840468211728975	-14.184348546112993	-16.27574385646716	-17.4794245051432	-18.375069911811273	-19.83675363175105	-21.39109412969176	-22.114688357916407	-22.95161261281958	-22.24545666140159	-22.428049166538962	-22.954786084213154	-23.451162068986136	-23.454041583761928	-23.762343420925312	-23.712229332484128	-23.879615385436907	-22.0701408718964	-19.27667724941294	-15.871807514125813	-13.081164995834072	-10.404644141038006	-7.993581107614233	-8.117924847846616	-9.883852720638146	-10.432014979203615	-10.316097714892273	-9.981807767886956	-9.454357253378483	-7.834602433551517
0.08	2.4434819596197315	1.1867334311949378	0.6873763858220485	-0.9810158739676709	-1.5920230297761222	-2.7824245558892002	-3.4350668349684383	-2.136980239971635	-0.13158600220675254	0.15431384338094745	1.3422271895237472	3.5497724062421483	4.625924957706886	5.749298107892315	7.083738341906432	8.92299261136948	8.04141914197475	5.0423965320909545	2.118513519116135	1.423790890179987	1.891389839129559	-1.1602996560185872	-3.2511218538094298	-2.692879653511447	-3.0535258923265474	-2.8541417020261406	-2.593052690444857	-5.049868301649191	-6.164889086561992	-7.488685319130859	-8.068074410971398	-8.036126259465469	-8.091339883486391	-8.870612253535697	-8.988382898731999	-8.904107116467948	-10.220787433067642	-11.906553177906012	-10.04745815108135	-7.525611483147003	-5.697158770205661	-2.962429265100731	-1.723265955933492	-0.5123705257211313	-1.0594722911051733	-1.6269251878318798	-4.775237127554654	-5.774977842848465	-3.470369510207476
0.32	-8.630161590867623	-7.955048392944406	-6.204257407212708	-5.140916755935976	-5.092937939093979	-3.4918647652261257	-2.8847380485078844	-2.3883624732227844	-1.3362988205067765	-0.5530346689064061	-0.225445997725096	0.07696879348927155	0.9414164443686701	2.400421997333005	3.7085244737434024	4.710345661190395	4.763549183951035	5.235253371545504	6.321600474400981	6.73569127661402	7.527516104169635	7.185617274587074	7.450896981845418	7.891748504456103	7.461078684091504	6.6934036128317445	6.4438097599549025	7.207835321742621	7.753632279130997	7.266364249489058	5.3923072363780875	2.1905475632949774	2.4149554461704668	2.9839633461221737	2.8926396255466997	3.0107364330885247	4.220641757017262	5.053420094678721	2.7521413638607015	-1.5046531150906404	-3.3668492243236443	-2.7031463281435464	-2.732425309886075	-3.3459670594504374	-4.538168980655556	-6.63435260170241	-6.670670091021883	-6.619524087991145	-7.519537795949269
0.08	-7.681826730769387	-9.58698462080676	-9.286649788512932	-5.28568933262337	-4.5813454620192005	-5.408496372086141	-5.262548288437372	-5.9419269617860095	-7.001826038696123	-5.957938042528134	-6.1166851059247875	-6.052262955420012	-4.7715010888203295	-3.2518822086364665	-2.1505129461075825	-1.3866516973391967	-0.9194992104315887	-1.4055487479978694	-2.530754932789776	-2.339843254330127	-3.082409107985633	-3.702634645408885	-2.84018104540624	-3.4710728668864874	-5.4072385418256985	-5.1031246371609384	-2.24783611312985	-1.156621511071073	-0.42349182067888336	-0.8447891242097256	-2.1846397791894674	-2.845124372075688	-2.977569344441072	-3.555206878719339	-5.788127721157373	-7.66386200477632	-7.599324136376339	-5.9684694031838035	-3.4619971768891062	-2.0568330089561258	-1.4700183428519793	0.6072855823716239	2.0027695683021705	1.0701659412252837	1.0504138107884131	0.931835654649511	-0.48678914868710166	-3.811438542130979	-4.834446462688355
0.12	13.061370136782934	11.905091803337463	9.593261095059404	8.140102176144602	6.589372503114106	4.285896483279387	3.503023652032816	1.385148834372714	-0.11763702582547353	0.792316000277431	-0.08014658052471191	-0.7559436418218439	0.54905372697214	2.7912486454155214	4.303107425273282	5.55869852562553	7.292353128510236	7.058098685186664	5.958003141246323	4.393267901222565	3.501936304497839	2.057205934273341	1.1830761011416868	0.5002445366487436	1.4960373004268703	2.539531132454165	2.5162664450089025	1.8295751371465698	3.8317486893538373	5.486700435096019	5.709533214858638	3.679553545357649	3.0780486502735798	3.0217862316409594	3.152900192242498	2.4835543534773876	1.2936824620855418	-0.4458586299032632	-2.1228762053462518	-1.5280594773825555	-1.4794830253810645	-2.2387443235508613	-2.748645108254671	-3.868554818874358	-4.36930965937124	-6.0127855024136	-6.463615378594774	-6.181615125331973	-7.105264785771638
0.08	-8.362897728442391	-8.769543754933814	-10.295144800350407	-10.973505918769717	-11.00972052075538	-10.843473905293358	-12.46301530237131	-10.176984884695777	-5.94583929367554	-1.7522678008688217	1.2390306157558229	3.3201049424765756	3.104031243040474	2.668629706656013	2.9166116940006717	3.6503172999572087	3.0104164834309444	1.6339147065699748	1.6497022765646605	1.803697193897328	2.8392686816728983	2.2061990977354498	-0.4049448243496627	-0.47466792676036107	-0.1631125946394718	-0.5222125538372069	-2.3940863636172764	-5.130284654350724	-8.978568282229368	-12.388907501468822	-10.752752624782303	-8.093881158598045	-6.078066009372257	-4.809680938778918	-4.4010015014051405	-2.6043372254981776	-1.5075598295711359	-3.9288134857157715	-4.664013418660218	-3.6772254816934336	-2.6957860147102295	-4.036439361145881	-4.219001575782116	-2.0676761092624076	1.082596999729624	4.616488925948559	7.180631778904292	8.702547313768136	10.063352523327488
0.32	-22.22115047779881	-21.90575796053046	-22.10078932987378	-22.449802281817895	-22.83217801893977	-22.789611845094456	-22.772134356044845	-22.83749437916898	-21.861187325395026	-18.657129594596984	-17.81984482725252	-15.521032135061429	-12.47849292441358	-9.240285079002717	-6.40747449579947	-4.743809552730994	-3.2385528242824364	-2.3634898281625354	-1.4357325754805927	-0.47272530892680464	1.4220293135758837	4.014106165514377	5.735738610257783	6.29410610086461	6.269779037109629	4.530537912963389	4.243364284218266	5.021223809028513	3.6771422338067055	2.959782135225403	3.3827526767383986	4.007742598015618	4.582869649590727	4.512381032937633	2.9246929295665822	-1.8381014379103036	-5.7546545409349505	-8.575160982112365	-8.36365313425864	-6.20392263649979	-5.958186732665432	-7.496698799474096	-8.331898498794303	-6.930725575215618	-4.857930688034962	-2.4199115205637796	-1.5092842052931417	-0.6507887184523113	0.03064011285319168
0.16	23.789845293910258	20.404197168606846	19.707218723846406	20.57868722959122	21.470369785921132	21.360544963601907	20.345820949182464	17.565648830511126	14.998379038873633	15.458514642725259	15.047747892256371	12.904239015761068	12.288416499676625	12.391569981870578	12.825349151112224	14.93844219744749	16.78224297039861	17.50592436090435	17.464147034110578	17.543125477288765	17.548499716338814	18.79295993928675	18.629041308701392	18.299263348939295	19.463192594261283	22.218643765535536	24.413892262106078	25.704377583994738	26.83311290703276	27.383752069027498	27.9840715231454	26.195777479454716	24.355124764080795	23.314364556305353	22.3450930728846	21.812726797407276	22.84714277188004	23.690941796448545	25.32090595004362	25.668605671363427	25.593393339441246	25.179600984699032	24.429267880078438	23.000966100743764	22.027646888225302	21.520893049594118	18.82923232685091	15.268673141430146	11.933454942047586
0.16	-1.0368138463074885	-1.6854603843924068	-2.210530304855162	-2.5946019391794053	0.4960590444916093	3.0171151576614434	5.178110324236421	4.412904364340932	2.637581859460475	1.918014044339074	2.5486457108078895	4.0909211035077675	3.5480073532033103	0.6434791708143592	-0.14221953624174688	0.6013917346365503	1.2874370664594679	0.49416967769323605	-1.365720005532907	-1.6538685459612168	-1.3324971256289615	-2.1740959782442104	-1.4500892987350298	-0.14806311416869278	0.6823162093312263	0.37600138925098037	-0.4685982748679791	-3.5753211768617987	-6.607083816753544	-4.466744547902707	-0.9529927157853706	1.1230068933198467	2.6696978478150157	2.6106336586558854	2.36451919906861	1.4170248012959235	0.1269092146279931	-2.4641877146832485	-4.405825900878412	-5.4734066681467155	-6.198532081749065	-7.488053120972857	-7.31647422160971	-7.465204873038019	-7.2376421472739665	-6.426434948684808	-4.454095362234021	-2.54729787898102	-1.7724993835659788
0.32	4.207052378306855	6.219872980351312	6.627334442458178	2.4849887882307087	0.09209438136469572	-0.8133462921158738	0.5605407263991964	-0.08038661888743803	-2.771861916604365	-1.5975938829062954	-0.32046028895499035	-1.703382742277924	-3.7695161339141734	-4.945567067659994	-4.714474423816981	-4.356596122039555	-4.856459908059058	-7.598716660005522	-11.014852620181365	-9.744532699844044	-5.4087555276835815	-1.7996716901165826	0.5607647145097019	3.7561074114306265	5.647296526045153	5.520761580844223	3.620820642452955	1.9040491404116864	1.8903102518142703	0.14254178312125987	-0.21135050560089041	1.839117135965644	4.56671910510083	5.694623125899653	5.722084172361889	6.28771066253789	3.330490962540061	-1.4986415435956104	-1.0126545058370624	0.9120805544169457	3.0359962413321355	4.687174770634115	5.106884111360557	5.5264625690982285	6.410864287234304	5.387171989710325	3.0035681901372797	1.7271764937224177	1.1915950228623942
0.04	-7.319638568450806	-13.100254198537222	-17.77285682157885	-18.313210356201864	-16.57545179923278	-16.126627510262793	-18.53259538850717	-17.97222933760066	-17.025195657715045	-15.69739866103707	-13.499998455905754	-12.807638386822191	-13.196145877886295	-14.973826422723697	-15.74181677070733	-15.454822125570473	-21.103921380752347	-23.15234916987226	-24.350611810522103	-23.81301436930503	-21.032408994028685	-17.51630000583271	-17.544445685437175	-18.47779765491054	-17.29183077623876	-15.873363663056246	-13.82667387811211	-12.087231764865585	-9.922270988060895	-7.519740502916491	-6.05908611892626	-5.14578188093671	-4.621535206852116	-3.8410893314964483	-2.878360993058493	-1.4991749652168096	-0.9535873084624598	-0.7573566684552446	-3.2373444621350416	-10.675014154844483	-16.837071237529727	-18.75826755086655	-17.717755832155362	-15.700938997872896	-14.330195249398884	-12.729302656319327	-11.536460559863563	-8.985762665784918	-6.914730979012347
0.24	-0.10310326757241484	-0.7129312162151891	1.6943555517601752	4.357817561271602	5.455641304800075	4.241313114776908	3.9110138054629786	3.9686503449002757	2.724607541421271	1.6456462149066553	1.7541773976248791	1.190367230344222	1.640193135669712	0.7316948395833691	-1.1168076910611546	-3.7195794111126617	-5.362368917058845	-6.461211938324617	-7.158739807359986	-8.173003452341092	-8.498938622730073	-8.079648201931668	-7.639471704318538	-8.34181132555554	-8.815917269202153	-9.893837438930326	-9.30726271724118	-5.456794048559608	-0.571949559461288	3.5495721392011816	7.355068896429252	7.658121735908736	7.217345512197383	9.062712608865382	7.169322017351156	3.626079632098026	4.382701231876112	6.923596295467618	9.90273347643435	10.441401172094395	10.811217076336106	11.646456357679426	11.372643174513492	11.264283625920676	10.385550464921124	9.614176340948362	8.14226080947359	3.426648293020797	0.6323177844328924
0.04	-2.641988931154046	-3.846570802318702	-2.2727328113874137	-0.6393018315625554	0.5651114981048195	2.0517878917294823	3.3186673529206914	4.050728408684421	4.485280710710406	4.625290295059713	3.3713657607326155	3.501398405946688	4.3270826998292975	3.740463179756219	-0.8669374769737743	-4.683829831131995	-4.362293927616122	-3.050445986312269	-0.5037502104836094	1.6507780751869063	2.55802017268455	3.4238992123130956	4.019817110323707	2.2955122048393974	1.0875466453549336	1.4384550990713763	2.6591149914342296	-0.5716739153106332	-3.663220947636134	-3.2785868514546266	-1.4297081291553013	-0.9974367918172504	0.7815530451128012	3.122294311597699	5.239369857387302	7.613098256957748	8.90705639667582	9.212260029664897	8.349599795512617	6.854610344826007	5.76886457864849	5.800596769892209	4.559022444353843	-1.4946880568950007	-3.721567269107659	-3.440001768861265	-4.092002902239528	-4.329707385814238	-3.8703541017669068
0.08	3.8489469477605027	0.9580276799416936	-1.4100144363557092	-3.813256423540807	-5.123887010876167	-7.169468283042953	-9.644853385523149	-11.254764796888438	-11.201638330155617	-9.473783810426653	-9.253603565637839	-8.649356452141987	-6.445292481435246	-6.59740918221658	-7.8856330695820915	-8.569962650105566	-10.126061946288559	-8.869633957553631	-6.245312193972126	-3.194773809505186	-0.5718928598891964	0.5484084960319748	-0.6127652604230462	-2.6111519714146425	-5.28223891336301	-5.286260841290655	-6.7849250870534945	-9.975699476523538	-12.460949107555074	-13.917628889399808	-12.06687939023196	-8.937388442262765	-8.085991890549089	-8.381872189553036	-7.107514523001875	-6.554755989861725	-6.035747133173004	-5.298121846562729	-4.5275950719620965	-4.341646051959678	-7.17522137695039	-7.9842394187605805	-8.670664506015484	-10.20682966565083	-9.773296023160704	-7.567556348190571	-7.272566570961153	-8.027576634084816	-5.120363267975009
0.06	37.28472885223925	35.20929793072461	33.827519045376334	34.88446586964726	34.066440710662334	31.654472019843723	30.344968633789875	30.824909710883354	31.80982067310633	30.79335273177098	27.981894271517888	27.936147041408724	27.47996662583118	25.90097724270965	24.500132755628535	25.30027809436387	25.77679485533958	26.023643199734856	26.799181006505286	28.722830395272382	29.96516301809835	31.88131259896432	34.4758637636799	35.71691310047621	34.5955014665409	33.72945222235761	33.38872733194653	32.734664821273945	30.386069068819737	28.672129839748877	29.286793678775354	29.278490990796627	26.406630725565556	23.575909316769817	21.254539275944225	19.723517356337375	18.336310666396002	16.38940824342503	15.748599045296274	15.385379103875437	14.791255093555087	15.674235911059256	15.571813074471322	15.415566783888856	14.721669602706342	14.250591761289847	13.931260757508902	13.34717419745565	13.30173688190387
0.16	-13.069002085069144	-10.635717243604347	-7.96920484798634	-5.37727598942795	-3.634162683927002	-1.7653397494718206	-0.19255989247497496	1.0708471925873084	2.0632287564359117	2.946740032359223	4.138567363298108	5.220655645097338	6.957252473606012	7.724146950741357	8.758008846703753	9.430262586022607	10.498788535655876	11.184918222995485	12.901451583826514	14.765557730353791	16.199137923272595	17.476221396132615	18.218332328830428	18.79772429245638	19.17662437931773	19.27533780851381	19.588428773700187	19.673895987886397	19.853048281543792	20.984190334638555	22.129617689725578	23.012679466199074	22.22009414657066	21.582598547580858	24.086766219506274	26.103438461354713	27.75229732700251	28.683947865157407	28.970359687704487	28.944970056909128	28.48150988170059	28.332363046566755	28.128039734673138	28.78185150838162	25.295631233734625	21.162987338298464	20.08724691800883	20.3813335276716	17.04713890631986
0.32	18.600140503606703	18.392751634866848	15.785330324415355	12.169305259201401	12.960149877007254	13.133208045190266	13.256704683382559	13.63144371936039	14.14958175880352	13.631481780891583	12.804052560405417	11.532313612432553	10.457787694600569	9.430140613196109	7.3963184650860825	4.567967218723453	0.015359653835368192	-2.7455921135221857	-2.3441485531561668	-0.3018451816630616	0.9620875886503484	0.007333016699817563	0.7373218246841233	3.2265664043823463	4.797688027921673	5.532774292976278	4.782767774939565	5.12804286736327	3.402308009998954	1.59536386728589	0.6333447068360485	0.1773417696059667	-0.5416194041592846	-2.349558146920934	-3.256687469929041	-5.1302159692586	-6.434557724804002	-7.549730883439359	-8.878077700656355	-8.771356151625149	-7.904931892491234	-7.833127381843902	-6.874951712840897	-5.179117833739149	-1.7836404142849247	-0.5753604248257744	0.4721427550588473	2.050611427494843	3.59676074424371
0.64	-11.512269099661466	-11.78423944017203	-10.828575270240691	-6.855045932163449	-5.547175893319782	-4.873307628481701	-2.0449221374966875	1.6621650228815241	4.821160096302151	5.040016596686684	3.8482957825475808	5.469990317028774	5.934784748322599	4.268881339957282	5.693991171901779	8.052557488195312	11.414602910314379	13.313072712556007	14.628450936348258	16.186441642964006	16.661229989152524	16.83492721400723	16.151820066628773	14.880881756673269	14.981873106080684	16.200468816607646	16.646967628682738	17.048521949075422	17.580723278202065	17.449008211463408	17.684037189488585	17.42026870301688	16.88630131742986	18.93081762950159	21.696446743808146	23.875855417686573	25.621946478282453	25.87911006254553	24.350306187251242	24.410662243558775	24.860601854920667	24.976103568563275	25.57218447110658	26.393053028309843	24.814508036564952	24.58303893511416	24.602657576990737	24.874574105639674	25.305275165467577
0.04	-12.979740031418054	-14.487458562795872	-15.634616921579656	-15.478343321338052	-16.344838816698882	-18.052124605135717	-17.573924024263974	-16.12045070347712	-16.836190310665152	-17.438231328557727	-16.838179718309895	-16.903063141328502	-19.985513469712252	-20.485271321909465	-19.242305539529454	-18.769382969958087	-19.127482233721395	-20.830408145540687	-20.912241993530657	-19.957123113401188	-18.516557129877604	-17.4315046311399	-16.60478230694263	-16.774976954669505	-17.188348961652935	-17.823074851047025	-18.628244630058866	-19.613512919526976	-19.09526016220211	-18.208098536252514	-19.215749354997655	-20.1635739837983	-18.656608853565878	-16.386649055810196	-16.20694737617618	-15.645037155170648	-14.223819761700959	-14.311182797415384	-14.201700512211964	-12.629412470576227	-11.83270245554344	-13.258982331756364	-13.400060650264706	-12.27233862769998	-12.024530954526789	-12.700256583018586	-12.816865330074421	-12.00383675456986	-11.108270043291
0.24	2.383255536538634	2.077669299374655	1.974571007595408	0.9543460661682346	-1.4949764506947716	-2.7937145225735307	-3.4464948923610805	-4.738302017263216	-5.590181147125705	-3.5645320252546	-1.4218417477641836	-0.9540182315078738	-2.002493425420866	-1.4945958562252386	-2.0213561183776108	-3.7784020859226004	-4.016557725243651	-4.585649780893192	-5.458660813352033	-6.336995471000158	-6.980369845783905	-6.1707547266879175	-3.5669005656366366	-1.0947260290095784	0.593440577740104	1.7095498588634186	0.6733741830667626	-2.4903493637070753	-2.48312385018383	-1.5475665574754203	-2.186929644546062	-1.9502855315274275	-1.6249646560033355	-1.772465857216261	-1.985104369286482	-2.6533094696832933	-3.2293416881517274	-4.693249034611412	-5.2274649977839545	-5.830645832964805	-7.326412533063191	-9.55594259338887	-8.618711159937568	-5.719115644361679	-2.5228712927788663	1.466573106494188	3.376687584380292	4.610688680543852	5.723059237954047
0.02	16.133128789736965	17.852366969925875	18.897682783076057	20.13525431859191	21.431927171189095	21.850465828308934	22.147709867717943	22.195548591289516	22.472555170765652	22.265513110390962	20.859047276983084	18.49714280158603	18.424254232911032	19.12866720054415	18.881072292131243	19.325347595606893	20.23307838730296	20.78158594215153	20.906543394209443	19.55465268171313	16.145739560202536	14.66378878391857	15.92364777332677	17.607920674532515	18.945102134838827	18.17683392918017	15.762683628255793	13.843583045599438	13.242436012616956	12.594573005967838	11.354567087455145	9.231173448868056	7.845717818224024	8.958414895004836	10.611577996081202	12.201272751420326	13.13808698694924	13.701830143769591	13.849301607356999	14.781808679762555	16.536799135101994	18.515213519971034	18.92931440886469	19.384034602933504	20.02134332064312	20.916231194201153	21.231765869328235	20.46553457096862	19.043395741952942
0.16	3.012569753439756	4.468264028936268	2.6555339934266513	-1.9032210003746997	-2.7046115017002563	-4.279540110272713	-7.920961977638534	-8.222717454497484	-8.647612723942018	-8.773556716944007	-9.258875574239411	-12.041354129499247	-13.562818288310567	-13.11478520226131	-10.670558932600635	-6.778680116768385	-4.38286161987687	-6.239862539876519	-6.611097317636137	-4.652626083703055	-5.012588664757047	-6.233705193785035	-6.451558987669586	-5.337462233895337	-5.453143977189569	-6.993554384427675	-6.845348209992238	-5.532980276173973	-9.162886141330993	-11.451851457425114	-11.976697900072523	-10.27807754321745	-6.00839975462668	-1.771963023601316	0.39931838983081747	1.8312193062051136	2.4764175810099047	2.5284380776212245	2.471533823936923	2.92377638305053	3.042744633843867	2.1441378413289556	2.133321804773594	3.0930642730075775	5.029336798915757	6.676568499262196	8.327692655496804	9.364225546565223	9.852188403970473
0.08	14.070207110977542	13.055832230492065	13.755483833526263	14.335227621287963	15.335623002085534	16.873812209183818	17.833211453399578	18.582308486482553	18.39677769587957	18.421431019545047	18.476319657222497	17.21440448435643	16.373464383529942	16.338079887472098	14.416309631915702	10.714534111452885	10.347371957130143	10.991031588569633	11.969691857715809	10.562788587839933	8.26476442306744	8.013296661088326	8.419463806420211	8.151372975136582	8.461218210806265	8.29136545193797	7.98630324258508	7.5780057514888455	7.944380451835805	8.825210225621511	7.8853041599980855	6.067315609143762	4.868462816351212	2.1534475918857368	2.5346228355381086	6.150481849369903	10.222809702695287	12.998344343333265	14.782488607902344	15.39878184691333	15.234407598031929	14.72690936294864	14.54650430098689	13.911928152289114	13.150814351802886	12.371594710188994	12.814754134883934	12.494063287770764	11.350041210159553
0.64	14.642098089397614	15.162013476571836	15.765683226175888	16.005551450890685	14.334712440203184	12.223018846524646	12.387022708365343	12.242183692561149	11.822893245119097	11.250921323829552	8.733668836534868	8.177694460930027	9.536273551511286	11.267643074404766	12.555580909998646	11.83512454469173	12.050748357899117	12.814901994344005	10.710033719468342	9.335795715123112	10.224111911919096	12.162207000835544	13.439469200801277	12.569330322643431	11.447344561563149	9.588079120208697	7.003326250245529	6.543693658335862	6.53371680865839	-0.9822918749678138	-5.233440894794377	-5.37872456528153	-3.567770045579522	-3.1562525225679394	-2.843861483948146	-2.2825938398508896	-0.3496106102138157	1.6015247882249568	2.027824695773276	3.1945895362356893	4.832281324706706	5.618178811882522	5.906110020473342	6.22500049485663	5.250252650056915	5.871160774912617	6.859561810767211	5.561712145389478	1.168262784687272
0.04	12.776853177879303	13.682176394328891	13.994604019057562	14.084469043611861	14.13507705957143	13.935110729343634	12.349657585054146	11.60396121751117	12.463108578996511	12.939310984208078	12.210228248664507	8.722794525885405	3.9223551757610977	1.4835000742885	2.983357666141714	4.919366374532245	4.36240519079594	2.3768165633787817	0.9852916391167383	0.6748236357621664	-0.5993464277594001	-0.2440696844127075	0.028944268983934762	-0.13689444433396147	1.2883679452317978	3.4674623542490792	4.7133779459159655	4.769175230436957	4.8174466128206035	3.4191434881209233	1.7985345143133458	-0.8535769936835891	-2.8312274064285816	-2.8116848211439986	-1.7031916922242232	-0.8649607241867585	-0.8571024812405881	-0.8200178016182633	-1.0654999947335284	-2.740033310319717	-1.8661603139056382	-2.5223839551680385	-3.9624493787560056	-3.2429666737207583	-1.7010043067510168	-0.9562474206190785	-0.03537272196049912	-0.44052888954449543	-1.5583596809123321
0.08	-11.992023104458198	-11.453416794070279	-10.947216259043067	-12.28419595134801	-13.894831326819507	-15.584254889990945	-15.687548911671009	-15.860337190285634	-17.11500196190505	-19.7465856432856	-19.60788466607032	-16.104368814572403	-11.460577869248269	-7.841647753878576	-4.51339681989964	-2.1202292519841848	-0.27342198684314667	0.9729679896176222	1.6034587339366269	1.3545400961462875	1.7037797720022496	0.5254139933306305	0.6812401272283211	2.105202403097252	3.2243836075800303	4.903813291257421	5.000378316181468	5.2801931241352165	5.458052784852356	4.781539907664545	4.6492798404103155	5.202389225943342	6.52892892451851	7.332384337625115	6.201751617730302	6.157495312621386	6.721428593075004	6.741935820579343	6.584419966931904	7.173350937682102	8.56719252902073	11.095292316494152	12.808369167551177	12.955136167916734	13.240183381063432	13.021714225965255	13.371410689176287	13.637523318210029	12.971396147633683
0.02	19.88817994752749	20.324784579769414	20.813901890414044	20.460413881960193	21.136010685913476	21.43063035441493	19.921649305737333	15.948060295553034	12.56066814377499	12.248492766140032	13.236946007052182	11.926613045033562	11.817344654795662	9.962959513404222	7.121082081570428	5.71301909626942	7.175449089875968	8.568430387333038	5.918818872233409	4.02805825453828	5.700424601200034	8.619001624404476	10.6479935966535	11.381937203697959	8.954928061299078	5.548893626049285	3.7357486731298906	2.7643132623949	-0.2204383302838906	-1.1803650142412252	1.3424946361425185	3.5731206964240982	3.480301923399985	1.171330664660431	0.6296587704665626	1.3719164360986866	2.162534746794641	1.5048923137487051	-0.5264311683041427	-1.34810678914819	-2.53049668070755	-0.016361357885955385	2.736932590800734	4.8947937125245815	6.407973388867056	6.349907599653534	5.770859842086416	5.319612110361881	3.2092755260014982
0.48	2.0190794672941195	-0.8947955692100891	-1.5433597699016914	0.3721085414875773	3.7845242933726126	5.817661558082065	7.349192026322882	5.72401796865644	0.7964694682655207	-0.07296138180348777	2.5180015527302047	5.28668391078908	7.779761115659625	8.98697333742463	8.690481482892125	8.744413153383192	7.285797324863722	3.0818840719311282	2.1601706862405123	2.9811705623231077	4.724742936522233	4.480457794215781	3.7416403882455853	4.664299914456109	6.678965020317321	7.233148392651813	8.10523651390281	6.9960934167044115	5.859803969175573	5.425615516077215	5.583422342736355	3.6317783997068744	2.0233975918468587	3.0012191645744934	5.043063620590942	5.122758585631942	2.252773703974846	0.8349737456491013	1.8223953957060957	3.889779458162799	6.345784459203017	7.217767006956336	6.606587678195311	4.509079818219924	4.232110746029825	4.158497727996142	4.2925148694169835	3.797095095372768	3.297965435162496
0.04	-7.6335872824204785	-8.568173892523198	-9.271051705930091	-11.056502280366324	-12.477986144958166	-13.017133214027098	-13.606380482886557	-13.754934488413646	-15.026713763905484	-15.959597593113422	-15.618412366473748	-15.086552769918107	-12.579125010795266	-8.294435826716978	-4.004174020567675	-0.9736560244951349	-0.5872948045731761	-1.291395061034791	-1.2791444926885163	0.5274903021375934	1.504130878997536	1.9125377276430555	0.35329193170622375	-0.7033792505985659	-0.20130701133928852	0.3543600907721327	-0.7324776511969588	-1.2342919802709815	-2.201468519884102	-3.01860950595416	-2.5208715680183005	-1.954490482442182	-3.552240397877526	-3.798876536206542	-1.6257470541124803	0.4596072132795044	1.6427567149883515	1.1932481809531907	1.495196847836148	2.4035277344590043	1.9974930170527117	1.0497698454074893	0.15207225383910128	-0.1784878240546064	-0.030864638088075935	-0.4586008869899345	-1.3022291425366816	-3.6377697621638774	-7.996773696034452
0.16	24.72177355942291	24.85764955041316	28.176274953389626	31.298645691271165	32.965407376676694	33.99162113092146	33.88341018824683	31.820714084505003	29.79248361915209	28.484990375675157	26.05925473078533	23.935286826961605	25.362979727782143	28.355416177436293	30.6838111502902	31.59330180688193	31.606820810787706	30.811649810053556	30.694538490530643	30.26221995624834	30.716615080210975	32.9726101751626	34.855733128945445	36.14647736569981	36.5711989909109	37.17070378031606	36.82067627588221	36.37337051309608	36.21473505221438	35.199253249540675	35.2158717925405	35.49411893772945	35.84206509543152	35.34109604579861	35.63530374048206	36.3240507472872	35.429050141723906	32.48236649642766	30.923581418722524	31.217949063797793	30.661635224647302	28.670930593330592	28.053988748060892	27.77726042731904	27.078313972578204	25.343214220527503	24.314866046264765	22.165513142807864	22.894827709010816
0.04	11.623798792963449	12.110559300800041	11.766932446223954	12.470727618093925	14.047186215998487	14.857371485641856	15.373998185327771	14.736129251728961	12.605861350176077	12.412929798048701	10.293159293299176	9.506725206460551	9.578293099785505	10.017817222585315	9.730046754824293	9.870695475935086	11.395467975739969	12.75684873104246	13.763713860667828	14.039401750720579	11.895277116433341	9.232529202959178	7.543015647085205	7.729774280987712	8.237041995691278	7.92390376683273	4.952792555853414	0.9198966158869766	-1.6565541976463933	-1.5805429092159216	0.3618852735041642	3.7739406910288764	6.910984534892265	8.702361526029186	10.881953692990585	11.61984053549292	11.011583396584534	11.274010604899253	11.357466205263343	10.357682412541415	5.128971807384232	2.3831821042545656	2.050218781537261	3.1756448011922345	4.394040547620747	1.511365815765643	0.9015117246484508	2.742412102954752	5.204902305074
0.02	33.72460064320988	36.05768816078299	37.88774152266524	38.63164426630857	36.90836151114836	32.279435138401354	30.660744403301788	31.796602808005968	32.19416778341049	31.126928863008526	26.807475080205652	21.69015900531613	21.01040920146043	22.986813754290633	25.97556220780834	26.82673761160176	24.53263723584934	23.64644909774537	25.437052619245147	26.41218184833716	23.361749732268674	21.41886195295073	23.245185039614878	23.15917641689251	21.377684958629533	20.978819484787575	20.16866833658582	18.700705881522747	17.07034269875302	15.618295426852637	15.420444554938445	15.252320943407955	14.469592931379534	16.208431184810845	16.445702422846754	16.105380644090378	16.4661053155606	16.945554726223424	16.77346659620314	16.490477770908587	16.00281963050283	15.75446494626841	15.246979415503237	15.538388052554627	16.682237776970585	18.853342518009146	20.20564295583357	19.55026283907156	19.352045819549698
0.01	-1.7813844910655021	-1.720940873396124	-1.1708595245652376	-3.033370875369698	-9.81164412615201	-13.960601096058994	-17.170322548787027	-16.699865538534894	-15.0794464376592	-18.116117524827892	-19.164668199973967	-19.799339447190185	-21.475207213984852	-22.90956281544036	-24.448938467457154	-23.947540002774083	-22.870014934728957	-23.76731030025077	-25.490984914874872	-24.990432391634826	-25.243781630296375	-25.43422022749263	-25.619906266411974	-26.16831631822403	-26.89567219888462	-27.297715952725554	-27.226782638468222	-27.33238174915566	-27.53919742864362	-27.529121199003917	-28.23054660316288	-27.888990949288075	-28.772691266248366	-29.08869555538666	-29.07187048839124	-29.47827837772286	-29.21200414651485	-29.82188384181936	-30.68816453056019	-30.9270571128184	-31.046764823414623	-31.625059460043335	-31.807001344961193	-32.18171714387698	-32.39819483832977	-32.51023906294703	-33.00901508155597	-32.98203785846422	-33.09151032129843
0.08	15.3061405171401	15.678723163321074	16.065351692785846	16.114260123309812	16.929116909866075	17.764270557908226	18.627664558983135	19.425661970665367	20.375182594547603	20.987570019937657	21.142118621821048	20.765437879704415	20.1503273264835	20.382398835989655	19.531446473194457	18.704704449899886	18.04073351251693	14.816365139695812	8.845566515541222	5.119789276921502	4.892178202135973	7.438485625631081	10.385987923259592	11.61365310990486	8.491162436828667	3.5862062306329037	1.562001410327916	3.0082246849734915	4.887458557145351	3.2346131332642116	0.3773088657534558	-1.5000991689625494	-1.6412781908181415	-0.7522852456594507	-1.1773144599310612	-3.634232217002456	-4.239723309242429	-3.5323643667356777	-0.353381504203206	2.4187076290024194	4.275644334296345	6.56034363187262	7.914975707108269	6.849071685656604	3.712500568411656	-0.8632325431698291	-3.052702757376011	-1.8274276200062616	0.04528889245697343
0.01	-4.13564848176069	-0.43088685666873516	3.3728753587086615	4.609451243118286	5.258319483357752	6.882762498393532	6.986790058914593	6.014827716152098	5.831022837740079	6.086074741256837	6.212946772792314	5.2585464984374966	4.490559782397028	1.166796109274891	0.7140472585113073	0.9755833417299016	0.8920054562160047	-0.5318188847857144	-2.7683255140301455	-3.2963768305150722	-3.5860034418369224	-4.374246184145839	-3.668023939811988	-2.7844047002801204	-1.8621869374238003	0.5365462599634938	1.4701576018732467	1.1206731224989426	1.8138386281887406	3.8426600200844305	5.799584520930708	7.442415395026501	9.024329687420781	7.744996728744965	6.254271659311357	6.832076012603665	7.306946147103993	7.410515974936189	7.75123809370416	8.386638554832388	9.39969265439769	9.112883533879717	10.1941707460742	12.382212656951218	13.84034361451247	14.191924864653792	14.53773470366297	15.445046728598442	16.564985649491433
0.24	14.158521635791182	14.982638465461498	16.898798251227667	18.02439445636604	19.881263477794555	21.43314744910589	21.69463881406797	22.148410737440443	22.54901486812556	22.971233571347476	23.20643003601557	23.664756568229443	23.651904514526215	23.624902631212187	24.58624139266773	25.532016971865893	26.167659022454473	26.177350132393606	26.470779555251028	26.59731405631836	27.23554135745089	27.820224527248612	29.001676543414348	30.19042843910364	30.333078666037892	29.738632923528613	27.00179945749465	23.394585915259974	21.338046825534533	21.309596156274324	16.600698144586737	14.703919535545829	11.953602401994125	8.660301033822705	9.24367920463041	10.993396039290232	10.976777123192733	9.635234823999959	8.710713723064373	10.607530743997067	13.365959035617188	14.024658141864577	13.789059555420849	15.188446291115504	15.827653958116628	14.370717456047927	13.330202185256582	11.186375328184056	10.000414988051858
0.16	-7.038262281992509	-8.497309015492178	-9.608463169087308	-10.407208437057989	-8.086787538810555	-6.198112212670161	-7.39878494724023	-7.937617556750183	-5.9827104056118685	-4.736116630497584	-5.040216257635933	-6.192365910045758	-9.152137539380007	-11.614813206794395	-12.38637001196033	-13.002168254190273	-14.350658613799979	-15.495149929018034	-16.373755044396418	-19.043430634051035	-19.549271958412774	-19.03866169023808	-16.62522396274928	-11.946201292245838	-5.70508512067741	-1.0953863232312813	2.5219430058172065	5.28451630845754	6.8320741414890875	7.72931663100637	8.332005685958023	9.167636923757101	9.45580239171953	10.236352679128899	10.493909047654398	9.579322907981307	9.244158638343094	9.289539533376697	7.751670039573895	7.329915103894834	7.949034727781779	8.813172378795343	8.876148316056799	7.47830500879887	6.843724798922295	8.816406286983906	9.9328568571771	10.395139939764562	10.122551971907143
0.12	-0.6256677416090923	-1.9363392542214015	-2.082147085771595	-1.83166740826735	-2.2721538168503344	-4.652955400532498	-4.843522375559097	-4.387906575696441	-2.2462663146501	-0.8133379865382295	0.10367101129237	3.555805543476339	6.279819756247406	8.975302942548225	9.464571067307475	6.708925422403482	4.652295697813891	4.30855659032715	3.8594279413285193	3.998231416558525	3.7834401772367983	2.617514964089594	2.462813793488749	2.0932283376373633	2.5639817184007327	0.9050748026007014	-0.07735185492111896	-0.14517769596515961	-0.16010493492916567	-0.967438625456829	-1.6359036363359252	-0.834947973939002	2.2905545402243987	5.751030849311405	7.90850160474109	8.681791220180628	8.927974561533418	8.396321555065086	8.064787257552368	5.345074168088914	2.361479070994541	-0.17374116579019017	0.00045605858856845316	-0.36378059586322564	-1.8863208699904206	-0.7957250192854204	-0.5557286406190443	-0.6521781525409835	-1.1550287428350998
0.04	-14.980160124639326	-10.514743365777761	-12.25912665143828	-10.248716928537206	-11.32411064995506	-10.36131913735396	-10.264287563872998	-10.608266054437038	-11.575496402020434	-11.443399151331931	-10.81427050068045	-8.799269834128921	-9.334717285267033	-12.902961950582693	-14.644610746756015	-17.451549486907908	-18.671573282209437	-21.070208135710004	-23.183270843528945	-26.257352231964376	-27.842625287733625	-26.81942807392369	-25.07464858854449	-25.45517278791668	-26.95325005064373	-26.850166781016313	-27.734127623315302	-30.1800750190785	-30.962798902169368	-30.602003376620388	-30.93965627381897	-32.91317844336051	-33.83099432938299	-34.68443704006599	-34.9902470650882	-34.4343954570747	-32.71246572336095	-31.962271939617395	-32.45552477698003	-31.80697905037762	-30.42024317053685	-27.395138358021583	-23.664178949256822	-20.076930934872152	-15.59183542131531	-12.612862861725603	-11.736600557968188	-11.390822580579922	-9.263289333694942
0.08	-7.936938761921709	-9.524361960415533	-9.428020507409329	-9.280252983303185	-10.194970125466256	-12.145750185235329	-14.55225248836355	-15.700213662308869	-13.770285687167132	-10.307925300901232	-7.8921114095871445	-6.350908712745209	-8.877483498161652	-11.778479241354233	-13.648802978380473	-16.04794628743791	-18.361749760338327	-17.872324181441797	-16.740828184583663	-15.286029116973822	-15.373138826830711	-15.353362900927436	-13.567391751893084	-12.797897046839878	-12.45878853047725	-12.01348429557909	-12.198670973658423	-15.504184811241515	-17.928099362208428	-15.823170292088491	-15.33022971716592	-16.502085011987234	-15.750036243715925	-13.61561917993427	-12.44533918798524	-10.677895878596075	-11.401770162498636	-11.961597923865298	-11.272203613482702	-8.090104082504524	-5.45615189083	-3.631949759158985	-3.0591299856701397	-3.022351481201895	-2.64753939288822	-5.91443607629121	-9.035273698373501	-9.265071100682235	-8.814109190767198
0.08	-2.2670845003104034	-2.040044072144667	-2.554129189591521	-3.4375714442422947	-3.6449169932185725	-3.627940655382318	-2.222997672569619	-1.2662171635657984	-0.4374508485277744	-0.3432973344356469	-2.2921428411746945	-3.6094877569836825	-3.718726967429788	-3.982143556887962	-3.3803976581220354	-2.979593723675791	-0.9038229342381925	1.2842112034367688	2.094275387212562	2.2293971583891192	1.5173422469431728	0.8996015632305472	0.9468517264931791	0.41506466739663495	-0.3352659491099246	-1.0990450139805148	-0.6881512928385831	-2.664240005284043	-3.6079342376252157	-2.1557950194281545	0.8174146067380264	2.8486007740506807	3.5470011109561312	2.565913557349731	2.3717021820449276	3.3293408822812154	3.3224965003620355	5.570345033835167	8.042473631281169	9.846138602744858	10.424894547663442	9.917951910804476	9.453388503477171	9.379486680776125	9.512380421912482	11.082956207007996	13.297982664420871	13.881334386713462	15.154617120529835
0.16	-10.770672417115449	-6.282512757137582	-1.9473278869228494	1.136325651642153	1.8281860658443492	2.1318804912515503	1.346895589316972	-1.7325421581485898	-3.88934180683394	-2.7957058261250722	-2.0507600411901166	-3.2758703176940855	-6.356520760893261	-8.236685902069013	-9.582063227667362	-11.098448944646293	-12.560753229003197	-12.765186764469476	-14.815063228218548	-17.963969443996973	-17.308362200740277	-14.88584838589155	-14.443508135997405	-14.981744408905527	-13.378577642698218	-11.127376363888743	-9.131579279802168	-8.398319827706828	-8.58213773696545	-8.849619257950167	-9.24215264444156	-9.271104705352684	-12.818014230914414	-15.052175236698133	-14.852001604724173	-12.688397837964843	-12.203384527841628	-13.301698627576052	-11.61434945877275	-9.069716766645897	-8.847512278448448	-9.468052997865072	-9.841822597271502	-9.762574444389145	-9.900267152288322	-11.103601633563159	-11.416671538146645	-10.064103139647216	-7.8276244593209015
0.01	-0.6531071847853696	-1.3953765400193134	0.2680606032670738	3.20524702587592	5.194346109442236	7.510103330458449	8.728217132869588	8.272722635248343	3.588305429167349	2.1430578788425976	2.418576533013905	-0.4123604184832459	-2.03483416257032	-3.2740560149651827	-2.721913147520411	-0.9938815448120977	0.38348192356174593	1.3055113723979872	1.6397943080290531	1.8698249632138726	2.520673897216369	3.0207926725016137	3.8809756604205745	5.943204645455467	8.495503732163087	10.137930732709307	11.558400121838446	11.585266296892257	8.715818262160013	6.969943414531116	8.563093090025788	10.40564900935361	9.47481734535377	6.763936639121496	6.383225494423641	6.227766860278592	0.5423819957914446	-2.480159122487379	-0.23253114422310261	4.26032773568015	7.73203358266997	10.001404711051165	11.145252594094458	11.51540819242237	11.403702569664375	11.23001453828536	11.979610643554125	9.456098077397797	3.397207493332729
0.04	-9.093151766657513	-8.347122529533848	-8.547345804196468	-9.23664736252043	-11.604913763508435	-12.150293822403043	-14.147669902972659	-15.908881441032598	-17.098339253846298	-15.732889796509212	-14.05561740218365	-11.587981486154249	-10.304869147429415	-9.613021087298236	-9.845280571096652	-10.29245751264439	-10.199194812247711	-10.997418205462637	-11.721853041602742	-12.546833450114732	-13.450346489378248	-14.544045320608014	-15.803421049123457	-15.442435949784382	-15.938862468782432	-16.780086236560777	-17.611951223433778	-19.33431528453319	-21.06773978049373	-22.364395652779457	-23.691246819045908	-24.264209496400206	-25.611641725910133	-26.36612939474339	-27.984155497204746	-27.961407697002443	-26.501777629979465	-24.961990171475925	-22.769428061042696	-21.473741223761955	-20.895039185632093	-19.115989267352475	-19.29174349641731	-20.226011212191935	-20.14679532251683	-20.018098769469105	-20.906194058787968	-22.271265544085516	-22.913285583930467
0.32	-8.217444568243934	-10.555728550791507	-12.428699651058366	-14.223827012484776	-13.999676753199772	-14.408601735059577	-15.038516740816704	-16.013741673309475	-16.858533636569	-16.72567058926377	-17.854519067990864	-19.189043709070923	-20.31693130130384	-18.811133651774654	-18.589641275736007	-19.16239234404989	-19.04692108581581	-19.07389053508492	-19.113831801474966	-19.11035093122136	-19.403164645232295	-19.83701600910785	-20.135425491006735	-18.628368907075085	-15.253441467254873	-9.770775602433162	-5.275413081263167	-2.029442354264944	0.35110812283429027	1.8095085471624515	-0.624445361812036	-1.8972378683604916	-0.5914318093579567	0.6870906249179995	1.6061459059592806	2.445799223525839	2.078654985920082	0.36199640525364885	0.04356521391665069	-1.0027506463250688	-2.702843893112245	-4.424035907104624	-7.850876560609841	-8.559393260241542	-6.603480024995818	-5.873561265777724	-6.136571423388872	-8.614711667909454	-10.982544427151005
0.02	7.367694021050063	4.378398791091222	3.5057378846986254	3.8005703180921344	3.2905522958065703	1.9292945536586785	1.0301471955704855	0.2605752393512262	0.1231845923498085	2.2213184530836614	6.731814543883786	10.531553868540193	13.729257632611983	14.358920014075203	13.740181839209733	11.236240659257867	9.663280900762466	9.597787208556618	6.194414845125628	3.4243312315576517	0.43367933998573704	-1.9184154173968224	-1.2628619393237486	2.6713640452421075	6.550331590046618	9.425212314217625	9.427173588117107	10.142319173512512	11.230424590710008	10.625446814695273	10.048799844801998	9.840324815554034	9.323307687700115	9.850142697365648	11.498115260897428	11.364436126654148	9.099912996417409	9.691229979619074	9.993658835010912	9.172217169247297	8.529188725532542	8.649230736833836	9.261511289901826	6.1931825034509345	2.0279330673341533	1.9038003510183543	4.5597769861983934	8.172276840029731	9.89199794236773
0.12	-0.043575301861082494	-0.13440855996574896	-0.3630461551807116	-1.4527155864057306	-2.762097189213435	-6.303688981119876	-9.789296825107492	-10.805341595575229	-9.884592865560514	-7.302421679721846	-5.698665553316147	-5.769616578019686	-5.223122607026575	-6.616556625108771	-9.319751675612963	-9.02787492140854	-9.472483147929509	-8.723736943974878	-7.6005234388630925	-5.76466878970254	-4.534756747728224	-4.391259206733679	-3.199129021127547	-2.2557509846980395	-2.9036751200422657	-4.214070358627609	-4.051750503614755	-2.596946633729303	-2.554988598336209	-4.715992899718309	-5.839295857224229	-5.957620705994067	-5.663478322005332	-3.6850096610334475	-2.736631675269649	-2.1815087716639994	-1.2481649175572613	-0.9386468984939711	-2.3534650253654235	-4.442304376647719	-7.863860011396078	-10.535916940227146	-10.405706905970398	-10.576855769068445	-9.366903944918668	-7.184544452276697	-3.363739131965275	0.10161699770141297	3.3619782455022147
0.04	-17.332430308971425	-18.810490117708852	-16.331784119101222	-13.023935465925092	-11.457128059882521	-10.489231468897557	-14.088323806737165	-18.625386915845297	-21.293554747797337	-21.7266470376817	-22.231627515494345	-23.395824588556543	-24.178806419450204	-24.125864788986313	-23.45930022331791	-23.860609377597527	-25.607235820533035	-27.048732076518498	-28.481634769135475	-30.844356452354795	-33.31840924237174	-32.600608354456995	-33.08315023451533	-34.97171027414771	-36.56847187326492	-37.06593846919551	-37.40866409860403	-37.61640814123619	-38.147352387502536	-38.602214569768265	-38.908586118366074	-39.64359359743044	-39.76798934312451	-40.04517444977874	-40.557818440426026	-40.673556400659926	-41.67788649974867	-42.4918561920444	-43.24957641444628	-44.19585368279622	-41.98527687930638	-37.57895691040636	-35.361809530671266	-31.79699095013487	-26.87218211599361	-23.22359235755301	-19.39130087136754	-16.936558960679406	-15.396104489434158
0.01	21.29088812386815	21.34385194767804	22.18528670344049	21.975257263648054	22.54431669854734	22.413958633246303	22.500576556269813	21.607293134482553	21.37171117852683	21.307347180802118	20.35662427976842	19.5026856643317	15.870292662205777	9.55054109866915	7.045171362671617	3.724702722134694	1.6339609511207698	2.2003427789732726	4.187096802166231	8.599949690823998	12.809457225968139	15.876960534634712	17.993587090027653	19.620463914332355	20.845890897090406	21.25712722125011	21.290316955088322	20.80238619146109	21.04091289411206	21.28626549518632	21.288373741076022	19.17314689586265	17.11450127395093	17.503076677241005	18.519397056764284	18.05450794418544	17.701392028581246	15.803225753746553	15.505363424504843	16.69957919724242	18.23086565587716	18.433774346831775	17.599208668311853	17.107337423344312	17.4678153412787	17.085672748510028	14.974144266860868	12.112462595990415	10.475398111809405
0.24	20.545394565397558	20.751287450828357	20.378868154947696	19.686049280456942	19.855851520366542	15.439897129172067	5.678743504209308	3.3775718013059475	4.244523547956064	5.8423944333778906	5.44479279424165	6.58512202858175	9.597355877700465	11.080196241149451	11.388202275779605	8.352839912922477	8.320438327486343	7.611925452797649	6.544763538644972	5.068072533741542	3.6963147732203367	3.346322096911166	3.7883915499466383	4.8696390098094895	8.731865928027304	10.381891889891605	6.173663396940981	3.445293837922506	3.312049726801604	2.912636380981212	1.7863177116045748	0.39226043097119145	-0.13901773658417937	0.46125686341091665	-1.4297129795211063	-3.5265898806078795	-1.4847321969040976	1.9691908279761137	4.765408385794331	7.147309152430637	8.703043595636643	7.662577958423611	7.541306280591556	8.386392468557816	8.52947332820466	6.0905128817067435	3.712067549737597	1.5456147507739004	1.0790357317834491
0.16	9.910326034958814	9.827697459889436	10.053846945578513	10.212829154418174	10.221572344260622	10.562231779429084	10.928793808015314	12.582222619011546	14.048571503603057	15.3606105859879	16.36093912870048	16.51569694731326	17.345473388018306	17.12466756296982	16.387045772561052	16.3836604452856	16.135721887676695	14.025531637326466	11.413119180658285	11.100605342404151	10.9277041502976	9.051578556518393	1.8521806401307686	-2.7894546710364807	-3.251816892303111	-0.759822830961518	1.5942303207661794	2.817505921210767	3.867115382852049	4.88054890294422	6.285865943811416	6.3557244833857425	6.02185541840052	4.267720400494937	4.3735515313440345	6.005811989685682	6.674261268622814	6.107173006498954	5.624610392844843	5.824030716005595	4.261658476715695	1.5469362387225019	-0.10661612018309796	-2.078873055039729	-1.9900834493219293	-2.064135323149749	-3.6189795851028492	-4.782565127319856	-5.260731229534848
0.01	22.42858215577511	23.857914309124048	25.178158765545852	25.767994339274402	25.669995614937086	25.5718976840461	25.55251730569551	25.355816005287245	25.188333110655314	25.206800219391035	23.831599857434973	20.048419607016776	18.10597346297346	19.236081317109885	20.797109432529346	21.0476291361612	21.238023074892432	21.834040755556863	23.02923483875005	23.927203633587176	23.731246248059314	22.827824840239266	22.83098333235541	22.4533107469285	22.250353642468575	19.735539753492354	11.903673898993638	9.0333532717356	10.485649800272036	12.664498492730367	10.995646512391168	11.471977955103391	13.392766806947044	13.63150702093845	12.431923112728008	12.383111455820448	11.696611325126959	11.38376697028395	8.146801914080903	6.7170147604195805	6.287214500243273	5.383372145148549	2.7162133191557274	2.7238222463465007	2.9698329402134007	1.0947308497060533	-0.7220490497744407	-1.8565219212366415	-1.807461391836668
0.32	15.631421683367904	16.365595866957392	16.549173952350472	16.87592020602726	16.426004546655065	16.228885741437978	15.489593356938514	14.09098823293499	10.837920066068392	9.32447071046002	7.884051285227002	7.744081604077849	7.671468743460679	9.796685042825402	11.443406265287607	8.606070538219058	7.75456602168984	6.1108694748553205	4.757764998669728	1.280340084145493	-0.027105547544849173	1.3103146684794211	2.071042060274067	2.0489194042033603	2.250729594283655	2.953100573534144	6.785760498512971	8.86143810175038	8.600583530919579	9.118377421363675	8.973350273256287	7.474939490866888	4.655747917410395	5.200806799358688	3.7101213071184844	4.229683099953135	5.4762596352872634	4.104220076185726	2.907423371327127	3.8854833752813818	6.171133214710551	9.76295082188048	12.25915219570581	12.603257810815265	12.44672993517267	13.4603206301949	13.732881028415335	12.16522814793555	8.63896403103854
0.16	18.909689500450355	18.08592288087594	18.047115504296755	17.471264313528977	15.58293342025246	12.7876499772468	13.905008113083355	14.742272239532554	14.202517266498148	12.214982116234069	12.95074967321439	13.013600309870824	10.025063034211328	8.204133659432202	7.072163899764874	7.088222006626097	8.935180877510888	12.00905303310546	13.210072778993435	13.87632381893009	13.366210595618085	12.48188773884057	12.127909089654509	12.007240836197667	12.668199543059586	13.32114052457591	13.670600511279474	14.332495738551003	12.321076792216616	10.233533109593168	11.198531669760072	10.606134164489504	9.99702864636599	9.205345678643553	9.187712247682398	8.718484919072466	9.152071024240882	8.835869591658067	8.122761929096924	7.0189418851472425	6.348551547495532	5.113809828229279	2.7563880382370485	2.249221671671151	5.035554083162168	9.485795609755385	11.778120465847223	13.041943984192827	13.850984300341068
0.08	1.9731561475320518	1.4070966996117562	5.8470687151917105	11.460253040719564	15.358726049354928	15.661837010314429	15.61898947123629	15.770453684192049	12.658842000177046	7.542613221666315	7.186968082012072	5.454057616692452	3.710512502569344	2.7403782085758337	-1.7282474605983538	-3.5150410870053577	-3.7758573469742416	-3.4895701509616615	-0.606814374943113	1.4519881242048953	0.4090990678828348	-0.07484784951895307	-1.603992091076556	-2.7368802258497027	-2.498096337156184	-2.7887565475531844	-5.374983955085547	-7.816216757335084	-8.038676314187242	-8.526526001733046	-11.660988399815665	-13.301497138318823	-15.199197717436661	-17.031549757049383	-17.217699002612427	-16.580510621479355	-16.917284189621853	-17.132816763186696	-18.381198996274072	-16.316939337508593	-13.355860305515428	-10.232156416728671	-6.82450485506174	-5.846217730955139	-8.027578829755043	-9.337388708970607	-9.487147228479593	-12.86164432783552	-13.317285013281392
0.08	-30.949583605262404	-31.544710802326854	-31.9767573066216	-33.40888825520729	-34.44332441981106	-33.94140350075545	-32.26346722179064	-29.77824846312234	-27.966129110724964	-24.252414196413724	-20.75698315421584	-20.899556844756873	-20.79499538621566	-20.109572790058387	-19.53386204764748	-19.560611610966788	-18.74402611518336	-17.12142675833727	-16.56959885419252	-16.661098721618743	-16.475401437565246	-17.783242425125863	-17.213213413145027	-15.840283288718787	-13.212490745077183	-10.074597981355971	-8.212106623271893	-5.419442366052891	-3.8490224805007074	-3.26002198564872	-3.4615821533648585	-3.121767102660584	-2.9125091976647184	-3.514284837725725	-2.8117465712763305	-2.637057086475835	-2.322667758553294	-1.7255302670850057	-2.06729684605736	-3.0745524603117502	-3.9946645155812064	-3.47660562581855	-3.110517370363553	-3.6036960953995987	-4.736876743485212	-3.8885019479436806	-2.6360251343001124	-0.5623606486560107	1.359326924164023
0.04	-13.984484308406238	-14.100730508423439	-16.601552680958335	-17.399448118189667	-17.16096581441363	-16.599303957909157	-15.81282341266646	-15.080046785115783	-15.08441298773154	-15.337502257752348	-14.991803053000908	-14.942756932779346	-14.733712213747225	-14.003379347728966	-14.550592553476505	-15.50150777962159	-16.056717922274245	-17.562874322647787	-19.11775669996804	-17.26513265909044	-13.221969226651737	-9.533992562447665	-7.400986374948815	-6.196644663320271	-6.730482252009324	-7.656451829948239	-8.022287073133327	-10.915992612009617	-16.88150075062495	-18.146320341112073	-20.36675258259222	-23.6323938919749	-25.33455254189675	-26.37818881463803	-28.582457359347806	-28.75628205134364	-27.380638816106256	-25.480781070554315	-23.13752763146558	-21.47471977946335	-20.460659144157482	-22.70522507088844	-23.94413669070719	-24.07301999421766	-25.985511355790273	-26.723687274818168	-26.78810675533898	-27.20014875433946	-28.352592501409667
0.04	-5.7172557245057405	-6.8520109805440015	-6.051475262731017	-4.233048981181469	-3.127351161168754	-1.463851187220044	-1.2949142282683397	-1.2736722268565472	-0.9926738244346467	0.6957966719522517	4.198183045164015	8.219935325348459	9.872357639445838	10.206119622570498	11.81862449283274	10.002813587336448	10.532552259416633	11.971017674616135	12.131913454331183	11.29939584727083	10.653362531517828	10.576227250866324	9.816672479367085	9.259927685568982	8.808546650691852	10.694962887612448	14.87957311873916	15.823025606625464	16.610662995582274	17.507632275518716	16.84594839515654	15.457602822283121	10.767654165143156	7.686269209329069	6.396226396998301	5.326479519391583	3.5833759943443795	0.971554364495347	1.0228230860887777	3.2720353955240142	7.016339034345151	10.51784166677949	12.062656960715259	12.749214175211364	12.960591097953724	10.1378876931784	10.341882410724878	13.055991756626113	14.575907737869954
0.02	-23.7185597811712	-24.41196375227893	-25.28850432330271	-23.051530841425382	-17.450309928055418	-13.661090594601177	-10.65351145197144	-10.567096976402638	-12.054283441507351	-12.787406636621668	-17.01707993222358	-20.73646417787056	-22.23735278545894	-26.12260577449306	-26.809725172758995	-23.9257937240156	-22.020005833259994	-20.741177676893884	-21.380754765379642	-22.317117967204126	-19.24640129283374	-15.299530921115434	-11.271531890867536	-10.002432278005031	-8.675651458827673	-8.184057993235768	-10.543211765411414	-11.982598445756778	-15.009947497881242	-14.779808584971164	-14.474690979715149	-14.747755360570423	-11.526862443561072	-10.386137757285539	-12.67488172145292	-15.65593792966385	-17.57839680491759	-19.019436873262933	-20.4944125258152	-21.54419348329852	-21.32047786066118	-19.50986509408039	-16.697507812791244	-15.400338524646756	-16.863345221466446	-16.89052592457304	-13.76565243574693	-12.805037220623078	-16.396129664590887
0.08	30.789134316471277	31.520714994876002	31.451709191223898	26.382449485852177	24.2112148014226	26.05095329653011	26.843227594388864	27.22271989073758	26.469334839910474	26.028533146842904	27.53194944746602	28.3891730382974	28.546848786808056	29.51826595549001	28.378136632046846	27.57690034087564	29.343839230995258	30.096291196202742	31.800110859447486	33.21127613920012	35.31662406195453	36.323742386438596	36.09204959749894	34.890804392280856	33.88880365559116	30.747716074877474	28.392789263789012	29.035431740528153	29.980472914089987	27.21581826039109	22.825392553990014	22.304439454836825	22.926165030032195	19.380645485668033	17.655438661235237	19.672383446010414	18.819636911912966	16.83054389832059	15.906391603103607	16.556247665463914	15.690022728174299	13.768042154942634	11.389989037285034	11.58148714043287	13.222222882233645	14.96493252761649	15.943348990923738	18.899156696374547	22.913181536192603
0.16	-6.412838580598574	-6.559464160819367	-8.55210949917037	-10.11612942624803	-10.07532051980435	-11.59321039747681	-12.923327619486294	-13.525342368818663	-11.741942759578812	-7.181982043258323	-1.0796617419614876	2.7207057133161143	5.665986568552704	7.843868868024522	9.330265407943536	8.928354286271976	8.989671305583123	6.488938368567311	5.990823887386021	7.847675308444785	8.836252592711737	10.139538810678822	10.800961087405689	11.633812063156192	11.33561100080103	11.540834481806264	12.878840624176753	13.438931863761859	13.959849787044938	14.300568223581045	16.06629802213144	17.584817237674407	19.199548733235993	19.882227431923447	20.15562807258896	19.580524358005015	18.920325008751654	19.178825621193518	16.234950230037903	11.119096213398215	8.201514399931803	5.1241082859705855	5.0676107261059755	5.167280450482686	5.210136037415616	7.242210398731423	8.990498106974933	9.98939521719658	12.073737118812126
0.64	50.23682646806286	50.07843135845866	48.86411685348409	47.738479676182536	48.18347240594177	49.42703913555127	50.677738552017885	50.925603966025975	50.81049278140442	50.17341726871658	48.90825994404835	48.56330898879418	47.59494302520329	46.67448065834134	45.53416316597328	43.56442830983694	41.989275144893796	39.11571962620488	36.00663784955101	34.55143502144119	34.29698858659903	34.8539966395506	33.70685401763406	32.009853261842025	33.64221234149828	37.04830672146606	39.47983101852397	38.63883961568989	35.79341331881436	36.11948081607041	36.25444252507209	36.23245330749354	36.73177161368464	35.94638188832373	35.07346018030506	33.72599383340027	32.26551727126288	31.183906915971026	29.473697587103285	27.95860680941399	26.67085137975319	25.28038041004589	25.087808703421413	24.934203286414327	24.467406047385143	22.489469999884623	19.43730861607499	18.358977311341658	17.748682569119982
0.04	-0.3669183389862454	0.8459114951366971	2.1595298227954345	2.9227813417779274	3.3323236040173327	3.7411712496353786	4.678903274459564	4.561160439534049	4.361106006794849	2.704238751883679	-2.186123073132187	1.136948458626307	2.3165462509557457	5.513684083634978	7.907060274974377	9.59997888049704	9.621534465042053	8.766203172038978	8.671161595551219	8.569033250459192	8.632996186019518	7.465828662070642	5.86223675047858	5.038443448262996	3.56234686573179	2.7458209621309067	2.632950250686406	1.980235268732919	-1.8055074623701444	-8.359459214441635	-10.440144824604332	-7.940185287708168	-4.936368234054008	-0.8436368024067633	2.371091807884696	4.1458820243273	5.02543756496361	6.182586470804665	7.340920777303005	8.40616821204086	9.57825741327752	11.969822227260444	13.848163438018766	15.565164950926764	15.816688422518503	16.198062100162453	15.778188293208977	11.070320990195434	7.12651424865026
0.32	-19.08529840114256	-18.739179106660785	-18.138858848179254	-16.33378415256542	-13.755047051729036	-11.324438585810341	-10.2721042469813	-13.447954239211	-17.31528928668019	-18.940480193962415	-20.812235979926818	-22.424798848507642	-22.572761178323354	-23.61480571952336	-24.417112594695638	-27.581691506081327	-30.665813667296035	-30.49134041098202	-29.641211926558725	-29.644341439244386	-30.950904681943264	-31.78400220225771	-29.746468702787908	-28.339338100582744	-26.45580404740423	-23.393185643638162	-21.551585561183444	-20.557354390096194	-20.248315745285225	-19.418958095759734	-17.946283436880286	-15.536896822219745	-14.392924873120037	-13.340998570166235	-16.01181265903702	-17.19021876208955	-16.12086524357079	-16.441412277454603	-18.680320189461554	-17.55860640055075	-16.871065935481532	-20.782834668781206	-22.53813469913746	-23.042075121331628	-22.69378449536468	-22.80448054279124	-24.4135792828	-25.069578761026854	-25.68297815528834
0.08	10.571546532312915	11.364496402422581	12.190246643925342	13.43673451602536	15.05898145479835	17.28327933736228	18.31477763621499	18.15013050892218	16.85033228663675	14.412804637302337	15.946520751426583	17.917733751229513	18.458038573184105	19.457742359716484	18.96761243372901	17.64747393023	15.424531282203127	15.005847333981457	12.490311566329332	5.399895022802298	-0.4175961018114904	-1.6869570133104332	-0.9272214999038866	-2.8014989103157646	-5.347096762570551	-7.331173273551258	-9.125858615607882	-10.380593639015878	-10.968306232803577	-11.607587054116912	-13.039530146264816	-15.296715378266555	-14.968457769999787	-14.891489459916706	-15.013374132543028	-15.738269011823391	-15.734082643220525	-16.149306219659856	-16.8383180014839	-17.297905167570875	-17.488407800393468	-18.583155864500092	-19.599061021359702	-20.635303686760714	-21.349662375681078	-22.216410675129076	-22.89488291030957	-24.01684698263978	-24.61640319178885
0.08	0.1659948399201454	2.104761775581977	3.9080627754843817	5.157534394065877	7.648495861558928	10.683494898476688	13.875776831438522	16.282139400033692	17.773511907592216	17.352926969148676	17.729879016908747	20.03952548203724	22.326238674499344	25.098750151717887	28.551269590945985	29.534940098946343	29.745742459846205	29.61421625233634	29.415866147853016	29.41672323794004	29.956369138521886	29.581745811430984	28.786050808914275	26.25144710029091	24.76045788963618	23.8742509090443	17.958008643308126	13.881953964925124	13.518718342698499	15.333491073027325	16.02963041698682	13.299898329976088	11.03832227715305	12.038667873479113	14.011942697229763	14.956244547030607	14.493057983707928	13.848046941649997	14.718579120721735	15.064302372532765	12.713722298150564	9.598473537617501	8.367942951924391	6.331416328743238	5.518946949829029	3.404020352975678	1.5738034759338433	0.5296441047901155	-0.7501440775966444
0.16	-20.49625541881221	-19.88585259882295	-19.177724056112467	-17.925984885525025	-16.869408269885874	-16.386948308849	-15.615859659998812	-14.630107874259295	-15.139533092338453	-14.7814967760063	-12.6411527979498	-11.196624116502079	-9.659078604606677	-8.669327317714405	-8.581048152397656	-8.482426913564325	-8.029733953420376	-7.741607429799757	-7.0497905674873635	-5.669220734623821	-4.905691738901382	-5.07263088228531	-3.3766749493178736	-1.9615317797479292	-1.0772641952899562	-0.7586200728427315	-0.7102596512641526	-0.7426110514897886	-0.9964207372286751	-1.4205658551169336	-3.6563381345243897	-3.159548912229056	-2.4614619095190733	-5.585958792272166	-17.507281673188025	-24.12837919634144	-24.470702636629696	-22.027726081313936	-20.561914497191623	-23.181091859298654	-28.43097621183864	-29.985531029660322	-27.7098624398578	-25.262865233918376	-24.19410418076778	-23.670120813494556	-21.963266053501236	-21.318866124274763	-19.997306556234314
0.12	24.218188879322547	24.20193262189101	23.98032126365902	23.85359669451624	23.040518973181342	23.772132950328597	25.391882910348954	26.29695275222005	28.337076402967504	31.42826141506815	33.36949312646569	33.62601532215647	33.36908806150018	32.17240777135339	31.054194645483264	30.42669103161795	25.385743056028524	23.081884594850656	22.094502244719763	22.16836786858157	21.312329745198774	21.649387928805176	22.577406577235053	24.345494997986293	25.962882339279503	26.504116282715877	25.7796564218116	25.74735626030367	26.101092653306466	25.241406389405704	24.938111622817765	22.924749554077195	20.197910130062986	18.78520589014905	19.132528951236807	18.581714297613466	16.96277694649902	15.522251921760997	15.39945474247569	13.49985583786524	13.447950647763584	13.201946326595191	12.911016673777844	11.680180357162058	11.307163969458408	11.22571809499457	10.088138683974165	9.264745600868036	8.737068410928238
0.48	24.79408416213078	25.86548070558306	25.981296384276682	26.675756511823487	27.306289358016762	28.65305929337415	30.068086806428944	31.032223506181943	32.76009592105992	33.886048915067654	34.56617458942117	34.42518277442381	34.00353026497492	33.88706091705138	34.272769879315085	34.8272444373821	34.562369278282965	34.0444892477343	32.465480381133	30.398837636829434	29.09609954420153	25.762420492308742	24.96236393335895	24.932918856763273	24.215649555657045	25.499622305159896	26.14196287941325	26.857730310353624	26.79424824386144	24.90410290939952	23.194078427439287	21.042381613560288	18.146534994816655	15.88773267417924	15.906025109353614	18.014191462764806	20.135921756956982	22.11028190355902	20.417104001881064	17.664526933462362	17.6101276128205	17.841503184292144	16.9646609869229	15.474971033889553	15.955058123885017	17.01343223661936	15.814209953575492	15.633967162330485	15.018150988965154
0.64	-16.94063697734442	-14.079703699374832	-10.05072718295736	-8.418359963472284	-6.076057581511904	-4.91412849104546	-4.4973466152972605	-5.384884340222953	-6.339890143764038	-6.674252326069947	-7.40511297848019	-9.636069822698197	-9.658354160523317	-10.311336991819523	-11.684455207390492	-12.665844730876522	-18.032844528719423	-20.440993421860767	-23.200154912413048	-23.34431879231446	-22.854780802928516	-22.41048663728096	-20.518328901495558	-16.921755051162954	-12.40388178667667	-8.72597340204976	-6.740367448384106	-5.52927698845356	-5.469989100944119	-6.222673693393958	-8.29652176357584	-13.69735250856423	-17.190996449954042	-14.841064720696089	-11.82459387371106	-11.027188095967162	-11.257788983717447	-9.747409271478965	-8.701686952826336	-7.470196972880927	-7.86110601158083	-9.642564149787809	-10.436035599650893	-10.44802749383814	-11.356400902386518	-14.36602344128	-17.155263128492756	-21.6130822864367	-22.890383394352952
0.08	5.968955771365621	4.670595448471083	3.6522958393215745	5.286513423485694	8.57089243807824	10.237886703570773	9.910171747623771	8.116499667688139	8.70500233435444	8.337308565709328	8.553133727276965	7.8216229617137785	5.674767449543118	4.3582315458779775	1.2184427903271384	-5.229337415689329	-7.205661784309477	-4.497323990375648	0.24176333642200376	4.195286458707834	7.435402010202431	8.644084691420922	9.445370264025478	11.290552790178985	12.049535480825945	12.709078769932596	13.364179835876605	13.315799533006306	13.685264713297236	13.20033639058969	13.347622050568042	12.828134585464092	13.049838105283037	13.629821213410644	14.54546777869944	14.765111147248682	14.214245949815727	14.18175927155476	14.004230795714868	13.504317000524047	13.748796897050063	14.34537358867616	14.829499840025967	15.244357509444832	16.087473498569615	15.216165651317603	11.996388968540366	10.751196284346982	10.283336889923412
0.02	23.839971852960012	24.3264229021079	24.09114592530849	23.936092085779286	24.384241197656742	25.885722192006632	28.81418435106024	30.539495953678347	30.980138419745877	31.16767866987754	32.823057183799726	34.6011338635064	36.036778657072325	36.218232387986625	36.30314205189108	34.59287423385309	32.59644146282444	31.865875293243583	28.34624649884305	25.12969430233951	23.530785558876097	19.481963482639465	18.61823364418263	21.728845898027465	23.897339745665526	23.62497933487716	22.5039183552609	21.774626914579947	21.727917900949883	20.36466959698523	20.78651896662563	22.75221993325281	24.550618494217936	25.625264907533058	25.476044169522574	23.159266649771546	19.917855222973678	19.086245598530205	19.37492310461699	16.94871263744448	14.333410413502214	14.088954894253504	12.406993239517412	11.537688388678681	7.618467257616281	6.432019672708037	6.68923479000329	6.33850446477593	7.458990734571508
0.16	-4.941803368936711	-5.617234712078151	-6.385371956480526	-6.553859400571607	-7.195047899091307	-7.954421977911583	-9.070725007349186	-9.46076073169926	-10.089065548734407	-10.839344503783362	-11.150841563166278	-11.776508862782823	-11.649878600819545	-11.760102338854093	-11.612226328667543	-11.556928960335377	-11.939263511802626	-12.07298091041411	-12.598778716895833	-13.305603360855294	-13.69083279353767	-13.769094431983046	-13.791853130444167	-13.932276189724156	-14.490379368891507	-14.596667785153087	-14.752369267730625	-14.84322030152374	-14.740643225239815	-14.73022367219366	-14.768140772741557	-14.786996064577053	-15.220594982436442	-15.42663865557536	-15.495611450322283	-15.714697683457253	-15.793727237325971	-15.696073431315352	-15.851719216858339	-15.864345517233243	-16.449951995954684	-15.91178918387818	-15.345532253000137	-15.44227448630868	-15.607949702304815	-15.668941784443955	-16.303127759375496	-16.100769356132044	-16.170363128712857
0.24	14.25135136966859	14.462372213544661	16.605482617367663	20.148798221727553	21.580198364093967	21.89176170196425	22.06016933544175	23.085705534263447	23.04338327121831	23.69096010207746	26.647859630031554	26.27053787896829	28.32154660444531	30.288192043222317	31.37790424450376	32.47235848399517	33.34037031092564	32.09545952008664	31.71593878511849	33.128122053760144	29.948546034216612	28.152790156945123	27.107012014373176	26.5475112230964	25.8184583460801	24.54175459124813	23.689622774432273	22.52859188206903	19.722015639578153	15.32271443252045	15.808701908868677	18.313955870684744	20.201101780862338	20.51813200103296	18.227137106481017	17.570716207155805	20.898312709494327	24.9498455817291	26.116807407477715	25.436708431104925	24.839546875855838	25.419229376965212	24.757192306858265	23.19663593334402	18.333606715138735	15.97924422165864	13.634192654229004	9.526614783789348	6.64264741319375
0.02	9.187188618343086	9.576814624660955	12.18626813100036	14.549558432141367	15.483919032615816	16.002402741984668	15.953229916709546	15.451258604621827	15.134037517444526	15.059957294171028	14.40122518585872	13.881699355897041	12.285811091836223	11.553911616185445	9.777493173474099	7.415455966136179	6.619912479797279	4.970911971089052	4.233366794934902	2.9508163226739015	3.211457759450262	2.196873247489961	-2.155928776057877	-4.315563397931001	-4.808642325206456	-5.128599567464441	-5.136818976298599	-6.715393711275453	-7.149780224279681	-8.492335243924153	-9.079609946544188	-7.593413225626435	-5.073914881181054	-2.8609756115735365	-0.7722231881293169	1.3665154566996236	1.5294622247700431	2.0931529909740547	2.489825473370331	1.8750720954446933	1.3807850668432238	2.441353600262566	3.23348522395014	3.330424313529079	3.692474584276617	3.730124704717227	4.306477729176919	3.993429631318591	3.5084573196841973
0.08	-49.23867135628686	-49.39755735632474	-49.34830362386985	-49.16408235556026	-48.899539687368346	-49.77601185980116	-50.14190592311509	-50.44096405568041	-50.61262326666315	-50.72346012352196	-51.148724706501284	-51.43008615784639	-51.607111584457655	-51.656030511644786	-51.04556329003084	-51.41449663336984	-51.99720276963977	-52.038760417841544	-52.1255874906914	-52.186335830909556	-52.22897262910078	-52.67084090281544	-52.56709191130204	-52.704041006768236	-52.790982240740746	-52.53090907070806	-52.45619695631022	-49.890166541497045	-46.753077344176816	-43.84237869813919	-40.231409205512534	-37.37536158278623	-34.45059883415512	-32.180510780067785	-29.93780902365784	-27.34570402102809	-25.321669660110338	-24.081922130485445	-23.52609831236763	-23.084472500855412	-22.239058316816525	-21.656402414557277	-20.127978938805832	-19.28567928552353	-18.700807643891892	-18.401350675443382	-17.43436244552511	-16.334345225400405	-14.159686567670747
0.08	-20.759162749578515	-21.301402445690215	-20.45226641214454	-19.769398212485747	-18.933243812550423	-18.066439896295343	-19.818038514461684	-20.323826961852987	-19.894150363550004	-18.86361798757487	-18.201707978104558	-17.252514176316055	-17.99938843859912	-18.101749473241014	-17.47044964124698	-15.054199863890723	-14.571501944071045	-16.127831157951903	-15.795222922443557	-16.23326237435557	-17.721786873012775	-17.860150684812893	-18.750109637600936	-16.478812696096526	-13.794311733804506	-10.990410465828973	-8.712992611158114	-7.9041834806437095	-6.76543175698302	-7.009700951925353	-7.405031573303177	-7.262599881652292	-6.929292511896762	-7.120508782707617	-7.494438237954441	-8.856967249452651	-14.508194796860835	-17.665067382533863	-19.597523021833624	-20.83275765308707	-23.336234914326532	-23.887778759839705	-22.13796473831809	-19.600800443942404	-17.997319420097575	-18.811453024134998	-18.369969280569357	-16.56809170919496	-14.414615237164057
0.16	-5.811298002912565	-5.358210487541463	-6.117129765572166	-5.988040718976386	-5.160523137180633	-4.704802076865761	-3.6527612507561003	-2.3007005444810886	-1.088511200062186	1.677716368080688	3.0750167315857055	4.250622370911287	3.9998135500641183	4.0241412169770925	4.827972473426293	3.404412355920776	3.318319794273748	4.8526296308904975	5.856204456194192	5.800213952463849	5.829658957141945	5.867617546349095	6.124600937075115	4.014716692983242	2.5755168459021434	3.3177093952517396	3.0327296162182478	-1.0042140905099188	-2.4456782798998944	-1.0452789078464733	1.4156287525674074	4.218413068826393	6.711047521132983	9.330406634162316	10.95771229563313	11.372844036349875	10.875827380032376	10.136892852916858	10.030820543989009	8.2629470321952	5.943758081191831	6.8289106567408595	8.998950549414886	10.935444777958537	10.760926201735884	10.213660655594566	10.664215620292637	9.424886194658129	6.05270527914881
0.08	-27.780991308008602	-24.364510271263626	-20.56058701883579	-18.05116985585817	-16.4155302225561	-13.395400652437736	-9.78438525338401	-5.5244017193943264	-2.3890480134432437	0.17482061666071047	0.9860384023421602	0.6716188312011582	-1.7423365315218362	-1.3930902947847912	-0.21860590793922086	0.9500978620386036	2.048991932553207	2.477232410668506	3.505351684968687	5.450238326946831	7.417453876129969	8.691768286866761	10.781289692688873	11.24962355630322	12.685570010166828	13.82919323235123	14.850886028426075	15.26312753108175	15.535488722957709	15.2120375298704	14.495246241810065	13.64091867959651	14.101842097700569	12.524510976470893	12.45751419377605	11.69360247524979	8.951845192900791	6.79782566992489	5.778718426980362	4.91813653902517	5.964661064906494	6.198150307251012	7.71367970700345	8.228358057647227	10.19125139580234	10.058739100416787	9.067529933105817	7.407065333366717	4.676742544365055
0.04	14.009675640002857	13.59922824937092	14.102592519946274	15.216360369025448	18.49950029836933	22.235812562080614	25.68706650988013	26.286123953299853	26.861008433554954	25.249924588721317	21.9115528305588	22.2279186615685	21.67291871967468	20.40405133711145	19.92958714373906	20.709829470036684	19.22886901055347	17.981960188467117	18.00281615762852	18.821621396017495	17.383164390486495	16.14475448590112	15.42359026395457	15.98722628984051	16.972515697588175	18.52112701029853	19.684181058122473	20.00415817638574	18.187931031054635	18.420476850422883	18.346687369440193	17.466948650723	16.376070115488286	13.105933179020493	13.591855677418533	16.937772110634587	20.485600019006018	24.4442268271014	27.40949305218717	28.37508679751547	25.98736265194226	25.266029029642358	27.44493086954247	29.185928459637733	29.753948594301338	30.288788536205853	31.90655142230001	33.09291679428564	32.36057135160101
0.06	22.08124875404316	26.928674246684018	30.450272390010433	32.828881623716775	34.06545514616362	34.6538375291756	33.151653642504144	31.734307492560035	32.637232433719355	33.28044328473616	34.04318136847467	35.95252279752433	36.979305589085406	38.22188658810958	37.57946038146367	36.83535066924882	35.46348029725555	34.23571386862077	33.83610577666902	33.05579582027166	31.42252648085028	31.4642237446784	32.33528649314154	34.35759573126008	36.4014683942386	38.264074008344316	39.213425457334715	38.98520279538074	39.018394635532836	38.989583372150555	38.6454361821204	38.87954618283013	39.84442959723102	40.99993089941163	41.42198504686642	39.9046316207864	38.777195409340614	38.66451595675256	36.902936438384124	33.714431806548866	31.323989383395045	29.75670125003837	30.632460295443906	28.005544948659377	24.914305431093076	20.671937299453568	16.67018864654203	14.368165990312598	14.166946999894598
0.16	16.958617851257287	17.33653082888388	17.421806017443245	18.156238316027867	19.50399528140278	20.78415649102017	21.433640257140894	20.32686697631759	19.62532691900664	19.8171621942723	19.023899573486233	16.84377244703269	15.178494325866922	13.667729695858284	12.54126511213056	11.03683351872143	7.492229606482496	2.9984585400515797	1.0667836964960529	1.5197942127560964	6.021710646878994	10.707961516422088	13.93650816632757	15.926222806148743	17.494030514054458	17.984142820073558	17.873217359016337	17.924141871458048	18.031435139571755	17.079086959846208	16.406104956239915	16.13795942277848	15.6543851407054	15.80466153112637	16.568153090761598	18.503539562027825	20.588244562346574	20.93826328687173	20.4866348450648	20.433176512931283	21.09010083027988	20.49520563252547	19.372248916216364	17.595060812633733	17.75433180206032	16.904310267940545	15.463852220681758	14.100019460815957	12.346999425203677
0.08	6.131871833312623	7.023587428425664	7.347894935505657	7.343248873329408	7.53096904283084	7.4274017325200745	7.6505547162563445	8.233285093058605	8.941776648881167	9.517937393648303	9.18810304644105	8.696922535608941	8.777923235339465	7.875988296501781	6.119612761662502	4.141820078193312	3.1406507503734034	1.842111163499439	0.2957523534435822	-3.3129211435006027	-7.144573694122435	-7.542459687970059	-8.162290736969709	-9.199614136955923	-8.8746538980866	-10.13022650589933	-8.668038907294402	-5.474048386017138	-1.0975012493609952	-0.9141222105718754	-1.0861007138892944	-1.017529594852192	-1.8548447342114542	-1.0930885724427242	0.03451111101576032	-0.4770265096943973	-6.286896622014368	-8.507025177343316	-7.327943390125576	-7.780649452415112	-9.608215271820171	-11.629108199477109	-12.493563911122607	-13.518391007188882	-14.283988826366624	-14.79104109728489	-14.81381322911939	-15.312453082775804	-14.682316717796333
0.04	19.51292005418246	19.76957383989466	19.453674480414094	18.75918784959805	14.499265161497831	12.507005319219587	12.381187382003844	11.097745353343171	7.450028429374612	5.597792231128437	5.195878016664423	5.358066689013356	4.979660425683825	3.7368246074880602	3.971950209642962	5.546144502955954	8.069835168996761	11.040925296781666	13.08591454781066	12.922825851391792	12.194580830368977	9.003428816118756	5.769201435889684	5.300937672916987	5.925891698805216	6.822802332514527	6.50843323866917	5.483697824345342	5.1034165605546065	3.742989398991554	2.762470113596251	1.751368063867865	2.205364899165019	3.4037082990362606	2.323503365140823	2.5300121429513283	3.0230807593883995	2.0516273439681925	-1.0917888557326378	-4.131320741110116	-4.509586316485489	-4.697859777137964	-5.100829358420974	-4.1533006143042	-1.0852885811756963	1.8967280108144564	3.4878622122681477	4.1029025126194725	3.6791156073432703
0.48	-50.93004713345445	-51.04847112145729	-50.91951003641795	-50.93338858997913	-50.54196723505413	-50.564895259423636	-50.596740387535974	-50.60908993501383	-50.58331383809323	-50.567413898286205	-50.740204110316455	-50.89071513678464	-51.19975741386668	-51.46849970201127	-51.91332581138772	-51.404179833126676	-49.3201787590945	-47.75231147353813	-45.390315201691045	-43.30388383631016	-41.51691138393793	-38.58589210676244	-34.66040702440544	-31.486769928396733	-28.75584791565197	-26.590483666336482	-24.964772186089384	-25.295823041642663	-23.788909206299323	-21.508042918179797	-20.084530118294943	-18.107791266676344	-16.4702388460895	-15.448147451611149	-13.903006987188746	-13.391017564652785	-11.917187242693892	-10.327097234922576	-9.556237771422978	-8.857221314898318	-8.025140718135823	-6.6772871563756695	-5.771004032558892	-5.0288828314482	-4.535702800975216	-4.155035551663303	-3.27249177975834	-2.8908091529927447	-2.385560666225601
0.48	9.449359341275809	11.479212849902595	13.613249165030197	13.135923920553125	13.286634487187072	13.976480601420718	13.87858474436102	13.261859872214927	12.268139382885067	12.359887265180447	13.514197247672541	13.805287302990934	13.697584105529927	14.840456994877115	16.832652259267036	18.85371747355022	20.782173742083884	22.19755018783779	23.051989222099024	22.78079931517358	20.849993618773752	19.13645823168406	16.82343679917608	15.312731749864028	15.065978867026914	14.727332936287027	13.029549405470505	13.057011379903827	15.488159471941287	17.792277227634344	19.294188878643226	20.95248814046755	21.428789311153608	21.999345746356326	21.274619553725614	20.27484152269443	19.90549792342817	19.767963035478033	17.60653130738858	15.857982778572321	17.408868038142444	17.07505071808947	18.520288644109584	19.652380540682387	20.59532306524389	21.438980729560996	22.640216644821834	23.036367658295276	22.84558465401112
0.32	11.483284050769452	9.825408468569375	9.497544422043664	9.186243012988516	9.325781323301658	8.535076505450196	9.562056945963885	12.880846545125745	16.583110750833843	20.151617462022575	22.133900122012722	23.52399074965326	25.408243885438583	23.458692013677886	23.135423543435035	26.01826290658202	26.912059377912815	26.938157592092818	27.727525110528322	27.5998263774861	28.115611410910663	27.883828097332238	27.87174720410093	28.373814833708007	29.50386125148933	29.881720545310035	29.05464531430714	28.596222018586044	28.31605034795186	28.66999446257164	27.059003286948265	22.279754319343883	21.282269710846233	21.960406922059203	20.595550675871063	18.988378502115058	17.53220553510904	15.906173568275985	14.534713788309706	14.242986933590078	14.413704393038042	14.420560873739912	12.636751327109177	11.853029025598676	11.523802866389492	11.166516866777204	10.726703363208347	10.45338681755035	10.127656959918138
0.12	-3.327043286877185	-3.318811574795731	-2.7304481969992196	-3.7429371216374108	-3.630306146886568	-1.8315760011274023	1.095835620830826	2.3922883012266993	2.973282905118211	3.310227375854538	0.8535069423095365	-2.429889415503638	-4.370634615672955	-5.529813883005431	-7.6988461876775744	-6.819957393208384	-5.457395723597301	-4.679626642476691	-3.9196575510198812	-2.477653485780806	-1.8247285938780067	-1.8013622914119054	-1.5949168947983736	-1.04659698725996	-1.0311894791902176	-1.8372256287885165	-0.8325426271628089	-0.82653093148528	0.24448667037751193	1.598255836093827	2.4762094151531215	3.0243864226284813	4.018024378955744	5.1121292733389225	4.986225704015638	4.561241475731109	5.0254117807619	4.968631251035987	4.586612681873547	4.071161991114479	2.185921438299573	1.548608314778889	2.9811293404067243	3.636687149389658	4.6496727578012695	5.174087188844879	5.479276448363805	4.7866629710393624	4.596884607176847
0.02	-24.114434799015598	-22.171293386753554	-18.96902740955298	-16.522690444225958	-14.787279820981183	-14.14459186971115	-16.25369105175011	-18.794958087275525	-19.258937591658125	-20.232463843740767	-20.61503383398832	-21.067482181493446	-22.437070739442476	-22.73575350651477	-23.654891583433447	-26.738931385688467	-28.116240349357582	-26.405626710175056	-25.39021539537888	-23.208569222493324	-20.667126267442136	-19.573533851267925	-18.78580497827062	-17.39932419511034	-16.23540555266129	-17.78491782434935	-18.512495614030342	-18.077896307836703	-20.48040741276572	-25.78553798731376	-27.121191786842324	-25.21641240314522	-26.629614212871047	-31.0473526469247	-35.17973162698143	-36.22136235741101	-35.04941044743967	-32.81441675055841	-29.209524439711466	-25.9505723534053	-23.358631178443154	-21.958178019692575	-22.312816961740268	-21.520900799818456	-20.276100505073494	-17.529630463699974	-14.86563936050544	-13.454925212027547	-13.36513289457406
0.24	7.994575959616178	8.962875856729063	8.811712013006293	8.428524958915766	8.565342472418529	5.78992595800991	1.9597949554427032	-1.9855334586697566	-7.448451116515962	-7.993537253048622	-5.102295913022147	-2.4586325579628934	-1.411876957797631	-2.847281439253969	-2.951905775175682	-1.8953138025770144	-1.1021173866724538	-2.026596188825195	-1.4660370819093416	-0.03996554900812299	0.6464750596482887	1.2428711005592703	-0.8971290077045708	-1.5417297224889595	0.5260743464266326	1.9278569140124802	1.9459993775322673	3.259445227345303	5.92973878621968	8.611653697585119	11.222670716693877	12.964948076938207	13.544085596280347	14.037151661481708	14.581973859246482	14.640626038267023	14.124835885310311	14.113800102758027	14.66598860501815	15.97067288137604	16.09159961061605	15.029528433095415	14.521592034190881	15.116366551238976	15.886275998358592	15.792972191003877	15.282354691858721	10.52564662147406	1.6948759085031
0.04	4.22782458478428	4.906474037379716	2.158032742632166	-0.2457818265866436	-2.2344929758284664	-2.4071649350680673	-2.200200363197226	-1.7635555618881682	-2.1666274723602044	-2.2797011005979186	-2.9102564106314404	-4.880825096490341	-6.619130362554003	-8.152253053050423	-8.683542604615113	-9.624890114021674	-10.119137584398779	-11.921244553381662	-13.106512744935436	-13.826860197115352	-15.089943867858786	-16.500032686010385	-16.8985313861236	-17.8700128953653	-18.01387255057631	-18.21518588003225	-18.256309387216106	-19.26829839135663	-20.375827207650076	-22.063061280683826	-22.735150875167157	-23.04922734715405	-23.798503474339626	-24.085373361307532	-24.09176775757261	-25.33296556978903	-26.285143391332042	-26.636886784498472	-26.99376508852494	-27.145789373481968	-27.418522471740523	-28.47580137808393	-29.436807133023674	-29.03131952987387	-28.712418957490534	-29.419750760737834	-30.069590420208566	-30.93865893126248	-30.91911310479004
0.16	17.937276741237	19.06917015475753	18.32463721214063	15.970447323673582	14.117800934923935	13.815818027058917	15.126821634519807	13.295537314663271	10.61199328869727	10.728941525867945	10.555853481197154	10.788777865997929	12.930907857017317	14.844393686871797	14.535120465641029	14.257685535224986	14.592525228816093	13.446246789728661	12.13777683707471	12.5631265588543	13.531932936088701	13.206661525163938	13.882186204954273	15.176160638142512	15.249092376869434	15.41676096491495	15.464917987413102	15.11965765594217	14.059723106239325	13.776242683343533	13.812111126932216	13.30996210262429	12.362510409989525	11.752932680259171	12.257805434346984	14.391486092963326	16.005525492745136	18.051543970356903	19.57242933703894	21.64878309739575	20.33405213497261	18.2886860518786	17.814053241484714	18.625465021623157	16.206142833046655	10.157389612909789	8.416245399612023	8.924912898124063	7.960783993579781
0.64	22.470710677073	17.230950209763336	15.710764923770839	17.95904185522103	20.56857165203941	21.61996238800141	23.395895033645516	25.741569682120698	26.75800160111332	28.335005032779392	29.348626147905648	27.244463023063062	23.213664041005657	22.455586547019934	19.227862871892555	15.395382309224289	13.242349108757274	11.821184792426372	12.700801508039632	15.485759594883888	16.424372873322625	18.43224126278662	19.826158647765254	19.419021744437458	17.259865077032345	17.364649564578528	16.71494382168204	16.00285211741584	14.345878714040538	12.717879053786483	11.761180959853064	10.334196071650098	10.758370680437466	12.500394545683577	13.91319734474186	13.665079635134639	14.419478829311188	14.36330953190928	13.958099304713016	13.500346743364119	12.198577893936644	12.424295693250535	11.922441206020949	11.523646228972133	12.597180137315384	13.010758616253831	12.586381731498271	13.401175594465471	14.83280916920981
0.32	-24.70672101018932	-26.28826212644475	-27.468698942120923	-27.94618592680399	-28.919380222374485	-30.743846044250184	-31.28513024086927	-28.86832230585547	-24.6056230180803	-22.233329567672364	-20.289741055019164	-19.20043950184089	-17.691216829917124	-15.710866936363132	-14.365100699856761	-11.150025335204084	-8.902015381270004	-7.558459112874097	-7.720558377792379	-8.194306824087597	-7.972718981856325	-9.979388457303301	-12.838420513610927	-14.96517556342635	-17.46085957390661	-15.167489095886658	-8.801570216451296	-3.4890354113749424	0.8179540751494159	3.8188956734322943	5.461684358938527	5.679119003144393	6.313839065444384	6.672721884928222	6.895076933768593	7.881166523227179	9.179180108229929	10.551411814147954	10.27125291190788	10.038794427010274	10.085522321041566	10.231451451107858	10.349894983069802	10.650822256742813	9.183403171207374	7.202146033995859	8.34898436969398	10.165757288268566	11.76562487697828
0.02	24.208618295170304	23.425008866464275	22.946381425387933	23.03032008413343	23.318837588110263	20.938778437074312	19.495405310494554	19.53058155370521	18.521720671361344	14.03491653853525	11.204077104909395	12.26662747924619	14.239078501918932	16.108309903035767	17.32538981322019	17.597179956519575	18.39691931057515	19.229853804573843	19.186217663203756	19.343451356480976	19.935551890574352	20.727590261935724	22.728489660134635	24.52959953227556	25.405735262787623	25.363713228860767	25.244373057763987	24.66723183194879	22.1664701590118	19.84446475200739	18.90728927911315	16.918211856084348	13.90947128355085	9.532279086091101	6.416954608055526	5.144453746551335	4.96020155643518	5.818115866980655	8.092330565080914	10.718049416932807	12.890161273360228	14.929203976061437	16.017100861613407	14.587646016184543	13.12374547570733	11.114841705348248	10.446754174109849	9.204488298324954	5.347918730843666
0.06	2.4621197714628593	3.1122820655755916	4.201930078788678	3.6765242317011513	2.3701761178028917	3.7699759670539024	6.647254291069352	9.775454162286493	12.42394218704608	12.853358136982223	11.988284897427562	11.440635795345898	11.267425030136621	11.26584990269464	12.061839496127575	13.496764297280848	14.302593715060638	15.277398693700093	15.151658663126042	14.65970803664068	14.667714518218176	14.681473746390594	14.485644538595054	10.953387860869498	7.3173454885261435	5.586033222824099	3.2826911595615584	-1.192946883822863	-4.018581437253673	-6.256101680267356	-5.539113942114142	-5.868677069637002	-8.967646695102978	-11.998177521326205	-13.269575018730983	-12.53172121191939	-12.647199001462447	-13.134885108982722	-15.562688826979638	-16.206553388725986	-16.759764248480813	-19.645692797113846	-20.995050522524373	-20.44802731676294	-19.081693409346755	-20.102362352278135	-22.28215724609536	-23.59173226813109	-23.240829690254543
0.06	20.600063826939884	21.575525392008675	21.92727193939101	22.72091990240995	26.780753450762884	30.850127369681257	33.17106563344963	35.92759592937634	37.35597559631856	37.57045626125728	37.534713269307645	37.33764144846964	36.67551231079747	33.763181847440464	31.49933063687926	29.249494232233243	27.436752979451217	25.38238797499086	23.66102711464872	24.22335497517727	23.32904952844392	23.311192442386396	22.981457738757182	22.067275651242202	22.66126015985672	22.6165107185177	21.229393993130625	20.94508532995034	20.538419244786805	24.602222517398463	29.993195104323487	33.13770237361281	35.29333763043594	35.77727989486765	35.922348601585014	35.221541641167306	30.669433332688232	24.333622680373498	21.142070115027234	22.78426694519089	25.56106312892985	27.371870172313617	26.77925058632906	29.281812769232413	31.93975434771944	32.873941439269075	32.36709972146424	29.850296064648507	28.161422820151333
0.32	-26.672957730001038	-26.5469688562546	-26.771429671184535	-27.300282334751287	-27.346332957848965	-26.936137643002397	-27.170534885490014	-28.200867551834733	-29.705748440108906	-30.519755891849456	-30.4368159503887	-31.334479068379252	-32.711854487605336	-33.68004589441612	-34.783160795922655	-36.06090341928687	-37.42630265661816	-38.37397947873583	-39.67336659454572	-40.66271186829606	-39.23367351410199	-34.80020059137268	-31.642611385585326	-28.388710051743196	-27.289447459572266	-29.4149301122932	-30.261806737222635	-28.851536618672988	-26.991485494117114	-26.333043092163884	-25.84083839778271	-26.257948049681914	-26.743279016148605	-26.944030970555794	-26.659650869307377	-26.748327046948	-25.94110765881714	-24.188028806715593	-21.22258653375303	-18.06328569956335	-16.18203031755452	-15.198657849401101	-14.252245429448507	-14.40213871236567	-14.776627854209309	-16.000513855490667	-17.122511609499114	-18.054649293312906	-18.93717056471793
0.48																																												9.886552871950258	10.057258699199977	11.579459948711687	11.663824832088665	10.883308859271878	11.399191044333307
0.16	0.39642227163510313	0.0018788676516265923	0.36288652549441736	-0.4688620680594653	-1.3262466635922436	-0.6829638081112535	0.2878782127717159	1.2464113886127421	-1.0787785538308157	-0.5123782495555957	0.7574652816002327	2.552471070801161	4.084437501703178	4.748735517093905	6.1503453994443475	7.808584978157683	9.70348236111245	11.439765037960527	14.559300507946048	17.255611628993762	18.778354810192155	20.580311069051618	21.33677013940475	22.710914905457656	23.50767731455629	23.61036923706503	23.93229857144736	24.565867922998194	23.897843613040806	24.163395720159357	25.34161216093564	25.735470690417415	26.152505974866443	26.599007278614735	28.50269890482376	30.371167931243846	30.767051175054434	31.364504554686434	31.3361725603165	31.247070794589064	31.37326345661978	31.37500948954016	30.889373814312663	30.091666222276444	29.740884769491274	29.72433433460536	30.071082959073294	30.164310052160516	30.143683149369778
0.08	0.8658378022534947	0.4796530905356349	-0.6710000960049456	-0.1398893096794751	0.19471698873968535	-0.6023944743013914	0.6098817206717797	1.1459545821245882	-0.6449781503061729	-1.339818948592793	-2.2068337274005927	-2.557367686560113	-1.927399814612258	-1.2001223787422504	0.7002896324229937	3.2178480276383823	5.077888767254848	4.652113727772118	4.331903727186841	4.316300659305853	4.133756781632968	4.235805914504809	2.227154420289679	1.2762953718294199	3.053201226222356	7.039048250092932	10.245739749415264	12.312935737009738	13.276236986378322	14.16320621816213	14.254561164255932	13.942062798793359	12.154319757136236	11.690661447916796	12.158234015887615	11.167638660586547	10.121255080303285	7.776446470682799	5.999783424821715	5.316258449375837	5.628450290283638	3.4416374512131824	1.941614247533721	1.2144010351308907	0.22696304610856544	-0.8797761002120552	-2.6135828999304067	-3.775058983218713	-3.8751850673435584
0.04	7.052765330726572	8.331564400040456	7.723209879926941	5.744779467370385	6.29111548439711	7.688157919622562	9.094471258709703	10.120837200157105	9.080870387525088	9.408385812672748	10.247363773959783	10.44771385694171	10.421559306733805	8.117833504112681	7.163499917930281	6.978685355177923	4.933017016162474	3.6836042384574412	6.195965018880933	10.668982049746333	13.833405090055912	16.855695965662242	18.108050768389468	17.453073636444365	17.6692476131933	16.730186986659255	13.027966066266522	10.56997258406512	9.052514021058698	8.244000273277464	7.940242864781055	8.250109332404534	8.054081888237953	6.812271053551157	4.8259325577670396	4.395915264800983	5.038698750163228	6.16078318990543	5.8618880646804	4.320624963085784	3.9598437073773525	3.7621344611256973	4.7569327670021835	4.7450796908587805	3.385831872324971	2.1986191783351003	2.0582419346958147	1.227420966421441	2.965458779215176
0.24	1.316836990167225	-0.8628816431933757	-1.9993032391991648	-2.1565136907678024	-1.4857696446935336	-1.9963918117435995	-3.32367161540472	-2.405541022088485	-1.8991785537290156	-1.8027013688522544	-0.5692198765814567	0.20814992685131273	-1.0611615849689713	-2.255114984353476	-3.1010199098830498	-3.31099453288639	-4.324620257938655	-6.176565940629139	-6.85946238587124	-6.679812102628212	-6.827187997668204	-7.786019486183946	-9.981196933284487	-8.416159277278517	-6.353354222312774	-6.221143501705811	-6.33633858114181	-6.1523796683591385	-5.588269615797742	-6.374342764466718	-7.42768953987742	-7.837710835904339	-6.758756712707125	-5.350370823825351	-4.1248572899812075	-4.584586019001634	-5.466455362191034	-4.233902772164875	-5.2562816148696	-5.787621261404951	-5.519471957399965	-6.7274388024183835	-7.756610532913605	-7.836331678195769	-7.213111558768681	-7.947709913440832	-9.197416716341344	-8.940622568290912	-8.61451249266328
0.16	-9.332005659901064	-8.790543027962855	-8.638282842270492	-7.918719340928618	-8.667184181827253	-9.04795179181945	-8.840164850212524	-9.49851314161215	-11.072723716256199	-11.710454047142868	-11.322643031054973	-11.742242769662894	-12.023718362178265	-12.386002180047576	-13.586779278009061	-12.956179686445573	-11.927128726821628	-12.789821232343662	-13.934395316770896	-12.609907347618474	-10.261677961925493	-9.08108877402666	-8.052804854168564	-6.731103342398555	-6.530439153465657	-5.504847962567297	-4.253496471968525	-6.502137365016495	-6.394287495038114	-4.646244297897326	-3.828405565399521	-4.87132832385285	-7.204570420195594	-7.190673595670432	-5.399782086889957	-2.8889714614858875	-0.6747640000517663	-0.4003575319980257	-1.1682236832512984	-2.1747087095946043	-2.6373863629824683	-2.9094987111866573	-2.5965448593647054	-2.9703353432519464	-2.9432845737201134	-2.3928715866067733	0.3388537783152401	3.467053889105273	5.687064322822195
0.02	-6.428571141782022	-6.079448497584636	-6.899848261079221	-8.049991217441836	-7.948195581747392	-7.724883952002635	-7.817900460746031	-6.6681214681195655	-3.679300332742052	-2.2537863460873666	1.0511831887898069	3.613368537620879	2.4569241488429654	1.424271540916905	1.8794316289646815	1.4725545137637042	2.6307823356923947	5.533424056196068	8.410559473840955	11.153578977673128	12.781163009475115	12.98943974899209	10.760167862541287	8.640336483272115	8.262970166650412	7.04212419344551	3.9595027687866775	0.532502666438468	-0.6855811995117023	1.4129544478513267	1.718694283968759	0.29951731873414644	-1.8815894737910668	-1.8210603205317142	-0.3742042763166751	-1.1532474307661431	-1.3548673002768794	-1.9570665759250474	-3.0845921426223057	-3.99527482909906	-2.9784669526423215	1.080953182596481	4.565840639647234	5.015254620348166	4.30890287382109	4.385666982909221	4.730018924599804	3.5668951541956986	-0.1793076360927941
0.08	-10.800941508828018	-11.787517670063309	-12.04846300488937	-10.11428732787212	-8.281661224758814	-8.819896613288549	-9.775571391655376	-9.572669036678256	-8.727837002186448	-7.341634464283594	-9.305102957161978	-10.80602927221284	-10.524583603044327	-9.354727877121178	-7.8258282783970685	-6.4680439604999975	-6.552689405243768	-7.146716779943176	-9.308778546064595	-10.128809397553397	-10.869004712771286	-11.089526978414334	-11.058618345047506	-12.415088217014961	-14.833595345836677	-16.11762559137734	-15.409799741491781	-15.312007237192468	-16.218552904395594	-16.19015190083379	-17.41340513668733	-17.802868959305442	-17.31405545612008	-16.583454677809222	-19.15209287546157	-21.56846214494356	-21.761498650727894	-17.78735290400347	-14.708663730363476	-12.208988048183272	-11.105777303502755	-12.361403140359435	-13.84656437975218	-13.16200635119197	-13.469396875677582	-13.336432491693174	-13.117937343466394	-12.0482294212025	-10.601652630684768
0.16	-13.405471270087347	-14.951077412459227	-15.24553129541119	-16.01915235148487	-17.48171234990214	-17.336262842554618	-17.823021068769883	-17.93364619988877	-16.87016251627604	-14.603925524081	-12.477495834601527	-9.416842624489732	-6.6561472391924354	-3.3207925192965178	-0.8555428169607495	0.661516368595386	0.6346725044052874	-0.7562778262652046	-2.245582967615192	-2.7819324157622134	-5.291705183960396	-6.896045589793957	-8.009909446162794	-10.372481747550793	-11.740664689992776	-12.588981171404804	-13.206305888536342	-13.323383649858016	-12.351997742907606	-13.224645324213817	-11.540092400166685	-7.826566760759697	-4.64064634775319	-5.3128076257767205	-6.555104810130864	-7.617896986774845	-9.251102079554812	-9.849214227115503	-10.867405831588442	-11.969950049354232	-15.36879269707461	-16.981635916117888	-17.88066355777559	-19.81795675358574	-20.235976262144312	-20.23264894120647	-18.72797533957511	-15.456894773999288	-12.410703319861533
0.64	-0.5336238683396957	-1.2635732540935365	0.07838850341332204	1.8163876544292847	2.8321171129568725	3.862573100821436	5.506239316127399	6.593178707179014	5.999340375347458	4.702066250247377	5.411953874370887	6.77838990380188	6.23753289257742	4.585760129030923	5.360377618631723	6.333560191009006	8.152869782029164	10.034643955369788	10.470729878496016	11.211279121933615	13.658423159370052	16.87231284065009	19.323548347530426	19.605212001178508	18.422834937802655	18.038598105896476	16.32551096853968	13.994889681936279	12.756029015545153	10.758307933735395	8.37907624026488	6.151535559863916	6.173210898315759	8.45696349566385	10.03278562398846	9.79040314580461	9.34675657045095	8.918490707653092	8.838889300544217	10.915647823952384	10.485480502231624	8.125676532853873	7.839032071618455	6.399220802740878	6.488859390284205	8.713145328668254	9.379703690671214	8.472421405084006	8.661209539025137
0.01	-0.22447427569995426	-0.9824304696317938	-1.6302467413776753	-1.0478590733106117	-0.3340031386592912	-1.0835250421399607	-1.4695623103665625	-2.004269388145566	-3.508379776298149	-5.460116691431601	-6.3125145461196155	-6.040306967342737	-5.140121406228701	-3.2830860571710403	-2.74374900291555	-1.7185650697509232	-1.2022051085195784	-1.2777066494928633	-0.8511502717529567	-1.1269540625223726	-2.10065659513738	-2.7194879094387616	-1.889420921560017	-0.9551012913301449	0.2900911022572643	1.194397810696728	0.2357032968113586	0.13877626874763394	0.4717436573666802	1.729230499589768	1.941485912711201	1.4019994357514491	2.3348101607576766	4.615884009127242	8.35508125637324	10.40783570944803	10.648909617040431	10.222770727694744	10.272739340540852	11.883164686878814	15.202709986519935	17.911953405462924	20.1090780871489	21.38617584615791	22.047028011310772	22.872277313829173	24.047409503595063	25.5090520194083	26.413971436634057
0.48	-9.912989813087705	-10.088736240824048	-10.255185600534361	-11.456547098560463	-12.597702850735097	-11.184801544513618	-7.88844369429097	-5.826329342673468	-3.396337077151223	-2.142697068668788	-1.3972973526778674	-0.18572006298515475	-0.6512403838374325	0.612006643299992	1.5365535221312001	1.1414721530097083	1.481643443329574	1.7794649426807183	1.2069394593469909	0.09028383234150539	1.4141952808401967	3.032190487038868	2.678044754247921	0.2636785508593107	-0.1301616366039582	-0.39630579736311233	-0.7175463853366111	-0.7538398867534752	-0.3981344671117526	0.19517330713892989	-0.7902887267144934	-0.6748172331742879	-2.7591994786352245	-3.2057699693211816	-3.324463221846912	-3.339644631241349	-1.865087563744666	-2.630945062331925	-1.5789711138298443	-0.7399942155451384	-2.3648853285675955	-1.8164964165589126	-2.8815721205866183	-4.12499154322429	-4.452107872994375	-4.2164051552519055	-4.779406877955381	-7.060641160621252	-3.858222599804151
0.02	-9.521985628535852	-8.347929784684737	-8.345129749856625	-7.792700989794632	-8.349880188361098	-7.265085937769619	-8.025038430588815	-9.05106585484446	-9.905483909136748	-10.110378480264373	-11.777236667977071	-12.012315839375432	-10.30717206255639	-9.762118478417136	-11.065843920594475	-10.551393563048329	-10.471111535120649	-10.726571926222213	-13.530379525679088	-14.874632151664947	-15.326957452341482	-15.442044566097877	-15.509401042456304	-16.342351226170038	-16.67258871327251	-16.37642158903966	-17.278740231381747	-17.92134969864272	-18.00353884807653	-18.7787806347027	-18.877524063414064	-18.723107562279637	-20.13804754875229	-21.33452650343064	-20.980265229542752	-20.11780113958104	-18.282688324726067	-17.074263582176187	-14.962381917495009	-14.307734647146283	-12.850190040885863	-11.726637243222065	-12.674957720075511	-11.503386108928431	-9.572188451897418	-8.170654899034815	-9.819448401854267	-9.58981788806097	-7.468765907993713
0.32	-13.026070312137989	-12.745291867405442	-13.391965451064884	-15.365805083954577	-16.344064578819633	-17.362089980728257	-18.26554706678492	-18.49669189455635	-19.003878792276033	-18.9064581184969	-18.820662273622613	-19.27481692477535	-19.297785429711155	-19.287252280895693	-20.21337553976868	-20.875120337426843	-20.331108294246302	-20.785201465237527	-21.08220337670476	-21.19890261615624	-21.59638323210125	-22.362737696498353	-22.16325684437463	-23.03290967303096	-23.414345209272636	-24.389718268875924	-25.009634980336607	-25.667998911849153	-26.109615555798353	-25.890242263559358	-26.236203837849985	-26.238265755507385	-26.563002122720473	-27.04429794178377	-27.455422384601025	-27.674953237500258	-27.756716474529426	-27.635911329190858	-27.619408555571134	-27.28012690266569	-27.294652781965556	-27.590429581939087	-27.29393950216458	-27.398650544858185	-27.628160068254946	-28.80584510037635	-28.61777229612213	-28.69495827389196	-29.174386135170955
0.02	-7.463659217856026	-7.670637524765475	-8.266299212497444	-8.645098576962546	-7.709940707257751	-8.63902204828561	-9.607809455379538	-10.926962921419936	-11.796193322563255	-9.57518408787594	-7.6151844164289315	-5.6794117203989956	-3.562063585871954	-3.9206142539296494	-5.618238873809652	-6.13382060292345	-5.7596896172743755	-5.746174234406986	-7.160022351385507	-8.551623728350876	-10.637904575441084	-11.793190806871024	-11.718442194820923	-13.19713014495828	-14.744524967674522	-16.11607089276327	-17.48588000910248	-16.973530434211696	-17.738818905855624	-18.40064913878733	-19.322607356076063	-19.07581263960376	-18.392588277810525	-18.361898895118287	-17.25184091256829	-15.118607754268112	-13.617944521153184	-14.009068938339446	-13.439101766427498	-13.193148770575746	-12.169116264039324	-10.184751176784744	-7.508278839475146	-6.325577187246111	-7.919614963127579	-8.212256171806274	-8.402861342865563	-9.98012341378221	-11.656289714799883
0.16	-37.231366111083105	-37.2987954302169	-37.65340045119094	-36.02588712151848	-33.407563468200195	-31.314751915734448	-27.960131803105888	-26.478745487685202	-24.89851616954533	-20.727324375733474	-17.61152898579222	-14.849190136865474	-13.548803156496149	-13.402892681009696	-13.34303382295186	-11.970961929778781	-9.605183603898077	-7.071763589164711	-6.00761854770839	-6.377069583991833	-5.970086934519301	-5.216771095841317	-3.3464806911380194	-3.0674572671759748	-3.0701396685638187	-1.8713226541165753	-0.15525909770783386	0.8805193620640068	-0.11105085545538174	-2.545573402818121	-1.9580878477313775	-0.5524893176769581	0.7027805834102949	0.6909067899252861	-0.6517004811729521	-0.5048322872059003	0.6501896169974586	0.6916013495701492	-0.2621659397392051	-0.6408736776446133	-1.6631868991499914	-3.20651409653145	-1.496610150372156	1.796148595652305	4.845281697485035	7.516915847072568	9.709559258456125	10.579184489819	11.269605359916895
0.08	12.417961989047612	12.227493679067202	13.059683805488255	12.65457020919036	12.240103139023006	12.537720155487222	12.885771802250964	10.861501450757906	9.7863950651752	11.707524545591596	14.014701773712481	14.684004756924686	15.646748408195805	14.510663438812877	12.249559362004405	11.84703426497392	11.023234113606108	11.054017602104295	12.139701365026248	13.659966478348792	15.26971549766185	14.313160850287979	13.248505115332577	13.093278100363513	9.424401472148304	7.705569692301054	8.501277545585317	9.722531626128038	6.9184071382308545	5.46049047451239	5.830694854187513	4.516557448809067	3.8674279865332366	1.8112452825934966	0.41326167650495194	1.1034292027936488	2.7722442105568206	2.285871333274912	-0.3973545632147619	-0.7137460279898207	0.40243439959893124	-0.1344845491086204	-0.9052692432330289	-1.4127517454107306	-0.2396036876596881	0.8218670377639938	-1.1166567353590366	-2.1108536058219016	-0.6691495847378803
0.08	13.836281961321816	13.31465013108955	13.75932650059255	14.755294722337752	14.940033780386528	15.422279171899874	15.597266167873997	14.513394543329667	13.710819286794276	13.598222209135614	13.696513561783547	13.033342143823539	12.200261119206075	12.191338833940016	9.773548144093738	6.5685485775471335	4.7250348536376165	3.2094428192401097	3.061174646361245	2.9824616200548704	5.631977392006753	9.334615587266185	11.652157580589723	13.320831128278861	13.295253424468584	12.344019663100198	12.03763815758095	11.947232711536088	9.964737198490667	6.799566034243838	7.527770287385351	7.7244565770461975	6.273327782337482	5.938092428832327	4.950382546571305	1.18122747248254	1.3829104491351814	1.5432378980270016	1.1517101752994279	1.893319066296712	3.4228280238294317	3.722991823944305	3.0989122083387386	2.354171265510722	3.2901457842450412	2.831899788863872	2.737370568688604	3.1940614686661917	3.5055304409658277
0.08	4.750582358258349	9.68186325723061	13.998417526537693	16.743089866970593	18.348937868615316	17.457866963285717	16.44641996009379	15.862911687467694	14.654377628400788	12.313870025973799	11.728224003132965	11.59327725241711	10.748124403297972	9.821697913709322	9.849950023067827	9.155199109603501	6.808570059072061	8.647197184983689	10.727875272522802	10.723714228873497	10.059777590395434	9.053567866132866	7.551449230096594	6.9998086467845155	4.446098440597758	2.373098241790686	1.3496934277370585	1.1025426994948049	0.16218727245819053	-0.30225434253737404	0.14810964632108892	0.11184155990045497	0.6596125689567955	1.0406629410906376	-0.2748452085358437	-2.597561492755929	-3.1934640684006013	-1.8631177750367343	-1.8174424362370374	-0.9929587131087985	-0.10850016453350264	-0.06500799924900491	2.3181491750402543	5.196996674800467	6.259579453244484	6.769487700227295	8.182758410470974	8.825801835507434	7.073976500861761
0.32	2.0791005345150495	2.096948190278333	1.719261001225945	1.8057239915987182	2.1747321075081345	2.5521003252260996	1.657706353054479	1.1896746242915341	0.38242786869302847	2.5397358634535365	5.826783410553112	6.435440456559213	7.6083839722457185	8.808125931511618	9.362953971956792	8.057728165552398	7.449686390418634	6.144056773319022	4.759880221815031	1.059264815561903	-1.007366073960803	-0.07893385708258904	1.7718528048846665	2.073969891479507	2.50664687273634	3.7796034346983376	3.8263428616757125	4.485881010566608	5.088446536815852	5.178345249917925	4.661653846759968	3.0693152685343463	3.0223643723195934	2.907329539380278	2.134508515455849	2.228965230322707	3.2740453907273945	3.01450512723725	2.846700149006338	4.289268388988006	6.046023601065059	8.110706655685057	10.513641278829247	12.504136183039869	13.822366922040842	15.692249748966937	16.181074051723307	14.773614388205786	13.813563234091255
0.06	-22.282803702563555	-23.810221864727467	-21.715691867191772	-17.04903132663275	-13.30873321292404	-10.923000782597803	-11.29639876847181	-11.330221734586338	-12.655448905715538	-14.284096374445554	-15.048990170225352	-15.77119861275996	-16.356145302625123	-19.190949208993395	-20.58824761800137	-20.924413225746306	-20.71176258361372	-19.60195017908694	-19.20362203326114	-19.857614799182578	-20.526729602298843	-20.073502772128975	-20.32314635377196	-19.84326968881136	-19.253953876903786	-19.04536392652642	-20.250309274634773	-20.057239158620902	-18.40442633383544	-17.61736633595344	-18.280182125423387	-18.500513797652687	-17.969893575117908	-19.332889658650863	-21.94911192524146	-22.200854572761664	-22.444121547396605	-22.54832806428766	-24.158327227630508	-26.71899190296287	-27.057596196778142	-27.579763720298644	-29.427722296146378	-30.055189147690612	-27.65408964543218	-22.669973605192126	-17.031022058557006	-12.896316385392282	-9.848536018674693
0.12	0.17462895295387426	1.6082803245323802	0.8831795635653421	-0.4955264999997411	-0.056378051796208695	0.4115707640050488	0.7720470866736733	0.01915253666124528	-0.9726095769552856	-0.6198853256135948	0.5960528017199636	0.622248289475472	-0.2761377943945078	-1.8223996047511761	-1.0871711239375372	1.9007201510310807	4.940135112952277	8.277555744095281	10.378609315927804	10.610833479337813	10.934642546137354	9.622044223064513	6.882141956857694	5.4695302058351345	5.599610274102432	1.6453207360716462	-1.5915407595762474	-1.031217393135293	-0.769831387037641	-2.4914329163891438	-2.855415835206003	-2.639464317230882	-1.9144203758057614	-1.9157680088227025	-2.1621211847474413	1.4155176730560939	4.412394557573855	6.911139206921703	8.321747228785561	9.84958029795117	10.01077624526146	5.660804570731116	4.092918878555125	4.485615572423299	2.7950847279569615	2.020612745606691	2.5679046329075064	2.1405438261149285	2.454737271799459
0.16	-30.56930344902917	-30.54192722315143	-30.55745780590524	-28.535038126618375	-26.056068894598	-24.967622862682102	-22.900147196310037	-19.552958803659532	-17.731871922925137	-15.515255340033129	-11.945832466964347	-9.158402247029386	-6.896953075661678	-6.120500844257123	-6.897559167509236	-5.734704044762637	-4.465914069710138	-3.250938628545626	-1.6672624524681012	0.3768279286052092	2.756933424053827	4.824153897015918	6.408061532681238	8.029455479645456	8.723464725639872	7.478670844461014	4.964750155125792	4.170252103934111	3.952999623457984	3.2478782378165008	1.022893493547322	-2.246625885632305	0.037771992435757795	4.365530723896491	8.691751502607133	10.563840237966211	11.537685074920141	12.148544466784102	11.388740304113036	11.199224012077131	9.220564526218432	8.830820264360689	9.8428834614868	10.826879908333439	12.184370637576166	13.769279096063322	14.108533626304727	13.645062829825939	11.972270478551565
0.24	15.24483184095169	14.33426456233365	13.186708008811983	13.14081382941471	12.646840909281686	12.540076019409348	11.964576463008136	12.008784158802477	13.995493424716393	14.358968747651708	12.315546995966237	12.805965370668794	14.341132640362261	13.399876344878813	13.585849061297395	13.205901772250861	10.970231075938031	9.300079653760498	8.0420658098937	7.535803001124783	6.2404684038963225	5.0853031543416805	4.548143179680032	5.93113630963218	8.112946997293825	8.53664056962198	10.821418646945538	12.460779346819493	13.399360313629778	15.675180744598201	19.124566632905292	22.237230137989023	24.86167858533488	24.751084425830562	24.323743245045954	24.44295305511259	22.030347496888076	19.041219442071196	15.485428204148555	15.547168044460264	17.72492252940758	19.87456880774495	20.59836701993978	22.374430353776	23.822716098839997	24.2355956783913	23.592934665195898	23.52426737621697	22.575296261256526
0.02	7.357472092890596	8.038140242759908	11.819471538359231	15.853614230215157	19.2183906591387	20.883596247705988	21.719772450731682	21.952671436965495	21.185055812101425	20.209093210126078	20.060509402504174	17.429640302093325	13.842152836092133	13.584242776135099	14.980083113374413	14.436415781216326	14.842391927605277	15.022676913993422	13.170530372873571	11.700905834792259	12.87522393576996	13.017110228741132	13.277812784762276	12.461025670929033	12.257238338039542	11.889272475101897	12.351995235333419	13.348025932778981	13.940811594767105	13.41590606128927	11.630546179634898	9.91552544154662	8.943487790663994	10.024768020128171	10.795373111277016	9.836175747145305	7.686366307362533	6.171088371254349	6.316609341583643	4.671292530732721	3.1313494040535943	2.228934967619587	1.5330256604816412	1.0308773822015809	0.9934907201670526	1.0355237536214403	0.8567801305122131	-0.2793883061441136	-0.8527522749391991
0.04	-30.354046846191267	-30.08674053556436	-30.36841947960606	-30.44319491769769	-30.628808813555047	-30.54916660859864	-30.44503764269764	-30.68293877801015	-31.12314742485294	-31.244964142418148	-31.66681278790296	-31.363095397411975	-31.40373701920096	-31.7704264551262	-31.852757433653924	-32.17635658391509	-32.03528666182312	-32.27986708578784	-32.327650981481966	-32.1852583432178	-32.25404897866347	-31.97723767601697	-32.28893311294533	-31.995146755165397	-32.111642331106154	-32.96584889010201	-32.83494347100742	-32.838771331515204	-32.878632673716154	-32.513195844900714	-32.36884907572838	-32.24053189944543	-32.683721578720416	-32.53878715942693	-32.36988166418283	-32.38741436550299	-32.277353696599754	-32.11186379708948	-32.25062585847694	-31.011688987177894	-29.00119059690668	-27.21666402701737	-25.171891134804174	-21.951793045099173	-20.55342653311051	-19.387496692922916	-17.72582225225768	-15.1787504034941	-14.566679115342957
0.32	-3.941329255513402	-4.671013333180497	-4.91625607979455	-4.071282050900685	-3.329139306227759	-3.175327091612239	-1.3431133158049988	1.1036758926627712	3.682894970473974	4.933826789207288	5.742537355148805	5.455433470900928	6.116255443760743	8.04263105791572	10.709650827717397	11.344801528054013	11.553468576305889	11.898160471776741	12.645816962378063	12.916681813642612	12.845767134468446	11.426898625734552	10.073687491632342	9.929811717601112	10.37844866749468	10.694299877020875	10.200965086325944	10.463768494306905	11.144969502181212	10.077909563518986	9.08355204873267	8.080490275073238	7.856465673045534	5.423819519226782	4.12496935028873	4.210522318269575	5.683674327055186	6.603029743809344	4.37452454051661	3.4434574611659414	4.302719185347229	3.758140158297394	1.856073897972479	0.9781217658840191	0.6706676630184631	-0.4129687566477003	-0.9782737721741341	-1.5075620595722654	-1.9319361055540227
0.02	-16.39216584652987	-13.963862910130274	-10.635301906950119	-6.7326136899787485	-3.5735872853870703	-1.4751044642937998	-0.15962715886178813	0.906281622301421	0.44215036330628976	0.6478926755023053	1.467947897198492	1.916268140946677	1.640079882837533	1.6602803378347488	2.1719480533225664	1.9695018567207683	0.4676898603856898	0.31299154887211245	1.485685926141663	2.5133761675462196	3.4698271749616154	3.817878607240324	2.912892288974163	3.003483735333454	3.3688680776446276	3.686586613354578	3.7845345371544923	3.9578846269944634	4.008210445154035	4.418859400559626	4.4819756577230265	3.556274418937022	0.6657574762947505	-2.37821291297157	-4.325933722456099	-5.047108412664315	-9.7899005792748	-11.689690261030648	-10.839981917896097	-9.777393445022973	-10.4688301049693	-12.022628931320831	-11.635850837085968	-10.29980712594979	-10.152934036539058	-10.146454798904934	-10.897231817565121	-11.869373496779062	-10.9728970739706
0.24	0.3572250299696833	0.5165300648228595	-0.3782652159534763	-0.04657288941124449	-0.33687781752411894	-1.8870914305380921	-1.1020681706561817	-1.3483091019992486	-2.4829483235278147	-1.0271428376887926	1.1023372897820067	2.2768082836690056	3.1907178558703393	3.6470492312533835	4.532242742689071	2.6368705286456944	0.518989472394459	1.0597904250149952	2.2994908053476237	2.3082058292090863	2.5168075626004196	1.4418101618648933	1.148104321073717	0.6823448049407332	0.8158978890832671	0.020711169582860123	-0.13891009510106755	-0.8060528522961832	-1.1086386966857376	-1.2810505663984486	-0.2149696259649332	0.5175689928000722	-1.1027722159881037	-1.44245938070312	-1.8156856215091821	-3.3969286233128173	-1.9016014001046742	-0.7639325071850536	0.036398569856906704	1.0492002451865972	0.15065316419404695	-0.5751750895259917	-1.2088766011018208	-0.9817457179950964	-0.8161504821739172	-0.7458776793437423	-1.6910104232508303	-3.125541684634996	-2.5648119033068753
0.08	-29.955082149611933	-29.723080506168326	-29.69340800785338	-29.378583558947007	-30.362493196810945	-31.20799767640319	-31.56821867261152	-31.97323538886709	-31.984877420196867	-33.199325412270994	-33.520427922249524	-33.79454671330172	-33.29862456679096	-33.64548725360632	-34.20824364740234	-34.701611521369614	-34.69471483912629	-34.552379219741475	-34.750578582751075	-35.069906433428585	-35.81896190326097	-36.13807172066764	-36.09076311840148	-35.640163009242265	-35.763242610691336	-35.97555181204264	-36.30233806593736	-36.311843301838785	-36.36490530928529	-37.17006281150312	-37.320570698533686	-37.21132353498864	-37.38398260403386	-37.4499586335188	-37.71809765965004	-37.63266999662902	-37.24909664936279	-34.97923918478213	-32.38854784434507	-28.921686276182193	-25.51549209727053	-23.450789329093347	-22.14750554089202	-20.83637795915932	-19.523911993535215	-19.50465810453958	-19.621518173182892	-18.181252121647454	-15.460678565540007
0.04	-17.468666088486437	-15.58977728603434	-14.086753588592757	-12.641239696479026	-11.830001271009003	-10.276901755550107	-8.177014109115987	-6.046901587071723	-5.058240868410643	-3.8736969688425518	-3.3801516581509574	-4.041854612767764	-3.526126251447863	-3.175229349321853	-2.4364511368042443	-2.2012546676336413	-1.6432207528569194	-0.8061000259267956	0.27964663725556704	1.0494541552332066	1.256886835611354	1.3355594030999356	-0.14801350546122194	-0.9592288710242727	-0.3270336514621448	0.9572137157345324	2.6337655917924963	2.7568021387849058	2.0149106265218535	2.02109536569332	1.306984744880566	1.2007513618514736	-0.4824528645549435	0.7246630954507367	1.5682978363856748	0.8637764358153177	0.13654130245387108	1.2963681093558534	4.104083163687115	5.594889001139329	4.9534842212202435	4.845638363513622	4.788919027823276	3.3532161522180886	4.835510900096992	7.0780274875694715	8.426770499687706	8.971735489139377	9.451045792562326
0.12	-10.35869702723567	-9.19082169296653	-8.109919689135538	-7.805276568449031	-7.2340603069954525	-6.622742326516075	-6.927442996636103	-7.517246926415318	-6.694573452973053	-5.750800889744397	-4.181632337563926	-3.068144611784952	-2.0876836225947173	-2.0820115492549505	-4.005463338052664	-3.9860880904266054	-1.6973190891306729	0.23846805628674161	1.9474544008785202	2.9638922995251704	3.4861454740391906	4.495201491858019	4.254429006625756	4.237007511489928	4.454855828177678	2.40511252431304	-1.6554452907187525	-4.242530528614502	-4.092550021018127	-4.349295558601256	-4.982650433881865	-8.471417524152947	-12.421374253575713	-13.722055952527164	-11.761950678671354	-8.188965223692335	-4.936040631872714	-1.3417141163197215	0.2539858700681705	0.0014204548801401984	-2.2290923332758865	-2.330073462569949	-1.9259191801559155	-2.3552727721091316	-1.98554322630104	-1.2294135030167652	-0.6053744833058587	-1.2102345604529106	-2.481084208511568
0.08	17.699892189431125	16.78901840403074	12.396497333600237	9.853541922366581	9.379804012096919	9.838398687193404	7.297105217246219	6.870062874736746	8.27133225814761	9.370887754063823	9.031374335644692	8.0457742137893	8.952844180097792	10.363945183452188	10.60566296737177	9.71419443831335	8.377346432401517	7.707941056104502	7.621737723576686	8.136326448479032	6.976709667094688	6.59677897069637	4.539326495971984	5.067075233709879	5.148622261000625	3.157185045329129	-0.06386089256904626	-0.9337919583041128	-2.165552390885132	-2.002120365657319	1.6582975366126504	6.00238644015451	9.81502113466059	12.220063190075798	14.093438121685253	13.376422704990972	10.419446474832732	8.996772985595364	9.127653203742796	9.272169436552197	9.14480506107472	4.61460571189388	3.850738108982384	6.592903978598251	9.324661410901165	11.373780901007606	11.883275431445924	11.27510221060502	11.571588276816342
0.64	-2.8551141861269826	-0.8143042233489552	0.5743086589652933	0.6724444585315013	0.30519530781648996	-0.6411787020318656	-2.2443720557275526	-2.3921576049792748	-2.074917596846376	-1.0872275147542325	-0.9536042859786846	-1.786230500914968	-2.4401767978186797	-4.362063141146528	-7.692548055417639	-7.789813766874438	-5.9477505123817735	-4.869334412228305	-7.575960211778636	-9.020981286422519	-9.299233414389924	-9.12789746405602	-10.806120265713645	-12.88237546122128	-12.535635441124107	-10.788318819614531	-9.640685370253834	-10.196039138155946	-9.82007668091613	-9.413014403869639	-10.12831371802087	-10.024943179165042	-7.790569570441633	-4.5001567040723245	-2.683390367568961	-2.045474285821925	-1.8253875055319497	-1.6740320225151208	-1.6166054521101643	-1.3524619931486086	-0.9818506703676206	-0.7230570318312317	-0.297299089582566	-0.36141780940145907	-3.760521336457259	-8.205701081773803	-9.456792805264186	-10.380578001474476	-10.012398136628647
0.08	2.4981123712224615	3.515661025510603	3.3973197207259886	2.6256739190417804	2.0587102756195037	-0.22289215022364317	0.14104500888761606	1.3985453273245625	1.575905231824791	0.8158253439568739	1.2293411770898146	3.616378700416952	4.524321089333846	6.417588168096884	7.812844971395691	8.690611797738661	6.679382123284803	3.9612813524508184	4.0264200163057	3.949367868499394	0.9454805668539734	-0.32418221657771795	0.10278896876473453	0.3601630808636074	0.31629785241236164	-0.3680033491646455	-1.005788737177106	-0.626397814029815	-0.22504373119915044	0.22182669459473914	-1.4751128310641164	-3.962503558673461	-4.942731520088564	-5.0426236716168304	-5.737518011287911	-6.81595466409707	-7.457082451166073	-7.62416797466858	-5.335385634551926	-2.567164988254703	-3.9265099309392397	-4.747905942285392	-6.31222677617253	-7.158747161011647	-6.987854530082245	-5.528314079903822	-3.2705692448895434	-3.0943177049209467	-4.08387143635759
0.01	5.836607807472824	5.445819602196899	5.371867656189956	4.337600879096115	3.976543512482131	4.317753322555539	4.695450666457134	3.5420200907887107	3.2918441721450122	4.2640069794256945	4.643254675869393	5.83825917291113	6.570282361177313	5.899611321631262	5.458328859706498	5.69954754741773	6.11183143252665	6.626232114028795	5.5852182183105725	5.5542249699490185	5.942580480553559	4.220347277862523	4.922679661066674	5.307716763288894	3.7393289408924986	3.3703711670648673	3.2982920186153777	2.9610461847936733	2.1420941576297707	3.4960372122787007	7.573487894054523	11.207378088961981	14.781642272776388	17.11557468620783	17.25866928685746	13.824948421547326	11.325684188141153	11.608107800833977	13.944841390366946	15.583448868737626	15.009445753030157	12.662869391239106	10.042048220050518	8.745674390298412	8.552552281929046	7.069854452150551	5.230230776885648	5.676554364271325	4.674984879930115
0.32	11.191205494023784	14.323176055189435	14.566357988703729	12.438231705876426	12.064303623724307	12.445152242641768	13.163618155122471	13.012720135941635	14.736627707246996	18.090525447216358	17.827128206226796	17.343253711887108	15.071077761868217	11.46016541969287	10.705596009886023	8.439347238926509	6.840117791430849	5.156906157671074	4.411447654827434	5.417275870642982	6.1092514728631215	5.441530225351322	5.021633817074772	5.639790903837238	7.219682416936394	7.0069058152074035	4.8628907705059845	4.248633269052945	3.9543145269068134	2.747374893352635	2.5999184814253624	2.3069769426903832	2.776570856781575	3.813576159795076	5.093598082271775	5.747548234648448	4.7531214951043665	4.619748526997711	4.595280863333585	5.743066838434032	5.425370258438427	4.762861056894657	4.265762459822497	4.9529396633403024	4.451809250427502	5.1550891624633906	7.810850879757858	10.455329976743698	7.7817199540227975
0.04	-1.0192891776481545	-3.0233222988640804	-5.296819517245062	-6.103174788837634	-5.454457949470871	-3.9532484678161026	-2.9352315923800134	-2.8975441725457927	-3.825099998222356	-4.736645864256559	-4.201663636361161	-2.8532542263076976	-3.1411974565358065	-5.112675049212932	-4.452737331112196	-1.9931397197430982	-1.59184425673363	-3.7919432278423386	-5.720549142636848	-4.342836190014943	-0.5841096613532599	1.780122399167361	2.1263403048470977	1.38589154496146	0.9196096575943429	2.0200243214517783	-0.34083949359408905	-0.2856526615777639	-0.625869090075355	-4.347941296476186	-7.524601216205959	-8.661765472229234	-7.402246365601243	-4.951825802647491	-5.370949701237322	-5.924486430008578	-7.532925456748664	-7.970233878716996	-6.878303998916358	-6.356613238858543	-6.2092863080811185	-4.9068779585933555	-5.936837914900515	-7.002867502476377	-5.347158488208521	-4.788302257451939	-5.836705699559381	-6.742361308121978	-7.2022602062960175
0.48	2.590356455775975	3.5417115065280456	3.3050762225531543	4.203952029532715	5.714073592015183	6.716642037382485	7.291348529121777	6.316986747741183	4.780555150116214	5.69301924843046	6.428173923810476	7.1659801177917615	7.729729229098837	7.537165946308889	7.072802771152624	7.322293769773481	4.22366391665733	1.5215017280606418	-1.3962533755158333	-1.9074951656408032	-1.9669402918946233	-1.3860079436040493	-0.04273028283593305	-0.35104827847622033	-2.505622943467799	-1.8198096144570997	-2.4395146408374586	-3.158842692783395	-3.6738558405163175	-2.6531314616881403	-1.700928982556313	-0.07798447961739896	0.9699584267837622	0.5485891239898137	-0.20144296873246503	0.043685877868952616	-0.7036200969033146	-0.8213829735452336	-0.9325234786640593	-0.571850577018516	-0.1425307736961159	0.6939298215651775	0.6810223647867701	0.33376980581414273	-3.1672775247478597	-3.6742190525883984	-0.9258535450850758	0.2973975093166388	0.2197045005864311
0.64	-0.18943068999551826	-3.017116141912581	-2.9242567345361152	-0.4014753239709492	-0.22058777807498586	-1.5237484626232884	-2.3424686950015	-2.0329597552745255	0.6175470481254735	4.39283827892077	7.5301327535365346	7.711790813043329	8.1592373660054	7.778931512190866	9.161777191570586	6.666251982324546	4.090983907335428	5.618903045809866	7.876786958841393	8.676219386938143	5.144348881064452	4.0171927632192705	2.6914268631221816	3.317809968132657	3.4156216154242003	2.0517146771727397	2.7033313413819755	3.7193666909870444	3.3018818155983283	1.5501138968920216	1.3203219354085078	4.680711443204572	7.327725850714906	9.831577973784192	10.780190734072065	10.057131813392871	8.438412888256963	7.1740243330534526	6.864817204788366	6.439674254839623	4.900888663913307	3.014635626866337	2.6025136706524137	2.0582454180033025	2.428157122478048	5.6085086466063245	8.12249805469677	9.93882637194342	10.1674478925284
0.32	14.04382950456079	11.196167600279566	6.764232492630327	6.575500938094343	7.634199827679929	8.910434440406277	6.948272428046607	6.857934732422919	8.88758880566894	9.285615518812136	9.266633563555253	8.864597561911673	8.830032943906026	10.004082966027767	10.41436341155751	9.604825897937047	10.247303775030822	10.926729113585182	11.459473910777376	11.714419755170141	11.75352445674811	11.719882461769117	12.189131827575551	9.937080958390602	9.809055991848652	9.819848642049386	10.921188529839498	12.703351188656427	14.038049401313145	14.15431682587267	13.53605049940711	9.691906059979154	7.297967768920685	7.739089163826215	8.569718875851002	8.001777142569452	7.671489831912297	7.160845865630748	6.816266265161538	8.590185248709396	10.438184178172733	9.896596675225851	9.552257946521898	8.821300485843928	8.238976159083059	6.524372537171182	5.4625439809801435	4.361920052834698	2.441197284085156
0.04	-25.074861933622095	-24.243092562506398	-20.933481899158103	-15.456660393639247	-10.881449323049651	-7.3177276175637544	-4.657036664586521	-4.382026552303721	-4.644046987256559	-3.894915987546277	-2.5589450534388973	-1.9707612754642838	-2.385930731143226	-1.9497955473010578	-0.6770106591418568	0.5189397178323674	1.081258420036491	1.547802392249821	2.3173247455528454	2.066320826742576	1.6654856285412762	1.4645769116846807	0.9596762199808211	0.529779141176931	0.09377615673587769	0.5570799637696311	1.1913982844732232	1.320470878023201	0.563901894338457	0.19599418962881288	0.22060186241439084	0.3167086537660495	1.0248443248981403	0.9292096982791946	0.5004661425659691	0.7974632704611935	1.2683031922263694	1.0852607872784859	-0.6770829675531331	-1.791078354145064	-0.11919112597858117	1.5207823509091867	2.5722955770497506	3.2000652723510754	3.864895136257495	6.024963436767244	8.39178166829209	10.567442273597898	12.256127054471527
0.08	8.054307380393645	6.3647973445762105	5.813749347071941	6.350053578523934	8.412035193691182	10.158837225470087	11.286426948971176	11.667005441425864	9.957663313614212	8.962258443187409	9.012510654794518	8.04956908172678	5.779086162369843	5.231257530222024	5.23288700992444	5.165561477466362	4.265749592964745	1.822829015935298	-1.5048829601004456	-2.9008170610774755	-4.549762827146331	-4.627930927102838	-2.4471413424917756	2.8069111301613177	6.573765069598295	7.475915912977705	8.296829656129155	9.207039720883834	10.841346634290076	13.824981733800868	14.970850293414777	16.34970761841671	15.998686100474906	14.396764220348338	12.428753833642553	10.599322438598094	10.850934122665493	9.837049614534564	7.798133905100826	7.461208711896852	6.174040983127128	7.388062361649837	9.216221486142707	7.500979737826434	5.162530974505607	5.239346828982676	6.150119441597333	4.05496769594567	2.4058471989140813
0.32	-5.6321689957223455	-2.601015741735033	-1.9980789462508994	-4.977894736219383	-6.702812450505228	-5.802334935055889	-7.576416789991974	-8.14845845785316	-8.032469904049407	-7.973357611056933	-6.590280412491872	-6.941923851940537	-6.908964400781443	-6.477012895701634	-6.827214076236459	-9.972833648711315	-11.387439816407507	-11.378138349444846	-12.267532695918703	-14.830883140093562	-17.424862033187722	-16.479265320047084	-12.679039346828091	-7.81509541553708	-4.6895896993311155	-3.1682157872141516	-3.0586763544544766	-3.4108492964473456	-3.2638283710920106	-3.305764498686166	-3.5781045600527577	-2.959050184927854	-4.192315369213752	-5.494132073839289	-3.9175968509205603	-1.7423227681860283	-1.8273358535093394	-0.8384113809395828	0.9309141805016452	3.3685433140874608	4.741250221050585	4.431263946402375	3.2581594963624596	2.4344279298144897	0.9495226321578443	-1.6551166812558264	-3.7231011452512206	-3.8185287885731753	-2.3747111269168855
0.04	-9.157763720290262	-9.909277102527263	-7.313079978223108	-4.125582920459301	-3.211300534253411	-1.4625155254624929	-0.8857764477508638	-1.308324022394146	-0.7962847467234297	0.20705676936465522	-0.1330883258379032	-2.259248422641562	-3.8098365194280177	-4.709819421987653	-5.552424107995165	-8.457192435715108	-9.421721597798872	-9.164681939349926	-8.162387954491678	-8.364696930447316	-8.80347609293684	-7.633467690016339	-6.054826210885977	-3.9092540446628092	-1.384977463490543	1.3042104739463838	1.4704240201239926	1.1072736875151534	0.49476515083716066	-1.0877678119031273	-2.602924498311893	-4.846129264685622	-4.449770944754476	-3.8111321405812717	-1.3983777563439617	2.4075595691318767	3.811955363265561	4.000868538329229	5.237603810066126	5.05969726405403	3.9911968636086	3.5866440062925804	1.2703419097947446	1.45298806912065	2.933260004984618	4.006437883834764	3.2735061145727897	0.621563750030937	1.1479277704758175
0.08	-20.48424341562196	-22.21790105456217	-22.246676405456284	-22.322270542418792	-22.963302673314715	-23.799656019956203	-24.966873085833488	-24.982771514835143	-25.113443588960646	-25.645830640165027	-25.920869997516057	-26.07521786597087	-26.282762534190656	-26.67512500449223	-26.47697110014696	-26.574201158180138	-26.998036038620263	-27.89245601494545	-29.188828873785415	-29.506361525162216	-29.37514406966563	-29.112215734593605	-29.396857117060964	-30.002157920980437	-30.435169461881447	-30.645850769247915	-30.34124668883842	-30.567755551796377	-31.396806744671824	-31.42446555624484	-31.690965323401578	-31.0640663190783	-31.366827844998223	-31.502829101849205	-31.97512197732921	-32.333656791033235	-32.19366105709889	-32.446482000029704	-33.26729422504545	-33.383728301180085	-33.341478260457066	-32.18679034693383	-29.56138034440391	-27.871863590440086	-25.157198550404722	-21.589630432849006	-20.385415358677363	-20.651472414947087	-20.381578343083746
0.02	-6.505441847611799	-7.207029071075226	-7.433059834866754	-7.32037956033475	-6.257305837752533	-4.574648186516711	-3.665000530230749	-0.4551969950566743	3.4573112943137545	6.754747972880956	8.634663705321628	9.463839322777787	9.219411760613028	9.341604517822546	9.093114981057838	8.658679018575	7.272790193525907	7.6980964755668	8.797855537200448	9.552175354165328	11.110081984808986	12.732861029657855	13.97360388635741	14.435766553445447	15.224583718088468	15.210459688213433	14.881734537542712	14.153973546610345	14.079191110863462	14.300278319484264	15.253478280276042	15.300194990270526	13.515230027219658	11.699066663101462	7.343885456037498	3.1569303170555543	-0.19776996048103967	-1.1799201646271484	0.18125240975433599	1.8144428083015356	2.7889733265059533	5.218984360265175	9.262055928481132	12.378990924165635	14.068624415411804	14.698543580378185	14.73419729018903	14.640647147048242	14.88938962310651
0.06	-22.063220437822196	-21.006308888807872	-18.29580363101509	-16.03434763026322	-13.38835266150663	-12.436891674879469	-14.353447281805678	-14.33766394863374	-13.208901475439184	-12.470499350994892	-12.88513646190551	-13.721645239409547	-14.670493924881463	-16.843689042795567	-17.735146115109316	-17.320302576229324	-17.14154513344191	-17.759341427031167	-17.26963748448828	-15.827060300551821	-12.465024067152655	-9.859428752569677	-7.6075107582560975	-6.663873162164762	-10.03210492741507	-12.356326449811462	-12.86889873952208	-13.609008169956361	-15.5501368844199	-15.496156187728303	-15.730240950564408	-15.706747974060548	-15.421416356152307	-16.19122307176513	-15.992464393184115	-13.367724603961364	-11.964139121097631	-10.548493361180228	-10.707816277973372	-12.567642928442666	-13.292221348849033	-13.68862170119204	-13.052698110039927	-12.810529994746624	-15.466128325266133	-16.673041826056412	-16.488728293929114	-17.07497986649176	-17.968934288799517
0.16	20.443630106472177	20.347140749456727	21.375274864758197	22.401774974275682	23.132167907447	23.64051271172343	21.890569013908625	19.644648817246846	17.923038840445827	17.111916281634088	16.629407966535616	16.52197815711836	14.168304443588283	11.331669082826402	10.757252931499998	13.317041794684933	16.544994871114405	18.871953069297497	19.817340034578905	19.824738137114345	20.244924198464453	19.978419738244902	18.225584329885557	19.668746416074747	20.132398527073164	19.222466329249237	18.952782056394135	21.34221137772264	23.772592334260807	25.40422268831427	26.985336752650625	28.202979344002223	27.67393166468605	25.188473810579787	24.364205511370862	24.621409519066397	22.894005268600118	20.535376271700912	17.388234741338294	15.251451756906384	15.096736032874084	13.498537803531264	12.711590651269368	12.572222189177062	11.690098111879472	10.621674152152309	9.912423001143516	9.852078388861287	10.204257201863939
0.04	-0.1455280974306632	0.5982732542346341	1.2323335261843553	0.8572825119701619	0.4529036844068415	0.9846724223125065	1.2495056848769437	1.1057362398962667	1.25157601376619	1.7647247228021001	3.1102305785971254	3.196494555986277	2.3722019284629	2.361197299940258	1.9095211982810696	-0.21343794257492021	-1.6754002732899238	-1.1010357123002663	-2.085464052305106	-2.058024243489548	-1.3754665932489019	-1.2476490345291467	-0.5768082446384	0.602393025274921	-0.03396463554263107	-0.11808702526997195	-1.8390035003403469	-1.3016876373462196	-0.7742202870215138	-1.2069925374530968	-1.463781767931522	-0.4866400000814721	0.45032693246854905	0.8247471037071392	0.9931125939570933	-1.2543610199944624	-2.6973784618981114	-1.5130716171095457	-1.6978468888656693	-2.7226549699720266	-2.6504555658348607	-1.235658259932734	-1.564940143080058	-3.2301235362433403	-3.483370285887716	-2.9751534224403287	-2.588988192772618	-2.6600970933130696	-1.7920743179151586
0.16	37.46991806962147	39.36139840136123	40.07405482042388	40.008905908420076	38.832899174910324	38.9970432315705	39.17298607498988	35.3608643578373	32.866812750222266	33.952975399741305	35.96653742333997	33.06522317952171	29.059007074426557	27.511650650000814	28.53692684338451	29.23664792717579	29.124760304732053	28.118152063734147	27.393846730807123	28.147293248389193	27.74162930963951	27.000093213018122	27.360777457443493	27.173096581937454	27.875222272549966	28.853491411061757	29.662424255159355	29.885633408785967	28.115989794244644	27.120418176504092	25.84877760904011	24.557716438555158	23.290582556554067	21.597568292710715	20.336063668861083	18.18591529572814	16.058205337003084	15.800724843569288	15.026430348375175	14.333109403832761	13.923941268544691	13.182505820992343	12.179223814532353	12.050835241940423	12.974939241813072	12.429313742695218	11.783099478283685	12.2181898116762	12.0435799596825
0.06	-17.446282901592134	-19.372734467756565	-20.991037196689888	-19.76364253471111	-15.74254977241361	-11.440806636661627	-7.472971486062995	-5.646748414959703	-7.167344425631477	-7.49861873103692	-6.930120626770275	-7.4757743527656615	-8.795786043111953	-7.526753854907518	-6.986548101179224	-5.835932011149794	-4.0849621879383236	-2.9347146042252987	-2.4543754625103418	-2.6403325522100616	-4.828254155150546	-5.8460210597604885	-7.2595295975311345	-7.966602525259958	-10.003625489769632	-15.16773741713294	-19.732222032805375	-18.861050020632113	-14.98578012146222	-12.848572502886668	-12.807143501570238	-12.047028137697708	-13.327688258478965	-14.79323321918936	-15.28892603440329	-17.024020488121558	-19.58998589397514	-19.89686574263132	-20.95210809244695	-22.91320457539795	-22.512081714582877	-21.626036220630738	-22.729361104904584	-24.41923877288793	-25.911474996980587	-25.977866917957925	-24.55583592344872	-22.385300848670013	-17.592647594018324
0.16	0.9228452585859444	-0.6297836305758935	-0.9014269666324353	-0.7159209941030085	-4.541188833738509	-6.24307746314512	-4.696948543257577	-5.060820985000063	-7.755764287412283	-8.192125664265532	-5.878528289443665	-5.327892327463061	-6.919321739601507	-6.717606931735659	-4.591152645862273	-3.671994918853663	-4.0681554253835515	-4.033784167093138	-3.4006956823479015	-3.830735725179018	-6.135335908067269	-6.726959422447244	-6.369570999499935	-9.055824454720799	-13.048734266024923	-14.221779682498195	-15.303927656600436	-14.098212862080267	-11.311919303164743	-10.346103652694076	-10.222695388124663	-11.77394093663139	-10.82771802597307	-6.129154393544013	-1.2585215170593216	2.450766699572277	4.820201277170547	5.305150570480258	5.705546898634317	5.288219501688509	3.137344611289059	2.6540771004747725	3.8330360334039213	4.233813291632337	3.3132039435289116	1.3776769252129029	1.1136794484989068	2.7616929705624145	3.658729337173874
0.08	4.352861945623268	3.464452029169898	2.5343440422503605	0.2537320191773631	-0.8145718854619588	-1.8322725329403937	-2.460667275386271	-0.8275594648142572	2.1143472063878974	3.599663524863324	4.253984837323884	6.154724546833137	10.08972035577279	13.497798854507586	16.06317180614831	17.25389068751388	17.262471332965326	17.151714308318525	17.46079078239854	17.11465769687394	17.235573636137083	18.063611236455493	20.38446836298207	21.688051830093563	22.12598759149696	22.837843484166605	22.834518720242777	22.438080276881273	22.048327813265594	21.826335671697116	22.195205930353588	21.701862813054028	21.64844090117918	22.004693524481276	21.861947387122605	21.89569236470043	19.97023979461381	18.607926853336217	18.67357189496989	19.10257452882727	16.904821688469276	13.722401990524496	10.752920378168604	5.895425044920444	2.937263556460792	0.3849715254986563	-1.6957305437351522	-3.858022578022897	-4.844038982978539
0.16	0.14114372592349156	0.7100001664772364	1.9600448427227732	4.642005663845261	8.767720513665736	12.213837249524438	13.408310999171206	13.366897422634743	12.546063994455757	11.172054321078676	7.7186536999903765	6.7230272742694694	5.846961051635702	3.5701877995513485	2.140361484499195	1.5840423863062867	0.08993539836233566	-1.317796982088943	-1.6994965356664906	-1.8039269623487684	0.9479581287748999	1.9631958780947727	1.2599777879341403	2.0793706933128036	3.0823568682723064	3.37555296204161	2.6410158066481912	2.584084609678378	3.0389895723815954	3.1196258046732837	2.9655480134136383	2.5248107518012617	-1.0563343909138396	-2.1723563753927095	-3.0660904691978104	-4.057401737033075	-4.155433394587071	-3.317520711087319	-0.21485871356063058	4.010915171551012	6.708874522616817	7.885374592863471	9.135551838209366	9.416038166657195	9.126251956429499	8.52000061774524	9.025277195554281	11.237238448884703	14.305692970924788
0.04	3.2935233815414193	3.991300463101126	4.762228430774229	5.580970383616943	6.444107031347016	6.585136467304565	6.552164501805677	6.23924743316266	6.868639696738214	7.743527408389127	7.98214049220374	8.013169328250882	8.210701326174814	9.234173229231189	9.6840396790748	10.476953255931079	10.27915359404993	10.495411727513797	9.354314562624069	9.31967225029966	10.19416140247668	10.559437276182777	9.252662677401275	8.455891402614839	7.147134325710269	6.941481467469757	8.09803164472828	9.459648548836284	10.126537288886027	10.323938484905241	10.061184914129498	10.430515944705661	11.038921246344117	11.117694844209169	11.133613416969709	11.204723909695588	11.402435537798112	11.207437117320168	10.869608293226847	8.08943006336861	5.912447065490085	5.635156549230757	6.026430512315585	5.9633350039710535	6.044557956140153	6.14492084046887	6.1233591810325265	5.087675404654561	5.284578557646029
0.04	23.67741506575456	24.512630974479045	25.937589129388442	25.057402350578208	22.1343683298875	21.86484602596699	23.973197435525172	25.69356831470172	25.64281109815581	25.77869205142121	25.54919331649414	23.228000536701437	22.016503361256063	20.871760772850415	18.62047309473789	17.077024994132877	17.06265428977151	15.627146107864043	15.140632082612179	15.484408055545295	16.39834310338722	19.814280367000393	23.682550379788005	26.481627420735748	28.072940555034457	28.896211967823284	28.508418080443626	28.082961685552988	26.60040881253734	24.60302922717387	23.633303885700194	21.898952890607724	19.449165075822627	17.89954488686029	17.017474034187032	18.28538617582567	19.092058842990767	16.78593872946616	15.541042220640016	15.855306034371807	15.069766512001593	13.753806062035551	12.495131832593522	12.772035604539028	12.016594952441174	12.719437000871011	16.580833434847165	19.547178428609996	22.640240376241785
0.08	-7.767869611226281	-6.786106344655721	-5.241238957799041	-4.377117969155371	-3.809792619270155	-3.289278646292928	-0.9198961298881585	2.3814683932988174	4.617756907166694	5.163199168996385	6.116483300477867	6.216742401301033	8.384823190589898	10.917105726787298	12.603845111694412	12.713726405268247	12.66253242931748	13.104085093958417	12.97262500627862	13.507215592703403	13.111852428554442	11.820219920831605	11.7032186331232	12.701296687128803	13.586906426011808	14.387369604564583	14.55189445244325	12.897010865607896	11.154851728201464	11.5731820940819	12.501108010429633	11.65260067703042	10.872506958655208	10.79885517771848	10.5399372069583	9.43672777313273	8.21883373985061	8.025542673469943	7.30840173792248	6.857236449961334	6.37274386244745	6.985473989262857	8.653857464664682	9.793224072118235	10.374913814057095	8.349793063166288	5.55291965145129	5.769684989762425	3.9421509255021903
0.01	18.77384124818076	19.018356270093975	18.63098696277764	18.32242916825058	18.198155622364006	17.403252525505998	17.578287105888514	17.189639990093525	15.015747759264293	13.831740450462782	12.937143148766474	10.466652800327601	8.605648891804222	6.8817517593527455	6.755022478608282	6.439083931738139	5.038881137704379	2.7886437323596738	2.606011541403717	5.775503312933907	10.166004860636214	14.11975179222668	15.615069427519096	15.546210800449025	13.040549863109185	13.045627755331296	13.206959458971532	13.361106090531244	13.289770335629662	10.628997867010703	9.086325817676844	10.02451637912079	9.937544047359417	8.776116804547364	8.382876533890936	7.186774898706318	8.136852558156292	10.600681575953459	12.139403538489923	12.269054348933246	10.543654808285439	11.280999877820868	12.642106281926765	9.475669356702227	10.044579596788928	14.223109370219433	17.53458188243784	20.30078502291414	21.987067337267945
0.12	29.31168934864614	28.027511180325803	25.263595183368494	22.397426197484194	17.7608933120285	15.399011232515434	13.493829344393923	13.285893170201277	12.507225076920491	11.208534852127634	11.699574238758402	11.600760644961802	10.869816491866679	11.207942677063997	12.650242207657527	12.513546874261039	10.404986242518753	9.403182542949928	9.377878116070846	9.489226939558733	10.107494766779581	9.684290213816418	8.386573824468343	9.66610719344527	12.396085637503404	15.265928398906546	18.232220423143914	18.394575657853522	18.43333234483501	16.88046738069086	12.670663096981357	10.676815117789964	11.417926695886727	11.95560374675265	10.569418010083872	6.42213401346995	5.7056163816813665	7.717460310161684	8.933818764501943	8.416619265656564	8.589196438114563	9.291753447438722	9.269272004780092	7.790431637505044	7.873592016254257	8.08068774642129	7.9397517497319114	5.988646535925355	4.686038634647495
0.4
0.03	3.0276545268696964	2.2148492532114403	-0.5465923683127727	-5.301850257663332	-9.61274818982401	-10.376310442023872	-9.905414839892188	-10.876933073353563	-10.206127013419916	-11.321653101414718	-13.466672576273325	-13.382653813062028	-12.217916698195879	-10.652775078036989	-5.933258782747039	-1.428714232664575	-0.27380433368075785	0.9267930705137957	2.0150757153623715	0.9288404464052462	-0.8876893708720388	-2.6085073115684736	-3.9454674653788473	-6.511271027496541	-7.8488438804261875	-8.063879542523395	-9.002311677261105	-9.939300873393108	-10.342358964961726	-9.776960492182113	-9.782595175068053	-10.676500110905437	-11.867894774998852	-11.629462193838954	-10.829966174833999	-11.77821818009631	-12.528542057592581	-11.81038383772048	-7.253959779841622	-3.1262670291143664	-1.8229736433381518	-3.681192703148433	-6.15481843174593	-6.119423348115532	-9.673943045485252	-10.544306256388602	-10.367373345112114	-7.83917270194668	-4.8654033871248075
0.12	28.838399530006548	26.431029616162554	25.02140143308568	24.460752497896387	19.63178652178572	14.735531349191696	8.280499787556415	4.5619251027193215	3.5753840094632565	3.3594797731775756	3.553279101874786	3.316157065913373	3.489226944684944	3.915001219637716	6.782026015624517	10.79152195487945	12.536518677778211	11.903822419312966	7.680669170595884	5.9212220097647545	7.087525877272988	8.101032175192834	8.926834085457308	9.143899913548246	7.173232485270695	7.470093475870563	9.39759524666281	11.515790474521559	14.009862674973242	15.964504718473897	17.386206632502912	19.036800924647586	19.082461184851162	18.974685808466113	20.138856112627913	22.23652514612153	24.37373739875506	24.460050041126983	24.537848673578715	24.781613388087543	22.53770879190059	19.908048758339895	19.205462251713506	19.50152738645135	19.24937126579099	18.577294867200827	17.208397830603978	16.088404484750733	14.404286335592325
0.24	-41.64317069897966	-41.772703336909366	-41.8190461793066	-42.45273514206098	-43.51692166503405	-44.24098929332227	-45.02513059895051	-44.005217958773336	-41.37007392847322	-36.821086100514144	-33.10232844210612	-30.405259403721146	-29.7533719553643	-30.40903952913669	-31.767899550840085	-30.693108065558647	-30.632737083953117	-33.44200295406353	-34.25203317878221	-35.818327677408945	-37.17021581515326	-37.55705695182597	-38.02224048857501	-37.90230674197643	-38.899446463638064	-41.530152176619914	-42.325494124425774	-43.051157688117115	-42.98179006962551	-38.85962483219777	-34.56127680036798	-31.529610278456445	-29.169274641000925	-29.280272718237327	-30.81796767502101	-30.196451225681813	-26.980063722444015	-23.586579192426058	-20.92122424129073	-19.974209202743353	-18.28129465278535	-17.762395368320398	-17.7070307690459	-17.18876659722163	-16.210301069457245	-14.851766165377796	-14.481688346342608	-13.847357375712178	-12.963049170015111
0.07	30.388697636264425	32.84295295769033	32.8588348800012	29.77512562108282	28.62112168399679	30.312975575173823	30.770170791480965	28.183943683269945	27.22804792268188	27.733673315367838	28.322633612124946	27.56453590285689	26.39365310426912	25.05428287570423	23.589322538108746	19.173763289376055	15.203578226462781	14.223319709274307	12.068555875344359	10.992873436555456	9.6981363652055	9.780527548328223	9.909938547561524	7.308910014018423	4.919934547182571	3.8480546023536135	5.458418551223758	5.259311173394515	5.907596435231866	5.963824741697593	6.12858035927573	4.830574477625028	2.153099377124427	1.5939440633721063	1.2255541380230497	1.0692751723867815	-0.6679663896651249	-1.6781069728582239	0.2643748819384939	2.6199062947541663	1.1942709138550356	0.5256879836401822	2.9172458546532454	5.489162368756453	5.5802965003484815	4.971592130345826	7.12573860220553	11.409149690120259	14.502409658528848
0.02	0.8642294007537856	0.2230156097569278	0.11574157221869541	-0.10854823705619765	0.0923924639586744	0.24228344708284055	0.24856353161725053	-0.07114195252647448	-2.645171870565747	-7.926443289356769	-11.37911392041201	-16.43456106770013	-20.715940198835952	-22.771735897561307	-23.54709143146175	-25.06563792397086	-24.877552937365543	-22.816612012233833	-22.74177966340256	-24.57591125180923	-23.54100204134842	-22.026452084605815	-19.43673461181838	-17.748848438806583	-18.292397435655616	-20.375518471349324	-21.17461740630526	-23.402459840499517	-24.05002682177541	-25.699007432109198	-25.72280443376267	-25.4629942627247	-24.848242530731717	-25.712680461129786	-26.19563151831869	-25.270140699322212	-24.453636833987687	-25.884413847754217	-25.445098401693066	-24.581869407722643	-24.23625459583147	-24.345454467256808	-24.398781377471252	-25.08821456826592	-25.14409609229255	-22.908941603445598	-23.267337406971563	-23.796470430263255	-21.821604533197274
0.03	32.69247852299491	33.86597530404469	34.00568908951988	33.37469306330217	33.98695155251803	34.80378862765985	35.778827991262936	35.13094520798419	31.597154569086392	30.83491807706782	31.067841010203544	30.782026950524987	30.101822433241004	28.888418200148514	28.929251790149344	30.237174896422168	31.08053041310179	32.90842525025406	31.27418245143783	29.60921843058133	29.925260531559225	29.128459369017087	27.44715790407779	27.877934340497454	29.968380946058453	30.97300677156114	30.463961889602352	28.854768963359923	29.81940685569149	30.725837052030535	30.91559626124448	30.50362560168599	29.938374227876814	30.07773447647711	28.49609408096979	27.663515599591072	27.190878259831216	27.912619032323427	27.672725984596305	27.397587136067635	28.14622668401288	27.916868978330392	26.390191276471462	25.33435648554279	25.69779216886331	26.300517088007133	27.30634303219251	27.965731744360518	26.92595881974119
0.01	-20.378261118987908	-19.227509683485714	-21.051038538275492	-22.114238774459963	-22.00643388164798	-23.39511821985142	-24.97431781440784	-26.031881830714447	-27.105956714551596	-27.473222582139314	-29.197144859799415	-31.687810568226055	-31.12112566002279	-29.85323889806346	-29.143990882727145	-28.47791451150521	-29.111564923706354	-30.61387893167751	-29.600711901914835	-25.535760029617997	-24.177927865525163	-23.681946680469224	-22.252581474703703	-22.664374992937923	-23.97520746506018	-25.170447538026018	-25.920918996583133	-25.593811769845367	-25.787156430646405	-24.799045875400914	-22.728988003529658	-20.82118778754483	-21.948128496619248	-23.09957088828525	-22.180542338005935	-22.222925143273073	-24.293241261528387	-26.246772178790017	-27.024256100942488	-27.359457030596147	-26.950619692825605	-26.430653434281908	-25.1202901405319	-24.742429320772366	-25.19003924953458	-26.267641173730034	-26.160233295310604	-23.96908677642874	-22.030275898137283
[truncated: 390 more rows]
[truncated: 252 more columns]
