# Supplementary material for: Graded recruitment of pupil-linked neuromodulation by parametric stimulation of the vagus nerve
Source: Nat Commun. 2021 Mar 9;12:1539. doi: 10.1038/s41467-021-21730-2 (PMC7943774; doi:10.1038/s41467-021-21730-2)
Supplement: Supplementary file 4 — Source Data [file 41467_2021_21730_MOESM4_ESM.zip › source_data/figure_2A.csv]

amplitude	width	rate	-20.0	-19.8	-19.6	-19.4	-19.2	-19.0	-18.8	-18.6	-18.4	-18.2	-18.0	-17.8	-17.6	-17.4	-17.2	-17.0	-16.8	-16.6	-16.4	-16.2	-16.0	-15.8	-15.6	-15.4	-15.2	-15.0	-14.8	-14.6	-14.4	-14.2	-14.0	-13.8	-13.6	-13.4	-13.2	-13.0	-12.8	-12.6	-12.4	-12.2	-12.0	-11.8	-11.6	-11.4	-11.2	-11.0	-10.8
0.9	0.4	10
0.3	0.2	20	8.084062518298964	8.776185436226541	7.843333721209504	6.855816851035961	5.324842862551883	5.640847022757434	6.295026232899396	7.314850294414079	7.305635843947606	7.705555366671817	6.753308406133499	7.8170536777852035	7.703855302348877	6.322716562630504	6.880437079387065	5.562228580343998	5.059525848996586	5.595318696646757	5.425131496087914	5.929044274265117	5.6873191312408125	4.427996563429204	4.231351957336777	3.9241018365490348	4.508462609393405	4.634874987651145	5.772560107172055	5.169803560128599	4.463587962093058	3.9630510770231524	3.345809933922496	3.1206998498585676	1.8652862901358276	2.265270527890223	3.130708173270669	0.739175058237798	1.498831504612781	1.9212673978034758	1.6279574294563304	2.086616118040169	3.2762380345776165	2.2041504388870976	0.6292451508118475	1.375973906104356	2.6348138923495767	2.4842563635053594	0.8917257924039248
0.5	0.1	5	9.892433721429981	8.819367320692663	7.023141366829613	5.840978388647777	5.185580884278409	3.7394272304036065	2.665668432525358	1.6332590264864422	3.214019382050175	4.188682777370445	3.890492982196193	2.715134984382317	2.2765984628156417	2.134187674002362	2.0808636470696555	2.1251537895445907	3.163058172786336	2.8244506404440344	2.161666678812857	1.3082255307257356	2.1162979322615385	1.633793190354659	1.24832798325383	0.1891079633481354	-0.8864345470057415	-0.08667206216592405	1.2393831952014693	2.1747033788468215	2.5071231219486307	0.9133752856560378	0.07483758335256141	0.4188306715108041	0.5914135854552924	-0.7938559413891895	-0.9793995560107618	-0.7641553694987309	-0.28630406009812503	0.7459526537636947	1.1765928242758719	1.6551049629562655	1.573329946512679	1.5868817490528855	1.5042091830531064	1.495903170112257	1.3887327025627556	1.8804882477162081	1.8154575904026515
0.7	0.2	20	-4.549661958874609	-4.022372014409733	-3.1248427068685487	-2.0445521400832902	-1.2167289505766163	-0.6725613661545964	-2.1679364938882912	-3.678941442724856	-2.8891361432916582	-2.3028749484894533	-3.5409536605996195	-4.686896011379318	-4.724316498274483	-4.180953800204911	-4.249232221009827	-4.586152301049097	-5.950332072764041	-5.927047538441819	-5.209577358173696	-4.121842224431234	-4.168513597821111	-4.102494420395004	-3.024590311241525	-2.0530173623014036	-3.4852163309912996	-4.5283541029399	-3.6521550335729245	-2.074999080968709	-1.822451578285687	0.4394701735599682	0.294466942698115	2.0095345746118625	5.163918782765585	7.924742537193239	10.46224187497566	11.457653161079975	10.361605214355208	10.051107392300977	11.700546916503214	13.025768613380677	13.391676029387838	11.936055412310637	9.17590854405205	6.88843294600651	5.641897628740324	5.133576112809713	4.539890905046427
0.9	0.2	10	-0.9806305008612384	-0.7332233096550596	-0.6465964956096002	-1.2317924873777528	-1.5554227321029686	-1.2365387104679542	-1.177970988252227	-1.639272741854711	-1.843287432371774	-1.6171249132108585	-0.9859432593234914	-1.0481308757235936	-1.6089517151974988	-1.0114159148059656	-0.9333869623628459	-0.9566450273334084	-0.9266290406033519	-1.0984021890791666	-1.7380058784528813	-1.3411002903845102	-1.1190120895244249	-0.39594844018286324	-0.59663131787498	-1.449484032401891	-0.3607879444889761	0.438907292466169	1.2946503752536884	1.1596419158947455	1.291862720702234	1.9062320624992708	2.6006954407834684	4.737054951113322	4.134716793247776	3.246469208584621	4.883607279302161	3.593439453618821	0.9624790110517836	0.03702484244889348	-0.41559801425766096	-0.6841100383071606	-0.9933206595005117	-0.6896053262001871	-0.883794402382307	-1.8092114457556079	-0.7894227869134127	-0.4407133952746207	-0.42691774095042234
0.1	0.8	20	7.11486707619207	7.465801783129734	8.697416935057724	7.009115915456121	6.360373477139447	7.597741233634281	7.23971126848452	6.204268553874073	5.977929364790057	5.8287828394510655	6.316941646738151	5.893808422727702	5.534565915791212	7.473636581787645	8.36493953786406	6.942404650051536	5.657876980187318	6.151891498074427	5.763449548982571	5.583677720224266	5.912974540104834	7.165354898249646	6.91651732919204	6.152434412165199	4.748742466957644	2.519182190717217	4.062018996159225	6.546474014738827	6.941731154255983	4.561369404151165	4.258177086766082	4.8489330021631005	6.259552703264127	7.714330247116479	9.154396062864748	9.251226744602619	7.692095591518587	8.802374000475375	9.804333101468956	9.78699616328975	7.713830261962329	7.37348729276286	6.922065601878039	5.784089903584793	4.645502102892095	5.560381381993039	6.044480183941793
0.3	0.1	20	0.25779873015971333	-0.17526883901686574	-0.29373577038898446	-0.5551443827432152	-0.42626861532000504	-0.48554303497089535	-1.5308260101313778	-1.576409919766668	-2.0147009647814755	-2.8754558984536303	-2.4414203906576972	-2.5860440524567565	-3.3460338901031648	-2.5043498436528964	-3.3061677450162463	-5.151530964215603	-4.791101044297498	-4.422922811623373	-3.27970170691718	-2.745715878530227	-2.948466432065878	-2.682613075476098	-2.979662272640361	-2.3925595935962747	-3.3110378453357683	-3.4111267065949207	-2.5564993087646144	-1.0705869657563625	-1.3959614003507355	-1.8317336210073734	-2.189130352678035	-2.7590845260289854	-2.8108565507108594	-3.0690748126638567	-2.8910238690164647	-2.4114162726825015	-0.6566152920107129	-0.4843215371106169	0.10995149617816935	-0.02997499965113093	0.4319392432088591	2.0644922387410034	3.1592168281019823	3.2100462660139684	3.84113182774594	3.548629020529212	2.943968594736475
0.1	0.2	20	3.123547043025937	2.7033510034551185	1.343905433213692	1.137241260408267	1.9654338367572421	1.9252519780638977	1.4758445440045733	2.3604986367681207	1.6760911529412112	2.1950067350947577	3.42332287886353	2.7890434867574214	0.3568602046726923	0.3766133027414753	1.9932761321065087	3.710535147571285	5.269765512966465	6.146580488690105	7.261537377651301	8.396879225366874	8.174645798237016	8.829810113969792	7.844042644049992	7.0144717907012435	7.462103205945475	7.425514269309282	8.928542074742424	7.828656637206919	5.846300596111085	5.655159900427684	5.616396872152521	6.535353361551884	5.304046448856319	5.545910686921914	7.869179303810689	9.116589309391692	7.858599758477467	6.10320409453594	5.533105715418991	3.9791293883108594	3.5742618928448167	2.8585623441912986	3.2130828316264513	3.0807012890477665	2.129064278111251	2.173216861281638	2.45761911297771
0.9	0.1	20	11.590497185412644	11.85910520971592	12.399641921620656	12.085959326277788	12.213374715930328	11.686228335851908	12.104044582997304	12.486011010602951	13.504106394279802	12.222514633926906	11.45317807622122	11.032652107812709	10.175263080074544	10.128442605209699	11.366631663082089	11.085866496359941	11.408774371672692	11.2106656138956	12.349841611109568	13.499939269074915	14.156042578607114	13.629746024539827	14.154985332834798	14.97086431004989	15.760498306422363	16.21439608958228	16.108957859158565	15.404375643924908	15.122098692297428	15.968520802582063	15.880140194445275	17.626646289109942	17.6955221077736	18.685916712277844	19.344225557501545	19.980893308249378	20.527201566605328	21.796504300633075	21.732667713929246	21.06438678644973	19.93601338146739	19.394252051236222	20.082200194778437	21.169833667779997	20.881543866514008	20.48747295289904	19.624126707219204
0.1	0.8	5	2.4709646011063384	2.6699481818956556	2.4152765385779134	0.43478793261368054	0.20558070886842472	1.0615979922966048	0.9215902275346934	0.07031906832764179	-0.17002481880127363	0.8969400050264369	0.9530606598415545	1.3317861961934483	1.2919447353398539	1.0745056353675153	1.238865139191823	1.5517508426979418	1.2580979648314496	1.731928713605278	3.2830279626094736	5.909978639753341	7.558858231079078	8.723778203768475	8.93686913791258	7.618711362307387	7.289907351209187	5.948139538247865	4.484883735799173	4.284605892088365	3.677169421028715	3.541867936502797	3.041251186376094	3.4894212328463325	3.92297989791701	3.198225999484194	3.2938557005346425	2.655802512841568	2.411429747720561	2.155301190915438	2.2599851710404337	0.5509455046098211	-0.09068271010210793	0.24732951650793922	0.11506175708129973	1.344493979129112	2.1631720031378023	2.128482987146704	2.3596589411190934
0.7	0.2	10	-9.45741513009856	-8.813258400918535	-8.544964312236772	-8.501378802680094	-8.6723813321844	-8.769638980154632	-7.906522469154844	-6.258564053415675	-3.8257250212804053	-2.60586248428001	-1.7215669490513577	-1.284257614698042	-0.7826900392659937	-0.6598088052686251	0.48390634161911805	0.9641565586987895	0.9937092367063514	0.9935032237760169	-0.3314943450104124	-1.9828391677124984	-1.6832465478438223	-2.765080508445095	-3.259337031623346	-5.119399920100044	-4.922479649536541	-7.1666441582609295	-8.262016487099324	-7.78713684894722	-7.771539257297647	-8.032410436984634	-9.82380102396474	-9.632543373303484	-8.017151264683633	-7.691356730536761	-7.629618513655494	-6.624231235342293	-6.574840536346464	-7.830329067966353	-9.123177303579922	-9.366049641673541	-10.037603247958486	-9.591608417290558	-8.706965604280953	-8.924134840706174	-9.157275201975793	-11.58903472611464	-12.126283826385801
0.9	0.8	10	-9.204243972014432	-8.58892109492676	-6.88731066099691	-6.787276286323262	-6.815991176707968	-7.405191977410425	-7.929341115246999	-6.4044666582708345	-7.0084883861506455	-7.218993874760365	-6.946572882698199	-4.895040499506393	-4.057254457890046	-3.960338743817566	-3.3585716975754707	-3.75665889656549	-4.231169448271174	-4.810306454643353	-5.307092343492158	-5.165871908923499	-4.60430169699999	-3.5718631956450366	-2.161160054912557	-1.105672556649516	-0.13219678513673472	0.5332065059116715	-1.2643068662869297	-2.6594563702262732	-2.9852434432376356	-3.7942698017906267	-5.671793835846692	-9.34096513936261	-10.192344711863171	-9.520311537304558	-8.373549649373153	-8.666012283092755	-9.274827323693934	-9.195534847572205	-8.273475892652066	-7.110352559928401	-5.803199994574371	-5.4929133979519875	-5.2582424021908025	-6.446541898512891	-7.589442068003535	-6.075333417011208	-5.004325113826511
0.3	0.4	20	4.0037075053525655	4.501554337252898	5.4517747505905945	5.8423824901891095	4.390839506120074	2.340910473910668	3.1226144888814105	3.8556656144716683	2.620041807248505	2.6195664359796	2.7717918649169704	3.038027198155021	4.292322626609831	5.072277584077099	5.654806533943422	4.576136738791213	3.6270167160747206	4.4180186226475655	5.811276684457731	5.87288499402257	4.538663327897503	3.0332085731881264	3.277534153697644	3.742345636317175	3.6454540611061432	3.9714896079372437	3.3178698113969176	3.774317720821948	6.00801408793636	7.042041368835321	6.030229180382058	5.00536799936269	3.9848320939620407	3.750322823260319	3.7091539446301667	2.10272651075028	1.8838034876436183	3.499363230041105	4.858707945983646	5.122700853168702	4.4909907986004285	4.562588824308982	3.3278644644245645	4.233133880125379	5.7410319374940855	6.446555200223401	5.3530996200490435
0.9	0.4	20	3.0461254500668176	4.408202188190636	5.969461659337611	5.323659090892043	4.103065636262308	3.8667422302531733	3.55921737884605	4.157961067641942	6.153870066647109	6.989439691769483	8.698782875036677	9.213219105761091	9.1436914722373	8.022300206413753	6.646465496678189	7.933232839986395	9.919363160427984	11.073457062099116	12.075284226789073	12.537915818706487	13.066878898757402	13.601224806367377	13.156167025502008	12.817372831501793	13.1262062705078	13.810740792917635	14.328234942294834	14.441959897429093	15.288087959676979	15.589179853643053	14.895542760030715	13.377393238742805	13.176430253981572	12.380549896899218	10.129294919349071	7.903767088225798	5.800152450025358	5.859914494685405	6.2218709071276805	6.284506747805423	5.007560152863988	4.343499351085548	4.623955103700489	5.320928870103359	4.678883740972367	3.8352263130944593	4.092872239659023
0.3	0.8	20	-1.0220813423417425	-2.0126804446022106	-1.119927264231336	-0.8949133506216214	-1.5021258707929377	-2.6222151069419724	-2.3534822357468386	-2.2006752124565736	-1.4395398267568993	-2.175944142374803	-1.7529537566492124	-0.6335840907551429	-0.07763668741588958	1.2792298480167474	1.8061963379823425	1.0863817996943155	1.2656679303223584	1.9479123628728772	0.30812487422349477	-0.3122517612731315	-0.7696417791808585	-0.2572038670518566	0.5352141401927284	0.1561509717168903	-1.33634128977085	-1.3965443388307506	-1.5172495110693873	-1.6109980930988002	-1.401269798220106	-0.34259462417527686	-0.9232784116268178	-1.6005764321216702	-1.5005262987546857	-0.39408373043666955	0.5446397017289897	0.5443641151081309	-1.0280179854534524	-1.6117464088285232	-0.8132646589281833	-1.7035332820994142	-0.22180867478573418	3.2260512121061566	4.675544998040799	4.331515976738771	2.5124471681815024	0.9337180996878018	1.571449910828207
0.1	0.2	10	-3.2552459444564406	-2.7406890007856077	-3.4802671600953445	-4.283753889648473	-3.135196973035079	-1.2423566099485086	-1.608503123459613	-2.09796439825282	-2.2980362709511084	-1.9034166839370812	-1.2799653332408667	-2.1470474676088216	-3.4416404884583898	-2.9674939347343283	-3.3026299088577105	-2.9819774275473705	-3.061979664119029	-2.167498944385194	-1.5888765427175073	0.2933201400113532	-1.0401250421660109	-1.927534311229799	-2.623922524253963	-2.4077103081519766	-4.302043097742789	-5.637375703241609	-4.328723688168033	-4.830579543065198	-2.9565447911441467	-3.362151970829288	-4.106603722038642	-3.967185211453881	-3.710184598471301	-2.765919003779267	-2.7492600502027216	-2.2260578815110392	-1.622316800135053	-0.39910209578583533	-0.1463019014362601	-0.4497794258644703	-1.443884064081729	-2.347958399756898	-2.0001979601829944	-0.48524644374673187	-0.26953109117640395	-0.5291522135355038	-0.9649752355718135
0.5	0.1	20	-9.626299395905804	-10.224065021914008	-12.318173467581744	-13.464531496754852	-12.903076837363464	-11.907098987112619	-11.24075386595267	-11.269393220097221	-10.444727347010804	-9.725190105573432	-9.353321202675389	-10.296143189487573	-10.929732490988926	-10.969726271522916	-10.466665029941879	-10.885385375101826	-11.344477752744481	-10.754748193768727	-10.643934953822473	-9.473302726522178	-9.23532845483583	-9.003554523552893	-9.274299931782934	-9.6842715193808	-10.013703301874287	-10.513170248433056	-10.80668597043828	-10.337830087903221	-9.552965413484138	-8.719943693015281	-8.93636892183882	-8.976992940055673	-7.666103961870661	-6.124142738713488	-7.0983984580192185	-6.85205958016266	-6.730332559700848	-4.862057933093695	-6.057599503207108	-6.007705530305728	-3.8830880811126747	-2.660474049781321	-3.789247733183416	-7.057741756216906	-9.00906090361918	-9.281801443178438	-9.871461916062053
0.3	0.4	5	0.5864159203690136	-0.03476046864132343	-0.3603598653549511	-1.3682090577803763	-1.7218259771397726	-3.0411496447355617	-3.545572014392725	-5.1571816935955965	-5.600519860524344	-6.191481360560431	-6.500004847498559	-6.246149840448872	-5.633282488552268	-3.866331619759933	-3.771915428743732	-4.996512430875086	-5.9765229657622925	-5.928682025384866	-6.1939289075571935	-6.470946220720272	-6.325694376082957	-5.9074665140626195	-6.003417592928955	-7.20698948823393	-6.7269695886465115	-5.591100022404326	-4.834947294552357	-4.250500675226881	-4.093199906038102	-3.99513739480831	-4.439707022863125	-5.249293559143958	-4.720937485969195	-4.732914480619421	-5.570048802371581	-6.004197207244033	-6.285370484888659	-5.37147460872292	-4.222651614073435	-2.5235837709688127	-1.563492268253313	-0.1067185181130128	0.16882230978469437	0.7455231704033949	0.5090954082127794	-1.490928894333038	-1.42879456960042
0.3	0.2	5	-7.8614538486819825	-7.3532511472650555	-7.510838400068195	-8.357389986801671	-10.90527585960232	-11.15706281316325	-9.578771881515877	-9.8641600814477	-10.232785858549178	-9.359655286526994	-8.80917786450371	-6.923488133320468	-7.264607967478781	-7.976136273316875	-8.541624884420202	-9.450321644576157	-9.449310079657643	-10.827006633054566	-11.106169282426698	-10.955377900832993	-10.057953396932852	-7.797788219036143	-7.3216004348254415	-6.608662759182309	-7.214596074536566	-7.00462803263305	-7.153424996269749	-7.1490279006844375	-8.233482984846248	-7.021792774810315	-5.386990998825773	-4.050510216883268	-2.2523106821544303	-3.6954330473202788	-4.0350428762478	-2.470719499310853	-0.09440741809055453	1.2329523115415313	2.7636091217811227	3.9136627118535685	4.111840083086825	3.894861385711174	3.4535331021293203	3.3434415451100747	2.5134015922199424	1.778578581759497	2.9401317874452317
0.5	0.2	20	-1.9832079012137527	-2.9749647349881414	-2.929364835507158	-2.249632505664316	-1.9481901074066599	-1.774712013575055	-1.7602805672743926	-0.15454301516778912	-0.16289582265638813	-2.249370859835622	-2.156198534685821	-2.04635040320872	-2.3722155875213886	-1.9728966886085075	-2.1112585910529234	-3.7866821556749173	-4.1470325980039675	-4.003150675759137	-2.082581396357554	-1.1888177854489541	-1.5536104557577204	-1.265233833035829	1.6115023358469145	1.4825882066808234	-0.19625949399593168	-1.4269431617383717	-0.791282529289262	-0.4535506057579042	-0.5042934182069416	-0.012830873383343544	-0.5679630606746855	-0.6434268643009702	0.49244485182656206	1.1207720193954387	-0.7400317190370771	-1.4899161456413026	-2.318992363169073	-3.632269085317425	-2.276622708990196	-1.4327914636455787	-1.0286977606840182	-0.914226428200628	-0.8656694350255023	-0.4234810501939563	-0.2428323733441502	-0.4132191425707603	0.30755432499804414
0.5	0.4	20	25.085247686797018	22.030106946424752	17.62573684040916	16.57528325982439	16.23278290423562	16.095017370107016	15.093256387329632	13.000028593386446	11.936459301107803	12.980841563545724	13.649412452734154	12.958732726487398	11.632127196499596	11.030666698040363	11.119584542964418	9.855054245312743	7.679871108905033	7.0834050962791935	8.685274239087917	9.682414749544577	8.370837532857792	7.877791537606441	6.364053074943328	5.420091183754906	5.793712283089349	5.53924411275932	3.6304557076599195	4.27352510496722	3.046101408581741	3.2551993661637795	4.215915719281824	4.51605468066883	2.826362152569722	3.2464336174885275	4.084260467513687	3.2409652652968717	2.0148299788248636	2.0387364706086757	2.7581458203702027	2.8062412356816324	3.3251613860275455	3.42345278122923	2.972470427961518	3.904700612205204	2.5140542395719194	2.2157796694645597	2.4999875591555494
0.5	0.4	10	-8.922665934909297	-8.535431468633448	-7.770070179327298	-9.477618601979692	-11.016421509063846	-10.946129989031078	-10.814280224778983	-8.84153595257505	-7.056552849658999	-7.452207640509563	-6.411898585578477	-6.102306458068874	-6.887922870811167	-7.226939144605268	-7.112643198578148	-6.8800125341201905	-6.3953771026555515	-5.609815662670378	-4.169522398735609	-3.8422010498765005	-2.199487655897819	-0.8456198824143897	0.03911830836330665	-0.9969420002428251	-1.8667949394531504	-1.9009740356821325	-2.531062939950729	-4.00340649965954	-4.051427648570126	-4.036827954794269	-3.72039423378596	-3.435044157642686	-4.2997385777368535	-3.887524370507883	-4.922814455423186	-5.2313888704100435	-4.504557554785912	-3.4916686558938963	-2.691902466053193	-1.1211052042693979	-1.1695315425351254	-0.5151813593322458	-0.13131773516582257	-0.6466899580491585	-3.039672954458105	-3.4529913453618946	-3.35836008223702
0.1	0.4	20	9.52474296608765	10.026334035589137	9.042047686175742	6.46886883594221	6.168327943794843	6.586220819652404	7.923751249157895	8.409785529830366	7.938377956315513	7.7959555599244155	7.285330812867535	7.960189151998399	7.819493966577589	6.236320773790062	6.612857643449594	9.445492562411125	7.650556636536912	5.708037465429321	6.400927140946401	8.876537681635135	9.687889863953579	7.524946517520156	6.677263262934126	6.1296619151217655	6.470650194852844	6.521954800309494	5.730209067948145	3.9373921904784552	3.394162767245568	4.67708381238122	5.62847199541806	5.62738911184811	5.010816324492843	5.602189873631325	3.896940800034791	3.1924911093868857	2.8805858472620898	3.512712546457088	3.6250946749499136	2.7970934927481537	2.7599382192366875	2.6523727367642707	2.529203497654258	2.4243433517280195	3.954176632218399	4.571332898337282	4.689852915894754
0.7	0.1	10	-0.05522242121307386	-0.9359403517896041	-0.9350707010941619	-0.5800731852485299	-1.2263239456015853	-1.2058224033829816	-1.4471194380596586	-0.9955931194887526	-1.068620442195943	-0.7588671026954543	-1.1435976210203194	-1.8787393679169426	-1.7737014310179688	-1.725640441504659	-1.3761653306199335	-3.488925350649616	-3.091644907894974	-3.0084782642086907	-2.287754570065225	-2.1744617378661815	-1.9585366020505361	-3.2004546936306824	-2.7721513021292594	-2.4425618618227745	-2.4885150143102592	-2.643631238088439	-2.4129405739777567	-1.9523415371264292	-1.602767749308775	-1.130541734130091	-1.4667759993058525	-1.5899399480167205	-0.5726941780102734	0.5495205407401471	2.7789300777638104	4.898535125716698	7.171367091360871	7.3467866609713965	6.696252497242959	5.492870717283566	4.992981143017886	4.324361873353212	3.9833559708770707	2.2714374299288735	1.099963167995206	0.15497284772270348	-2.482527972633612
0.5	0.8	5	-2.8659438434885516	-1.6136207210965168	-3.336313531098085	-2.642650659059548	-0.016857913617144504	1.8709363832470984	3.910033387800979	3.3393989694180988	1.9724498860779818	1.640771200722007	2.9032163849834944	2.6529245158358563	2.9121741712440183	3.634395842275545	5.124322522010253	6.988374838365331	7.71232456917339	9.116578965020452	9.409340778890353	8.627044270602426	6.7956499843456015	5.27465289732185	5.138910287645629	5.350072506958412	5.80583516894346	6.378664058048699	5.525882285056454	5.354797709496758	4.917298890388182	4.081622449755898	2.995701684478945	3.046951152693161	4.29720181688193	5.883027328890705	5.339917674167552	4.079459079134679	3.3421323019873626	2.776591007706024	2.9876400898878614	3.6022643882111325	3.493882256869867	4.12888012799732	5.061972262581996	6.648992465575745	8.500302078982159	7.27792224974111	5.675417911433485
0.3	0.2	10	0.10374488216078248	-1.9558021881251193	-2.8123880549895475	-1.9076581417219103	-1.4603924877548735	-1.4630000898128088	-0.635169727666792	-1.1204467131155553	-1.4778135897681892	-1.1328395934751256	-0.8841228691424732	-0.9881290195067862	0.13957632120737173	-0.0033705518725213324	-1.2919760345061206	-1.4864672447868656	-1.8233998048325262	-3.6577301409424265	-4.399565420701904	-4.374364449742565	-4.61204915356879	-3.3401678289450274	-1.9097665494302163	-1.842330458147714	-3.0267025396736855	-4.325587517051922	-4.772322435087396	-4.374585549440326	-4.075711414088431	-3.4607306292708273	-2.994317059854424	-4.819610794514318	-5.810758321792861	-2.931050434414381	1.3839400602278573	5.535149164938417	8.971897993693602	11.245911205849154	12.086199989297313	13.29440037066314	12.899838177009144	13.42941833920473	13.534202245663437	11.18563276035151	8.47329828269126	7.328863144895919	7.664331603900067
0.1	0.1	10	-4.30084296400679	-3.869253911114278	-3.7275644959482293	-3.915941001397819	-7.539267163204876	-7.785453054583336	-5.693479360039412	-3.938546205636797	-4.000532061936838	-4.364300173757364	-6.005592229164783	-5.837677805977293	-5.237546967683038	-6.169763273341779	-6.782305765021	-5.256426506148394	-3.0756402291651455	-1.5087536376733297	0.08764123466147566	1.1231566621109224	1.297423868986833	-0.1910296500842179	-0.18450010798246552	-0.5797725240402016	-1.644952039302126	-1.7238000625249512	-3.0470637280365125	-4.024160547161017	-5.379121509301967	-5.44753258945034	-4.254546898913411	-3.508037402527073	-3.8785522574307194	-4.897237588446579	-6.071541674447154	-6.1415073666423865	-6.128369974999181	-6.475667072909211	-6.533069882483787	-6.465488244334459	-6.683283523365326	-6.258608932661282	-5.41817073568096	-5.330364290942271	-6.075345966416116	-6.679493469220077	-7.126056287318342
0.7	0.4	20	-0.99600717713367	0.7776245819551093	2.8470978255342345	2.6502938879486493	1.9796690818575087	2.513732877958894	3.508665564490613	1.8647947967019718	0.8583008451915575	0.7591349511946817	0.5345582295121432	0.6734329710913798	0.21821123013642563	-0.6236328228737378	-1.965358639078758	-1.248140341989128	0.1516737359784912	0.9586586296111363	0.8828796871256088	0.3705685811351813	1.141916589676235	0.8625549378490547	0.48361877956399724	0.6191772244644582	0.5977612771149481	-0.023668965415318155	-0.30640989254536066	-0.4337170192538693	-0.22304372248396476	0.1644844769920084	-0.10015978619547639	-0.6541014361789834	-1.4218812185455363	-0.5978693977059422	1.2645265177253933	0.9955071170576204	1.8006668932477226	3.8570672204367114	4.0315445920645985	4.606839123209809	4.07517317115245	2.7517072217030574	1.765448661802857	1.5509343874761825	0.2037169786851578	-1.416066550864187	-0.6539393653012624
0.3	0.8	5	8.677218575333434	8.429801969253916	8.566250955528297	8.191966995054365	7.943808368472894	8.234314408938417	8.122329414646664	8.420901861276427	8.033206681681484	6.659393588232696	6.491759603083636	7.723166131908862	10.499897053181108	12.918557010351499	14.93146169687126	14.600540313799534	11.741672082761745	11.243546518154595	11.387959692089787	9.777212865829647	9.243832381330527	8.213440765311496	8.140675333424298	8.394084964428629	8.470391343707014	7.995368455470533	7.3504087055552105	7.095119341998746	6.6549538897222575	5.127684753504404	3.6105693133545813	4.5205447259390255	6.759986739261848	8.484377784969517	9.11537977358681	7.465110929419772	7.962133644718087	9.406383556665673	8.511854355865246	7.610598316875169	8.119760713497058	7.281803904425907	7.1008329891325985	7.64842596490486	6.992663097873056	5.898035052832327	5.795899542057924
0.9	0.2	5	-10.465297123812284	-8.648777868440803	-7.731800204430165	-7.7797805513672955	-7.02884429963278	-7.234281645835466	-8.888128664164626	-8.855289899285864	-9.000905135701359	-9.841172291448018	-10.339155150415557	-9.798737076038194	-10.058520436969069	-10.347554004910762	-9.56788735291498	-9.300212747375731	-9.633743146091795	-9.109846626084533	-9.749373581386529	-10.214616194832352	-11.201159620814693	-10.64590118791957	-10.898236511704717	-10.593402051314747	-9.948332081793936	-10.030969001128852	-9.734600828122893	-10.210484758297909	-10.55485022219223	-11.240322956599002	-10.992895455547611	-11.185131459360925	-12.665085262735545	-12.344140913602125	-11.545506297211801	-9.221325029068538	-5.286106201865536	-1.5812673718738566	1.420353042216206	4.096572358403954	6.055190439891554	6.9172428954271865	7.00194484706774	7.7870993882997865	8.368694115442587	8.259915312976084	8.746833206839547
0.7	0.1	20	5.469185226715851	5.565922541379777	4.406355786916947	4.7988261277084945	4.789223158284372	3.976546161074893	3.3192702815573654	4.249973999123057	4.703056103949606	4.0412283082720535	2.7475611045225747	1.3557673248296425	1.9085664592714693	0.23810442711940993	2.4552642064163592	2.74699141713252	0.11050446985368723	-0.5236839846371382	0.45535349599204267	1.3666043304070143	-0.2988404326267755	-1.3272543614554024	-0.020928372518461913	0.804871336105613	-0.4102967816756973	-0.38167037758077527	1.5804257540671856	-0.22866236758200387	-1.9181594925375123	-0.5076321788698621	0.17447432664052087	0.3174669592220525	2.415546140175991	2.7648225033508993	2.6656625697334704	0.7641137223538479	0.7965176460569197	1.1968986580029153	1.1148371351512338	-1.8609993250100985	-1.8171329316889668	-0.5084184970325083	-1.496938732769408	-2.3186547433082865	-2.954261317900446	-3.047366252149068	-2.4477942915420314
0.9	0.1	5	-15.432454180337537	-15.422639189244393	-15.530072204824705	-15.479235621205177	-16.941530392268767	-18.01730783491695	-18.084234567593214	-18.894235415106465	-17.565651571064024	-16.32899742056143	-16.435522595908125	-15.622788476592099	-16.927097000948564	-17.12509252289953	-18.019075646469126	-19.18492863980353	-20.08629196170901	-19.44363292580219	-18.2607110611835	-17.259547908425155	-16.4092034626973	-15.75820719786526	-14.840817144638926	-16.535865380695526	-16.150239220854203	-14.786038345658959	-15.917448577458579	-17.887135103494913	-17.486186216093913	-17.47240632329018	-19.100799810898458	-18.85076139761582	-18.30034727769099	-16.679895925167607	-15.390038677565364	-14.935069973061672	-14.853987670358123	-14.401897092215165	-14.35159133826631	-14.605341017321152	-13.267065788161801	-13.41791114795231	-14.290581770936903	-14.210607322972159	-15.13702684145084	-15.035717236239023	-14.04585208459693
0.7	0.2	5	3.593793213705794	3.153891397914826	3.6218552356249205	5.530833757103537	6.525303776776731	5.429355301568393	3.9853425284030948	3.257073387512591	3.3278901756760675	3.1003497241570486	2.6289858292173776	1.8961893747378369	3.762486971731221	5.83977896811782	8.972830990966948	11.695419825830243	12.351277945792987	11.235099491384211	11.032781067272154	10.564675170892507	9.909671893604816	9.38878199603785	6.7134492057735855	4.310856391018234	4.369503767420042	5.999896433224315	5.873358089369269	5.331879658002599	4.898135096486733	4.851856482975343	5.4806870368465965	5.332349426909161	4.6595577508001185	4.6769096400674925	4.856069843896492	5.292707173655138	5.851779269510722	5.266798396066314	5.47061262067875	6.541020826471112	7.971504669089555	7.897786246476862	7.2365710481686705	6.397880526988047	6.049158035662835	5.896850503707448	4.559515967937642
0.7	0.8	5	-6.694680719252162	-6.113837244208106	-6.497671341673012	-8.733641861723626	-8.10192943978329	-7.816416367319462	-7.393403688125737	-7.669752984087971	-7.57621049928359	-7.324328904629134	-8.528796541994836	-8.544469959536166	-8.160126190491383	-8.800044927475184	-8.64614920885571	-7.795992816070111	-6.4542582843370155	-6.464156893316556	-7.8083667064806335	-9.430917360079711	-9.792046235337821	-8.400664061860049	-8.70848142855872	-9.389161378977633	-9.339740211721221	-8.261312495524123	-7.764080512869285	-7.453094580210234	-9.190178673488631	-10.79757523913537	-9.93963643420333	-6.922740057383933	-7.035923621316684	-8.553356694303325	-9.577310220358314	-9.43915051217273	-8.419540480916595	-7.043965341939334	-7.036191008878831	-8.878646186760449	-8.891088246676055	-8.370312934723351	-8.661727434994809	-8.238536157513849	-9.46206988759129	-10.604744417664222	-10.40782483454688
0.7	0.8	10	-1.4898278937414489	-2.1834745206602477	-1.820985139834825	-2.9263973281043576	-3.659968700420926	-4.065440596161629	-5.034766132921014	-4.798287773597899	-5.21411569949089	-7.107209640085117	-7.3667096846045155	-6.124480593950338	-6.541974962578493	-5.5663659209564855	-5.9051939279055645	-4.7450648964194855	-3.582489302763939	-4.736582112549328	-6.11345017698234	-5.416916511862574	-4.581334908431792	-4.6806232228829785	-6.558543695436526	-5.7234882918813454	-2.8756675079276377	-0.9299167413896043	0.5778682637641595	-0.25185601761359067	-2.2024968411394923	-2.770789129877606	-3.6678639452385866	-4.661387396161011	-5.374534654721259	-5.181319329019132	-5.7362914558224105	-5.04756039670135	-3.932286115568644	-4.4732448555813065	-5.589159400124494	-5.452486494328703	-4.632520043354333	-5.406400098509607	-7.854637971892743	-8.25051928392135	-8.789691878976619	-7.935538689347382	-6.706295119749221
0.7	0.8	20	2.69883674565925	2.58030507875786	2.8284723611182585	3.2633072444371294	3.1439762814684755	0.8965629414754943	0.5092582745035159	0.5248643922157612	-0.2921985328851022	-0.4779569387107543	0.49307107217061485	1.732335168081164	2.3211843599505855	4.05363703916278	4.063646991542633	3.806754578012516	4.06196879357573	2.4713960457505806	1.914069001786963	1.5016176646495794	1.5525330415787622	0.15587975857070546	-0.24059379812376136	0.018140237564367112	0.10473039525775363	0.6866616568175061	0.5936451552365867	0.47150140224655246	1.2304511475007942	1.6487987264593542	1.8427474356290077	1.7200072035389269	1.8436553044576343	2.1191349147267147	0.9559150886338941	0.2217453364212858	0.503116004555821	0.11212370255856285	0.33799532610238003	0.9146321471106162	3.482640795499087	3.7634666854068684	3.9167207303521963	3.9914034172200132	3.17339209106877	1.0101897563042144	-0.6925512948902437
0.1	0.4	10	-10.650722343068729	-10.03365490500218	-10.23665625760178	-10.021206599476159	-10.007476483673337	-9.749426784404989	-8.909392504167322	-9.39068699649409	-10.197053273866295	-10.862522840532627	-10.774886516552854	-10.737697269661645	-12.516211219590609	-13.718197568111982	-13.804797537458477	-11.103355275145525	-9.765185816420626	-9.076210935095716	-8.879231425239496	-10.080139588521746	-10.265911548594062	-10.251473465851497	-10.93802700375791	-10.779868993072625	-11.1140715255248	-11.514663988688795	-11.155634756107865	-10.375165778317523	-9.615931543861592	-9.27053913794554	-8.616113570152365	-9.104166937121732	-8.9958914958071	-8.665529429781799	-9.267428300441367	-9.980830433488627	-9.6141974802987	-9.980760789377292	-10.686482442182303	-11.088040170730935	-11.140058885739577	-11.456401716989689	-10.652815162875946	-9.808612372405399	-9.467652332826091	-9.145057724647572	-8.887498444585212
0.5	0.2	10	-16.10247330219636	-16.46721398878146	-16.419729061084766	-16.95966350780037	-16.593250382076548	-14.07838255590206	-12.870511131894325	-10.242478879073701	-10.06334351947622	-11.073799330688573	-11.097051518769867	-10.872781733352937	-11.325674891612941	-11.498371994505291	-10.997217119723587	-11.327385496124464	-9.587652224112936	-8.558304889658281	-5.958352447646618	-3.986381337187318	-5.704268706749801	-6.689722485645497	-7.5355333223233245	-8.254258667238233	-8.111752557149366	-8.678084537665725	-9.724221765597093	-9.973217736027912	-8.895848986162115	-8.564447855399926	-10.027880427091269	-10.925130484546422	-10.60937195936836	-10.865915708960962	-11.78552787876383	-12.572238329257651	-13.496050023920752	-14.499243070452785	-14.522641326923626	-14.805568840846682	-15.454951369495369	-15.577519224296694	-14.284572849130257	-13.083290495844167	-11.89989794191407	-11.49492492462982	-11.89365107402309
0.5	0.2	5	7.230547785490991	7.229433557808129	7.22859433373484	7.531053593380598	7.9765522169723795	10.237651866965969	11.552340857961653	13.64253873948131	15.798959618016397	17.672338874113166	18.430174214544166	17.48363061099849	14.87097678881186	12.499750227346297	12.072130507709488	10.749156130622914	9.223841759700178	7.524560341965724	7.376704751246969	7.033333091573148	6.55430042917196	6.952181693245784	6.533481589617097	6.870149367404835	6.62112516817632	6.250954679243613	8.318657776476243	7.649550707971578	7.887303490763877	9.095114515577443	8.48232093211778	8.535576806862935	7.302512680894161	5.622239557165408	5.442501917456568	5.943256313348321	5.421314873084974	4.157344828243126	3.567568870097375	3.1571382933344836	4.648512568388064	4.051514539206671	3.4643487570138376	4.0948443302832445	3.8901901540264774	4.28365923040657	4.932788663191893
0.9	0.4	5	-10.569063627863002	-10.869188813380077	-11.698714209969566	-12.30551269508743	-12.420394048102018	-13.020068706057984	-12.360108432041173	-10.681358862520163	-8.607865825557226	-7.698599589777523	-7.875910460777909	-7.737585754093978	-7.608553585712585	-7.938128224820673	-8.95313087535451	-10.537890151764024	-10.067449416061457	-9.629020832988175	-10.016757611493667	-9.213452976526668	-6.963555291001434	-5.3393809444681395	-4.4407168685778515	-3.8493512896012305	-4.788370570294887	-5.335384936056563	-6.664481419215228	-6.920309571424923	-7.424308084469089	-7.539831638351089	-8.34262611818378	-9.669656081027156	-9.749308816827572	-10.593391168246967	-10.544610663866933	-9.590495568716292	-8.720396324258537	-7.6751238213141235	-7.55320678425052	-8.591971341578251	-8.451776624443163	-8.46878235820494	-9.40257100793572	-9.467618424241465	-9.844744235619963	-10.639104312437873	-10.67232798837182
0.7	0.4	10	7.1581653771532885	7.307159945022974	6.685423329255819	6.020484379081125	5.9701858527925395	5.814562484099447	4.560334705605214	5.000769272444799	6.167017461818666	6.773606066808952	7.319507075964957	7.725686498074154	7.312385004462051	6.07489740626702	6.542651488785182	6.72244483803572	6.270212489251335	6.368669560861456	6.377951917283852	6.513621607768677	7.19559618379968	6.478282040511658	5.842029203703952	6.322893979196813	6.924029639774304	8.387399861576682	9.284801860788335	8.971933048407571	8.406045970256777	7.703695002222595	7.226419871681983	7.399333929693235	7.880804462198917	7.4747459673920105	6.84485714491943	7.931790805915824	8.854925684871858	9.125501568435766	8.332091280653692	8.08968690534168	7.417002971277618	7.425725107895275	8.342904385833279	7.565626361929894	5.632917249948704	5.77980775069355	7.3531529053092655
0.3	0.1	10	-11.029648291794857	-9.28006625951221	-9.9397369961859	-13.64968634930564	-14.208056469300644	-14.010143678596805	-15.222103414029775	-18.052928047331335	-20.7746979988284	-21.719143773811375	-22.40022244035626	-21.666009704753222	-22.2141839690182	-23.19140023941238	-24.04143605265233	-24.57401546011843	-24.603501511470824	-23.709230518562627	-24.11035928903263	-25.038042342131654	-26.497111170765066	-26.139269850554264	-24.78837862991721	-23.186097360887295	-23.858640101923385	-24.850249165791944	-24.709778053059047	-23.28635387860519	-21.341667662865973	-20.65071294907763	-20.728861700395747	-21.37424504755961	-22.032269169070354	-21.726883661398197	-23.888885351711302	-25.003170632815966	-25.04066313231877	-25.922587430012996	-25.90410743409636	-27.219280510714675	-27.682613272123596	-28.398707160515087	-29.160837252599144	-28.19948865366723	-26.778359437577734	-27.366875491141258	-27.815294555829837
0.9	0.1	10	12.938242450701367	12.779834004247547	12.483703331564755	12.444845394453168	11.78733456834729	10.096033196667634	8.755909085190453	8.860297755899737	9.32814560164536	9.773786920768089	9.491235870956757	8.777253177034325	8.962617359067394	8.05198000985537	8.031784812047931	7.3523072491319255	6.651825131088998	7.184711845617414	7.355814841999489	6.293191882554993	6.212447096206418	6.054953618695691	5.725378532413032	5.474590644542204	5.282741855080559	6.177046120940048	5.917343885769839	4.7953373029771456	4.779755113114689	4.473090203515454	4.535677026986235	3.0220689842890067	2.089730762094902	2.6941101986348883	3.463127532599813	3.565042429821702	3.291926391462553	2.448476701661477	2.59354129496991	2.1891205355289856	1.3435571503137993	0.9584987488001246	2.0623442128813565	2.927058834104585	2.0902796353065867	0.4745978867277785	-0.9984814662529189
0.7	0.4	5	3.8132642480496486	3.6677695495046905	2.2977744933689266	2.2697315662134514	1.5423849604927966	1.3501013470906287	1.412270886522272	1.3993602342126366	1.5353703180806235	2.1969199204980328	3.2231778967548834	4.884041550153633	5.5717925898307215	5.084671835327796	3.6302281063981923	3.356233623660259	2.8154791096603375	2.218917521557735	1.594022074813374	0.8837737683499824	0.701757947761763	-0.5074321508892083	-0.4799807908254934	0.17203759960492704	0.43258036161421387	0.4833369676406605	1.1773023636355475	1.853554685878592	1.1814530480725267	1.5997665786040614	1.721415259089234	1.4156986512947896	0.5495756323600816	0.7160667997912284	0.5713904612066898	0.7581731479170983	0.8948296121354886	0.6925396243518094	0.7041305910577904	2.026629303995378	4.02282084393876	3.861350440360873	3.364414179057043	2.83578742929393	2.2326632703723845	1.638390186634112	2.0373026404260486
0.5	0.4	5	5.068335790309838	7.151122777461687	7.967033182614486	5.82202621727577	4.630812105922502	2.867337750860827	1.2553576967871791	2.4276576641934966	3.5817422976305906	2.781847169175691	1.8017244762739537	1.5946589589077291	2.813120030849106	3.11993537840614	3.7066012831894284	4.4956860063558395	4.7504885669191665	5.605234774788478	5.865621554882985	5.183524751056993	5.453853096072521	4.628018839396887	1.4119457258331707	0.4958372460581444	0.23004138811591446	0.43756675529898104	1.7594415818715845	2.694750907709448	2.165017614761638	2.7333843909312776	1.6234722365620584	1.6819140792527705	0.7374281392799986	0.777658439795772	0.0698168295395547	-0.10121735821998357	-0.16495389758038925	-0.9362551031896515	-0.7538074162234665	-0.9767098441651001	-1.448318723670205	-2.56593244811161	-2.588162168721958	-1.8345827705732347	-1.6884150344023183	-1.2343994751761116	0.5338562225626831
0.3	0.1	5	4.656009697952108	5.025628177367679	5.66431763289323	5.361155658057967	3.9166817315322007	3.9071756257319734	4.6890983515397835	6.134222840293155	6.094238752086696	5.181388011948059	5.815023635077154	5.669316183699507	4.95914480179313	5.215263022061961	5.626371859427799	5.554821039715307	5.680489937076061	3.439691391526786	1.9520789613280485	1.7299784163701588	2.4719499721391855	3.8617552663916612	2.4189540837263763	1.7612953286512436	2.4416945525259592	3.0905640649769524	3.668427907102398	3.60276219245047	2.9404763683574586	3.7653588951979344	5.30814329980371	5.4925520916991815	5.14046251974073	4.565852974727733	3.7003122877337304	3.3824493545435246	2.072148004879466	-0.1467376647999501	0.2566178704021169	0.30869362572961023	-0.28925712518639557	1.6668819888872974	4.306025739174224	5.753283066806624	7.18642458053808	8.79883226722847	9.552820867485174
0.1	0.1	5	-8.116523194309352	-8.362649103526806	-8.657541736703507	-7.286280056135368	-6.321507262140628	-5.807772668505628	-6.984202044006736	-8.376852382066076	-7.444927514037779	-7.30142448830788	-7.759513536145263	-7.805292986699712	-8.592078250521233	-8.122714165802229	-6.601115217152426	-4.2362053621223765	-1.5697215673880862	0.14476967230748983	1.3152569262460219	2.4917410460097784	3.680907977892275	3.3677576234093607	1.9222537740857604	2.8078304244983343	4.11386292162635	4.180460525222557	4.850407229263524	5.456712790866689	5.14596304181471	4.841311437951887	5.461684159448325	4.944890207956689	3.2223326800198038	0.7203465602676289	-0.8990583943858326	0.10796995843551827	0.7970904973229267	1.3525929768690048	1.5076696535037115	1.4878147477747063	0.6721764884787973	-0.16170779704629012	-1.3090361150356387	-1.2530646789022057	-0.9480924982977541	-1.8364464318956664	-3.119551065905597
0.1	0.8	10	2.6716588933452314	0.3561290379317654	0.4328452892308903	1.759860271901175	1.0999639443735063	1.0173070868518295	1.849996296289504	1.5438784913125332	0.7044421077235015	0.38165400729589294	-1.2070320726670332	-3.890109275260322	-5.23113942147382	-4.711757549388828	-2.6208003793670045	-0.62718467585794	0.33676248589256375	1.57075789858321	1.5946342165767717	1.2417542163923798	0.671637595300048	-0.20296510538501167	-0.4621287885460106	-0.5388364700661157	-0.667695542440228	-0.1483508154152986	0.35816208038629327	1.0490029391692062	2.196663575035629	1.9280157185256002	1.2479386815007274	0.8820459903017763	0.7205365173549865	1.6320714880746579	1.4976842719693053	0.5010806871157385	-0.927774658791833	-1.8146934491243272	-1.2081949140079544	0.2642958708872314	0.6240738969679143	0.0018212181668531002	0.31517759639338294	0.5499539572783476	-0.1219684707024129	-1.4508323502546006	-0.9130946384636829
0.3	0.8	10	1.0665589489346772	-0.02046818805379047	-2.035858543427004	-3.9097518587167954	-3.33730175294658	-1.6183598396099512	-0.5533189292253908	-2.103366501119744	-2.0727050477539137	-0.6257670346237276	1.1248231450688664	1.2921503063584723	-0.6256501115535471	-1.1358849320385218	-1.262555550636172	-1.3131211184169729	-2.456109808440125	-2.9492503097306937	-2.644058842649656	-1.9808762547252599	-1.8762900650567786	-2.4894998455661153	-2.386390603706168	-2.409993084243581	-1.2572804736252436	-0.5192863876961056	-0.48011090000783696	-1.1400022923777158	-1.5840940920565103	-1.4937626941145439	-1.2183538458750007	-2.022385744597031	-1.6890778276067238	-0.36681366782680414	0.5332393687980002	-0.0799238499837216	-0.23499578860414516	-1.1524793904508783	-0.5448880891795085	-1.020511703617693	-1.2432600811918917	-1.5571322514555206	-1.9399781482187493	-2.7731404578868464	-3.736534220885517	-2.7155932001614715	-1.3459992828575125
0.1	0.4	5	18.859891028553818	19.276498726199335	18.990186584042263	19.168628392686188	19.467566967059142	20.274244625077714	20.457264726811005	20.361099522059703	20.35249064362202	21.249892633851232	20.932600368420268	20.94780442053846	20.48252810530019	20.702690606273578	20.378353075274106	20.86584073224408	20.974665256253772	21.023930660865375	20.34519136898966	19.257968332115624	19.026345078550577	18.713704494288564	19.398985444343225	19.386630696904703	19.968314355525635	19.54016757798273	18.17576611286688	18.34375302376675	18.703267825489107	18.772827049378066	18.2361874005598	17.806884722811873	18.15975914757847	17.67000417949663	16.96707378575769	16.298093269760116	16.883673527715942	17.627713493368347	17.699490766316174	17.28801909807011	17.38475751554637	17.7037270563208	17.726292560001212	17.670112131538076	16.670786157944832	14.601220846760526	14.099206937697659
0.3	0.4	10	6.478513360612865	6.140110804639747	4.821769569659558	4.492352999372407	4.801569826417207	4.962831311910065	5.496428991975812	5.855551217249953	5.078137240460023	4.960651904494718	5.376971505923201	5.422138968899482	5.422392532193676	5.577199026291424	5.579107409003548	5.408004563127896	6.338420054754565	6.922759098535309	7.132422963417341	5.464588446472803	4.621278106735474	4.790670109849145	4.447591146576698	4.118692205500338	4.579087682591364	5.858469577984948	7.554021461070079	8.11487294434194	8.343348250959764	7.453443399945556	7.320175627788402	6.787618128428434	4.961010486607378	4.616917302326797	5.164399268260077	4.624567952458392	3.94004238320926	3.516091065549965	3.2508404368276373	3.352742646202657	3.5696475150957383	3.304958058161823	3.7560620687136037	3.0821577533108524	2.3925621726876614	2.206515715201796	2.6098785973742267
0.9	0.8	5	4.332982983104493	4.615228479432915	4.431791546933638	4.044892734041262	3.5241044271607223	3.1210908303573746	3.145671614043586	3.696030871962975	4.0410354017610715	5.145212265261343	5.838202642344321	6.461562950423314	4.85570368437682	3.8590498491233873	4.012422898383647	4.1179492510787625	3.962772225891463	3.2349808404982454	1.911637068133615	1.204204276185969	1.415072368112689	1.1474839621962616	0.9535550772772794	-0.3764179032357191	0.14752904277816725	0.4034091136541633	0.3513952967312335	1.060632497542933	1.3635266278811358	1.1168288656361867	1.6385083729921988	2.4482686114693806	2.7332428771010626	1.5124591808692642	0.5011886525358307	0.621993090495593	0.2033529837014072	-1.2580007298297673	-2.6929143366510075	-2.442257820862686	-2.5523815668385836	-2.4997333706125886	-2.7913126894463147	-1.3320867219663413	0.417217881031803	1.7402323775619237	3.8625952082417996
0.5	0.1	10	6.351923061643987	6.190388869423799	6.012901649332036	6.112657408290488	6.646358134527091	6.48076573017363	6.469141035926256	6.187427978149955	3.9467960548148255	2.5562569028995767	3.132073189804373	3.1430357507761073	2.9772532217889704	2.608999621549259	2.041148636335876	1.844627948445904	1.5137682623502258	1.4690942091911268	1.3192731521363328	0.2519908528913106	-0.24446208226427757	-0.07940323843446606	-0.1712604183752262	-0.4167942056688929	-0.005905088759618593	0.37740292910073947	0.8605110054757574	0.22387375282406197	1.034862064433682	0.9635972066639624	0.47654378200260794	-0.2590613581227359	-1.0346571227509855	-0.4861021806715371	-0.5117847962872162	-1.5073496767100067	-2.01048193395836	-3.4219796464358154	-2.2601842082014088	0.25862317481380614	1.5954236142794969	1.9775347496563853	2.847639040787172	2.714229649871143	3.0128840219962427	3.3845403683505424	2.864406445708866
0.9	0.8	20	1.593795113888305	1.9229301995117112	0.9041785842558738	0.8204131641188468	1.3029598408277536	0.9507892512846894	1.2831938323845833	0.21479891582315247	-0.6806025960845687	-0.5136302864862046	-0.3661274150175302	-0.7116697348760823	-2.041191400295048	-3.981151253295998	-4.595801736626143	-4.018487361438879	-3.3889445404626457	-1.4574584324585373	1.421896630670929	1.8653211616452694	2.8824338254987367	2.4315889933220234	2.2092524315090856	1.7980859106637013	2.9477348561163836	2.73574190392182	2.425964959265272	2.541077211515443	1.4004927774487328	0.31747333308337033	0.6850076286515332	1.3403964824005499	0.9838292305153402	0.38402249211252126	-0.19535026001328504	-0.44415714800246064	0.22041254094388307	-0.471454258257765	-2.196562580436108	-3.152094398746968	-3.0481426802410923	-3.6532990104709313	-4.671528293775779	-4.138300752085854	-2.4601891727036502	-0.8382435870622089	1.3787630369202475
0.5	0.8	10	-11.193534809648412	-11.495449625532302	-11.936031556447915	-12.429469897662727	-12.448958325366988	-12.697076109696894	-15.42921061390544	-17.62318475514141	-17.780716636089977	-17.635134164742738	-19.530883698274067	-19.562079798985266	-19.15198353911468	-19.26977047531861	-18.86751440430804	-22.671884787323556	-24.63657908986918	-23.758201326673365	-22.95139333722029	-20.430311594894746	-16.39956242590729	-13.74414538625598	-13.205585986561942	-11.853571172664857	-10.307351449044404	-11.141275591984495	-12.111311601793673	-12.462684914029083	-12.03374685443896	-12.199289325396833	-13.19061530252705	-14.39174299252862	-15.088484069794276	-14.711206883175606	-14.880634423734293	-16.245220191597767	-16.85804211338555	-16.94261987424423	-16.662445803058674	-16.697622344363708	-18.05126620105456	-19.950244475459698	-21.886989080239125	-23.491625314794803	-23.169887396656158	-21.21508940481	-19.600863602618247
0.1	0.1	20	1.548729931238519	1.5792072839522362	2.0310146677754517	3.4092131494196067	4.1316871444568335	4.885844529705544	5.194121859200102	3.916533166007902	3.497795785480953	4.512763952728186	6.595488618462717	7.67787135094585	7.532265938508829	7.07949287580891	6.451309781601658	5.886502750437387	6.285930609456187	6.338576698857274	5.515479537677585	5.249312712520712	5.4088718488143925	4.224601954810417	2.372605355287263	2.069927936094011	0.7155602382342678	-0.07070159848998259	-0.5513827369737143	-0.38903969965539176	-0.2767849956663042	-0.28639891267575024	-0.25941052824271793	0.5341849724289531	1.461597797301188	2.575893740418117	2.4928814286829493	2.6317794198266498	3.36250790722287	3.768645809978203	3.4388681509699452	2.9680419604020187	2.8829672554359007	2.333501964511413	1.8801771341672762	1.56502639310375	0.9500768400889612	0.7590181608174333	0.24818010638561105
0.9	0.2	20	2.7620465324153898	2.5814648487088974	1.80108244141379	2.2990944996974463	2.8776036587350475	3.81831491735975	4.226234714329941	2.8720932231075125	1.949664042687921	2.2535462062366847	2.847836271449154	2.558189408460997	2.3700293672797415	1.746211084409083	-0.07995037208961264	-1.1104101978354777	-0.7891469924771144	0.8119441930071005	1.665798196499665	0.9570722454734764	1.5516305403137167	2.946758018311023	4.366686399398205	3.989004537219216	2.3992900223553306	0.8462534464228568	0.7740048530236976	1.3339302773893351	1.8487307187795494	1.4560316271325675	-0.7822474601383007	-0.9258289817790128	-0.07508189820620004	0.9397863357671739	1.7514291962015207	1.3187553143529556	0.937080638566762	0.8246777165255637	0.17991324785509732	0.12960978252393573	-1.211947951966998	-0.7833832395613811	-0.1960247036446532	-0.701152923808884	-1.4188558585643065	-2.1391019319794324	-0.7167265042208015
0.1	0.2	5	-7.10578858989809	-6.4581873597363355	-6.506563019388835	-7.096361923057806	-7.401693998794833	-7.689626404452667	-7.050369341212168	-6.967590932564725	-7.706173783661065	-7.58252691689615	-8.479514871580072	-8.952134184664672	-8.715652665586724	-8.330785499599813	-7.073086032854484	-6.822562013616654	-8.0225479103863	-7.742410805711728	-8.551034764728158	-10.173308174651396	-9.923853339307009	-9.430033631292865	-9.531234574702054	-9.306271197884342	-9.61944492187672	-8.863181103592211	-6.654322191964432	-4.554796462422196	-3.9362744865096175	-4.311581996219303	-5.154120353189249	-5.289197487262378	-5.417596793357319	-5.63663997744105	-6.130417976493554	-6.642481262181299	-6.683091441833696	-6.586152396839331	-6.530132373103534	-4.995959719774078	-2.140145045375384	1.6736966330962701	4.151648612925243	5.992599768496746	7.281828228140569	8.141151089967764	7.570095873373646
0.7	0.1	5	6.045727149104238	6.088955282403774	6.350423240915575	6.762921895700373	7.29670145513937	7.213256243212001	7.123288817894419	6.755696310479479	6.0930901764447185	6.1559701123974975	5.968803393268587	5.546510898208098	6.030983454727391	6.454802622308463	5.907698000116682	6.321792075650507	6.631959457348998	6.70615096665739	6.2251185501803405	6.252722375404602	6.257662044886445	5.816580758198782	5.486787610573032	4.764498566481649	4.919000454880276	5.0615745289071015	5.050160204076988	4.8432039333674055	4.618006914737464	4.968420295356083	5.268208635835819	4.938195257621274	3.984806637896618	4.145627669850178	3.7026357262971388	3.4218096560438056	3.907497029732397	3.6339018072451665	2.7610253608571185	2.8351815373800804	2.940175631018917	3.4425224247771737	3.8004020107506804	4.322397891704625	2.9980833792910815	1.5493534566481841	0.9664774968073786
0.5	0.8	20	-4.419235090890403	-6.233046161171124	-6.5607087223616105	-5.273718235512277	-4.04272645411163	-2.8383138069765934	-2.5276746190686836	-2.7396210176220492	-3.0768750487508356	-2.8940111577786496	-3.464155371363624	-3.622836133383572	-3.2937322528244977	-3.577512068207639	-4.316725392436474	-4.485723645907385	-4.149725198091133	-4.778221437593487	-5.702553171485128	-6.059799382263549	-6.075362888372396	-5.804041524746815	-5.61747685981377	-6.087345729984925	-8.199786592009104	-9.317483408379495	-7.717732485897486	-6.112594824127385	-5.249395831962417	-3.4377505444880683	-2.0988710085067055	-0.8887698383213731	0.6496020083603327	2.440303885710918	4.617426330108231	6.174101692303154	7.59622798196925	7.645318834411185	8.355433610179219	5.590264584060577	0.26496118030691207	-0.2305948881455393	0.62111508735169	0.5274519280792447	-0.9857553100601422	-2.090020893462757	-1.0864045967364078
0.7	0.1	10
0.5	0.2	10	7.516679945148482	6.522698306412941	4.590238092100925	2.5787764175069583	1.198652660175192	-0.6091593767082486	-1.035467727136684	-0.6575116542326711	0.6677449083126632	0.8720029343847742	0.6493768326298124	0.5388425410563258	-0.11863993220042346	-0.2644330854284149	0.224563601091873	1.6990207203435475	3.4733041944936787	4.595641219023392	3.782012117169664	3.3779491337481176	1.9868921933960735	1.9685975477580087	2.6690933852664287	2.6731769812274067	3.503308864073972	5.623620924339477	5.107593978463996	2.9236827406312074	0.8672147534159791	0.765585341698845	1.272451138985197	1.278866712003989	1.121221057969798	1.6898199434359427	0.8570569836571238	0.23989688801594156	0.9523407643164745	0.9061488758501568	0.25823027436656787	0.5090764918605686	0.779288214786142	2.1799936694700506	3.7257269634101107	3.907899793895254	4.236516568125978	4.084775245330796	3.6177031660248886
0.1	0.1	10	-13.283697738471538	-13.710359364788523	-14.189934327454118	-14.438110300581435	-12.088025056559431	-11.196782019095536	-12.239880324487238	-12.210724221527954	-11.843136974488026	-10.468890614938182	-8.622115406769012	-11.440815507658016	-11.485536870558306	-10.162449134266552	-8.608181345247843	-11.222115140812079	-12.970658126939824	-14.112769455322407	-14.56455007277409	-14.029782872608479	-12.38796755203218	-11.85735307784914	-11.605154089353348	-12.476347468034596	-12.153140999080577	-12.032428884022387	-12.154981677087193	-12.468329360704473	-10.124942346899338	-8.174631859269674	-9.23130494412797	-10.659190422746754	-9.676114643257122	-9.388229722288216	-9.62015113976669	-9.826458558473412	-10.30490296406456	-11.442522416308037	-10.623265488893203	-11.598585249985355	-12.406819149851586	-12.708783981770836	-11.051336881990196	-9.494766846445167	-11.315431773898737	-8.831720594116106	-8.122935422896646
0.3	0.2	10	3.8298421870242905	7.305865530503745	10.512879707589804	8.56454742953288	5.9049936656390685	5.222099058040158	4.8055013812785035	3.766318491663746	2.3105231610162775	2.988723180982312	3.4015601039112084	2.1763497571188495	1.9728877393120712	1.1168388011488162	0.3339695636092159	3.2821354488268426	6.8305884292456795	6.161847257851662	6.043573730552076	6.176463292107542	6.5275750148733565	7.905737510894916	9.279798061088478	8.249067078745476	9.725526474300509	10.93232135640865	11.087559727424363	9.404836745232792	7.251908762405051	4.76372004821917	2.821359889786571	2.595816860676173	3.7138906190516323	3.060525714840381	1.717445175410063	-0.7736104510510842	0.6971476264101568	1.015594979458534	0.32142007122133975	-0.319952736208883	-0.8623220500787525	-0.27691336485925433	0.6557617302656524	1.1815891859607675	-0.5980585593996679	-0.3665761899355928	1.1384672129772895
0.3	0.1	20	31.66873345220595	31.295609957902222	31.722945822205894	31.512885162143355	31.881132530711305	31.063966663854295	30.439620927424393	28.080718950313575	26.854641697224928	28.091843793970106	28.604878275984895	29.328509230112083	30.214573699022885	30.663316282952785	30.54353236502987	28.810567133417358	26.89898189963207	27.59305214012894	28.126402456729743	27.651351852329945	27.521448801465773	27.65492731592608	25.301221984395475	24.871185250316792	25.600312777818864	27.112754962622766	27.89474797633327	26.065094120009142	25.7053267548197	24.65014477311454	22.238132120141607	22.220321736739372	22.391609462174976	17.693234875407505	13.420852000975053	12.380386254834441	13.591071216127183	13.542641231979495	10.75764277351228	10.062374526905408	13.111137412570208	10.237975646038983	8.670172965128835	9.73331381947039	10.66669232664622	8.706737741469503	5.581316672754703
0.9	0.8	5	-4.896555374375296	-2.5757781213401785	-4.030301610673675	-5.432034853534972	-3.1687345514424194	-3.2903548157111473	-4.057811368739479	-3.5189445288013417	-4.494845683842712	-1.3548660301695037	-0.25276943210481306	0.09971188441856071	0.7094157357346944	-0.24698122394804756	0.19748123198182554	0.19678483283880865	-1.0150273996876464	-1.3916662258571932	-4.872334676402303	-5.09106215405302	-4.22431254535163	-4.157297753162567	-2.5324141848244466	-3.0841665428505536	-0.4425952952133372	1.859531875964045	1.36067299609973	1.300116445206008	0.23577183447622474	0.15774406393710905	0.462280456870964	1.5274998972446951	1.9060602908072468	0.980453170634604	0.51812709718034	0.15492952747275268	-1.9963826243825835	-1.4202133315763987	-3.5329669567414754	-4.180447714121314	-4.9143273569484975	-6.482996461823568	-1.7689642407502362	2.677241090294231	1.1961668513413812	-1.26396166378683	-2.323882569198261
0.9	0.4	20	-2.944520763640085	-3.290583568025113	-1.3974143629512241	-0.7254233428533823	-0.1270337629455085	-0.2991646146253828	-0.6250854117489695	0.9412197686702584	0.8042384718887519	0.008784207444541892	-0.30461342907184275	-0.5727944855227918	-1.7496173378403839	-2.612396844110478	-2.07643662320946	-2.43977515452616	-2.597495559595039	-2.687767675204917	-2.481397556754061	-2.9452784196420367	-2.8178864112238102	-0.46474252159637786	1.1667343786572744	2.5041820388559444	1.7096453503233775	-0.025766551174470465	-2.646897142264862	-1.9841853064387465	-1.1648723167951474	-1.3633879606895007	-0.04678361495724204	0.8322588927931776	0.04659222182959155	-0.11372154106165056	-0.11056831065112505	-0.11567584273593212	-0.12517711708334645	0.2635892804693327	-0.29080155447100964	-0.6415443179264528	-0.052555853235404015	-1.0405551741174648	-1.4635469021027134	-1.0970713825506309	-0.8687095855390936	-1.2004465744081045	-2.4118201788793385
0.1	0.1	5	1.8727379807075692	1.0784127015270641	3.1161438976391125	3.9991275418951204	3.134248178201183	4.252808310944168	4.862606189784721	2.635087998763929	3.17898772279257	1.2308940410698526	1.5306464056465927	2.949771287805838	2.196027248929475	1.1722356517814134	1.9012207539761405	4.104488855568675	5.639721444776804	5.615968561288817	5.082903068077428	5.934196447756335	5.562075428933291	3.6822641597536645	4.1653663507413725	5.352720380814866	6.0783536801097355	7.569424894814809	8.817533918991458	8.312134646708365	5.188137547683532	2.283691483939272	2.4072724181851655	2.6319872060159284	2.161541689986713	1.7436527445352397	1.7757754319527592	0.20981843177194293	0.18592708000660707	0.4227512053519433	1.365849390510519	1.0221543495998446	-1.8447648972487372	-0.9212384476815672	1.2946274656728605	1.7039807976671995	1.7409103489997975	1.7040623252822158	2.074393967414821
0.7	0.8	5	-3.988376299917448	-4.714473018073164	-4.339688545656379	-3.911234977528494	-3.4158913995938534	-3.079391884506947	-0.7730465096860186	-0.7626642880709724	-2.701075958191254	-3.0040068330663985	-3.7055866689466157	-2.5738702212218527	-2.8116285585535508	-3.8330662825544124	-2.446286496474521	-3.2760560081817545	-2.8961637306181345	-2.6976466953631615	-0.4868707950037532	1.8007914502760798	1.857074639293998	2.693074889547127	4.780701209212289	4.722711776737064	1.0637933168377316	-0.27855552653577575	0.1526514485205297	-0.35531879024983937	-2.4487405086650185	-3.302349855344815	-3.1620190867045253	-3.020107080094121	-3.1738140392622114	-3.87315046556769	-3.9799320830341003	-3.505875556976733	-5.3540969725043865	-4.765423630127771	-3.7725826434425187	-3.190742439419701	-3.347525302504657	-5.234373783380953	-5.624103580027274	-3.777207535054977	-2.8349346382624248	-3.27181808646953	-3.8991921013089126
0.3	0.4	20	-1.8878314621894816	-1.9032529305535562	-1.5893480919423553	-2.130811405838756	-3.06074632601306	-3.22354310588792	-2.568197818239291	-0.6627450195231077	-2.9281145407895224	-1.2595015965377812	1.4766955994739561	4.378651785948996	3.401224381085477	0.33167280121634946	0.31510635319426683	-1.6745789508666888	-1.407397059003273	-0.4264738440730653	0.06874887161102805	-0.32151722751500955	-1.5887347725375207	-1.6785367781494642	-1.853871615766245	-2.986223451462145	-4.926547242640318	-6.549090511486668	-4.948942534592071	-4.3315301024061625	-4.176314654246838	-5.143522897658968	-5.533350553892291	-5.182375649904152	-5.875118243050267	-5.73794137533779	-3.5444319357090848	-2.738212247880675	-2.728453614708151	-1.403240368619528	-2.123707057605607	-2.7192106564718443	0.05197085247006328	-1.56182894621832	-0.9766939619484489	1.7792697266112256	2.5553662765528316	0.3505067846214658	0.9761819033947958
0.7	0.2	10	3.8515815583946136	3.505249127212977	3.157610307007282	2.8174856283172858	2.4152883451011746	2.207051376027863	1.830979344037793	2.060926626431396	2.1120952130405826	2.6710703110631897	2.3463153884671257	1.9112690623279462	2.3367497781803905	3.9265304061786637	4.662746506058575	2.1188826109495693	2.2496026499796713	2.840596748738939	2.917526948756155	3.058747867021637	2.9308925183460914	4.798827299968941	4.740636292622391	3.469039220235288	2.6297421913790657	2.145069981401214	2.591292349995186	2.1834181047184416	0.9394433858697582	0.9651307658607919	1.969619483601683	3.3880141991927815	4.379897884911742	4.57492542377463	4.44294332725196	4.596039012389504	3.747569872088661	1.5069879607712409	2.050224049684978	3.19253028579098	1.7530423368381491	1.204645251701109	2.3832225754837637	3.398574771410047	1.4541078832210914	1.2463658745433648	2.807684195212346
0.3	0.1	10	8.82314921408004	6.218836775774847	7.122125738319568	6.615635595993901	5.4777924334503965	4.373766388126548	2.8389351041180433	2.763715039156473	1.1818412981003235	2.486298099606188	2.232875327311774	1.1398357315015062	1.5852573033441502	3.5070759232640683	5.041573655240555	6.020982244205939	6.682530636198834	7.264429305278007	4.729035720329605	4.1113815087228645	3.5412539628794732	3.3539510092967575	3.399081986461127	2.715418339958994	3.2623660230368188	3.6284400483749693	2.587319545610363	1.9254164534471343	3.4361575809462295	2.8721954288835363	2.406005286386801	2.4262544741868055	3.0092887271186513	2.001274971375736	0.32335263301517614	0.03283667940589652	0.8855284030919393	2.1682312932781542	1.5889639064781278	1.790474601414843	3.249759268131413	3.7865362964906453	4.049079806501872	5.64273792541951	6.994434485060047	5.467248989766482	3.851047146905678
0.1	0.1	20	1.4761653343956525	1.5455407573304	0.5135773103095289	0.5169148136061139	2.883656105238103	3.9210481799161414	4.570569980116119	3.582781499023426	3.816567806055261	4.572227669100712	2.632502479878518	-0.3741588548882504	-1.6986920917819788	-1.4790872875398762	-0.021238588672858327	0.9404962586153189	0.3029886163321578	0.4290977569306591	-0.12181472112570191	0.9399483588083299	3.3458617916145243	4.929714518355077	4.802698229902269	3.987005687651532	2.7524244283245736	1.227782885051127	4.457390287350528	7.111617270770253	9.036996974586998	6.989123847082453	5.174688413490813	5.1848079671738745	6.696049201160733	7.030790825019672	8.43862033130641	10.048688785048576	11.338656558882462	13.142850706103374	16.02089488163911	17.052780021302553	16.318084847393635	15.011664693821672	14.349149308560811	13.904625590688184	16.02363314736826	14.85995521049486	12.079093567175143
0.1	0.4	20	-16.33471372046293	-15.204307151941663	-15.206900898141178	-16.720805460382948	-16.50870098184037	-18.639228528919837	-19.071424459027	-17.897342570409215	-16.230326683947588	-15.34372064546401	-14.98772763849233	-13.55105154871815	-14.710825921096493	-14.794519307789095	-13.748010237280916	-13.491140114410321	-12.259755206214791	-12.692769826369663	-13.278131717237727	-14.10497967994548	-13.238676958944659	-11.543990635487162	-13.163249352825133	-15.823631019212478	-17.84034282139931	-17.083445267864974	-15.401587030360218	-13.776974911497852	-12.302527079406666	-10.676000671810456	-7.033942703378493	-3.1310206862260372	1.2662109472261847	5.219551418351273	7.415114064432018	8.1716806236915	9.035736160696644	9.336165817692745	9.783441459868556	10.841987871040956	11.82223967717674	12.364043865654736	13.129135956108072	12.264935792084344	12.201203282110171	12.734887335393921	12.815607818591687
0.5	0.4	10	-17.55900062913058	-18.448419885890424	-19.18697231055399	-19.36353653583511	-20.069790752265867	-21.408264186723066	-20.63817328856247	-21.081557736133277	-22.067618421887047	-20.978330674433323	-18.68654693278738	-17.381452540405142	-17.230653378664798	-16.215969741324194	-15.90572999714501	-14.807592883012546	-14.030978519803902	-13.161741332091232	-11.16239009513881	-11.522643025409522	-12.187133171558465	-9.69940351428086	-6.110874420586455	-4.472790856628436	-3.4441155862905646	-3.27348475106821	-4.949830631041394	-6.7111900974481955	-5.716063687842578	-5.663823340704042	-6.048263248959458	-9.554282638261363	-12.26773438619135	-12.409257714205765	-12.161171344768135	-11.330470393875565	-12.03504072236678	-13.067035813977604	-13.943877788862153	-16.91719068036508	-16.55947861606471	-16.584902162446262	-16.381241618359716	-16.09654151759434	-15.539326360372904	-15.642645938157791	-16.961875919887397
0.9	0.1	10	-0.20277822988948913	-0.5803152878958429	-1.8822352076047153	-1.6509874994775018	-1.2689115498480206	-2.0331553094031065	-0.641774231161385	0.5855577423707246	-1.9612192909434185	-2.411510237799149	-1.4293053200751231	-2.3010525445384857	-2.8205351193822494	-2.4116804761507	-3.153975316541633	-3.115649540191505	-3.755198501627248	-4.662278517986934	-3.5486464625854026	-3.7387010258791875	-3.210017782616852	-1.463009014590071	-1.5959694125115789	-2.1534408866360764	-2.5713923995345027	-3.00407924551736	-4.450907796591174	-4.76371693915209	-5.255722098899767	-4.513030896633623	-4.819547713548104	-5.898356890555945	-6.390161929420913	-7.218322811677297	-5.788937513863139	-4.759208592246964	-5.251206536520193	-5.311908342128191	-5.414949957033961	-5.651165885110807	-5.049347527045363	-5.3365493637924715	-5.564761641985349	-5.891827803765942	-4.548754550831013	-4.7121030985323245	-4.913067754941956
0.1	0.8	5	-3.4705367922759933	-2.2968808290343645	-1.4369989908623353	-0.6244259885716872	-0.9904604583926755	-1.2615118754146977	-0.768975607862771	-1.1391079428532436	-0.7505420573654789	-1.379622317063891	-1.1798661353400064	-0.9847893588680989	-1.3977429191464097	-1.9062347632940657	-1.3144262710113992	-1.0570481813143005	-1.834992762022452	-1.4410770743077848	-0.6806272843262633	-1.7382485665388572	-2.519394440478777	-3.4463516861328998	-3.623475989245165	-4.02397243399389	-2.6379681912450934	-3.1605565953904886	-2.7122995859791246	-3.767915926251618	-6.797240324336613	-5.405216787689952	-6.086741738322516	-5.999267924951326	-5.921346760354652	-4.619949020464347	-2.7361823123720654	-1.2074279755784687	-2.1965997718084935	-6.788876005568383	-6.915734172991037	-3.8770653510260473	-4.470535794485031	-7.811886111306322	-7.521610459381421	-5.812946053242186	-6.110012742030989	-9.288501422598117	-11.455000309276478
0.9	0.4	5	20.505525481693084	19.861307796186438	19.60804716061125	19.395078719971337	19.68380183116632	19.48901554111609	18.046938962496156	17.953887883359315	19.15287029291582	20.51854920322728	21.141967143173034	21.574288420300306	21.619258112261875	20.935319691580162	20.602180894225427	20.34697753288222	18.482814340935263	17.342428968482054	17.904590962219785	19.2587338957114	20.660925354708354	18.67210137960977	16.816348873960536	15.159647343103941	14.419592664213624	15.583159198999226	14.69456046216061	12.084422536829763	10.307971899044418	9.204855925827758	10.292590742004833	12.47986045375525	10.287590108220684	7.090390790192991	7.483989302933345	10.098237667057361	10.580764060654445	10.025063276391194	8.377248411070248	7.684913819529093	6.580909225156752	4.778369596548991	6.077706672048542	5.327005729737181	2.145040178873529	1.7979540607989222	4.370351676563821
0.5	0.2	20	-28.164262142250827	-27.877056935079224	-27.974826703804027	-27.69210509584265	-27.372279231330175	-26.83579490526258	-25.643676876717244	-26.163817058202618	-26.720798476682887	-25.91164769905265	-23.90598941050701	-22.88047125352852	-24.50781274091181	-24.204387102038126	-23.93775954643079	-23.03378094447138	-23.980604009111275	-25.077950800284796	-25.385250561886785	-25.838951985425012	-26.000727459160196	-25.853747753004917	-26.550480751132383	-27.726328112154178	-26.48118954806406	-26.80972429596337	-26.722284396553412	-26.108098671481528	-26.63384854554519	-26.843777670528326	-27.657516982273258	-28.372689835421923	-27.01143820419402	-25.95953290053029	-26.036213086024205	-26.413533260366776	-27.028992794741903	-26.396594724517634	-26.05096432996259	-26.336751962446918	-25.209598922102728	-24.3781294375028	-24.18339923938884	-24.888883105252347	-25.09480399972511	-24.880108142877155	-25.570246808363947
0.7	0.1	20	23.25149579823946	21.551430262188276	22.95388831282898	23.474517282919123	22.914619594803554	21.485052198704764	22.19151067600386	23.014255535002505	22.509458162419193	22.768840877560464	22.692642240019097	22.2613397881683	20.3834493112779	19.84709051627003	20.218553421216143	19.362157266971764	16.369910613845192	16.264107281987307	17.866768194114016	16.40584882538363	13.308434338681735	11.590996910540397	7.9790420079506035	8.397759659331676	10.42184445096467	11.181937800918575	11.34932524405069	9.269008184661594	10.459959868358368	10.040024094514138	9.882818187637447	9.12376084703142	9.855005352232034	10.629464638116815	9.640575581190319	9.288981739543487	9.49450561571576	9.517038723994439	9.009458369462394	9.052815950107437	10.396276717546172	11.146688827623066	8.547073631355559	7.48928558343858	7.407223189415909	8.103201566876493	8.980734640988928
0.3	0.8	20	0.7904550669971044	-0.43412046794119874	-0.31056538879534656	-0.4507962677572763	0.7663721856499279	0.23094217473376233	-0.8845358568545336	0.3032390012897537	1.981614901870742	2.307528898612894	4.313151113466354	4.346066000801997	4.013401685474761	3.3389924655428445	3.255746486243588	3.172257564807609	3.468912809453194	2.6640592535115033	1.5038261817455165	1.2410775472676434	1.3742640441127918	0.22997371050278304	0.6321279856780961	0.9398898217215503	0.9667193613586562	0.4315469141982149	0.01439965926108755	1.039131705561232	0.08156659697345958	-0.41321824239096117	-0.3813845046359461	-2.192956159331814	-1.266589766925712	1.20003979605643	-0.20257730881405678	-1.1568230380850721	-1.219246732470495	-1.6944741300184774	-1.5354855573154467	-0.8142316855608911	-1.4429657791010442	-2.1113828647282347	-2.389456006190869	-2.2010850396004855	-1.0356625931454175	0.3449372488672111	2.014180385086725
0.3	0.1	5	2.178343078733903	3.2968181104258747	3.447083449633702	2.259081139200518	2.4250220056419707	2.2770121767039484	4.523335644542655	6.235135662176923	7.124525893086357	6.688114086810472	5.339683173339878	5.636057678176357	6.009655300473284	6.1357180089189285	4.988360852126789	3.652740773091864	3.5083412516527375	1.4631642276595471	0.44850625927841037	0.26125863901763324	-0.24383649862836876	0.03175791694582131	0.7434048026793789	-0.09043136035158739	-1.0911305271847382	0.15647453785548748	1.3215601847506662	1.8660160772851953	0.6776345200340472	1.008000486149946	3.0544992576151984	4.648254812263701	2.9593832089666847	2.4693613710650197	1.942387170494115	2.0015112550976255	1.1724338256617415	1.1706813460163659	0.2289283930146908	0.1429608851497477	2.1344948749534964	5.362353741080753	7.132778841551129	8.245485804041323	7.491525397196412	7.379920476265049	7.195803854200307
0.1	0.8	10	-14.311705442187353	-14.702898439673199	-16.029258904771552	-17.520613658695112	-18.853826808605326	-19.406036156828108	-19.18500918976273	-18.329379142205788	-17.457720541026063	-17.8138454721311	-18.12669481943783	-18.10174817138592	-20.400867278847066	-20.035571327435115	-18.582865344049473	-17.885309882769867	-19.57431502053491	-19.48045610815636	-17.90147492512711	-17.942629873353525	-19.70827942503717	-20.007238614701926	-19.407887335929516	-19.880819229669797	-21.131767648187775	-18.606030957885302	-16.535552314869477	-16.881915154259822	-16.34132523305321	-15.883905041274332	-16.73184908670929	-16.18712886546097	-14.889856584171007	-14.621572978225657	-15.906790238577749	-17.17007567398867	-18.012852181394592	-18.375482891678317	-17.927230327455128	-19.376267199752476	-18.605637461019143	-19.410630513732187	-19.681313196754516	-18.61645349416556	-15.725296001658421	-13.40960865965711	-11.729039485357568
0.3	0.2	20	6.54516219461231	8.456866336123625	8.713165812471658	7.5199328978898805	7.036688321170011	6.093459596504303	5.269329404713929	5.158654482003513	5.586302003377639	5.834259992417813	4.607070486913365	3.9573189663975583	4.401192173029052	3.817327248722414	3.804367292435117	3.736206635537627	5.521618390576165	4.347364427960628	5.090963002083967	5.4945339714479005	6.021654027628152	5.934167664667029	4.690583337286732	6.507562155648358	7.922316920063743	9.02368045192334	9.424164780713653	8.022862115839715	8.291250592613054	7.485407660306755	6.366992730536971	5.825417878257689	6.204023215715878	6.470577548443892	5.776362292382018	5.480573839806212	5.526117122218579	3.954993044383393	3.052909426599406	2.8432016653189507	2.6414822928263106	1.5719547068587971	1.4519474853001881	0.3495130737462162	2.2238847799808923	2.508311957547569	3.5309387644655317
0.9	0.2	20	7.761767848663183	6.527791793514993	7.619469477479754	10.808743820333817	12.355603650164397	12.075177483976063	9.369327869707973	7.475201122541677	7.66288653081115	7.56614311673389	7.933524478462559	7.041769468732099	5.42648449862665	4.243784712167894	4.425590491344131	4.4346324784764946	3.0446125888699314	1.9452971983348704	2.0631772702983895	0.8372079046417227	0.683109931660141	1.6931407354465193	2.876627242747297	1.904314025596456	0.4731261233696955	2.135587892175664	3.3912982716679423	2.122413746580122	-0.9476848559232991	-0.4346722214416445	2.517313418288161	3.0754229656386087	1.9517267513620453	1.1870098222275018	3.437719856903655	5.118879352793506	5.3131734903494845	6.311875343089	6.2139329147525615	5.13510987097041	5.3885679528053245	7.017668260313457	8.710118589810136	8.65921708412445	7.5166090788920314	5.458987338371379	4.101191817977444
0.1	0.2	5	1.5380524556309396	1.5420217981197695	5.131427764259186	6.625829199475007	6.168999257247563	5.003911718956886	4.85608758360015	4.380039249333706	3.584365347095961	3.2338383273871045	3.450126618759569	1.4115830866982506	1.4022709217754894	-0.13530970278323906	0.19951128337275037	1.3273463729642856	2.1859318207475624	1.6320934199663029	2.140267626040931	0.7820653929578185	-0.0154163296520764	1.9359800219203862	1.1528390552065417	-0.7581782505679868	-0.889626513499465	-1.5123999620856878	-2.3981506259224545	-2.584449665669432	-2.421259809799267	-4.297392315077623	-3.6101250165416516	-2.4233971511551715	-3.3653122887959412	-3.4676960863723707	-3.844809796855259	-4.365794689733725	-5.781962317944817	-3.1153750035614465	0.030956810083424102	2.3075666971909072	4.910704403076544	6.768800978513298	5.643202193194092	4.243975872705818	4.752141645502981	5.099793635259836	4.277979764613548
0.9	0.1	20	7.629170340940142	5.959838270715203	5.640102020568442	6.125007385905938	6.15918219324071	5.708698201278665	4.353797430105445	3.131783603456512	3.5520676804192846	3.4909696685110134	3.4702149000340228	2.9298687609861815	2.868009140784281	2.9352413093476954	2.307517462908663	1.3975879417547077	0.6756734584024713	0.6698071574859625	2.320368236186077	4.636824839412746	4.679910643066123	5.165878315750355	4.855803265888426	3.840338675363654	4.141735425441887	2.489874192615474	1.5304927650417852	1.881303317486676	2.360137523101635	1.909990708083889	1.9481236293061315	0.6788496835785125	0.21441451919380938	-0.5319859172412365	0.45612193761681397	-0.44916747685362424	-0.840593672104319	0.37361541749986316	-0.012133848035539074	-0.3442556349734218	0.3878750774506514	0.22280718331601435	-0.06162395220134442	1.6191841957691508	2.2178419260153532	3.276537662337624	3.5694821619480237
0.9	0.8	20	3.497573359556455	3.7805931532874766	4.064608824251408	4.343959737842923	4.650117252339754	4.832582654557115	6.873635203913025	7.86781493942582	8.045765108355859	7.662866126475286	7.538123872236007	5.886943967645273	5.493886995117599	6.13802187927331	5.926411799227282	3.2347214760478735	1.9791059855969735	1.9262159470168143	3.0619521406091863	3.8153706011775412	3.4078025239549277	3.575599373488153	3.9117058941433953	2.7731071025048735	4.042920444252417	5.92524851113042	5.838870886706935	6.741394922542838	8.814845250993507	8.342355342050375	6.993704418564171	6.373624158317156	6.657775935280235	6.877653655598536	7.104387448261292	7.375996940406736	7.099739759258149	5.425963562622371	4.928946337299699	3.3399127553080135	3.3081786273712623	3.613001531702146	3.5801334535787035	4.164227218707424	4.515353185663926	4.438874002167964	4.3834706256630085
0.7	0.8	20	2.366058477017674	1.5883323657239856	2.100543750398458	1.8834083972470452	1.7501844171221848	1.6033126372776323	1.4584821816408322	1.3133036665713362	1.1689345048192266	1.0182861217888757	0.9851800521945364	2.0897461705277465	3.9927565177224693	5.1788871361300295	4.918385991727412	4.205255316331545	3.467036560344134	2.9461149488241887	1.6431216082714855	2.9766043636768202	3.2388688669025214	3.066227122211842	4.340020540238108	5.87903050545318	6.46131376945204	4.284786434834977	4.427244138094707	4.796848959415229	3.292113844883758	3.095962942850406	4.720751199144175	1.9455059630393023	1.1420282999207672	1.3053935581529927	2.6303625150730525	2.4971047167626637	-0.3261565663857624	-0.31449451038435683	0.6106049668459477	2.747402084114313	3.6696312162503943	4.693109901632894	8.478864950867418	9.66489035295318	8.546656177999346	7.631099484301885	6.81698884251076
0.7	0.4	5	-18.324822265330063	-16.552534346493225	-15.63682292317575	-16.682639885064937	-17.28017990768803	-17.161487114531667	-14.140115448543284	-14.933997498435232	-16.455565138766026	-17.634881737559873	-16.865211392346957	-14.277239015076056	-12.663066404963608	-11.809817690394539	-11.512443698908378	-9.800599188194226	-8.529780577029605	-8.883922184783799	-8.852823936099696	-6.645695514371603	-3.4202523496783925	-2.1520112760302084	-4.365996121889921	-7.501765841764318	-7.062939101728816	-6.930926252436471	-8.508879579247903	-8.24293848782088	-6.205053766965207	-3.226965502974622	-0.4466646802576264	-0.25795939327962003	0.23777691958133573	1.8324316113747727	4.683118440243902	4.880023412794785	4.51963034475888	5.711893154081849	7.12861862282422	7.0945203420813385	7.922273780267545	9.393010048266333	9.587634389101026	10.17456544899781	10.26290189821215	11.58264367164351	11.996377605736228
0.5	0.2	5	20.396857914978924	22.45083265151169	23.516959005815593	23.850769862240654	23.257040621681014	23.20715062191755	23.15531263300828	23.934503336376125	23.60322367515947	23.370080689972824	23.733229201667157	23.945367832377357	24.612386772495896	25.015685935665445	25.855013345686913	26.426265459328505	25.865172544853863	25.8651995450183	24.077457562846305	23.23969453692409	22.54835680553016	23.229905536468294	22.987827845049722	21.48580238300893	20.3408387590802	21.071838560364625	20.039354816203655	20.427036017648277	20.296864253149423	19.73874435621765	19.558446434230248	19.045693981054157	18.491405751164223	17.11589954574127	17.656913793326865	16.97192697957817	14.799953090551469	13.160138328309841	8.23544594975722	7.1148408331425586	7.696482944352866	8.243282575232286	7.5066770262449936	7.94761148571213	5.966072318541151	3.9932038246013093	2.478413549071078
0.1	0.4	10	-8.089713950726292	-10.17129264043539	-9.722940991365853	-10.562715791136078	-10.060667812626285	-10.078803152975546	-11.8615292480428	-13.060308551118972	-13.803975288424162	-12.883510565879881	-12.482825573722408	-9.375478683799265	-6.599355381881217	-3.6104969607748387	-4.431191051652675	-5.659334066626471	-8.032667333098075	-11.919556240504946	-11.476568380937323	-13.516178022047704	-15.363836342497926	-14.204979091247544	-14.881673892807889	-15.39090979382722	-16.475627024294724	-16.95727394317045	-15.880003377427371	-17.274664643139026	-16.08717772491893	-15.791131778130335	-16.410894863543824	-14.711089310901514	-13.528126028037107	-15.561568685490762	-17.725524806539696	-17.33924579523027	-16.54566059552026	-17.020291941761833	-17.05505996860761	-16.44178028371882	-13.424457550562003	-10.739496693222094	-10.933580540074736	-9.481876138856656	-11.055111943086146	-13.704513100284963	-13.17944049227345
0.7	0.1	5	20.45280013060993	21.297515675533347	21.25098373510913	20.570645024291764	20.6652416620458	22.029068515125573	21.32868718543449	20.903037771846428	21.66263199214741	22.83613375004191	23.35733774898945	22.837493096229508	22.84744233961119	22.85585097728169	22.605409066948553	22.09501457014504	22.067404296570132	21.128752318148628	20.4042611819482	19.1589257496141	18.88856693030148	18.715458474178703	18.581139535510573	16.613339377439644	16.046965818404757	16.30651657740603	15.62117843715366	14.8246659642315	13.401036618722515	10.043122876462036	9.39974012574848	8.625675284399776	7.275218960897583	7.145484051284555	6.122348461464192	4.415247140140508	4.1499081720437445	3.6042280612254416	3.0755795630667393	4.165182340250759	4.181211972583164	2.810291386653745	1.145771764882582	2.8508498988596287	5.057113373678227	6.7981629253517895	4.477766418606315
0.1	0.8	20	-4.300319677153752	-1.5135883505151284	-2.882475276100166	-0.5418572413425053	2.5556494094893765	3.986490064839984	3.3998618709638677	2.518422802269555	2.4784445622215046	1.685800932770249	0.662047443247971	0.8381726034430415	1.2951675023911022	-0.9506399783701198	-2.507020983382972	-2.317181128431571	-2.070790302263319	-2.713073608683686	-5.407564260937569	-6.051604589516614	-7.353074150260063	-5.85486294931048	-3.943497047133093	-3.3664911780426294	-2.9995244608147615	-3.2093169088435616	-2.996359916805382	0.7887363701855392	1.514451915418114	2.1120697660111887	3.090841568360325	4.918313090390733	8.161706542092347	10.203935074867545	10.878947927333783	11.878605668234272	12.465765065900598	12.543351285272394	12.884063212519507	12.403148292476047	13.165086828953719	13.735159634899745	13.625932032762194	13.678211927016676	14.355968134220035	14.65666852466292	13.783196365170525
0.5	0.8	20	9.836938764566462	8.393330490777693	10.795017536027864	12.240288194762606	10.432663326544954	9.435671855252977	9.928458705422358	9.709947360347073	7.180851673711388	5.346612566439646	4.9323662677312115	4.249344697407508	4.15223464498937	4.742703602300423	4.400655566377964	5.153745423900169	4.82406625279048	4.573995628007928	4.728175610799603	4.452076298255825	4.27987117563481	4.362533546943737	5.525306992049934	8.121412812168955	7.539448703025748	6.425690050761567	5.503493818810668	6.413686499482772	7.295433741522423	5.172872009752496	3.3345432170353533	3.553642241759448	5.206191804158202	7.063570469593515	5.507927253361906	2.9002539070217424	2.403222862204089	2.730812429403919	3.2661565034850426	2.637380389873563	1.5004683563060155	1.3729631888365148	0.7410040872191743	1.1084174298235396	1.2735299362769084	0.9408243089766515	0.2669058283916357
0.7	0.2	20	0.01876551879689714	-1.7337156433297523	-1.7379671705790898	-0.36653373898794683	-1.0934646292807813	-0.35300404578911326	-0.5158659244803232	-0.37598640000401673	-1.1437851964124874	-2.462926911614943	-3.649957909428828	-3.1494698966316435	-4.592888171319295	-4.662961567735643	-5.487290854792619	-4.959898077508633	-3.5809577354369964	-4.14669164859427	-3.8893565796629446	-2.367916563483888	-1.4254712582641034	-1.7866646831494037	-3.551136315271613	-4.002968079401491	-3.647078942960249	-4.741389499842917	-4.7268815476459025	-5.519157261474106	-4.434007875627316	-3.103920730883118	-0.6958684539921123	-1.5687874240723616	-0.962836024473269	-0.5286919561265222	-1.0903057385730364	-0.7473357777352518	-1.364720890048126	-3.530585275813067	-2.83973045548791	0.28999511266138	1.4688766852623232	0.9126099421239502	-0.7897201776973191	-0.15112564212967783	0.45024678685614106	-0.3598903407131573	-0.42055698360368865
0.1	0.2	10	4.934818695186571	3.830417254239215	3.1952865125658576	3.240569332580634	2.7081447904437894	2.865041746830819	2.0907394587820534	0.8532130413915269	0.13715130912716234	-0.6486316365987008	0.23221723639884573	0.44008639058814225	-0.4306799720860184	-0.9517281669760038	-2.5525956646418635	-1.623814415380906	0.9297611759266005	1.274038490499315	2.383006906389376	1.2472119467927314	-1.1830144901049593	0.5523125177045927	5.2471347240455515	9.456269149524466	13.746841472699558	15.129551505377968	14.442331091712106	14.253829472329059	12.850521105903503	12.414521996771434	11.88824314415946	8.16237498526069	5.426483043168531	5.3802558637581015	6.967334750655873	5.10279460840021	4.421101069969524	4.437135314236485	4.900299556620183	4.767701324889565	5.078147353846319	3.966683588308925	3.8260876507404973	2.451468441552727	0.712274247681215	0.8105359282227411	0.989707152728073
0.3	0.2	5	-7.398442359680828	-7.718777478641961	-11.17217652038947	-12.7719914684359	-11.851962425322775	-12.100629274272592	-11.926673434040971	-12.72921714179256	-12.482624619086238	-12.149490366591955	-11.470271913538937	-9.724176466718141	-8.719515931857693	-7.636205516417519	-8.068803581618347	-10.386358783625177	-12.892584024937364	-11.180430291094147	-10.53892679668052	-10.69856183224725	-11.487981643963558	-13.5815794796682	-14.021286861176876	-13.729833469080113	-10.632773581396378	-8.04284094737794	-9.537600738869337	-9.836051906829404	-8.723741814565095	-9.993740342727499	-12.536008887374287	-13.278928234544587	-13.538883762699811	-12.078850431126988	-10.152617166090629	-8.317158370315383	-10.171035382312226	-10.392404185157382	-10.647944843163607	-8.792985886913641	-5.4394926204218095	-5.111525314373836	-4.203784738745945	-3.998831179682064	-3.459193559327339	-3.6376352146429767	-2.452505270719101
0.7	0.2	5	-0.1210279431509278	-0.077106533143521	-2.1852693298519554	-1.7306500633406614	-1.0035869939175655	-0.7355748938859321	-1.0698936201682443	-2.4062588391706825	-4.030070982068629	-3.5639005625672837	-2.561264978750927	-2.7480306465980533	-2.607766195981675	-4.4113525468723225	-3.8804524351008496	-3.751109103561987	-4.200342499761774	-5.113418901280681	-6.316114829854634	-6.77504968300304	-6.640218379449486	-5.9414730634617285	-6.151598327812366	-7.177131399356945	-7.207481931154298	-4.584018057442073	-3.8736955943229674	-4.502333043049205	-6.164798330187246	-6.377710724799243	-6.327391220613208	-4.599446753382573	-4.188092573718002	-4.658612052457784	-5.991191274627866	-6.293247706285854	-6.09909685049243	-2.437116289233451	0.6251727863727794	0.5364380116821508	-0.33763973814470916	1.4704413189884278	2.6782863320997023	1.5399638135857572	0.5869915179232876	-0.7853491445548642	-1.5361046392196442
0.5	0.4	5	14.952997531559596	14.999760138242578	16.402607072819926	17.063037126601714	13.983542549210199	13.165375849349076	15.235689326174722	17.15541964260683	17.877898794240664	18.435519423781926	18.50959494367396	15.937103864978624	15.169363539492394	14.634909439463783	14.078837435253384	13.004918513764828	10.04965737993102	6.706989998252162	5.891720295097201	3.777502071804136	3.9601370563177554	3.4854769275991018	2.208166058361556	1.981662792715909	3.2835876238038466	3.423890760532018	3.0417293147800777	3.697653771778981	3.6517663232102677	5.1398748897974755	4.236038107737954	2.5586263364454567	2.2029384522808755	3.008965857127798	3.8305999984371226	4.670684892462049	5.048942453347813	4.40246914297515	4.126248836983237	4.047915640547259	6.848707825610354	10.146718885452252	8.677937074080909	6.44680860503793	5.9102590928311685	6.212792540233032	5.46738474822633
0.5	0.1	20	2.6445964189431166	2.3495165936274276	0.30271319574643485	-0.973213998516961	-0.9865508031757386	-0.16975689138730843	2.952927299436759	3.2516878891634065	2.896797192480456	4.386312538146747	4.947560912358696	3.160945906675778	2.7260349848174172	2.2443593104665496	0.8913666344155402	3.2781893755651907	3.597852081823312	1.972406697987907	1.8135491941655744	2.3610922706604427	0.8615663502479407	-0.8173099748912946	-0.26345857784798454	-0.1502099605224103	2.2013455219826383	3.487037013985379	3.3698332642035993	4.4927352820149835	4.389079007447222	3.485762942280708	3.047123182438	3.0530923003624153	2.757985078432604	3.588588025655042	3.085960547139244	2.622555633629446	1.6758057522717849	0.9602399903117842	1.227371819592605	2.443032806926084	1.2589803124913388	-0.4340587327446528	-1.57938265952356	-1.5109977987299885	-0.5345691462294013	0.29517247513976486	-1.0264209722266457
0.9	0.4	10	-5.068820633260316	-5.944730987931706	-4.7533294067769205	-4.676754897029149	-4.859882782043684	-6.510969949188308	-5.804511996436723	-6.598130381003152	-7.714932235177265	-8.204948779844372	-7.3603037615585905	-7.254056949923552	-5.6410933457028065	-4.069537698636651	-5.483322718492609	-5.497253166087255	-5.678508875588101	-3.160945369326363	-0.6694807472502831	-1.6862881325042451	-0.5113339304393918	0.7946713122859919	2.3616119506950497	3.5565236539493625	2.842658551851464	1.5555673796252094	2.6365671835071893	2.833541114965577	2.4096088501880146	1.2319755675882647	-1.663918921374922	-2.0935552218157554	-2.552135110349539	-2.9763370626630703	-3.4532308676028407	-5.1322437257258855	-5.880544495460057	-5.477022558276964	-6.787491205406383	-6.441323983973106	-6.450012148355675	-7.3014017998278575	-5.542599306786791	-1.8737557528721993	1.016203163467729	2.0055134192158732	1.9139181503794092
0.5	0.1	5	16.254557576547434	15.320711725594968	11.285117349092708	10.80589509358267	13.097419967216844	13.961301630863083	14.588457452112316	14.23383677110467	12.580888306071351	10.321399065123394	7.821836620161015	6.871562960997842	7.8200486265347635	10.190830606706363	11.857764437796668	10.967975836709464	11.692959044134078	12.650421869999995	12.721898702499935	11.905740342174191	11.921190804982409	11.713339657744505	12.372998192400921	12.671699774674416	11.904942966046129	10.919770368077856	11.229670423175385	9.8508602771671	7.401147139735052	7.941722786264592	9.515059542011258	9.472025735748623	7.262919890091673	5.140514618751546	5.01267336856403	3.924439511033313	5.776483195745563	8.601725689513984	10.35766353069463	9.530166706729268	9.515406758891025	7.926138875257827	5.220829666374215	5.560244486273014	6.107510560820316	5.346337976672018	3.6231586549016868
0.7	0.8	10	8.694368374018431	7.2694504486567055	6.316146115989248	6.777161599121314	4.8091366807180265	5.822611227264737	5.16577274825233	3.941347436517688	3.680316707344957	4.522238699231458	4.447456459526222	3.237105426339774	3.406119083857085	3.653040826253374	4.016116382017714	4.404367057644606	7.25640196122135	10.68147823418574	12.464440345640362	13.650046304894794	12.575215718937557	12.02185200488072	10.405452955752061	8.597042648871607	8.534621395122244	6.517045104433535	5.081049684305121	4.66853292972921	5.334242547452611	4.671682688742202	4.774191664067644	7.145945053366759	8.386545136220526	7.754979582916398	7.287603763833417	6.360814662785458	5.9278823798625595	4.305952347723988	4.547689172055335	4.442833557325137	3.193869360053398	2.915317109030923	2.9112299618415136	2.0638068178874036	2.3304926292756534	1.0346063401197227	0.4226814943171604
0.3	0.4	5	1.7436889509001574	0.7022050271058617	-0.3237921324167701	-0.10148548593406304	0.3537719072952683	-0.13809655440131507	-0.6383406916622008	-1.0794797350918657	-0.2760399509920717	2.426938485855281	3.9933030812870527	3.5471949445093642	4.380920187416521	5.475345496889055	5.272984145974512	5.620838352130576	5.4895218353142425	4.091135685035496	4.700259257442241	5.568814114962379	4.681226448679702	4.861132403584698	6.932113272757846	7.887706767209423	7.203028812380886	7.979058578089365	6.98694965776626	4.884366604246097	4.025184251844351	3.558828382756168	2.2140670777093163	1.4388990883473554	0.2614879543506632	0.6150838638272091	1.7216677309829933	2.0743536309175283	2.7012646725295113	1.7274320909044292	1.6185555087305872	3.303156833042486	3.8315346885444015	3.3492371687902107	3.5979273495629727	3.5281414793874433	3.521421366959501	2.082640160169177	1.7354852189521353
0.5	0.8	10	-1.2321149421451238	-1.3630441477412774	1.1084464928898967	3.1433975771501608	3.812845604786226	3.49164866570532	1.919127162027813	1.5439048152984114	2.161748520428283	0.8866757525757549	0.5711901319135464	0.8675791240183202	0.08189255817556784	1.5048531397466078	4.0378829713343904	3.8752030127891572	3.5827214564720435	3.6633633005552397	3.736863788680523	3.0988233519785098	2.579099955395371	3.361400065795358	3.7224395874424587	5.355218227094895	5.323765658975816	6.104474747118147	6.0861254775447975	5.217698301952723	4.873980545249985	4.488094205311867	4.228632894109637	4.439261605853346	5.419701476953961	5.831010699938965	4.643363988322903	3.10644838080983	3.432197722163167	4.543969847059138	3.5032713351418465	3.2293121051811156	2.949792228546123	3.7490393713176005	3.7587015282868848	4.056560626137028	6.189268891433727	7.334381933832034	7.657007317313337
0.9	0.1	5	20.861293780666216	20.532506332212677	20.154924486670012	19.386893972640877	17.76495662384903	16.773266194802787	18.092901661202177	17.575174021190065	17.026466418084055	17.88111192995497	17.714433672958364	16.87798981422847	15.718740446768578	13.980376531040264	13.314633671891642	11.384772446940929	11.618414933518352	12.796699189875099	12.02506970869446	11.754582889326798	12.289769943938353	10.828912755066085	10.73818502152615	9.071154765197647	7.253395375249909	6.830138713952124	7.719702815364101	8.830390495655024	5.618371347222748	5.11477837132405	6.413351409084129	7.033046312669768	7.6031846462724815	7.983374025197264	5.941724149228776	5.8440599993435285	7.535975742873902	8.692359257331773	7.995631520674834	6.005113733707432	5.702603678093993	5.92184493200142	4.545833262539929	3.7429959059355866	4.311608406908121	6.735496602793802	10.172430789312557
0.5	0.1	10	-0.5280768336842243	-1.4054731218301626	-1.439196156854564	-2.2887516412593456	-1.7044531401375806	-0.044620094257027176	3.71648167558525	4.275315376381876	4.422911498077781	4.404798050114515	3.9715603010248657	3.2011109360638343	3.0513601122506984	3.4030251572232473	3.313089551747211	2.344240417288333	2.129859349713783	1.7885051306670192	1.1758667302025003	1.3329913709970498	1.6072919216405381	1.0259780925513482	0.7488896851011404	0.010539921564898691	-0.3256775041405575	-1.299801499105044	-1.8222803916056876	-2.7435050932351217	-3.5359546996173705	-2.5513388024176606	2.0785619607899406	6.485186550210301	9.546879565555528	9.91154858417626	7.604954361086612	7.791150029675393	9.537769536057425	7.078996199079782	7.275603225385979	9.046151112769614	11.497078362935014	14.451253432471638	16.620088586285902	19.66859888844789	19.44019734865398	17.206717137298384	14.521199399472572
0.9	0.8	10	-5.646147822604917	-5.443723424079906	-5.146993186903472	-5.554332887942735	-5.6031198137428575	-6.8002589784529235	-6.930047267719367	-6.949006379955549	-6.499652477077532	-6.508076142239986	-6.427109250535267	-6.497962262223375	-6.420744718725089	-6.648058877760363	-6.38361170503272	-6.921978722265976	-6.775608866264292	-6.915383868962067	-7.352418964442215	-7.704863679572092	-8.557153927591003	-8.627174746173033	-9.139382788711686	-9.530820016764515	-10.217785432341138	-10.953514602075622	-11.778351457476987	-12.317557904491139	-13.062181208923406	-13.439531703291465	-12.953227374433695	-10.207909214450545	-6.359223409446905	-6.631915443615682	-5.629684145096462	-2.5422439622658786	-1.4903707221186053	-1.2397515577673488	0.27195523761768214	2.435893703934667	3.97282903626769	4.063264964816035	3.4035893335667353	3.7900925187731573	3.0276947154015303	2.7099444735899993	1.995801455819688
0.5	0.4	20	-26.762306178937727	-26.013477821081302	-27.481959875710814	-28.498932551360298	-29.379989195916373	-29.254709707631847	-28.855744675375206	-29.43645688966655	-30.78314787730777	-31.610859671480853	-30.448592897044108	-28.002083839919635	-27.726156950724047	-27.819396801431708	-28.54946799425211	-29.324120535977052	-29.948325047464763	-29.69012680060667	-30.964281827812762	-31.53975512652672	-32.07612201345445	-32.654873935927284	-32.97310511090202	-32.58662168068531	-32.01764932916627	-33.37225128554938	-34.268483541569424	-35.06511608840254	-33.36929031463379	-31.0035833578264	-29.38858796960762	-27.45356619679518	-27.729586427355528	-27.944045670273056	-28.500128265150558	-28.49947039017333	-28.590291718615426	-27.753364843282448	-29.275362335755965	-30.626487536153867	-31.44947576800022	-32.91463009079654	-32.82169962900107	-32.5250845605856	-33.290973185517004	-33.25841287319734	-34.22944313710674
0.3	0.8	10	-42.11965781900339	-43.44742815457024	-42.29666720818847	-38.8946692414081	-34.87056003991168	-35.23387512040125	-37.063708916000465	-37.09833131492524	-36.15346270774277	-36.32403972974687	-36.62452602112464	-36.24882360317186	-37.201895117105316	-38.7246119161754	-37.293322824439606	-33.899291168739815	-32.23561234128964	-33.71438661114378	-35.68872870115475	-36.270019067437744	-34.821459028527116	-34.82095094756644	-32.82152760198708	-29.720775214435037	-29.637114799490178	-30.86080252976769	-32.54686383703353	-33.22665543798976	-32.123101387328795	-32.93266127487047	-35.14080259040886	-34.5588141663487	-34.27820259757977	-32.04434736636376	-29.087247102263476	-26.663726430793773	-23.705917970595934	-22.185723084035416	-23.2749856198828	-22.848549141498907	-19.209059972911973	-16.85240083402239	-14.858075827909886	-14.644210920999086	-15.252711228811421	-14.239998009210822	-13.003363511318014
0.5	0.8	5	1.989198061878838	3.1361895847030326	4.831832717507304	5.866385649469436	5.7369891205917725	7.462105844784929	9.367514169492345	7.68024493363977	6.229895544847686	5.416830037828639	6.3316784355798035	4.719321541123271	3.2831728811938063	4.268380262257921	4.781637847520251	3.5653487905822345	2.562049279215387	3.8182064187768816	4.659137019014516	2.131814815097677	1.1872607572387963	1.2918618572165386	1.6404544332025353	0.5408153807210994	0.4065635884598109	-1.375626727794078	-1.4194490296214255	-1.277338806896573	0.9118367222658392	2.6803312097854715	4.316199353916339	5.1040892598951615	4.359683210474543	4.05195350025334	4.439740308710498	2.1827126971432733	1.222484516383176	2.5785544004641494	3.148562984615481	3.090281394653296	2.3925031677459216	1.2871273487713353	0.7759526205488854	2.345284084348819	1.6571834038844244	0.18116983448027923	0.7266230424580229
0.7	0.4	10	1.774461228555431	1.6340195945884517	1.1547398691248958	0.5090163659541531	1.1160031870984497	0.511860612193189	-0.3626420712762837	-0.35081824482692525	0.3326641627521454	0.5471940080970725	1.8196691399479406	3.404376017174968	6.453741399087576	9.065850857311311	9.719963579247384	10.281123805866436	9.391521947918491	10.679154332442167	10.58850672587645	9.681819031429121	8.146865721499594	6.118910491825822	6.319626347674671	5.042960408677821	5.206002583101757	4.409024076515422	3.090791500700064	3.0042085396801994	2.869679470656912	1.5851651750426612	2.4424580752550114	4.894328109700318	4.048353449666841	4.647168832831596	6.024077276179241	5.377439527015262	3.6410575252451096	2.2773048803160734	1.2874304428229877	-0.11366203915966366	1.3723041891480747	0.45665822883309914	-1.419202179117434	-1.1394411464119898	0.1110004346679716	-1.0297151096062294	0.05028725505789566
0.3	0.4	10	2.6118658445481984	1.3893281883756572	2.436512779632828	5.01183113380565	7.775430534772553	8.94193447848157	9.498628797029028	11.197394548031369	13.126400287495095	15.158471555722535	14.99939267896044	13.501532360043235	13.757376833090866	14.43800046316263	14.138928563236128	13.30011260734937	11.725902271476805	8.905063184833573	7.855813728567107	7.302383108768659	6.995568247901517	6.68760390677474	6.8720289834544985	6.26955355963937	6.158049876447976	3.5991784120869355	2.2773523844073367	3.660196118668175	6.46492033190011	6.09800418226267	4.1278705083220615	2.352106114781428	2.597992492393992	3.64619785095271	3.741584940897525	2.5057096237235825	1.0653100167959835	0.5793776462017277	-0.5496863514973569	-0.5174234396922444	-1.1200099025296097	-1.7432369782726127	-2.715832952158962	-1.6605282393777117	-0.7641812953615101	-1.0751633079775047	-0.6830557102687465
0.1	0.4	5	0.2219628790403405	-1.6756485574593682	-1.7912195791156336	-2.6255543698024084	-3.727807403109921	-3.2044860326729037	-2.5247033923904993	-2.382644465801789	-1.3102552101284388	1.7133090254222338	0.15083110797969823	0.5773993277046046	-0.07031879835356847	1.1861817206188974	-0.4440819180023965	-2.411149577923254	-2.985671484438612	-2.838026624500962	-3.291399109687646	-2.5369807450076323	-3.0322922211896355	-3.782198807474309	-2.589832262531722	-2.4519730141139675	-1.8888316514257184	0.22671943869013234	-1.0362367344079644	-1.9614223060363756	-2.6606377460823865	-3.1339525262339407	-4.110446002103998	-1.93789897430225	-0.3459388761118021	0.21777625120881794	2.7501946413723886	3.1709340589147814	1.7677298472486385	1.7100111112417338	1.934501386910398	3.881416813035294	3.1112529783809464	2.6974895674638333	1.3803603460453218	-0.7289845845022356	-2.2600128291809867	-3.391675801900412	-3.785481106713128
0.7	0.4	20	17.33746788839842	18.219210904577366	18.541155344581142	19.0242163805635	20.038040099839364	20.589015864953268	20.78080773083434	21.113786205515353	21.44469245324626	21.79919848385684	22.919173036613543	23.348211008143167	23.6217527334629	24.48503985178418	25.693308340950153	26.100944992379652	27.020920496510143	26.02849872276886	25.922028361083548	26.489480472255494	26.3214506101927	25.690600150167825	24.876220893707682	25.59764884631815	25.805373151030068	25.049111266495288	25.175193041978247	25.974950425491997	25.76078241442741	23.728629721711428	22.832604692767717	22.40464758654005	22.380075576231988	22.157745438194254	21.078528606954265	18.893587876180987	18.842511059156024	19.658442463099533	20.46080352305306	20.724061885142447	21.37053976862549	19.88197170809181	19.406358829324304	18.251262978338218	17.242454843440157	16.67722203737239	16.431919158162287
0.9	0.2	5	4.351733356183765	8.524181598747518	11.197832705173823	10.834842714292591	8.860266011562068	8.665265245408747	8.004496858395385	7.2570361247119095	7.500931396433593	6.576009976364681	6.364532711810945	5.57139485149041	5.600578307665401	3.598308914426937	2.254079672902577	1.2458326984082575	0.4603578530079062	0.22551722633629367	0.3729869195642479	0.009453415729382186	-0.07569276803661751	1.2715898115510242	4.187806895127025	4.242680946438945	3.7475195517440056	5.239940844698296	6.113714070702528	5.686139026741209	3.878682823150129	2.5696445699864725	3.4348579100177403	1.098675445666025	-0.0013199467227380524	0.5676137375878838	-1.0247929397755868	-3.2422535857169876	-2.3807266235997275	-1.469898781440257	-0.5616491991152586	-0.3677673459378852	-2.038027593235199	-1.5878196745674984	0.18744733289020843	1.053958703862051	-0.4935839188891933	-0.9566491729484312	-0.20633345239959056
0.3	0.8	5	-19.15548637689419	-17.688109517126748	-18.039898257385204	-19.672479086493972	-20.015487724446253	-20.255020100736303	-22.210933371358138	-22.87954158662417	-24.332506996841765	-23.67708359952369	-22.86889246502372	-22.63397928857956	-23.01389659379391	-21.917529356416573	-22.155050897316613	-23.556341984603037	-22.95838567137642	-23.51001708512957	-23.130359781676518	-23.047543386046	-24.072670760082595	-25.1126667345789	-25.069319715530682	-25.896308032810026	-24.560975161189013	-23.63237134493317	-26.149265889506566	-25.6897966142632	-22.705915271095876	-20.989081275200725	-21.26445084716869	-22.073507615654478	-20.665741030566437	-20.4994608838268	-19.140776656898566	-19.324621010341218	-17.892073374933	-15.912975646707324	-14.843480254768401	-15.702067032272112	-16.759866799753624	-18.218877292072776	-18.96961984794588	-18.462298819449572	-19.564380041572136	-20.549701243300326	-19.501721416461976
0.9	0.2	10	-0.12979852794339308	-0.22154848999020516	0.4134526270891783	-0.009848368738957447	-0.37784069912523677	-0.7036439049159142	-1.0320411833875625	-1.3603761499836082	-1.6886621861479938	-2.0169633116961236	-2.3452626247163053	-2.673560660574225	-3.001859985884849	-3.330158934297806	-3.65845714686251	-3.9867567654010116	-4.315054722213311	-4.643354035838769	-4.971653180399116	-5.299950005257109	-5.6282590747749595	-5.956496436008081	-6.285182189559535	-6.611005086855073	-6.95129155693877	-7.066301429133503	-7.083886106317571	-7.673073473545621	-8.490618496299504	-9.049779516679102	-10.995794062983173	-10.82516501319133	-11.61956467915983	-11.795845005551769	-11.000754096808748	-11.125908604958468	-11.078412534335214	-9.744244670568328	-7.224465989765108	-4.655097701094206	-1.601555868367619	1.1521113710819648	2.763921991590891	1.9853839546512262	2.05379259627113	1.946439929760615	1.005227017247904
0.1	0.2	20	-29.95689649152303	-29.956441380549112	-30.494138225852026	-30.517924223501847	-30.633543477261785	-31.06636831808757	-31.226949109759303	-32.44967566032858	-32.54024925961029	-32.25798080721626	-31.658653724863484	-31.40378793405254	-31.853055204583537	-32.498291216181016	-32.333845093357844	-32.282756622881145	-31.77644292271531	-31.295008248980096	-30.574497394137364	-29.601577467923065	-29.010983276624415	-26.356740463289583	-24.528054151230222	-21.157356468189974	-20.45415854452186	-20.349845944058877	-18.38394802726927	-17.74018026701303	-17.668906942275115	-15.853570308686322	-13.357938815550312	-13.403020543904908	-12.011912734028954	-10.496445851601216	-8.809853938376406	-7.257523498386291	-6.3005656759168644	-5.705713642418225	-4.114754549550803	-1.9971207920501186	-0.23879606373603224	0.4953667923074221	0.7278987949463627	0.33345782450904693	2.70881396544646	4.058098140423127	4.8757462903938205
0.1	0.2	20
0.5	0.2	10	2.0729025624062274	1.980349357136788	2.0617978237253993	2.3920442731123046	3.0220144217238953	3.1738519431544603	3.96245552139618	4.255331999049503	4.605160550336365	3.834720517622614	4.675194794377546	4.186768351524691	4.762084378948472	4.407843815865434	5.214865482282747	5.170551525501793	5.308689289422631	5.750647710577596	5.767034414425368	6.628269866228706	7.074041337640239	6.841495296356825	6.545175073932356	6.635128886290687	5.983449035574139	2.99036597603596	0.47071932399856564	-1.2447938135242964	-2.6534438575903607	-4.009476319077464	-4.308436475134343	-4.508870979583946	-4.69425483978452	-4.781501197514757	-4.815198736989046	-5.243343628386953	-5.006408244827668	-4.815409862327158	-4.947918418892016	-5.854256156965505	-6.436407043589156	-8.334619636195157	-9.845900092623268	-10.815839243139294	-11.402407004523099	-9.693664498031595	-9.419174066601954
0.1	0.1	10	-19.024118195946926	-20.11408579723566	-20.411014799031264	-22.095910867368517	-21.178742614583342	-20.88692627722429	-21.746367248681082	-20.62494152857127	-18.75496247399839	-16.798213016303677	-15.096808495645817	-14.646887020225435	-15.706958105110672	-17.23701669855089	-14.87700545214686	-12.577518874227849	-11.436954068277046	-9.401952395697052	-8.44334684878082	-7.449890043505675	-6.719304751802767	-5.075973164347289	-4.733234757773218	-3.672054669880822	-3.3461210736310107	-2.406760006798308	-1.730781020972401	-0.9890960559580435	0.09295197523569243	0.8339402981736725	0.3610384424895017	-0.03894310045487259	0.6037073207821351	1.3308600183577113	1.950497698581259	3.5031108684471093	3.837820887929169	4.673177448314334	5.509407023101261	5.8611569960781225	5.991992244525605	6.015929414551792	6.476777642400251	6.095397440187341	6.793146419578392	6.457819020857983	7.3063372496705625
0.5	0.1	20	9.787564321577399	7.86409396680893	5.6854732256219975	4.755201731504037	5.434175140660507	5.043576196650982	3.6952593395447977	3.491980992658206	4.90682784705762	5.306483348696695	5.785553975036102	3.8745402632064767	1.7409111648537205	3.506165919129721	4.663717661690718	4.716937266052035	2.7768098649575776	1.5886664936878887	2.3807566931067257	1.6435098086755815	2.1134660914469734	2.117309411644534	3.53828754931488	3.99843487390698	4.982508930259435	5.58288965171851	3.8875974436818623	3.285359315483497	1.115468415938473	-0.7253228962991116	-0.6296975176533408	-0.9643281363020719	-0.5895489904573452	0.2668150346768883	-0.19864702346016827	-1.1751702313828503	-2.237518206064969	-3.3921337205422475	-3.1421430233180914	-2.083258527791614	-2.5565632905186106	-1.1667867284658442	3.3706959899426963	5.876764758799872	6.192358514761644	5.925803452332822	4.98482292389955
0.1	0.8	5	4.5632526092347945	6.266881347430925	6.562197629935909	3.889748633251145	2.7171099695212533	2.1513792555806717	1.7001519507303655	0.40277046414288975	0.5287913634213055	0.16094697232018262	0.7785627667350496	0.36383425153196924	0.10854198881715149	1.1554753876996386	3.39440290009653	5.929858001819781	6.832650596981175	7.160046289979974	5.937555816193267	6.359549399079029	6.907570188451963	5.418325193812052	3.4410555617184784	3.5471293079460438	3.688865677733517	2.8299911148248853	3.030224309392551	2.497260669057482	2.1083817403205316	3.244909407857371	4.425162526591599	4.321805855671336	4.562966066607302	4.004850148608625	3.9080813911856964	2.9037892713301403	1.8392918818431028	1.46414086146099	1.3029314429138665	0.5871411023480064	-0.029962806820613253	0.19325670306384524	0.6784599974081331	0.5000580953135696	-0.3291040596417858	-1.1209595567611075	-0.7321495858352662
0.7	0.4	10	-0.1777752503134522	-0.04422450819458135	-1.3625273641284679	-2.930835954967044	-2.8675712855341686	-4.01604052322152	-5.003196746067452	-5.803521539854366	-6.107770513082592	-4.9579878184179975	-3.338257777590627	-3.2124596177573963	-1.4321540072631294	0.7195779834511455	1.9510557343110122	2.384831067837254	3.249430341774449	4.542095740682683	2.6077764166104274	1.1402316258587817	3.418911326153996	3.816963328677886	4.632059727058476	4.059568675667222	2.6494181664302943	2.4072566389754613	1.3639122959589258	2.3422387325199026	2.6504850717788315	2.547945325124523	0.2786100233735027	-2.038347463036274	-1.5183905273198235	-1.8052980797798597	-2.568106183265485	-4.195804601757814	-5.738400321764701	-5.455584913283616	-5.335713814109148	-5.569857592113593	-5.9629141527171186	-6.247603903412518	-5.27627373453614	-3.377254136627144	-3.483062566524765	-3.4791939032049157	-2.213424076803477
0.1	0.2	5	-31.374189783684237	-30.669454179975716	-29.21947703822942	-28.618655015674214	-28.75405358154144	-27.44046980715354	-28.130640913372012	-26.692337328551922	-27.414960764412726	-28.91900178792462	-29.53131126480782	-28.75713650140402	-28.09237833568953	-27.90578576006044	-29.028991167304255	-28.743470719234693	-28.999322115780387	-29.032622219559215	-29.565333804364677	-30.54763726166371	-32.30978756348927	-34.193920545209636	-34.135381692338655	-34.092800219121195	-35.02784181336932	-35.60127428193599	-35.14899435499004	-35.48100810627638	-33.292867077911566	-31.46307686162328	-29.70964219915114	-29.289976131851255	-28.622065062263765	-30.463730076372585	-30.25520828908838	-28.71915945708379	-28.424670408997216	-28.73506859683124	-29.418879107971634	-30.322003846203657	-30.139551649060273	-30.20193234374424	-30.70933233850817	-31.464224334762434	-32.7301174111381	-33.63238338339241	-33.175755343816896
0.7	0.4	5	-2.522303622566362	0.18557999327209984	0.44511691470948733	0.4005658826744849	0.05077460499548181	-0.7993379734442456	-0.5800457757442459	-0.9505845489910101	-1.9239202088742289	-3.4452533924662987	-5.062951743781817	-3.8502390092080887	-0.46280846863511016	0.2275303588821984	-0.8789732964062864	-1.9386070402686357	-2.341701558622205	-1.9430178545207895	-2.8258778732876593	-4.046898070091913	-4.968260783773381	-6.1399616636517464	-5.797020958674416	-6.549179209108722	-6.516462271207921	-7.044162391155389	-7.836002109519235	-8.103750674592035	-7.9069617800503025	-7.033977879744022	-7.007924302458257	-5.7201615800874634	-4.324839019583237	-5.027633671111126	-6.249284061211057	-5.221471262233017	-4.761234671929081	-4.803331771262059	-3.265025149947121	-1.5458861928545602	-2.003028674173109	-2.37335901969179	-3.1090789853072494	-3.210024877441299	-2.4665643279994427	-3.219389828267083	-4.005889273043181
0.1	0.8	10	19.194774906931364	19.406170940282415	19.65433957759648	18.747170080206182	17.77891383852056	17.61639279466136	17.592609691735383	17.06790469039597	17.075409651132183	18.207398958820555	20.974543547880792	22.751373954479796	22.98617428925221	22.106460571209915	20.826555081982825	19.90555826035378	17.312132680003337	16.35114872967032	16.67760851900622	16.877134318255663	15.98174846477017	13.749805752940297	14.029536286249105	14.868798491946045	15.63668805142165	16.90591590573677	18.54155705936619	17.84880872344933	16.98390823573896	16.151766913544442	14.907078234143547	15.039181855390943	15.240526741369045	14.437263783557107	14.189973735595977	13.221726123049685	13.560534707301635	12.328794104261412	10.262119412986813	9.778461417988623	10.732941308140404	11.102034021579207	9.221178739635015	10.68521557396533	10.112737023129178	7.865138688223048	8.447403930582006
0.7	0.1	20	11.645246133536645	8.408241943751442	6.321006383651294	5.601682617921647	3.468583512230097	3.5205501748301984	2.8359045723443828	3.7647675311300475	5.334321797028629	5.535809815945662	5.886411208247139	5.0497934934274795	2.063720672252913	0.910705222725916	2.1340716394691412	2.577735354187915	0.7526906374113693	0.6747240484091748	1.0232842669657174	3.4388621799784858	2.432299062794499	1.365559545285393	2.2846109515853783	2.8308151018625054	0.8504399082945042	0.08370139056868453	-1.2724535653949047	-1.6885352155490665	-1.977009413938454	-1.6908571741799037	-0.3055444710707178	-0.39051871043032804	-1.5440010278573553	-0.7598518384514392	1.4661444796695733	3.4838251224995176	5.815373434572479	6.857245240192988	7.684032141955626	7.247776740483715	4.724403576655384	4.562915392156725	5.926870607728723	3.5718246276234424	1.7726228158338913	0.7638117207754789	0.4607368851038416
0.1	0.4	20	17.839374378236016	16.25018545626793	16.320152232126034	16.458050173171742	17.147529890098454	17.19642198399056	15.14873467986817	14.238557234148388	14.597511612857403	15.319938262510675	13.543032393473922	11.085235192415723	7.4309054845344775	4.321391953227973	5.508510694399789	5.7682941630227305	5.8537244695899915	4.501846316870072	4.02311065611832	3.414538087038352	2.8534890995510693	1.9759022326993403	1.6975630991410497	1.7625749786990212	1.215807155058613	-0.5655828734738151	-0.8854453886372795	0.15826825818459156	-0.21142417013874137	-1.0971451036771498	-2.1724185641050013	-2.1407629390087735	-1.6469318678079787	-2.006324055124068	-2.1855499255507738	-3.853827501387947	-2.9854552536992287	-3.3807635685651007	-3.807121300995739	-2.4421783453666848	-1.922143389539741	-2.3525510819308693	-2.805399796150418	-1.5591179461242177	-0.503628704247248	-1.5776850097990973	-3.501133600406554
0.5	0.2	20	6.492463530556996	7.308106272176133	7.915697482571019	8.564497449112281	10.6181841539155	11.407404324895928	12.951260973328218	11.442074203231222	10.565995981075481	10.602543289365506	10.292927629541246	8.916204104984345	7.7649200286628	8.328549060979462	6.720342141581739	6.407744884393999	6.84310195798809	8.149018457709431	9.922232193306904	12.67792110394987	14.789279436799617	12.876000193100964	11.669781968975748	11.934292441939242	11.614668365972555	10.075293283326303	9.891867485836784	11.277906874032993	11.533708549316955	9.153330197059944	8.29404429600529	6.860551843342286	6.585745663301239	5.300330005867046	4.442877736399993	2.973448948209125	3.1143467731613512	4.080383671128281	3.8242132845305434	3.2499107533120366	4.096649786545036	8.033484746089734	9.752665864166573	10.663151778366817	8.952848575298596	9.035839396186006	9.363192852825435
0.7	0.8	10	0.4646469913025726	-1.2182904667202905	-2.3600895873925722	-2.3788673373066445	-2.181540142443872	-3.008027883721354	-4.3560343371117085	-4.183767503401469	-4.275855268963603	-4.753849762506455	-4.490809264950698	-4.829160125144291	-4.908763053767608	-5.242837951006216	-5.454727620667185	-6.034585727497728	-5.594694932650505	-5.184844293036043	-2.963139126028402	-0.8919885202988809	0.9169916071070574	0.6469953087556135	0.14933720104421866	0.7668546600027497	1.1480669277571423	0.5598161912320094	-0.4487804086272078	-1.5661392945316521	-1.3024301699312986	-1.1128443014352598	-0.6978859684754184	-1.6046676441975336	-1.439369627607185	-0.9845261874191493	-1.0967087279839447	-0.575667159266601	1.3701927385206005	3.497350801985746	5.51222780065234	2.4095401201847366	0.9296542289597554	0.6836200940585755	1.173488798215665	2.510458548880216	1.873435196422406	0.7029046121885827	0.9096002046804372
0.5	0.4	5	-19.28649319262422	-18.762183358896188	-18.557752618334206	-17.75951835099952	-18.494052612272952	-18.42385051871507	-18.343382524514062	-17.791575320305704	-18.38596735049844	-17.941184611418194	-18.572648880219916	-16.33751802131595	-13.62117031832048	-10.943799123130212	-8.844707983771784	-10.673542629117556	-9.750864729305981	-7.346888935571869	-5.354492839930288	-2.72290741542362	-1.7078243512367735	-0.7394058396920542	-0.2983109212855197	0.46181379170884895	1.4004612040324815	2.076039003243338	2.5772533074659947	3.363731159235826	3.881252970673657	4.627444623168486	5.26956939322028	6.0251481834853	6.1417955688699095	6.661058854665541	7.271086382864041	8.123497502784488	7.668553964496098	8.394351926673068	9.14170015765167	9.636889782814833	10.045170334732234	10.310867185336761	10.241942373897999	10.645369259906971	10.112868561807318	9.526362413816727	10.691501544023723
0.3	0.8	20	-1.2558915643519626	1.267758157931958	2.817164087526187	3.3864221776545023	3.5190028576642476	3.6647683529975694	3.756655592164684	3.5604801615352457	3.1475822888367944	3.0117250667414055	2.7210470614125484	2.019128625329998	1.065536291232121	1.074501661418509	0.5760495363882754	-0.04886950072138063	-0.399740446205918	-0.2921954532848332	-0.789525394105759	-1.361767041918057	-1.7419000501189785	-1.7675052303474956	-2.2906011979506644	-3.3876289272270625	-4.010954335171448	-4.0801245962465345	-4.256152314568411	-5.373295663307495	-5.050530025639091	-5.118412422601168	-5.712958373057518	-3.8400523527013704	-0.1771567922632471	3.638438954528965	5.240405358586685	5.222582404322075	4.873707041582328	5.838764254085163	6.3888925452106875	5.646004662657674	5.659523505155981	5.489831013684395	4.25333733094282	4.386531071553492	4.891420073281971	5.047960483442232	5.167119245718908
0.3	0.2	10	1.5998200111377727	0.7300599665424414	1.0060067899638483	0.44945860994148035	0.34791657604614556	-0.2434573477763493	-0.59305348235862	0.795393862717944	1.8899684579104132	2.109155559464071	3.249219409794982	4.642101248774416	4.367025404132342	4.020071988439554	3.508823312000331	3.3191350816052108	3.9919584774702415	4.759152138161845	2.948669757863918	1.6931797099076675	2.2988743564465324	1.6508909308632838	1.3441258711990542	1.4334544559964755	0.27779350306241923	-0.21822108036053578	-0.18981853533176007	-0.14272135141582254	0.09434711446505162	0.02368925606232608	-0.5546152739837495	-1.3320486120568802	-1.5974193364864533	-0.41808986804155523	2.084873906484198	4.643769456112992	5.802834034199833	6.536118561176281	6.3275509521311974	6.149159767654389	5.298423356453149	5.203674500599298	5.526841215867087	4.3186597149193915	3.2586384413329625	3.261632842503367	3.5418876711886185
0.9	0.8	5	4.220433673345731	3.3123412345851904	3.2066141033273325	2.7315955908660072	2.5485004202933297	1.93343815896052	1.5005872377090341	1.0312451255276045	1.666383831815132	2.30800408515546	3.596276908866095	3.373647852701012	3.3131602278034933	6.199637803356964	8.02360245567722	7.786721862603528	6.016466097663788	5.561226154088821	6.277036852046493	5.771075060091576	5.939759120561355	5.4076049389826295	4.849275588438566	4.029844648460873	3.2936619425463434	3.128849119420103	2.4935363680195337	1.5892582435703275	1.0096272538995805	1.0992873944431167	2.278909057644512	2.0291723048069272	0.797940283908865	0.5529585626404483	1.702923901563679	3.581691889439078	3.684655195238811	3.6067856787188717	4.311412499064005	4.982024631869592	4.962764225852354	4.898533153233544	4.556152844856086	4.05372421632368	3.414778703799044	3.0340045667261393	2.712070347107556
0.5	0.8	20	0.8998859756277966	2.806990364440459	4.502887512899889	4.95502335329121	4.385512535604434	3.298279320287044	3.2536165529590377	2.7761625641599252	2.2690335582695056	2.6515546879157625	2.3783396908349985	0.8535290310834256	0.5276031546887552	-0.2476267107230754	-0.9303337892911685	-1.0205704847036117	-1.6534692783651366	-2.693447054804139	-4.67105153049588	-4.5826197371421244	-4.552681707524648	-4.527234839275948	-5.236862220278205	-6.11135672187072	-6.088592114837766	-6.325747856187746	-6.546221842998868	-7.228368430064744	-6.546955630927478	-7.257526803362357	-7.3952759305214535	-7.608430713225459	-8.118608579526569	-8.281907809192212	-9.5608746067097	-9.036700724045097	-6.3866133527629145	-3.1829235590432674	-1.1618340485567842	0.06928409889383147	0.5260816306583109	0.8075922104776865	0.8184118714649244	0.5162701194123542	-0.27303573994583274	-0.8522356155451689	0.10685919669611366
0.7	0.4	20	15.11292743319386	15.251657851515361	14.463965964745476	14.640145607270064	16.12986627925506	18.138317457888633	16.923948103314217	14.77459682092848	13.189115219744188	13.366070883840536	14.406317709751065	14.425236878364991	14.280058788195653	13.981641464863571	12.940413210433611	13.850286989921713	16.491456141234508	15.23901445207948	13.73398240838194	17.159866819045448	20.216332584465228	19.828262000068932	16.314426098777247	13.49832088259381	15.36877782505426	18.252995982548363	18.30587005059393	15.004221110697742	11.511942142999168	10.719492444228742	13.190585092298441	16.5648700043901	17.265199091819362	12.220539328505787	11.35083834654641	10.278082962796788	9.195674207615205	9.523580956487038	8.647772267225463	7.4073518654683355	7.847428647988856	7.8501827154796615	8.836743527592532	8.927485848053088	9.80177274235561	10.881845237814673	9.835018308384427
0.3	0.4	20	-8.217172724601838	-7.497476905796809	-6.697600793251482	-5.938456400360963	-4.755310974851	-4.547418793005164	-5.3240006504881165	-5.517850844053704	-6.425746161382648	-7.073574681420155	-7.3042652549642995	-7.657733285170977	-8.35627945791569	-8.134133949756503	-8.243951443769419	-7.805639762112762	-6.482696293369379	-6.073206157406297	-4.652227672313039	-4.546551336827292	-5.250196401467214	-4.872602669287879	-4.615448141657566	-4.274615290289908	-4.820289968355809	-5.579909246115399	-6.650114246233116	-6.642520077993225	-6.0479094043521755	-5.979387039977844	-7.056992745640365	-7.596482864924532	-7.541348731330423	-7.973294129505888	-8.059687433122939	-6.997574442496138	-4.809320099447504	-2.641743782139436	-1.3412897534270414	-1.7923931116845964	-2.2423110489638347	-1.5903529898640443	-2.294323725072182	-2.12868101812753	-4.0273284463772185	-5.3387795811267935	-5.276015995557827
0.5	0.2	5	-14.634699005831784	-14.531632213610031	-14.747331482690946	-15.302925282160373	-16.346084618814224	-17.197946456483194	-17.368879694899327	-17.631921230219504	-18.172938139823792	-19.041805771662588	-19.50236812295755	-19.31662487852377	-17.138431843448068	-14.46025034407856	-12.048008372752896	-11.365272413635637	-11.368586169474383	-11.114672199404836	-10.919819397642392	-11.19126591850791	-12.421856593716633	-13.175566213570121	-13.147767385516296	-14.13813070548531	-16.48604187646275	-16.3582307410992	-16.536955924760512	-15.884678376325525	-15.642823277050518	-13.752582730708902	-12.640405657054856	-11.102459564378606	-11.662453378184871	-12.716851649367811	-12.807323421864758	-12.882722470185229	-13.139828244525027	-13.749709986266339	-14.686188293777839	-15.135468111847842	-15.70524315074784	-16.723247142531577	-16.29119622666019	-16.842284513829796	-17.385487130182355	-18.425513297841555	-18.468268329787854
0.3	0.2	5	8.222665231216112	7.622515921827116	6.9210574317107	6.000061446355296	3.479346719892085	3.945889277543742	5.6150253659263925	8.492648010629232	11.334312210528218	11.64446166722459	11.021334656904962	10.147390055515977	10.879225104157229	11.348303035583655	10.075726609806395	8.550548792673283	7.343199662011095	6.825528100589594	5.921220577312397	4.982489920668385	5.046059193450645	4.936682359844895	4.18765414750149	3.649549789082748	2.5398744931463995	2.449005919694912	3.4530147600533283	2.669081743547551	4.069784857198421	5.141498754709225	7.134351594162723	9.49177363138962	9.723994417201624	9.390604009378563	9.798728466609795	10.596382680284421	9.733757750506996	9.89327410718672	11.046296090712865	11.99777694738573	12.163256941261658	11.897205536604126	12.752220763394178	13.097631933748332	11.666935720751901	11.87055009681037	11.056459481766723
0.9	0.4	5	-5.546788892327378	-5.878163473633148	-5.639708462849036	-4.038524023528222	-4.155512313343486	-3.730561986436175	-0.255684040049438	0.49932305807149646	-0.6885996420304821	-0.11866096613843524	0.20086453920398384	1.9245799475202716	2.425716696726944	2.9468099185410708	3.5101812421241263	3.9638038837422584	4.860924379536691	4.771110360021751	4.035173263348931	4.3948237598145425	5.614566126506453	5.052495419552955	4.178149069313619	3.4430281174818447	3.4142159812886916	3.4269230082061526	2.4382099958414756	0.9723856821483778	0.2683101121920686	-0.5372840889215809	0.04236171287305979	-0.8211032306395296	-1.4859827069323686	-0.6344970129136485	-0.7112097686808241	-0.47206922859484024	1.1978168616950455	3.981409284697982	5.8719049495674795	6.725431473517432	6.975235450042092	5.552463124464936	5.925081830750123	7.407055629166244	7.661631357394931	5.922415222959586	4.875789455048043
0.3	0.2	20	-0.3449274930747208	-1.796897356603317	-1.7234625911187678	2.008394148194647	5.907877827984898	8.711852499981745	9.020333375643013	8.877707769030373	8.406170612553346	7.249437548585853	7.097662481005351	5.529497974445668	4.522260667975303	4.929085161387668	7.8869065330962655	11.374174055973327	14.371065210538632	15.8566909026651	17.672603052932217	17.91348257153149	17.139842121394594	17.139465991011633	18.119309359125907	21.146641983686727	21.910114582278617	19.76569794687169	16.87473652826018	16.27524457535982	15.289076312400091	15.959160187241793	14.868502756426992	15.04843839315356	15.67328335965879	17.80520301303958	19.693028817841714	21.163549432784883	19.65222270379801	17.292460789955072	15.667819038365522	14.676142217559558	14.036177937192079	12.78992511874501	13.310889298901756	13.88450460165884	12.709609951945843	13.815262653589976	14.34941915630332
0.9	0.1	10	3.867824660758245	5.02110718618826	4.2492312657087155	2.954812150231902	1.9347896748201805	1.4391558006377707	1.8511471445974266	1.1250020600681694	0.37290170525268707	-0.2660927663651478	-1.6039075081979988	-1.522772203604589	-1.7000665947881544	-2.680010892800965	-3.9802585040866987	-5.642248676164691	-7.068273636739029	-7.542112323734884	-7.907543294541021	-8.311772350684674	-8.059698331443471	-9.066267710307251	-9.60277985281088	-9.296250848086107	-9.943277239745282	-10.819794759918835	-10.23420744543364	-8.438685178635005	-4.273917212958928	-1.6747367701978106	-2.0657298204383068	-1.9479142324086922	-1.1770523548545455	-2.054269177906477	-1.6258527417583224	-1.053718133132719	-1.4537485124130853	-1.9275328323425214	-1.8604637362821066	-1.737577736438432	-3.2642329973871043	-3.435582547522401	-3.866300426175549	-3.8055984648476127	-5.7722372959383605	-7.846280663260593	-8.01454314703065
0.9	0.8	20	-25.498418340012968	-25.568746907928293	-26.00206089529614	-25.396988452188722	-25.167435651975087	-26.14151833442498	-26.714699970273912	-25.580337945215106	-25.921024132964792	-26.30651092552951	-26.189209435073096	-26.606422609941053	-27.453949367023036	-26.59239639963004	-26.031723436364484	-26.73383959558656	-27.15739960519457	-27.148208542382335	-27.00687465423801	-26.721867794551834	-26.74320000530764	-26.47176836991422	-26.265094619545916	-26.661244386676785	-26.151334601049985	-26.340820739902895	-26.89294529271894	-27.051847587292166	-27.324409111620476	-26.822740012995013	-26.865524454121562	-26.992200529931154	-27.25815367038294	-27.684681163678547	-27.252193573790677	-26.14743981863155	-26.110165870352645	-26.482247019757438	-26.962519871749244	-26.979925080470416	-27.938388184907502	-27.428621506989423	-26.88292303115035	-27.28322348521044	-27.12048791776278	-27.08179089551641	-27.274028432762343
0.7	0.1	10	-10.629401626115012	-11.3429864928328	-11.887932732844398	-12.150021231981022	-12.119174201528246	-11.457371669650229	-10.92543879789664	-9.190147558923805	-7.42191802543217	-6.650705496653202	-5.610845707576189	-6.6697486822564045	-8.457371424438506	-8.89580781317499	-8.3480156874244	-8.689899056827848	-9.752911593269793	-10.888885572832443	-10.461125563817482	-11.522878784541945	-11.827000289462909	-11.910912509181664	-9.466579659559024	-6.898689435985645	-4.439037522573692	-3.49261049246212	-2.362061825033507	-3.046409667116393	-2.563151144888522	-0.6301914543469778	2.478627472416669	3.8050199860796354	4.441884730360542	5.363223134050713	4.457187394897993	3.5427114668989717	2.0404480243833376	2.755541537816285	2.1475453458679894	2.0967399841621486	0.624122848384232	1.1884471207251295	1.5330279782270466	3.214513650793144	3.6195060576551157	2.7366188199293546	-0.03261815998070716
0.3	0.4	5	0.8240129249392112	-0.2527897305404281	0.9710314362771584	1.9635184164293733	4.36812909218304	6.555474121720522	7.1767305739114065	6.638206355676445	5.949561230054563	6.377054841773251	6.164845539206688	4.343115853478729	2.7084664705216213	2.2799489264366386	1.6182823178716177	0.9270320885180183	0.32551955713180547	0.002998912266860998	-0.31945616712878433	-1.6406465779374741	-2.4054552365452935	-1.880231230022865	-2.1076248231746106	-3.261498181684452	-3.3948934071621863	-1.406842147191604	1.1559546734829667	3.756454163408293	3.6855819320772127	3.6257011227512024	4.161558652962988	3.7525345230652434	4.529931975128356	5.369295576774526	5.0733966384155735	3.4888731017864743	2.663219133148843	2.4664202536201287	3.1510922492482294	5.628806580449421	8.110744368080795	10.168832962128292	11.37889322096941	9.777053724632289	8.70020119779695	5.676775074070321	3.761319528782657
0.7	0.2	5	-5.7193602721126595	-5.883781953884011	-5.8948770381144655	-6.542420003894513	-5.635241848756202	-4.028195779479503	-3.46078869944661	-1.8996098915092503	-1.5646192091435438	-1.6134117762781486	-1.019598570859145	-1.7953808604220072	-3.269356762358406	-2.92743903936303	-2.7354732683014262	-3.1211110949350243	-3.907141316366207	-4.693976153289221	-4.40614416312318	-4.444914148002383	-4.733980843483799	-6.08638916683703	-7.484749397894767	-8.067462176003538	-8.645125763997449	-10.21192147983215	-11.449366522859737	-11.10111846184435	-10.046081928493479	-6.871326516512859	-5.630882881619428	-4.449341486410042	-2.507238697020206	-3.0917968706530203	-3.437394893618297	-2.339561840193518	-3.35800631753866	-4.326540467341047	-4.069459412222713	-3.827897297816797	-4.076135643111947	-4.467629699013806	-5.180757850593402	-6.23508700073851	-6.349262909144528	-6.177563860305291	-6.9253634390161025
0.1	0.1	20	-7.726132535418316	-8.324906106004974	-7.568873002596803	-8.181689598913316	-9.573043707734222	-10.734982579935028	-10.371493790249389	-10.434323516474628	-10.908641449757987	-11.259853132805532	-12.187575128636624	-13.144306316124343	-13.918508471595828	-15.08496106408051	-16.576175967683774	-16.61678511550543	-17.102004852611028	-18.13259822720658	-18.46117213416351	-18.00254563447737	-17.783587979230454	-17.142798095681634	-17.48259087567819	-17.735188792428783	-18.54894277963954	-19.484229693805734	-19.869396009621557	-20.042783695562314	-19.46469616216469	-20.121361356819158	-20.525717035217596	-20.655922429487514	-20.45230775616667	-20.924817157851408	-21.12218268137562	-21.067008283376083	-21.181984823268305	-21.004033290912275	-21.17596854313092	-21.115316657011576	-21.38970395591597	-21.977940228357024	-22.30498978830733	-23.677144384775875	-23.816146162192435	-23.901759714628135	-23.374222571455537
0.3	0.1	20	-0.597441653792167	-1.5231473735027024	-0.8757137093492275	-2.454987414001465	-3.0345871993379276	-4.029750166312233	-4.338873187427289	-4.493699725494714	-5.02525702574227	-5.445864665542622	-6.102996527625159	-5.92026429808255	-6.0661151458846305	-6.159894448636159	-4.638798350829973	-2.9590797765654955	-1.1892458639344383	0.6928665276272525	2.743124374863754	4.6083602826835985	5.507523540145385	3.7530655366302597	4.081984258684898	4.176553724442996	3.088657149560838	2.1857464280851318	-0.11525563224556379	-1.1907529393811558	-1.0530855100920533	-1.396178473332455	-1.7284601404724995	-1.3544837063904183	-0.015604273675819513	1.6518681167935938	1.9370868244420407	3.551210120766953	5.959342187486598	9.141957457370495	10.843698826759017	8.575448765247309	6.216437513731371	3.577588126607658	2.185418914191139	1.7746276188061572	1.240163744549001	0.1055943387411915	-0.04808931310854092
0.5	0.1	10	-15.726322108665656	-15.824227603414101	-16.640209753220475	-16.670496323239345	-17.009069107634883	-17.307280933589215	-16.94070217991213	-16.444468615378458	-16.32542939639923	-16.27489253668669	-17.31895624477652	-17.45920479003983	-17.03270837861171	-17.97395721684899	-17.70736172363289	-18.07919209653465	-18.169990365155417	-18.02893438818161	-18.189387369860324	-18.672520204178788	-18.663486437158408	-19.27247266809304	-18.746779521335245	-19.19154622541042	-19.52922488932595	-19.274500737661107	-19.201006919785303	-18.79241629746323	-18.76328626515179	-19.106030223429777	-19.096023878877727	-20.05861259924276	-19.461666219369587	-19.59992781744912	-19.753092117947723	-19.910204181026486	-20.283255967034904	-20.131773889022956	-20.62911453908668	-20.135002534775342	-18.765858586759396	-19.350893976018355	-18.317800311413873	-17.760765907764608	-16.91802015592898	-15.423794118348926	-12.547918435784254
0.3	0.4	10	12.588642038368377	12.529317565780275	12.856964202003454	13.101252309369912	12.169482518384001	12.557339500366808	12.444954627185211	12.69972614158543	12.836342029187236	12.747022024381621	12.87038786565681	12.552160081048541	13.219863827925536	13.65702970062965	13.819068119746532	13.629589529341288	13.96674131508668	14.22974052662373	14.611197786432811	14.948332901896052	14.013433924746025	14.291015178469763	14.917578257665213	14.989058587253695	14.543302122774989	14.437112950978147	14.78718957514333	14.787407388778831	14.668175641519895	15.28888381369805	15.236383395303477	14.880305863746685	14.986392869359207	15.316986115348783	14.28739757165306	14.677556794086144	15.178850618661102	15.390990605466683	15.075798370499157	15.013361657032121	15.411073800593556	15.389719865396742	15.484781040836936	15.620530844378436	15.290658412595306	14.953879100823926	15.331449850154144
0.1	0.8	20	-24.595565482834843	-21.540888088527723	-19.63668440736994	-17.872456395567752	-17.962450385021995	-18.5465591592949	-16.169077491062822	-13.668728389842414	-11.559501257532943	-10.576926386111026	-9.796420823586644	-9.40584853753181	-8.86365080539214	-9.103363989401984	-10.145531599808862	-8.8561516954462	-7.57665188908814	-7.431093591617042	-6.408480028081797	-5.270183343019667	-3.2601136277648806	-3.775810091954355	-5.197508163459048	-5.945027445241308	-6.136864678406738	-5.232384273450464	-4.074957716493998	-3.1538039295898415	-2.306294764877407	-2.0907570742295576	-2.2486710714524776	-1.9105818168046937	-1.806163305227713	-1.075744575181801	-1.9285083412069355	-1.5362580863588278	-2.236149635948891	-2.8921225950211067	-2.7880111566568644	-3.2915946747572065	-4.45003044806576	-5.459557590421824	-4.429761948548872	-4.630594962292179	-5.279752858019094	-5.317037635031696	-5.738201647638945
0.3	0.1	10	5.236048509157072	5.826045808171898	8.495603756769967	9.431864485217709	8.391056191271616	7.840146604666927	7.7332419750678625	6.5830102419555345	5.832960867941473	6.811000893577031	6.688954260558887	6.24494671787523	6.238654360839931	7.337173052463164	8.58832727025198	8.928039596729498	9.670172353377218	9.907428908033168	9.694457570488858	9.776753299947138	10.87516539769463	10.5576974394057	6.88623258137563	8.316907743747223	9.331071073976148	10.797854098121526	11.887811547693516	13.195869466114303	14.137500250512048	15.771196331602894	16.07150504156462	15.712121290318663	14.906408245218586	13.821624382359971	11.743895677478875	10.98215055441667	10.694420176422256	10.252765007560363	10.682485271517471	8.634728527352209	7.26805764037767	7.102140976764758	7.737877620850554	9.5035207517288	9.215119238808015	8.303272956108884	8.986463357263027
0.5	0.8	10	6.168226487126191	6.203378122711008	5.899337223885247	6.265181060999858	7.085203456055062	7.321594295069865	9.807300077172094	11.815863854080185	9.69624602267681	8.014478522406726	8.463585309419358	8.21634152674774	7.899528399663822	6.636581059486403	6.138514440316314	5.566664021109972	5.082567441333772	5.085150164929772	4.649725669257975	3.093856081489065	2.19183371521693	2.6349321760874176	1.8527115226832152	1.2170018807828598	-0.5336710762894228	-1.3678122589246158	-0.9770747947026521	-0.4013572224407511	-0.2853258728719581	-0.3013535741327189	1.5185106715824617	4.240860343741787	5.7623897582820405	5.914619696808259	6.8755592998777075	7.570130038226679	7.824811423197282	7.544543401602823	7.141863312372067	5.949499618620571	3.7793463683583965	4.214710448443142	3.073161427495208	2.413201647538905	2.088606394233878	1.3860182093665685	1.062287912707781
0.9	0.1	5	-7.431584987556583	-7.683826767000554	-7.9087837963044905	-8.36430975882557	-6.933632548345706	-5.081838671716078	-1.7299887019332019	-0.05148947715851193	0.036627191731554376	1.2370811482469009	1.7409281171745548	2.0609466425032252	1.6658011207330432	2.3560308793604463	2.480652532553762	1.8950127645376043	0.23959673922526292	0.7309712066482916	0.21333596117091247	-2.773683669036629	-4.516489676856374	-4.616238975657474	-5.064196024402655	-5.065628696820994	-5.3387989011065855	-6.533242059212469	-7.222782752933831	-7.401978699840491	-7.661768483151619	-4.750629218928275	-2.0581373210322056	-1.0913437750057398	-0.5844845943963435	-1.2069845383414517	-0.8485653666676214	-0.0327330104506558	-0.48197250980586404	-1.2631711952282316	-2.631056244955218	-2.338056673685699	-2.4079515562711507	-3.691465454942552	-3.9505076714342735	-3.9088567767687508	-4.919959495849511	-5.456349191154068	-5.4805715366388625
0.3	0.8	5	3.5323505726001727	3.6373946776899047	2.668635771263581	0.8613887480973403	0.7115456172456973	0.6823872997877345	-0.9872330790884263	-2.5552214999707203	-1.9388618803760238	0.7741075755092908	3.5757496290438127	4.998754985411047	3.6252724794843303	3.3538300876885643	2.9748303833791994	2.041389808446006	2.0494078929630746	0.8165861188184138	-1.8346195802807017	-2.497072346327826	-1.4820863383982399	-3.706204148751361	-4.559286869255601	-5.60830067179851	-7.121634350824458	-6.2982987097114105	-6.7758119126225935	-7.183896017163519	-8.818038552602808	-10.095426179087575	-10.497706360578228	-10.243587090120542	-9.846916202612526	-10.413377664273831	-10.770925809469105	-10.993404669241194	-11.23405377900417	-11.357772795302566	-11.346374757780936	-11.972995609801089	-12.203483831559033	-9.842647342965002	-7.3649661655547405	-4.648752326792625	-2.8019576970913533	-0.8983834194793587	-1.4686375363031843
0.5	0.8	5	4.532334614472532	2.9100560994668427	4.251243293502881	6.491271866312466	6.742814568445134	6.659228903798457	6.182528646833568	5.603414272304562	5.664340099235986	4.555751811748976	2.939645726576856	2.6469938119134113	2.471461981983836	1.9691800941427857	1.1569987599923763	-0.35489235780963924	-2.2880848848137347	-2.3916749861041424	-1.3455334055566652	-2.1173311555192456	-2.163153986908654	-0.987553684605075	2.1800956618642644	6.07280217750381	8.891652614979705	7.929784056923616	6.1681304940962605	5.8062189881938835	7.045572212680575	7.639019486263557	6.833096276782214	7.867864901240168	6.435366040276257	4.867932678850188	3.484696274285973	3.8637919005697228	4.5752938260275755	3.9677933087957413	2.867073303420625	0.45687351919772823	0.1240118812707891	0.1351852066696324	-0.10321363909094572	1.09265422620512	3.8209016406252445	5.684974723944428	6.51759094638728
0.7	0.1	5	12.173428635311879	12.613272663297359	10.308701227149164	9.513499391025597	9.650655508287421	11.125561533461266	9.1630429202376	7.145038436986155	5.223277484524914	4.956406504955439	4.667704277248276	3.9742724392746425	2.5604443609590817	1.462259681151977	2.2702203448440486	1.2483491663570803	1.575949396963729	4.95137342577344	6.807662035006842	8.978880905860727	10.592381026953625	11.974863020994661	10.161586925618323	9.93986519198269	10.48418382958598	10.477909322945678	9.67439972595843	7.640196649361663	8.0764376527069	7.158599040239835	6.264262513471493	4.220065893417683	1.6210270509122893	1.9631830042813405	3.3468375302496653	4.64196074905729	7.577874412845688	11.148320888701832	14.785714646605463	15.389431687921153	15.887811067731036	15.205974578653048	13.802854485188753	13.9272201036867	12.76195905180014	11.591293337639343	10.190839570903982
0.3	0.8	10	-24.647401119283003	-24.766155437319107	-24.983779640071884	-25.516749919722404	-25.27489205198001	-25.13072739178281	-25.599036139240052	-26.0761786095066	-25.839159087114727	-25.035000787974838	-25.402070318718906	-25.67557086895596	-25.727141616647376	-25.331593563224267	-25.09017200917432	-24.92389176195019	-25.165426266191183	-25.07869938902217	-24.721735199317433	-25.775027065452868	-26.717747317307595	-26.93697617869452	-26.298372033781366	-26.643173857747723	-26.20757141679946	-27.003654881421102	-27.4142985894057	-26.960120458295552	-26.418601711932006	-26.988805792743314	-26.67728332209826	-26.3025470322859	-26.643915614634135	-26.86773358440584	-26.42180069829175	-26.763028776556084	-26.84692547137675	-26.599493150905577	-27.36748982046782	-26.197473159251867	-25.20132740166156	-25.16058215230329	-24.432265277365964	-23.68091799777415	-23.415168025359307	-21.812072998875845	-20.35754038686329
0.9	0.2	5	-9.331306322962675	-9.396662091028603	-9.572937410073195	-9.730237003609396	-10.694334263749795	-11.362794848718536	-11.69910817873857	-11.913256615067937	-12.043494051501476	-12.485805864695749	-12.846287831064359	-14.063272363336417	-14.634989491948751	-14.650392506521936	-14.244174129278264	-14.959022277934636	-14.97965384723016	-15.968998325299946	-16.363113146397644	-16.19491059456227	-16.239603637937826	-15.543159880161472	-15.208088503055478	-16.15858529825158	-15.949240869053554	-17.066738522684897	-17.004916742346342	-13.88892552581887	-9.383428985225066	-4.225240801796417	0.10659982884535424	3.4369242046211426	5.529720188069206	6.301998344875699	7.518515239083662	7.050127400619353	5.595237591289042	6.180755685171562	8.18977910500233	9.397963361284319	10.365563792841712	12.730453493459336	13.552057765184706	13.517050165168541	14.67381609468545	16.81968223915826	17.749036595431356
0.5	0.1	5	3.5959176609965766	3.3873412180057514	3.938796248535798	3.1276709956298596	3.323948125297864	2.9557912407581526	2.6070692869757544	2.500572007196464	2.2182537897696086	2.276295547487077	1.8103723965280416	2.0703181836755	2.870888008402286	2.2329244291259975	2.1834616426801468	2.269961193311918	1.8898280427904552	1.5715405926162873	1.5108911596035384	1.6105397567657995	0.9710156028316135	2.0338431190263577	1.5163144259800667	1.971692909384057	2.1662059379204877	1.3906271571587894	1.3219140411792623	1.0436163155061315	1.8442276019194672	1.4334294999522896	1.3950453500876776	1.865317535298317	1.58230849076741	0.9247747635726213	0.42973514778242006	0.9580699258928149	1.0625762176378615	1.3564000204331457	1.6548935261481184	1.7371723554026879	2.357993482720481	1.763009687781512	1.4232316529603644	1.5806273017246433	1.0123227158996713	1.217551177987307	0.8851273949372711
0.9	0.4	20	3.4815247987634237	0.8464536127282827	-0.2136222363557465	2.2531776324279704	2.466344964886808	0.2991567469410654	0.5397947296403203	0.4803509804135757	3.2137035881114997	6.946946247179191	8.454563317917426	9.325312168673257	9.347711403326365	7.975442374622126	5.741467467027313	6.787820172861828	8.367309344468012	6.55435785221961	3.839549618667405	2.406309399450137	2.3168012014728347	1.915874289543865	0.10278832630716295	-0.42667796529172364	-1.45503047474336	-1.3971948241973493	-1.1742358951805514	-1.592128430973375	-2.477525014554658	-2.594834942146065	-3.774059631688118	-4.592892444319872	-4.850212291248056	-6.34907860240499	-6.866608933112374	-5.472494647896909	-5.568768547485071	-1.0570917079714661	3.487981581183334	6.237928700462938	4.366225491217747	3.7839002730177	6.316888446804171	7.850258321344185	5.903252330133903	3.073379742229676	-0.1905076337583509
0.1	0.4	5	-5.822755579204085	-7.746914420835445	-8.475042600753625	-7.553487517750739	-7.103974353219776	-8.691832777052518	-8.364364377777285	-8.138592052307395	-5.356726131747521	-2.2711150676387177	-1.6209596147752876	-2.0278997924965694	-1.7478782726132494	0.22812212638143592	-0.650333302668983	-2.659779808477552	-5.857287748607398	-6.365507651874033	-6.282602240897113	-7.373155958319138	-8.422354522739177	-8.735767631962673	-8.561323087961277	-9.330090622203166	-10.241961713143773	-11.939089164087228	-13.040286639185851	-13.167610833934866	-13.918141974192451	-14.331562577612523	-14.880494323939999	-15.57716903477344	-15.495842925429272	-16.843571334141146	-17.209610111435563	-17.902796603450803	-17.654000668964365	-17.368722605985813	-17.642931454601882	-18.14953836096263	-17.58711422253718	-15.226147564678733	-11.897006250262137	-9.017170786607089	-4.688302946633257	-2.4684426779164994	-0.5787129193476872
0.7	0.2	20	9.178576111261812	9.338454402741561	9.46706828990991	9.171838407179465	9.102173617376643	7.772956105250369	7.16398280867633	6.214951706256425	6.357393217629035	6.802232124119886	6.172300940915434	6.17113322733697	5.840908981377666	5.466048962427717	5.6065383434956	4.992942897063351	4.557756543619895	4.710635120423333	4.782700868406987	4.640047793510696	4.596334785539398	4.27301170987052	3.638593790716641	3.4979720467195	3.2890641010786723	2.3213621641627356	2.393647401930707	2.9353899653747106	2.246825135905574	2.445518583907994	2.617301817383531	2.9838100713366877	2.130963629998398	1.2537823719518784	1.5861060506341254	1.7217100665604725	1.4430836565985636	0.9839375343096428	0.06842534084223217	0.4103376706166344	1.0022505297241082	0.3055599120113719	0.2254508635195016	0.5490428383644748	0.5134295374996327	0.22250686069710213	0.23322754506288135
0.9	0.4	10	7.103954329992682	6.58987085857752	6.28417846910726	6.750602792790417	7.468321712574891	6.810369218467152	6.358977059368776	4.543286490708205	3.521953031263237	3.581254298735118	2.298844782507352	2.514199415002409	2.9128914390703997	2.0285206022153446	2.2537202390572872	2.041068096197904	1.810681113911663	1.5550539975881676	1.0103548761669643	0.49141498762199376	0.007070237384873224	0.528503264159859	0.7335242192964628	1.2092772643011074	2.7623222861315	3.091990623930805	2.7802959152102815	2.7163890116228018	2.0649422774243504	1.4026183832290045	1.28500175741312	1.5000806406225848	0.6184386153451911	0.8638891338806829	0.2677296007021468	-0.11550601470491983	-0.6855654738550285	-1.7860620327782755	-1.8574518419600174	-1.938576723327678	-2.44444573722431	-3.544102965632934	-4.63594534903163	-4.813349707747612	-5.114977594197001	-6.066308489174126	-5.9179313432026035
0.1	0.1	5	13.785659921852272	13.9607187132911	14.620512699157203	15.78583103602763	17.466224595945235	17.96286962169502	17.372490953112248	16.35001717895888	16.899172946701853	17.38941964062562	17.450194651722896	17.081420367740748	16.412207980744597	16.348361967710815	16.11534370858449	15.616265361986976	14.2024884607453	13.890309535194646	13.509130535666301	13.975786109689594	14.487817748657676	14.610737879856828	15.544586028156473	15.532048505860203	15.082226736430613	14.48503087560998	14.295566390926197	14.288858885074433	14.08539903046298	14.54510312721085	15.09803726663101	14.676617301963603	14.76572909232624	15.636617540662726	15.891974545516945	15.809671133482581	15.539432939486304	14.338154060809288	14.426627739225623	13.179616803334369	10.669344912089215	11.524178353025192	12.619537188472378	13.082240615374062	12.32667042029746	12.378480104001241	12.443702634443397
0.3	0.1	5	5.8179955725660335	7.008950724472953	8.454364801751105	7.757482074946502	8.096814529778435	7.594304213549876	6.807200559896813	6.247785207781533	5.556622652867283	4.974269271910622	3.7024830470435504	3.871103744636713	3.343028237036833	3.21149185108019	1.5748270566149571	0.15306451180031644	0.6237924761665141	3.2225491362962373	6.876957051270566	9.838537821450224	9.634646876630484	7.293382757832703	6.27763171514011	6.7363494851146015	6.694922585433645	5.523191743859613	4.788669549257634	4.759439259714014	3.8934770071227263	2.9602592173091367	2.8913918672772354	2.9342159410947346	3.499453655326704	2.167921545795423	1.6800758468939705	2.534906454279863	4.785246362618253	6.4500680515477455	5.673453951084511	5.295009970064015	5.39654591781229	4.141469925347749	3.842770401143504	4.16004406653181	3.8117777348411863	3.363888177802778	2.8421432577111005
0.7	0.2	10	-12.130390209956076	-12.495932460084731	-12.132828244320507	-12.89338827783402	-14.049456688938434	-13.700025070978214	-13.913847756553267	-13.636320013595807	-15.422690765034375	-14.735517068277105	-14.170514157054114	-15.669454340784782	-16.84699707786072	-16.572972582706413	-17.246179617253134	-16.758884033961706	-16.414854276131322	-16.18633094419947	-16.262830466288918	-17.41826591754129	-20.395685538397558	-21.65414646527914	-20.460965250987883	-18.412356709876278	-18.109342078080132	-19.521807481223348	-20.81502459549671	-22.05235741170911	-21.550869020494233	-20.847833356428254	-20.759369902025384	-22.286538429325702	-22.27501701984238	-20.985255876633047	-22.19408618685027	-23.103298955511562	-21.29198115544588	-19.13441274346836	-17.773811808320673	-18.06621693669439	-18.388791795311533	-17.870830979433194	-17.723459918526515	-18.873290673293	-18.801624295231022	-16.933207840023314	-13.82227103520924
0.5	0.4	10	26.557344782364403	26.816818040430654	26.22030742544664	24.068590348284594	21.33465379735093	20.211050684913083	18.91455830294519	18.270109648790218	19.430008778756466	17.225274807079096	15.616180318749208	14.337872861329892	13.92099003675164	14.091347829760103	14.528926161634324	13.756058298825131	12.775684278849972	13.394625354829664	12.794962915120358	11.289561115241447	9.934406009405755	8.853997581266064	7.909948978828545	8.665801780397892	9.53722739111003	8.628860427569855	6.931902024544748	5.724669221850512	6.913409644144856	7.397739753820225	7.589578165992712	6.992580587400788	5.537177531279134	5.201721484441997	6.946841100383843	7.533443666731678	7.667206309080093	5.605062906482921	4.595087145667598	4.913073173150899	5.4766266605635465	5.291681248968551	5.470571523986415	4.845607692460668	3.274860061997032	2.5331279962404665	2.1392329926868854
0.7	0.8	5	-0.6725815600404346	-1.7043363215273715	-1.4239765380336067	-2.3724322365161044	-3.446118952692757	-4.917673251446139	-4.057012230549695	0.6318604656475202	3.8317558785287176	3.49112676006726	3.4832919811196916	3.2990905779261936	3.5803366402857932	4.120793744244438	3.2710380589085517	3.5037256926269436	2.987136747599841	2.185239559296086	0.3496579874959522	-2.375837941475325	-3.598527490081757	-2.684306602171546	-3.203116383475063	-4.539849208987796	-5.345561850705231	-5.7261486092371925	-5.241807771160367	-5.501952114388196	-4.832216061978507	-3.1457270234295294	-0.022471005977656944	2.594627590181979	3.1382755748245046	5.271470839584296	6.679442622624748	9.457475188980062	12.213341608186177	10.080633013155499	10.004864664159747	10.017209856267215	8.72570973256314	7.023461709893205	6.080501637464373	5.4006639987667455	4.645976541364632	5.338434601228755	5.162141942677287
0.7	0.8	20	0.0389667298765346	0.28486053557391244	1.4789591116420837	3.4622840002401745	2.3953668825725813	-0.8543461901673979	-2.08423525190522	-2.595798101728363	-2.3547993534335774	-2.600419222607954	-3.7245116959156306	-2.9195375351949693	-2.318436916082611	-1.3520119840089535	0.35655627667447476	2.748738232634821	2.593057076787005	3.836928396945403	5.364527665677102	5.416242711883136	3.3411513422130454	3.553893540091501	2.9418106623019042	1.4420352809759507	0.9868652990797102	1.3225435112476873	0.4006296909754923	-0.6723678494750089	-1.2165932703711277	-1.1428624130858296	-2.551812480855382	-2.7813344293944695	-2.7561226152641822	-3.419090072968494	-3.237457500854873	-4.187970109408816	-4.723805947266229	-5.324222203269045	-3.9606788937534887	-4.2131296145165535	-5.098806545305571	-6.706143633634468	-7.429082608113802	-7.1639291305822965	-7.272496169172442	-7.954279067654738	-7.698974987731788
0.9	0.2	20	6.87897164346419	6.430811338630839	3.5513984489967285	-0.11044259466196138	0.21711129000634344	2.214575858865217	2.845838211461583	1.4870253480597952	-0.566781292436275	-1.0886754566224113	-1.3035589892671382	-1.8036585196296073	-1.5180522283581865	-1.8227959857252287	-1.53968234941361	-1.5020921812686652	-1.8294452225532325	-2.5768042837733702	-2.6641690337829758	-2.800883113521074	-1.3674064979173792	0.09954930607482027	2.6594428720097696	4.926764575900279	5.0242210209449425	2.844792600181975	2.948820730442982	4.253919179093614	3.687588876299536	2.2476806806597693	1.240314773652571	1.7038739575317337	0.5005120976280679	0.6042873258536261	-0.6745124378549718	-1.3227308198095713	-1.5008428274094427	-0.1819291378732757	-1.1810786951977832	-2.394880011607519	-3.464403631910187	-2.73597772217434	-3.0111532956204172	-3.0330287533260645	-2.5181344537239383	-0.43464635587439915	1.7821268590345625
0.5	0.4	20	0.21061809220244498	-0.6232819204150744	-1.0383591386513942	-1.0634490051860652	-0.8553386650072952	-1.4721457078492435	-1.7273372870671935	-1.5715874174604423	-1.6689594370339265	-2.448768785696302	-2.204305450157065	-2.1639569073771128	-2.92075758312005	-4.183716252826692	-4.407474159046199	-4.545417638106635	-4.6367565939464335	-4.429197051818349	-3.7970406160114507	-2.245727410389378	0.23805152146520214	3.16575051532422	4.8648026197846335	5.954607191166922	5.8265672413777665	5.62970408814428	7.088399700442707	8.073433104224762	7.5839995690268935	7.2144391303749416	6.255762080077716	3.919046874068563	2.7941666462014325	4.415861570318739	3.4430237457919546	2.3184441080226037	1.7312410561342446	2.6318637780627085	3.8111921129964443	3.1019434450144416	2.4128457660914293	2.222130117874862	0.49608675794598867	-0.14555212623017155	-0.3606891998601256	-0.9463297025549622	-0.8817354528964003
0.1	0.2	10	11.905846603440985	11.926766292112646	11.819178251173007	11.287757518162728	9.922318534790591	9.345720059717017	9.050632745010063	8.822456676678549	7.788291257474306	7.145156150268207	5.816440578834552	5.2438256473818115	4.76161213855935	4.629399187611703	3.7746460979680876	3.7810734402936745	4.37689048075773	4.495625739013214	3.7521526704133947	3.103605172340199	2.4718417249942313	2.7710230843832804	0.8071075563863346	0.9388443391464598	4.131775458948162	7.548739831367783	10.221093555836859	12.768448781095735	13.259397405106732	12.668746474700221	13.033165942322569	13.40817954674182	12.410786945250031	11.271748231352575	12.002148379157603	11.876745709012816	11.110517644011637	9.832667334459742	10.084978308633787	10.027046051071004	8.904145319407796	8.567551898400446	7.517300131454867	6.889803693638143	7.0245241020449	6.622052365792584	7.054933640957557
0.9	0.2	10	-6.315830783321452	-6.648985967461726	-7.797196572938724	-8.419406173197736	-8.08529400111015	-8.490994070989899	-9.6535304156926	-9.698514240551084	-10.309523776351043	-10.707937058204312	-10.88530431828801	-11.230497608905477	-11.194761300209478	-10.85685511706161	-11.071738309558377	-11.431748501288894	-12.256865886202835	-12.97389055981196	-13.68638189361053	-14.300542918734926	-14.178093971358177	-14.14500466775688	-13.681957960052035	-14.267552902470676	-14.696599878219935	-15.30557159315519	-15.885136131426083	-15.818595656150798	-15.617947209441816	-15.83364378276891	-16.53813392116332	-17.351008863445987	-17.20418082011659	-18.212602378016424	-18.235215256007	-18.171110789281798	-19.091804284135407	-19.47449332633291	-19.796669406942172	-19.130758318603554	-19.48334498319988	-19.108044148688183	-19.01537488490538	-18.62946455636742	-19.300448711007054	-19.78994117728019	-19.689959503551457
0.9	0.1	20	11.374681993610483	11.176815597347975	11.031746009984019	10.902226039693524	10.429434638144762	10.198889583199449	10.011064799212313	8.705441659159415	8.391522738320475	8.365500260476498	8.726774741373177	8.28743483929425	7.961097143715659	7.813474134313779	6.8932097548592886	6.6128966711606445	6.7308078750636255	5.748302218484369	5.9936306854449946	5.768755928396516	5.0376471550691555	5.543259639593622	5.77339648731229	6.121687376094151	5.236919108617464	4.901604337792037	4.525917858195179	4.5353823567908975	3.978653971429072	3.5143919050952377	2.840412183940934	3.3005864230218727	3.0299864337503735	3.21989189569776	3.033309632854415	3.1254650928777714	3.1924215171814083	2.5311748409770516	2.7354516551018015	1.8840936780311104	1.6648760786525543	1.8072816807600276	2.012540379223914	1.4600599536382823	1.0035516626970846	0.8296506186804784	1.1156361253706955
0.9	0.8	10	7.425190437541829	7.605129793823579	6.907033477485008	6.5135889807164205	5.064397965825982	4.608843654026565	4.674107345969709	4.400069156197887	4.944951589935549	3.830324512559919	2.4322999595777937	2.368368154520084	1.651255607678216	1.969988749750346	1.6456406770605518	1.3515058044789576	0.8396998623059808	1.099303363647941	0.36044687302497636	-0.4401148019791563	-0.11074617674930565	-0.522858724739784	-0.03135568885257456	-0.16265242918833778	-0.29070659341677896	-0.9010746996775296	-1.3387812527817964	-1.7569241975253824	-1.9908572333121164	-2.0253962882696754	-2.661044830647608	-2.584946663564697	-2.7334880079779182	-2.7456986585216328	-2.4676898240928153	-3.0563843271389715	-3.221033962076831	-3.5568974204479744	-3.6501700483439024	-3.3964718047116307	-3.698973691413869	-4.125925152369973	-4.684210037164142	-5.041787427478333	-3.886974393344879	-5.035024795275252	-4.6648095450157925
0.1	0.4	10	14.460573282427056	12.502736143677055	12.201672885969415	12.802158066124207	12.49307624593645	10.125931181060032	7.391456875837143	6.763611380134208	5.438004522620034	2.9594397573617073	1.002813572495235	1.2216964801888182	2.6967679281064605	2.53400532469486	0.6479362184968949	0.10752939751068169	0.30937689954466663	1.1088920932510433	0.9071138534215564	0.12670017047721416	0.7198921333433148	1.008009104424893	3.0759670883608834	4.359501912528998	3.534442072549602	2.1303865309783987	2.008687412605134	1.9310012067338604	2.048469439944654	-0.007387393483057281	-0.3025270176973436	0.26737079313859624	-0.9955120249539391	-0.7288294282727605	0.47580050815066244	2.315769499145098	3.9055970404177316	4.306733450781238	5.108092226714767	6.201282069714871	7.534113213110238	9.375126996794236	9.75784744214657	7.841930984940774	5.909365625212118	5.9343883063775	6.04460364560682
0.9	0.1	5
0.9	0.8	5	18.58288198151959	18.17526159240976	19.713036346597328	20.506310680149745	18.326290281760983	14.038430629728147	12.467294468606092	14.249918610515273	15.590741650955309	14.016715118110476	11.925719873385717	10.968460472214744	9.500102241886353	6.320492134564702	5.767837128726882	8.311329273953156	10.987502999596607	13.345947162594868	13.740700236668175	12.983502121965202	12.24802932776727	14.23022804250732	13.768499413163724	12.309815851697046	12.936028493181439	12.507295175974399	11.652590484353077	10.262723811532148	10.42973062109894	9.19787239087075	7.419000540313469	6.979143370084671	6.287090556352247	6.43672224796412	4.599945474311667	2.459604924836597	0.45827989156202875	0.3540845607788725	1.3573148541719533	2.029213640475298	2.1226201554473434	4.541773519532825	6.648006128373545	7.276829267696392	5.883033700335901	5.747977425672396	6.12429596866901
0.7	0.1	5	24.111741801376084	22.259086052262532	21.26445720202591	18.765944496697053	17.90538199653664	18.275903711435262	15.16533830460017	14.876645715096068	17.403311497157247	17.733276318333182	16.02568467358177	16.191443278753958	18.82161356742472	20.027524454491953	20.006459742183324	20.06610831510639	20.096239677316362	19.060555447803353	18.688716004334502	16.364146077831407	16.852622683093585	16.508010667719475	16.55270059201559	16.921424238275314	17.068097512591407	18.25025535726479	19.792610541258206	21.38387353804243	21.334891819773247	21.195611503288468	22.485532594155096	24.45914065261009	24.106120541996276	23.63352871048614	23.936967375569374	23.231863481422934	23.254181650757943	22.12317345929877	19.97010180040281	18.60478706234087	18.317251091882603	17.00414267919482	14.86932841724586	13.29780143870584	11.598789897581554	9.434283017481157	9.017774595437004
0.5	0.2	5	-8.2973327002546	-8.86586519950147	-9.293361744619524	-10.587328202815726	-10.73380296739112	-9.984419951764018	-11.250016866651308	-12.714220426238022	-13.669124712137382	-14.447703770838345	-13.90214904496419	-14.46483944911273	-13.159328978666352	-13.340592754691222	-13.847841755961028	-15.180889748460778	-15.217729770282919	-15.819521612566199	-15.758935653923238	-16.078339026968145	-16.911855680657943	-17.141179562720236	-16.88219481541535	-17.46803360341635	-17.91023130533892	-17.802506804435914	-18.031325049760063	-16.47082395387727	-14.413830427602612	-11.899095015681283	-10.880114908426442	-8.935935374158525	-8.079624334058195	-9.77645593143557	-8.001090689175712	-6.7569119886211695	-6.804605079295939	-8.155046293189208	-7.178834531247695	-6.73280530356346	-7.491211429249901	-7.361253484144967	-7.610441800385232	-6.930555312914194	-3.5378149771164473	-0.6192577824355396	2.65539167788895
0.9	0.2	5	-21.001373824890546	-20.07466793632242	-22.081328102822646	-22.391339092172718	-23.59031873395962	-24.619777254977027	-25.452388353474618	-24.662125636507664	-25.614708201270336	-25.41195882573085	-25.65126228717496	-26.35330242673035	-25.714973566830412	-23.62182711357529	-22.05869117503688	-19.95144781494981	-19.739663168987967	-17.893948335536777	-15.893042319610359	-15.505573847977068	-13.210313310765507	-10.68049541898283	-10.97048538659702	-13.27934266671086	-13.338591537435306	-13.145464134199528	-13.376293493907617	-13.777786280250886	-13.550157118948384	-13.727965034035613	-13.425567307497843	-12.348781400520423	-10.486530627548348	-9.281914463058051	-9.284689765364654	-8.820800355710858	-8.180502639590806	-8.564720183878656	-10.219353786903447	-10.351837200637064	-9.188487275639673	-9.29458918361366	-9.606629873720259	-9.684917397287002	-8.604956861364812	-7.274233042247033	-6.893813858008343
0.1	0.1	10	12.087045952442885	11.720398418218942	11.768257598762034	11.182464535078715	11.597423388710247	10.199713117021624	8.484011078080172	7.160941967400042	7.54566684658338	7.131947375052938	6.094529977409067	6.260894997975974	4.988120123768173	3.3477519601619576	3.0437539376071356	2.8456135340786872	2.910967167087179	3.1366620495028954	2.275896439360036	3.260459150112009	6.9596281330265555	10.545806808966162	14.325473512602855	16.808131236056177	17.28655486940611	15.163380502398105	15.848308003922973	18.253247549644527	17.399894396711282	15.565875184586261	18.934215812592846	20.154180418213393	18.80825453027866	16.978700137858496	18.074466685770773	19.22483280997865	18.38009036196958	18.244436884407598	19.142899274855495	19.54378129889961	18.24274652402932	17.27332216287393	17.178910595452706	17.550851599945396	16.296748707690412	13.734332435542541	11.85558960445325
0.9	0.2	20	5.2587963462715805	3.9925781587221607	3.9755434492768273	5.806492911268883	7.089867649163409	7.599366475072756	8.294697235954871	10.231484935394533	11.232054320060861	11.494250338225207	10.008362157290755	9.145453966368727	9.187118951846223	10.653177349801538	9.596095989573286	8.606796338204724	8.109681929416446	7.093108819480889	7.867128599404779	7.287551527356335	4.540028952821189	5.806229547606023	8.749965502245068	9.809720710988621	9.101255504549485	8.078835904781137	8.12136826159599	9.092995651984452	9.188327072718003	9.393422495899692	12.33449041420333	15.746097634512054	15.611334322996953	13.420142592894983	11.702143659508522	11.316640492527078	10.175542920526631	6.859722866304935	6.2325845865383585	6.673509147484161	5.106196682095501	3.955235841935526	6.319484067831041	9.500865073535081	13.380001145776326	16.042411079767703	18.673994494576988
0.3	0.1	10	6.167524705234996	5.514765804575596	5.110680153465701	3.608406046077043	3.6890418212746283	2.42219225591365	1.829142300145044	1.9412253565838782	1.4712480016634686	0.48357695989311367	-0.22894212155441807	-0.7473717766859522	-2.1024306354473694	-2.8354901242067783	-2.6500781337470016	-2.8158355554763546	-2.6264110257171254	-3.0270441323952397	-3.592160483368751	-3.0953924868849185	-2.7813331700890416	-2.7259694702414734	-3.031615444758927	-3.092652859158072	0.386807934912035	4.581309162478377	6.527555631545276	6.474855418688321	6.870478655600877	6.251039986392328	7.769176786704669	9.444116319804287	8.819680241431662	7.942791905397698	6.838652160721139	7.956365546778173	11.212998071366066	14.538355375382345	14.00318559075368	11.951454196427441	12.210944566385976	12.270605425660513	13.983812463596983	13.09956909859337	13.440131533120052	12.994359060135643	11.176339467239615
0.3	0.4	20	8.284709290756354	7.680441295025865	7.438321840916053	5.304747100124466	4.313464341371734	4.856126825094691	3.2323764390253373	0.25238447161189725	-0.054588611013208777	-0.8433392010382903	-1.4841302553089335	-2.7816646348098217	-3.1871836716352746	-3.924585699120449	-4.714963256116931	-6.265881146397568	-6.760397340176645	-5.940786662937882	-5.680807166175242	-6.273833497403459	-8.179380663385231	-9.933882399230235	-10.133536109057943	-9.657563918001419	-9.996707273005278	-11.528298641680667	-11.919504559839414	-11.189524287471045	-12.392149452244098	-12.950802109090901	-13.26700407888464	-13.283672206191053	-13.348809774165101	-13.16464286484954	-14.030011182504857	-14.384850543166454	-14.875995551307607	-15.562787780649376	-15.397648028331577	-15.04667584348158	-14.951690665869542	-15.748140867186631	-15.938269371176698	-16.588302416732404	-17.381050456589783	-17.513767683142145	-17.441931302257128
0.1	0.4	5	-26.473774411834036	-28.100918934140015	-27.833831426822716	-26.918517124338955	-26.28192495589308	-25.441973874863695	-25.007856067675753	-24.874331154246597	-25.206839014876465	-24.890570631125687	-25.06596025022663	-25.329137898313824	-27.027941238860613	-27.490031946757245	-28.085680583521242	-26.97420082081003	-26.754503727501806	-25.679345013963665	-25.44292492126469	-24.539114087696586	-24.365875485029342	-23.378780408747357	-21.81910604196471	-19.66801189334713	-17.761620023048977	-16.348021211429057	-13.340653233717859	-11.11838166289445	-8.706354594593932	-9.871755695564069	-13.636689279132831	-17.517501041383525	-15.755734974063522	-13.332275623576379	-9.196517349980908	-6.2588972849177225	-4.938976084955016	-5.232626921784139	-5.881520520581418	-9.678997803185368	-12.06190278940096	-11.349111985125774	-11.139111143108359	-14.85067401346879	-15.905608193897471	-13.547637107966118	-8.952788233040096
0.7	0.8	10	-23.09713405247356	-23.222529048448973	-25.36192190975368	-26.6047906944169	-26.76147259780863	-27.493654622051253	-27.476941659042385	-27.53417347983479	-27.81629864468942	-28.078825221772295	-28.290347258357098	-28.140500640002006	-28.319037732815115	-28.44192249608671	-28.859071865978752	-28.942707941792403	-29.42030770457503	-29.41771429655735	-30.343803373760025	-31.03494253897307	-32.04282519101487	-31.96010969813905	-31.011808641173463	-31.67084150583125	-31.31242930447954	-31.48077048108974	-31.58922854615433	-31.725094600481203	-31.74562238516989	-32.36457615966266	-32.59905094986196	-32.324105114938064	-33.58559828132609	-33.21961590457653	-33.21826782612116	-32.708433187686	-32.890048306135824	-33.1080355659515	-33.65264319761882	-33.28574600352186	-33.649540164817154	-33.764421533995886	-32.98565856377712	-34.297962259199934	-33.25787452350242	-34.658863177536546	-35.449458373569016
0.7	0.8	5	8.610402232113799	8.86771414540415	9.51136041169761	10.143556270243323	10.314821138703593	10.900028434175653	10.918533613889267	9.961945940420904	9.339887368702364	9.166417787771337	8.320629885286138	6.829459895413905	7.920359316440539	8.5925495547542	8.947362572264808	9.665324879467448	9.880304493734116	10.284958336467184	10.27457157574328	9.61997424167916	6.530706376497335	4.84727365615116	4.806490548821415	3.820060084514111	3.066653659309395	2.6952654528989513	2.2439336761568	1.7641878928854737	-1.503550551622567	-3.789166826556979	-3.6342759552568964	-2.738662489673132	-0.9142557752530536	-2.4137728724126646	-6.32524479848982	-6.738512685300179	-5.004103678841375	-3.4663090818848588	0.14799531605216032	0.7905430378372955	1.288057015648107	3.0094547106479297	2.5312474024532037	2.4861299404760473	3.6963573926757363	4.618469114340982	5.934525820442289
0.1	0.8	20	15.588574257702291	19.558132356501254	22.287122846823713	22.683311093416087	22.775339612135397	21.50988392452912	22.08887200651027	23.27136009479348	20.16651714980796	17.974260684967298	16.864859306824336	13.782330538035929	13.900298050915325	16.01743847690961	16.101708234669864	14.611994814296189	12.877878063133544	11.33682555971987	9.697706058876868	9.759710392580338	9.200794728258977	10.727254277974687	10.707960141893551	9.683308466091283	9.799375975107651	10.86150085425259	11.531256321600281	13.474095987815176	15.044733568624864	14.16695599286718	12.515768291186049	13.698304191431866	13.691595718007285	12.975415708138073	11.061163261139171	11.595054193953395	11.004336281924672	10.70275224747457	8.944889382078543	7.861059695682975	7.785141626474726	8.169404499475192	6.5441267805886625	3.8475614158335034	2.6103464616169063	3.612354689797513	2.78963917396095
0.9	0.4	5	-4.403285691146991	-5.012065465306648	-5.914380888694936	-6.763518358784729	-6.926189977158188	-8.63108410301669	-9.70466464401408	-10.076525390125582	-9.921665120704255	-9.521012874555318	-9.463743294317403	-10.005161144052842	-10.07792973031821	-9.353337506794361	-8.749570393287648	-7.270679777398087	-4.667864670121062	-4.991729555951501	-4.684183082867605	-3.9789905486307333	-5.232159067808311	-5.560572169728175	-5.327948150995205	-5.873277308779798	-7.716027643570456	-7.215131308913293	-7.635727350731628	-8.164622680282193	-8.717695961850403	-9.166235036568295	-7.778072681734571	-6.657401559020471	-5.655674188884113	-2.8518532166705413	0.20313406128860123	1.339195172123496	0.6179012305821345	-1.3331564404256113	-1.9813378659835905	-1.0048402102720644	-0.6436819348716796	-2.8026414747966086	-4.935036553483663	-5.057207888438242	-2.446455313463929	0.006318168067579677	-1.7375919238049207
0.7	0.4	5	4.479561430868856	4.7212993722222265	5.194356768399942	6.399511095961479	7.179605906070918	4.316177583949099	0.7736050625645703	0.9103449373131554	-0.16932237092700575	-1.4923045330435087	-0.9101767329689494	-2.266733825540072	-1.6655559493507113	-1.9841241355576003	-1.1875674424871931	-2.0334911455932243	-2.8073293147982454	-2.7086223556976634	-3.3552500522185724	-4.078877438753281	-3.4928825192017428	-4.26498469037697	-5.2164813887609185	-4.848590876073075	-3.78329142964175	-3.8666267634760274	-4.039445858182191	-2.5198490360900365	-1.9337544455559126	0.9501534702393499	4.246062111937135	5.421044504971604	6.945257475866718	6.917385421524898	6.246725300173729	4.194162729031852	3.0592802540219424	5.379175183187101	5.42813666996166	3.9491758265412713	5.878805892079136	7.082106099339391	5.622586062901114	4.534353085867707	3.9441536061773874	3.474116744415767	1.2100732410672634
0.3	0.1	5	-17.308836497545776	-18.18549798654295	-17.22025447813965	-15.183787517799473	-12.921323209365163	-11.462680111612912	-10.578049081451319	-10.203413031674145	-10.672883107911574	-11.172649541224771	-14.639636610485482	-15.33443243095791	-14.37383629355643	-13.076486646263142	-12.2864006573081	-13.057235883439752	-12.827366308253275	-10.56255468464223	-6.481880422753214	-6.813803177679162	-6.608737778875074	-9.865661152813416	-11.554748554838746	-14.671671982700936	-13.317472820645804	-12.992355373190698	-14.718358692388179	-15.96776562760408	-16.067632372336604	-16.092609829959898	-18.051696672044045	-15.722976815295986	-13.535751495878351	-12.060218116309272	-9.40576285278074	-6.083795355758902	-2.1037884666180275	0.025567399932654666	-1.346642610703313	-2.7499640897220416	-1.8048747302918429	0.13711274612555258	1.7706165834395051	3.664235355871469	4.674630621962123	5.530056340153649	6.494710120086609
0.1	0.8	10	0.2971272317220084	-0.36996898657114485	-1.1919125718317147	-1.6672995240737336	-2.7820830263439333	-4.388979934788459	-4.952951372470423	-5.662321631384344	-7.171331548719763	-7.441239874453345	-8.364667608146434	-8.815855188855622	-9.137550477500035	-10.568147160955021	-11.924153605888613	-10.98044577992686	-11.227058084557704	-11.901751374033573	-11.804203160469648	-12.26627071067302	-12.46668498261348	-12.296304938486621	-12.995616712671726	-13.611542796640908	-13.778791122229961	-13.893305083012592	-14.23580080500852	-13.917583205743227	-14.482850208374014	-14.649729786510584	-15.04397910640559	-15.304201538493093	-14.94788937200872	-14.73973283944865	-14.70111628298502	-14.987785435330725	-15.653956654900401	-15.665794619755921	-15.452870880634666	-16.345647507638827	-16.333536934717085	-16.989590802821546	-17.187133279442882	-16.958496153641143	-17.50638456595514	-18.227604687884142	-17.672858490851024
0.3	0.2	20	-0.7448078055550482	0.17940852702356125	0.21041188426898572	0.006986566500351898	-0.8013111796230774	-1.204926811784901	-2.098005685821768	-3.4747251231748066	-3.016260174220747	-3.3613608952723126	-2.292030470775053	-1.2474446301080846	-1.4462865453150897	-1.6433466217059234	-1.1180459166414138	0.9478631783620841	3.0239835627142	5.945428663547837	6.488608047677985	6.35985262090869	6.468704736369425	6.206342204796279	5.147502130775962	2.3763420282966905	1.6010287855331313	2.027719446711963	2.0678417243342793	0.6023755055612128	0.09606988074630607	-0.5736521158743315	-3.034060144780028	-6.0395415615716175	-7.578088089084112	-8.286991268422824	-8.931854642102316	-8.488264825023272	-8.91146518567281	-8.881799074553697	-8.50445318246021	-9.883128541988796	-10.42010274560549	-10.589005442323405	-10.97009024754248	-11.372243972388574	-11.085567396616241	-12.048803732479811	-13.048160929267176
0.5	0.8	5	9.502101911980766	8.858654213582906	9.138918469876803	7.971062404484471	8.1587907087957	7.276798915574435	7.742508127335981	7.32125922503101	7.198299141267455	6.152404695139339	6.723377845575893	6.131393095709768	5.889951503021059	6.516202955142141	5.742522610870527	6.3118108342086146	5.752680433092269	5.487191608156369	5.685947042378533	4.518510984666836	4.203944338426101	4.55397047416664	3.761472400793725	2.887383803587806	3.449972957507722	3.1680867720839636	3.0606971183120955	3.335896356746005	3.326444325904017	2.894213675222982	3.4564151761924577	4.037824880855705	3.6268420726632336	3.843676759670707	3.3888547810306413	3.614524303948091	3.793918005054689	3.2847724844987702	2.988494489734883	3.4631786621959932	2.998061669895815	3.9949088525154934	2.6287043416916234	2.5271109073553895	3.2537925805829175	2.9683102767438676	2.9903743255614046
0.3	0.8	5	10.979811037340212	14.319857864968796	18.528681397082238	21.352499652390208	19.799535231393136	19.439906012576436	19.586295335415564	20.406602277403493	21.179603319657872	20.53926496359685	20.31146731065811	20.68428741289192	22.09452023069698	23.714696693354675	23.125211084200828	21.844327512409862	19.69648175266228	18.27687625237825	17.26667260395775	16.290005104115373	16.764936282521226	16.77297677514808	16.96163641753919	15.991345639712613	16.328856603321917	19.49975964422717	21.78237485993001	21.234978819048592	19.27846787943495	19.08100227535273	19.026214447892933	17.54729997814001	17.12531976652761	18.93615844535274	19.13183007750738	18.352929683012313	16.52205829223763	14.682132352375895	14.331696285412505	15.153559556946824	14.851636051571823	14.84054389825345	12.17319373837438	10.460033886934347	11.797636369445641	12.257219780825295	11.221715709960897
0.7	0.2	20	3.542840532392166	3.4855345593552443	3.355227934167253	3.1628205869613986	2.4870765701867583	2.6271222681522595	2.6645806605774034	2.4213011401092928	1.4203401086853624	1.3229903435758565	0.9673557535038242	0.0002967343506234954	-0.8032349181301406	-1.576341270503132	-2.6562876037299787	-1.9294971503994773	-0.7129595185019362	2.249108911790863	5.323536268057094	8.768355803123086	10.141990485384014	12.95731231993554	14.284007157929764	11.5162849109904	10.568237304452786	12.163398114599154	13.582399226197786	13.177330752093724	13.266194446711992	16.206402463107544	18.31967888417158	19.076314136592543	18.058754288378765	17.148490100125166	16.35566614858444	15.255443476823366	15.597804196693716	16.483482687766738	16.166746241267823	15.656593184376248	13.694815518253016	12.146590019922868	11.9308139379824	11.09906882546391	9.721111751707404	9.477188884344429	9.392820025430254
0.9	0.1	10	3.374104612420176	2.9103385416708427	3.1171212335165315	2.843713527460686	2.806030543951909	3.0512344862529446	2.651714043742185	2.645556671150498	2.501818012454933	2.5579399904481654	2.4865314233368707	2.429471164443605	1.641306433650616	1.8782151300182761	2.18623375510742	1.590015212694265	1.4718946509923363	1.3061409897921479	1.2606884329471129	1.4966121463302002	1.578942286773401	0.7716797524385335	0.5710517940239583	0.4782688477072732	1.2648014315693352	1.2660002298573403	0.9181411839370739	1.6718980534113967	1.4505977477755856	1.8962127255204848	0.384479826818918	1.0937003702866122	0.7035256926563171	1.1742857078534854	0.1587233835095816	1.0608292980775929	1.3604158607552286	1.1286893588670601	2.150504120372787	1.4410897825534903	0.6366678582842766	0.293850554991856	1.1016765023903616	0.5116646687443129	0.646512800796863	0.811222316057183	0.2583441900117691
0.9	0.4	20	28.684303085197406	28.19254020569531	25.678407190116268	24.085731882179644	22.005194365425638	21.900949676098804	22.184624909389605	21.414343637493552	20.748761246016876	18.27812461847391	16.04187330956936	15.998918843629319	17.252120330730122	15.925938787990418	14.150555504877524	14.143104489022448	13.771025921244146	14.37040436876432	13.965701119544796	13.945254627286516	13.545340390234841	13.002638102388232	12.298666045390497	12.502530854378797	12.331017891970454	11.262636831963015	10.5796397166485	10.24027713220682	8.739482711387957	9.84797378068157	11.406035482977622	12.925983515683356	15.876882185352692	17.63833776560231	19.014356976179677	17.65006499757527	16.33953831559178	17.439791800880094	19.135415080170056	18.690297652048052	15.270305219134727	14.462919829673012	14.860988410122523	13.764976131618397	14.836266738063252	13.97393019646821	12.11937169564495
0.7	0.4	20	-2.290333183911521	-2.3070049141363995	-3.946701310973438	-4.877737076364497	-4.854282259715923	-5.999376204572734	-7.1481630934120375	-7.560616102549361	-6.853905695257609	-6.243725932920057	-5.981846486606145	-6.231474569688359	-6.46759931259885	-6.180834079973295	-6.002427583373347	-5.494117311845486	-5.152885845029488	-5.683119445261653	-5.806448503235515	-4.806294173895694	-4.22601221096717	-5.133258990205306	-5.088697102427176	-6.678234274189322	-7.213535803233981	-7.762202881157904	-7.62278511132115	-7.821981729779985	-8.157990674688406	-7.8918326076954415	-7.9815014348346125	-8.278419022890766	-8.328472188162294	-5.019956754174828	0.15454119340355987	3.031788797802008	1.7906933055176992	1.0215839864319989	0.47352132272466463	0.6534212969172302	0.5374490251992157	1.7913070189284923	1.974593248217431	-0.4880252115148096	-1.827180339618259	-1.1647823248204219	-0.1966624730595754
0.9	0.8	10	-0.34644763068764206	-1.249774990758425	-2.3118287592063638	-1.9605465086859653	0.7047817016878426	-0.022741501657364438	-0.8669526193987807	0.326873945024758	-2.1578606256749353	-4.2419314478850225	-5.027881695083813	-4.425784869074519	-3.8614153074584934	-3.6090930812921513	-5.229869442620256	-7.134531989401026	-7.3809253630538265	-6.656683368158873	-6.055015377381558	-7.514466283005397	-8.677014464267515	-7.9878667880654675	-7.305270724108333	-4.943830945335165	-1.4337691310253504	-0.4359360382545674	1.4133327761725454	2.9892247529115394	3.2119421320475823	3.8970436388119865	4.851122481658159	4.497482089216533	4.6371811717641265	4.445633386826202	3.4148227733156915	3.0172885738208706	3.5532408042211046	0.9189065898754407	-0.9468752957696722	-2.292784163669282	-1.7306233883251991	-1.5922287193266271	-1.1944278010444904	-4.707442480571032	-5.910404411657659	-3.702283394648987	-1.2595523015410492
0.3	0.1	20	-2.9673681749880103	-3.4469900793911847	-5.08305069568074	-5.492280815462678	-5.514186572334111	-5.25193663518904	-5.203387529602708	-6.149912106852433	-5.848429814614391	-6.508449481041872	-6.543581337003303	-6.923397913335371	-6.8694550510982495	-6.8033772258432705	-7.241737914963302	-8.381580987142371	-7.557275304386451	-8.531958359320718	-8.126447249158133	-8.139470565266457	-8.558442678060473	-8.775373338453512	-8.232665215745975	-8.567997163945243	-8.168073454684986	-8.402622080252378	-9.831061816750363	-9.705436708441503	-10.050478233024116	-10.885218386081853	-11.293331131477547	-11.152746281428819	-10.836509086170402	-8.923332411126772	-6.186175900615133	-2.329850813736165	0.4501233072413484	-0.11184680527274082	0.22356606930539158	0.8529581936982993	2.9816169616101362	3.282419825902423	1.9756625050876337	2.454422570287157	4.698721625381381	6.73949331611356	6.333048558645082
0.7	0.4	10	5.22002061182782	4.4158347559087545	4.227628127291389	3.866362425313987	3.698674641494449	2.41597732469603	2.1394006756558213	0.06404390199016063	-0.6830449413633133	-1.9251308955552275	-1.339889904501895	-1.179242585729817	-1.8575499659562453	-2.9252526454168972	-2.6133130765008445	-3.009005734976377	-4.249300939930016	-4.063576144416153	-4.703318623699396	-3.8417249318902833	-4.943475281333342	-5.126127482121092	-5.100119776888278	-5.068162368231199	-3.4368883020400247	-3.0429553446001236	-1.2363953274163109	-0.3369427458271943	0.25881852147290374	-0.19325609984689152	1.256687958796455	3.404824725101456	4.58042098874531	5.514460954377498	4.950813935811631	2.0216311117309758	0.2929299700775161	-0.4307287706979963	0.45723450296809887	1.5262920724005866	0.2529091526914087	-2.0476854662064525	-2.9733657182600197	-2.2066945620357856	-2.6231960331555015	-3.2056494548312173	-4.270330632565489
0.3	0.8	10	2.2751525024860797	5.04363863233435	8.970208930797533	12.643445139053398	13.171005548927425	14.625394979833779	16.970507341025673	18.990535897953606	16.573928003137077	12.908401684741968	13.552151443268741	16.707189327606976	17.716581567258302	17.054990244812636	15.229571395403184	13.17310048356947	13.627865478144344	15.036027044278256	15.615886006006221	15.46543042382941	13.940018519139308	13.892846478208156	14.046490049611826	13.691976312797557	12.394284098686015	12.935690810275062	15.079139109103622	17.722455990557222	21.884039143638503	24.686632457135474	26.280050477676653	24.398854061568244	25.03820229338382	26.555172215750325	23.865013419863317	18.18832882863363	17.24935180253332	20.32533959671685	18.950527967846746	16.481497370680835	14.106170462581709	13.748377531083989	15.615886307833577	16.62629365927814	16.165335926891693	13.800335223128066	11.718197519562068
0.3	0.2	5	-17.30414744700335	-16.605112346404542	-18.015758698467614	-17.75732064554489	-18.92779636404921	-19.306539796139695	-18.39946820796937	-18.179240156148026	-18.19594658119348	-18.609425224210508	-17.25750689270132	-17.23628883813279	-17.84772118455988	-17.14051884962369	-15.028841969892792	-11.903900574468075	-8.94964990954584	-6.121006731623005	-3.368431684843884	-3.9273637626221642	-2.7900034323182297	-1.7756344258291819	-3.5734950216315013	-4.347770982360103	-3.0547786803260095	-1.090006202969093	-1.9090871355390249	-1.0248450094004866	1.4586597680585243	3.4484236161959743	4.555838498122924	4.278866674223124	4.404305508991662	5.0933647321444795	5.844166711448494	3.2890761488857976	-0.5190210656647025	-2.7003437476195913	-2.0528726579814673	-3.188683627658179	-5.521584117033392	-7.013165288053067	-6.787988753940532	-7.214748255705004	-7.744865962413336	-8.682165412766189	-9.554153181536577
0.1	0.1	5	6.931348038133624	6.235109960352922	6.393035812855771	5.0612358036072855	5.2309584384668675	4.877191654879162	4.857813133067214	4.115407163581377	4.495707303631448	3.8684678400219745	4.1353753097344885	4.164161523018347	3.124432899364681	2.281722318881524	2.6881508436831787	1.6300134002087496	1.7314235678314382	1.3643148525674071	1.2140412835191157	1.5115901161004004	2.5716475080712975	1.6242307462539287	2.278450339059784	2.08219401458501	1.5695550792834219	1.2901884864523439	0.7462866562924226	0.19239613567649627	0.057400404289705165	-0.5919340071172137	-0.01322818333169451	0.1428459624839391	0.009835329565849094	0.38393539417934264	0.33196290255009586	-0.4548385878251864	-0.6444521141701429	0.03092411569782172	1.311901164725409	0.5983635431192909	0.6941963583927873	1.1518882089581588	1.3335644104380364	0.6058832841040136	0.45313293768561635	0.20204753858981306	0.2008803333899074
0.5	0.8	10	7.779773763678065	7.79185839535824	5.398775890082931	4.7469352250393655	4.064078927955734	4.785947655714132	4.446596844812049	4.8304889663925294	4.551748271374812	3.583399187430686	2.249592311194	1.2586117040013391	0.7538701339043676	0.2776287000962121	-1.035303873445038	-0.9555492532261063	-1.5219977522917816	-0.8163405823354175	-1.4019772078028936	1.1274647571467291	4.409197728419024	6.935885292403519	8.527668391106566	9.728779805599167	11.763049621905395	12.46911045605664	10.666697241595088	12.632501154375056	16.78395952691841	19.30120999813264	21.002670457154352	21.949075601305942	19.684737740308165	15.31989284674522	14.649928970974472	16.98407799975186	17.35079362541235	14.738416353145816	11.461237657071926	10.218323095664168	10.607569018430596	11.223892059328378	10.878793413330243	11.357747223264795	10.301149980276463	9.249673495706276	8.770263552212946
0.1	0.4	20	2.26517929060077	2.4518621359986668	2.861973557939919	4.325151701029128	8.070910190549114	10.177997599984273	10.144022292282969	8.734695936570844	9.542879216697273	10.456783632315165	9.14371421715716	5.2928950759149345	3.7903378480600978	4.101570663854403	4.135761585088424	3.6111678403196024	3.069778332614341	4.240636082837057	7.81471599155396	9.602641151588948	9.801621478609285	9.12988921108758	7.505771157382867	6.422001175337371	6.281968530417089	6.806061934534419	6.915803655665471	7.026939331929235	6.379108041369825	5.306586620147677	5.650052637021112	3.7172838018879233	1.3792999826890693	1.477273732222116	2.4352486150425037	2.76667247983184	3.8492129797020596	7.233866576466674	11.216275564905828	12.02662249070194	10.190607822557048	7.042621635646114	5.096530494827519	4.546941437311375	3.6633672864291853	2.2339049331426324	0.06649486540409555
0.9	0.8	20	8.856922633606438	7.7155017865222035	4.983951998758471	4.475040300233125	5.261265789372153	4.51836109660956	3.918488087110468	3.4153270663289987	2.2603537327124883	0.87298688577593	0.5397102879582008	0.17933926297661884	-1.1088586746274274	-1.1465042841158493	-0.8954566651562459	-2.3360339042879446	-3.3029629296194223	-3.405507272553944	-2.912353347285304	-3.3574369446529033	-3.7394003315638535	-4.04922424527755	-4.451876971006875	-4.99533477455973	-5.0981602980380885	-5.250454323690985	-5.505209340928225	-6.014629213736548	-6.870611476140827	-7.044294889803606	-7.222898651806638	-7.514666053926774	-8.029902964790544	-7.055201247049876	-8.130044433574838	-7.961428518928329	-8.762785323160411	-9.472568948472574	-9.637771830693257	-9.687792926100418	-9.160321477613017	-9.291082253981848	-8.240047435119582	-6.723521053051719	-4.955714141866892	-1.9185135176241062	1.01069843981238
0.5	0.8	20	-1.0216524163903529	-1.904118306862138	-2.0639332724739106	-2.22676052557469	-1.9007272846510261	-1.7070829457723065	-1.006683968022351	-0.6139067127985598	2.303239139610902	4.95645330169657	4.904696399155561	3.8990561571215494	3.407482386666018	4.491826686735131	4.637677655734464	3.352694932359924	2.4632068884503724	2.0767570225163254	2.367125046807054	1.5724969599244005	0.8891364882853594	0.03035265576695423	-0.637887585007519	-1.5248224466831033	-2.6550604427744204	-3.4980335539687317	-3.4460724471332824	-3.005245734786108	0.40246537039711683	4.359836945041877	6.1039656900014805	4.795443160531605	4.372866898877518	4.129187182504033	4.198162655538567	3.693025391053631	2.8695383720248557	2.294822718208202	2.949065968360955	3.620132085403391	5.604675303719176	8.709326889672568	9.592654141796366	9.318386390137746	8.24485688316446	8.16436176882435	7.889559526957221
0.3	0.4	10	14.145850079969023	11.108055194672296	8.618575453283917	9.657126286993524	10.166748120286542	8.727609100679047	7.192469844299318	7.92044194006629	9.920402549072115	10.16288758749505	10.615963131797336	10.547920568848355	10.18777554461768	8.909558232678904	7.866009955068527	5.091846646504216	3.6456903872145077	4.338918840982828	4.4420701798919	4.617109481634685	4.1480593809949085	3.3779019716212133	1.5350732715194724	0.6752515602897375	1.809161410548164	1.6787032102836292	0.7453881873768253	0.34480771044469094	2.405235067257955	5.675247408746962	7.529952855984554	6.874461667473206	5.45664725288578	4.7008174434892425	6.183098397390829	9.590982184714811	13.129794083814957	13.439561119268774	12.921843068724428	13.840589803438917	13.981245433571111	15.029422011243085	15.482467743884854	13.52720305653854	14.237266350926099	12.949924355746234	12.75853063595558
0.1	0.8	5	-17.337062849208795	-16.827732036704614	-16.774735692264592	-16.895778805861173	-17.265762857130234	-17.134609730487284	-17.260785867445346	-17.583184596080365	-14.505763299473546	-10.862024788855464	-6.41510331262937	-1.932026850968903	-0.0054788844580571094	0.7942314510371205	0.6226298556580261	0.6901332674659528	0.6773371001945776	0.38032270647270394	0.5025947300446774	1.4655420316976944	2.86911849469859	5.0593663351671765	4.335613839963223	3.0471205210057946	3.745679668066444	3.51201737957053	2.066346057870156	1.3319976174789048	0.8242547463521888	0.6805662560727725	-1.0320696181337041	-2.13345196573826	-1.3277072977555662	-1.4183000704022817	-0.9870667259485089	0.06418142717001984	-0.5201983909525794	-2.4579092556896924	-4.7226148148145555	-3.920837329473791	-2.942944954353109	-2.8121566671357314	-1.401228836410894	0.46487373181726355	1.8988829674679337	2.267281173007021	2.35484547216943
0.1	0.2	5	-9.514774191154814	-9.761642321378211	-11.624614931843567	-13.226429074506875	-14.50951106420883	-14.618406587517391	-14.534472051262114	-14.020518874014726	-15.217028204782451	-16.914717452779477	-17.058007457439047	-16.894664404948102	-17.09937184822268	-17.147880321786637	-18.698001868715977	-19.747538039801036	-20.758522558677498	-21.650634866297445	-21.851523823716327	-22.112017717580628	-22.967079358581067	-24.252323441681	-26.027727784550173	-25.207871644408318	-25.13785385077577	-26.00691202562035	-27.49878108427379	-28.009564173352405	-28.45661760101829	-28.576301899701306	-28.408125813476484	-28.828729453253665	-29.223134940967007	-30.098440240679988	-30.55339877454951	-31.06749318078677	-31.25665441417754	-30.886363441469946	-31.333123606949073	-31.659553158418955	-32.151231114469425	-32.554270488470166	-33.184679768281285	-33.10004146439878	-33.733499404274575	-31.929022445078186	-27.797318057395913
0.5	0.2	10	19.65223810859189	20.332992485683203	22.291178040934025	22.91984969721614	22.3827579282876	19.93693124476565	19.02824124095037	19.199506607871516	18.870563129324555	19.716267509906256	19.85327140238468	20.734155890829168	21.550601597499426	21.217600205018147	20.291476723102715	18.821160847358666	17.856965809019943	18.420343388187565	21.297529720433065	24.155617423680727	26.704127106218042	27.48451157744741	26.88051819150039	26.09365662912192	25.243990860031115	24.642079120136817	24.988630293070553	25.22073917718406	22.508462969291838	20.044105258223485	19.086287989161693	18.762210301588656	18.285935540899455	17.37281740911995	17.445795584949042	17.00833596709406	16.16325867227373	15.055484770107203	14.07766061429989	14.07987547543166	14.448458699294871	14.489662708407021	12.92951745639699	11.868343400153773	11.485399248635314	11.636616537220515	10.968580140560409
0.7	0.2	5	2.3628826875499875	2.5015403853492977	2.1205716454235812	2.5946551207980235	2.412306632707569	2.038951806613266	2.393952772766312	2.021435368056949	1.8080587435684237	1.6555179634645434	1.5712286795897263	2.0782238741150607	2.0260300129314253	1.737628545474493	1.9877768787524701	1.703129000856336	1.5504423040552204	2.0803026501339126	1.5393961515849313	1.1993692646864673	1.037423947701786	1.2270951318303318	1.0121502363380621	1.4609008918590334	1.0155778335675798	0.7902916301245959	0.7340533330451748	0.7083275907261246	0.7738802039561712	0.29180339409884226	-0.014085558320193314	-0.17354396744401868	0.235413523019659	0.1485840290482443	0.1317211084792227	0.8203237691573229	0.6955687998419542	0.22465935083072353	0.7598384175861703	1.0074906029161	0.7007638395175242	0.5086460127788541	0.6140719505583512	0.35797602176221943	0.504636275574672	0.37681355626513025	0.7824523263070411
0.9	0.4	10	2.3429821744741233	2.857970939701204	3.8859288766534874	3.722465796054756	3.0296272161783264	2.2957451648885296	3.1492164439022545	2.1024401383968936	-0.2847598242340794	-0.49083346879503154	-1.8282326780366205	-2.8132950571355266	-3.3909318658373735	-3.8036978102255645	-3.487869459976693	-3.1367012495019395	-3.6939418976033025	-4.895959546927081	-5.869314032961704	-6.320172598264222	-6.63014067978154	-7.095073278428011	-7.03869062520155	-6.8167855112139435	-6.79275726315543	-7.474792969748371	-7.897302548000713	-8.620474799681656	-9.592335972940184	-9.16977077055769	-9.19075134180476	-8.794856968482605	-9.938249224668372	-10.928043889169693	-10.252351148170462	-10.107461941640182	-11.013586939796404	-11.190083771453207	-12.032626229128073	-12.079438046982034	-12.053119187059185	-11.99395966596295	-12.387786276360767	-12.33144684327712	-13.270735454259459	-12.77698763391814	-13.499512563767755
0.9	0.2	10	27.385879803351152	25.07379795599345	23.813774933960914	24.040507523762898	22.690424849593747	19.862446242575245	19.358194637885042	21.111234364427595	20.74988951769857	17.997334731051616	15.099582016989011	14.113575633670997	14.44692965829821	14.436630230487971	13.086550057620414	12.706634677885212	11.43581803198542	11.1947981931894	11.07246223875061	9.435107151091465	9.428581228146228	9.019536937359106	8.186495336800952	7.46834688931154	6.59885980974569	7.0759613219716115	7.913033034403647	7.195166373933908	10.004765571426908	14.938657328984036	19.854162150062024	21.942785728698396	22.436559430132995	19.921941976761282	19.009017183831666	19.499912779003623	16.658176630200614	18.470221993815443	18.92205191323282	19.25053439362206	21.377599918534614	22.97787794872894	23.191749346456746	20.62262826248685	19.493621679609937	19.362213043800587	18.778328187274454
0.1	0.4	10	-11.02597704525186	-11.612547594962763	-11.438250179843003	-11.893169964685896	-12.511441242747317	-12.091665553038911	-12.64223128502535	-12.704142256399049	-13.298630017727447	-13.349201566716513	-14.202364508414973	-15.451137284338344	-15.3693915100618	-14.826211778781971	-15.697696678528441	-18.045186281264517	-19.178359739812105	-18.534883992898777	-18.478122902890675	-17.913160278727833	-18.201589507263773	-17.531316615095978	-18.05607944925684	-18.705648153240244	-18.84668519237156	-19.263954987607136	-19.474229810417746	-19.497258984273127	-20.12824852557882	-20.949338629042565	-20.64830025748237	-20.096021891774825	-20.602542884515792	-20.1678468910554	-20.345391077420544	-19.76545773118514	-20.66658658534403	-21.29267321784988	-20.942575600350544	-20.71001453844233	-21.090359031996012	-21.176583026228858	-21.603144963219293	-21.493533329827788	-21.139062821902797	-21.563829127466146	-21.685481982935475
0.5	0.4	10	17.190511081344063	14.557432308007265	14.294707825253852	15.439175865220108	18.94116342233322	22.552405926447776	25.573683001670176	26.612675020883692	26.023859989395206	24.616339574058756	25.91412543460143	26.82134241805697	26.09156015307986	24.04705682901519	22.501494031127812	20.592398736301384	20.208512841232597	20.42434988703168	21.537094752364936	20.289916727572162	20.34388613819432	20.520615516939706	21.279422631106982	21.272414520470164	19.702668360857572	18.788474785753813	18.371982751965163	18.565793922111	18.911876590057723	17.873081129480262	17.524536357587806	15.362619962255074	13.90048744412254	14.375202971892314	15.0551596997962	14.376699584818887	10.810006762440104	11.813262280093738	14.051449563578764	15.269201624734642	13.334254377100642	13.934131331881858	18.150859675331425	22.54817607262185	24.672194649405455	24.293049131109555	20.28899369072829
0.1	0.1	20	4.758362915474461	5.55404569853124	5.724201962194304	5.212429763708329	5.378897249039202	4.858470205709509	5.165660906794244	5.131888324285228	4.588117659303553	4.899041958193198	4.711041016042813	4.267461673181586	4.504542530100011	4.682645798497596	4.2104363236618525	3.90722982909487	4.003305784310946	3.223873478279664	3.440144750629475	3.5953166022646315	3.3306169235878187	3.868751121502406	3.339249960028045	3.356170997935177	3.213889209917177	3.1378726119165457	3.1264990138805153	2.401828305324063	2.502832054472215	2.2045765502006027	2.4254541399829925	2.431031882559619	2.46582874356157	1.9521235099591365	2.075630232706459	1.8095060519213177	1.807553505054095	1.9889480093203034	2.2825876911756495	2.174845702378562	2.2072442592795696	2.124965210835345	2.26811953424388	2.02070858520781	1.6623362442229563	2.0591674742865926	2.0118244123725972
0.7	0.2	10	5.348026455584243	5.08556742959966	6.6477680275667375	6.420138288860052	6.946503987669729	5.694844026979734	6.247003809461823	4.215492784863212	4.062877604940891	4.451971691213831	4.259810890055384	3.509166530267599	3.374276398301401	2.662099733140238	1.9917352227496714	2.455932443428619	2.7754605654702402	2.2882268738046925	1.6437933287134392	2.140790495139413	2.2450365987707137	1.955378825143253	1.807490011294341	2.064645408034565	2.5117325001070867	1.764873942052482	1.2710781832989504	1.3500664868647796	1.6720083923972417	0.9894652285086103	1.2006388073599794	1.7507692710377967	4.052341640142227	3.0895955936423825	2.866623704485974	3.9531739674438704	2.47197837400196	3.659059436293205	3.3033808038810513	2.390942245839458	2.023980667716959	2.3281270404719194	3.7642468131607956	3.8245908861430316	3.1183075813798915	-0.7307829378859019	-0.40967926810924027
0.3	0.8	20	-1.505222985708496	-0.8583251230826363	-2.7409951117625173	-1.8457456856729948	-2.892605880361957	-2.5751064232783847	-1.3052132918680535	-0.967446642339878	-1.404044359572854	-1.9952603914743428	-1.2302643698097047	-0.4574711568356147	-1.9844222133933886	-1.5636242530344369	-0.8299114903411837	-1.9137015480593185	-1.2503559166734064	-1.8671120820752396	-2.563153415902363	-1.1342564638482653	-1.7996357887899634	-2.528980095649027	-1.8895803059234915	-1.8525771177045733	-1.3035183956625396	-2.58496695790196	-1.8085387200266947	-2.8284551636754163	-2.6263385395695646	-1.5778380733200237	-2.080717594146952	-2.62951967485804	-1.9228925087518114	-2.7573764433629577	-3.7739327917773355	-3.630843351954514	-3.9730670065038947	-3.994086885373161	-3.913975368174489	-3.5575420508283386	-2.9425655117609697	-2.5436058974643796	-2.684861804748275	-2.4400332197170442	-2.728336857481887	-2.5642028329112208	-1.992847317924861
0.3	0.4	5	-1.1274672630543279	-0.4935987935684949	1.531919641122883	3.5087516385842434	3.503076214479705	3.7279712525472917	2.1805290566727393	1.9829569025017548	4.261908363638966	5.387201569283988	5.507371696606967	6.159915286612389	6.43797169701503	8.299039114404025	8.763967746209019	8.238649521210831	9.261383972257505	9.268140386394649	8.949275221691693	7.98972463728235	8.555118550915267	8.54846749529112	9.922365193665527	10.207976912043193	10.13995398183313	8.008674445877944	7.705719636496923	7.879919888380073	8.748223580391581	8.667882896993305	8.019975252810255	6.732825667878814	8.00171042323933	8.788867163397853	9.21152716667335	10.240850977818184	10.380705205380849	11.020316071396977	11.470745264172919	10.547994779524316	10.245820192811152	11.667583750694419	12.08823889779056	10.98015128709038	10.342380218787511	10.072888290693442	10.254269453714244
0.5	0.2	20	-3.936140907058295	-5.766567374581555	-8.361010381064375	-8.466538126494065	-9.186356445662007	-8.295685156868927	-8.122273080273338	-10.639459212734351	-11.468399158505093	-9.76525847827319	-9.274365982323054	-10.64416865112694	-11.227851629869804	-11.705661657552582	-11.747739615657885	-10.791674796348651	-9.755917858691348	-8.194420408820271	-7.951884496404581	-7.719696131268549	-7.885695417406595	-8.32693640304619	-8.813756462397095	-8.944381613755972	-10.334954662771999	-9.212475298987009	-8.254664837269011	-9.508345702496428	-11.416930102517831	-12.26571550421989	-12.67475723838966	-10.715585424704145	-9.819898741965574	-9.291209793488818	-8.461803143040939	-7.2386394840157	-7.42412493117439	-8.397018759910011	-7.602594508008664	-7.516918093261324	-6.569016228605427	-4.417304749027018	-4.145170375279093	-5.695976976400665	-6.642166339746694	-6.755594946168152	-6.646092866861906
0.1	0.2	20	1.4338535751234645	1.5873536883003254	1.859455469356618	3.8778409373830627	4.091781117815309	3.0726312648290133	3.730353426820706	7.790300360037712	9.604480111713599	9.146910907240951	7.804439845168503	8.465518625003178	8.094997215256896	5.7412318229447905	5.707027207812445	5.801724279579574	5.89884597349743	5.883886857301519	3.8134044158001927	4.192374475355827	4.337066027397469	5.814288220339847	7.630480050421895	7.578698350421995	6.514395572041941	6.695012693481765	7.457652908566679	6.916950476473119	6.282408152995856	6.0157181064828436	5.6685474932612365	6.048812538274568	4.444098662126663	3.4776775922094174	4.18176651178873	3.104486145209215	3.433711211005445	5.369684450439223	7.854150794635011	8.933261687860956	8.824182953738358	9.328701215904829	10.048649670805162	10.053256742145564	9.264664532704096	9.38863643480152	9.462415296885396
0.3	0.2	10	8.421276053162792	8.881747024524941	8.267490913066673	6.250925153655601	7.494229898157251	7.078660806170362	4.740721306932301	4.477029131057364	6.528372113060271	6.492019327416337	5.958140499031785	6.167965942440517	6.831904073247308	5.993553653107256	5.073701873635308	3.906148414984223	3.56392316174027	1.6641200444727957	1.3623642476318665	1.8198288103934175	1.59312138956372	-0.6018693235200985	-0.05114319669373657	-0.030157855148253532	-1.9654083456101574	-2.179248708314617	-1.7486710787932722	-0.5711324026714735	-0.004734763878197157	2.0318587950330027	4.209810977449763	5.473794727525451	6.3282374463281315	7.872445808262292	7.582377007183375	6.5705148914407445	4.6691796783229265	4.7696282125371425	3.9428647761799454	3.8453953040280453	3.7733564180283707	2.785782268719501	1.7052836724441036	0.439085307222264	0.8359610309675745	0.2895122693108547	-1.0391750597856273
0.7	0.1	10	7.883734729614929	9.510268497552921	8.278222453955138	6.610707705718163	6.256108299073837	7.2567389194927685	5.741921054281434	3.149247546013619	1.7633885141938919	3.4265807573960316	4.947685142999049	9.281666867957611	13.362977218276875	12.293133044049199	10.461968801320936	9.594897222437176	11.676406964966809	11.719724856781923	9.924043671958387	8.718600685728212	8.08396686561337	8.83788502473	8.946391474488898	7.994321953141707	6.708491275511427	4.652765094348474	4.118504893870558	4.191456434385842	4.78243815368802	3.877925380867154	3.2713413393701103	2.503883262526898	3.0416991583552218	2.37570700056159	1.1506617725941055	2.120837649399583	3.7364840784218174	5.562774460667818	5.807936572563456	6.407638717910579	5.704906335603873	5.773715890367967	6.502284218583306	6.634042276776555	5.594650762697974	4.4458136959761845	4.5886757701707594
0.1	0.2	10	-3.6366839225930505	-3.964488985828794	-4.843345569547381	-3.8277823478801736	-1.318477247083031	1.7343699885244348	0.6957837626749637	-0.870907242086453	-0.7743038867838976	1.1697164566023943	0.46234424569309596	0.420648731711772	0.6372056919937918	-0.21630902392818285	0.44094636772728535	0.04819581913395865	-0.04325109176047448	-1.9773306724024238	-2.2920091444676416	-1.3751380441210372	-1.0743908459058389	-1.5730325064075572	-2.64321855531157	-1.8506618813642817	-2.0828244459871286	-2.519812171506601	-3.9856184198575093	-3.5555633604652286	-3.6039719441737006	-3.448199478696722	-4.294258272732677	-4.987247571525458	-5.874763821007875	-5.980442731065814	-6.704310093191815	-6.877519453298412	-6.642949571804827	-6.467096917062108	-7.525258902616628	-7.399542727991275	-8.307760600145329	-8.991293235933377	-10.403372558536635	-10.940210385006939	-11.142073569984106	-10.515215939574613	-10.86361348678308
0.7	0.8	20	6.68235578457751	5.231071545402976	3.394219978324031	2.4062136469599835	4.063597022402554	6.7939863526840085	10.61570088109444	14.264538594785861	16.2763472499621	15.765404940572274	14.079594231567597	12.718648332892258	9.741574554753122	7.787097404151858	9.120933283519065	8.96767217089949	8.760185636380768	8.500859161183968	7.219258663622263	6.684976966066493	7.160185583498333	6.722682452652627	5.732405454596595	4.872431256401221	3.425496453245316	2.756195196963475	2.8737020385321657	2.5987783140868075	3.0124221416655956	5.4257625828388	7.006723288089162	6.778764091923662	5.826873559823213	5.82479340447707	6.805740158266552	6.916436052045327	5.319505266507463	3.671049430000714	4.052313621181952	3.963582680500977	1.8612025317720509	0.5990997270833986	-0.028301517405353138	0.6972378856775663	0.1418131149495565	-0.27209011238869607	0.24345877757394163
0.5	0.1	20	-8.948349323356457	-5.291583064757617	-2.7817182865132466	-0.9142596664814917	-0.6989111237407926	-1.259672839725063	-1.4298600859425008	-1.4521035303615832	-2.2402158027930383	-0.5182841152501041	-0.5746895316705718	-0.35126434487443703	1.3749886206479545	1.3031529983641121	0.9406569740978412	1.8668490013766572	4.216028629380176	2.32947541763523	1.132017298462479	1.3151051278196562	3.131424420404443	3.818593554537266	3.6138519501444293	3.3066606831018177	3.7308842267458644	3.3037622440436465	4.322829478313373	5.292457847165565	5.159052351684501	4.861907010806576	6.020504381388761	5.333184892730067	3.775231073254467	5.332517120596485	5.195912564282828	3.9912688778385146	4.280992150371475	3.52153850886841	2.9530826528023084	1.9947151770751788	3.5947668861336908	6.483289404469772	9.46044345749808	10.61376871272303	10.678627883503815	11.717495942515782	13.528639134535652
0.5	0.1	10	-1.692708995410591	-1.982155820107522	-2.0056528549899255	-2.990863117480764	-3.2758940245601096	-3.7049478668586957	-4.105779490388578	-5.041581123044828	-6.782495074636934	-6.976903454930628	-7.155273227980068	-7.865896232095949	-8.844086302994903	-9.607200553596122	-9.871879321147759	-10.336898330612897	-11.135861154699718	-12.237339701720504	-14.026167754336406	-14.362440204211556	-14.937719816335218	-14.840096607036244	-14.78993276999173	-14.090637744542452	-14.807657133556138	-16.049124742688317	-15.75355067762371	-15.881562125917988	-15.597178031609012	-16.581439313012343	-17.232582118480074	-16.661944455291984	-16.777823785696857	-16.820920631175014	-17.952865955254133	-17.955726291007675	-18.291524338109763	-18.480116945048795	-18.50886416532354	-18.419129063415106	-18.876477269147472	-18.506601465886206	-18.671993149430136	-18.497859827009457	-18.90074125313216	-19.48171169595037	-18.858858735526095
0.7	0.1	20	-37.895884369732954	-38.159843055173496	-38.55109882700553	-38.814067541932076	-39.19801646827943	-38.209144456692776	-39.308827730316196	-37.998816683343826	-38.222603850356165	-38.1006670154877	-38.05580866740766	-38.45598088827805	-38.71871919780264	-39.22365616493416	-38.54052036835755	-38.347460137144196	-38.05945332136178	-38.29996982558456	-38.081869492114635	-37.14662283881057	-36.00644087381906	-32.245045403935734	-28.495275154210777	-24.673868934202634	-21.14607660300176	-18.732940449717994	-15.923810168137756	-13.92529272567728	-11.887250337648652	-9.930967879892094	-8.195853524096918	-6.3256797009011265	-4.47286373134861	-2.9463964758071697	-1.3248519248671542	0.11533378323692034	1.8744933963320776	2.740825035778691	3.4159949103308094	4.454499835295451	5.390244762044766	5.849019177907586	6.353285671676041	6.951649122176008	7.460064811852028	5.914760007952886	6.447824073694491
0.5	0.4	20	-9.148898962600693	-9.33357697933204	-8.684729752899823	-8.697702187046314	-8.650898377112796	-7.904757212273395	-8.76637419417104	-9.105325255424184	-8.183339721471029	-9.039852988994546	-9.0439073969182	-8.883204874762196	-8.935383966291681	-9.242009036636784	-9.321059316395203	-10.124774847430245	-10.367129402647276	-10.852024100335395	-10.072275376376545	-10.73928739419734	-10.997692378714614	-11.024199190371974	-10.981718721520952	-11.802377104116264	-11.9114349946062	-12.10743200194386	-11.149964487192797	-11.409048053122461	-10.647486567263307	-9.385353242908511	-7.806310503688962	-7.823604956493181	-7.194530824353961	-4.972096889908901	-3.664227437820049	-2.535996214959095	-1.5780380840071615	0.569042952419796	2.9979503617452288	5.546609690945903	8.337893812472661	9.961351272652617	9.741920219119503	10.214135489118217	10.872572287946294	10.372846303820612	8.345263366228497
0.5	0.4	5	-32.73436183822116	-32.62531188412157	-32.485821301197646	-31.353717871059303	-32.22076595468419	-32.493533369112846	-32.780442321148314	-33.04774319240512	-33.77483851814115	-33.6338392468288	-33.60634458523718	-33.26454672483236	-33.852254504635596	-33.05263985373746	-33.166499966324764	-31.733109641491314	-31.297557592846374	-30.947849376243788	-29.919361600273202	-29.227551603878464	-29.721310674395315	-28.51531301879913	-27.26969057640961	-28.178641477501188	-27.217465911991432	-27.57266284809769	-28.000537278793463	-27.40974786448357	-27.403264066428378	-26.052259597349554	-22.781550191711666	-21.479232967525782	-19.189700414222827	-16.229781888030303	-13.833153808081015	-11.838086104211847	-9.19776717099218	-9.28200310540786	-11.71891994426074	-11.308925293597298	-9.017380637257403	-6.421082657159715	-4.2374650159863165	-3.7053652282592537	-5.089666782944612	-5.080818863904177	-6.0262072377807385
0.9	0.1	20	30.156450517758124	30.473276010807233	31.043343248320475	32.00939743132246	31.80956344685236	32.37597447631902	33.48244578240128	33.834948296181075	33.73175580093105	34.51823193355502	34.383173710164606	34.6604939417983	34.814862675994895	34.88473751330941	33.92235156610858	34.33436781309212	35.90821236912742	36.01368553913262	36.05364015571045	36.131356285447275	36.36980766445884	36.12560019110047	36.111315202350575	37.106969836971125	37.41535448916165	37.48387293944186	36.9132587076049	33.584046937471676	33.29046778953455	32.18934645494449	32.53881632581275	31.983111918827923	31.917639384186366	30.509496984646468	28.144759593962767	28.23176001916317	26.241257131249448	24.59888315482359	22.362665085932782	21.420998476163653	21.828290888932507	22.653386637283553	24.730256268881966	26.027208445592258	25.336505574215273	20.977553157439196	18.429909034583822
0.5	0.1	5	7.315474581707221	7.86675727497979	7.909073520473818	7.2417327018189965	6.370834361061924	6.4831152546003565	8.61410675028192	11.459725466975861	15.016996405760636	16.822934258606004	17.30349145899209	17.347818300724555	17.886243149419435	17.9914071249122	17.766184060572087	17.812843472331117	16.704712594649628	16.45369370521253	16.995128868633792	16.883966637037815	14.638543513681611	13.873636746379638	14.745413272242374	16.026380968970265	17.519244580667795	17.63817766246237	15.91976276068253	15.322766201675819	15.267420126515447	15.829883392694448	14.766482047467171	13.933879574429291	12.77746547378495	13.354127257051111	12.862119971816142	12.720502271378486	12.756546841133854	12.10292873597134	11.737879473746943	10.763126958502298	10.476765547999477	9.777251958986284	9.339045986325566	8.951257461557063	8.317214403671393	7.4701010835581485	8.19182209366192
0.3	0.8	20
0.7	0.2	10	-0.0420443144419238	0.11141461471812875	-1.2929534675469654	-2.978861096391725	-1.4515788365861084	2.1899138501134843	4.421591451829926	7.07456321247993	8.939310167184672	10.11111004235454	9.40350548894098	8.881478057872712	7.956648825167818	8.089277825109036	9.81786221486334	12.969038809237006	14.760157477240114	15.387073198338726	16.24145725832919	16.49280254124419	16.82108795049936	15.378492392718016	14.301530375270602	13.325819541500195	12.68581410092608	13.10679486622054	13.540959185674936	13.709806543169009	13.269972904049894	13.134650224381417	13.826368269623245	13.83221672681799	11.299979145171292	10.202239122381329	11.140654544699956	11.0961749495103	10.309507778233325	9.785707510527814	10.473675893824364	9.919771224422576	10.583760303105876	11.208128350936349	11.736537344233327	12.057247578469713	11.868911995639237	11.940826783484596	9.803548345859753
0.9	0.4	5	0.5632173775269109	-0.20010753555979477	-0.08762943059311112	2.677320589991268	2.4894852749626892	1.2169310542454639	0.9801860368068276	0.6911235795232358	-0.77796627255168	-1.4383189055210437	-0.3499122662846901	1.7987754970173313	2.443957720396469	2.2958364269327376	1.4100103770013135	1.944558339950916	1.1796173227518096	1.0407370313942579	0.48939813903791674	-0.08584618384260523	0.33752159548612326	-0.6977666208395448	-2.076871572084542	-1.207987758987187	-0.8891952556450207	-0.8159938307447163	0.2726987702960457	0.9899925472936388	0.10034511439953064	0.37712700648872044	0.5967122745677074	1.4330904827334194	0.859132173396091	0.9248830801966932	0.7099243495031828	-0.7628633100960656	-0.5067568617363492	1.1072057964402973	0.3703473653702787	-0.04743139281121955	-0.04912530802572235	0.48615664725994634	0.4571002616905986	0.6652007460155431	0.9716843884374953	0.8484237559009244	0.7621873512747186
0.9	0.8	20	12.816087607296637	11.561954806080195	8.111086707533403	8.62081396551153	11.937100745002368	13.954577437568872	13.707934411441585	14.102608099464192	13.299166133875417	13.468140634943722	12.929792999586027	10.258726999672831	11.028482662030783	14.461641232325903	16.594161843793316	16.160925809541595	15.269384620356803	15.02762657697862	14.657485204897753	15.028156443871197	14.434796019353186	12.757615049548761	13.183804939800893	13.254224458328864	12.45081800625205	10.717658656724169	11.63019729987819	11.7047763079822	11.010489544362557	10.018231570197386	9.313025636346467	7.237572704749994	6.610248972710792	5.331516058028853	4.045633038483331	2.4301190215182658	-0.9122648891972744	-3.1420577670123038	-4.690830315110887	-4.194529217188261	-3.480709533777741	-3.260504269172742	-3.4421738090161966	-5.0094354025619054	-4.713809625529279	-6.329909466057629	-8.394166351988957
0.1	0.4	10	2.7898827340743395	1.722170848012567	2.7807179920973226	5.136893361807516	6.811443710137041	9.273015112061508	11.157122417064897	13.43045082824355	13.897237440174209	12.058889772824863	9.336257072675458	8.077619443466943	7.202776871152317	5.996774698601122	4.510738770680831	1.943007952343109	0.5387740157087322	0.698289870621366	1.1659990196177858	1.3764285367021003	1.5098276470342427	1.267184038610658	1.1832255165417536	3.0267073110384075	4.997311260433634	7.664687007580525	8.667238696253953	8.357015459935951	7.226281268037965	7.276064447705018	6.526251028355745	5.1729735319419134	3.5770024596187042	3.023426715970551	2.143735203162585	1.7291916320192513	2.9569826532146877	1.6879641419092053	0.1883233856582791	-1.6884350044526855	-2.1059709900492933	-1.4881560383511783	-0.8856239208617751	-0.1774934599932294	-0.8277013968164155	-0.6609964394614423	-1.679781681643
0.5	0.8	5	9.942803600780913	6.914409965778262	6.197610432218198	6.0082750935935465	5.393921483106716	3.3306924872104915	2.4997763843106426	3.2873727227077794	4.791081065304496	4.854522991201755	3.293683641054052	1.708705017588514	-0.8994970111770044	-2.690838275363234	-1.6299433961616785	-0.7118004274910348	1.5568955210254316	5.356654621406669	6.668003318707733	5.470416350145065	4.879420478652904	7.437066797189914	10.49626496895656	9.914529488777497	8.885588549476324	9.114337194163618	7.22684099218511	4.604463048880866	2.4452062542177373	2.7355253623852747	2.2252432284043735	2.3953417115751563	2.2163871023308985	2.579601515513936	1.8687393228361913	-0.7679207631656055	-0.03175384616934451	0.35729959645191656	0.19592104737042604	1.733150334735015	1.7522288224320732	0.07901987516460451	0.0348404938702771	-0.09639494002632887	-0.8752822886404985	-1.055425648157609	-1.9022849061123779
0.7	0.1	5	4.090419053814394	2.6969731298269792	2.7398696312615556	1.759447294255338	1.3641332126579684	-0.07836485552204664	-1.0088652205321438	-1.3225777578024491	-1.6938566103254544	-2.1106023285574835	-4.224025454110141	-5.440089414945383	-6.035019403128153	-5.748409993825746	-5.169840510615806	-4.33596260815353	-3.47064810904282	-2.8380463185365414	-1.480985888476674	-1.0145407260817976	-1.9909473812128553	-1.5001100058486685	-0.7908861994324567	-1.03817901625483	-2.2675596577330808	-2.8704805200009957	-4.033166475999579	-5.0983051433993225	-5.526463942446725	-6.047536036097583	-5.701079956053448	-6.090232930598141	-7.039134372680209	-6.1117331761184275	-2.7967546812894497	-1.3729860452581448	-0.7369499531063397	-0.9731295540309688	-1.572276973573132	-2.621531102404596	-3.887176011146096	-4.209141766275891	-5.7681621458925605	-5.461568605933408	-5.374565896926818	-5.959444614688579	-4.71975156152353
0.1	0.8	5	-5.47040062242403	-7.121072150228564	-7.211668018462234	-5.501156337929373	-3.04707926653915	-0.9423402827329568	0.04440966910360089	-0.8940660536248117	-0.49985898080448266	-1.5024520078928205	-1.6718185146605578	-1.7611913925138865	-1.899983284607984	-1.4305173843001313	-2.282182411552178	-3.155833528038272	-3.947039896998511	-3.465757112844919	-5.651769487524511	-5.3071406153051655	-2.672303706078182	0.20291519347383513	2.6069183404348095	2.7494982745070473	2.664814512265515	2.1137460371977213	1.6108194490007577	1.2244186397887589	0.24625734135408806	-0.13031292974746833	-2.057738960233017	-1.338980405590469	-1.541674713527918	-1.705554392121023	-1.8011958958980117	-2.4274825383211507	-3.1529508518675087	-2.9485047432618785	-2.718129583330409	-1.858455168005527	0.04147343403470671	0.8875859426632857	2.7227559080010835	2.618767569512862	2.314146658979489	2.08955450647084	0.807460440972811
0.5	0.8	20	9.537036960282691	8.42426566845888	8.470154758349715	6.9301949645973835	5.811586695531325	4.870366975866702	5.58836553615604	6.584660081116226	6.683761951121696	5.469103298911051	5.77875199430855	5.150451235863798	5.406036139427201	3.3703514811784387	1.4551080345633167	2.029855548650808	2.88552740345164	3.7153901686526822	6.530527330206461	8.306838126591913	8.44534775121273	9.912924035629516	10.895489670911545	10.985450062107972	10.222947201709886	8.416181704779483	8.112026740971118	5.645112990881252	3.954475442889141	3.0504076195347167	1.5301891568694899	0.14010615806946447	0.7545787099705663	2.708260235551357	2.113387505162727	0.7619681817808512	1.7699385365010087	3.304136521070305	4.359571973270285	3.95774271476148	3.7520496180564322	4.757150372931676	6.407627024338261	8.149410269770378	6.428793604202454	4.659544851245236	2.5130364369612295
0.3	0.4	20	8.589770530639065	5.3050792511870455	4.0145258468284695	3.195677998964925	3.1441737469261852	2.364082105377591	0.4757333542533573	-1.2067332460840845	-0.6921010275207777	-0.887881543087488	-1.4100138153760042	-2.4371801446108634	-2.802121079943518	-3.5972253271796433	-2.7438507650690127	-2.1678039297338856	-1.3655628489834157	-0.11227612839383738	0.829079591685506	2.3369611796943914	3.1408196580954097	3.160148542199032	2.9834456525069797	3.715535075519675	2.3108532462147195	1.442985689339224	0.9476852037950749	0.11963639388591929	-0.167403409387326	-1.8058058694254342	-2.7891723666603596	-3.7205769809991907	-3.4730148905707807	-3.3738880405534886	-2.620857780307915	-0.8186322528586558	1.783677683444381	3.431576965698632	3.4718698254390716	2.8711137544021597	1.7499511363024354	0.3740467902423177	-0.10520948281893538	-0.38143272360184	-0.8746383059455383	-1.2785990764732063	-2.2322032771469367
0.9	0.8	5	4.583404515723586	1.7480565689000258	0.3765632246182804	0.6305006551497385	-0.025873946013959426	0.4093065857523115	0.13825311425797793	0.36973583295695533	0.576119325730609	0.5616578803866901	1.0305995770993377	1.3839007786790276	1.608369791280559	1.5562227314310988	0.637991504346239	-0.07630773238786048	-1.1312372147263687	-1.8687035346748075	-2.309786965556384	-2.0435999870408637	-1.4647150413571026	-1.498387986072622	-0.618765294970494	0.6624070430154703	1.5800218997536533	3.685163101936986	3.6200179387019986	2.438129193563796	1.3519892191555414	0.21342058905780448	0.27969982495024936	0.08546906531007181	-0.1382695853742959	-2.2449752149048336	-2.152241008643429	-2.2719534556051784	-0.9286643318149643	-0.0708394571733777	0.039237304899955916	-0.6694341909242638	0.17006137701962842	-0.28814345222721016	-0.6063065872471043	-1.434651458270345	-2.1895328065719113	-3.2734842854631765	-4.734196221396786
0.9	0.1	5	-1.273015274213627	-0.9824504144524937	-1.0611940656387802	-1.3411384163495725	-2.3823610083400553	-3.5615439366655224	-3.4042300084075805	-4.23250714913879	-4.053666700137136	-3.318505505893391	-1.2643923001300124	0.7426248938857825	0.23500932081740444	-0.3966980113183922	-0.5200536381565541	-1.4160906382060645	-2.4166990559267987	-2.6271034425207773	-2.6901117580943676	-2.9470095956577325	-4.930853665235844	-5.712762666703398	-6.124006236681801	-6.4424862909590885	-7.387737364026826	-7.512058214227984	-8.2017630878359	-7.649399496801266	-6.185739867209847	-3.8493306027390943	-1.6406801505614013	-1.748028954162443	-0.8884444196736041	-0.33583287164533715	-0.8517093424754876	-1.8905955835289632	-3.305093332510097	-3.505897282376651	-2.0146884830798584	-3.0197831097394428	-3.574137487145194	-3.795296410763825	-1.5992165618252372	0.7848896028065226	2.14151530595327	2.695043346073909	2.877431948037625
0.5	0.2	20	1.9501033737474742	3.1674648756599524	1.7650334645293881	0.15963675453889437	1.5462028538284613	1.4429325563135507	2.01774238206346	1.9340479950354919	1.9549930438224408	1.8776403702819664	2.6198559491256077	1.997674431066521	1.49124813911493	0.49965802264782866	1.89130795366367	3.8999684564689048	4.5840589048464935	5.339291036419226	8.135335487930405	9.867099888780366	5.891202026313003	3.7973069198628124	2.87825921790197	5.233461369009007	3.0097242954826626	1.5611030577288787	-0.015810182525285654	-0.3834755309805331	-0.32457512103045616	-0.5973773319356113	-2.219664720124946	-3.3426154033598507	-2.067822047720817	-0.29402198893281195	-0.8092128962831637	-1.4625281200904112	1.0733677244264328	1.7269334210878213	1.4095855325738356	1.1453439961628504	1.3742726476445242	0.8569103043941197	0.2518319864661791	0.26261776138336757	-0.6082712846770093	-0.3643200933490789	-0.6411371699796078
0.1	0.1	20	1.8412331465837681	4.9094174080408095	7.064272020246861	7.6947667376406415	7.512544773109283	5.634819862207884	6.395381333508091	5.4550015162651775	4.98656880843437	4.419412877217319	2.726153318096628	1.973650350196479	2.0272643418601533	0.32695899526364514	-1.5462042687898787	-2.4184581429298433	-2.561225067325452	-2.330103918369012	-2.651047030350938	-2.372809912205298	-2.153665626742466	-2.581493302480041	-2.6976067701026665	-2.8400112355796168	-1.4711620120376239	1.218168818932817	3.6233794432145103	4.051286630993708	4.7492821367958555	5.488809133804338	3.511774990657834	2.4057946321033015	1.740565266118459	0.392643419223873	-0.25786807801677725	-0.5182662062290788	-1.094821254835864	-0.8066041038804599	-0.9453174804816129	-1.290739890352782	-2.381495582354752	-2.0133714382623964	-2.2272756411255656	-1.366919932693314	-0.859057777063839	-0.8634886389347116	-0.5328271609849011
0.9	0.1	10	-6.764039662058849	-4.480082920531814	-2.9495511355349606	-1.0381417081600262	1.5295469005802929	3.147284022760303	0.481127470772698	0.11568291038747702	-0.17358888337741973	-0.3260129230540798	-0.30400211128034726	0.547552437260336	2.6279731042123515	3.204977539615335	3.335121501654477	2.652249943576173	1.042524156113764	1.2091375893066	0.4437582693521307	-0.8112337771011795	-1.9748171793085803	-2.7462338433425444	-3.2690461975624245	-3.4899520334368646	-3.6847795085910775	-1.4575945935646217	1.3038726507493763	3.303326390851524	2.8563888256228154	2.137044100084175	1.3365022693903512	1.0073115477027557	1.2651138606536776	1.203169921363049	0.27774648346290576	0.07020883491680507	-1.0863979752923143	-1.9658465615754324	-2.4884119456104656	-2.667487558533537	-3.5001551680038716	-4.138997483370936	-4.820059760850455	-5.9742290724542215	-6.310346692698118	-5.574056846468764	-4.764555829485431
0.1	0.4	5	-1.88092008782521	-0.9242867501260861	1.913598873562357	2.941197492217725	2.377974795712703	1.721579226224712	0.9531577795683432	0.08364587002833446	-0.7388479893202629	-1.086144447253801	-2.6792928609290243	-2.181766171151196	-3.064667577946466	-4.5013308988294725	-4.332324405180124	-5.12269884434712	-5.964352041120577	-6.158997139318011	-5.7762939988474855	-5.488589007676801	-5.220478491563178	-3.749603528135083	-1.5702153560031888	-0.8614495692802109	-0.4001327292536061	-0.8275440945648356	0.316911152902712	-0.8638448869666178	-2.952143285129253	-3.482029291918856	-3.1856665967944977	-3.2432734656683593	-2.501898260759475	-2.1477109955617024	-1.7969969466144775	-1.3353271883315543	-1.1498283271384722	-2.386555467654773	-1.8851298499503955	-0.7517804628778393	0.9713003244782783	0.8060785566563382	0.9832556726441766	0.11169258305952212	0.3564043516124684	0.8413008712485635	0.7964287819277729
0.1	0.1	10	13.000514155111034	15.06918969476196	15.00917739801421	15.182692114647466	14.040209253846143	13.118786198325033	11.796000389348563	10.833224513165348	10.732487509149891	12.090923055339815	14.445302061678277	16.042694624541795	14.267261127862419	14.59693757892419	15.39098823656029	15.400511505227023	14.469715038520746	13.666166819141381	11.862677964859309	10.741804007343141	9.81247698183735	8.940735123270429	7.2744453208265725	7.139649664733064	7.850343770597128	7.480943350025392	7.121932172388242	7.91044145158957	9.610777392978875	12.041164238790465	13.619126151436717	14.483997956724878	13.631796177899481	14.63247425504759	16.408947519639376	16.70989157664937	15.271374763093554	15.416951958381588	14.550456169905075	13.22425749677464	13.20795302123215	13.296575892641613	12.362519249893708	11.906610380390148	11.351618775876439	11.2049159365152	11.742400088709275
0.1	0.1	5	-10.459689491598379	-11.13815352007174	-11.186959857958115	-11.379935390116547	-11.197248254225379	-11.465122820196758	-11.542919885558671	-11.896522347571452	-12.244445140604931	-12.796872696813821	-12.831383180659422	-12.750397917648165	-12.335040327344707	-12.512044487374425	-12.435766402558492	-12.309565536861392	-12.528100280494595	-12.583672984156877	-12.577413734321272	-12.248726791890277	-13.173060078171755	-13.184371932636179	-12.979825917797072	-12.821481247067087	-12.88543180824663	-11.721843642839861	-13.009824898274061	-13.003138549430382	-12.816896006555869	-12.891971915572327	-13.109236764694927	-13.10593369024894	-13.266743799158466	-13.101739081446507	-13.561783692714005	-13.094900187205738	-12.620011998338665	-13.243682238229855	-12.827850044945322	-11.763248131581143	-9.647166399263156	-7.951052333152667	-5.223014297040521	-2.446207252683081	-1.6026716653959312	-0.47358343567049843	-1.9595964510381663
0.7	0.8	5	-2.4210530510083323	1.3026752854690358	5.092279877906186	6.610917694425169	6.039477222645189	6.580144893791854	6.4915215424595445	5.179689971095428	4.531950804427268	5.9796935326628855	7.579466036991178	6.49736289993573	4.798511288198583	4.594939385929528	6.205448044160697	9.104462902082076	13.294909623871796	16.21166702461924	16.56827720019374	16.146401595958743	14.672732102204215	12.388918332334448	11.624136341594387	12.355129121791528	10.697846795654641	9.076203114872698	7.70367000731288	6.964590857078548	7.588551065495238	8.788879225787063	10.059610153783801	9.085694209953019	8.29343407539779	6.770993390039884	6.773093267408228	7.558517462627215	8.794535431678447	9.19766272421694	7.962476678332834	8.408148446660256	9.73677112261278	12.82810094051532	14.49169435654941	15.284739311557772	13.873925947612584	14.314353223609203	15.420084296894117
0.5	0.4	10	-12.937424307212517	-12.290843269139458	-11.875767098562413	-12.120709698440884	-13.34621922423296	-13.196668473216942	-13.716651338505216	-14.908796254125676	-15.798925214329778	-16.32627019294939	-16.201536866515863	-16.7028982191664	-16.557584899543883	-16.072774144815703	-16.452086152889493	-16.755067768612967	-16.961006124112295	-17.106043416455943	-15.132698851197638	-13.402769849855954	-11.622601716301148	-9.850715210757429	-10.292045165693612	-8.692579767679725	-6.496777673971934	-7.201012595595408	-6.972263233499014	-6.045540921330044	-6.474059293758593	-7.518756746867503	-6.9030239565818405	-5.504971472330752	-5.1728089144915685	-5.127458307765636	-4.416508706458977	-3.7603484286705537	-3.521606095714958	-4.73618486663765	-4.833151774615217	-2.445986721210879	0.11962177049643685	0.6138454366200676	0.5741005176896792	0.6304684534856762	0.779485120738606	-1.241333236075846	-4.0914833875756
0.7	0.1	20	12.763538556960842	12.943026264016755	12.924426832493634	12.805267934521819	12.065281300769438	10.52344642579412	9.850350310740104	10.309252236709906	10.936306621215497	10.499442590240243	8.49716502022984	9.478684383090474	8.587397600654828	8.94429690740856	7.692589051272048	7.9278993232276385	8.313812907758038	7.877370346557033	7.492530878806459	7.132937477405012	5.996053428542481	5.7484555101659005	5.705135046617798	5.1132618415288675	5.047549303106901	5.177886169755812	5.299225958744071	5.1496680652678535	4.524543412698176	4.4396715590390485	3.2409171665493623	2.9947135969431677	2.8669750746661613	2.7840813307216266	2.7210081695291173	2.4952133294469867	2.6132059037157447	3.5392624060284916	2.780197234250533	2.1868184943943696	2.4898055425155334	2.878143835020399	1.7564662083323057	1.6490225041315334	1.1829435106626498	1.4711756647696674	1.736243770400975
0.7	0.2	20	13.098591003856857	13.379315679079902	12.70990508659444	11.99118877152097	11.815453596872455	9.915932695147326	9.328774892483736	9.076501584851076	8.699077682501315	8.46681796759312	7.868882516235352	7.473069890505691	7.98171651865216	7.76745817667998	7.076640127808737	6.930053105874951	7.366252219951534	6.7651159108670065	7.185992976848304	7.42211920576165	6.917257871987026	6.998168512746897	6.614095647515345	6.162305641060932	5.806261082931261	5.885177313557982	5.724554951697119	5.798543656931216	5.518220031422956	5.078021888897013	5.5294051804075295	5.581232785354949	4.984891899389208	5.271258195383282	4.597591886285009	4.921789083320785	4.767550916373633	4.626814708729974	4.561139053440996	3.247778110595398	2.90361283626196	2.798040099148114	2.3917744853792016	2.79970483855935	3.1712312464898176	1.8830792422261524	2.325429491931672
0.3	0.4	10	3.790987965461646	2.188055419542657	2.5282725482331188	3.336695684864729	3.5621747439644906	5.642058727314151	6.881551565989355	6.891353074839557	6.142140411256669	4.459867710064422	3.8750432932403385	4.828149947160192	5.1172023766722035	2.7979778555497887	1.4874674866965094	-0.10170716613757946	0.16847152197499327	0.09812510490980486	-1.3175044681730483	-1.2289323492416457	-1.606289137201415	-0.9227274584989544	-1.5256768642587417	-3.273965035437179	-3.8239386003426574	-1.9625473141406005	-1.0781859883957168	-0.2909960201485049	1.921162332150729	3.256609364820463	3.616318951559613	2.511725035481547	1.8043034470283246	0.7023287038195747	-0.43874714441606955	-0.5465537837797569	-1.4075048255549163	-2.5067526115009855	-2.837639571277542	-2.8216893755370265	-3.6931179135535857	-4.0419210828334045	-5.325061196134293	-5.715770084383895	-6.286035519559242	-6.216797967122719	-7.398601253380342
0.5	0.4	5	-30.512336540594163	-30.583811659056575	-30.71869261621225	-30.57649338666369	-30.612402763389213	-30.823450833325175	-30.677561775706263	-31.168680333425527	-30.60843057869069	-30.501203603464308	-30.777563704663244	-30.995826003111528	-30.77859408983252	-31.155509447307416	-30.69311288774231	-30.416869020692	-31.430749286010673	-31.141108100451387	-30.935560148549392	-31.15670774634116	-30.009277485329857	-27.02272217637396	-27.546256221952326	-27.070537073345818	-26.095552228117754	-24.55699299470401	-21.13162903416959	-17.950881492192075	-15.302658136621638	-13.762900716238718	-12.698377635036216	-12.106977870798616	-12.047202672150348	-10.932917065972049	-9.322263602928835	-8.729539411121344	-8.203848487616654	-7.714921292986197	-7.775548992729419	-5.339706751763529	-4.649094809145261	-4.878286623918946	-3.9945901861998507	-4.44670031922476	-2.946395356423352	-4.215473820161115	-4.421734235284902
0.1	0.4	20	8.723565207460279	8.152952929178884	8.190463711913754	7.357713469684054	6.529765450616839	6.229987689777534	5.069917245996653	3.7862486076098314	3.996944554943731	3.4718198401538167	3.579639403567768	2.104630969289012	1.3297033483058769	1.4579158979669415	1.118343329574376	1.4610230945700522	0.8952541930376263	0.9418357940109843	1.2522418108253	0.5503464476433457	0.3603852260356284	0.802514710143452	0.5383738162241514	0.45734765285500956	0.2361394918230566	0.05082340526766416	-0.7127330888212171	-2.31179974986134	-2.646928797009121	-2.208786580953678	-2.690942553977383	-2.7568108554473696	-2.980401063059386	-3.365675045664254	-3.567171565540054	-2.846544585168129	-2.063003643394005	-0.9418162861262687	2.2528165033829417	6.066741407379563	8.058321302705348	9.287438104205744	11.164534207712105	11.375266129402238	13.065059080347314	11.513783923938089	9.951674243656893
0.9	0.2	20	-4.2180047824955835	-4.680418755386519	-4.621019950152913	-6.177657674680248	-7.601395001423398	-8.122671834908395	-9.632691037066195	-10.799166449330585	-9.450338217872883	-9.94827238531137	-8.055586638459786	-4.158216674182256	-1.3304648802346222	1.320490360216155	1.423618965220932	-0.30454719365090455	-1.498402579109829	-1.25380931378605	-1.8021057395028635	-2.3582585816747326	-2.499663102890459	-0.16163582957225486	3.6829194724289067	7.094341710347109	9.445442173422215	10.84512672428302	11.00443091608502	10.75436268218889	9.602466985352592	8.04876561638816	7.703502003904596	9.089915485544822	11.268905506494256	11.160315419273374	9.427818798329149	9.763765868019405	9.604399479883867	7.932508219214753	6.447252669861797	6.866769531617059	8.153588780053006	8.623156307234574	8.814340088472626	7.493400022237374	6.764049713444635	5.476297327614645	4.344108487237143
0.3	0.8	5	18.10867006159892	19.36650177753105	15.58757306346211	12.202173427461133	10.597960385783793	10.388319121798915	9.458455398585649	9.028255202769252	11.386140471649227	13.835359549795903	14.582074130270648	12.638830125328525	11.863130316839616	12.53040496756391	12.338298720560665	9.968704521747327	7.531552470073542	7.021151228522356	8.166030652907345	12.527676139896755	14.311896796129453	15.933037410849415	17.496328869137564	15.218314630765313	15.580656573843406	18.468525008133305	19.786346585342976	19.6683633899896	16.969884858622144	16.645940453515642	18.900883332442525	20.70774055150644	21.409772555402775	21.253363131010836	20.45399940377117	17.373297235589582	15.387093346473357	14.941013736839857	12.60383188332321	14.03474934253638	15.699512801973846	16.03663790139033	12.1382733404701	8.374287239551279	5.713906242417174	5.170351988576293	5.564628470643122
0.9	0.8	10	0.5179974678677439	0.5698712305824287	0.3564487360358797	0.597799607525431	0.8988004166538488	-0.09824394465758246	-1.762808044171571	-1.6592758641062701	-1.6152040981906879	-1.1870157052943355	-0.9891862182201905	-2.150280623102695	-3.0790677047676027	-3.3927490153683095	-4.362149836600054	-5.742241340852381	-6.153524668844767	-5.989233992171876	-6.3236507790874015	-6.095174480191865	-5.602892295391058	-5.170908890603982	-4.234108990511501	-3.4205831645441407	-2.8918349177641716	-2.771682482642518	-3.0794238234089875	-2.280259332363613	-2.609091518629228	-4.101986259524843	-4.306466574883146	-4.355395600948157	-3.8863601916440302	-3.5633734654949762	-4.258343155920542	-1.6437191409528324	1.1972092487911254	1.1220527390305222	0.44623720825462954	0.7920856870443131	1.0319235546415513	-0.2818764452389786	-1.1107169300922308	-1.787493688842936	-1.8325465671888992	-2.4179524035056588	-3.537539504558019
0.1	0.2	5	4.294633187490568	4.844911681999967	3.924020308906499	2.8926925863890816	4.026271929254165	4.095112809783181	3.826696871018342	3.449157577296745	2.3445992779758598	2.2844574764761916	2.4788485478591014	2.668113637141893	3.1451196352668447	3.446206133937771	3.4091745577003323	3.367682778848234	2.980536378934886	2.8484725361905987	3.351351660649506	1.965083404897797	0.7708508374312117	2.1442042614486994	2.161982034016745	0.44275522125020217	-0.27671496868219947	-0.8291115307596328	-1.4522227156729812	-3.151956345228875	-4.174184603659228	-3.916444931565543	-4.215606141305059	-4.3741064216522645	-3.741927638387793	-2.7116316862306036	-2.6421945253868344	-1.8522992785155026	-1.4539034971876035	-0.4600811727284224	-0.6978631254819945	-0.9418253227124467	-1.3645364822891821	-2.5620114983399276	-1.570362002265142	-2.133468517032199	-3.539860159660641	-4.810351970633754	-5.464599779508873
0.7	0.8	10	-12.524173886322494	-12.381699156666052	-12.43716537086199	-12.31707808792212	-12.344506936373097	-12.810862022967438	-13.402348447277632	-14.137304819121912	-14.739089679869473	-14.796830656749947	-14.743453960700624	-15.454734171531967	-15.77310316821967	-16.368014036233227	-16.729530926608486	-16.549036851031143	-17.063900209453763	-16.799675865611142	-16.477485000666	-17.001520151347552	-16.63639697656463	-17.536049250856596	-17.42762364476963	-17.546964549318382	-18.002694824816654	-18.16585707545325	-18.287788846869187	-18.76260901633642	-19.021254529582656	-18.77494885212017	-18.942280504964724	-18.883083775565165	-19.038547047438183	-19.19690014985336	-19.476763857043167	-20.48924528227194	-21.10633486296832	-21.002412110071	-21.015140432907295	-21.35565751849054	-20.899926720658282	-20.66239062695628	-21.045901549359193	-21.09043766684893	-20.44725054802649	-20.71551136004821	-21.031038399918906
0.5	0.2	5	-3.5614146119980674	-4.432041751212829	-4.7736437612821305	-4.474257373577977	-3.657503197159876	-5.141717212426684	-5.322517805469445	-5.603366842310514	-5.356690717208913	-5.637755835530559	-6.5392995078210205	-7.128607858864093	-7.107836374906345	-7.695959322828418	-8.040313516187496	-8.995164882451032	-9.332586709450855	-9.4155507274344	-9.329573254995342	-9.508459379212262	-10.029889668256502	-10.959038956885557	-11.045077708675954	-10.845997379791875	-10.808195021583458	-11.203029202909729	-11.755338202917912	-11.553840770072803	-12.663082623293704	-12.709256217953389	-12.305235532315415	-12.012643027240252	-12.55185369676083	-12.87941862007802	-12.82350843114235	-12.737131848794228	-12.717899296147763	-12.794881393894816	-13.336410268163906	-13.520943842618433	-13.162360791592057	-13.512992554792984	-13.314853929274339	-13.097491351769776	-14.460840217948348	-14.71667961345236	-14.26266472739001
0.9	0.4	20	-3.929286293038338	-3.552537450271288	-2.6584716560837833	0.7789512774140022	5.087711244735431	7.778791574765066	10.183377735260834	12.225888600817392	14.06290337210283	14.482136813397695	15.009386100657274	14.62769178199138	13.381557237421617	11.80560432013295	8.309382449718463	6.401227399158799	6.666184041997369	7.19069160891263	7.302780321930307	7.236796348628033	6.044007371854654	6.339651665680449	7.160673830194284	6.265847494845815	4.237497453466126	2.670539970504933	1.9251744725365327	1.0964706482398654	2.199988092964233	3.8662068503514675	2.964659778420838	3.021040326826636	2.151140595395134	1.3608049085554512	0.7900180394449734	-0.6276721223851496	-1.4524701416888064	-1.8266156693594837	-1.9798432498167315	-3.354840089148709	-4.2656099516047234	-5.165430741612987	-6.401329629057322	-5.528291347292388	-2.722111852513777	-0.8852408664023486	-0.002033046675229855
0.7	0.4	5	3.802152595741653	2.682120007063226	2.784994469807181	2.0685163523498744	0.9125092733027813	1.2943152421948696	3.577822461708628	5.918034055293283	7.983375326240896	8.549533340646008	7.776861976615166	7.327121544835954	8.803973303874422	8.48775440177576	6.258886838721672	4.1584154179500175	4.606794497360852	4.01808863035167	4.548678797829524	4.813724662163736	4.457288383997671	4.70935891763299	5.857338039212493	6.427479648972152	5.768959061329845	5.2955176701128295	4.884567875283892	4.373484606075415	3.3472006965300807	2.5651516202411386	2.097178229585687	2.3801222277335654	1.6268101515222995	0.8599969684701563	0.666752452469332	-0.6108889272647033	-0.2803933906883955	0.4483402704181856	1.5743863996605327	3.408038847560263	6.943639529904196	9.705126633990169	10.00636392346695	10.1545567312563	10.629798007770546	11.789788411076827	10.02682779350716
0.3	0.1	5	-6.432312902871903	-6.68638547497514	-6.685686945720089	-6.808665334672689	-6.008518686024324	-3.7398895757249804	-0.5870434340754898	1.0043889072046568	1.541621066807842	3.031453166822473	4.469746176319433	4.835317808197416	3.5600177052120756	4.461957674889888	4.671693166210154	2.071485884517017	2.763693314369405	4.049651163295664	4.624096247363269	5.8317947712323175	5.601622584521799	5.453131465372692	4.681385622763003	4.7247674516113065	4.171054125768137	2.933005874374132	3.0709622767651013	3.447231825884252	3.8786532070936275	3.111358828977302	3.0531593022304975	3.6514787178644497	4.31548220509638	4.6436562253484155	5.600762137402505	5.9176672900247524	5.78455958619643	5.494237642143418	4.838994441088907	4.274889684968699	4.455026817282004	3.157107713201576	1.647935512076188	0.5831324241066795	-0.33696037614407004	-0.976065201621779	-1.8665374417268836
0.1	0.2	10	7.94844472188916	7.824608470688858	6.915197158704984	6.288237313574314	5.521046411335398	2.9539306804711174	0.9720087822408416	0.6050628897178214	0.6613818581175082	-0.6762106933903098	-1.5150218802368443	-1.3786250662488229	2.337022433590647	5.970897154308453	6.672771325381774	6.414317940694595	5.751365756421926	6.4597817003991125	6.119419825454166	5.653689238771577	4.220655587849485	2.531009984691039	0.5153700912314392	0.30315190207036125	-1.3839901073943466	-2.163751080515766	-2.8243828207731596	-3.217946276889535	-3.2401447828907664	-3.7120859759547287	-4.194209559689369	-4.757044322814231	-5.3972146613388965	-5.680532348871282	-5.669725745367085	-6.082660994721017	-6.382832884504857	-7.026635241989666	-6.960091157014038	-6.612782485645443	-7.812814313882129	-7.947237881631899	-8.22215280735547	-8.697322017702447	-8.947039189656486	-8.488054625054403	-8.028089747636354
0.5	0.1	20	-3.716641705660223	-2.6589897209492364	-3.1283340694478383	-4.5467985298007605	-5.561883367049674	-4.80218364355337	-3.8704770996851536	-5.391737327417246	-7.537151328739576	-9.613199627005976	-8.610464909217754	-6.991798615669261	-8.865580417528527	-11.911333555030858	-13.228763086987144	-13.414468652935945	-13.670694751852622	-15.0108098082964	-14.599712607132098	-15.527557629091042	-16.298508440652498	-18.36740000220575	-19.139308721950222	-18.467263193766314	-19.277880867725116	-18.524422770214606	-18.336384902076155	-17.820943443431226	-18.26494001193199	-18.83263578546213	-19.480854913287686	-19.496353164004027	-19.754982029019494	-19.9328766484427	-21.445090749229507	-22.82554377282425	-22.961729080217392	-22.064895007635464	-22.47280803280612	-23.19961815413015	-24.209204981916447	-23.67969256389734	-23.784093226841193	-24.226756844589033	-24.215757061541552	-24.644089617481438	-24.43779990832761
0.9	0.2	5	-6.3113614846349435	-6.475373252330304	-6.017456510949749	-3.0037388924386335	-0.13152136284456617	-0.4262883333119447	0.1664611123942663	1.2279879036561283	0.5953347371430269	-0.9224325335906798	-1.6944171021591998	-2.8113738139069824	-2.5577416415264693	-2.5184866979827376	-2.905495241227193	-2.8777020655527608	-4.504835775450005	-5.753403876460354	-4.583631028898594	-4.7633043271013165	-6.3107730505077235	-6.3212349390786535	-6.695154190426361	-6.717794994402421	-7.394377369645518	-8.358224977872748	-7.821156905027912	-9.434512007523072	-8.577569974038774	-7.423110480633234	-6.682694913795803	-4.80912981590231	-4.244507078524805	-2.547076012281863	-1.8779713521251509	-0.47705979369049345	-0.8508358185372202	0.16535403679613125	1.254747281552632	0.304317371820936	-1.894414751727993	-1.5530040826672433	-2.7243632446974217	-3.688321210732866	-3.889069617407955	-5.341702228700228	-6.413330182774747
0.3	0.1	20	8.681761024502556	8.88132241057734	9.711496965812437	8.232318114506711	5.618385343251944	5.887860266413107	7.403064909997838	10.739229827457187	13.870947620640358	15.421680667598416	15.574994029535894	13.635052950843928	12.387871949720903	11.728811004275215	10.7528977646854	10.356867074226408	9.752645956836815	8.98728550637778	9.035524478590311	8.784097596313103	7.739527860645808	8.354642928183281	7.131647444750264	6.788894793608101	6.957235970052551	6.458524274905592	5.880475916466239	7.304054787172397	9.00867887659723	9.41007816814038	11.077080664933838	11.804109724522249	10.840561381367621	9.851649027200303	10.156145327490592	9.69647014667472	9.185541226298469	9.091921035339375	7.923538504382684	8.248369860378645	7.1383383703524785	6.5649389040424	5.864753017164205	4.724991473642156	4.493331027776094	5.003449652074124	6.034465073044558
0.3	0.1	10	27.337075869330945	25.39942977511543	25.352488458435353	26.10701825168769	25.707107821563277	25.254621501277136	23.758855367672233	22.007491371016066	24.068279143391905	25.615192990432547	26.029069583321103	24.491879572056604	22.415022142780543	22.17915057355232	22.701316458043948	22.177562563836624	19.345561643279638	17.729154984242058	15.00600130412846	12.829743859435872	11.976610475586945	12.698024321820228	11.114269561156242	10.764724505633225	12.481156962271143	11.934828071278965	10.728871898360502	9.999523157323274	11.247728550523846	10.36586098914239	8.613419815343448	7.841492003824293	9.340773060780023	13.414705999888582	16.905079485134458	17.745932516196753	17.759980323078707	17.70302837268406	16.97785814718806	17.584500506958847	17.712436654380866	16.888537588644027	15.88118566560646	15.313355378582067	14.214052528595033	15.022017857509766	16.952391141209212
0.5	0.1	5	2.5574732919350893	2.4882020208096485	2.360343368784079	1.4446306784730645	1.3146494540532672	1.1217145364307477	1.2866555805690965	1.3938302259565916	0.39998157793055	-0.5494450202711079	-0.5457857902947687	-0.7348960237101068	-1.1815512610159224	-0.33881180320753046	-1.2222777716903508	-0.6693247195846332	-1.5896113108058216	-1.593912511328476	-1.463184188316923	-1.379376271773527	-0.8542349198381487	-1.21101708502378	0.5368783744093548	2.4904593526903582	2.3392974635697996	3.506515436910945	7.2557355503895735	10.06600908932095	12.078830840048525	15.23478522429427	12.559476619404279	10.294508294984297	12.532229976548528	15.337478080932016	17.143429441437682	18.981449669212488	16.196621814666777	13.483743564716661	10.571858633591596	10.183850336549405	12.067785396653662	12.581746213298857	10.725969186646388	8.9926631352821	9.823816243588524	10.086991553050993	9.800082970019986
0.3	0.2	10	-12.160016532700684	-12.521461021754053	-11.736727789420478	-11.655717425102711	-11.81578438400706	-12.162422836538724	-12.4018807660879	-12.175801001573266	-12.35575110577481	-12.839835312737552	-12.868501418813906	-12.8179607809206	-13.521791898745544	-14.46837196961593	-14.849543503100435	-14.371223315425759	-14.6683600083735	-14.911475762258352	-15.3989303952537	-15.760492761368862	-15.588237136985146	-13.923540253331968	-13.317769713048833	-11.526185491777643	-9.840967275952178	-7.6551044501245045	-5.550635274523888	-3.859562893735255	-1.252493871930639	1.9951711627868747	2.9798900557141224	3.4369044408901317	5.473200585548682	7.86242694654274	7.978820671183023	2.1616579758750447	1.3659549955193455	4.2456743750763195	6.923916111822265	9.432538556568304	9.993281998922527	10.292383684196714	9.799061389860555	9.569468951294496	7.1454532048153965	6.3929965740019625	4.952981102021681
0.7	0.4	20	-0.13924433866663222	0.11539657783761292	-0.03632974960242308	0.2641823184712049	-0.4128423260719192	0.12256078159029293	0.0619557199766394	0.5513863946376478	0.5303787376985927	0.00323414493257701	0.44338396976272954	0.03972080935428224	-0.19354765952608233	-0.047595079855993205	0.7498829381817931	0.43438818889487685	0.8980403905129233	0.17758549073886343	0.18598479461995687	0.07748970961947421	0.7450678114686173	-0.3574786333899116	-0.9338987539563384	-0.3596448150646889	-0.3956587879710618	-0.2469457242096258	-0.08329216863007183	-0.07793466812969818	-0.19893896868681438	-0.4503237134567133	-0.12882043887850791	0.1439556398795201	0.8679744550552879	-0.09255392086723546	0.05373546430941012	-0.026527670281355498	-0.6599132592716828	-0.6113998363052122	0.12010783717923523	-0.45061028269587844	-0.05108627173247271	-0.11400792093550116	-0.2371382716574626	-0.6999534182402485	-1.1761224811053044	-0.8090416300067407	-1.157174166216537
0.3	0.4	5	1.3199005893591789	-0.5619064073498663	-1.320977477614747	-0.9265571827549053	-1.2565185424618903	-1.7066529269204125	-1.9656327838527616	-3.2377024320210666	-3.720034726296859	-5.265954393387883	-7.78651416865792	-8.537865714336927	-7.574104737453048	-8.057716090660978	-6.704422730199568	-6.127717449776419	-5.680592879619319	-6.102217765239388	-6.862434788842929	-8.199162852335562	-8.81694707617179	-9.407268291098664	-9.487591437496462	-9.552676412355144	-9.768422782234442	-9.99034209286522	-10.848393739148804	-11.748306229537086	-12.010941613004274	-12.312473793325989	-13.0015297246585	-13.067751068631793	-12.560559935012602	-12.537085335480157	-12.447751350594025	-12.402696406540997	-11.409113546227594	-11.621469325271672	-11.818573586657273	-10.826342822564854	-10.405591901036328	-9.054729356330078	-7.921990335125674	-8.311797303965875	-8.425116123712591	-7.510988168552707	-7.980447943094365
0.5	0.1	10	2.48993726523393	2.4595798333409817	2.819692782319958	3.580098525498208	2.1901275890153578	1.6276628370792814	0.6297346365358436	0.4440454273005088	0.7200919133537305	1.8466025897486915	0.6548220128479372	-0.21647187463218387	-0.07572991284663644	1.9311744963584765	3.8304685761487107	5.282696288152451	6.014316133160509	7.138988926719911	10.425463736474185	12.883536940315985	14.784471660545812	15.176528948599497	11.58436962836845	10.943816917722721	14.071121483745351	15.099768110434077	14.114521719274762	15.97399855058584	16.320012687101972	14.711108074427187	13.33852822081257	15.330545634299312	15.018454063191214	13.638158311628054	13.60475783543302	12.242036052632173	11.24973776372616	10.36127995335028	9.133190970441042	10.34311309849793	8.720572816169458	8.375787819478337	8.406893226022945	7.12532495883352	7.688703329064783	7.314351923544532	7.019284353575767
0.3	0.8	10	25.340219076868706	23.832857205344908	23.70028887166825	22.099564036642356	20.00857147809503	20.071268883357213	22.31321118835256	20.720482023498064	18.955815827659492	20.001287838424624	21.04340042437235	22.340706145331595	22.937159018543916	21.570069392957038	19.906999849131665	19.86991608172503	18.47227940528392	17.034811026524565	16.179931154176494	15.001036542570773	14.836018666192679	14.224859475133762	12.29654860642649	12.879317959699687	12.255085438168145	12.087054172640649	11.69525653752967	12.007557695933315	11.019561244025589	10.838144326891694	10.781332013188184	10.046685963198787	9.68953357498172	9.40489831024301	8.775187366527089	8.967803992730872	7.8808974295831575	7.348085403425319	7.446352475612283	7.220264500184339	7.6447123657948595	7.247509250916586	6.68885977408662	6.8375384224875795	6.625823775253448	6.128347638505602	6.47181625390942
0.5	0.2	10	12.803485485899845	13.263131905417904	12.194916680202002	12.065909304555394	12.188636275074057	10.822672804237296	10.084404773244447	10.102277726447046	9.17405210100313	8.335501660822377	7.858641970480729	7.9665786559865985	7.046059151613601	6.028852014091825	4.923086645218685	4.331583377560925	4.383955405064285	3.449199315245586	2.752717828370578	2.9062638914822436	3.0241777768961775	2.4421727540090323	2.627709785911428	1.9678235097059975	1.1720703337163378	1.3055124202812003	0.9059921054808946	0.38016641959454844	0.5620328805777994	0.5049254802552419	0.0990983025236929	0.07126887629378587	0.37601298909042313	0.438113554757674	0.4908823572581227	-0.2902608256830632	-1.1128824797748145	-1.1161014018774367	-0.7313623403122342	-0.4603735224501868	-0.7272514698465748	-1.0574596521144635	-0.6866227125205633	-1.1854845915838226	-2.453548073346912	-2.109657215280759	-1.7307315449235787
0.7	0.4	10	5.385506735147278	5.07992045383444	6.426175941024159	6.283078486041482	7.000669169349514	8.325281074598305	8.453347187964102	8.029428922836232	6.4214770976634945	6.911173477509713	9.05640661345771	8.289493469690306	6.770849081782554	4.20483847114788	2.5927176880938028	3.733838916700396	4.988041822662929	4.611403892363697	5.085414563887252	3.3334688329114357	2.9515238537904906	2.00613250416653	1.4741904137866726	2.029713204276213	2.3024792866270545	2.9086059921171383	2.287449522225547	2.6542335900764407	3.034815233998369	3.501788367851379	4.139382830969044	4.012388379121116	3.265800851010514	2.6554271552519992	3.2424865225046418	2.3526926557233097	2.0336253938704196	1.6227930789115241	4.282985740449391	6.614244484934748	6.042755938506858	8.834615832504763	9.565398984101567	10.593028970914848	8.512887293431202	7.372480389031985	7.121282313391173
0.3	0.2	20	3.9347600527838438	4.480635687048334	7.645921166660713	8.94021371113108	10.015623597749425	9.884506620828944	10.489358639983777	11.42839801835322	13.411443006399843	11.125835333853878	11.744103391222488	13.200195712423806	15.893199499279419	17.17313922092589	17.43024243182103	16.257260438859376	17.39777229524725	13.607337508237208	12.102888179165355	12.657158650380836	12.54124100086075	12.952323506011858	14.942131736115456	15.555037732754329	17.55885790776263	15.755593139541261	11.41178996377566	8.228292382170238	7.471656227394426	8.271433958204561	10.310204293119071	10.58689100923992	9.443036234004644	6.820587848037135	5.9263016799691	6.651664449879874	9.903422737416626	11.316133465910973	10.600272911300891	7.073209418810826	2.6026610568296604	1.7291942818345376	2.976560364112693	-0.1322380980901272	1.3044678987388423	6.042767697622644	9.699491959021984
0.9	0.1	20	7.787284494666501	6.706453815347373	6.10704624026954	6.794728009360256	6.933331841165945	7.550022368937498	8.278395098374943	8.848769545382275	10.01700368263586	12.049197694608772	10.986809463244292	11.703120960760415	12.809302198832988	10.479643955042597	9.834210155066152	11.36067758445541	12.135468460599043	11.667126521592259	11.505461036745977	11.719012301552695	11.091282062647537	10.32670529906158	9.752915713824436	9.556967145013743	8.306112142635264	7.096885998980817	7.659527829770987	7.07819277941023	6.090799546725449	4.377711031594842	1.714936214933715	1.68871298676806	2.7687242508485	3.6238325248309096	3.640296479913083	3.367081681757668	2.996103771325231	2.6311648368725287	1.5834708589416095	0.6839179573821781	1.2118621395815694	0.4284907564202527	-0.44601613368615745	-0.12451750643871407	-0.6894500242749046	0.248560157724377	0.10623764438127381
0.7	0.1	10	12.199104225004426	12.16062570801013	10.269700574686901	9.914477443399804	10.453813771371806	9.930533803455162	7.537065164209835	6.8818890320369235	5.196436892377633	5.162815539808648	4.388268845971737	4.214270517968373	5.793710631153722	4.732585468574484	5.862144951211718	7.291138033270272	7.0074393048702035	7.191208189060426	7.271753097083099	7.346241018570993	6.4073978596657	6.285678924967428	5.358096387600128	6.843987379485689	8.17590460404434	8.504256912567406	9.069504474160674	10.899936761826943	12.50732555271587	13.43308521794686	11.683615251108684	11.361693952869281	11.736447784134299	10.76034397370821	11.337984155634267	10.382043080386133	8.385630924518829	8.309126526900101	7.564014336571027	6.921570961333643	6.5084739601936334	5.712321313516753	3.5253758389375704	2.789006127785342	2.0581272217956865	1.7271846774822777	1.0457926018382722
0.7	0.8	20	20.85746363199008	20.92967719158799	17.660873723719	15.19773482349406	12.91495030005354	9.826872772784	7.6701414538968535	7.274510126218914	7.855941761010932	7.08606866944973	7.300638782562295	5.774880137166981	5.91510493361266	6.996121502059815	8.36345547104743	9.910330805755677	9.682465931314589	11.351895441284945	13.146462061682996	13.991892908944301	9.908735793774014	7.5356611943545815	6.045945528109186	7.818949460027071	6.221328719749934	4.3865077254998255	2.8466922458775556	2.5216035278249507	3.9968146427831783	3.6551380177371726	4.881225775709545	5.420846078741029	4.120907649333752	3.5950320080269904	4.230256134059175	4.279131622415079	4.382533685027887	2.6312885324522455	0.9015315591069637	0.19346323452722913	2.19001550471382	3.4189062460073174	3.577759109741656	4.559384433248901	7.667109481475741	9.001080485788115	6.830030119376438
0.7	0.2	5	-26.63256484119814	-26.776266753376248	-27.369710590648154	-27.801431664406742	-28.09166557902946	-27.669769405106678	-24.950302718513463	-24.62079036082082	-25.774412142325644	-27.450168915770668	-28.06672586672874	-28.572033605219296	-30.13750870680088	-29.93770362237668	-30.645833809331414	-30.85598541328436	-31.534306814002015	-32.31031954493136	-32.19383093984156	-31.755524117235566	-32.37447703916795	-32.61114175554221	-33.139788015714544	-33.56040979595159	-33.21052069094605	-33.648034660744294	-34.320455090509974	-34.60719550163412	-33.925705419321	-33.0640341873915	-31.771966823427093	-31.373425852333696	-30.81605124049201	-30.801158941491337	-31.767754392213675	-32.416870383671686	-31.764654793497257	-31.878199801745502	-32.376257107253224	-32.18637618805015	-30.82407885704096	-28.50638529392804	-25.765511517748834	-23.346645208739773	-23.650735676318277	-24.493678054969052	-24.570560265516754
0.3	0.2	5	24.991100824927116	25.74394910021583	25.444265566712957	25.870512223579198	24.533598570445506	22.89490773244455	23.248095622659775	19.748083006401487	18.046849951896164	18.479822780529545	17.602817236941256	17.507334997442413	16.668224529680295	15.99005361885439	16.06055704307426	15.316731963718233	13.618706119572678	10.839058931146617	10.801739526614462	10.65122511768304	11.83835029387101	12.909843280876196	10.990517836429504	9.39891181004485	8.50710171546811	7.571053768710165	6.530212122118257	6.20000670363968	5.614410110734468	3.7283888578814413	3.666415227481693	3.0619106401818	5.036753238190606	8.47585811982563	12.829440618900385	16.49693798073941	16.96970431047263	17.416777549375475	16.8821303686953	16.722314832037895	15.098676616438901	12.57819885673348	10.431759853655564	8.710600429544357	6.804734707024906	7.461224890834885	8.53320701989989
0.5	0.8	10	-4.371245751169717	-5.108336018999921	-5.986240843525529	-7.167959192956431	-8.224044005970008	-8.498093180531285	-8.074367710378368	-7.702800333988158	-8.62490612520142	-8.248526648995899	-5.8882927206680336	-3.202973510247773	-1.522675576751368	0.26084046357233603	1.4257009973023287	-0.10007271149934382	-1.3787580410032163	-0.02862058668682721	0.6351477239005519	0.7507237212935038	1.7417923006189966	1.87048105494069	1.1113338240286694	-0.7302726903964327	-2.7354098451506488	-4.061914786068719	-3.976666240139018	-5.241049495252703	-5.846374686605287	-5.886211266186486	-7.036828043541796	-8.380704814561014	-9.233838717912285	-8.8396133275779	-8.970768383278624	-10.089805928210275	-9.828990165642736	-9.935458941350369	-11.066970364651112	-10.928023512673093	-12.083834585204386	-12.081956455446793	-12.52345624139565	-12.902370393846162	-13.588767545900005	-13.562070230138751	-13.916149614724933
0.5	0.4	20	12.437399837243934	10.279923643041439	9.319240129001695	9.42668620321285	9.035108407614604	8.510641786232146	7.334849025400938	6.308559181852377	6.787240281246579	6.9811260536086515	7.887326824833078	7.178252030687485	6.008262515072065	6.533796066843291	7.284965489055548	9.200370113127345	9.779955209782035	9.958200116570428	11.990966978195797	14.779771693295547	15.987785777936121	16.599757097732667	16.02948524874486	15.521602809399912	14.487204552239088	14.413432808487205	14.274502109645955	14.258093043279988	14.785847010538458	15.027281394095471	13.676911537620033	13.207902508511207	12.986471569969414	12.985419946244395	11.273228746037194	9.505197841342419	9.389874378416575	9.203466737317815	8.731368398939434	8.829230053919158	10.114109238250602	10.181381463151762	8.814778672897585	9.129976858236677	11.31455015437987	12.680263905655476	13.007148536644078
0.1	0.2	20	-2.497519227677053	-2.8386948135588135	-3.3433331248170006	-3.040360291564678	-3.0642742751347214	-3.2833565438062067	-3.3938573425736145	-2.9858598866172876	-2.824214159274419	-2.4222188721103812	-3.6729709263601364	-3.884785701634911	-4.000035719263376	-3.6051539710386926	-3.395931123071712	0.5248316883006758	3.0848851723443538	6.804004459210418	10.364812441601131	13.881538475443257	14.663803652866008	12.811714339402528	12.294626252358626	10.546690991748733	11.501811355340678	13.756489132377745	13.40348368519195	12.891716243076104	13.364397979376832	13.465010092360295	13.156833677482936	12.598584537640683	13.531847533567962	14.307322571685596	15.232712312747758	16.472237752593408	17.19128848936031	17.245207280700306	17.15392142941196	16.029950622268203	15.971084181418526	15.074385918242506	15.062128834212757	14.548272114632034	14.877115916771245	14.602053748092324	12.400482864495125
0.1	0.8	10	-7.786142802738979	-7.45664198944317	-7.836237852954724	-8.753504305923286	-9.661559751182466	-11.90455229256603	-13.46916562361843	-14.101510312437604	-13.46413875830659	-13.220691195546074	-15.002014468242749	-17.02132456265717	-19.200809825455252	-20.50824454941997	-20.339177031678766	-22.06261329036228	-24.074143930617055	-23.40307979030304	-21.73661054362823	-23.07138488708741	-25.875088990687253	-26.524365608530324	-26.861078731932928	-27.208461543259162	-26.643984462405186	-26.742892522274424	-24.983284862600946	-25.46383182760676	-24.221458302512524	-25.5419366556742	-25.76282829024838	-26.59345966690136	-27.892061106146045	-28.966925433565827	-27.995668388741898	-30.55379413537205	-32.25103066046327	-30.594099140299548	-28.810798603339755	-29.77569304103025	-31.13977209474435	-31.985947113593163	-31.09932016843704	-29.151097130200277	-29.429841093579526	-29.810509361822533	-30.845342239093988
0.1	0.8	20	7.458636348563957	7.5924854627192815	5.154774803480542	3.2239997124428754	4.479448259694259	5.95367541192865	4.670191431664378	3.763777858227492	2.340497621395876	2.45494826422469	3.088444588866693	3.915770441989153	4.679775193831489	5.125220900958389	4.969889465413871	5.54475725887567	5.315258080194695	5.563749349601267	5.075886595186546	2.6578698621577175	2.024438658193965	1.8081248792411273	-0.08276558727169459	-1.2668730455361654	-0.6392792529174756	-1.3713389325254042	-1.9927293068071847	-1.6079820449350493	0.28550887786641255	0.9756211329049549	3.506402239658385	6.227382891268839	6.140608873113216	5.524580613627258	4.654867553755693	4.647321723424305	3.842665014664817	3.704561451257298	2.8102285337712445	2.4962704001683207	3.022999225787501	1.1407753769458893	0.13284777626621747	1.288872984348238	1.1640414300766508	0.2741168968224912	-0.6502144553461164
0.9	0.2	10	6.855838445234767	9.867466494921146	11.473808991812959	8.602867314623218	5.173800775054268	3.0458529689356766	0.39318435730310597	0.36902519470682194	-0.7678021071941785	-2.575049568537942	-4.004419880748003	-3.8767259163266914	-4.0273749924340905	-4.245201590229371	-6.111706674960622	-7.080879248245367	-6.931281801528506	-6.9559981968127005	-9.445956632147002	-11.04188458652974	-12.219545416983593	-11.034358892870735	-12.150605316869587	-11.335105101420261	-9.674440369309778	-9.55150787377692	-9.31784861304039	-10.279524019956732	-10.895446930143656	-10.60359397221199	-10.758754404924666	-10.786772546071568	-11.273102982526453	-11.081021251646668	-11.397144078447745	-10.319520710366575	-7.602732153301041	-6.885895813506217	-5.681171537666643	-6.125989032960476	-5.635653775657396	-5.860176660141718	-7.345838865966499	-8.03995797544794	-8.169494184374805	-8.936181110648846	-11.125198183996929
0.9	0.4	10	6.835841307379958	7.279176440334446	9.00739034299908	9.879405155006403	11.08251957329447	9.84837641388836	10.145221451839483	8.00896864500531	7.6232594543293	7.738612326519544	6.972709257505272	6.498159540225217	4.337035703624217	2.9813068721108564	3.400394216671586	3.917890662940195	4.2658376671099205	3.439061639235213	3.7214427082278334	2.773643988976403	1.3828889258985626	2.015027349489202	1.2895274482589798	-0.01251007365720369	-0.052185648895132886	-0.007161300934406256	-0.11925440880689564	-1.4799815335690027	-2.877231928300823	-2.273309795913171	-1.218871332952311	-2.0859256878966264	-3.38286901062159	-2.4764622285835287	-2.5258720476142074	-3.226689669229131	-3.1607204093463466	-4.097213532418266	-4.769662574183222	-4.871430211624663	-4.2046186458630785	-4.777442016452731	-6.120385271810626	-6.7439317931764435	-7.885311151319669	-7.223087132156223	-6.966510693631868
0.5	0.4	5	1.9634015429350171	0.7753279923607295	-0.3831944179384692	-1.9670387800236853	-2.907983656973684	-0.12094126518671544	3.1333491997069274	8.169532792644688	12.901000274385112	13.365954912747512	9.302333585581934	7.620815641403979	7.056017445390424	7.034708253937254	9.385903616797506	9.927762962954375	6.565701497993302	2.130297848995653	-0.3984481717175896	-0.13488261425378312	0.49009057751918306	-0.5922211326611517	-1.7088322081623204	-2.6508515681183837	-2.4929091613648637	0.02062361397342727	0.14831277346117133	-1.0241876685435471	-1.2771034593479555	-0.49015197513148223	-1.1751617536945673	-2.7588372569755464	-2.4940301115092325	-2.904991504188928	-3.4124817106231404	-6.347630968767319	-7.292114879376236	-6.365548973608206	-6.973149328560993	-7.120074981668338	-8.577418091989756	-8.224249859376904	-6.0031039468706595	-7.0740453925893405	-7.682130691246542	-5.103131472398715	-3.8849375570330125
0.5	0.1	10	2.522215954155051	3.538163630884668	3.1341327457391444	2.6650334789272776	1.6288552010333817	1.264538490870919	1.376413992798689	0.6541507661687049	0.9945544093083925	0.8630162580069154	1.3461626008280803	1.6611777686755858	2.4256103449945243	2.1385993583375296	2.9972662395085408	2.539163665099096	2.9392958054463847	2.424246740472242	1.949529130655769	1.726954684929268	1.9317342876905954	1.634162773541405	2.4792151363102946	0.8673072502252097	-0.3494639079804074	-0.7987679714225067	2.032339775469808	5.109244398494013	9.270656476538711	14.081988492238608	15.520521181713626	16.12494911379258	17.148493762528865	17.288825694112624	16.7105479276429	13.727807984503322	12.599884715464718	10.349905136688655	9.841728437796412	10.136521406766711	11.235352482688391	11.269111872798184	10.927422763538758	10.251097060683328	8.714585934740334	8.825289937774258	6.820775409350439
0.9	0.8	10	7.877404442822446	7.950832867973332	6.249928999162336	6.8163500209332355	5.909757638717053	5.157121127196071	3.1820678520058223	3.1016466126662436	4.114001584584784	3.07169819048724	2.941949030001453	3.3106932214993208	3.9270330325249887	6.687146523761257	7.361009687178637	8.749410891469282	12.523115175433553	14.84499922303577	14.117867107666925	12.132397458806942	8.986152455265525	8.740672580442315	9.145079899506193	7.605996074484963	5.75224709852683	4.065855809445701	4.682660677535438	3.684357689315341	2.2879422205806534	2.7178964826110033	2.677232024912435	1.9536595529332317	2.225437889833657	1.3530326450714298	0.8822355021854449	1.7238171463306884	1.7946482290466719	2.1884223316629345	4.8186421333005285	6.1262181466471475	6.722544352523798	7.569996143386511	5.385334823262227	4.331272642312712	4.793584423092618	5.2664193564433575	3.0201139259325416
0.1	0.8	20	4.430234033083806	3.7651690221210075	2.703872256497668	1.9082220276571675	1.7142128764936402	2.3026099087286696	1.4464977359805218	1.775689422219223	1.9361137864304894	1.389246297244803	2.977006461265809	5.715847362423887	5.325018161024168	7.364115241958174	9.975267458312906	10.715482049929179	11.642734816162672	11.07355676575527	10.254781099833544	8.791711612613	7.772816504753116	6.505907842187874	4.642936241291515	3.5211934244877554	3.8338752106773555	3.227114836958208	2.2730373501704833	1.849898085417884	1.0464607180663776	-0.4484635264981307	0.789725110165044	1.4387182390383586	2.113663633679174	2.55972198914057	2.580026742344778	2.9137716713301813	2.425159725678583	2.364187268297279	1.9949307299988845	1.951923677926608	1.0165859289177703	-0.16290645504575707	-0.8696648978102317	-1.0066705209675604	-1.3471784298666591	-2.3049233382080345	-2.291865756113431
0.3	0.2	20	2.4313646162237035	1.6302536793692752	0.8858024301880576	3.099889755410288	3.1542844206774063	2.824599748848321	1.5689126634633297	0.6149137195424856	0.38727320830820844	-0.7207073079834103	-0.987156806210244	-0.6725592821986766	0.2996236526822287	-0.8986628680437434	-3.4527630140657664	-3.62374347042352	-4.147148749520447	-4.862041834479854	-4.873641153100188	-2.7309052704029426	-1.5040040166521251	-1.186531127001615	0.2307857053295166	0.11420972427102072	0.006100384624787125	0.11799902287682329	1.345700055961487	0.32021632308802594	0.8224916315566091	1.4114352683091624	2.4292100598371533	3.7778556485694423	4.99963698170307	5.918817162761421	3.9136478106963963	2.733761455890246	2.649463019067248	2.468323328893291	2.698506938381655	0.8994479410124256	0.41294189975881324	0.28472271396609017	-0.3814859710456133	-1.2069979286245314	-3.821224129228085	-3.8991342815639882	-3.7315964796998458
0.7	0.1	5	2.0610814347244073	1.1852120763306715	0.34498296546519924	0.6014260596893095	1.3433425028259194	0.4327146180772914	-0.1066732062739959	-1.293993127731973	-0.41034841198906236	1.3763330935379443	3.764602996831684	4.983303808408813	5.090350766630657	6.37118505523479	5.288334431334562	4.221234666672295	4.530797188365277	4.387277901636189	2.989590392744894	1.48979409888031	2.3236394610270565	0.6035651238239197	0.23030523137417447	-0.29707355955211057	-1.2152511897402292	-1.4822513598660692	-3.0249555406075856	-4.820461209038932	-3.619549777322959	-3.4474927597199	-3.4009435139437585	-2.826705463230198	-0.7655224060232939	0.7772981158978709	1.7761695372266857	1.5529225115587906	2.5406317391777904	1.98049259378233	0.8765751320545547	-1.1827443970289977	-1.2222802750730324	-0.9189859844586792	-1.5187735863474074	-2.311815558690107	-2.5376756587827316	-3.038244829593289	-3.0618795801929863
0.7	0.2	10	-6.691401536001461	-7.200424596032015	-8.114322948834214	-7.369184759137308	-5.470191968350385	-3.271597410409477	-0.6189838143987743	1.340107540274289	1.8487831077765051	0.8054581357048178	-0.005525536443123258	-1.0237810721483385	-1.4200763492283315	-0.8174187594262818	-1.459388935571269	-2.4292437688099184	-2.186611362036004	-1.4887291780998808	-1.6965210345216803	-2.1274734470677643	-2.4435333687944762	-2.494144296165281	-0.8812726918091585	0.7825982050650779	4.023690431608578	7.8240486189726965	8.304470554422124	9.099095847587549	8.28550812882613	7.152814994931759	5.854674415939201	6.391471708770283	4.894934442323411	2.528321174001846	1.0536745893666364	-0.16652422881870876	-0.24339042330301908	-1.1752134319228205	-0.7895687524245076	-1.439953530936279	-2.15622866178623	-2.4301435604040265	-3.192176032790414	-3.3355204509876586	-3.4600294041330244	-4.529034805190371	-5.845519178090285
0.9	0.1	5	-1.5088844600992815	-2.127469765443756	-1.8482395894819135	-2.7592572620870115	-2.6524167251333637	-4.513499766500935	-3.32549751479808	-2.2971033046141116	0.04025405582753194	0.6901627565473945	0.5858807792512479	1.8490030356844258	3.694885666761323	4.915217960030446	3.6148222848512788	3.834804652743756	4.239882046950875	3.1985254150859035	2.189022564341087	1.1339103189580868	0.42995098887350736	0.8905267820142981	0.2288948765839649	-2.337968406116282	-1.6912019914516492	-2.556499448351417	-1.540048496703271	0.8064436847736118	1.4305444815447785	-0.0005706573840100759	-0.03766676889465259	0.8534240741543186	1.1037076779959918	0.5124694066310624	0.38033685522732696	1.0443654119036054	1.6780807900953079	2.5319882917096876	3.9697436424387647	7.035817018247272	7.062296406603089	6.418852160431847	6.365736930717752	6.782810080237873	6.101839056199488	4.2449307959875355	2.894147442488787
0.3	0.1	5	-0.2738314982473611	-0.10190829709672755	0.2786278363938237	0.39071918647354664	1.6447322517361016	3.269876324926706	4.750864294791214	5.317614254196165	3.3737559260213317	1.6631651607885232	2.5447306778494365	2.0594337833921657	2.143474032490495	1.5285678323391778	0.3779259511977031	-0.12094151137180376	-0.7810441673403972	-2.4182560348359985	-3.2648381081500375	-4.745899047696213	-4.646744792633974	-2.657881434848143	-1.2577398230693433	-0.024001565559963467	2.058019065219611	3.3015082085240053	5.1529724399202905	5.4280099347234625	4.820305813484559	4.569157544578374	4.601719262552294	3.303711582037792	2.783988006092784	2.5106675442484843	1.2961067662231471	0.20483947284382253	-1.2666100205539408	-2.6175844818993	-2.6101000285284854	-3.911766854903739	-3.87336396811142	-4.435827502509305	-4.2754938141502095	-4.032025681722992	-5.270988133740353	-6.716022816635643	-6.713565026811558
0.3	0.4	20	2.6718308516881493	1.0959524513858767	0.9506264992377496	0.3849712790004176	-0.772760591247831	-2.78695143256423	-1.5573453870882403	0.48915674241676754	0.9100746027002273	1.5322862826040762	2.0899103205845506	3.2520142104612546	3.3685556279478135	2.5278467990781692	2.8981037739765654	2.1703899344811077	1.9679079306293232	0.8299195176578564	-0.2384487338843826	-2.136625127515856	-2.0487114898576024	-1.9835763463382108	-3.8046052387580858	-2.5012346952890496	0.2650379859902472	2.310197359917872	3.152561760466675	3.3190249520490056	3.0943194915059067	2.720993876787631	1.431200417067373	0.807474291046077	-0.7251250177398205	-1.6168264544923332	-2.072035930160368	-0.8406765794564137	-0.37999044700557505	-0.4728421390521689	2.031320252157684	2.598943126884514	2.405077961619938	3.9406814192658572	4.288272081685527	3.6468942938268185	3.2781895197877944	1.7951233661170534	0.9654616632569031
0.9	0.4	10	11.516035488109267	12.16855599862722	13.173482416621901	13.840895194434978	15.792387612696295	14.185935797410494	12.537282435105439	11.71073968712006	11.473357533093619	9.953127186930494	11.168525439850079	11.014665717756621	12.16563531661572	13.321776823005926	12.948996774080406	12.881393250036517	13.946577927562544	14.712149712306754	15.969628097800438	16.383583216477206	16.057577282172694	17.26400735227874	20.673301959663632	23.840460853249816	24.661888037657313	25.477763873944575	24.759130212143845	21.419304793664246	21.038688780610386	18.20518918537789	17.98128512772621	19.931013807197708	22.78798459828031	24.25384762117168	21.5563037349837	20.17788299630071	19.890971204873345	17.79094763426062	15.375780429902242	14.150970766236256	12.857082160559692	12.562071556128359	12.423632589652968	11.93683378180382	12.10180623166088	12.296091610176404	11.657151411919223
0.1	0.1	5	-1.0717927598883072	-0.2822679001180006	0.07977280154905486	-0.8975805620367581	0.18177882120738786	0.554624852538204	0.05037134910709895	-0.9197440233627638	-1.9811179017527678	-2.3815295713590032	-3.125302392880979	-3.58759221817553	-3.9747743206935304	-4.431991874757312	-3.6054136552068954	-3.5012821641558283	-3.771265184179178	-3.321754071936141	-3.9919923875517327	-3.757546598410528	-4.042932964932916	-4.652515813332762	-4.135483454773752	-3.794281109927116	-4.8656837603263945	-5.157921622295195	-4.565099965698572	-4.543008475654073	-4.845660199010187	-4.705393256205994	-5.043947036008706	-3.842239600036912	-3.6987127164813067	-4.700935423384102	-4.176754668318015	-1.8370277696602564	1.09414805580802	3.848364931078059	5.119006577559546	5.568660722411764	5.145592718313516	7.164413208782797	4.959583373277063	4.688270164136021	6.147462546703181	6.495515315976554	8.665188301407355
0.7	0.4	10	-2.4415657417769765	-2.556708842861646	-3.7514997527812426	-4.36666778533187	-4.824568363685714	-5.750324405733302	-6.557131508370631	-7.260176773938873	-7.346289579961365	-7.912532532504912	-8.203407572197591	-8.666662326887888	-9.75584197413728	-9.334050295659996	-8.359443078095307	-7.927460986474394	-6.980982801968388	-6.457135605841458	-5.950928188702925	-4.436937070614739	-2.8841017556975572	-3.6886611823082234	-3.6365768247361103	-4.485949559626732	-4.152056771274921	-3.5769596980622964	-3.996786457035469	-1.9476060596059952	-1.5054595746329156	-1.8339575555571344	-2.3233117402720467	-3.624842565034683	-3.9699774491025366	-5.966830583585235	-6.122087293594959	-6.76023623453986	-5.888319653782929	-6.416783878176794	-6.834140333655633	-6.079765101474912	-5.892545619415934	-6.752812122935275	-6.517739683746541	-8.222061895171723	-9.419100598418407	-9.05647776152695	-9.685996760340092
0.3	0.1	20	-21.461225063915844	-20.994289042509116	-20.71625464783527	-21.900949701697062	-21.501061331892764	-21.074750789089	-21.35263308815341	-21.207989223920332	-21.28390854381507	-21.5338211695852	-21.31994906141714	-21.507354514745096	-23.683885955709663	-22.29728789193875	-22.328255723272388	-20.44104953471779	-15.871416390854556	-11.77414869754741	-7.185729879312191	-4.324345403877977	-3.1096339485790025	-1.917720861159907	0.12179503636018296	0.4924629919593073	1.3473236845787682	4.104689383281141	5.696465724723069	6.693254543667642	6.703334445735678	8.027781076363794	9.004919645201348	9.429499087800963	8.447287188502855	7.110210832011305	7.3534097923676285	8.307407952384793	8.759670696592714	9.271053395172025	9.23776042328366	10.358990104190497	9.279330937573242	5.289740982762076	5.871495753564751	8.734616644606625	11.658720175162607	10.016510018508896	9.174660066464604
0.3	0.1	10	6.172660802096143	7.9285612545238635	8.272660987097858	8.526679059155878	9.063736597307276	8.15051149312389	8.806714551552343	12.207338454147695	12.369446102977463	11.821520760126845	12.247543984214069	13.381784754563178	12.108469661487355	12.501513337813321	11.99051656321052	11.192332720581767	9.892620665230098	9.119028969721576	7.770864174451585	7.710232670221256	6.711276422820884	7.295625307726215	7.259860931105351	6.272801598135295	6.403573200847145	4.493420248185576	3.7652073876981547	4.0107535049023255	3.7756395798839897	2.9749921694158914	1.850856326713064	2.3527951097003807	2.1591186096552732	2.643156379782699	2.6791904573415266	1.92207146886933	2.4771296188495953	2.4970030463665225	2.502211409677898	1.6780319740043943	2.041609377428223	1.4956438650252402	1.3810481334930493	2.24368514602698	0.6721191375713538	1.5145286310781678	0.7349972296184077
0.9	0.2	5	10.724438643273668	12.737058478750303	11.985010115699499	11.681234532647021	10.903146653186948	7.493979212578655	6.853082151692487	5.114450764408243	4.681184623017462	5.021797906437282	4.748907382584196	3.7875361915161427	4.258192102718358	5.151007680045918	5.701923279199715	8.557331245472607	9.063995161172212	9.326903615989476	11.017896468813095	13.752226804409286	15.574731141353208	14.655354612150216	13.548106154444714	14.506219150597207	15.90040462496177	14.960696888765494	12.664803237224557	11.649464620376232	11.49680999030814	9.84970988249545	9.829753098677987	7.909165302176323	7.743311523621063	6.735712661115574	5.45482227959528	5.3345042716100615	5.669774120569773	8.03455160131185	10.13053847170102	11.02118087168903	10.832846138161958	10.375794519282888	11.302573039039235	13.0462066972439	12.927599736843067	10.260921428639588	10.747104396944717
0.5	0.8	10	3.465455383200421	5.129558588903038	5.813294937539169	2.4546233348655093	1.0830413434013195	1.5707362420174888	1.58902201453769	0.9706044571328647	-1.0521496694080454	-0.8535925624273304	-0.8216979323203262	-0.8329555579052723	-1.3399633308035277	-2.0440750732378135	-3.0977114798435323	-3.1431481213958463	-3.7132135104192017	-3.637720612209712	-4.4513241395188174	-7.588506902094757	-7.650361977845897	-7.952118476461592	-8.529133638419523	-8.229337070953633	-7.033715270595913	-5.197929254619915	-4.378041180716679	-4.120804800694941	-5.151856717140468	-4.838152110277981	-5.34277884386627	-4.709373147888229	-7.974480277113706	-9.639293597014948	-8.473637818064368	-8.26031632684316	-9.56160890319498	-10.22122187528825	-10.889567664712892	-11.43597662723861	-12.232607467055	-11.906927259871136	-13.264011224823072	-12.797435317134674	-13.118314181388389	-13.37842348212438	-13.644799186792248
0.5	0.1	20	-5.322418108555652	-5.2231440989936075	-6.267100509618995	-6.926110953151181	-7.665246231414258	-6.766767672516494	-6.715037010203407	-4.866930646689454	-2.3414622687353948	0.38741034211112435	5.745799163827307	7.601295196395469	7.361407056103602	7.900702445111783	8.336419765543603	7.297676804331779	6.905589163155085	6.543406710207947	7.6779525787211895	9.805061720031155	10.297135202088754	10.580135969676938	10.838695143294458	10.56145258824511	10.959024474342542	12.721666109271005	14.814554059279942	16.153349686971254	18.197083890259293	19.610795480475893	20.093927342542273	20.163779994535446	16.523357175040502	13.480115891567024	11.264090019839848	9.449861883247465	9.369397630855573	12.197943375038392	10.96686762783829	9.318967781229865	7.961585291340832	7.4260192687181075	6.772557233601098	7.494823144321103	6.35516433223804	3.214693286147785	2.452901610170308
0.9	0.4	20	16.274290079444086	16.03701493345443	14.52558591986839	13.35069972175819	12.619027463804514	13.682588892884382	14.495807140944656	16.70573157122432	18.168700398992748	18.334519443222803	18.44057651107085	16.891155271368497	15.466962037613811	13.449340234894024	13.24753096288886	13.519325051734114	13.88490971977027	13.658332684787624	15.17822613320066	17.09775525386626	17.529420141482397	18.07483814363409	17.57514921123223	15.292616957426794	14.958273665370285	12.999108911027939	12.608745386094228	12.560740787710543	10.976891830651681	10.10497323418901	10.583596615726357	9.667416596499372	8.11794591388324	8.392914592582116	8.038966177343518	7.9701844858556825	7.532708637516926	7.933609796649058	6.5421587958774055	6.954541420516584	6.65301836529575	5.2065202292903585	4.308613106861127	4.606419839110384	4.15318037277483	3.5586658277319465	3.090906536658906
0.1	0.4	20	17.368867435864765	13.66760449570279	10.344286329898999	9.057722599220774	10.68580315435657	11.926528549789587	12.760990670124798	12.76510901869235	9.428966716705737	6.766755116768842	6.619329741458294	8.318785700752386	6.3516157596777205	5.310639749549594	3.4036465276552335	2.1006038587307856	2.4511908954573656	1.6459569449310862	0.8874669818757965	-0.8747573727246518	-0.30149139404626624	1.945701026609541	4.940686095606786	7.370421202483762	9.164407039742422	7.218186864382581	6.724088707138257	6.405822954991791	6.249046632602827	5.141287598921295	3.5562989838770065	4.455107638516154	6.322189850536887	6.275651240087292	4.651339249706645	2.3164690067883456	1.6549521673782763	-0.03715328846253385	2.005184411456362	3.1256984097265104	4.10095800171073	1.056336582735483	0.7391347471912653	0.7920176627245965	1.2071106714051751	-0.8185415441548969	-2.1502971660811667
0.1	0.2	10	-6.757800194467855	-6.686112933946539	-8.90588894679604	-10.189122368156141	-10.538942551448294	-10.97770405468701	-11.674891318447756	-12.045758298507025	-11.68622891870168	-10.326207999362381	-9.58084521768594	-10.34545374331622	-9.624535721296354	-10.351274608331131	-10.636038372717898	-10.54185074747079	-10.413670373229166	-10.8063175429538	-11.917928115455865	-12.162752195726249	-11.75862475421821	-12.649813857302817	-13.15365661268472	-14.536791358928305	-15.259044643834066	-14.881927751139763	-15.145457859050651	-15.769181924826498	-13.643069586787426	-12.53935167215375	-11.452367090745177	-11.879725917378629	-10.21948536286483	-10.171706262142472	-10.482604392998681	-11.437147290003296	-11.691438335106355	-12.162061784364944	-13.928057998744642	-14.161339386274335	-14.805496467761962	-16.29909203854986	-14.860445348496619	-12.13644925163441	-8.768691692414428	-4.18284839817246	-1.679234700439416
0.9	0.1	10	-9.759340818978057	-10.06649961353095	-9.244492215839678	-9.81040913264038	-9.95780048694472	-9.834469369295245	-10.057901995452447	-10.644925618757895	-10.0648287955038	-11.055550185440278	-12.130551988952192	-12.504976489758878	-12.1171578262285	-11.351612255543024	-8.89260049292039	-4.917464096175976	-2.0715532040849425	1.0780351303315783	3.6323770621387865	4.155622517355653	3.1881905524696776	3.5723668459830193	3.960688985173995	3.031787714351651	1.7710534933226327	3.3964237533460064	5.547574280902737	6.3988537921798	5.738654647934979	5.683736242685562	4.420221552148675	4.53304556734998	4.400586288741458	4.467166437604412	3.2380097582446012	4.104826643437683	5.510907346298417	6.778964754694179	7.212802883654319	7.169832774120046	6.708674544466966	5.424181456018964	5.4697056379321864	6.0698428858575255	6.493362444870684	6.349292040000925	5.309527182246256
0.7	0.1	20	11.840059294087588	12.231123932594215	11.625342198866257	11.071416199343808	10.048675323909947	9.25072401557997	8.406388672052557	6.2772310502844775	5.995980651965638	8.193242395910751	9.386193331658525	10.30766878710611	11.850153112237862	12.820323614821284	12.973835087092183	12.746332975305464	12.176523781962949	12.206821772729882	12.268439983705804	10.215894812106391	9.613728224677992	8.759891988505814	8.131884276117574	8.284149465847001	7.647915027286345	7.002884084515578	6.685932651427407	7.100783119717164	6.113418483206452	5.228164827148532	4.21074075386737	3.8212353214142567	4.102976043180185	3.089043609257324	2.2912433396878598	1.321865335009491	0.6019673487438482	-0.24968220665109442	-0.5604024504863716	-0.3765013797838179	-0.3534616352601816	-0.5497233986371768	-1.8243707172753503	-3.763221624663828	-2.335008034168908	1.935022677135322	5.166306584181839
0.1	0.8	5	-3.7335233096987537	-4.322933318112849	-3.3136141881223367	-3.5632202098381143	-3.692848269635274	-3.4583788289668647	-2.7351439034189937	-2.89162126751048	-3.1826476427710233	-3.9624231612461323	-4.330461798578355	-4.6791638554527	-4.7264619637713245	-3.8423183836639687	-2.0120727797615636	0.12176094628530976	2.7242403750828643	6.335925271196743	9.220955068051175	12.434133497420511	13.850769221061618	15.08109164823999	15.725468936078194	16.214572609154523	17.87721937756703	18.37011122407919	15.71309078009449	13.21634952306696	14.91203041268151	17.407337324033264	17.471422019689733	17.59165601851975	17.46067895741976	17.22547231416108	16.788391037404345	16.451595800459295	13.900693473820432	12.545015847875682	9.300805780510743	8.437509805034964	8.316586901964477	9.17019056437396	8.933167349523721	9.421399272755536	8.013740076837315	5.221716752759093	5.958634622747873
0.3	0.2	5	6.41369820079759	5.374947750214879	4.685134702963026	5.555199423792729	6.248840456156827	5.978563263064579	5.426234829536611	5.482658648014457	5.7135218073399585	7.717199259055327	9.969365405884695	10.391328489631768	10.206761735818354	9.444221206389479	10.345316421526476	10.468068932064021	9.055940530791979	7.750740552793239	6.106687834194808	4.791242542771236	3.8602124035242014	3.5325178637669836	3.334251830384787	3.0009192016516693	3.321862115610415	3.5687525836744527	3.5953423772822006	2.479437926756127	3.276423369149228	6.860423091823577	10.746803961422088	13.04754627792228	13.558657801388037	13.31446649311929	11.272511374762594	11.865126332732217	12.046199131947205	10.604354065879122	8.727518393381509	7.199401490622641	5.20882300631515	5.368899240396239	3.944596547372484	2.702190568046177	2.3790218346095173	0.49278926451281535	-0.7167527290549174
0.9	0.8	5	-5.107967570931173	-6.001761522326909	-5.464100221847843	-5.05151647402181	-6.325145369970187	-6.330133045286587	-8.082717116888936	-8.137808605602437	-8.317224443713293	-7.969460751838568	-7.260293252990039	-7.978721748566912	-8.910663402692464	-9.443693055812346	-9.83137302405207	-9.143578127538767	-8.210930634532133	-8.297057644030232	-9.83856319589944	-10.177113773474275	-9.127919358276458	-9.549601445283066	-9.861279342776058	-10.51826820796795	-12.029551763138222	-11.718377046330353	-12.271409047980207	-11.631051233388867	-12.516609000447936	-13.67543742723798	-13.79219000010933	-15.354406035142105	-16.529000348179693	-16.75683382441043	-16.96144553226676	-17.66558431903596	-18.181007752908364	-18.344953590247083	-19.163193631283892	-19.336874553577957	-19.59677251254629	-19.665216166674238	-20.600723888705055	-20.16858688780794	-20.66538703078596	-20.433961396704888	-20.346461664036543
0.9	0.2	20	-0.42307393921169023	3.012098955424584	4.90832856141391	3.4072492867640136	2.094848246166592	2.5150081652794753	2.048058362363186	1.2446810393894765	2.2087304472031377	2.110916558395026	0.2847484928271129	0.23899185433965897	0.33407847831474413	-0.38702289736209394	0.42736163558303275	1.9449684611541187	3.6130508601803157	3.815846583756638	4.579334313463065	5.590676044876943	4.470582398874363	5.482636511536988	5.694400495462695	6.754754454296233	8.459074163252886	9.135968548524176	9.890729851942147	9.450597259928387	9.038915257279392	9.672573590854036	10.482467407370955	10.064498848916635	9.190141045053231	8.209792246474109	7.3100614961865915	6.49069053469573	5.54706952711134	4.022599810051034	2.9730758146932033	2.51639517966985	2.255630159088014	4.18066851927955	5.728083280167354	6.316930854417528	6.1724406368352405	6.599575122744497	6.601843789257593
0.1	0.2	20	-3.3433746370847786	-3.0268920711314564	-1.9438673062461618	-1.937199576962584	-2.7183508698027623	-3.6336532121498237	-2.470189083776674	-0.39420533090871857	0.879008685417773	0.5174304469193061	-0.3401369511763619	-0.7455176448208647	-1.9669852049875658	-2.6851901449860236	-2.6622759788969717	-1.9627483191023032	0.11324836249227133	0.23716351191029617	0.6944271761381486	0.8274744161406176	1.1091969506746011	-0.6343395259716118	-1.8924582510519201	-4.078368161192444	-6.614698481912512	-5.5000654130313364	-3.161467743262506	-3.481213843406792	-4.169593869174022	-4.130992691648714	-4.62081935723586	-5.13453689012232	-9.965134045853247	-12.794206570517758	-12.927762492890068	-11.4867601067713	-9.49800147457212	-7.415854850981589	-6.631997300590697	-6.240302052152288	-7.351395139630981	-10.151576424789639	-11.285347476648113	-13.671007262070916	-17.297481691239128	-18.173304127853896	-17.104929082603277
0.7	0.8	5	34.87522504681931	34.850589492703236	33.99311632224038	33.28603083483151	34.36108591275104	35.46967819997286	35.917481454008396	36.42384406648739	34.22748600151243	33.87238942402527	34.55096004637902	35.420937168838236	33.96691908222191	32.21002343720785	32.88248936858861	32.999808589087536	33.83774984054611	34.58625939897961	32.81118453850445	30.684244069940902	30.466242166133796	30.656194605236948	31.142875874227514	26.54409625089609	24.6244099172128	26.62317271350439	26.369359857728995	23.86329617490142	23.392181321058985	22.751548652061388	21.57833718384404	20.10615567018749	21.753448207262664	23.36662601503373	23.80628666576206	23.336351665608618	22.32144157105931	21.471830035050715	20.397972280454383	16.57667644700001	14.99270424677023	15.189893574050487	13.139230250037102	10.027412795395179	7.801451604530939	8.27043820792018	8.243627615319056
0.9	0.2	10	-0.43848782354994853	-1.003569020126271	-1.0117478497358903	-2.242700253687424	-3.5116153645847277	-4.753281719075424	-5.085899210692624	-6.541570031887851	-8.529999542489712	-9.225437303662329	-7.850627269426155	-7.845462387017363	-7.484656872957878	-8.129533250569715	-9.233928109309861	-10.198729644778712	-9.978047742883696	-9.64555914300432	-9.55190891576336	-9.749583452517527	-10.377242938029525	-11.421647415958354	-10.958156513992265	-10.724908695454683	-11.404153711328398	-12.35024278227855	-12.418052655540826	-13.415700592073456	-12.322351868474676	-14.195336573747465	-15.166855465686776	-15.161974393649356	-14.67468623211526	-14.024515115885546	-13.451478231355125	-14.188375224547876	-14.175791986257916	-14.843754716008341	-14.259791813082707	-13.693205830101448	-10.849520499659512	-8.89520502568444	-7.753449080013496	-3.569958630390815	-1.495535876656021	-0.3878870837177928	1.2208156313409688
0.7	0.4	20	-15.927528844432928	-16.33985597101401	-16.09868627851192	-17.927745551300262	-19.931718325096796	-20.202386675007098	-21.330229398906212	-22.095247370325467	-22.488824624264645	-22.419787588122134	-24.17536518590338	-24.381874258263743	-24.555319305313176	-24.483015613927527	-25.183554241859078	-26.18003094905032	-26.42139827716813	-26.40553450079701	-28.16393810428547	-29.055182859592435	-29.38204659519901	-29.785188103911324	-30.293820349502028	-31.079327491401845	-31.85593883751979	-31.751144732222567	-31.712972351402428	-31.585684797151078	-31.097862015637958	-31.758056785982088	-31.559118535669402	-31.201306291060185	-31.561148000724256	-31.533173424487302	-32.05660745610799	-32.53042404844405	-32.312243617103185	-32.70065140982731	-32.82137214800417	-33.49582223223953	-33.385480202111474	-32.10533994047034	-29.91114122733623	-28.925500317580152	-26.829333164916058	-24.270226371849567	-22.728744393857646
0.3	0.4	10	6.109264388529162	8.385901875614103	10.647364203429426	10.3119674963393	9.874348874904953	8.872694203683032	7.081284696767931	6.72614716420653	4.253332889057006	4.159352989991021	4.830017206712107	8.081584309098801	12.425615066532472	14.550290572894916	14.84091114243769	13.626027289818012	12.839808588192284	8.249019670827735	3.36827593807201	3.768095399516966	3.8508099365720696	2.262954121377689	2.207896416171998	1.9566762072001254	1.3542134190811268	3.1813270287545024	5.39098458635344	3.8155262960700114	1.0723655771474228	1.9305925120024625	2.3525280450423196	2.0733877812394965	1.2323201883036674	0.6474333750468375	0.18699696909931873	0.11509004479905371	-0.7256431031425947	-1.3202653886901956	-1.7418190239589393	-3.9756012086812333	-3.4551946251466106	-0.4776808656794813	0.8438393384434093	0.5741921638264671	0.573687170441147	0.7009598403687889	0.8130660411017132
0.7	0.2	5	-0.3677605032307909	2.0661409509636783	5.017974309121371	7.641587061268332	5.761283745412165	4.674008145038208	4.080820477848775	3.7167053510651584	3.5670149263914652	3.6992591191117796	1.845976290494768	1.8006168555908175	1.3996847970275041	-0.22601917890618495	-0.5866921913130838	-2.5648943374635067	-2.9805151927106692	-3.7932901843271125	-4.116044897735328	-4.111086412746374	-4.6798308432374185	-4.3147717347370715	-5.998458554191551	-6.156326825105467	-4.949992177523178	-3.235787581725603	-1.1705746705188105	1.899390471012012	5.231600238708154	6.774152923346165	7.644919711018979	8.307139619409817	6.897914887227778	5.0432796679982275	4.43661839919681	4.263750289220518	2.4118797257926374	1.1094117601745097	0.69554359767465	1.0615426882797863	1.0989379858611983	0.2979046736721003	0.2862997339103117	-0.42303509223673075	-0.9255067489393056	-2.157763448531078	-3.515880165768607
0.1	0.2	5	6.379460466694383	5.359604737211214	3.467475186410425	2.991186014988486	2.907670384485897	0.68012385983927	-0.4569546915508198	-2.249361570106437	-2.9533379261760757	-4.05417286640435	-4.053847131812624	-3.9192259812711967	-3.4451759966673876	-3.3629257777234116	-2.1482713471403443	-0.9804547260444849	1.6341825139146025	3.0936852819361675	2.127467877334311	1.5034698509793003	0.17878848894294208	0.25374605219082014	-0.9187104811888318	-1.5217178919688408	-1.5422879326693888	-2.340858698279604	-3.3857136877376277	-4.134913664549536	-4.212402423155282	-4.012259248553782	-4.171828762359851	-5.029234370529757	-5.720365715489724	-7.495547663533749	-8.399049632736954	-8.317705977971151	-8.00128634973425	-7.98273132230905	-8.07988037604347	-8.442964001955783	-8.402648318404417	-9.007292851726195	-9.31163754818321	-10.275256882968915	-11.065949434895394	-10.354114230253092	-10.67479731509604
0.1	0.4	10	8.201597342217024	7.991343524575829	9.827781696265479	11.177320002904725	12.127717186401316	15.673663431728915	17.091905307475276	16.241565382083817	14.77079923975828	14.886948949584923	14.834097102371071	13.626231084531465	12.391300362051087	12.859647779232976	11.426797386055252	11.885454734237936	11.465322930338491	11.146802282024833	11.541481280918038	11.601739755130648	10.012844457181192	9.115500133647796	8.568018905834219	7.870119484260005	8.158904501691051	7.53705088734748	7.459143966849592	6.874295882993227	6.602724647838219	6.272623898637807	6.141094245728883	5.294997531442583	5.482969444924134	4.728550978047345	4.477367872239977	3.924716261484626	4.128637583306119	4.076866386748062	3.3300633527641814	3.264647617789926	5.8230815331703205	9.838310822265978	11.241846733064147	11.817160925802387	14.234175817602559	16.61387217990409	14.87181785897015
0.9	0.8	20	25.30603509204662	24.098719583512356	21.87495061993925	20.878954147865805	20.921901385538483	21.705506606791452	21.22281463864912	22.35493194393859	25.310138699743383	26.54251825157977	27.04410035254825	26.627808684350946	26.30153570790808	25.355709265184863	23.106987680212406	20.12673274292849	18.995982110048182	18.549662034048154	17.871063358049753	18.17013797619159	20.213626663404632	20.6858841305418	19.17496671011819	16.85058879247989	14.744332229241628	12.859986676272115	12.41284238815819	12.069731830877863	10.207607313854936	9.148813274475302	11.24635164751259	14.708288272349613	15.698310000398507	14.374325293592825	12.125639933899791	11.97469064871354	12.202286078408584	11.968825060796974	10.818537511158645	8.526091552680313	9.767836068392391	12.603004922449792	15.285261663069313	18.93483198408972	22.00495723084601	23.612443194814055	23.94582328664972
0.5	0.4	20	-11.45187304887893	-12.572205346932357	-12.615482976719498	-10.34431536495159	-9.605754872458384	-8.994335670171928	-7.056238401841249	-5.970482686907744	-5.29372017051692	-4.569454643569337	-3.73706178650572	-5.347492600054771	-5.0538213971093455	-4.358327861351405	-6.178268774884721	-6.130341135807107	-6.854015111518258	-7.602203487354622	-7.769139322892137	-8.820337732542711	-9.035523250826934	-9.48450388734625	-9.116450952595201	-9.448673658586955	-10.08248766101756	-11.072878549942452	-11.176749442873039	-12.2941520418767	-14.349190279712921	-14.96335589117605	-16.72375314536472	-16.763916418518896	-16.658625271565583	-16.602867467343223	-16.377785349659323	-16.924684512622772	-17.298444343751527	-17.34040782192983	-17.06296905885382	-17.326676597731897	-17.5380144385423	-17.83536215600268	-18.159070712854263	-18.21268985657479	-18.523626746909787	-18.153945549963023	-19.103073567993764
0.1	0.8	10	6.396632584960379	4.712922902008742	5.546926974879774	7.185825272678237	7.1730185559932025	6.130468075364945	6.513625616415567	4.836890288542115	1.308704964886509	-0.587707667630923	-1.5110802921443138	-3.131047657964892	-4.392626691455838	-3.9140178925649636	-4.655922322976615	-4.321420020726848	-3.4714511011950435	-2.7517629304785345	-1.907539685139234	-1.7843614904511824	-0.982047909984658	-1.6146348867808769	-1.0165345437736164	-2.1751229320983256	-3.4443629751825426	-4.357716798241867	-4.66499189786127	-4.298602650735987	-4.183305241975383	-5.348814330446693	-5.281708801493018	-6.178201242207464	-7.8392783318127925	-6.3658123485324225	-4.1620364558770575	-4.159851178810605	-3.3103814972099954	-4.475355514231083	-4.6651366963111585	-5.200668112130224	-5.822602759397455	-5.1717690359094775	-4.9750903741284205	-6.518425238499852	-7.075358002434477	-6.634551865941631	-5.188330573334412
0.1	0.1	20	-14.100344308093756	-13.999386859858081	-14.840661658860409	-14.874705053648093	-15.139663476853165	-15.37237200494723	-15.644789148620163	-16.223302739158445	-16.68016725288019	-16.520512684542304	-16.838994585430775	-16.909397191138897	-17.32330853774645	-17.729840581970635	-17.869433354098184	-18.951750464608704	-18.469078719693204	-18.974321844017748	-19.107355444357335	-18.754207576747522	-18.779311124256452	-19.030909333294947	-19.40551053849239	-19.84011723050616	-20.90074279567543	-20.59487647606966	-20.76484905460045	-20.142247182365377	-21.34112600376068	-21.671706123578275	-21.04429631758912	-20.458444743886858	-21.44934850237282	-21.230371313263817	-20.934957013001963	-21.616563392893386	-20.591219430733158	-20.41634016689066	-21.372042187152772	-21.550471554785847	-22.069389211442168	-22.06653400759992	-22.12737576272799	-21.699751356499824	-22.314553133934638	-22.356761786684654	-22.217910553113754
0.5	0.4	10	-6.803478977192256	-7.100744492012652	-6.322051801516224	-6.591407970492732	-8.5087073333667	-8.258939331044402	-7.837510184681726	-5.8063264679085975	-6.236525371644852	-7.56630153619858	-8.16828786736616	-7.2673078246842095	-5.543882561706859	-5.354906285916854	-4.756181928133955	-4.2802335977642585	-4.025869993579612	-2.0460321567500372	-0.5516124099397857	3.251947306157554	5.349835046540548	7.831262349040124	7.48346039926323	6.206424942299201	4.443004039978746	3.9662836442800966	3.9210722329780836	4.95352519906011	5.505978725934391	5.35754785732518	3.4633984457053444	2.718925538583669	1.0186221465527723	1.0782754510503096	2.8118848739606292	3.6586467515139276	6.032607686503063	7.5044066635066216	9.804190780071039	9.582296971886727	9.760816561143045	9.573923915546601	9.692612286733848	10.06722121122094	10.487624586114514	10.281907395443021	9.584620694962695
0.3	0.8	10	-3.0509442045024215	-3.1344434241799135	-3.1138926438451193	-2.7924680452815736	-3.679861746589836	-4.306253256021833	-4.234494955030705	-2.245482359624866	0.8171816411535957	4.054338929973191	4.374439133963762	3.669625087978389	2.8695029125117486	4.341244027058032	4.711810654556693	4.5949903708373725	4.320848437527843	4.334825258442088	3.5740990252411606	2.027739585884966	1.9185982985440475	0.8892200441939764	0.30460947195378196	0.1948368721078637	0.3162929877701046	0.48187998144017286	-0.2971841709893468	-1.227154217525218	-1.9360488232404123	-3.5514873046942057	-4.5371590971617906	-4.887931723134265	-5.881974693283716	-5.905769737303707	-6.396909332677609	-6.653394227901622	-7.917509665887287	-7.2367869342396745	-7.88246747188645	-7.786639645631148	-8.697480384254806	-8.864925423423085	-8.976331148673545	-9.18629906733863	-9.05495698764268	-9.214931594026453	-9.982133026784659
0.5	0.8	20	14.090213880645301	17.592461070536366	18.820791711345947	20.753618222654723	21.43918728689593	19.00828908931473	16.152466789861492	15.58154047440238	16.0623575836534	16.96976955269333	15.241459595960478	12.06598499383987	9.085603418281217	7.365130657143318	8.333981891171355	8.079832989915758	9.490489550672052	13.641521342885895	16.26151562638198	16.804774979546615	15.21939712544635	13.953306307763306	14.944656877788368	14.810834455313987	14.307717659489924	11.269741247142335	8.053521437466621	4.230468682182789	1.3530989822525328	2.2847506347071374	3.9465918530770097	2.14042690781924	1.3511825378384188	0.5806846637945711	1.7330915058974696	2.704076002679777	2.844689902670069	2.506220579516203	2.0742280283859955	0.5172654154354603	0.3292487000521547	1.00813574673343	1.113062014832657	1.220677704138538	0.9445308721345	0.37703277990333106	0.36179401606381845
0.5	0.8	5	9.089942725403517	8.676942900527507	7.263875202333793	6.097702286211792	4.5035488500997545	4.560716500772465	3.8510006311344824	2.717927275365298	2.104819979147365	2.4126915003017473	1.1898753948670588	0.2642343919713994	-1.6346894496223143	-1.1943582504924493	-0.29655872812269024	-1.0479503893106212	-1.2232702731186862	-1.582429033405063	-1.3903337758111434	-0.09762017948134627	0.49309662043764035	1.4198461374599844	3.306879182647279	3.494204557682025	3.2492032221576963	4.7783542792203875	5.687836805467811	5.874820060662984	4.804851264009585	2.8457467453199072	2.8091063500245994	5.13794971497051	7.097088222855817	8.211068515306607	10.609982705605603	10.92678209842284	8.400600240477736	7.8289046712976	7.850726771939435	6.806761851577235	6.600066319416484	3.8852059823621445	2.8322085143961075	2.7743064544240497	1.8851780466191244	1.8150188423783291	2.042186519446794
0.7	0.8	20	25.62011399790127	23.696320967132635	23.471956136384634	23.50621515316452	20.738081500583625	18.675768864410024	18.052911302569818	16.963800320322136	14.71899619431344	12.27251533305126	14.012375078490848	15.623209170010327	15.10282556177198	14.91674065502275	15.902325248162363	17.741060144260885	18.73752651088965	17.737584429937975	17.101351964946375	16.319890349234	16.57773707019895	16.273412984085134	15.161733429184928	15.088459522405877	14.680184085866514	14.461860444706552	13.482250654957767	12.880583564378782	13.479804481086866	11.230723779839053	10.184990330566556	9.757074481029036	7.746724832478712	8.562364720996712	8.134559860669405	7.987250294170799	7.418021877546728	7.287637400524552	8.588897579555308	10.323197378560963	12.960790433488441	15.960147104879617	16.27061956296945	16.481971748623913	16.32135700761156	16.843026970534268	17.98480827105312
0.9	0.1	20	-6.054963486664995	-7.029697365391353	-6.25173378627828	-7.069348136852533	-6.95498149316704	-7.1746920423057645	-7.369276744988614	-7.708729749571308	-8.33248914100362	-8.720564386821486	-8.522936239976879	-8.469776571179022	-7.930358675799518	-8.839277842265698	-8.511581128476799	-8.148817380543733	-8.891866565864245	-8.552891223751718	-8.643218945855917	-8.937042123188604	-9.946139520258455	-10.009774158536775	-9.93795210962515	-9.793563882899218	-9.696303305973267	-10.01629106453219	-9.385691743604447	-9.722878092920872	-9.736772356525247	-9.545575447841049	-9.261799280735573	-9.913397908227225	-9.564536162028105	-10.118790587236091	-10.02326650622917	-10.453366453936127	-10.515064942065816	-10.106414472418749	-9.088875238456026	-6.86263620032674	-4.754845671652021	-2.8237341986573767	-1.8473688453758825	-0.1527929528617733	3.385757328365969	5.233759343420495	5.876636267735037
0.5	0.1	5	-3.345186452840636	-1.8357049820181786	1.8962099761467854	5.307249745247958	7.021050518026101	7.510081608478288	7.607745884206977	6.404648487495372	5.348029511360423	5.245940835145866	4.6141444075030265	5.14125975112664	4.376975274375113	2.7663417072589738	-0.493222589865411	-1.8734322386357718	-0.4649535641341913	-0.9471436706270779	-1.9889977852275678	-2.7044977477177454	-4.591696944009811	-4.310846151549832	-3.082829865342198	-1.78975806379853	-1.5776808219279772	-1.742951326428873	-2.6701087723757695	-2.905475786485205	-2.0008796010981342	-3.2573543899340294	-2.9153162604857172	-4.3062533623223445	-5.791699634742358	-7.402273179869212	-7.4535995577994285	-6.856114473194687	-7.559020789730532	-7.658837454131799	-8.039212802945066	-8.443764879451379	-8.692006226099814	-10.382548809142214	-9.743189966821191	-9.480923767652904	-8.486637651131566	-7.729108270105314	-7.031743727376913
0.5	0.2	20	6.298199641306468	5.460606498766353	5.222740842041844	4.768343396678773	3.0822484970478214	2.080737725857418	2.205537135610392	3.206160660785592	1.3869040146607503	0.8950797526515331	-0.41437315256732177	0.09556958286598416	0.4849340348883757	0.8609071833274129	0.11150608061629441	-0.05294000738470572	2.7762123401507353	6.394589205106868	8.727047104030838	11.108202018378762	12.514320791156834	13.756441480145881	13.969090716955563	12.981312823564345	12.336650373054084	14.065279815980624	13.264906101447899	12.952428018064907	11.981531566969778	10.77033417757196	10.623085819348077	10.20421544589572	10.193721654885756	12.860294153512783	13.929817602088335	13.357455817257957	12.885968530179639	14.438701804612407	14.998155920294707	13.860537876273938	11.900753539363713	12.766418039480875	12.990062176570824	12.254461780653486	9.046777921534321	8.803507975653652	10.1386172394146
0.1	0.4	5	7.187418116543398	6.643876215230051	5.892281217420191	3.0850514532987248	4.124741446266491	4.841513493405827	2.4811768376042522	0.5138058976801432	0.6461904699424466	0.16022869800298167	1.0076150886743633	0.7362719541782354	-1.1440465614939512	0.5681895286198184	4.883851812833996	8.083283675935107	10.278529307278049	11.485165944530053	12.136080141184472	10.722397690266583	8.778114395476933	8.282546358732048	6.652754392434815	6.775996286524645	7.19529120287995	5.811334321215448	3.5428690875697413	2.7284096997840592	-0.47167952646046274	-0.19675589921479286	-1.792850957701532	-2.0695136423749787	-2.1397782982427813	-1.8117378402361766	-3.7608705629518795	-4.217241285834774	-3.9065137196130877	-6.121170992746265	-5.133812440286967	-1.2866595972551664	-0.10540412772599694	-0.6796978766496196	-1.9327776491842599	-0.4767109822693314	-0.4387891520061018	-0.6314247640021478	-1.1026038474132847
0.5	0.2	5	-15.127560586050407	-15.384286521130822	-15.688412397744532	-17.001595850608958	-17.69388234029954	-18.52066262337159	-18.1869672463557	-18.377817651826433	-18.658210026513988	-18.91550091009238	-19.25394659971977	-20.097510402951002	-20.93482687484003	-20.998408342466515	-20.689373828046282	-20.84636484321008	-21.19580243879137	-21.143286820360647	-20.649069944884353	-21.510808659416632	-22.27734222175873	-21.79283355688821	-22.431557823620995	-22.087615012976453	-21.68267246422774	-21.738140020265206	-22.111198765787094	-21.62040817218699	-21.524184112431723	-21.455127411086625	-21.55348062413057	-21.92668950903056	-21.81428950811593	-21.401238922303396	-22.352655694889084	-22.543305994233737	-23.102213746050786	-23.525294033539023	-24.053434605083808	-23.49404827473528	-23.75974973433243	-23.2336265391612	-22.1770652766009	-22.53506510352879	-22.096512089148913	-20.72167447419261	-19.5279851081151
0.7	0.4	5	0.5267727741759316	-1.6698842447980482	-1.895761605993286	-0.0835167887792494	2.253197389215991	3.0300590867097483	2.6847184589253175	2.368430419456949	2.101319777606662	-0.387986392614323	-0.6995251252620704	1.1051092633342705	2.4640967551103543	0.81930377628278	0.48589425945972664	2.285301699046329	4.327330180053103	7.676575456859858	9.54961888930864	10.218758405862502	9.422252804319065	9.666298566178114	9.865217676384589	9.56052970743513	9.888923891994096	9.392151879215596	8.482409957262085	8.39166443568378	8.845936398406295	8.844510094791993	7.577633359644629	7.4752959231170095	7.92469107587528	9.484541277647509	10.787241726576553	12.263996722771566	12.318334828571366	13.033150032856256	13.929680382370805	15.247821886237617	17.76082036900391	18.198140515851165	15.82777157412842	11.974991990039285	8.011463782546748	7.363297170421546	7.212420024512333
0.3	0.8	5	6.445140510243753	8.30624168194258	5.3543289993641565	4.749258705977567	3.0273615866820194	4.977116102447255	7.140829774884452	3.946371315147225	3.7464737330231372	2.5261541270743564	3.135499749796786	2.6133723334376384	2.545785837122608	2.624889855316951	1.02499165775086	-0.857908539023569	-2.3730843180766215	-2.0986087705534686	0.35204537270585945	4.05066779532698	5.456289036458948	7.654033303946527	11.15251123713412	13.191039896137546	15.353743597407863	15.845737840153241	13.598128649800024	11.070797354857454	8.372479841167014	8.895313827565253	8.75259146988845	9.013646062066648	9.134789191468244	9.207103429731681	7.698838682979257	7.149176526548473	6.447510685997983	4.6478019520593605	3.8789129088790375	3.521499871932299	1.196099818711204	1.0514087397305119	1.1163493577360484	0.6107362094291489	0.8366188081395123	-1.7024279696713407	-1.9867571080934425
0.3	0.8	20	5.01325305287245	5.973211896342313	4.588543897255782	3.046505349635389	1.7019874785803637	1.3898750288392634	1.7656960940375015	1.7090038183863996	3.6283020979172065	5.5072649735631884	5.533584233054235	4.450052930661407	2.915799390251273	2.2221078430039825	0.13785213132463525	-0.5018574926878614	-0.8696917276342901	-1.514609463454974	-1.706827031535397	-1.7309214054665887	-2.829806619487286	-2.756641258865578	-2.761166959333657	-4.256720919668815	-4.683023439873686	-4.443400609074303	-3.5060982133664567	-2.4922137264028876	-2.1524524988151086	-2.0886944933076066	-2.2969246010831412	-0.7127280699725631	2.077725049474523	4.814311199126479	8.495753897270781	10.846788697107613	13.50947328145584	14.319207396518273	14.227708722887378	12.442012175457783	11.268655601560958	9.736503451604449	8.606054414760152	7.863825749194042	7.105423051873025	6.964229984175489	5.970878567344634
0.1	0.1	10	-24.497407666006463	-25.181808166455287	-24.890423828539692	-25.09865146662016	-25.419214035987	-25.790698758726688	-25.6870428538727	-26.05979020656767	-26.57821137484379	-26.23253147137367	-26.635324264771715	-26.832572364755148	-26.923107394908957	-27.624393153157154	-26.632788762431524	-26.371675037827227	-26.865707882228968	-27.467189100286134	-27.613611885586963	-27.763305130072485	-27.56029000893278	-27.624522482880217	-28.032541996744506	-28.106496348845045	-27.83447887625761	-28.05721849353733	-28.23631258024846	-28.095871832929102	-27.39043554106281	-27.57519258967919	-27.492222421977914	-27.416366833228683	-28.227587416678123	-28.91469376862309	-29.029885794239767	-28.554605181889375	-28.076652338946328	-27.45136637637488	-28.5294466407396	-28.822100166151294	-28.652963396382596	-28.120204026412498	-28.55858922912537	-28.606910836223726	-29.881113071175996	-30.08844335965558	-29.405494899557688
0.3	0.2	10	10.43481570723663	8.991744258723315	8.058824086809139	6.366632310720092	7.486909581237136	7.783349835960607	8.861990318660673	9.665407501366609	11.333140701341698	13.536637840952942	14.297704364799806	13.711554257800081	13.290370387872315	12.103180094142836	12.458385230910757	11.886809542539126	10.807481499132663	10.179097920850545	9.734537783534883	8.133153970353504	6.638240972496575	6.166026241889718	5.256324520750795	5.191813953511904	3.8932489519567923	2.2639527226879963	0.8535789224086443	2.3941105202387263	2.0191615275089703	0.6767116839565119	0.7457754510500507	1.5513120557028586	2.980517709123994	5.0066325663611835	5.414084806864125	7.046524863479419	7.597322545462745	6.341634098596771	6.250708271368595	9.146114822084662	10.075995594784025	8.846757355976521	7.799482410555477	7.307125380799221	6.437916782868086	5.82426670576811	6.8275079507318
0.5	0.2	10	15.241520559734429	15.353081158089655	14.163972459782872	11.958603942692921	11.21395803494632	10.947932568471781	11.17454945473651	11.053170205310504	10.73231807939175	10.88540433410893	11.06554487248184	10.499883086906717	10.075412845256192	9.383352421170365	9.15509848261538	8.711871844404843	8.336723418233682	8.558380027008692	8.117319226867412	7.353418931466731	7.0553486353511055	7.674965766540613	6.861716288627221	6.746512276603411	6.37592758117259	6.390068218715417	5.184368129059894	4.885920492191254	4.396855360608665	4.206382644154399	3.9261328963418443	3.9766003982504223	3.585093353631134	3.2585477911753316	2.343423256526986	2.0192493964855345	2.0757206464892093	1.8090818462628313	2.395458303726457	1.5177823101304178	2.390183122570047	1.1605865068042398	1.009630440738281	1.3975491785325609	1.088335508058858	0.4834344052384836	0.35875727969081694
0.7	0.8	10	-14.930274012433582	-14.192635147619114	-14.654702461128252	-15.301068843874457	-15.721700774190683	-16.063420638190912	-16.321732875859247	-17.06973639857072	-16.95610092960439	-16.75350883088933	-17.597143262386183	-17.470435059730377	-13.950266837902461	-9.509558152455284	-4.036764243831691	0.5289968533636014	3.1037886809433104	3.6479574998250754	2.954798664207999	3.9680270363946732	5.074020139721966	4.097733297419261	4.488016712808125	4.891491335085561	2.7973426056110213	2.9424635653362685	5.605742776781831	5.764322709832086	4.523157802045148	4.618673699879004	6.4074461526091255	6.997454361141614	5.121590105000614	3.7913584682277914	3.7069491881432626	3.959244582146212	5.4408563615230605	5.760235916636503	4.48191840436364	3.5104138694019085	3.3414323046441865	4.676287237928257	4.563641407390769	2.986358977155362	2.643341709412823	1.0217366865694189	1.5371339914772975
0.9	0.4	5	17.964673338125536	19.41093522361264	18.76032302533075	17.816309885230268	16.59000904995598	16.58283393291792	16.309093520392402	18.013949691403212	21.853826869258747	25.26718807440991	26.88030790394169	27.21856443840411	25.143441712307805	21.91244111509667	22.60171323469509	23.02649442774529	20.73593586939475	19.19014496620204	17.514342941515615	17.369283322531906	16.397715090744327	15.162071467884566	13.871017125794282	14.239220170240266	15.291342863317247	16.287182472514353	15.248842984694598	15.168675395792057	15.01386363752323	14.502136654292286	14.280404329866982	12.726774751279585	11.51897732410383	10.517697688272825	10.049287850294405	10.560591915152607	9.776133132355291	8.118569225337538	6.957381875727364	7.9869178511373775	8.393409501074629	7.6421696643190415	7.638138578879442	9.891431474423868	12.198325602580823	11.79296435957513	11.353026497540263
0.7	0.2	20	-19.39621052265417	-19.46756071310501	-19.19540428319747	-17.78302435585951	-16.998404120677332	-16.29292595963973	-15.629025818642539	-15.422317174114259	-14.6319168832919	-13.12634316194752	-12.870298863689417	-9.717935406884369	-8.14253570671648	-6.240821730061057	-4.398676151006349	-2.137093038675566	-0.6064800789572828	-0.8773101679572264	-2.237744506087836	-0.9599300910448392	1.1000946881079443	3.0872167532852473	6.367605612913955	7.662762629865831	8.525221519691016	7.419445737329113	7.227656422197285	8.15423407212598	8.666752057560743	11.167096732183964	10.89087801121704	10.106102431729823	11.505646877108454	10.440446537207123	10.741096716839593	9.968333439851932	9.6958899750258	11.841025511671226	11.442604491106863	11.39913367074412	12.245803622531625	12.062455696586937	11.103261201477522	10.152289730257735	9.959238035703017	10.675677098619836	13.2778902345241
0.3	0.4	5	47.386662303313905	46.9809245031794	45.28814455488631	45.72871442650354	45.3239776952662	44.91367465738326	45.05909652767421	45.185744063980444	43.57192567479425	38.48735747116837	34.541546576292994	30.159010380277216	27.825706745653726	26.885009758294352	27.85065190944382	25.732791702953612	23.509752688952197	22.555416809623132	20.32308594485439	20.21943557798388	17.282212591693515	14.803260377144845	13.690496258892075	15.688559920104389	16.008754702340347	16.95397101063771	15.848308385620975	15.853640154311215	15.372758285769855	11.266050433807813	10.003804488402515	10.197896366639547	10.235399078466251	10.168236889806032	10.437657943951997	10.688721959533503	9.688670728189585	7.564110294954979	5.8341153695845165	5.775369648091974	7.124233592092985	7.090469134668872	6.2579650463406225	6.6368074892187465	8.198316466258596	9.219549334474245	8.74290775179022
0.7	0.1	10	1.3880513325699084	1.7983090373492985	0.27302314980944686	-0.836568193851825	-1.5608908373551174	-1.5474410665751606	0.400086844815462	3.368350026278705	4.161429845143225	5.17157105532948	6.845707406096587	5.6966307734683355	6.708460678528944	8.019435048255566	8.788170858308781	11.041744639466216	13.64443009149479	14.508847492663541	15.222354784348283	15.548308498790988	14.851909921774514	14.823730420058993	14.635892869411187	13.236767067221336	11.134148016573	7.674411301287684	5.342973491037675	5.011636878076963	5.944486182161533	3.554917893289293	3.4898087354972773	3.4701400816326	3.2542282169293912	1.9034507669788	2.2585559893814278	3.071784158055557	3.94901728133884	7.5814398036247255	9.561216359859998	10.407131066329669	8.586606938058992	8.088325536897209	9.072320636746298	9.571940272922781	7.154622308794615	6.213157637572799	4.062917475484049
0.3	0.1	10
0.1	0.8	20	0.49504556831349333	1.1185670109231083	1.4222955143716334	1.037519001052729	1.6659728532571307	1.5726533017988515	1.8436004292866883	0.8008176473963502	-0.7721522666051115	-0.62433419278576	0.9512489566665536	1.214844674153646	0.30517495303648445	-0.9409350265989147	-1.3492794845663454	-0.6275713554275413	-1.5992550207092364	-3.0469956372150904	-3.4418285795803953	-3.30755363907911	-3.125658102577084	0.44885253830129557	3.0864720195006328	2.3954971809452985	1.1221405047653263	2.1497779620709707	2.1307798129707933	2.3271503385154233	2.9965454629393022	1.405686926435287	-0.12293068800291707	-1.2428917419703893	0.3543304990708691	0.19163062539329445	-0.07620765715534361	-0.17700925783650945	0.2574684508780578	-0.6017700395589287	-1.1074419026984614	-1.738077006788373	0.636541966173759	0.26373042390410006	-1.5751785656904715	0.040229505613226024	0.671770729262775	-1.0590536282010632	-0.39937992066940353
0.3	0.8	20	2.144680966820772	7.274644105426361	12.002356752814919	14.569392287865156	14.210140143574122	15.020171818483163	15.250552392539689	17.02125049722521	18.08347677395912	16.124279931884672	15.215228378174118	14.328663678674133	11.94520210385366	9.827270452103292	8.665335039627521	7.934605231364131	7.266101378830712	7.249003157122942	5.859828945179487	5.077505188394831	5.3763651360035425	5.649683717540498	4.121674095641971	3.1444424839385405	4.167741554597349	3.331680537366161	2.7926184946881634	4.106797407424992	4.945036831243705	5.466048028603481	4.511623119216836	3.0719078853149284	3.9255048791629292	2.071468090294495	-0.44763985736565104	-0.2997122052661325	1.1066940101633733	3.8703315474718067	5.542597410280578	6.224576712715063	8.9670469697392	9.27918675601316	9.229660713972237	7.849337297542078	6.192315490686923	5.085231668654799	4.269168397674022
0.7	0.1	20	-4.4436130706808825	-6.074450100550031	-4.9958656614826324	-3.5873677954358527	-3.7782330366026358	-2.8587645867495155	-2.3215741306221673	-3.4180982862531053	-4.597014083903389	-3.463639487435991	-2.1543460555774985	0.9553860206078753	3.4969795948601003	4.337980802661626	7.4850677470062905	11.048090117349737	13.82437032587216	17.921573907644124	18.647552232204212	16.01302590485694	15.007732261519841	15.079308692358616	13.462204210973859	12.311109541018972	11.273740024023503	8.906429638785305	6.336126504171439	6.129355778634313	5.519706863427089	5.445005058615585	5.794458466875966	6.532655991982075	6.504007571458025	6.63038950729382	6.586809650286391	6.745118633531256	5.754484399048344	4.511726090140549	3.859908858187403	4.947051170667088	4.8661619672638565	2.423214255752484	-0.3144005126543874	-1.4691597746854228	-0.3594032700998042	0.18334953719477198	0.4359555064757288
0.3	0.8	10	-6.320512878812806	-5.1110929819473725	-5.5680003814556045	-6.081308629590893	-6.4594447484582815	-5.487485290768305	-2.442339754694075	0.12811744118747725	-0.5547798955517536	-0.21168855765661476	-0.6785688804810093	-1.2298860508586387	-1.3539232278448878	-0.10547661193315605	-0.30025083626950533	0.3339070752211768	0.0381497901873189	-0.9494666937106402	-2.3934678240952607	-2.8308277124543153	-2.7065111563565907	-2.925679007665032	-1.8063552227185014	-2.254800927602801	-3.665696874419261	-4.912510609550388	-5.028231225112037	-2.1308147712471524	1.6969972017690722	1.935304049725005	0.4373956558725425	0.04792339663235623	-0.4506559529377654	0.33389306465449664	-0.16833941923817974	-1.569227117115517	-1.4968797977835493	-0.2626824696287926	2.0032518172958476	5.191797321517811	7.892725671614542	6.02764457055487	6.449839047961746	6.281554970664715	4.17283893199496	4.031087987043847	3.720374703705886
0.1	0.8	5	5.378087992631194	6.841917174881054	6.00658668883392	6.0520272734175435	5.959004181936173	4.776630049730997	4.882025989905273	4.519455673823607	5.5669507913665015	6.345265226779709	4.019040387082626	3.6861181250717294	1.9182860622138946	3.1344014731401515	2.6943706508000957	2.966855374141538	1.0685891886958316	0.03971091197640675	0.3608901738129191	0.6871130748047278	0.6835624214325975	0.04455266844941974	0.07875257678416148	-0.3359506244365491	-0.27467557428554557	1.6971814042614994	6.3457953456233795	9.896517313268753	13.520167490791678	11.783692667360484	10.224886419538208	8.671123793093969	7.992881194197949	7.994372503684737	7.393103155542519	5.926099225228256	6.319510270194158	7.129769807772597	6.371187468813275	6.664319444515307	6.254574940169896	5.292313528904231	5.4026187059509425	4.153303674485514	3.7435558224219463	4.765828139182666	3.95745374147846
0.7	0.4	10	-2.556652832522879	-3.4343781961211377	-3.374435727282986	-3.943470590574279	-1.1290485252093987	0.09240048133954559	-0.29778383988355017	-1.501206635061152	-0.5898887390140715	-1.2872563300908837	-2.396332462610964	-3.3310147044958	-3.896195190932339	-2.331746917344539	-0.8074703888746768	-2.261238468298302	-1.327789392526796	-1.9644307316303795	-0.626548156221169	1.0395358633071794	1.3447863825603292	0.1914282377047769	-1.0341602796015081	-0.006463149252482481	0.909319964979936	-1.4210739526181584	-0.11226308379713146	2.1866151293000726	0.22228872452862447	-0.753487828421477	-1.0131556670497304	-0.5202851144274376	-2.294547475535026	-1.9115396889047531	-0.2600600736132179	-1.590065821635271	-0.11187185946550926	1.4638567135674307	2.6036955572942233	1.713860280829003	-0.30783108743163723	0.15318005997435336	1.3182778449486534	1.1924334473380114	0.02680579284093909	-0.40464764875422077	-1.4846118044150174
0.1	0.8	10	-0.6762859834630532	0.01655099195872367	2.323310312133181	2.446671029557706	2.1253923964728827	1.3609412332114204	2.738347222303119	2.661598826608248	-0.2107622375714584	-3.3651380238668125	-2.4117833063052743	-3.5158874827027873	-2.821559014967761	-3.5717773695491744	-1.4476081941699448	-0.8578995306482611	-0.723921591886878	-1.4405339616098871	-1.1087958946056276	-2.3536447645241267	-3.062853356521984	-2.7740967968358277	-1.2198553562842918	-2.007863628930103	-2.1207942625456297	-0.9548405431762177	-0.2773990480734341	-1.1737150060833201	-1.5284349040690373	-1.7468571576388712	-1.6285291263699477	-2.466518123620496	-3.165654169420641	-2.824760386491832	-1.9403603051287845	-2.30064388039586	-2.8061491301598593	-2.4868601424553347	-2.8812083122030714	-3.3010759752621155	-2.7062927188530708	-2.7568166625018478	-3.4713289128321065	-3.7909989795204737	-3.6161218352164965	-3.040253185040747	-4.069667255273679
0.3	0.4	20	-1.1911332789281843	0.32555899012199063	-0.41841877784212045	-0.2773104219355673	-1.0905661531608146	-1.3316247594285784	-0.6830666521496482	-0.8458776044624514	-0.16063127031216595	-2.0348373758179505	-1.4206762513653999	-0.20759943568796047	-0.7694254626628307	-0.6907075158967757	-1.2836357693473985	-1.1896300955626486	-1.836491670655093	-1.460383427380357	0.5891289834965789	0.9160139335052904	0.45519545610485324	1.7953399580249823	2.2618272400852177	2.248224415825611	0.5320168501098124	0.020018620501367934	0.5565498384473244	-0.6113567297379987	-2.3331707768860994	-0.4042880770274664	1.0527532485919693	0.7241763795083358	0.8185937360560089	0.9713069304237152	1.581051935046247	1.8083368421382815	1.5805064236655966	1.0298157962912242	2.360803612803558	1.315908360275479	0.1808184084755169	0.42986155778530133	0.6011976503882863	2.817246219816731	4.98936723033831	5.294085539001287	4.617975223010099
0.7	0.1	10	3.3397369139307855	-0.9398202692264945	-3.4891419931896763	-1.5988858645814545	-2.4374550927175065	-3.459736969705517	-3.0612834960381576	-3.4938258472716015	-3.440633667573877	-3.3669955034157013	-2.8450213201063974	-3.208971990483697	-2.042742486621492	-2.260337052020951	-3.1164984332858907	-4.301452806803383	-5.478441696563479	-5.218328035032222	-3.8620646375421828	-3.8686643115437747	-5.192885811128008	-6.764563016367262	-4.376864629438181	-2.638268676442273	-2.6643609616642863	-3.894845758115032	-5.786476636952457	-6.258960407563826	-6.444813909254904	-5.974990782506936	-7.5761877660003165	-8.773419569696877	-7.38089564739559	-4.443108867222641	-4.86314485004462	-4.837725601197704	-5.221685724740453	-4.579816065322724	-4.687292063135224	-5.2113278029551395	-5.0566454371997125	-6.70697793703102	-6.670085186763885	-7.0967981622006775	-7.703465143641857	-5.0508361541873725	-4.647080582497381
0.3	0.1	5	-1.3642409520443266	-0.9019421852794878	-0.9811022826395117	0.290557539794861	1.586830578316139	0.9036302052472678	0.40938708379686517	0.24209070748315753	-0.3502727441717397	0.008320578179258575	0.23299303158325557	0.19205778301011378	1.7290749288523628	4.841446796954088	4.581366154033972	7.0549949581978595	10.557629889544572	10.74530592039676	9.154871566589875	8.51371692506791	7.957860553842366	6.258085731988629	5.126464182042291	6.138496875203927	5.536197631830433	3.334548546061434	1.685259673219285	2.813983457958159	3.90484623614028	3.0052062926621232	3.5240848120736814	3.188348520581954	1.6104975754867468	0.895303249860234	1.1697510398570756	0.8038482953551025	1.7991779441780267	0.16131597432902822	-1.0443127660950466	0.5519430123074116	-1.1982905457315383	-2.019867899873738	-1.7223542616118763	0.49712547909041405	-0.9383435330909009	-1.9096517210319348	-0.4543791759485458
0.5	0.4	20	5.266057754074907	2.521054165627447	4.735327100997125	5.7990435163954785	3.6047575861900114	2.1823954044218254	1.765951490391089	0.46275469011116144	1.4809052210713958	1.6276053407256938	2.1251253509748906	4.261216006874328	6.5448922558375315	6.5007434764634695	5.801029388648033	5.071544949819142	3.6858299861389128	2.8204894015302386	0.5864894618230494	2.538393706864433	0.8387392761975647	-0.19397666540893965	2.315176104518109	1.66938793856405	1.4701864254542016	3.278836921060069	4.6172750471678725	5.306903505751784	3.534806679298697	3.5144425688063663	1.9772895548041092	1.377455368764231	1.4166197970486394	0.06695316898893111	1.402287461173458	0.8938832299634072	-0.4618628243018392	-0.7782977625419889	-0.29453912839713325	0.30851034890123685	-1.825295400338888	0.33308779141238176	1.4268806789599964	0.8220232311512277	1.4552784027734091	2.100606681390687	1.1230411226450983
0.3	0.2	10	-0.6196226537812919	1.1880964023289309	1.8904335210852707	0.24873038370008516	-1.7609269284682796	-0.7799246009790224	1.2375998499228587	0.7165164404630104	0.310094599872464	0.34741525105044957	1.1059778921512446	2.5859125874386635	1.9307006275758383	1.53856587796421	1.705966203848213	1.3112781927737487	1.6882988701370962	1.0458305334670754	-0.23374198001170754	-0.506274435887903	-0.16500859123060252	0.36144851052121396	-0.4455037973482803	2.1014866593413473	2.55683725324095	1.009364251974489	1.2047399085737638	1.1722670276525164	0.5399531054284736	1.3000417243198825	0.3091876523221373	0.40427465295954335	2.629883286198023	1.5878582004683324	1.63345698569033	2.2327882976175957	2.894255047534422	1.4747737145290643	0.2645494845680716	0.4694995710246914	-0.5024168755539264	-0.5230831226610206	-0.09100489350635144	0.36449202293275107	0.4559059549765081	-0.4279681047839219	-1.06459286184581
0.5	0.4	10	-1.7839476040146067	3.6565930051293236	8.156708245051142	11.70795906177942	10.706550273666807	10.917911683535444	12.244502633055419	12.40366619065199	10.467261425413078	9.710702237336228	9.759905002957694	9.248577115662506	8.78774398255159	8.546686903835301	8.591023386364789	7.16956348420014	7.0753310318808005	8.50433435018531	7.181100312823965	5.79629306177371	4.333700863581825	5.473073628976714	4.867262353617768	3.1244657159076823	4.4500468262802855	7.443169194442774	6.628043878117502	2.122621357957435	2.526166133413412	4.825898768680588	3.86861755639832	3.1605834818387706	1.7161106195676297	1.7967458902763127	1.7302459260644056	0.10553118701662356	-0.09374075840396756	0.8415963567408724	1.9575087119862573	2.2269908532726816	3.469062373436685	3.5171265546975263	4.0590980360568025	2.898390426874343	1.149949746650698	-0.25474919394737583	-1.924501110290315
0.5	0.8	5	-7.92124648006876	-8.605771808452843	-10.181120042501334	-10.711154851368242	-11.637240964617426	-11.633632290484556	-10.408669335126604	-7.9972268241206805	-7.858804411114811	-7.203864722233561	-8.070202658279001	-7.3402767681284615	-7.9864905130848385	-8.599856327164417	-9.286243190027086	-9.293791295397007	-9.294579307661671	-8.43436396792967	-10.03949416276371	-10.319455551510892	-8.081765432042829	-8.594314823525579	-9.478708117341327	-8.21132952429869	-7.023496311572302	-6.398305327259905	-7.021502626186269	-6.723070418982388	-9.115390938153567	-9.17711880073523	-8.769360562973425	-8.254710671828875	-9.066163890683036	-6.711407608838101	-6.165215655781502	-5.757916206487877	-5.734666910373193	-5.383857162174117	-4.6479617080625815	-2.024294669884391	1.3006188900088915	3.522032136011667	3.7965111174822965	3.5194668358841454	3.478624031039381	-0.2933654438068203	1.0294753612257992
0.7	0.2	20	-7.065888613974643	-8.298004841291622	-8.99893253390799	-5.494046127958555	-2.7884858824574863	-2.865384429418299	-3.5860133623735564	-2.202650821187973	-2.2738341868594176	-3.6543640100850467	-3.76027390566405	-1.9146779592037717	-3.0661286651852535	-3.861827006387557	-2.2687529543549587	-0.8258124166865457	-2.0248465407881184	-0.6152459351635571	2.233367928223913	3.478857316019763	2.790463594383141	0.10745699461079994	0.8554242740406508	0.8933455485053301	1.6412633106898866	1.8527034451225504	0.2449977527826377	-0.8688405369662462	0.025246290146164085	0.9607908096818747	-1.5307534823023943	-1.4134810876249233	-0.6608918001829167	-0.11435940011794088	-2.0219133619847867	-4.137601332389117	-6.777992488380605	-7.419524603393633	-3.709383738039108	-1.8851611752391264	-4.127866646235503	-4.569262053095571	-3.7649548674144597	-3.1352851044968233	-2.8077819682145346	-3.0831426152179304	-3.3979429512567094
0.1	0.2	10	-4.892277775617281	-3.9445488091993184	-1.638124751961918	-2.5932658808371727	-2.4716994269886	-2.099108027201339	-2.787239728708755	-1.117611197291403	0.6677733239723906	-1.1386793422100254	-1.2484726560143997	-0.7226731214841635	-1.1386827272690923	-2.5464143012327085	-1.715395722646491	-1.5862906288157461	-3.8370558091830134	-4.160324078331058	-3.1287107161176237	-2.474690121365981	-2.1913359857230716	-2.4644974279233764	-2.987736973374453	-1.364977525070607	-0.17499789531256482	-2.8794496549280524	-2.6351404871958266	-0.6532084562862153	0.07410893311016054	-1.463993905405367	-1.04560221861378	-0.3799303826512812	-1.2229473261511288	0.5148874709740525	1.4697670806396914	1.9341176788759	2.034901115255444	1.4108360485639864	1.2362780956141108	1.7436859378185048	0.5460554501180255	-1.1650870423469613	-0.4669448457721259	0.13668804525594425	-0.3454440157414709	1.253883162260692	1.464257070909646
0.9	0.1	5	-2.426628363436407	0.23107284662836491	1.4491699272050766	1.0995680780741353	0.6640228141931388	2.0028370419945745	2.3821267847102305	1.4080925938503839	-0.6615523781236234	-1.9358812318986551	-2.607092136344761	-2.0042598289364335	-1.6749697900188067	-1.7157566211739095	-1.0253192190342233	-0.4077687571885562	0.21716997902309743	1.4074634599868858	0.84877727325226	-1.2311702170726164	-4.457554830874514	-3.9616341891558235	-3.1837019925229626	-3.5843978738397553	-4.15698811417969	-3.1624412427951967	-2.717219554820524	-3.366061990650479	-4.657146351785663	-5.077941983330689	-4.828235347775475	-2.6635875165827514	-1.5824819393936735	-1.345449336059204	-1.590902421058452	-0.7178716778623766	-0.9958781123692546	-1.5406845153478272	-1.9177351752626635	-3.8692375362525624	-3.9952424829621975	-2.9461616213896136	-2.8477946892142043	-5.050678933974602	-3.59078297087472	-0.545201305552169	-1.49762956034521
0.9	0.2	10	-21.12963144472529	-19.730161673709866	-21.436297697320526	-20.71700537048453	-21.21859707465049	-21.218435733844103	-20.409434807068102	-20.888925408785383	-21.180883437047	-20.973043397101172	-19.78695300037043	-19.425458386098498	-19.15192255474149	-19.172470274496753	-18.402232330373174	-19.454751630779796	-20.422684552204878	-18.884061038672712	-18.157536298054694	-20.616055408904074	-22.46545984893863	-19.741305161659405	-17.51715963519372	-16.47367429706405	-16.877670883218173	-18.364289361500617	-16.27515658218684	-14.742470222289803	-17.561489271316887	-17.970978886914452	-17.479612345339078	-19.06132958816876	-20.083710040165066	-20.30305629683665	-22.146148137471187	-22.747899229202005	-20.136000999660382	-18.52323257762521	-19.83527345445207	-20.339479279323086	-21.133400377166318	-20.288834979593773	-18.65398833045576	-18.367149207158334	-19.479511587124314	-20.07217157285085	-21.288468118207255
0.1	0.1	20	2.7311646457037853	2.7625142221780337	2.0860137990831618	1.586957083068178	1.2326743780917297	1.107809115401217	0.35147968913037175	-0.01123152620208856	0.8735558160568715	0.7342456258099475	0.5748546739257208	0.4990734955253018	1.3345805014934626	6.482340402989919	9.250134600775311	8.322166096938538	7.402854622020698	7.049035118668883	5.983830604891601	7.498243882437336	7.278651018582735	6.700393750337412	6.307519961762793	6.6967341218033525	6.972063751981501	6.695475195682448	6.0749180238046705	5.891696720433799	3.942515226455882	3.567551646916847	2.6413147924543168	0.9841417935418662	0.3979770417885007	0.5319963246106241	-0.12818923728933385	0.5982228027233774	-1.1436099027601543	-1.0013751954005983	0.2808536834660984	-0.0072399304321209	-0.015241095066812704	1.0835891285992858	0.08820481716753648	-0.5356352475340671	0.3534796413766088	-0.5685252705756412	-0.8858475784132764
0.5	0.1	20	1.4120185737542883	1.6619929235855793	2.6620813563511803	3.6193382661173743	0.9496004974066921	1.4420901787683675	5.679897685788511	11.214309506532246	16.612835125127482	19.474062368853318	19.608241242243544	18.444543411502544	17.789782239592846	17.74517774009886	15.469345728466926	13.571299039631946	9.846447456208267	10.289429290457214	10.659489940016705	6.691932634477723	6.687681848623754	8.56331266794161	8.597846702716353	8.180924420965916	9.520754323993124	8.669616380606463	8.830333078273043	7.147485945870265	4.294915776125926	2.1097355183629958	2.5979498133811347	4.435821878940246	3.9982020800645017	3.8836183604668832	3.6953525667440843	3.3820346344349446	2.786077782463387	2.8160460377686363	2.071704683721194	4.4672135940015565	7.3333047280331485	3.71352432221979	3.3038639199768056	6.599247565891027	8.268228526292695	7.898244269874247	3.698810062489713
0.5	0.8	10	5.973237950000666	5.629580486369555	8.010350568181813	8.335605865398087	8.253355364642076	9.35357274496944	8.866426209364278	7.702611650355308	4.4873792665884125	4.331042802207364	5.029639575655942	5.088630917075612	4.094154902635573	5.467125779121041	5.030713902782246	4.984963482923156	2.897961815986939	2.8067729083813617	3.5239689447588916	4.006071184177721	5.248770543742829	4.276579612186751	4.3828468266407725	4.049048051484959	3.2755267047825143	4.938958652701508	4.10578013626364	3.092584651674038	3.154306898700412	3.5650401780610395	2.3849293914257856	0.41075081885914955	0.5809736017413059	-0.5713408382894798	0.25835251753717614	1.2248434997835815	0.2845134665918181	-0.7651322210089546	-0.8387831656122842	-2.8309627909964235	-4.275442231387743	-5.251842043437996	-4.841925291438621	-1.3035685348754171	0.5475144986780904	0.018651765958907163	-0.26507282423903433
0.7	0.1	5	13.523704211942253	14.052510438997622	13.769580010981976	11.531722355679058	9.609410580215062	7.30509051162111	6.859106219001887	5.756748944728187	4.471752219126927	5.339502836772276	5.5600063754825015	4.01228544656319	2.1972381032920936	3.1077488777785405	4.207469725508098	1.2020455140086668	0.7403633533045451	1.7342139158957366	0.3901205327034347	1.610840249092682	4.03408034244417	5.985706357226029	5.195219247499772	4.054142269941011	3.768472294536622	4.54853355756422	5.662005532146011	5.110178989791152	4.910819443242708	3.3502808566091815	2.5335333911876816	1.8990558546116674	0.17688585133652168	1.290953105368942	1.9262363524888926	1.8732364461268531	2.1697059698672803	1.4802287935018512	-0.1886013527004664	0.6068774937043528	0.855999953354015	0.6207765578054918	-0.04305329516586198	0.24137976211922307	0.07673176774365942	-0.7167845299475744	-3.0919985131487024
0.9	0.4	10	0.5581441276429899	0.05342521658836574	-0.7460749411301109	-1.1305861072543877	-0.8115377386675107	-0.62524167391242	-0.7429330147851942	-1.3630215692772722	-2.249128876133476	-1.859025560542257	-1.9084064635465054	-2.457035677923308	-2.3894290707535077	-2.611222866270495	-2.3928041176998605	-3.604705525325855	-4.751610346931727	-6.045428686047032	-6.578503843224254	-5.6984361709791855	-3.399267825228364	-2.285686920149466	-1.927184579058789	-0.497326800848775	2.1713639686932567	0.17527660635751374	-0.12774090256648662	0.3599733060088752	-0.4168776790850117	-1.2258354523666029	-1.328423564766318	-1.4711802284557933	-4.822130437080858	-5.604515848655204	-4.161219338543049	-2.6165179330995727	-3.0872002269252334	-2.8515654101106875	-3.4967040909803018	-3.6025138122980565	-3.2214533368534575	-4.8645358991468015	-5.247425058881895	-5.451060641823844	-5.250886866753255	-5.515086406777613	-4.620287840207638
0.9	0.2	20	9.21522098918203	9.555798623011498	9.343310839701175	6.897745894574385	5.790152777944371	5.759146247222084	5.916718946724735	6.350272916359479	6.064353308051274	5.240764909693198	5.209988905566334	5.941224360350617	5.672210470716948	3.754872460542309	3.165422811540843	3.7636548768272533	4.045882398677605	2.3032824033180077	1.7847054496046297	2.385973566994032	2.300594374814608	0.9670417879952424	0.6059900790287571	2.501198016767006	2.2560459741446053	0.2638557117143492	1.1464606882618256	1.2437348732318299	-0.08587579206731988	-1.1903163505330028	0.47721103943872123	-0.08514346682270713	0.4023226236761559	-0.49550194554888094	-0.8057299721455351	0.24611446064373865	1.8827044120051823	0.00845857010922657	1.2156915715573717	3.9345441092597255	5.86649307866665	3.746978009531446	2.9501879452832256	3.34660264810568	3.3283573302791325	4.206531084832655	3.771352118228883
0.7	0.2	10	1.3124875385348815	2.125148491947648	2.5943033615189677	2.3535459116831774	2.1564046152155285	2.7677489489122777	2.8529060779437643	0.4350960080279904	2.447998973439084	3.401574937115889	2.063465296096119	1.5090429059948889	2.689570200277693	3.320663263305889	1.847539866016838	0.4292920237966129	0.4485375827849083	2.4964780980565564	4.533231584691286	4.152772490751694	6.427980893603177	10.04197910376061	8.796878973697119	8.042883796801242	8.699327657748206	8.868810902029168	6.857895266329969	6.26310877834208	7.767192599238271	6.935829434784154	5.382951670523461	4.953880632646438	4.788505247245794	5.0323305596915375	3.8903946007076087	0.7777967121456726	-0.03650666891547161	1.0645214769322635	2.22856408449244	1.4841782202157532	0.15850267200330848	0.1826697674701947	1.7753945116286758	2.2412748716623554	0.9748072534695282	1.3554417674793982	1.0332248065604546
0.9	0.1	10	-1.5441649747542456	-1.154564018609186	1.361531744343793	2.814268905116677	4.476168624306808	5.26235896669003	5.619183403489927	5.811959732988136	6.745452412293453	6.363774362279443	5.825762047325014	5.241021650779331	5.196443370930105	4.517933375773431	3.09818292521755	0.9151365310866879	0.5423461753191319	0.9707724903346602	1.4106117115029093	-0.447610770021555	-0.620269246564007	2.324885923351573	5.087998248065929	9.54837831273828	14.481600767012694	14.68193403438795	13.81716082959727	12.110380260044934	10.643191026388486	7.580812098282799	7.584616169789818	8.701124249856761	7.716044263239176	6.815096959282933	4.749894160296279	4.832243634191435	5.799616909134855	4.285657926337464	3.3936572143692842	2.7936062019082257	3.272517988559599	3.9702629410996906	1.6212037330572429	1.1170249618494523	4.153256308457983	4.2118158254229385	4.038637462787435
0.9	0.8	5	-24.4701388895349	-24.018732134474433	-27.071403037039232	-27.195316486590606	-26.711647934126766	-25.119147875102527	-24.21486686655365	-25.77737143630396	-28.43373736247389	-27.99506078629186	-27.61553665793086	-28.870611530495708	-27.14047520346432	-25.672131319199153	-26.74078551045138	-26.59400067176584	-26.782554417467992	-26.148526596134843	-25.641291093616005	-26.503837171738667	-27.32534622162884	-27.00451581353137	-26.97406976738921	-26.120189482956476	-23.37580374764832	-21.834255465964205	-21.57748927113537	-21.837129531027635	-22.360039562577008	-22.569352960273633	-21.828876520653687	-24.631128247208018	-26.198503352038912	-25.592057963417204	-23.526297320428384	-22.565911817054044	-20.810809827118852	-20.00406917500193	-21.110182043687324	-23.654375863945518	-22.203979038469775	-20.49690274346014	-23.4757348576287	-24.914465597834536	-24.19052122455654	-25.45565436169815	-27.32285135855342
0.3	0.4	5	4.289974973728974	3.8156141875497056	3.6970903210337696	4.477113440134396	4.102393525803457	3.4526529313038736	3.6109501956380115	3.89256153416315	2.343535616299903	2.0630972226764186	1.5102758908783471	1.882932694592867	3.6773768795231163	2.8123979832862815	3.363545146734033	6.376292580536287	6.237520208952887	5.67380536181706	7.402801030103554	6.409224800978102	4.907286232709879	5.318923948531186	4.983997545862223	4.179454881504022	4.948623813397475	3.3846024716708456	2.728972054216001	3.153859971765044	2.986192223948642	1.5440483474409348	1.350236439210235	3.839129162285545	4.911705096861802	4.235784731444639	4.50463544053455	3.4418739255064708	3.051879101817825	2.8107112912821037	2.0237492566272337	1.8370430745140354	2.3333234581286106	1.3912486853448698	-1.7339975576183093	-0.8402151074043047	0.5027568028405227	0.17524273906973775	0.11101530932297976
0.9	0.4	20	1.7939988207419049	3.9031366976523785	4.3674162590866885	3.0214474722348967	1.4163195293409245	-0.4516315336643899	-1.5927948315002993	-1.6865322582906046	0.3123854089036513	2.978260986691751	2.7439323852710515	1.8453851709031	1.2535708050893746	0.6418972589876972	1.2586248397114659	-0.33886389180774756	0.2277989960526341	-0.5741389429126755	-1.1633057640003983	-2.401504001822822	-3.7841598284327205	-4.558524546902248	-4.69438907190478	-5.4139224522096825	-4.464831550906254	-2.068480175127327	-1.9828549961200395	-3.051885947078752	-2.6162373425821883	0.4550129828221543	4.528017065982034	7.452284844636068	9.83294327274865	10.205247666371655	8.688329652271534	8.474468821045058	8.432914293678927	8.34043478240033	7.6406763376248605	7.3010670513213185	5.659624380529529	4.8676111649160205	7.322541103191725	7.960646520121998	7.26829581949945	7.440661007584268	7.058829749903872
0.5	0.2	10	-2.1979984858453037	-0.6434199192143097	-0.10036587102280237	0.007961296417896335	0.027779352245659084	1.2775220588323464	-0.35641505518039196	-0.4165732013076635	1.308767626072914	-0.16474545113055683	-1.913389919338563	-2.7040441368774992	-1.863444244130939	-3.512512097458689	-4.683543850744009	-4.380559926535476	-4.5903790371075175	-3.4077646772398893	-0.2277084369590412	1.8173221152264318	5.399094848778283	7.305004702485618	6.337812761796343	5.888161670720798	5.153870752990613	4.165699153044329	3.9474949361463842	5.422102483111466	5.095613173964431	3.501294194406718	3.2619316779882723	2.5958184915500553	1.4621513272787325	1.0413950670980867	1.845198298228695	1.2503478807991044	1.0388475303491447	0.6531988114996423	0.9390142932344858	2.0581753706739363	4.3635035429325555	2.6697062914721457	4.042602453506355	4.299364576979919	5.567354383551134	4.522115831086481	2.825010031835994
0.9	0.1	20	-9.195448130607105	-9.85336375125678	-10.916922278797323	-9.440058956674577	-9.989685241386084	-12.103303143634456	-12.533597567976706	-12.179313042812588	-13.62871130910613	-15.443141428307037	-16.40892914870163	-14.991302781444062	-14.829724013383192	-13.973618331523177	-12.118610543871775	-9.700470927941524	-8.589973676551004	-9.000944013621705	-10.123955503717482	-9.89614893237924	-9.905874795347444	-9.912305848963456	-8.160850744587137	-8.945060187296413	-10.018368233485234	-10.294621526609546	-8.265809852362196	-3.5725379497645022	0.9293853264547707	6.5364223240184245	9.52337578652638	9.22590050612127	10.062155129346955	12.299167149702818	15.815969054200032	16.582554446990024	16.036193045946824	15.646749844395039	16.163934375606594	16.28821759011057	14.41450384077826	11.932652447091165	10.998406632020512	10.834347935998657	11.248468995220456	9.063648584840301	7.391080242240868
0.7	0.8	5	3.8093117765701123	2.331862036767035	-1.8158330060430359	-4.0279274650706824	-3.8412121583951944	-3.334737384339874	-3.5768534705636625	-5.151361090252507	-4.907560423586233	-5.18579018231457	-5.245616963384265	-5.110140593621196	-5.639983706853748	-7.24773011179245	-5.431396894229408	-6.452804762510979	-6.446602489188052	-6.389973534171162	-4.77275749173031	-6.298217678351541	-7.395281778717411	-7.443285621322175	-7.714796475590731	-8.284422895112904	-7.669104138491107	-8.303703753715801	-9.929431383055906	-9.150302999816219	-4.882903630806325	-0.4228802491602224	4.589745338737856	5.356322850742117	5.155924446119926	7.5082081214601715	6.702930467281661	2.0980420330815477	0.8286794286817525	2.529535255839903	0.6907521829713161	-2.3180665946684798	-1.7624529848275685	-1.2050273329600856	-0.060973896686533635	3.820655004411151	6.911367202086453	9.971942092377375	11.652954454054907
0.9	0.4	5	3.5945579983254277	3.328888732751807	4.032921983658561	2.9384568474335424	0.5824166391942995	0.5740923276728154	0.0429495342648778	-1.6290178625944947	-2.5348672680297426	-2.374071650777644	-2.487419091240888	-3.292731112446724	-3.2606612680709546	-1.9007926692741464	0.2949285317621957	4.094092908057789	5.378994847176088	4.616338408454098	3.682648499233018	3.9926624842308343	3.7666544418178916	3.866263071174501	1.5624797803749644	1.6931659238477934	2.0015253714679773	0.942845344220963	0.9981219818364693	-0.31061335989658545	-0.8643107666001555	-3.0112327336190106	-2.1691488401080505	-1.6041098611765605	-1.3728510847549273	-1.7309128018275004	-1.8348190249496028	-1.7426131413147772	-3.546687016004938	-3.7701094578612313	-2.3884735309717158	-3.0532814728619044	-2.7092473385790186	-3.1849634313002255	-3.5967113060267693	-4.054054920570344	-3.8801382439206265	-3.717205402509954	-3.031492275948736
0.1	0.1	10	-4.574808686739871	-3.9678098433186335	-5.186447627530271	-5.763484564852675	-4.191736260588314	-3.982453451219648	-3.754036002889123	-3.0417470229901653	-3.31006500233061	-4.901256068976551	-2.807195126579515	-0.389523027334576	0.25617932798454035	-1.0056551654940904	-1.982526485297413	-0.9676552415676696	-1.197420260866636	-0.4335856114817176	-2.1104702453417943	-3.96606574527987	-4.023109932884644	-1.7171921851188188	0.5094621620107205	0.7402706138697539	0.30536784937816464	0.8192945614714802	1.0835800704976535	-0.5261451669660815	-0.5789060929070047	-0.4313358154531741	0.7634379386581145	3.0936307020150338	3.690351330590026	4.887095299318062	7.827059459163749	8.15091095291524	9.053461730100793	9.951928327410009	8.391502345253556	6.534809189682548	6.049014503192865	4.682048838060162	4.106207691801373	2.3724601625394186	0.6217838414666161	1.0810905144135248	2.4241119071972577
0.3	0.8	5	-6.796173475081439	-8.169035461475254	-9.911575220272425	-8.823270428510575	-7.623646357677131	-8.868095483545275	-10.339138586258095	-11.711835629108336	-10.543496729587709	-11.371739880446619	-12.967655317283793	-11.43317383905147	-10.843708605025348	-11.44185722106193	-11.521686631764844	-11.850916165456184	-11.778639130760567	-13.09096644026637	-16.016799233418062	-17.378354595463087	-16.76750224987019	-14.557184306651635	-11.603532320716141	-11.603357658814886	-11.120954035568623	-7.884743851914315	-9.59005188945342	-11.347851445469509	-9.724002431636166	-8.520381910757308	-10.192358279460429	-10.560251206196604	-10.559087678856287	-10.804045795844786	-11.227827393192399	-11.61977713371438	-13.89942725572331	-12.87620640144015	-11.905958242268767	-13.168395441572457	-13.135291766474516	-13.100647291175179	-13.809510392194234	-13.47052326003061	-13.627377517412235	-14.97484403171768	-13.997301188274768
0.3	0.4	10	-0.6965912206992755	-0.7436088235604075	-1.169702194834926	-1.2997994630478757	-1.9444031976254905	-2.0843173600841425	-1.2407491284130998	-1.161531340086185	-2.468865706861415	-1.8745767992559053	-1.5345824590231345	-2.672521238418774	-2.591688693274236	-1.3452781528669746	-3.0739936746330017	-5.107777176004689	-4.455006346517493	-0.5776789272272822	1.831286345157288	1.5268446386836203	0.41933229982639375	1.0431315923975149	2.5210866009093067	1.2597010089858216	0.2928929385351182	-0.6326429060167058	-0.2183931351208983	0.2230187355645299	-0.0933900679261086	0.27761569192861657	1.1126710357919478	0.6716438323352989	0.12081304809437654	-3.4157238545999675	-3.7799595339695102	-3.1175821042203324	-3.109824388500755	-2.7621414791934455	-1.687100530433348	-0.5763395228000618	-0.06918525801602016	-1.101358297686346	-1.9933300187637641	-1.9696318306479839	-1.8593147391561473	-1.8834403801721749	-2.394995946707006
0.7	0.4	20	1.449617097511961	3.1619675783272	2.871471176467601	1.9379295632461933	2.7085259340442747	4.108379815360038	0.3783684704794794	-1.2183282709256886	1.729449705798288	2.3818864705001417	1.7149528671244454	0.23540385636580652	0.2281878167494824	-0.5752621387399159	-0.5155539185989824	0.7244928899847096	-0.0471513479865564	-0.8362411550064763	0.059181089224431105	0.12923586869157333	-1.0674004087615927	-0.9294107798372977	-0.5554344455160063	0.5714051168515368	2.172652335471362	2.296124013731742	1.6479227252200133	4.529435975672996	7.018574929768235	12.001500254390677	15.457686311163712	16.214789762987678	13.54212303043451	13.910384706437554	14.668212820013594	13.171686699788964	12.26089951098973	10.565830300611424	8.941623195107098	9.465109631657683	8.898005301956871	7.0961355448920855	6.050879119277546	3.0072408453092976	1.5587877363886307	1.8740037116256119	1.9913230718411796
0.7	0.8	10	0.592237101795078	0.0751075700450059	1.114397679362206	1.3297985468747768	0.13255840271008879	-2.0453694272117815	-1.12320913617922	1.9959841922875228	5.522095324144672	4.282898103904763	2.4842236280943695	3.490176388617492	4.643107588107959	4.543210743680454	4.112280022798494	4.705058787135727	3.167002416792549	2.424488795594769	3.4703832181715626	2.1466327383276536	2.0647580768550995	2.451675264907003	0.17412080760238524	-0.8579468596619435	0.38685807795967264	2.5131766438468546	3.753144272979199	3.6885485549653367	6.583368284339997	7.62345890554878	6.052826356286722	5.191821078079393	5.496695128884966	6.2038568755635595	5.562117795095375	5.1573047797257985	4.743068837907799	4.270350322276279	4.040874255673394	3.6006973128240745	3.937053363145914	2.070109200723934	1.4457692707983227	1.078009197557762	-0.0007445087055373278	0.728317340314824	1.3266086581071406
0.3	0.1	20	0.9516740598264448	0.16290326156232737	0.13199869742592796	-0.07370388571949604	-0.5363895899622193	-2.35465303786431	-4.206607122754491	-4.476335272212914	-4.688400597564176	-2.7073084506311247	-3.1882465372202375	-4.71514657785589	-2.534925098902555	-1.2669734963807073	-3.3301190057739802	-3.074991985886541	-3.1314094582333	-3.928855479951096	-5.3324999385487	-3.5418606324579684	-3.007366948829471	-3.3331510858095683	-3.0392419939694904	-3.6431021647770976	-3.2762217222871257	-2.606626380683572	-2.9105960460549554	-2.708480321559847	-1.0600338721239808	0.4673526337246514	-0.27006565856347464	-0.9183939913164778	-0.703610117998096	0.475376341683031	0.799741658379638	0.18503821563285072	-1.7305788561173614	-1.2981035038406574	0.22982975429706443	-0.31394684700754283	-1.2738675679460982	-1.7974965775461627	-1.0263795660170132	-1.6937177590793837	-3.2010962692676728	-3.4370744676423683	-2.878150101789558
0.1	0.4	5	-9.155056042093449	-9.08869329643013	-8.767640527349783	-8.753460509152745	-9.252775954068795	-9.211247201686078	-10.711728669869338	-12.098881015558959	-12.963739318120403	-12.34761429076947	-11.49563688148561	-10.913778787462874	-11.480744098885602	-11.345645806817544	-9.313578421719441	-8.409663991939176	-8.471276747269407	-7.616872426961784	-7.430861371867351	-7.982087108305784	-9.949101046569368	-9.982858106507877	-9.341273169443603	-7.051187545730656	-4.039671414772727	-3.8175388782006934	-2.432956214253693	-0.869676563813897	-0.5695764004106394	-2.3014290301866183	-2.5446496137458468	-2.8657260948626018	-4.000658540090676	-3.206264438592676	-4.531560565878316	-5.736505761556003	-7.080467989268726	-7.292839628692626	-7.992186757571922	-9.136368777055708	-9.626045684085241	-9.07307334653639	-10.13513026059767	-8.728062498875943	-5.918365656941077	-4.512969797271275	-3.2042323260563563
0.1	0.4	10	-2.3646162462089677	-2.8857459122080016	-1.4190313876096852	-1.461355371650093	-1.8720479526311138	-2.0524854113984574	-1.4733744472197117	-0.9344420487234331	-1.4431072732241006	-1.462268910929538	-1.572249498749315	-0.87217884626574	-1.5478358711102445	-2.6210860426868905	-3.483841857588054	-3.2952729470078665	-4.456572583524576	-4.577592430676539	-3.6602539541919867	-2.581328952923215	-2.3663357319772302	-1.0908076156023156	-0.4787324785102953	-0.28720550943422296	-1.2495693187780574	-1.6837778438079525	-1.0086024933588291	-0.9779154683448752	-0.5128622474773081	-0.7515724196869442	0.9953658992637529	3.234464789915421	3.6416908623512896	3.587855276653883	3.200201673139965	2.9584729497289857	2.8108548908906243	2.0553331334811205	2.552230317437548	2.941755486276243	1.1921229069793498	0.4350253456777722	0.6930291034285645	0.7807083712112544	1.615901855576709	0.5921487011402178	0.6222064339079978
0.7	0.4	5	-1.33881961862307	-0.013961888188198657	-0.40790031233439095	0.3571953979107434	-0.3174744919869923	-0.6946470601025467	2.4163000720341614	7.5966289580285675	12.195781873928354	15.335911893843459	13.4394007705544	11.769917569057775	10.241221777158366	10.181983592102426	10.100908622095204	8.35772706412704	9.328909811635597	8.540514887284928	6.017490435090963	7.112044373398874	7.048251310301055	6.368731045664177	5.313363702872742	4.487363786504112	6.053510146610016	6.916554003573367	4.29075981322201	2.4567222013235295	3.5723779208116966	4.2804622522984275	4.352683450580237	3.1979812538774866	2.279854929183685	0.3270000826645685	1.6063496136126503	0.5598591033670175	-0.2856326957162665	1.1728230977233167	1.8177256802280723	0.5359496500789476	1.462796215946625	3.2722935936346076	1.2072993094884907	0.1082670986882519	0.33646109744341857	-0.79064439202552	0.7672084104386414
0.3	0.2	20	-7.4730596640147695	-9.502563179577805	-10.372133427980273	-8.955157195825727	-8.848340601837258	-9.446177697838799	-9.117094633692332	-9.059741449217086	-8.272117196565766	-9.424963694537325	-9.99413725247934	-8.8105365661946	-8.01754961123028	-9.604140044509634	-10.204669056222805	-8.251046157975779	-8.22964635341458	-6.81320597143187	-2.276212308276186	-3.34439427156007	-5.611142729401834	-4.873979386399164	-3.31056007462454	-3.775892767824274	-7.132799207663403	-6.26617268251028	-6.056638029581158	-5.718224386535091	-6.524688498378069	-6.883915097980868	-6.115885875158519	-5.890004139562478	-7.777736624581578	-8.845655118199858	-8.069505306790482	-6.82759152099527	-9.16604295522032	-9.938047025882852	-8.849406965968448	-7.040786116669096	-5.178328236398279	-6.340804708586788	-7.705324764380791	-8.719293511183835	-6.349229305199884	-5.834226267819524	-6.800798444759231
0.5	0.2	5	7.097761071775203	11.91370604193655	15.723659770408162	16.773137282038306	14.425038316492731	12.051050163624865	12.897634700318719	12.467838342175476	12.410027219469391	10.293849805120082	7.866102140809765	5.9277746645022305	5.9178859416978895	6.1695216198063605	4.599567583040397	0.0203314830373742	0.13669943665545503	1.7843388197711931	2.891599681098249	1.926077290677135	1.3533028900251338	0.7566087472574807	0.5473203958756514	0.9590238430124174	-0.21899715682621235	0.43433341008611137	2.1040799345878156	0.7071471432066119	-0.10783844297952072	-0.34561415128892037	0.43248558321601394	1.2040090416215037	0.8204278924929724	1.4228216541263876	0.5826408293431982	-0.33831672226168763	0.18618961936803657	-0.9487658320587542	-0.4796045735847869	1.7995515121720302	0.5355546139253633	1.1498511234516826	5.125231088635722	7.5152751205761845	8.209437820116761	7.516654444033513	7.385234883568074
0.7	0.2	5	19.779293510866985	16.850572367059918	17.62497423402489	18.828861615035784	18.589465619082155	17.660464108830737	17.103408777658153	16.123285824905103	16.152955023033094	15.712296906029458	15.018182001712397	14.095389639659025	14.46513995060576	15.033981580421077	13.741677430410128	13.82461260620628	14.525028305482309	13.776735910662651	13.113497926652002	10.530510829875709	11.108842844303204	11.577562983715225	10.166920946429165	10.010200779533449	8.782619557351389	8.009428408629446	7.4565801427492815	7.2655076456548215	5.770310564983909	4.50360290119373	4.5460414332543735	6.650106329250164	8.923744416100199	10.784587856974824	14.726671715694131	17.37476008640622	16.706309615285782	16.44022755745884	16.033885312675473	14.753321248129367	14.697458193290117	15.90447142981639	15.89898281221545	14.781010075822863	14.59475915394058	15.083745941362153	15.575530440656777
0.5	0.8	20	-9.090862676169337	-9.158409488988369	-8.579012152230831	-9.469340157408567	-10.758436520200249	-10.686114723250967	-12.18805648485268	-12.815583360561462	-11.785322311412195	-11.896204948300124	-12.876340374298621	-13.122057086560524	-12.521682160941033	-13.094672162325132	-14.544043164212333	-15.959226834900647	-14.963484104312421	-13.429081001558785	-10.759754069325432	-7.581317492040959	-3.8279192493426706	1.2378158649133368	3.681293224760914	-0.5304504794052392	-2.8780058275681384	-0.9837100670734671	1.3770435881059697	0.41894448936926665	-3.1404058519257845	-4.070816134431205	-4.770369610727776	-3.69854498969287	-1.936510645853339	-2.39927956847486	-4.308605443361444	-6.010964494574488	-6.219916771568613	-7.02525075759862	-8.196623170664402	-8.472072177211075	-9.296426778364506	-9.697918053618366	-11.241139086860905	-10.88147244155165	-9.396501519335452	-10.335835415717597	-10.046286970360292
0.9	0.8	20	-0.742842948724757	-0.1883288990533174	-1.1013285422028076	-0.16391651337340818	0.4652520146075716	-0.48590586650490764	-1.6083913838066124	-1.6828901433550882	-0.6171276960614378	-0.5996754713651526	0.11226761032000354	0.8723301614006616	-1.9037989323111546	-2.424555654111529	-0.5431520250551003	-0.9014469550257758	-1.6705810454177552	-1.7495221084557926	-2.0594881371412868	0.15808427539082714	0.08802685624706896	-0.42844034953311194	-0.1354946913433963	-1.2553215469270782	-1.4489006012942482	-1.9292938809406337	-0.20080800298959645	-2.0411477315612743	-3.19621541355896	-0.04110934353290219	4.84804497648345	7.7165583528402095	12.088532946404328	15.324227941861245	13.322778037027462	12.175044117156041	10.92263331530502	10.734089430485504	11.104362447039676	10.005658564939793	9.62193043376076	9.502796887680724	9.531613816483777	9.294620319575813	7.7716827434853215	7.415585803943941	8.121779112504939
0.3	0.2	5	-1.833906231129859	0.7966009449661584	-0.3893891848206579	-1.5721742910211631	0.9442279494536336	2.1070373659413377	1.197219621364873	-1.2600283141180881	-1.164256823188616	-0.2964986179952831	-1.5129031692501158	-2.295237977952368	-1.9453188571706406	-0.6881233088890397	-2.1334223235330683	-4.158205856263528	-2.897139214112684	-3.583677046955252	-3.4725670079854396	-2.9203688558346954	-2.203032322865589	-2.4684941280442416	-4.676427072173226	-5.1240906205087455	-2.3271687193980597	-2.0030734822151857	-3.618891419800889	-4.0746561546831614	-3.0155767005543055	0.656373648062285	2.3560376578119673	1.6274123446910522	3.702437197180444	5.1213064874506244	3.8208702278833044	1.93698894084838	3.0382092082930896	2.6282967808793885	2.115385584257808	1.868264585441679	1.9442171974196043	-1.4391083648219762	-0.807357066904018	-0.0848492885587433	-1.0700370062391116	-1.0706575551642246	1.9114250405678135
0.1	0.4	20	6.998147518077943	7.272696686845833	7.966005472597978	7.796773747546467	8.397426631132262	7.9414347130591665	7.654249501557402	6.396614774697234	4.9676183147950255	4.9414382634626435	4.711313647498052	4.865105130321197	3.9852304211594287	3.4010105673498856	4.317673716088272	3.6316205943385	1.5636346824069136	0.21066973686680512	-1.4253445063589325	-1.4719182843799246	-1.6318205479777603	-1.1442670891751234	-2.8901977948457827	-5.081749681108526	-4.005016804393428	-4.517204541355554	-2.7994092676213143	0.885163857973609	2.8589621401801395	4.859300561998722	5.836508504752516	4.722460163484229	4.148910365893748	5.864662888237099	6.166602830273078	5.551065550566463	3.16749787486539	3.623338783187826	4.884730955365953	5.116048768232957	5.081543996266177	5.348149727381404	4.159470819651453	3.5359071898618595	2.963064770507877	1.6632099302759684	2.384102443591459
0.1	0.2	20	0.36495163183003143	1.316619294820704	3.792698184857649	2.580059324490783	2.3035135216083518	3.258194262207205	3.647537486018628	3.4643422345379804	2.770042465813887	2.268809190733357	1.0407292846638683	-0.03770373515462211	0.3542270516608781	-0.09734949405289939	0.30523997698539773	2.635889349692178	4.241948383703232	2.404306103816829	2.4053238693332872	3.2699142079950434	4.137210914486062	2.3565480231609044	1.368528910160407	1.6997865526425358	1.5837609190322652	1.4774076898507218	1.7560419472004511	-0.20532980986330784	-0.14395957150642857	-0.16786642472355595	0.08178472916704749	-0.8279426049893601	-0.917550358508123	-0.14919617960771347	2.987417381828955	5.28969644367632	7.279200263079815	9.092536607154514	9.227024230185911	7.458207103969542	7.91084700951194	8.436775639378602	7.801803619642783	5.722744155049327	5.685264276066718	5.49217939595939	4.512798677864396
0.7	0.8	20	9.52792122065543	10.256147784608245	9.415738075509871	8.595643636072658	7.645179260283484	7.54020826341155	6.428848318301462	5.505503132131295	6.0452345397347	5.955048991697673	5.778984499041279	4.936119186224637	3.938150262808847	2.5697266990651215	0.3788391247814289	1.1949044414267007	0.5421389149788141	1.053109006287741	2.3082141046822784	1.6378960663154771	1.195776034813413	2.5380040488462825	3.12290160740163	2.350489396276032	3.2568953589717324	3.066432233267399	3.022164903868159	4.441476995893247	4.115592213678404	3.415311433561776	1.4510005615061772	2.261162919030511	2.3682490109229164	1.7073660084592888	1.0971697528570417	0.1612671848702263	-1.6155353463552231	-2.236810274724668	-0.5637367711317935	-1.1137424521525645	-1.977120725640404	-1.1798743368508227	-0.48389003853247914	-0.2503762328213739	2.1966634222092765	0.7789265804649972	-0.4019149767334085
0.5	0.2	20	4.504910267485869	6.149595551837933	6.561705086454722	7.747464050921344	11.213513293858988	11.30582347964559	9.170415265815144	6.301764477251844	5.97090217006172	7.78236563197715	7.727618954580883	5.616591402829592	4.960952382583223	4.968917869843466	5.922152589519477	4.744754238513977	6.892605976038929	8.506346935988695	6.736691600415185	4.314063502622616	3.0062145625328327	5.3107779627965925	8.42304979168754	8.416374902343556	7.995695726670171	9.171174825278158	9.981118785578452	9.044343752364355	7.582758688817513	7.4730257902462895	7.914350012586432	8.517630761883005	8.590696756317534	8.168356171681694	6.045801302830441	4.083124043252425	4.96020394320454	5.518453670580911	2.2661372036823693	2.789689762827713	5.2129208907199285	4.1965942765694635	3.462213499985822	4.094621465957623	3.579876845762385	3.524785512232903	3.2366944743522197
0.9	0.2	5	-2.9979249564619153	-2.0661610923927327	-2.6184612160256435	-2.3506821887833667	-2.060119276442663	-3.9810136412396133	-4.561101912284876	-4.355815001372797	-4.211625957223639	-4.231295961497217	-4.050644356809073	-3.0808318156574117	-3.0869297579927704	-4.086689948913246	-5.745797704998537	-4.674004163350652	-5.169798626399647	-4.999811924313633	-4.4944897266645825	-3.217204451987776	-1.9529004747435579	-2.437861207620635	-3.011343352571906	-4.635833901075792	-3.503957504672556	-2.3522090322926914	-1.0230549383380918	-3.4310358743011236	-5.218636110189358	-4.339321645848557	-4.460148572701613	-5.984736683334269	-5.680238062263314	-5.316052742481709	-5.496975727321519	-4.200577683069419	-3.3500506266438137	-4.256766273005361	-4.29563167578727	-2.718308563293654	-1.0513961701525858	-0.7009765270602486	-0.8419599600097314	0.12656364069309944	-0.4183452216095489	-1.4911286926409417	-2.5363426561888573
0.1	0.1	5	2.431751094837672	1.612828011537367	0.8674545342123707	0.30847693352286853	-0.7602659493799635	-3.3075979641904354	-4.511438615923069	-4.667007079665204	-2.3814003156205175	0.9838612089708079	2.1717225130542843	2.474589133869607	2.097441421034148	0.914741101634867	1.9146830041025211	2.2944739290130585	1.606727448160143	0.6609371494837575	0.5147285617677255	-0.2323131227027062	-1.3290987293205916	-2.063301063609849	-2.4422795450798134	-3.201745835207582	-2.300276028034723	-1.5372017090708852	-2.092774827816342	-3.312175463993974	-1.9480663074201203	0.3987081137487749	-0.36944421897823077	-0.7301338553246381	0.4549235909306617	4.7244597698679485	8.803165038307512	10.364788297989385	9.06006872884791	7.383864486270063	6.432487134099283	5.847830808340547	6.599520459258422	5.5404703306202165	5.496973376390109	4.696669345500808	1.4437752210740484	1.4811211009415146	2.2350627839727224
0.5	0.1	10	-10.941612544005459	-11.84911422446438	-12.31706587221099	-12.456997257140735	-14.68879910084835	-15.504359832885669	-14.562624753744167	-12.6364808497948	-13.204856537730741	-14.098260434145274	-12.883130529324546	-12.371438941268849	-12.378745219759587	-12.1216813151565	-12.541793828154866	-12.381232244298587	-12.348997573521181	-12.502160466706393	-13.235002377185232	-11.86245255554416	-12.471076459923438	-12.891895797590848	-9.746819010211645	-9.245823932521759	-9.325796439464646	-7.460371617965038	-6.885767121174354	-10.097256885545818	-9.669151573667705	-8.363560298685371	-8.751436973282203	-9.794091198920277	-10.451951657231845	-10.376022154283184	-10.962301087424308	-12.463448246090195	-13.57312162017449	-10.926137590190315	-9.65876508097201	-11.582852610716238	-14.038602826597796	-13.856906817230026	-13.332115298228345	-13.530047840330269	-14.203417685986501	-13.625840634451066	-12.833727563980986
0.1	0.2	5	0.9183948884337596	2.9372039491239263	3.193556091526517	1.5495769881608865	0.12709573200048396	0.23478298050344648	-1.4697923290431518	-0.22158844551269397	0.5019202399159681	-0.02457985510519478	-0.5813731138380547	-1.1144522887361958	-2.01737845457572	-3.23564589448506	-1.2276756270987548	-2.6458449905200467	-3.7568777366382946	-1.8382064753995735	-0.13087426745629216	-2.750358574671708	-1.7696482178684434	-1.9799208047227026	-5.561257302095186	-5.031203784682319	-5.48928598179495	-5.001796603440489	-7.275979694979519	-8.116072094952614	-7.560875551682685	-9.01923383843836	-7.231301652493322	-1.8191888678555088	2.7505427154609023	2.9054115951294577	1.8753135851026599	1.8523404542648336	2.623610650236607	0.29125864931629764	0.019129828693309037	1.5562354772154094	1.4341251587496586	0.6081273314832814	-0.12853760096671607	-1.2566423477870856	-0.9704422810789524	2.1436313142188865	5.003228783160431
0.5	0.4	5	5.498509571650693	5.629991255588401	5.808302983213153	5.104236908181591	3.717981491747331	3.199261664866036	3.8257195360201592	5.226511370213757	4.11038365448276	3.0117447693428687	3.908615089968066	5.465388505891298	5.790358566885644	5.979024844253317	6.734098875235247	6.926942325443065	6.934234219936599	6.471004568916712	5.350553763947744	5.406570215403391	6.999592384416616	6.691990097166865	5.381827844672685	3.578419203617429	4.711666194682735	4.4291731633732	4.8956170226962	7.089939851695718	10.235343443571566	13.841998289883108	16.15497904652527	16.87822077651714	19.862855459312257	21.493420697565526	19.800758619421188	17.396794271846574	16.84444268770264	18.922451965485436	21.62349200370899	19.775587394096988	20.11550214848971	20.854924696640964	21.667532836534505	24.17570231265428	26.109860842139597	27.37847378618376	26.14033100748314
0.5	0.1	5	3.417345136620483	0.3131553028897116	0.41739924927630767	2.225628985768303	0.8210779445434184	-0.3033482289780238	-0.08323821751447014	0.6607888289500892	0.6001938024887608	0.3874666174573136	-1.024173145903454	-0.5311928395588978	-1.9777566163672233	-0.6458426011142251	1.6831263321653154	-0.12033603550025163	-0.5376633707452427	-0.36795408919007855	-0.7184865106797602	-1.0917302521880927	-1.1300129703376598	-1.424126021312155	-3.3640330321217036	-3.7532664829472964	0.3676489131928804	0.9013882847347858	3.1015839148860564	6.879959161664665	9.17708722618606	9.261311595932625	7.471951340734023	6.73507158261409	6.508732438269945	6.582236604253502	4.6650448314246376	3.7848239437990046	2.9934913254228945	2.290124987782775	2.9507656202487027	3.073908312355428	1.1803871658137624	0.9131514190923298	2.185399238906953	0.24152466190901123	-0.017391043959484875	0.7430017082092135	-0.5199688529190709
0.9	0.8	10	-2.878791024041803	-2.555117949747718	-7.209039887604426	-7.686945585023615	-8.181668661340979	-8.652240860282483	-7.847002006822052	-8.731069775358776	-9.197241107591665	-8.988391390824496	-10.4396880803655	-11.380520289962192	-11.423743781585799	-10.516471200506423	-10.85182043121992	-11.822793371696754	-13.245227477178318	-13.019682614784315	-10.964416040648317	-10.170089448831575	-9.454081190704528	-9.813077350298869	-8.416833960591838	-7.17628566158529	-8.297428685493479	-8.078652211719358	-8.463683607258126	-9.045732897516345	-10.148048511088966	-10.493230445453356	-9.699380066889745	-8.635154265842914	-9.060300259868313	-8.619455215623582	-6.889224569625725	-6.945367160830649	-8.048435214198022	-9.600299247179287	-9.647247251513129	-8.978379758703923	-7.525311191243851	-8.746570467900625	-7.889447370334729	-5.41620790231152	-2.1657519959936025	-0.3293193292569683	-1.255209018818043
0.3	0.8	10	4.869012982950849	5.150868075107752	4.793309688501068	3.9511046479271528	3.200837446756381	4.645159778073435	4.666289628451622	4.390253663398809	3.449001454849366	3.652636373456673	5.1029781567562935	4.526157531806319	2.795925629315178	3.6405769370059318	4.1176686310056425	3.9455568331018043	3.909554586481107	2.769915258641632	2.2816615965311655	2.317930818077386	2.5406116786246713	2.6551624809191736	2.7676831513726228	2.7920109479899367	2.77793155505492	3.725047920786963	3.994721596549482	4.339233835789884	3.4471047829874095	3.213005599631586	3.6177286720546107	3.0091012427145643	3.029102424658703	3.1129273864944764	2.794242442210347	2.712496212870221	3.1496566386689153	3.097882179567847	3.031650288467148	3.8159123235981838	3.8575534278767805	4.394224834691613	5.961633655345921	6.083041866403832	6.917258032753892	5.496511484883783	4.529897832531475
0.5	0.2	20	7.820865083896919	7.668221256550353	7.883809335834826	6.312502174675956	6.658151834771942	6.577674399755992	4.624904429774517	3.6507177816992424	3.9732157002255803	5.570720576880078	8.013517786972386	7.809666483036139	7.683441848890581	6.862844469091016	7.208233328505926	7.4108718198883	7.169027824851227	8.034072861926134	8.650280921204	8.6951717498888	8.014135100902351	8.410752619774371	7.730432271524876	6.742478210953422	5.41891944725397	4.596447970752251	3.8966651518711473	5.049729353621302	6.224156685996789	7.112312896561292	7.044437295933648	3.262971841539624	-0.01691746611773226	0.18969857001006574	2.4623297116918224	4.792327242937091	6.164884683521663	6.701096097085596	5.233748395560312	3.511590951991238	4.170480682701793	4.644750004813872	4.471262534407074	4.41896408180088	4.015521376860903	3.8822144302074264	3.3754874058293467
0.3	0.2	10	18.62581590869614	18.468471288231584	19.68661591781212	19.707081281913645	19.820410684713053	20.065389603527493	18.699448191777577	18.478154748228604	19.076605434226707	20.20965832112313	20.56222034584266	19.951734416753325	18.784753655760838	18.370585396056057	18.207978274922723	18.780369383716348	17.96614514619293	18.009566286228747	18.660609970508006	19.116564338467555	19.320929573598434	18.40251761936679	18.500642601364106	18.94420093866991	18.68903728950214	19.386515538044108	19.489257483346904	20.279917773855956	20.084891120672182	18.30975257331832	18.66256015325729	19.886853863818516	17.836148571678507	16.727877002401584	17.64479928856933	18.789399696505654	18.563100185994358	19.16871039845931	19.10511601842319	17.717484891330827	15.180693139532934	11.047622708179944	9.533741292220782	7.82850109392615	5.370597040379721	4.7258495693373845	5.608887598374153
0.1	0.4	20	-1.7873993907283108	-2.86510952008841	-3.190873405642108	-3.8094150465472723	-4.707704046153111	-5.886035376635363	-6.767615786648292	-6.979093471977976	-7.510029246288411	-8.185895989292803	-8.126623549780689	-7.806233325180784	-7.516040853809955	-7.771887050393559	-8.545721676670126	-7.875418385709324	-8.582991485886467	-10.636358312331055	-12.069404592523028	-12.31066374243457	-12.019093927404057	-12.441010439229714	-12.780691044641898	-13.265676067952512	-13.69651968146178	-13.33304321106948	-13.505828952753973	-13.60737685081402	-13.253952280159027	-12.151411654386578	-11.637117962342131	-11.834959118291593	-11.623423378978288	-11.886546722905393	-11.497862574282706	-11.315243687093883	-13.266297504443287	-14.720297894080474	-14.935401787544492	-15.266254236043011	-15.913063473867965	-17.101452512858046	-17.117190757975465	-16.48572678633751	-16.72404661443639	-16.599284492866886	-16.219715483441078
0.9	0.4	5	14.694980793359363	14.543689140356207	15.024501791008376	15.93127414118132	16.83904467737476	17.470647008676494	16.957598760092196	16.258779191742136	16.446733733820224	15.408977894163158	14.255256643694665	14.59488488940967	17.0823977465608	18.857583647799686	19.337863330875578	18.856307913393508	17.21596544537509	15.959634821662092	15.440499685158088	15.513464121015346	17.100291937336294	17.77856813059104	19.825262256356595	21.714777888388	21.257397004238157	19.756109558076687	17.068162758011866	16.13407966032449	17.026763014895934	17.28946848912824	18.396386395043763	18.61742965635196	16.809430445408253	14.501535909464423	13.54110993898449	12.594099989143956	10.667954175597629	9.469633600039202	9.19245854294789	9.91615726145892	10.518082287694739	9.867229372293451	8.998259170414542	7.315414287602124	7.480146469794931	6.757179219795944	6.989297101225361
0.9	0.1	5	20.681254896377652	20.86177331320023	20.394798415084864	17.839197207378675	12.933292888663146	12.410916304561894	12.932099885460005	14.280610424557409	15.732274164475044	16.165723172877023	17.809563859217235	19.468742370638765	19.305720439600265	16.462737466021053	15.456948286688728	15.2086292389899	15.084868437785502	13.811010184831105	9.946176705773766	9.407252638275125	9.75482845885412	9.950336159364767	9.830801150952581	9.523751989476935	8.37188730307902	7.7606283746895315	7.465263745504416	6.524050530408616	5.602499794254015	5.730639406661652	6.904886827254188	6.996665503493901	6.395055986369584	4.787455956891847	4.962355497153837	4.458892984191408	4.089444642338961	4.49040343685661	4.103334567498038	3.985496386960662	4.912923983437622	3.996346530234959	3.7838119581706167	3.835058806780964	4.20069637776156	6.80554332648309	8.65333516605115
0.9	0.2	5	-23.868236991915538	-23.772338296725835	-24.002879977421173	-24.112864885722857	-24.175180801520966	-23.099841484899514	-23.372259165478965	-23.45927912547583	-24.76881502119123	-24.636415068722656	-24.28040976387382	-25.01477862011008	-25.364343427983556	-24.75428490371749	-24.296246007517794	-25.619277225295463	-25.176557139261277	-24.812117919399142	-24.68566890186149	-25.07394860058257	-23.511420344245224	-22.98428398976705	-21.792252302031386	-18.7978037413249	-17.758093882421903	-14.755071056072907	-12.059422664459206	-10.975794709178828	-9.283355324435078	-9.3527071143032	-9.186927884994958	-8.353974915078027	-8.583313535839054	-9.183957220069004	-7.992805735085426	-6.065704344314	-5.306525784705855	-4.714473477686909	-4.860064345522446	-5.899630187564327	-5.285759471221255	-4.824724224603514	-4.928972858709443	-4.595259196439713	-3.383990959042805	-2.842848961231468	-2.45655473765558
0.7	0.8	10	8.468040508211992	8.904729839787557	10.56677954923176	10.783726296566037	10.307247001897899	10.761042818988123	10.766726698415901	10.411948404116593	9.967143399226579	8.103574324932133	6.5436718943472485	5.779938894149389	6.244375354105209	5.949150568775586	5.598766255397955	5.845802618173828	6.16897572151958	5.471268320187427	5.0065337376666506	4.248260790484032	4.467423006684861	4.818118055387565	5.413156900535661	4.985784195536517	5.290854342000124	6.651247939067467	8.55129029621417	7.300114796980829	7.190908205460225	6.688439953263703	5.4270885580343915	4.703744858763166	4.030861948018249	3.8399765031914725	4.8488165116953255	6.288630117269996	5.3253260237295095	4.4314317384514865	2.6654415083323286	3.065920507501211	2.7239906487564625	2.16437511610264	2.700092676406662	2.815072183730244	3.0142686355427557	2.9416461037505215	2.419442654876498
0.5	0.8	20	12.181953613381985	10.047388857259854	8.369002999450963	6.123164417397355	5.533344343014129	8.586646643129534	12.980676703383743	15.336220459192397	14.25797566003191	11.07321911915664	8.961449042162066	8.456506160542808	12.58465607384452	16.06322097714476	18.095772726070116	19.53391328808305	20.460552140465133	19.768951348858714	16.625961781656308	14.820212448983476	12.961330954525955	11.540617000441635	13.07581199862802	12.543396674638267	10.30645977170446	6.943611600347431	4.037819789774183	3.3044517961192454	2.6392139170130378	2.9981680212290556	5.2104446997955804	5.9711840041373065	5.14790650782863	6.154521992477491	6.704124990090385	7.04907035646503	7.376391163160385	6.90429368541556	5.97300167162647	4.830927966114409	4.905332205973274	3.6880294564980787	3.0643204326358173	2.9542810944082376	3.5216542802313953	4.144248204422887	3.6150799999743484
0.7	0.8	20	-13.663531284068995	-15.111296943872034	-15.296908517567132	-16.121256696256083	-15.265847581819031	-15.60041608436839	-17.016898134516516	-17.19196241575574	-16.826462747274043	-17.231229339260707	-17.162853207449203	-17.026969139976437	-19.009024546766717	-19.599324322083568	-18.712974941485065	-19.51451707565478	-18.682630454808375	-18.42120134126001	-18.663489574005126	-17.52688249299566	-16.678649325601448	-17.69164941338456	-18.593415321632534	-16.32751662992849	-13.688027272349785	-14.36680478201302	-15.3621982019379	-16.09316617955622	-16.981742135811373	-16.90662012124136	-17.147561630505287	-17.570087006522698	-19.190309284871176	-20.0822555307063	-20.217002564247615	-19.616458766782536	-19.32968960889027	-19.432342747867132	-19.23488556464931	-18.796494458284435	-19.062674525528223	-20.417705546081272	-20.824385687296648	-22.314036475800137	-22.360416436007895	-21.18758674889918	-19.66091434225389
0.3	0.1	10	-11.487321413517734	-10.288892340814463	-7.55523608917008	-7.816918271165719	-6.90712086721873	-5.560925430565867	-5.547752480887006	-6.938184319982618	-6.909742091277295	-6.394388396624272	-6.542800663766712	-6.785219943099349	-7.992926809012822	-8.10609338782676	-8.467189915733151	-8.202168057050265	-9.36003911515423	-9.847042135268921	-9.022191052291909	-9.641828752674321	-10.632170009142342	-10.450865119090466	-10.089950428284098	-10.00153202453231	-9.091943420398643	-8.844575264567958	-9.523588490325999	-9.427639549830168	-9.5529014076169	-10.187118975762324	-10.056222058536235	-10.047116343544339	-10.978549480411225	-12.181028210484513	-13.272552188611783	-10.984325295681884	-6.079949567548226	-0.8180200091973546	3.883090573508376	7.407704697374385	9.516411258466078	11.000690162661684	10.872892024865365	9.397998018131887	7.709617563355309	6.377078081328548	4.984781606719949
0.1	0.8	5	12.973922672686783	11.83324221027604	12.677982606058002	13.69347873662715	12.864679585351908	12.114601697444627	12.861063088919664	12.775821752755107	11.025232698151221	11.149663633663039	10.478098823119119	9.737410871953628	9.51241984608383	8.809105312660165	7.984377642646621	6.962402267504459	6.042781487179504	6.279077562773061	5.459863950315885	5.55008829587797	4.049715750401539	3.1774420245179513	2.6436258804394654	2.287142053135959	3.1839102274869617	2.775263718934248	2.9116780101209088	2.084710625941163	3.4514306001975967	5.660160441839189	6.2193052228644135	6.7289865846118815	7.943219433771951	8.002907459156432	7.823960940513636	7.274057601405325	6.797930369665636	4.909832579608462	2.8896410715132035	2.8590590805649185	2.802920446149635	2.063161840052757	0.9204660890861902	-1.0877818467027751	-1.0225917678418739	-2.079707235857221	-3.0428790641447847
0.7	0.4	10	2.592007577450154	0.8396002516180303	0.5700621324388351	1.8779513673744432	2.9398916120466794	2.628999433778091	3.42129580027062	3.466959274558434	2.434525594265189	2.6048078003736634	2.806859208403452	2.3663686407258098	2.0939712271347446	2.0056690543080364	1.0685260681445783	-0.483325956569189	-2.3494100563559144	-1.8656004852970725	-2.2360840188664284	-2.0563282238688316	-0.6630346813961907	0.1716077401496392	0.505351959406589	2.435591925400658	1.964773335240963	2.795808570907667	4.597139439584119	5.066189613565925	5.15095138971661	5.47708859154335	5.694343115007541	4.271776786078142	3.2275664923830547	2.706563545004144	1.4294531505072499	1.0503490966154558	0.6028070189872068	-0.03955433926461893	-3.073335028208909	-4.573415756623817	-5.510459083770435	-4.198072072443871	-4.687070079625883	-4.713236134468232	-4.4011877204978305	-4.87775381028505	-5.102976504034565
0.7	0.4	5	3.920297555474235	5.054349245250677	5.663588991051185	4.563545365385856	4.334663519463739	3.9475326422940213	3.6746190522253386	2.949303578465752	3.1156747966268767	2.2818025461354523	1.3252259231005894	0.7558231057494211	-0.6574555333447094	-0.7992196633712965	-1.362630365842385	-0.7417896493867886	-0.9165946156359013	-0.21749847479723883	-0.47518786755463793	-1.1038744759621366	-1.0425977654959908	-1.161303046071339	-1.557175388609032	-1.3099667311697942	-1.4246665597105306	0.04217268279567321	2.060549286064017	2.864666288954993	3.423718595077034	3.7414870906044086	3.209340288615664	4.580474425544509	4.366190768148336	4.077644209652348	4.475650253485718	4.431287733993699	4.298175861345754	4.153924463156187	2.614056250028746	1.0156670515331783	1.5603953008079685	2.342671645379532	1.2294627735500114	0.2949815365582751	0.17554041886126726	0.8487583877055798	-0.09181729297686303
0.7	0.1	20	9.377937971985318	10.296411644435977	9.279737232665568	7.604901150058822	6.580574975142653	4.606768267299543	4.264731428482392	4.330175814053582	3.5328809261924192	3.2547921639928177	2.850680125584148	2.289940760633293	2.6274314543969908	3.015338339402753	3.1171062016337814	2.3264891909916585	4.8222964695179655	7.5274757044876495	10.725927587799944	13.627175361638727	13.84900012231062	10.987817198800634	10.586760325673154	9.91363528183983	9.907693456007486	8.037184738149328	7.180058933645732	6.888194329434661	6.72049259782748	5.1858248469182655	3.46306136303982	1.982455973331568	1.3746480269922756	1.925220311056762	2.0121295648170374	2.1403818892131383	0.8278810184497161	1.1252766256235063	0.7885273457094684	-1.9590057185891467	-1.7920649412600085	-3.0113649750791325	-3.271037221234451	-3.4182357715125633	-4.229246637748659	-5.140493547063365	-5.125049969567399
0.9	0.8	20	7.607707994583961	7.778620620874165	7.9749999154373725	8.423440968362044	8.483334926366403	7.721892749193103	4.592911821067048	3.985289026777849	4.579098078464597	5.44095711166166	4.824708075997492	5.363010235953858	4.885944134974572	3.8434538698200242	3.7599390367330017	3.0838576926154957	3.412718489410139	3.9813131197759475	3.5854593160080057	3.1948426864082577	3.53514109998882	3.7288144603016278	2.7046985418278098	2.454058095814702	0.582287660496597	0.11493551059766105	1.328774644738104	2.3005507490487247	3.438754557767041	5.013693996457263	6.470539430282557	6.0590278039618966	6.031755972748627	5.628083574432097	5.3897478176184705	4.93221479392728	4.120535318952747	3.0949752392305214	2.1206155249308694	1.2661648813902033	-0.9907457438705478	-2.2421582504465434	-3.4725452605007447	-3.8341684174171817	-4.512314480273723	-4.704571766348948	-5.386648864119131
0.1	0.1	10	13.84715445017791	9.728577556520506	8.239113301856392	7.952428017398574	6.670595439414839	5.151471056115113	5.582984054196331	8.525796248888497	10.315104289536336	9.417179121485404	10.145910155985788	9.811815475940776	7.889831311463283	5.081330171516257	4.531169869107416	6.0428640425011935	7.469858008722085	9.808974318305673	13.522248946507531	14.943172950084403	15.411321972815912	15.213386055481806	15.018110717733933	14.314359541143233	12.24556666813875	9.41773787089457	8.591983571179952	7.374843741672748	7.440542275373829	9.442093716715448	12.182848443752377	13.028206007127963	13.424969215338038	14.334537892088605	15.112281053982016	14.622305713925186	12.177414743456268	10.898475322505874	9.730428977828225	8.367872675281845	7.7729055353118355	7.650353204336568	8.096249510808065	9.612274748622994	10.252445100975848	12.258599284916073	14.713885887230518
0.1	0.4	10	-0.12717407377951417	-0.10795544432733806	0.27057749674192166	1.1935284937584	2.1375547144043807	1.4148685131838548	1.609718257058553	2.5593669925951232	1.9529241105570208	-0.027909524513489714	-0.7535684513934484	-1.86768752847901	-1.5016254381527645	-0.8749971051258996	-1.9011902347024119	-2.9972119051906247	-3.566739992569687	-2.607909223304226	-2.5694500468471304	-2.5137398129031823	-2.9372834448382292	-3.223548201806281	-3.2946621231738646	-3.5387095923778276	-3.4199910774737177	-4.013443860496793	-3.86222742031854	-5.527576998734055	-6.873047328305681	-4.618875460450234	-4.138600863437233	-4.838706740222449	-4.496237248475701	-1.8807318630709702	0.3195368967558707	4.605229465406616	6.228449860032434	7.432497270641612	6.3736211992630345	3.6865834802335726	5.488763612536154	7.769377132508474	10.572039374076091	15.049666211003832	16.76452601539554	17.420642970015628	15.711423959113112
0.5	0.1	20	11.769161595567219	10.844088943256402	7.059258858635488	5.680372820718603	5.714330194825145	7.7869461457416875	8.797013614254787	9.735217424903134	11.55596796355779	13.245790252931222	13.48921379971906	12.86312967348897	12.156782154725	12.98863389355531	14.475453740873931	14.385180532007013	15.148214418165587	16.682026723798934	17.764361672027853	18.313707072821494	17.21322913794271	14.77547658388729	12.802873495655355	10.689111093295963	9.692657825146775	10.146452513302108	8.203900114819582	7.141798603074811	6.737358661596247	6.6243497629625026	3.4653697337219	2.0185515310279456	3.729396689381595	4.790124891450105	3.2902071247186555	3.8479955533611374	4.9191548820988515	5.114598346555006	4.19203778934196	4.4769686275813925	5.076207708456046	6.103253805698884	7.838813946963327	8.213167949461486	7.071401724956935	5.4935716564866865	5.756210328059282
0.5	0.4	10	18.370492674400673	18.541095946404056	18.09382877006425	17.514633908997105	16.360558450536303	16.049029507794344	16.408368246313998	15.730955220652469	15.131067930663278	14.932442784394354	14.884926990788486	14.207164568632912	11.837303329480292	10.525473828340772	9.737244389337029	10.335230408872654	9.74397057902447	8.611985531029504	6.931089251219596	7.865191039794318	9.239981899331838	11.457358157185787	13.611320134472628	16.865722864086266	17.9606325253038	16.761437627839285	15.791294922103063	14.398579875140285	14.685353271563706	14.156712051480248	13.559536018250519	13.204571087469368	13.284896384840707	12.142013365068031	10.30871612462041	9.306044951711328	10.166767549767826	8.871003281005123	7.132866825244228	9.217079494554092	11.505678895211268	12.736836467497206	12.999921169032504	12.713179551344169	12.22755489505493	11.946831957285525	12.449827613412936
0.3	0.2	20	-6.310229802898487	-6.418661628441253	-6.35620091591576	-6.5620693982777745	-6.804626055944222	-7.852453593824208	-7.669223047579653	-7.738813416916795	-7.968703813213022	-8.605088925452442	-8.695785466562931	-8.196549509016133	-7.129178877636129	-6.933576644214316	-5.963780908388344	-4.003966925339398	-3.452359599073283	-0.8959121831855086	0.6685794815982149	2.053203127408125	5.04528149670417	7.016340041804135	7.353699488497426	8.14435168443427	8.048276381609142	6.616163814191509	7.97923130713378	10.046622265763475	10.948881857758124	11.20439769418605	11.875647249086292	12.315606473934594	11.697212504591413	11.800041483375438	10.932778472217805	10.305926345672546	9.85012709925494	10.27601599762054	10.542039326786742	10.136132623577858	11.002101159592058	11.449465317535648	11.585961601127217	12.774891983299632	13.302749250453004	12.970037662580083	12.8473589864507
0.7	0.2	20	-21.56356825398744	-20.76624546399561	-21.239253444503127	-20.918609444273358	-19.28228906599908	-16.618078447708676	-16.325619684102634	-16.09717306604294	-14.064032725726051	-14.98302633040823	-14.402826338167003	-13.846127668806375	-14.966864551851273	-15.410034562865519	-15.552735362843286	-17.21778637045078	-17.56459580980055	-18.179359793475463	-19.20167788187912	-19.29995704398185	-20.15341758998546	-22.280718281328063	-23.3430518158856	-23.699915229816575	-23.769552924873167	-23.383643006256378	-23.419469194345993	-24.025843381664068	-25.18859805790052	-25.305075501537004	-25.18099067197449	-24.89268823365559	-21.868417883332512	-16.731350796998214	-12.4408972373557	-8.852662039816614	-8.402549269645839	-8.747189511697272	-9.333215401019132	-10.682826659240625	-10.122066765728732	-10.352169748519643	-9.71192228555013	-9.369933647098563	-9.348433028282116	-8.80948150975317	-8.770547308426785
0.7	0.4	20	-12.293495526978106	-12.120638876428444	-11.415330857406389	-10.942132267131768	-10.741338167113824	-11.353841782835048	-12.165806685510368	-11.844593332173176	-10.697580060839293	-8.534517266992474	-5.97161080892613	-2.716783619780557	-0.9267059070484649	1.3458526100254247	2.9282849149949257	2.23761254963312	1.5790815595234164	1.6275314340030036	1.8731136397209056	0.018118975776850732	0.20824259774641973	1.0575351758072031	0.41548611005669756	0.4837061921557151	2.624586941975423	3.6484569996386327	4.6245174041233525	5.681103712919558	7.256684502684067	8.536689143410115	7.421851905751865	6.523891983172028	8.098605841177687	8.973145880528357	9.26549239891267	8.86201920157881	8.609972230393318	9.559850681356927	9.299527336457913	8.402732693091686	8.537445633582387	9.450623205609062	8.915024811356922	8.046691799686855	6.338037316203625	5.256476582248716	5.519200866382732
0.3	0.4	5	-8.574976070398442	-7.379419957860783	-7.575580135756809	-7.789665545577904	-7.934613196476377	-8.25112627673768	-7.819569870407129	-3.330770593280043	1.3446495926833535	5.491621509885491	8.650675835193503	9.533886040266658	7.790174821149073	4.592399762731105	3.51776322454014	4.971533383263896	5.624463289980696	2.4779891304734107	1.3958684651873199	1.7788834945976504	1.8050232295331838	0.11667602983668957	-0.8040138735355953	-1.2443512999554684	0.7295124115438725	1.5567628925282975	1.1743356654346897	1.4569809812900445	2.1357995842883994	2.715352844945585	4.631987037845818	7.541800140656939	9.898787420128016	12.166081367537693	13.725505274584592	13.789773260667396	10.9957194683142	7.096248161771278	6.758720121227881	6.583415896822956	5.961086860521647	4.594854594308259	3.690563078848008	4.763559493228385	5.016116410015016	4.976722212800411	4.406917367402627
0.5	0.4	5	-15.066650950870724	-13.804249240951755	-10.426158895406289	-7.103859428444629	-4.982332212274557	-3.8535980571644615	-3.9208453153986866	-4.918202281293311	-5.834312121189761	-4.708478451669002	-4.787860265323005	-3.931762704112465	-5.024291414829115	-7.32502657594312	-9.093918472028896	-9.050084541920107	-8.751183865884585	-8.985596435183552	-8.884249707397316	-10.3731193073776	-12.214352731438424	-15.22724188050369	-17.171841075489787	-18.586425131284905	-19.669926293790937	-19.26973117369939	-19.24121637049455	-19.536940572149774	-19.30915475169671	-19.628740936577607	-19.8320862537579	-21.100611786228242	-22.07586903899626	-20.491820025800166	-20.339041845401738	-20.137211112629444	-19.63288210126524	-20.166623675026642	-19.82453445122588	-20.97866406331258	-21.36341751514631	-21.436174996530106	-22.494610819863098	-22.602691813305285	-23.154973468349375	-23.337091627715196	-23.345485197492835
[truncated: 2,234 more rows]
[truncated: 254 more columns]
