# Supplementary material for: Graded recruitment of pupil-linked neuromodulation by parametric stimulation of the vagus nerve
Source: Nat Commun. 2021 Mar 9;12:1539. doi: 10.1038/s41467-021-21730-2 (PMC7943774; doi:10.1038/s41467-021-21730-2)
Supplement: Supplementary file 4 — Source Data [file 41467_2021_21730_MOESM4_ESM.zip › source_data/figure_S4H.csv]

charge	-20.0	-19.8	-19.6	-19.4	-19.2	-19.0	-18.8	-18.6	-18.4	-18.2	-18.0	-17.8	-17.6	-17.4	-17.2	-17.0	-16.8	-16.6	-16.4	-16.2	-16.0	-15.8	-15.6	-15.4	-15.2	-15.0	-14.8	-14.6	-14.4	-14.2	-14.0	-13.8	-13.6	-13.4	-13.2	-13.0	-12.8	-12.6	-12.4	-12.2	-12.0	-11.8	-11.6	-11.4	-11.2	-11.0	-10.8	-10.6	-10.4
0.16																																													-1.8677003825895468	-3.0234530800118193	-5.18477576427928	-4.79381516177402	-3.681612983980372
0.12	13.48568490146178	13.34255159939444	13.925565508000915	13.822140463707996	12.916178039956094	12.511212906869517	10.407954579401192	10.103751231984603	7.966675566715537	6.596179622757802	7.741775344548373	9.009791397594057	10.046926060306134	8.97217919581233	8.886640213183881	9.499863584854182	7.841383275527633	8.484105299736882	11.4643260996951	13.173335484142655	12.59448315399895	10.522650663738617	11.444011768848128	10.558042232836044	8.459682596448488	8.12094233880427	6.813374554516059	5.939270982112035	6.621012137529121	6.363935069430866	5.681840894581455	5.151222584120504	5.309331177527227	5.586850866386428	6.089449678217804	4.975045743195857	4.871196374673104	4.191670469037916	2.713112732523186	1.6414654092394443	2.4430553626262252	3.4191409964265915	4.067164167358044	3.466601403227436	2.8795736881715825	1.703914671819689	-0.538356741718431	-1.5625044596372746	-0.306387958390701
0.24	12.926759590686167	13.203960072399902	12.551824625232534	11.298884256309456	12.034067304243997	11.943373155513576	11.594443275486945	12.958451828441106	13.714485322430072	13.274374712397993	12.272292733802239	10.923481640149326	10.209902120847154	9.538430706762277	9.808341362431086	11.220337969474052	11.839248147988279	11.923956544307977	14.416788714966081	15.029442381764078	11.065257782960906	10.483465058190909	12.512118683116547	12.027589068312942	10.925867755182544	11.367086762820954	11.397695322113087	9.340167647698216	9.582181428435213	8.967923201278886	7.959917284535827	7.195701716409097	7.459240731269624	7.040512031248106	6.096418224281699	5.3168944694419125	6.172324912984671	6.453870847861644	5.990867757232358	6.2463796096464606	5.227263486956055	3.894199340539025	5.387386313729955	6.22897867995794	6.937920120683195	5.66668754085503	4.647216242218114	3.7402018866078706	2.4125090585759352
0.02	4.156109900023871	3.8035455005610714	3.81124615298981	3.142378104831252	4.853144134627279	6.860152554273064	7.267857386090412	6.055440326216285	5.918120027186255	4.948332348565749	4.212672024960682	5.993783204172708	7.635588135232453	7.020021931145507	4.9121288990251415	4.444937334091641	3.2089284823344144	1.214299513887326	0.9500830704214422	0.9397520880389862	1.5791463024436752	2.186961368651069	1.6655045713587882	0.9866487839088904	1.2141954192045645	2.843875910457726	3.9716745937920592	3.744595346500141	4.690452048608805	5.434004236957634	4.0219133087841925	2.1580382043702926	2.0497680751360363	2.408660325441325	0.8145295947482367	1.0735495544689968	1.7992957424823715	1.5333969214199215	1.1915502816417956	0.8925412312837722	0.3852130554971467	0.423340047724416	-0.5344864469568336	-0.7963927781044831	-0.6842780651278133	-0.48964359572325833	-0.049839025060698816	1.387588633374655	1.351974216174007
0.16	7.421061194398675	7.260652893423419	5.263377316564345	4.875413791979923	5.223570808031134	5.582385630600712	4.696469090218876	3.3741365419479834	3.403471591873469	4.426364025103403	6.8461503073829775	9.697031152754597	11.577363073015185	13.36155179771719	14.093738737106584	11.329919676225806	7.873593378087591	6.030863233958044	4.658455887525655	6.193907188782234	7.459102436187031	7.212071180918095	6.704582525577102	6.289005692136222	5.7749540534366375	6.15577953068896	5.892227151993751	5.227794579452251	5.496599221743509	6.185744805523157	5.439917995723654	5.288123034454962	5.364911336934725	4.947639845676036	3.905836324173343	1.6303760938772527	3.32674475758364	3.857334667484558	1.6056628344361314	2.047472810011712	1.4134383218218858	2.0222087560264015	4.706494988239811	6.852318379635953	9.047100274471823	11.645020259565861	13.08059464526108	13.629404468175544	11.577789380473256
0.01	8.799622376647875	9.216442697101286	9.219246199525145	9.902894923886834	8.174069530541281	7.448611348028187	7.741483274135618	5.062597021020508	3.773862976573774	3.0625473729063017	3.406901782800489	3.823950908592522	2.870439116291166	2.4245769261118397	3.2500552998391967	4.596100649722153	6.835031770580066	8.13981603739311	8.80055805426111	7.272179683834636	6.659817239768671	6.686328673262921	5.74063104377187	5.140125848400324	3.5253795246841904	3.6956759347582704	3.065732903889881	1.836180007913967	2.319283611971642	3.816874288731597	5.878784564310365	6.377339616386564	6.926405708453785	8.514438863953046	9.890419488870805	11.667064141303499	11.869943234751005	8.599142153597747	6.896133297504747	8.41276397731302	10.709805540530496	13.973755782737356	16.052691801850855	17.3216434236586	17.72729824654064	18.362137567814585	18.019378536680392	17.456777638498394	16.554752194498064
0.02	-9.662470658025988	-9.645044592072196	-11.331277298149644	-13.407798221542102	-13.487995454677382	-14.732378782500277	-15.114695239226137	-14.070464698518848	-14.474912186817157	-14.154516926546854	-14.348925182610415	-16.48266055909835	-17.184259393584334	-16.556551184760657	-17.267393967527347	-15.930400804800456	-13.866777091793061	-12.496303001243746	-9.567149181025222	-8.276080211579128	-9.551001775772548	-12.596712258754849	-13.200139718796777	-13.047717206577381	-13.14003040263971	-14.565479319333654	-15.044067756323521	-14.530657674975842	-13.788687181990099	-13.217958514927318	-13.350040404165796	-13.389759826828673	-14.46371094819726	-13.92444474609924	-13.613506209840267	-13.985428583535175	-13.658990342546204	-11.796090233914889	-8.703807265464313	-6.780330439160068	-5.895997741026903	-6.335389751101808	-7.365082433572148	-11.24692656071474	-12.290772143433749	-12.488774241460654	-12.563210521662157	-13.222654253717266	-13.554076294407658
0.08	12.112014121376241	10.480745009911338	10.10867855548198	10.662179203078516	10.441501253388076	11.316195902267545	13.804193549447596	16.465332917891907	16.605989446432538	16.896734269075473	15.85351420603822	14.080876690248225	13.516206499205673	12.621327978488914	11.14145759495009	10.617503775117065	9.463131066696242	10.269445668683211	11.693626894337477	13.08806370474587	14.293570718876005	15.755173183317801	17.53946778438273	18.4901773987608	18.950066899360202	17.98623115141789	15.571948456113425	12.482892709633212	10.71251545029255	8.491025444653154	6.791976999661429	7.013947165759703	8.588542958294653	8.274440593728933	5.231953347336599	4.826246318945444	5.456408012601905	4.458019839056568	4.829194387835088	5.647850260028463	4.782894850017215	4.267511810126507	4.482098664121942	3.926831385352287	4.359816232194234	4.408455721652857	3.139217204720765	2.3365344745838	2.166443272453428
0.02	22.951104255362246	22.899340921156828	23.069452357976708	23.345471833069688	24.202146581854628	24.832009489644626	25.209564843289378	25.533857806480746	25.314351013173045	25.20410339175435	26.08585853314279	27.159654184219214	28.086233068043448	28.12190770173047	28.067080799202948	27.88223480645916	27.719956117975876	27.279418898859568	27.057673227999636	27.28770319320231	27.42993014729887	26.367629427532755	24.63192921978304	23.600998660249665	20.33846452546829	21.550857788792847	21.978058040477798	20.87372713580981	20.231261858055184	21.464618707400867	21.288563408989965	19.976841129930385	18.309041810257376	16.877793047451497	16.09271614307091	16.003381126940887	15.508857782432848	13.150631844642412	11.310962923129921	10.222642693011387	9.313340375436681	8.869469351908045	8.69681798539142	8.681438769030827	8.030939586390602	8.168357058983695	7.149345942190983	6.841597346205553	7.4955207149976175
0.16	-2.073004774689643	-1.7067598800630748	0.6038410827847756	2.6395852022321336	3.142971352808445	2.311500750405955	0.701237799766723	-0.5721361634800957	-1.2214389858749612	-1.4910982987311385	-1.3606013218221733	-1.142960806409171	-0.8012241340639079	-0.7202045592199013	-1.0741328636146719	-0.27973073689851446	-1.7410117642949956	-2.5765618503448806	-0.241168875947821	1.2586289155641452	1.7065624036438791	3.694678792813079	6.551693866496102	8.069516844836905	8.849566158701862	8.546951674277928	6.696566507038561	5.087557869555283	2.995355986854527	0.872632413701929	1.0363818122206467	1.4173296074671953	1.0949012316820372	1.752846238946539	2.6495866557532395	2.4407369720201473	1.3824191599993725	1.4354601956474582	1.2429473474391841	1.1537049130245478	0.12429257772802771	0.2209733820151598	1.11130943620892	-0.0500188541978801	-0.8641041970115779	-0.93876122427951	-0.5548129230059402	-0.6028480117672501	-0.7666665090764511
0.06	-2.4472323698010356	-2.7463877921121522	-3.2734190369197407	-3.0957475495367746	-2.353413977596418	-2.2037088371748013	-3.7950751843846646	-3.2674900554207085	-2.949108469192737	-4.216983248818032	-4.483855702400255	-4.867967637276216	-5.245496294396936	-4.811557545666581	-5.562779226512447	-5.905715173442275	-5.784751000487532	-5.165956239728672	-5.158871695881814	-5.153291474158742	-3.9602706333019526	-2.430970464525501	-0.28390279528438356	-0.823633391573054	1.0002092452878841	1.5124346511571574	0.2500317733576054	-0.27122129670570416	-0.7811070792597263	-1.458376313896025	-1.1262773171092348	-0.931845439330445	-0.8153618679906245	-0.34733908205002706	0.38329524024999273	0.4149381643370518	0.700053492987081	0.27640346332147203	0.5952464900867085	1.5720875298569936	0.4649181108203635	-0.09191418774325655	0.7742949923312707	-0.24988027562128678	-0.9308173921800389	-0.1741648946856813	-0.9412890377449727	-1.405995720469953	-0.19897045854055762
0.08	0.06321223017813082	-0.20271944284613141	0.2933291233863642	0.6675519816506394	1.1436525789711283	-0.008008061609785955	-0.494742084560194	-0.22267215785390704	0.43316142083418185	-0.05345237710889705	-0.9093293108396594	-0.8757483757521172	-0.2617440772423194	0.6895515072791625	0.38614078341168323	-1.3439969945989816	-1.6748923781872236	-0.9085856273409618	-0.9760627276104259	-2.374105950274739	-4.8713274980594505	-5.600675156275592	-4.796374460145984	-4.8492215195696815	-4.908912359023766	-6.776885614738383	-7.093063414414814	-6.011184767420197	-5.438385466363108	-6.2599049024358	-6.724579324894002	-5.561217447088254	-4.511209452297706	-3.989072323058629	-4.099446690026255	-2.6119621202943435	-2.3224553465807958	-1.180208712741205	-1.102466356302834	-1.3627353966603764	-0.7706916215480959	-0.1359236398620567	0.7983764033178034	1.2480048452514723	-0.6262416432315661	-2.5513625443325623	-2.8245034660651953	-2.6301150489657985	-2.4297219138857002
0.16	-1.7028308382822672	-2.00413011648034	-2.7075832840497824	-3.046001716175084	-3.5895100803082585	-2.821398665971131	-2.2922850790983205	-2.0252660185940172	-1.1082002663117478	0.3168177396277727	0.43335828243816366	1.2458981843647337	1.8054341538615404	2.7477113205736217	3.276981133710244	3.675085768445051	1.827235394017407	1.6532152998640228	1.5712290312238935	1.011296593335807	1.0524582804151024	0.2620051173230351	-2.5502618171446088	-5.416096936009367	-3.7707834104887326	-0.574585499998669	0.6243795279349911	2.190008781965659	4.646524413448603	6.754618836942214	7.393049050396428	8.193868314740115	8.225604440672065	8.237483539701365	8.222614484927007	8.69393302644167	6.65061645602497	6.883998215800524	8.967075891296915	11.251394233231437	12.701260165986938	11.601340125401016	9.488131008039161	7.546678745411441	6.095430363982537	6.019788029746323	6.1260704804846995	5.648073321309319	5.456598595540342
0.04	10.386215736802427	11.47406825967414	12.574271312635972	12.077144950730343	8.279568164103061	5.455574734982818	4.679625704178896	6.052458390161654	6.7452192003245415	4.978203996027155	3.956928609643299	3.2926763326539543	2.790086098526224	3.4842248466065655	2.6332100864404566	1.668891698042863	1.1248432060415823	1.6808319108997196	2.1436088133862015	1.310476366133365	1.9986260266202152	2.7981260608400262	4.097489901945764	5.013070415455196	5.326187366790606	5.466943775284683	4.563457764514091	3.190270899670857	2.147284091916937	1.7553245146648493	1.9978803381878336	2.7268581710860715	2.176294642973623	3.046393947888717	4.701130257910208	4.368968069784756	2.2035724161541808	2.6696648637039075	2.364246424221456	0.8696729447910059	1.5320172519340645	2.6782938244834398	2.2220355531704143	1.9967297446657994	1.9312429743874517	2.0192108250422436	1.682650252777755	0.195343467085479	-0.3721110811680646
0.64	-0.5375611312215725	-1.2322656173592108	-2.210174715972002	-2.0333879602500673	-1.5774700052950266	-3.2978702640742696	-3.476659617988105	-1.5643997767621514	-1.2950242212308112	-0.7624507968850978	0.04920463406737241	1.1049083370550505	1.3532409654309632	0.9302846690549629	0.06951216846641728	-0.4073908376040478	-0.5929682824910927	-0.1121992978272246	-0.7725230081320831	-1.4308125246743941	-2.1576282182964874	-2.380082642701332	-2.2973065701308073	-2.3798411878526124	-3.349838492408196	-2.72536676037479	-2.2852545911671456	-1.7030742706502764	1.3559526413739746	4.249125711605963	4.881020850709618	4.730497699111353	5.121380423592065	5.640497591019489	4.5792269909037415	5.165316573308836	5.318539740365374	3.88113125294241	2.5283638306779608	2.5427815625367387	2.293225954867566	1.6988620480495698	0.08561947421230798	-0.2045255081447479	2.1892348522705873	2.7425727369120665	4.0766209650362555	6.034903461704424	6.0772394030573125
0.16	-6.0205078175950035	-3.7544096522519155	-2.639924662515824	-2.9178067016863594	-3.04597664111693	-2.697880843440963	-2.4137886920947835	-3.5738513341601887	-4.313122070456018	-5.042176178621105	-4.407833114248135	-3.6695079580240417	-3.3783736759197325	-4.9877827375732835	-4.431636563420838	-4.086149787747651	-4.930070898625573	-5.5067690577919635	-4.80227221836487	-5.154512000981143	-5.6261185260677	-7.49347142190048	-8.773130601337492	-9.742126295259197	-10.992223307785892	-9.647008694953513	-7.028213854993126	-4.6189695092016905	-3.6389794337058134	-2.5186530311333044	-1.843977211218835	-1.5998429888255785	-1.5103852605297874	-1.9805896647966819	-2.8191067337741202	-3.3898624717711527	-3.875249523807341	-4.555290679417972	-4.652640415535153	-3.2843586887578695	-2.796964572781768	-3.762336458755854	-4.164554144967624	-4.067086534673777	-3.700449827171532	-3.1338220126172587	-4.255466860842944	-3.858933019775783	-3.5094672551792527
0.48	-4.158184888271556	-4.57019044533881	-4.940386853812363	-4.4741687432260875	-4.326146814044691	-4.639077188207985	-6.532794858995402	-7.3157752414292645	-6.773518016476572	-7.02764575521941	-7.688103188303629	-8.943741459461926	-8.218822371250809	-7.597181614740187	-7.837837699540813	-6.486053569801932	-5.323593990625199	-5.195621159402435	-3.9635929579257265	-2.198331724275903	-1.5800590559754255	-2.257834182117776	-3.566640115554293	-4.437427388943448	-4.655653681779803	-5.3715211311994935	-5.780875430696781	-6.972719562698977	-6.7548460857076975	-7.000183996908099	-6.576285480566995	-5.641300666657507	-5.152857381007429	-5.253039013183347	-3.6594656199048288	-4.089295814612761	-4.498939805417777	-4.754761771553696	-5.233969513553767	-5.679410207219057	-6.167962493064664	-6.8261002140949	-6.57233079380719	-6.504995632993555	-7.720796981418594	-9.347217470396124	-11.088489898259162	-10.054509887700881	-7.859445879131123
0.02	0.20270813312340863	1.1321870990448986	1.3529337715557972	1.6996495058327241	0.868968448379988	0.8892841289296882	2.3459545323553783	3.4133807512855157	4.269350514566952	4.8010666429509	5.200017392047897	5.3065560466251895	5.312085717046074	5.535333509917493	5.66411853555698	5.529442738190468	5.747700560359135	6.976984584602562	7.567402646892248	7.186770666547801	8.015819813587754	8.232958384907832	7.660715709535097	7.356968264686017	7.043069033879874	6.175776070427617	5.627883422158206	5.6802170479745655	6.012495182319128	5.8910767659197205	6.251725987447685	6.314187672928611	6.418908672822084	6.334866446923527	6.295228528547909	6.020866829833778	6.939016641007996	5.843247006604557	5.453034186814449	6.39856956333584	8.057847604411393	8.89407507805035	8.144036512039705	6.274809073167049	5.159355138373286	2.799771359138461	1.3387114439214116	1.9812138318260537	1.9696948280682278
0.08	-3.2000759149841045	-2.7600531344827246	-2.16494989550565	-1.3261153586620864	-1.5302580204979819	-0.39560581078008283	-1.0605345307557883	-1.0446731697186848	-0.1552808686671554	-1.1556035887187477	-2.6812167752959724	-3.2846542739628575	-2.5558368729471965	-3.8554172328428677	-4.989376360814198	-4.602360212214045	-4.1530311945076335	-3.1633845474532762	-2.2084190171968103	-2.4845986829737754	-3.646373364661521	-3.704785175026764	-3.9779775261273684	-4.299613311187308	-4.746846605205981	-5.164046256048529	-4.890359207364831	-5.105790082437963	-4.964405433831367	-5.718529927356755	-4.963973282034914	-2.5707008083586302	-0.48503509131111855	0.8594994748760385	-0.7050403260781266	-1.1605513881045653	-1.652696177742989	-3.377416409019233	-4.86102018511378	-3.9997923664119384	-4.328179898573573	-4.916140911194603	-5.550956507263784	-6.31651147917416	-6.569908197117897	-7.889569141673405	-8.878480609370506	-7.265288041802158	-5.289076484171801
0.16	8.948166844882145	8.457143298712445	8.82265309334111	9.758687440668645	10.417254552177063	10.273280263512014	9.232320067353037	8.45961379712437	8.687334111443938	7.623475329348842	6.2302470261318135	5.213679063892222	5.461115586925338	5.219649092881831	4.898565180981841	5.064800791899053	6.435117962185636	6.654736845275231	6.718184778879653	7.502526200130639	6.68811852728691	4.001275676826403	3.547379179672454	3.308850802158098	2.3911792732249637	0.13456092431395916	-0.16354554966958545	1.3254275631759356	2.039175360487633	2.366676813312992	2.8388652402670616	2.9007353783869902	2.4572410672864606	1.2102776022805273	1.610357897876547	1.199487168875443	1.3452495893457197	1.5978720998130527	1.5222089760680575	1.5804747313957748	2.297941897937882	2.2557040867483877	1.9050431713368354	2.540225904685279	3.514360183634629	5.352223448409752	7.114122212210084	8.863967917261284	10.003074789585035
0.01	10.653304855961721	10.421179930529178	10.581087725806839	9.747732747899384	9.717344405644958	9.32817434269289	9.095279155074223	8.112844863760891	7.967572420699774	7.523251636618667	6.3063092468861655	5.517311133519847	5.5478113315660025	5.470248057157789	4.962922483486025	4.902920073709836	5.220129010286044	5.707931686117838	6.396212917705512	7.716679683967257	7.972076288390362	8.246430478161784	8.869215193918748	8.003415787943283	7.304397968461231	5.7942651945522385	5.644740143561755	6.230300222325489	6.245174050313274	6.5543980840509946	7.486195315743984	8.348349933539382	10.056200413595363	10.086984933767283	9.945882909522929	10.922715089666589	9.223445168519788	7.875563995674334	6.811474598076117	7.293449473241687	6.217649660589231	5.612345701223674	4.861911729887005	3.829885981982457	3.8755420176523927	3.551424148837924	3.861441109285458	3.04110975620857	3.0094453927175664
0.08	-1.5297807758184945	-3.115262802191282	-2.2268211267553113	-0.07243808520190242	1.4233036689364127	1.8544618823441468	1.2674684202964528	1.21466633948868	2.6160697214113355	3.745212667235876	3.8658570539408075	1.4412463261058122	0.5293700369394116	0.8458845352167401	1.4261806142246911	0.4486446828173172	-0.11805093714054493	-0.8750954439407934	-0.8187495768160744	-0.05599543457979195	0.11483020016017065	0.3017351967146027	0.1311049008499836	0.2755916835733956	1.300814877694087	2.056947564035525	2.929541364409694	4.741909495657204	5.980875771786728	6.227254247557944	4.884201778716957	3.573931631394977	3.531650011473154	3.546204937729165	2.5433590478217667	0.8412958590588175	0.46205981119321393	-0.06305121089216215	-0.57959072562101	0.6764632654029796	2.1598467616117674	2.4952951947547817	2.2249805205627666	1.5407630250803876	0.46553025730101183	-0.25769038575568715	-1.7222700187678512	-2.1920538010019186	-1.2961337777132655
0.16	4.819255333217129	5.626904015513141	3.8732578730636575	4.7749112065117885	6.364024290401005	6.183480303583096	4.709624955760006	3.5892030872453304	3.6636534541182755	3.793034396428908	3.66349450198571	2.5794716130252766	2.6819913387058847	2.328745196827846	2.059427114075376	0.8411034746087651	-0.19947137021215156	-1.7462957252401168	-0.38378210257641854	1.1401935706155584	3.0428692949879945	4.664574721215985	6.105854606576301	6.211275433949233	5.438153405210301	4.065329026662603	3.58807863156413	4.157216013891087	3.451517119516062	2.46455465032129	1.82787257591621	2.67140685828911	2.918034088144921	2.3190285290979418	1.5390107605768648	1.3170058015082304	1.743804258263296	1.9611996856217715	1.86712937191529	2.333778905458992	1.9176907041158557	1.2504630094339362	0.791933640390198	0.9544308712588858	0.29671339227291327	0.7967366066268227	2.4899104335891806	2.282319145437185	2.681397097096429
0.32	-2.9222868349385465	-2.594982212470761	-3.028517941396359	-4.069256067000005	-4.58317576447682	-5.61908869379522	-5.166591972682674	-4.678706664369436	-4.180111308370066	-3.7017598275984227	-1.8643193025128326	-1.2623030133225228	-1.8804867095398734	-1.2118466807658237	-0.6776460700298443	-0.1802825474832801	1.1909744169715353	2.4658039911114713	3.278505828966985	1.8228295563335948	0.9785589649267195	-0.8136405020389148	-2.2627222213918543	-2.012920987846165	-2.0213976985851474	-1.8435000518849236	-2.1576104152084667	-2.079384583551878	-1.239475809871827	-1.518545387405318	-1.6665003364436046	-1.1834374806865	-1.8484075624673224	-2.0027969804355124	-1.2291163205505455	0.007854250757752368	0.9387322758670038	0.11505380962123724	0.4104795407977946	1.319296125254887	2.5574964783710428	4.957182780462887	5.8642945414192695	5.776565933903122	5.330523319162708	6.140817165809416	6.726341704781291	6.468590256734693	5.8321463599001575
0.12	-32.373321536399	-33.06448859799669	-32.27417004597532	-31.784915594034004	-32.430368661186805	-33.013670956821365	-31.657930708833042	-31.11395280797349	-30.858240640820362	-31.139507264245182	-30.585614670433387	-31.608957146629194	-31.951841349102864	-31.324912690384757	-31.255031924079304	-30.877216812288815	-31.56321451218445	-31.392384875954775	-30.945782097741244	-30.632250841482374	-30.841750341323056	-31.42507801885119	-31.435884438934472	-31.527313805448017	-31.67190645821482	-31.80992717962164	-30.19739668972295	-28.58374334410945	-26.88506941212478	-25.006208728065516	-23.390602497653042	-24.640395305338828	-24.98688687329122	-23.915375075550152	-22.242407940397996	-20.01190358953714	-18.377130332887546	-16.52286056866913	-15.038002105821747	-14.142695595612963	-13.39281510895026	-12.210370604117713	-11.31459640174549	-11.4301587054036	-10.726201290309632	-9.95595955123234	-8.885576225482552	-7.818791967313388	-6.741071209814308
0.64	9.053144335523747	8.911485025490677	9.0213523040034	7.823426589878217	7.625737601518118	7.959226485945166	9.57716774999232	11.193661749534094	11.76196950559872	11.58892660144327	12.039539767365497	12.956946659909704	11.599518900664812	8.771468907150599	8.295130558560231	9.535525996194032	10.195671003865677	8.407743714290156	7.187912788879231	7.5741882670235015	6.6122273507804366	7.808952638624298	8.54282102363593	7.116967977963121	4.410087786560233	3.600095739525621	4.622188624729077	4.411620886004869	3.9292817103436946	4.278418000945443	3.0155150928805483	1.9096363197942452	1.1889655786373865	1.2206513806677464	0.765714694782524	0.09848363083145273	0.8359071557907427	0.9485009099912176	0.5410087807572737	1.9693433606007105	4.591023095553588	4.861799811615228	5.420727405604062	7.402315434968969	8.053002969673798	6.610862157373191	7.019211019447688	7.813440396744625	4.881122180449097
0.08	-1.5631822404282545	-2.776403918509679	-2.519703181973661	-1.480215468537601	0.21642333256683344	2.0722537375218195	3.877741285314336	5.298897244616612	5.242574120013117	5.7351948707741585	4.831648886117577	3.5501598592283585	3.143743140833571	2.585255232874637	1.7480612007318257	1.6495730381546068	2.2352679929571053	1.743996838482417	-0.6521683184576688	-0.1652203246283932	0.20078163842024566	0.29601398290253655	0.8148989107890401	1.3992974748561124	1.8491480359872838	1.6057678468113892	2.300400738352323	2.2503192107076373	1.305633882234659	1.0239899907070082	0.4600243212239832	0.8774445703695051	1.3420000759600654	1.3063441293834117	2.2257944791411717	1.929180419240467	2.323695080874316	3.6124546252294607	4.899125795758145	5.948590113382842	7.534861186364225	9.417016849297816	9.808959298965796	10.071712158025313	7.743502968666043	6.636485675456399	7.755735231202372	9.01830223548918	9.336906839939672
0.04	-18.41513592746027	-19.115480653137716	-19.606776181762605	-20.244351951840002	-21.155656571234744	-21.300410418644624	-21.92420535680005	-22.238732994117036	-22.47872601471989	-21.439565992052493	-21.12218848866324	-19.89284895134857	-18.92186463715668	-19.12232690853243	-18.200897587658993	-17.80234189583564	-18.947483866716922	-19.404114167223476	-20.647891363655333	-20.808307638130692	-21.666417341705646	-21.815796761497147	-22.43043562826704	-22.983867702797554	-22.232192014207776	-23.025522551162453	-23.955450182816918	-23.381792695506775	-20.80024191017761	-19.03560525219151	-17.991151834581565	-17.19376730995191	-17.199230162851947	-17.14301178846101	-16.423028971683237	-16.29119460851672	-16.26651811940299	-16.619351074274036	-16.83021217870852	-18.04017718389491	-18.550374385166783	-19.398335292439583	-18.935847423798208	-16.65385433727596	-15.832474815613068	-13.158104431501428	-10.747335425847638	-8.137099039882216	-6.021015517981425
0.02	-0.08228617930392801	-0.8914184195743573	-0.7425425191022512	-0.8065409302145099	-0.11309890938057521	1.0665484931844702	2.551377569582854	2.624743235047454	1.1479353413235316	2.1485680292436555	1.3878379278771718	0.36572385743379243	1.4269242172918126	1.7217510060720755	2.3128830970462744	2.7739936802514364	3.2039232993222484	3.192461015965492	4.267765193667117	5.2940473650369455	4.643512089794875	4.73235310991803	4.52599016857949	3.078136275028747	2.280723584264095	0.5745649389946905	0.2637725134765958	0.6334212108256239	0.8754776939196987	-0.5457883756578212	-0.036599784647663114	0.6196060149170393	0.20080069022024816	0.06492439007864448	0.06461591236055142	-0.9596982946503516	-1.0075702199844585	-1.4345359191805827	-2.3907946240392164	-1.4353712258975122	0.5346962995438318	2.27506356576243	2.31762737717564	1.8547628080031373	1.6237269892051316	0.6595097291380583	-0.2751345039847237	-0.42984248601649	-0.48276016660742727
0.06	-4.384116510574174	-4.133892508449414	-3.413914223322429	-3.1443248345605497	-2.959743141120157	-3.332779517059066	-3.912519427735397	-5.792066929528886	-6.090804349173332	-5.07278841301931	-5.1337667703033105	-5.539778328727593	-6.102396979455918	-5.861131978039637	-6.075614639671613	-5.671345296857574	-5.020303434129318	-6.857138558658235	-8.255526019722062	-7.4057879022048	-9.063080925428011	-10.02628620188898	-9.380308648874284	-9.019959318938056	-8.21109785796397	-7.126389774778147	-5.609609232156494	-3.558968252808583	-1.5691269216262143	1.038354408993932	3.3493389393908757	3.216853624380086	2.1439340339718242	0.5079572754729895	-0.0035091703410117248	-0.18342974544059132	-1.6943193674797925	-1.5911703611642665	-0.7420653111335795	1.1583451082233438	2.1096000340697643	1.8791041362201497	1.4551719611303469	-0.08569769121544368	-2.1733683572622766	-2.7669073307032193	-2.3758890899982106	-1.9282773678966834	-1.578143118163318
0.08	-14.651515132626585	-13.932906001389561	-15.065807399026774	-15.942104587621813	-16.304715166841703	-15.906054564145585	-16.936466982723537	-17.43266097140767	-17.982233973229995	-20.09529601432869	-18.579767773151318	-16.313770136169254	-15.833891913328095	-17.51006140698034	-18.42918620889013	-18.195504815640312	-18.256047450857956	-18.54690831626707	-17.706449959040768	-15.197790329504578	-12.312894280679103	-10.712193096118902	-11.767099691018743	-11.907651078864333	-10.183370329662829	-9.443691785937702	-9.999453928888599	-10.528757142821007	-10.946087873538232	-10.74076443734235	-11.221714779981802	-12.544828079826658	-13.176769124372306	-11.54219577807067	-9.967754706664898	-10.156687683606833	-10.479727992270966	-10.030224614907567	-10.55140446166559	-10.334009888235173	-10.359767046204169	-10.214650133415432	-10.620659524893227	-10.756788961937232	-10.786473415920824	-9.974987695600312	-7.6683435892775265	-5.574269415767148	-4.711124896600651
0.08	11.249040932785718	11.347223736729191	11.285743540185166	11.281496636774435	11.410275683043693	11.447022148582661	11.545298876531007	11.859366274546588	11.815559632692953	12.268947786226988	12.702822744740502	12.843347900092738	13.200813508249254	13.3548436672598	13.126003666757612	13.524921707642946	13.105986855870853	13.507019765324912	13.622570003744471	13.948130627432974	13.79821157756713	13.758009707846654	13.701731576214812	13.994241995874376	14.337985714078513	15.02614782661442	16.34791344342237	16.78745911761999	16.78089142356194	17.014869217244296	17.33492776678382	16.976131208251687	16.808616601455313	16.836425487157783	16.98121448785298	16.75515173561074	17.57069499319192	17.576105181449734	17.221368928659118	17.947472989919902	18.23977403973683	19.08819686564796	19.71565697608564	19.66768771786751	19.06775332012981	18.948944120759464	18.856561129229476	19.09762840665921	19.222188613054144
0.08	-2.411900250487527	-1.975802666340904	-3.223006881947711	-2.9268975230624292	-2.308869167607604	-2.0661217804529457	-2.0464176744648697	-1.3755344679028951	-2.1388664398435893	-3.063152834925532	-3.526915381267166	-4.089994522807004	-4.506183811602256	-5.122995838389144	-5.176473047711326	-5.358118775617228	-3.2539386913400534	-3.7305231175095486	-2.9916333264361725	0.17323593140408633	1.382227294111516	0.35205255447190353	-1.1232279745380538	-1.2597046363864166	-1.6934780557959286	-2.1432916537464166	-3.0780268347070177	-3.199150541824906	-3.3244376756558722	-2.699123972662946	-2.220852568424988	-2.546766174130667	-3.3217460275644513	-2.82508930218129	-2.8533668679809736	-1.938927832700223	0.1834117680609424	0.7838170059590865	0.6939334932079007	0.01884844249305928	-0.6545819684912928	-0.8021970855871956	-1.2802855011887218	-1.4556010582518297	-0.7325150028984382	-1.5835525287621053	-1.954695427369515	-2.163259496917412	-1.8080674189703387
0.04	-0.8403304237375977	-2.6354578570702927	-3.443111466939925	-3.48432705569428	-4.140062968265745	-4.462893938738972	-4.885533406302777	-6.296824838185493	-5.342420607155823	-3.4503139104851144	-3.9368240096858003	-2.2859264537363657	0.06748601344451544	1.2537404298315096	1.410798967269578	0.40498566455895	1.2218418321122186	1.3656243604295497	0.4738342615680935	0.02783123238894092	-2.5828112483780075	-3.866529542367708	-3.087532689428599	-2.1866045374624647	-1.8161761920693351	-1.9151937717293777	-1.2641730471845065	-0.21242337232453679	0.5409623142498035	0.9255041389176384	-0.19609679783882683	-0.5437645087508116	0.5312592267703948	-0.3865963662460743	-0.969548754135829	-1.4463812032604437	-1.2473462136826043	-1.2911412565051066	-1.424422907679599	-1.8955409608900808	-2.3534375125558213	-3.837729872903303	-4.134369993014744	-4.728673651879014	-5.291717972577722	-4.91041636396276	-4.904093032929985	-4.616046806756806	-2.956657020675742
0.08	-14.441357130065391	-15.829888720028606	-14.810138096989476	-12.977536927505582	-11.376898792217204	-9.51875119519665	-7.576324819712049	-6.974298403630598	-6.8399977554886675	-7.897790638245887	-8.601491109324378	-9.65828548916054	-9.975497125335671	-8.526932211167349	-8.52690872508478	-9.508710609907645	-10.671139243961683	-11.225473674984919	-11.888201501731189	-12.548404065462975	-14.061247850076107	-14.321839745383137	-14.784908791768942	-15.079736085912934	-15.908201982424693	-17.3830543426604	-16.15003336899091	-13.019389280682596	-9.448844896601372	-5.704847368298708	-3.4352271406055834	-1.7888744929466753	-0.6693948695017653	-0.47334246443608663	-1.7380834834850134	-2.7290065338980227	-3.067717244823342	-3.4299147701019805	-2.6625388273836066	-1.3063201722271813	1.1729889883669884	3.917416818180044	6.394443852502633	7.268375724635916	6.651886323125851	6.178521793803661	5.508244212566396	5.554186172479888	6.517025834142579
0.32	-23.786460399730117	-23.79394025169819	-24.492035263296266	-24.683224975034406	-24.420850681446773	-25.490362310215268	-26.316456362139014	-25.063636252376604	-23.063074275256838	-22.187565284175406	-21.402337328767786	-20.917972760984526	-21.28132853491038	-21.2614317082732	-22.049229036871665	-23.793995625393315	-25.03503694827006	-25.29278790903173	-26.34159226973135	-28.040374073374956	-28.561938840916177	-27.834203626663445	-28.50792478840591	-28.997794330217204	-28.689855760549953	-29.486962026264806	-30.662132575050435	-31.54050477188646	-31.567733209867825	-32.55976802637853	-34.070409976302486	-34.44882051657822	-33.3495739914674	-34.10109753218782	-33.77602361350113	-30.73433247572516	-26.05612778421974	-21.783925864931582	-18.374104337684123	-16.82493064805523	-15.472700860532392	-13.918939237324864	-13.40145738470222	-13.137231132995161	-12.991157981830774	-13.434792609495304	-13.160772837430471	-12.231307325954042	-11.449139769118197
0.08	0.07946307119364349	-0.015424923184880868	2.327907818499071	3.7513491539524466	3.810627117242433	4.79010066789067	5.413978699813612	5.666603289371295	6.940763201899259	8.673313697852421	9.172689279556806	10.391304403220644	10.943467674437912	10.767594256732721	9.721498449123445	10.01773809922281	10.944047914172543	11.240188136672472	11.592319691399936	12.07431433062483	13.277340201471517	13.876974479637056	14.252200921008097	13.832720056587362	13.257565308827182	13.436610785823646	13.897981670019675	13.847141791490472	12.934406571842914	12.961910263602888	13.681338207804501	13.844557232617234	13.512858345763462	13.497699779630096	13.590736112567953	14.260277510415477	14.075066597782566	13.696589780181469	14.230979249904763	14.5605167571849	15.088880353193062	15.150594588077041	13.894352257376369	12.699958441311338	12.89000099759447	13.93993712892535	14.98606565232447	14.832192917280778	14.664613043146204
0.06	0.7037720565617462	-0.792767764634327	-0.5914376526845331	0.03839795785380318	-0.12495282845598865	-1.3566957085969165	-1.306593821963972	-0.6645492025496651	0.18697740370126326	-0.3989186605456041	-0.7356896531413994	0.7986042984112558	1.467602166879871	-0.39629735646880704	-2.0601176299925044	-3.65053887041023	-3.0442994275676085	-2.328667169985053	-2.6960594412463763	-2.5578303949514165	-0.5844115189356174	0.6085151085359257	-0.39474353010454166	0.14432521985822433	0.5633561739899875	0.16806722220480452	-0.8474559988165922	-1.5224671228682283	-2.917999094348886	-3.216299843725274	-3.1765041373299994	-3.7045596349518632	-3.184038135863787	-2.814682750545778	-3.8633737017000414	-4.451811882954409	-4.760460429440634	-3.886230893798867	-2.785868248219714	-3.756428562257973	-5.141213882796578	-5.439106390848899	-5.341822365343802	-4.653931851583259	-4.892999179149676	-4.182986316836875	-4.0930528747446004	-5.554717230185453	-5.585522599425595
0.32	3.4994275502337047	3.0426135762962616	2.035539097830032	1.8589700295474145	1.1713947213994587	1.3036507288616974	2.02901125221171	2.0637140307052135	2.188799138349708	0.41042664146391417	-0.5105433898979896	-0.5023217227684782	0.8881655644342956	1.8156074044255277	0.7706817835927993	1.1740754208461013	1.411178448539431	1.2616816101407764	1.573896579290384	1.5155444668396854	3.810180991167435	3.907975090411014	2.9689458229023913	6.111671851401326	7.8436750316882495	8.226689588799879	7.613678491338682	5.483147076526485	4.004118400250313	2.7520059114104853	2.9299676687610514	4.059360085140398	5.58215276800788	5.294466317367423	3.2508541330345224	3.9813057459557015	4.513584660815788	4.22152352430885	3.6854746010271953	2.6486244112972344	2.0527526093395068	2.494844671184815	3.1344207229512193	2.230317837091704	1.2693632748959232	1.5138272443778433	1.8740443507144704	2.191933209516165	3.0214231015943938
0.04	8.98479153754245	8.846259434301821	8.613403461165419	8.924460990058584	8.412567188249668	9.268859292222203	8.725261097486573	7.294978846811219	5.6560929282831225	5.056818732993122	6.291609445991746	6.546226775218393	6.877137810918292	5.4723626772523914	4.955362055838137	4.87398884768205	3.837391001630799	2.8751323560175663	3.1454910307094934	4.972367689544001	5.298757271133731	5.9203261880481435	8.49194365141885	8.933000659456198	7.007471415095118	6.127984774194424	6.308452451687501	6.611409717930222	5.593170422656165	4.5753414643324675	4.034732404537273	4.019673610757195	4.267945048069073	2.715904791201325	-0.9442511463328955	-0.42871131061711765	0.9151866219448479	1.2079069157122717	1.9665513403883281	3.6904249998870284	5.352441310225913	4.924604785701753	4.443288046356045	4.984301272289031	5.578550716415982	5.28319958670415	3.575546751726968	3.740194577753492	3.9102855934456997
0.08	9.336676818372744	10.685243351810108	11.754510850452988	10.875905474052736	8.696183064041968	8.034934585587898	7.806122450633019	7.442684925847104	7.068965686077121	6.649824189470387	6.096750891847918	5.263889775264936	4.01459466164998	3.408628231310459	3.558876000833294	5.312965009268041	7.245844341505354	10.201275936805935	12.86369506450928	13.915691515532039	14.326304357242272	15.741628229478145	16.591700822419064	14.802884522891482	12.339176041405047	12.357834885489012	13.310200494585708	14.45902299391259	13.959075670307762	12.761897400729126	12.561658677177732	11.156138996782708	9.259312904389049	6.319904889112259	7.0273433814069435	8.693989459682335	10.130790528009442	11.512808101304671	12.496766937349662	12.770007072499233	12.100571366138666	11.005728785657084	9.341418489839569	8.476669637995158	9.056993919386379	8.330741101453704	6.555544474302351	5.462778033735901	5.165494034935513
0.02	-3.4501518101828808	-4.517073793123281	-4.542887042309189	-3.2617861008836044	-2.9130591574073676	-2.093036332571266	-2.6056266481041277	-3.0194839715643766	-1.6629576670734778	-0.974090654055054	-0.535152299682359	-1.2290899008132925	-1.5578830288592016	-2.1918500532795733	-2.4379185980033924	-3.1980818519508887	-3.5295963040580105	-4.440497904376244	-6.668611014619721	-6.146373004272569	-3.722957239294459	-3.0977498453946097	-2.954236872679303	-3.255613900424443	-3.4663351762855754	-3.505689925766312	-3.4846479714312366	-3.289375781067001	-3.3503783020993083	-4.106664264441832	-5.518629093697108	-8.545950597576415	-9.501582833391467	-12.272977454881953	-14.4717633006887	-14.473367244965878	-12.741272035684617	-10.03217202976004	-7.22216137007203	-6.887218649985897	-7.913507983879725	-6.831241604997281	-6.74705669008133	-6.798600443229816	-8.190381431436158	-9.443389978178445	-10.242683918783044	-9.841437588873141	-9.373602923247311
0.04	-7.662163240482911	-6.971172579491039	-6.244022349117884	-6.557542554770109	-7.062908462613805	-8.266874659412736	-8.070776660494573	-7.345965209541049	-6.486579987725889	-6.0921659338604	-5.009686078422234	-4.081131541126624	-3.9339814234318737	-4.048368457166887	-4.086942298391477	-4.221136424105964	-3.5535355278951073	-3.3655232226859653	-2.7234692020209934	-2.9041261749925553	-4.012823847894168	-3.435701435799075	-2.1089580281234106	-1.2337060619061475	-0.05479303586731987	0.12983574111716223	-0.02872079112844972	0.0027278933915368953	0.10244433173068046	0.16215852984448986	0.2836079781989582	0.9592105060567917	0.46743980481855374	0.6612255595710934	1.7172446252064333	1.97838799011123	2.2950937930430513	2.65976941931784	2.4324255934159282	2.623493738619402	3.2749663777327243	3.485535655319623	3.863832636283931	4.8878244477501624	5.29934398403455	5.018420858396837	4.429401239476576	4.5652449312892855	5.205917406080502
0.32	7.440623824097763	7.163656892290753	6.071481185648487	6.843298402267557	5.858462629824295	4.887003608848666	4.23704405411447	3.4266312725189962	3.878686011963431	2.756343775538987	1.584991860920276	0.308055368185542	0.1670758243776902	2.065952983973041	2.3509284143853577	1.6925771131385758	2.9906675630575066	4.65507491179266	5.53286908874302	5.191214473960933	6.413700621728772	7.542431388799166	8.065257751817207	7.0764341011055265	6.612698084666256	6.590316628220499	7.744919711069095	6.852866738732395	3.0505856750242017	3.052353998775253	3.115796198774767	3.328088416651248	3.2365371574331974	4.352230615993214	4.78079229033866	4.544996502883244	4.21382084054607	4.7845899530984966	5.101005902209415	3.3800234628516606	1.3063768567361365	0.03938179492418925	-0.525077911827367	0.1461866252918682	0.7812042992331527	-0.09764049944055841	-1.1984330563959205	0.8557483239524544	3.3315947795378307
0.32	3.75386686701718	4.739656242925548	4.243249575854591	3.787665453441093	4.0251461425468875	4.281582353694134	4.898592320290319	5.225065187890934	4.9211242964893955	4.299524041236893	3.8675576332936146	3.2550162794038613	3.3534136592710126	4.180320603684109	5.003808680724504	4.668999041626336	2.07303573308954	1.4779337335587996	2.435067014222824	-0.05560958538680438	-2.691142420856451	-3.2516384044059663	-4.801576263466174	-5.756850353403706	-6.036490611893939	-6.199452946935537	-6.030334828725202	-6.463686446018912	-7.255243777354508	-8.060733080411524	-7.613809101565451	-6.773925010054455	-7.136573141553853	-9.084516898612662	-9.795583891083353	-8.713606063422674	-8.598401157950818	-9.226397511606422	-9.061005175650592	-8.457404269618038	-7.086131531304062	-5.255149665081603	-4.997149339046203	-3.7833532133234087	-2.1576189040167435	-0.750921046224093	-0.4898655605977069	-1.648481962470953	-3.058086725031046
0.48	-0.5817603273926721	0.39450532487902024	0.49961193368912404	0.9330950230831832	1.437817124681672	1.734256206649846	1.533677482433447	1.5932443353633516	2.3237319646416097	2.478254894844625	2.7265535242412966	1.6979776336882821	3.1381232441451345	2.852292068594039	2.595436861975571	3.3989573448710644	3.8070854738782316	3.833289829741517	3.0180734488808554	2.2053123699032966	2.4700602627435586	2.9776770942133766	3.1506543081812737	3.048405896760798	3.300870618710391	3.1503673761862387	3.45402019334378	3.9036907492570805	3.1955802706959986	2.9500704306667984	2.715638050140768	2.7562308868003953	3.1216142297511738	2.6871563297978014	2.867243443286796	2.812865417105911	2.7360843667020873	0.3956961583820231	-0.33235673925568676	0.4742457735822825	1.0929366568147572	2.2598183436061277	2.4168028732048867	2.7457906749583145	1.6061663300168902	0.7882696355927266	0.3789924346781106	1.116120143638824	1.9174703828278723
0.64	-2.175279140890126	-2.4812615536917804	-1.3687191090837132	-0.6096718366847398	-0.5580099933250011	-0.04842708309665511	0.2858546213794284	-0.10099532358843533	-0.26161065470097356	0.7357250450872073	0.8922677523127618	1.144039399715382	0.9467480874535568	1.1693323459471117	1.8150306187846468	2.153239851264132	1.8442524836925713	1.6541946462371868	1.4063403246511257	1.757030642833172	2.0770176208057336	2.6485060302086225	2.379503125541703	2.7098737569385634	2.533728820169671	1.556073335187648	1.175433049310783	0.28087428387401303	0.2708317116426855	0.08158861603493506	-0.11241522484237976	0.5033121027208978	1.3941830068330034	1.3160027295102026	1.0960709702874851	0.8817109929155436	0.6870888466205969	-0.44318810369523476	-0.8195455480943679	-0.019437713402467693	0.6534348537985295	0.04778740857049968	-0.20738073640585242	0.9341421392583555	0.6331566405616798	-0.08548929093487345	-0.6239834751975621	-0.1504506667070018	1.1004662252659898
0.24	18.45493997395876	17.130081606751943	16.29739341576355	16.940706096286718	17.25330062838576	17.506095598368887	17.25950361093355	17.64036147012395	18.623463024469046	18.945903348887512	17.424096666871222	17.510891289870898	18.492840594587037	19.348510368179774	19.764302985307253	19.15607652995432	18.93809547760631	18.85786910625653	18.703148175952677	18.450823659514796	19.139719847220462	18.756454937576635	19.678177194353196	20.061610543269495	20.05507186013783	19.349523963249567	19.05501829964534	18.977203657654428	18.620200428115908	19.042530948130477	20.012071268252114	20.489542550567464	20.45731149438197	20.373331928783998	19.88092774535548	19.952317686942408	19.933484999673936	19.61457984203581	20.24838304344523	19.620183486970788	19.36032602693426	19.96931648490238	19.75221630647276	19.366304471434177	19.466847950924816	19.276391621611765	18.919181705386364	19.337916202797302	19.12446930252605
0.16	3.1218723392105545	1.550802160921819	2.5199922626953963	2.308318752878776	1.8693536840937668	1.8294482982403508	0.8805437321728107	-0.34396966668022344	-0.025551449171373974	0.7856336405072142	-0.3252820537657044	-2.308764074201619	-2.4014079402900705	-0.8760479176738301	-0.8920699608582794	-1.7886216131643806	-2.094819702316954	-1.3524081946226971	-1.3694097395313776	-2.4641009250574086	-2.32313939855203	-2.4417324066572235	-2.1653454822020564	-2.4360969379804374	-2.300810247628945	-2.870074954112752	-3.5436133905173506	-3.2945234227452715	-3.218237697411382	-3.0958347088118217	-3.674786715779007	-4.012043304225472	-3.6844171271328605	-3.636449376600666	-3.79812228160867	-3.843114474237808	-3.743340262071115	-3.9292768649850984	-3.646857367462573	-2.8751102055921223	-3.964690005378472	-4.113010745948031	-4.234897210229079	-4.469801854838508	-4.869697793888037	-4.966564873598315	-3.9487128038929313	-2.8495781812571295	-3.9095029284972185
0.12	-11.77543594898549	-11.549977334890698	-11.482994506720331	-12.643481127483973	-13.135072196607382	-13.445890368899484	-13.825044649287278	-13.17123705063861	-11.588819800641588	-10.098572330967613	-9.411470450529464	-9.360928007006294	-9.650032598318617	-9.435804650354825	-9.906898997521552	-11.846151502631429	-13.217835352995245	-13.99746981331355	-13.16591112410002	-13.531291438350053	-13.768717092058864	-13.999866647007863	-15.633453509796453	-15.430368735465272	-15.276851984035083	-14.400667010992535	-12.628187726715673	-11.895354204635268	-10.657121130393108	-8.765130354968079	-5.759472634456273	-2.9428460646973207	-0.47633530829450876	1.38047713259202	5.429782276997699	7.546484568075272	7.78487338223124	8.488580838185456	8.416733273433024	7.875475597160232	7.343055568249014	4.2313827594517335	1.4738400344979965	1.4639167103652682	1.9753625592271078	0.34431711222340766	-3.1010917518562877	-4.595313327592166	-5.227145272558886
0.01	-6.206492689238438	-5.900895888704433	-6.379445946032028	-6.846643904398938	-6.528478994220542	-5.873739075401936	-3.373163671896158	-0.688238618857504	0.48887217681096473	1.094473479945897	2.406956515474043	4.122603599910057	4.815540388579201	3.8708183449658193	1.2419029178979386	-0.07750331032380586	-1.4745195555430683	-2.1636554386644207	-1.9357794273609699	-3.1609760079570535	-3.817731958260282	-3.240339889104334	-2.481082003722385	-2.1142685420139955	-2.7350488584675574	-2.166397233878854	-1.6440888556478725	-1.9324496720313036	-1.9362763060580406	-2.2255338244672345	-2.996022414739201	-3.3176747347273974	-2.7438187097165567	-2.8438673527498466	-3.1218835223394663	-3.911910274351534	-4.450149343500257	-4.834076731606238	-4.125605307563291	-2.641517129015135	-0.18948423610762433	2.7536327979373922	5.453474589019557	6.583656942485156	6.3727617186039325	6.177815469305507	6.507529227097699	6.119005579382922	5.518030828892854
0.24	-1.7175433066061245	-2.1545935383728505	-3.2289825190168173	-4.214675887752058	-4.426807901954355	-3.947111208757569	-3.0532370205412604	-3.1231145569686305	-2.144335297782625	0.4375228012548007	3.5355221558033065	6.696294187290533	9.089381720229909	10.90819118758047	12.257498055687407	12.278352367107289	12.712735506581296	13.007422022759101	13.61513625234268	15.659914292709516	17.661814139135743	18.951410012245447	18.987848704800285	18.567399448411862	18.404181746399644	18.43646575337806	18.22762152841679	18.51794502392049	18.664863875721778	18.29650753655423	16.860464439021527	16.137767585078592	13.252072911054626	8.982883238700296	6.422270984617342	6.209226118201855	6.599153386482399	6.877759675672337	5.185917716321896	4.3415058963095134	4.329293889809989	3.533650058445261	1.94011113633087	1.8681364942022896	4.672568102018275	7.212017329075692	8.62702553759894	6.752152253991483	5.377778977212458
0.16	0.9206590870054612	2.829778010276108	1.6350574382140266	1.3459276239901001	2.6558628474699404	2.4774772424911404	1.9695064346561608	1.0950754976422488	0.8191334626006466	0.699999279257348	-0.6671881643946094	-2.330647017013213	-2.7919956983570344	-3.314837505068084	-3.3088817764995824	-3.9621167452617385	-3.869148639490497	-3.8160903845392227	-4.790216765016616	-5.172287612651402	-7.907158838499527	-8.925467960750538	-8.329506792982166	-8.195561352420462	-8.848181080993797	-9.330606149375413	-8.714558919362176	-5.79616592390979	-3.320784839620103	-1.826450943927135	-0.7312612431120513	-0.8643388561021794	-1.0656104498347574	-1.402549023181784	-2.4031962503880706	-3.146754235779575	-3.7161932213382656	-4.978918286744246	-7.706082935576937	-7.811810591534034	-6.1953660646510045	-5.903558617169288	-5.7042432217943215	-5.944220079326193	-6.361471291027691	-5.988150402126166	-6.460444273648953	-6.052974323848574	-6.235694925514117
0.08	-4.379969484675655	-3.9512156515765753	-3.4086261944646026	-3.406758867823271	-3.3677519320056035	-3.3378182704528143	-3.438689718738331	-3.4227253387181094	-2.9803413049983902	-2.881551335315123	-2.299002199774648	-1.0648988669914132	-1.0652134590292803	-1.1730939790254524	-1.247733576723249	-0.6074003547578997	-0.2325803917930358	0.2640822814918238	0.023329596305870837	-0.0017317582890683525	-0.0889730043491852	-0.20732907203218076	0.9628123459280573	0.9987409419210991	0.9257361542730393	1.7132339220359114	2.418696502929251	2.303327125768334	2.3556315279917897	1.9508344547063103	2.132977926944136	2.8819615907606533	2.7806814595200677	3.053529847085329	2.9781802931014596	3.4382348492135435	3.201543006411967	3.7319171123822628	2.7643636165115737	3.671671083291926	3.439436458533322	3.579603694848771	3.635553642042126	3.9167195013721425	3.879327625744807	3.9812322155825797	4.952694399134998	4.7534591407085856	5.051314130993632
0.04	-2.7395927794605655	-3.505878062080825	-3.35380304926737	-3.367261451853537	-3.3868522432969	-4.068307368324085	-5.126966425615521	-3.8776215354109382	-3.100011622511971	-5.0008528527165765	-7.0641784655708335	-6.657783690525491	-4.826222190650256	-5.557050610515006	-7.215659976859044	-7.053095379525452	-7.125170389101264	-7.407662929288961	-6.895845107298548	-6.5180854598528555	-6.657421429498413	-6.89786347458584	-6.682607204192138	-7.2648933830516285	-6.251882635938458	-5.814907870668023	-8.111609959354539	-8.073141113093314	-8.027081149219427	-7.813932050602887	-6.836509465789952	-5.669663935930046	-5.017664443846527	-7.665743896247562	-8.123230776035761	-7.46925255222267	-8.131628256760195	-8.023072873757542	-7.540576151591992	-6.810820407095193	-7.184182210313523	-6.192211468894243	-5.35228798777284	-5.297184525573641	-6.200134691639079	-6.340710961938697	-5.914281769251787	-5.492578272711356	-6.117083238772665
0.48	-4.949306142373317	-4.553516339633816	-4.5885420683084135	-4.949336305509426	-4.277176058836737	-3.631372950176562	-3.7227540331754625	-4.661372342037389	-4.535507222119847	-4.900879492292724	-5.226302923866562	-5.3865911118098	-4.984695459563547	-3.6681269873066924	-3.5338620100339355	-4.2305208190999295	-4.477208793415514	-4.661606547685885	-5.346265570162672	-5.531877795092548	-5.144000061178126	-2.6846502168983406	1.3972870595735998	4.885297708539468	8.03199411935806	10.258034491915367	11.740274175672539	11.55575065602963	10.388812173079728	8.24041568307679	6.973669097200457	6.0948857596175685	4.877841208383472	2.8312345884482397	1.5808746697888125	2.0716485074047597	3.1631782125894716	2.139417553476534	1.7082875065963918	1.7791102436002006	1.584100407246254	1.2285829045469256	1.134697546710285	1.0592808348321654	0.48492591414365904	0.06595561675263895	-0.07503271578665505	-0.7098487000845424	-1.2016709642785202
0.04	3.6785125036694666	3.8491477148119557	4.406672737508259	4.656540405102213	4.145614559035188	3.1120230203047043	2.837365144482291	3.6084636260083442	4.0442840298605205	3.2191880309156815	2.0021307593010818	1.695830384641603	2.035081401717136	2.9956293354665817	4.589792453871837	5.1797805569443724	4.1004419531438145	4.203232100447323	4.956902869968069	4.609061491778284	3.9279045520664155	3.960844194667942	4.202303499419067	3.9963471486284945	3.6335808375806806	3.8921133649282567	4.170345078111943	4.090638420690837	4.274057483821487	4.064795110259041	3.727269523718327	4.434285648479694	3.534501740084359	3.2475585077005746	3.2187942001786283	3.3936213572837417	3.9164686490840452	6.1387698051221165	7.774776822827889	8.43381771509344	9.914824866622297	11.030221378156469	11.073661694008734	10.308648953968586	10.60342858875596	9.811155708580614	8.82615936885125	7.732951196706722	5.586809936310431
0.04	-7.284585244760478	-8.260741365745517	-8.781408949576715	-9.993248229501901	-10.189676385696096	-8.377102860161784	-5.706468486480077	-4.647993855924447	-3.2202729231123115	-2.2776400017483596	-2.1811840393239095	-2.3746601141462307	-1.9871703723338427	-2.5752130453215543	-3.748881332664965	-3.833888085399394	-3.5076472909063128	-3.9288100471220346	-4.425246675528889	-3.626441251330789	-3.8109441422953694	-4.635143040075363	-4.901204580067073	-5.762156569797412	-6.365833213133364	-7.26086461425416	-7.202517542628115	-7.041222028457092	-6.046741789935773	-4.521627363346781	-3.8680803787979983	-3.8564606318037704	-2.4822029070491354	-1.051928056468732	-1.5338832182582607	-3.1193168150495865	-3.230098171276161	-2.7613225035519307	-3.488029687920381	-3.3482603769051096	-3.729307488159172	-4.585784196049779	-4.537494457362065	-4.749942044086637	-5.134413184247144	-5.403879085680771	-5.1178374121551755	-5.412891399326526	-5.488971713497058
0.32	-14.360536486535814	-12.158550390126486	-12.624388642604124	-13.064821788955683	-12.560076025540809	-12.255126059314904	-13.18832091531339	-12.56896589567156	-12.78019135392313	-14.581760172505	-15.192627479079675	-14.509337391927502	-15.302426854151506	-15.572587246612827	-15.31074570620212	-15.07864019082227	-15.582171404862187	-15.416582968217341	-15.086998097770135	-15.411583885714698	-15.576188606321494	-15.541498546497557	-15.861671484308602	-16.38130303420614	-16.023400709070643	-16.041106971363597	-15.821239654794262	-13.598230269646336	-12.82492632048666	-12.164041850437975	-9.568122866630155	-6.627110507473191	-4.2437781982183935	-1.524929581139972	0.7909643774207211	2.162974260409186	2.8291804055643155	3.2089018343449567	5.561030333091807	7.484941112583883	8.019434092825477	8.12469965996992	7.493213152494505	8.498524384553846	10.06706440602845	11.712826192527814	12.44312527942752	13.106904761030165	13.144343871609863
0.04	3.0514472091861222	2.0027135523209267	0.8611701406979222	0.4345828074961702	-0.7510267484392159	-1.7287021276194423	-1.7586736940476726	-1.2723937315941072	-1.9443857295416151	-1.8435260863363538	-0.8636452623395598	-0.33979086634593614	1.347446247506113	3.483539559743477	4.398283909208757	4.9799076102374045	5.403033704067312	5.282389777395224	5.718261324609216	6.343236744421773	6.98823747840018	7.525180039350985	7.267408305583032	6.238014854729698	4.6022649409464265	3.9616656563847386	4.029321003293163	4.124508603709728	4.60467983964881	5.508372717452488	6.101052751931789	5.578050700858753	2.90016377407548	1.7396072473208903	2.221021634900211	3.498017786465155	4.33082408433755	4.7719530177543845	5.389944409296135	6.477604306926295	7.221799518379413	6.257080875993637	4.5870127300571255	3.9470475959477653	3.4075016262072353	1.2961053857285663	0.591257304386744	1.174870099377003	2.324273484243534
0.32																18.897962127100804	18.463163223858537	18.934780688399933	20.08426382366246	19.534619878573444	19.33704088220096	19.617830689949038	20.05137773669501	19.591993402779416	17.384450235450238	16.915947606040213	16.879343190689973	16.804999161070235	13.437651199437717	9.743418596578117	8.114237736086324	7.816720329872581	6.132154443740085	5.873689693470361	7.147289032710255	7.4527851264234855	6.083715153012427	5.441023376192952	5.492728160331836	7.428586639388115	7.578656505030494	7.027431412278332	7.381372988053485	6.943351022245977	6.148052014436303	5.183680768285818	5.3367409902395835	5.827023055533338	4.883471774053831
0.48	-0.4462171880429082	2.6384956788542695	3.380757665470597	4.530013838872819	5.740334650110029	6.135170523914255	6.334284926506712	7.783829724234408	7.354131446399663	8.345707279884465	9.705985639943862	10.254924059543683	10.493102041787992	10.201736789227652	10.257675187266102	10.260471592388456	10.287795254010305	10.977593611382815	11.180851726507768	11.160007295631615	10.958651364408581	10.159987618939539	9.93353667926317	10.069934577694141	10.308171066831775	10.486166465588525	9.948654888737437	9.71062980926034	10.29848322922598	10.549666961735397	9.756035748456853	9.959686914786559	9.70812618445916	10.141399422745252	10.67142050576443	10.07494744138981	10.42897024317692	11.02188504289218	11.46637416314509	12.238135035599313	12.649113669283054	12.72206111349179	12.693041912389305	12.983643591657597	13.678080493437179	13.989981549732079	14.506949435720031	15.199860253702681	15.37576356350975
0.48	8.97672467546952	9.369209254110352	10.344237105853132	11.329451097248459	11.513069156593225	12.220852963737578	13.205626892900533	13.836624713831462	13.604754656928826	14.146269842818633	14.490297651528174	14.32154269531943	14.276003647879897	13.993958241338525	13.462709746178497	12.422569886061432	12.741824767071826	13.709022000247593	14.395931441689264	13.465935936249046	11.42323946184488	9.26431287617914	9.498924336466452	10.27886096447741	9.657508193451072	7.808141601514997	7.5019447589832495	7.318016806226588	6.07957130849551	6.194031227645148	6.5796402078862215	5.7728860451458885	4.359839181041828	4.690914600295308	4.622024356755567	4.347360960513008	4.035211446073042	3.4495994291916574	3.4679806855705593	2.803646774011547	2.176108337495087	1.9697251734966201	1.3288768589936026	1.261179428040684	2.3468693895547474	3.533903527188251	3.722337405975047	3.9976770481602486	3.774568628893128
0.01	-6.746923546183382	-6.281942285922334	-7.023697696737393	-7.181983903012565	-6.2203904299613555	-5.3846066056146284	-4.853689811177489	-4.665461798328337	-4.515113579885643	-4.556842985886433	-5.084020716437095	-5.064664824206467	-4.9925898913907645	-4.876558397882469	-5.9114868008896835	-7.044262239101059	-6.112640662846637	-4.684212269728484	-3.370680173475769	-2.7348776685169014	-2.1406054298660138	-0.602114613550853	0.8706501443516146	2.911578211187603	4.619034993897216	5.643013787579719	5.8366570835804765	6.590686920301408	6.611262885738981	7.051984243503952	7.7348109788179045	6.05867119790949	4.141730086542182	2.0438817605169106	-0.27718428103425197	-1.364343687595948	-1.3442729445703918	-2.7623792757947427	-2.505535755484871	-1.704617941686152	-1.2713569373859315	-0.07266219644661476	1.7937016850172256	3.914593652791993	4.906905127441746	3.678784737262987	3.0021012648961687	1.9352875487219592	1.2253758530803083
0.02	1.7263552753199463	1.6217970045348693	-0.0929690685081539	-1.021999693185947	-1.2859588833398305	-1.0875945933370943	-1.152635537166958	-2.746792513477935	-5.355388659858974	-5.264507369725102	-4.113318120826648	-2.3031692352536552	-1.418989871815512	-1.0686469803472463	-1.4324305472261258	-1.420008322123202	-1.9316407852171693	-1.910872954098231	-1.0419756742930701	0.6984276668859053	0.6454899281356319	0.6974908354111022	1.6569948017878176	1.99043384661978	1.8398919847784896	2.6589979773031445	2.136416553937437	-0.5051424987424298	-1.413274309995039	-1.4546280957940283	-1.5684104374548298	-0.789656139425432	-0.9756631021481397	-1.3661503070056753	-3.81747081428243	-5.22557364391151	-4.518579499449373	-4.17582583238336	-2.7994235792765494	-1.7037574388865693	-0.9528381556649066	-0.11583949384656478	0.47670977228348477	0.7772610003596725	-0.509652775292011	-0.5818574318465153	0.209163897817362	0.12191097534353901	-0.7081592883313235
0.24	18.81841791784582	18.90225012599832	18.509521146739687	19.046889722692455	19.143220069751067	18.853233684346364	18.477517823738935	18.80061490697807	18.55719587706217	19.033688485281147	18.490366308931456	19.026698931092483	19.730470051098592	20.1329103254363	20.448868313986296	20.370591461346336	20.745288412122292	20.613815819586733	19.4078295088067	18.817982699139705	19.48252126201521	19.303862509678282	19.19223749694541	19.551073162632008	19.597824899543212	19.561421722178736	18.212961152051378	16.46887072567226	14.8165612620693	14.025460190187303	13.918416570015083	14.031082380766506	13.593339648577057	12.247465338947862	11.933881738318703	12.230396783792301	12.58515170847106	12.169834086074204	11.637004175303545	11.374376154339771	10.47421733898561	10.365780261590984	10.133351658103336	10.163877780834355	9.929795783659515	9.465262835284847	9.915074107851368	10.232276870110184	9.99691966747767
0.32	8.14732801944313	4.489076390810844	2.991757493364055	3.501069880752752	4.848826505497037	5.782631573078895	4.785207861706567	3.9011371554789065	4.837358074524779	5.361398798431658	4.72900322288389	5.571275057450087	6.745661350894146	7.162295430504152	4.903850070560168	3.3987620294385295	2.744400506012113	1.5824263091514084	2.354857105043621	1.8102059325936537	0.43930642531212527	1.2797331310573483	1.9670939396907912	2.5343585198780474	3.9154522173712962	3.7656034403286114	3.3764686738640464	2.653868429811638	1.432044179929747	1.8428835944781383	1.9278172436668441	0.8578660520305306	0.8883581932314968	0.7648816694655878	0.6565534362536596	0.41737641384750646	1.1533099232358381	2.6018396544384643	3.458499188808055	3.26532195741526	2.3160875285753093	0.9264541904473234	1.3269695915225768	1.668980633807415	0.8570315253655139	0.6519535037744717	1.652694345782713	3.6761634119354767	5.959760881613626
0.02	10.711702561210132	8.223971422618362	6.979560190466088	4.866480241899765	2.3255762336266983	2.9868750906143333	5.43073731420435	5.23796656653451	4.505517955852369	4.8944003063325425	5.977815122461237	5.810097838693679	4.137065489447465	3.600081366350935	5.15670367025632	6.824858362814609	8.086450421362215	7.597002222681837	5.524391319297806	5.177238291747287	5.296739303718368	5.169103622589077	4.84970486563715	4.393634503980394	3.9474408170742095	4.221308564176695	4.334769626650711	3.9494391432354945	3.6442341613035723	3.9136134851621165	3.3723961675325	3.1761401743623736	2.2677899371866843	1.9634124598737444	3.145738387715795	4.352991981502754	5.468710010291332	5.293426407760904	5.49127455683886	5.174898804273042	4.292014569752368	3.828313707245627	5.468867180855597	6.764568420111189	7.171311199878062	7.20222342068169	7.617890982333719	8.053748208887114	7.994011689528563
0.64	9.615260551079984	11.16479657788436	12.381694363142742	12.935035378892607	13.447656637436651	13.788469171314404	12.282739973583716	11.743586087320267	11.825374204676066	10.536927705341142	7.665561528362062	5.993178531569356	4.57106566822835	4.736081117401994	5.550015131661809	7.1082548715256735	8.446942028365697	7.92569776585691	6.107474123340872	5.658104216003835	3.664373946544927	3.2609273856737815	3.856148231543834	5.013638270386032	6.5418023404495855	7.648113281954068	8.569089838696755	6.991550732102098	7.487131020105991	7.970755029950411	6.56445872402854	6.08253560775934	5.235881536657651	4.483919548676887	3.7317097460771294	3.3734594280721666	1.3288275086931236	-0.1577767348456689	1.4558318823499974	3.349724703244952	4.170655166151427	4.4916862609074215	5.353100980789961	6.557014984151081	6.569678486260798	6.093318896336541	5.072433845699251	5.730221490479025	6.607439217209787
0.08	0.8399143756834277	0.8898038570006079	1.0543735024496144	0.233378608264168	-0.489756479457121	0.13858827487214143	0.9493830123933833	1.8699791064547	1.2641447357243152	0.5383835150029057	-0.40613726149162943	-0.957313696125361	-1.6916757389399635	-1.7349945838250989	-1.256869332288531	-1.7660739770994596	-1.83954793348326	-0.27891571997908926	1.515322637064088	2.129374828209997	0.6393583583537534	-0.7791553034580119	-0.6273761797405086	-0.45768652220308326	-0.6521040929140511	0.36433524117436633	2.3189550828772454	0.49623153594904323	-1.1733453720997744	-1.554723858183337	-2.735797224106051	-2.805567761700196	-1.9534432144674838	-0.516308104031161	0.6869627678261381	1.3930620975582784	1.662071476207629	1.3973349110877464	-1.2451639165431558	-1.898239022116499	-2.59011436273385	-2.739921903805943	-1.524262790810191	-0.7615737477878994	-0.9543966787494114	-0.8059844999364714	-2.4937603647534345	-2.4545471485739228	-1.3871874139871068
0.04	-5.974139149361193	-6.243503431565223	-7.439602909147091	-7.720808840269676	-6.784719582223623	-5.944337219427268	-7.264375922972725	-7.461487099495351	-5.980725248726536	-5.608282994372686	-5.490803551326543	-4.758439497466874	-4.9471669238239855	-6.132353212767981	-5.595849491616313	-6.157670894154691	-7.179454168350773	-6.653008906161041	-4.974095252015957	-3.1168435320378407	-2.3432205375263138	-2.6298023480987	-3.530917363173515	-4.894400961348481	-4.852614791185921	-4.39076450268238	-3.963445278208958	-5.422205689241068	-6.738552377217744	-7.1249396252337505	-6.060894508175174	-6.505278824876385	-7.226413651649914	-6.699730086048305	-6.530043364621633	-5.877904895399837	-4.822806394567614	-3.726716201883505	-3.145671856433644	-3.534372010392765	-4.059679404516359	-4.3789204217373126	-4.543582144172063	-3.57319595521372	-1.7043709784318182	-1.020435013446189	-0.3781404214255488	-1.6185791163429784	-3.882345517465261
0.08	-23.463234354011107	-23.84977793306706	-25.024629522608315	-25.64954242463638	-25.125132290914337	-23.608834694566646	-21.55706938361257	-20.420159621896502	-19.55684152318082	-20.64954289996507	-21.833270364506305	-21.1970975868647	-19.5120950449478	-19.834358644727985	-20.607708744118355	-21.608525752932934	-21.684935979341134	-22.292093509013043	-23.731848674828953	-23.301932786037014	-22.982788977794662	-23.646480877409353	-24.258409704774706	-23.058623590078284	-21.69995720229592	-21.74660649071319	-22.435997787491786	-22.112072346869567	-23.03836324579121	-25.723578247860587	-27.185082968596205	-25.798728073746474	-25.00149491358375	-26.740175652361273	-27.301718897124232	-26.174299098487637	-25.120471157607454	-24.944474999634522	-24.674184175008804	-24.163428291337205	-25.5620021523398	-27.22241426410084	-26.48205246673023	-26.825270850665177	-28.740776993220834	-28.80103355293666	-28.638125281246914	-28.9213770099515	-30.831664889042962
0.08	0.5505110306367627	1.1665593252904145	1.7393320985931808	1.1876865663889973	0.48586183845991826	1.0796511849190225	0.36244092370075265	-0.6515181787474162	-1.585539636333472	-0.2638087691188744	1.9541107397383612	4.876925131397684	6.665024086579521	7.432224271026001	7.534274189311091	5.382364537822085	3.595497399316315	3.397031624663711	1.9913046507485248	1.7001299632542128	2.099469033031127	1.4512993574283684	0.4327107862480517	-0.03151914050204141	0.012638515195334321	0.7962836079112066	1.0555109970151904	0.17329799712253902	-0.9413781729827022	-0.6843388628414004	-0.8450918912590666	-0.7693168061209832	-0.7753578118276891	-1.4891344268341342	-1.7633366096340382	-0.9485432136703764	-1.6486852097213713	-2.9941394577542866	-2.423948600296761	-1.9588703283081657	-1.7952569626885477	-0.7463645774392305	-1.084537811205351	-1.9098837571574094	-0.13077882948461905	2.2223685240390694	3.515438651160693	3.0811117312324257	2.19769255736459
0.04	-6.051242448112781	-5.730768265070097	-5.641607366836936	-6.119996757813809	-4.9561825429751565	-4.280423290409452	-5.75321030563272	-5.9379952298157335	-6.165723739862919	-6.752050822666099	-7.630426713168703	-8.086871153778723	-8.303450611606245	-8.237907033857141	-8.046105632782421	-7.35058120915361	-6.470876418927354	-5.720735747813379	-6.926545846199517	-7.057365596238277	-6.2173033727867235	-5.9744749850024235	-6.744495678947473	-7.483168243522819	-7.031751245839992	-6.079631242479003	-4.586695126962937	-3.8603521441516406	-6.072365681519834	-5.810655132523138	-5.7309533034065865	-5.6745451500728095	-5.1780487936682675	-3.5626215153273932	-0.8925342700226935	0.9337940105390459	1.9469313251678173	2.6073006233199862	1.7663464697295268	0.6336644932658615	-0.8730368590372066	-3.0190997334759047	-3.3388099262129813	-3.765849444470817	-4.166292238261917	-3.978346459985815	-3.561135388273442	-3.371465433257093	-3.851905853952644
0.08	1.2230602831077846	4.230551448637485	5.908292446739132	6.691641562445717	6.5172131557504756	5.238527347426732	4.85090071803986	3.33700925303134	1.4218949940459424	0.7083535553704294	0.16519392105274733	0.31784716485853437	-0.3571590002498155	-0.2789857347343201	-0.8809132427202968	-1.7347217778915294	-2.0559086979287358	-1.6248874699256888	-1.2859724610933014	-1.4824895400410014	-1.2143414931172956	-0.42410594361157194	0.011001112960769888	-0.24222550211474925	-1.0220048022657053	-0.7963573286514034	-0.19069206101168135	-1.1640602409695973	-1.2574027491090405	-1.3003682781074275	-2.515767260048989	-2.607912937772575	-1.2330502488320647	-0.6667627600592638	0.36720938461170505	0.7984141302817633	1.750215597975398	2.6407089218556763	4.9015298088717	6.860256952769028	8.329454062226993	9.053546407341052	9.296384927551877	8.094992110339255	6.876010065588368	4.323990291221875	1.0670660468335242	-0.9968987672355709	-1.2436145127290459
0.48	-23.850622536817227	-24.817623549215682	-25.661490925297755	-25.828609088264386	-25.168286619072163	-22.468201265546014	-19.76838786590946	-17.634026254735744	-17.0558803837597	-16.743901028531013	-17.39759590159389	-18.468433731341392	-20.664526625974602	-23.559055292206708	-23.901029714901398	-22.495937449059582	-21.862254035725	-22.235703582531613	-22.51208814525205	-22.74634390140561	-22.789457718444325	-23.81777122181252	-23.8697242928518	-23.107654688052534	-23.441232099743317	-24.078779803145963	-23.881524451395308	-23.76953073205854	-23.873134396650613	-24.41085845036217	-24.566546612356376	-24.689012153540574	-24.37300027694542	-24.040767911666762	-24.688421984159163	-24.92674074052114	-24.63128719817722	-24.237533349321964	-23.68177879210677	-24.422833069339674	-24.717081815028592	-24.414719314590926	-23.629491953825664	-23.158757957117146	-23.23289918429701	-24.556716365923435	-24.935589147740274	-24.34226504175041	-24.13449625096918
0.08	1.314778279675565	1.6189645097522032	1.782803176466068	1.3801759766905448	1.3191705841837091	1.4295337213248374	1.5583080161735339	1.7267922478692341	2.169681579275384	2.02310000283736	1.5065561690830904	1.3558437587329308	1.2911387496381508	1.3464708090565836	0.8049859885224393	0.6803016022675052	1.5371233094558505	2.9241160803074138	4.059177057520401	3.641321810334304	3.744108149565534	3.8976908498968257	3.6581147562378504	2.7139582999128535	2.119268632758704	1.9377419958153297	1.0918609809317772	1.1373090191654	1.5244547968050597	1.1916794875467573	1.3455384465472662	2.3981617173887244	3.413488323434308	2.1546037609408515	1.760545922445253	1.202525967782762	1.6084594234380774	1.72583724333618	1.3497389102043869	2.873393214647777	5.14307751680888	3.9772339049778367	2.616978250859354	1.7658499960963354	1.4068061427966896	1.558326787426644	1.3436648107519034	1.5510585692097578	1.9045158413397232
0.16	10.619686514539673	9.060341789489051	5.863358679448062	4.885612447097813	3.818617704405767	1.5184111956848696	0.21417435929543416	0.597908798780459	2.0082425496322074	3.096324821608853	3.130901627247802	3.20620806371997	3.6868117661111626	3.997025649358548	3.30949857134933	1.7296482604760541	2.047889021244849	2.397322340570703	1.8475158882317473	1.3944506972561754	0.3279070835257514	0.14292454142416489	-1.221105739446564	-1.317012369466731	-1.3084590371128257	-1.3952156998991683	-1.7305710893877944	-1.311354893376965	-1.2001854681804858	-1.7237047728798203	-1.4879501975960352	-1.0718738415158384	-1.7549133084163984	-1.7482433913007327	-0.6317629739474953	-0.19871540950141053	0.5058539469074361	0.34643276256316113	0.13458274814212956	-0.926047882309625	-0.5014675803150581	-1.58761003998152	-2.695499677331533	-2.1550243919008736	-2.024540310475892	-3.141091397223107	-4.425082814064567	-4.42753819080793	-4.064567578727413
0.08	6.729153931672315	5.298101675157476	4.180736301708322	2.518717276678913	-1.2943780912733942	-3.0709942926978684	-2.8154693823044283	-2.5643991582672427	-2.539896153779715	-2.132976572552721	-2.2056530587378944	-3.2039741173425043	-3.0485795869368033	-3.6633688215590183	-3.2594046986314282	-3.1796954201197636	-4.060891587085429	-5.1091433573367695	-5.4323127193608585	-4.893139046284119	-4.306308613209403	-4.88179207679805	-4.546235907995332	-3.379749238966376	-3.2050884597236404	-3.4180777777470794	-4.731779103981808	-5.170645448823059	-2.5664676300026983	0.8758707797213958	3.8230741098645495	5.798323547295418	6.430432216958842	4.975963989463018	3.261721833545188	3.092325023500223	3.010902658798294	2.452830451644111	1.9563876161025888	0.9979102638099988	-0.06059150143799741	-1.024999702910165	-1.0543950694314077	-1.810233760510755	-2.173753057092995	-2.3396141347924413	-2.813522832792721	-4.374343846659528	-6.10577061046493
0.16	6.601084186057562	7.949180656981298	9.214970544038415	10.21403944865235	10.400814734553784	9.16899931492079	9.074271659185541	10.619349883395195	12.61324083883104	12.818696750999372	11.918380961267822	11.94797958510484	12.06134415689069	11.539359156747672	10.028730794235294	7.816821033160721	6.901144298922581	3.8804438553145317	2.559951221838837	4.454825593624761	6.183937007736077	8.311861386791932	9.068962152320474	9.158486734820649	9.678017235709568	7.376769076313245	6.014168252050624	6.650874510556044	7.21197662762571	5.6302834585043655	3.7958825163800682	3.6210253381404556	2.7235306742399885	0.6437749693996508	0.7363069529521553	2.1604609586551575	4.1507421281769155	3.96652498892594	2.846675859822639	2.7821632432607117	3.763423844001025	3.9958587599762794	3.2375107323195422	2.8199723604029145	1.7222742209023139	1.1831964041556802	1.7429858432881957	0.5741796439678026	-1.1006384639776812
0.12	12.446897254814523	12.472681491665817	12.609542897685024	12.407188933963077	12.576585239728594	12.232357722237275	9.90874506644247	6.167891040844786	5.091882029515951	6.446476970725492	8.508683689249857	9.569036495954002	9.963361694171063	9.65712998643911	9.846896508605475	9.359660761758796	5.849573141485926	4.1490485854030155	3.4502587184143536	1.4777814462963192	1.9518550094807168	3.3526797681704963	3.596290233675738	4.1769825129331295	4.9702679548622015	5.509612368518184	5.650342623230678	4.652798809004572	2.8406253253382445	3.2894280287586	4.012631714717777	5.033859111319124	6.067190083956511	5.846912053968616	4.416581372021874	4.3458110747121665	5.294610508566954	5.433360007552814	4.540437586239669	3.4736404880173737	3.5518424953585637	0.7566572125413273	-0.8379286503367993	-0.9231004655420065	0.46293086622124946	2.52623293019969	3.414673071338605	5.626080480629305	7.328697958823845
0.32	-2.226026964855123	-1.9754363813519973	-2.303963987311903	-1.1932490114672376	-0.7811720881833395	-0.21000252650402018	0.3901717538618499	-0.6924946229698676	-2.1550055670820285	-3.9605467458159254	-3.7354405501735712	-3.4398193289861965	-3.3571028841218364	-4.089777184393654	-3.449551723730764	-1.026116883678064	0.8688092281697948	2.0964434214967937	1.9143927739285473	0.8028463059445201	-0.6917516520717868	-1.440427738856357	-1.9719107594632632	-1.6955288291167179	-1.9556446402808803	-2.169235787285608	-2.300737410966299	-1.9853214398136103	-0.7639298338500566	1.928010852552518	3.3217082363175763	3.9804628025407496	4.402617622151482	2.958023846657035	1.2079128716232788	1.2852647791901504	1.8479901075209995	2.208824756792424	1.679193632903349	0.6991718476917086	-0.00377255304616142	0.6034880007040613	0.7320405352617314	0.9386332229215668	-0.2226944042950052	-0.6169739691403606	-0.7838156456300496	-1.1533464599520613	-0.9146752267621778
0.24	0.9361956441368378	4.427510059741003	7.372087509583885	8.898749627282179	8.930964934988033	6.959249122635661	5.1333623191089615	4.427578595213632	3.8136365397068133	3.360025023893762	3.7343128109820327	1.8879430254479033	1.032185687899748	1.2738115880596013	0.24024692253640012	-0.5477654125416578	-1.6811218591013741	-2.034306122395435	-1.3842426413525644	-1.5779152175242928	-2.007104895685927	-0.633252609378907	0.2568446245487266	-1.4331588972785525	-1.6326092333983766	-1.359647286701616	-1.4270934068624115	-2.7376569995507083	-2.8384346979826844	0.8853456038125245	5.535972393783851	8.414995707605648	9.982505578298266	10.958900948445354	10.435231932881159	7.639875616362097	5.436413015464211	5.518092490156555	5.563464516986485	5.005309329786634	5.292396001547331	4.896285673515365	4.55622623514509	4.863554196375141	3.132542169019416	2.3584841614604386	1.852993430897186	0.609382747178536	0.18976812229679751
0.08	-0.896852358147882	-0.9580352797523233	-0.40303668325445585	0.07207069447838421	-0.3179811671939916	-0.3173435650595735	-0.3371153271537253	-0.9692810686651541	-0.9389159385486607	-1.1224782108054825	-0.3896713355576935	0.5523453690262414	1.8464422053897067	0.9065615595355894	1.3144138636584586	1.20371036498139	1.2085450347662459	1.5234336025016262	1.528201218488988	1.29491110767691	0.7288489691381841	1.189884796609448	2.3333102627334483	2.2377009266682677	2.430493384816259	2.830993184596551	3.0820132028788407	3.0247094810773802	3.5473867356185735	2.7701269094808225	3.1446839117754735	3.4151767700689533	3.4252995078930724	3.9520655390871724	4.189452517204629	3.3036218891705573	3.614620391359935	4.1758464142609455	4.143366564688733	4.289061822965806	3.8565268518736104	4.392741549310472	4.220664487365028	4.463584324825646	4.639341649128951	4.790820434850858	4.3945558833235765	3.729902075294973	3.69647232384024
0.32	9.96660608158136	9.678175274415764	10.54346812534014	10.566676150602163	9.913312679826774	9.989167369277126	9.23802148803513	8.622236134631706	9.802885922901368	10.698754137464846	10.733046252918669	10.35528890287685	8.704894943335958	7.959717709980453	7.423000456277606	6.847796749471087	6.50654065654966	8.173345788566024	8.248277874159484	6.7452348833077735	6.0350707541855115	6.866245358596871	7.053188725031006	6.5893617765111685	6.051269882327105	4.75410288890707	4.560918028938815	4.407345752475905	4.690774632746653	4.78513870955571	4.517622302672379	4.854912530363862	4.901418383345828	5.40668479397182	6.540799302545409	7.1641702463582675	6.120554152389602	7.036315387432609	6.919379824711925	6.1266316692820055	6.279544155048001	5.711666837536612	5.54702930693324	6.250332705837749	5.2551307919625145	4.303218488221162	4.4920164902241595	4.960883692872841	5.090537726548462
0.64	7.047903266847953	6.268623399142328	5.295943524249665	4.095821152547629	3.4180314476266886	2.525557846008752	0.9359349387702594	-0.2444642645698707	-0.7836899599459386	-1.1675292185647947	-1.553266769334222	-1.4654332749197678	-2.8985909673961245	-3.892586733718538	-3.995962537817732	-3.523882497695162	-4.072185259053413	-4.679113809131493	-4.742828740308745	-4.738920119674049	-4.77405956816353	-4.684222221051115	-5.2930583079186135	-5.636874860800397	-5.204171292572134	-4.769134414843208	-4.241333564119941	-4.108918627788569	-5.495901488306053	-5.791648756460717	-5.676273599953724	-5.704621462058185	-5.869540209712952	-5.7591625035944105	-5.823336590198679	-6.38168862970155	-6.303022842214162	-5.549698617123077	-5.301082358556705	-5.602751079926314	-5.573033932895363	-4.619579588115272	-3.210794464099685	-3.265927077071545	-2.701661618737681	-2.7579459537502373	-4.143225694257843	-4.870564086921611	-5.105894012530143
0.06	6.540575758779525	5.291101158780911	5.428453152980403	5.483763639845556	5.432031489420282	5.358761362705835	4.870111791125815	4.526170513193378	5.143863779118348	4.777847159107267	4.921276578147811	5.307907615640936	5.503379783746723	5.762126301700626	5.15302624168406	5.285753848744328	5.308422891053546	3.4571120488514566	1.649614728911537	2.1727225954068032	2.2500254880316675	2.1495722498475445	3.3349950442446783	3.1905874525672644	1.4929881424105815	1.547109049141774	1.9907199943963008	2.3221526861318083	1.809159516380447	0.854541021800209	0.24320481221497658	0.41559538152082354	2.1377589325259265	2.926922322897987	2.04062217722975	2.929660578779	2.790893906634153	1.578504419247345	0.7657769427318897	0.20225295072448546	-0.8102451422634829	-1.3375472123336323	-0.5766537766330231	2.519077328816927	6.418852320382392	8.941152966359702	10.691660881679404	11.772813171065984	11.34564254564205
0.16	-2.4405555224120548	-2.6401858587875964	-2.4371159066244275	-4.439351985046045	-3.4922770645374897	-0.9488551406279555	1.9933682196789064	4.733660179415779	5.957170010007289	6.3963684065570305	6.019527048220688	5.466075584169857	5.386053049707556	5.841136475742928	4.888600164165808	3.45186596771903	2.990150206045513	1.6719373856378255	0.26690797694592305	-0.28105990745684295	-1.1838740105873526	-1.897934448968556	-1.8118840028431649	-2.364329331726104	-3.235167941747136	-3.143682187401005	-2.9754325675308735	-2.8676421785574604	-3.3478999763189066	-3.701930574668417	-2.999210600222142	-1.7570708771217198	-1.4760258365656824	-2.5330265597590866	-2.978408357252256	-2.385514332575326	-2.614063494697632	-3.5130085778351017	-3.485085754112724	-3.5752882476315193	-3.994994572576644	-4.358736046527326	-2.6951408830502928	-0.6048214645589312	1.1121949353894607	2.547895914088542	3.8528031323971277	3.1312690327877775	4.419647915947763
0.16	1.1618034425784032	2.6367765302177233	2.4545049751965635	1.9035250730530038	0.3503571098556506	-0.5395110316442526	-1.2114939370630893	-0.5478097058117299	1.3737761878775672	1.1249987224351727	0.881471211166307	0.307430565437663	-0.35395626282594606	-1.1306135596806541	-1.6091926989849625	-3.0052485955419925	-3.9087136364078745	-3.883282190694473	-3.4295029494807494	-2.2789810589798236	-0.1946780511262176	0.5731393459229039	1.4109782579267218	2.657887069662351	3.1135133572055054	3.5279208178712054	2.459990944883174	1.2078413405352464	0.4468186487585726	0.04348624856032046	-0.3378788687629495	0.3781972758030534	1.0732678661980017	0.8241473816664282	1.1140997079512331	2.129139520018164	1.762341352852971	1.6350705703310666	0.9203299302399159	-1.0535982881095762	-1.3299493919206213	-1.6486207614894042	-4.626163913245165	-5.670127650787862	-5.132684227756108	-4.457005917289237	-4.634366527032583	-3.9316989739166672	-1.3129681820542132
0.08	-17.087445558947238	-16.5740532641841	-16.44425564609123	-17.161697570655882	-18.656810364371196	-18.80507512681995	-18.259489872601257	-17.805076410596648	-17.517552018329077	-17.675349297154256	-18.15045221468643	-17.864582138240543	-17.390236453293454	-18.001203906168776	-18.77428829481987	-18.10142655435589	-17.716324578792232	-17.11850381977498	-17.625786242010058	-17.487628073679623	-17.977122052188335	-18.225318221026228	-18.34508023083236	-18.8809484403846	-18.787461828642797	-18.94456799587882	-19.274361158734003	-18.282953631233184	-14.897820546613097	-11.463457471721242	-9.224588540131812	-7.154672609136512	-6.144373300707301	-4.881109934259769	-4.711190678433908	-5.631443069274695	-7.072034021676117	-8.13091998465179	-8.84553244228092	-11.02717661627375	-11.793329873018138	-12.446201209388313	-12.712412210641062	-13.019211526403886	-13.815404954739009	-14.269038971509822	-14.183024078660381	-13.950313125536908	-13.623483905365532
0.24	0.12042406200186662	1.0663348711933978	1.0737134574391618	1.0369553428840348	-0.20003513092773773	-0.8758946348940171	-2.9215850108821044	-4.771156546662063	-4.766830814312705	-4.936574205631693	-3.616599009622604	-3.7926043823029687	-4.128360552176936	-2.816558673699099	-0.2856807970980242	1.2825421745625718	1.8960087560950214	2.218800396806593	2.2940334272471503	2.609732554107147	2.8062904526068237	1.9541713007339538	0.8117559724843701	-0.26584528751975256	-1.0915055290270317	-1.6607294845479004	-2.4631843438414407	-3.4282141721420345	-4.097452034721172	-4.129219000101017	-4.0628402726161	-2.0637001411489635	-0.02527126752506348	-0.24249770721129238	-1.3412618831508354	-1.0591639258287486	-1.2215002156541033	-2.2763424754056345	-2.9795195254905806	-3.0075795777640337	-4.115601887359787	-6.0123469797533176	-7.499172569281598	-7.436285473711948	-6.005663313690334	-4.217807426631715	-2.2853259534212356	-1.5367566584035828	-1.6170121684920318
0.16	2.360012085341694	1.6486770177458396	1.4001409158351237	0.378472802722186	-1.0476959002679962	-0.9774633232528842	-0.6117678916610672	-1.2951316689296846	-3.1544295881416744	-3.7578405272898507	-3.4353270349576377	-2.3210087689510317	-0.7074923624201048	-0.18399088124743201	1.0745870067562322	2.780544544160165	3.2056909686516804	2.5382218031139985	1.9252717202144112	1.6905611582889435	0.1547968051408759	-1.7803456648759521	-2.740629127605885	-4.033451488664987	-4.381513003665404	-4.118583705170856	-2.610708517014217	-2.5060682725732377	-3.3203570543641234	-4.068797133283667	-4.245090203664205	-4.660528031579737	-5.229043153726046	-4.923947903457496	-4.673980518476462	-4.422667605209519	-3.406739960483975	-2.635451012754473	-2.310455320924497	-2.787578210139678	-0.6894742395281028	2.5051235848691817	5.071105621894262	8.127543915623264	9.332407289621287	10.015839982451567	11.155051434579093	11.923439996373446	13.176936550511783
0.12	-5.101709688700929	-2.406896422710659	0.3846308793848294	2.603604089443202	4.306158688450289	5.394183656133052	6.438561897991349	6.442839822097255	5.522251312045682	4.35990507349495	3.4442961983133458	3.140902952288805	2.6160490704517443	2.038028420950809	1.323002583155784	0.8609316721869149	-0.4053679390918461	-1.8380384000453063	-0.08203812552351053	2.2914647539172535	4.16399908057852	4.870266186284809	5.4575780676094325	4.53382389988635	3.814941576744161	3.1039873318094635	2.186358579013735	1.5638504715550425	-2.1489684062252365	-3.910400471739095	-3.260875343232925	-0.3763786807656899	1.3445059995806048	2.1540094257274447	3.1557902409074785	4.947726862993989	6.192088109495515	6.986715731626404	8.233506043212898	10.34222853878643	11.775766222845135	13.186325780910352	13.564101698702231	13.842198497023148	13.931644577444217	13.333239710906795	12.17861120532443	10.850469610468195	10.166691799788168
0.06	16.760842064203842	17.100569198249616	17.087835212624228	17.280444087151793	17.79600330884351	18.077016104225436	17.00905199197912	15.233952744927294	14.552862561981485	13.88003423664938	11.666663897960618	9.813710860889145	9.506938008775847	9.075313453798458	8.797328909060667	7.966208214855996	8.695708525853235	9.210243300372284	8.051189521101193	8.918790612421489	9.96335346130634	8.705675152842488	6.97496394084132	8.750758748344111	10.836749715011834	10.774186115203506	11.041435104004933	11.98737323093502	11.806710801505702	11.392196675072597	10.325093286454447	9.496282652039568	9.350134609917419	10.519472067739912	10.950691577581694	10.473815954586499	10.977384201573486	10.603354555296136	9.422193004336677	7.822291306096432	6.410907565996645	6.659263274117343	5.379202096870657	4.2757286180407235	3.3882026847115014	3.4569988567372008	4.019459231649087	4.081333230196535	2.9627062341101222
0.16	6.20056383149209	6.212615221057554	6.124790644448396	6.435020511250386	5.68374832810688	4.89943712606798	4.662920576004268	2.554905088171431	-0.9719151430191033	-0.9642426240362312	1.3941639028285593	2.7948741105269974	3.8419883166024036	4.537752825382675	4.430261775387272	2.896995451179329	2.0955285347211543	0.8190275123415347	-0.448290027807154	-0.1617765043323729	0.7361710497922758	1.7163140051523627	2.83282100003337	3.0816414354644053	2.3817938690977343	3.082497551858552	2.0037497925914565	1.692514824537355	2.412913856495102	1.9516416223504152	0.4857176285455296	-0.011366839117933125	-0.44743407911107624	-1.1659001459988332	-1.2007488242989623	-2.0760249972013014	-2.183442222721183	-2.009571126453352	-2.157945440623692	-0.18396739590818356	1.222944534346567	0.03578641315287712	0.8422337324952522	1.3830024593254961	0.27755564202017524	-0.5661819442842528	-1.1915811881843936	-1.026951158120653	-1.9468490783041474
0.01	-26.34000748028923	-23.532045114756762	-22.22110143979483	-22.70374838567203	-22.684574320813375	-23.169783191712895	-22.658099613209238	-24.13938565967637	-24.829345214368637	-27.065161102672803	-27.05197310075644	-24.63334615888433	-24.311528065890293	-24.968618167190982	-24.624729121537342	-23.826929304990614	-24.570400503719533	-26.07198378253768	-26.14933511308932	-27.371973901996327	-28.67420125325998	-29.49173483790797	-29.34610333426093	-29.087013548839224	-28.788215393555483	-26.157733174448538	-24.89317402418815	-21.598466629172215	-18.39721679677921	-14.814535739209532	-12.357381569660319	-10.605946673848223	-10.002201009145764	-8.729966959018668	-6.893832872470497	-5.624613447657424	-4.676405282446751	-4.253503928104664	-3.0343098942904163	-2.4511754213991708	-1.9186970564021095	-1.2826210574987869	-0.17188939401373204	0.026113295481053456	0.6170415377461893	1.0948754480271532	1.5390654726843849	2.4432307203416883	2.6680421731187636
0.16	4.563997892500282	4.427984610178228	4.288618303668798	3.321842631898747	3.210383791614177	2.7536786214240863	3.180718829693447	2.8478487948667066	3.0602386580101495	2.5103144803373993	2.210864325999225	2.0135793966871205	1.6567592222103542	0.5428731583546238	-0.38659000141382194	-0.37065268009868646	-0.9307986452483021	-0.28183400658934943	-0.17622874532303	-0.7887937060412753	-0.2708738493570735	-0.31992363802584123	-0.21979655721685276	-0.8035648169902174	-1.1408535133451778	-0.14340071450959613	-0.7265490773742869	-1.9010090528043406	-1.7127650257579674	-0.5730179051384141	-0.19713895676541426	0.04674008857618617	-0.1778094141030948	1.373158481291398	2.3304189772928083	2.608439799050686	1.206507647263308	0.18873018334296887	0.12417449535607261	-0.6585188323044662	-0.7067958754871029	0.04092649933181747	-0.7970733552600109	-2.014288666334089	-2.517563372546995	-2.286056874368363	-0.871740168572444	1.2404903378404555	3.4192490219666354
0.04	-3.249663264869227	-3.5599629534697073	-3.6163874053960967	-2.9234287857782277	-1.5320233495096858	-0.8180876502634078	-0.8879139750863487	-0.6014157920886021	-1.1008177471644984	-0.42875789434465617	-0.4500879404484124	-1.0522260019702827	-0.42234933608520464	-0.491560544812117	-0.6755323663245889	-0.053516196659614934	-0.7936794830605436	-0.5064596744710599	-0.7393560721370989	-0.23415990926868346	-0.1700281823530645	-0.45571120400185805	-0.4118332208818032	-0.09582102629430267	-0.9420136316501697	-0.753453192039018	-0.258600865897364	-0.25096906113732587	0.06996926031442285	0.1517730237541457	-0.1666302069215959	-0.1627645454388329	-0.22146244558999229	-0.25158825069495094	0.019947223961551686	-0.19647691461796057	-0.4377198161885332	-0.4754565990459412	-0.1481788248834306	0.09729765273452529	-0.11646174487019323	-0.5715833688436049	-0.9835644103301462	-0.6414876807234577	-0.5237469610249832	-0.8310080416502785	-0.8788405292090857	-0.7133720187130592	-1.1350672808768536
0.04	0.49284976402597636	1.8624674461812205	2.8930210762479405	2.243010882730694	0.3289408840314465	0.07767127410389207	0.8349672544254716	1.30403531844631	0.6924723375772075	-0.9547818422912329	-1.73564030729397	-1.8321085726334303	-1.2260500803616097	-1.7693305504851438	-3.587812075569367	-2.778294299407527	-0.8830926566403079	-0.5585669407063207	-0.5122257776789283	-0.6758167003791584	-1.164541588222697	-0.8742180590333106	-0.5265916790606013	-1.2941763335656518	-1.5706279091960056	-1.9881226290637954	-2.5606170813406166	-2.2060639782572693	-1.0958832150833189	0.04543841163965823	0.7530594466541629	1.7401374143659751	0.30364521972114744	-1.0064990297207999	-1.386009968475527	-2.80063224431602	-2.37387006900461	-2.4467404815052873	-2.907014084604448	-2.9209139336396746	-3.200223623255191	-3.1543192870282795	-3.0756295185860907	-2.0116740158024484	-0.6190319270380797	-0.10915391217373838	-0.46270617346937826	-0.5324969987078845	0.7495459437783012
0.02	3.163778022290053	3.9478242841788784	4.276513256287366	4.50029342983165	3.739050289660753	2.9073286552797413	2.561376115583336	2.632388475600443	2.478277489551097	2.494342737058375	2.7420325317806515	4.314541555146356	4.503156552089948	5.372365864533791	5.896223052092388	5.0622239609267154	5.307644781319844	5.213355975568803	4.673093644400566	3.94667385594542	3.826346874786161	2.656509671679487	1.6181852970958417	0.7898199501718466	0.5760261305930428	2.0180074295327017	2.395756837865065	1.8072189473934088	0.9994655399736914	0.5274182471227249	0.7689162264246363	-0.29280326124884226	-2.4594226706697953	-2.8697534990587457	-2.7775065409525013	-2.9638080299923857	-2.8179726171531527	-2.901025754180239	-1.4640927005431266	1.229101192223638	3.195726390695363	5.389979033003037	7.001956287042908	7.56759907498698	8.222101828779515	8.768240331927231	8.730247308967762	8.287059145415135	7.2352087560863865
0.16	6.889892366951578	5.632627498246201	5.09174429420878	5.200183710909002	4.227808752079113	3.0238017454077735	-0.17137163871635153	-2.9738353865396334	-4.072911978765966	-3.296533302040878	-0.922358037751998	1.7917727656239606	3.0794411393017427	4.477703822001679	6.222200605530709	7.061785665516062	6.028692441477048	5.250791297396042	5.429510248947956	5.157462879115549	2.943427995393435	1.768445111138277	0.32041233568594407	-0.742698389166371	-0.3692234092557669	-0.8680410040213786	-0.5862356383058298	-0.18427260238996723	-0.3986136852432409	0.48175249647830753	0.45681621804031636	-2.020378264818177	-1.9406685214667334	-1.8863865538312083	0.08139163191611942	2.297787819126775	2.4918884909611023	2.281393259729583	1.4969588626662116	0.7834925774872801	0.2488951615214603	0.733737602717234	0.8469828578228444	0.006263938873267705	-1.6556482795655896	-2.5445587856250356	-1.4934793016315027	-1.3783228293454428	-1.7696946017914783
0.06	-14.822423571230757	-14.698892289305725	-15.185216726771621	-15.681184973848602	-17.139757213079506	-17.78527625763094	-17.748290654175243	-17.699328019983604	-18.213991271827844	-18.56860480887957	-19.19657826513741	-19.429110054983184	-19.241505181547296	-18.487078388473677	-17.08524852219739	-14.712837997931665	-11.814857518549267	-9.345086840343946	-8.783960609812844	-7.415239808072798	-5.368259181720731	-5.333166612431711	-6.762093962370372	-8.128955300320705	-8.814116841189119	-9.708146201650962	-10.206082486552269	-10.151914159882907	-9.992950328409087	-8.951966653470144	-9.199184733233764	-9.082672384623656	-7.9496877775792285	-7.9548945052354085	-9.018620142356312	-8.483252413702864	-7.764802811342058	-7.095839353894405	-6.732964289789194	-6.355325918979915	-6.3402113530632604	-7.056842318606691	-7.157676344101056	-6.010362266552654	-4.6140609638078445	-2.947822289682975	-1.7706802296192166	0.06897571442958395	1.3724467274885939
0.08	0.45253329456102165	0.23883572139254028	0.5753346847469984	1.2621012570569974	2.472629147932828	4.4815769517622	6.618572629161584	7.603257085318525	7.514004448600453	7.391967335097355	7.265071121530205	6.019012892257237	5.17466806555899	3.4465286398606807	0.22818316298163666	0.17320240296111677	1.195381946560154	0.8927201666897915	0.7066480015493042	0.2277629524011786	-0.13121246581428636	0.038877970702422715	0.5020765578130977	0.3033418674085482	-0.020804991731523614	0.04943584263542533	0.9972904207656441	2.5143511781356906	3.0651131349750003	3.9654019514653243	4.5383326367395895	4.718106486052044	5.6475330636486945	6.687705260719973	7.25419518884096	7.16427675836983	7.482472541884853	7.4870044845852775	7.93108187480113	7.644159790423778	5.457765398568874	4.39076331918438	4.626410686356486	4.226316111902939	3.8459732258920454	3.96186919912374	4.004723866180299	3.8806940781238595	4.51743759534331
0.16	4.994231983152211	5.27272237710887	5.756032842811187	4.109012676488398	3.505989133390436	2.9604146634145323	2.5702705055559463	0.5212430160091941	-1.3269271949552106	-2.8583748524085877	-4.383744367283853	-2.7067502421598277	-1.490121070722651	-1.1107116289458148	-0.02126107938508426	1.1621777947066931	1.212678012101506	0.12820073666724596	-0.9932084010308486	-1.749214664630955	-1.7013692919558707	-1.1737523625908324	-1.9242102986153142	-2.1807576686280328	-1.549916673793689	0.20321804163470603	0.9901926471250704	-0.9742592434166752	-1.314145093242864	-1.3076670446781122	-0.6859256525189537	-0.9847701990112583	-2.7400447331823514	-3.3437519448148123	-3.418006013603808	-3.4031429862871505	-4.472369646772428	-5.222205737206032	-5.086498556790858	-6.333324564524517	-6.746988599460892	-5.035367692466409	-4.465706814904536	-4.946610559664727	-3.9127856916809662	-3.519897650878967	-2.507630675807519	-1.1423948601498708	-0.3292197087616202
0.02	-4.537174106837867	-4.3123027767632465	-4.885225781620747	-5.763902730434566	-7.207644991724337	-9.024697260219085	-8.80736289588286	-5.243879881756641	-1.329187716070379	2.4002492012885455	4.435682848582303	5.876191587378813	7.497774125899923	8.70861284574255	8.910561462733142	8.818840590963376	8.821695681042769	8.433544067349814	8.680737605637518	8.960237017051043	9.120875005678286	9.634924505177395	9.831900577048884	9.787429964791926	9.917069000777587	9.83089100749443	10.201077149746368	10.815187963171027	10.216170028576002	9.64247589034916	9.160654988760257	9.475275121852405	9.239702627006224	9.357028026826612	9.458354684719623	9.890567610536934	9.90178272818251	9.971974670225237	9.555760288100416	9.544422246555726	9.90817112769544	10.05563129486103	9.42899487735545	9.078783427376507	9.848885750927138	10.68593357003266	11.963729364212298	12.276242122165925	12.613804462529828
0.32	-4.030883945247766	-4.160772036269762	-4.359825719525986	-4.564113343374373	-4.288853872633709	-3.7685910811338204	-4.773418190827371	-5.093896845624215	-6.1564194448774	-6.729790503972893	-6.366825485072951	-6.700073275605533	-8.014334253885046	-7.701674808382158	-6.262756877670185	-6.173995432944665	-5.7885468969740685	-4.3093559254180605	-2.8972027238374096	-1.2825150351334145	-1.8225300059212515	-1.7964934897957505	-1.8956681083856068	-3.4427094257571724	-3.9512866175001164	-4.270370174981608	-4.6397120486713845	-4.847766285385276	-4.421794253834733	-3.9021663444134873	-3.6068985684099033	-4.720448266484567	-5.592584370731004	-6.080183930398277	-5.048290410873349	-4.838738525267033	-6.238551507178272	-5.861515817512	-5.181327421472176	-6.498998520841056	-6.1497792495293595	-6.144189155034638	-6.738828379728389	-6.534873891109328	-6.443892380570034	-6.408579951142286	-6.356533792589801	-6.61438900710354	-6.582832398821253
0.32	-8.90115788535028	-9.836764570267057	-10.150778115076449	-9.20679376794827	-7.688285754390925	-6.378875131818418	-6.6454607148825175	-8.063881584474792	-7.121861410987236	-5.843659256193824	-5.2005519377552005	-5.6385297594684545	-6.540123812224479	-6.959622271017089	-6.722199626541709	-7.756919616693331	-9.115540641859639	-8.912007629271692	-8.837025034583519	-8.757287752431836	-8.199046662561166	-8.977895155503617	-9.51330307789862	-9.834314387128686	-8.4413207616941	-7.240578745065136	-6.972637834011181	-7.3107713626742665	-8.377145330122055	-8.27185143821746	-8.926490266649168	-9.444951920067503	-9.633607666907409	-10.124980992495338	-10.591678249251714	-10.221056270747326	-8.628163807282625	-7.043502674390538	-5.99018261341098	-5.397904082925024	-5.876299492631368	-6.43037018996197	-6.605662843698305	-6.803740314384136	-6.509122455280007	-7.291021197692622	-7.219322170121224	-6.206587200243945	-3.03128090525648
0.02	-1.8826610002777642	-1.518877843939535	-1.586498569064247	-1.9872632353939537	-1.5116422380046401	-1.5483092358000903	-1.7432876075521477	-1.6190999426076331	-1.3861084275931006	-1.4346320530518994	-1.5362129405413185	-1.4128743305312383	-0.9968115293903423	-1.0224165222338826	-1.0230300558212804	-1.0322164696796108	-0.9691953493060623	-0.9320527671528538	-0.6580196835920304	-0.3697797066427597	-0.8590050921262389	-0.527192928859435	-0.7500856807795202	-0.8992248039563719	-1.199791370864986	-1.5690486108667727	-0.9894642213105413	-1.8587660271681585	-2.317087314352804	-2.1751656472578986	-1.7939023157253473	-1.9144784950434541	-1.5150275385004477	-1.6904201603124847	-1.7112722147399353	-1.8076270978283446	-1.8268110411686962	-1.7634053279452218	-1.7518742963113283	-1.8765118264381186	-1.4656216304242804	-1.5818580877501631	-1.2927226179009637	-1.9466005902291812	-1.848692814138559	-1.6972745726413478	-2.024686879884243	-1.7562527560226755	-1.0151452075829042
0.02	-16.26491152015239	-16.66711414767982	-16.62870997820812	-17.05779935452899	-15.976842436446823	-15.084830239615819	-15.075728680621815	-16.103401399200223	-17.311877353260826	-17.92025387843723	-18.013340761871753	-18.25400973644834	-18.26367040585606	-18.65442772724183	-18.491157855408034	-18.702330149812816	-18.288669917516707	-16.44327104385664	-14.148137935552903	-11.662774293902828	-9.205202417881623	-8.339743075159674	-8.020194756820416	-8.052068494326264	-8.226457480343186	-8.266945257054786	-9.745896180433334	-10.77581365893765	-11.548655249884149	-12.76245909452345	-14.215546887403796	-14.70145154524517	-13.04852649720209	-11.74213899327053	-9.945904821525048	-8.999714500781323	-9.387816243106911	-9.676301593092433	-11.413208549818322	-13.458067873867776	-14.236306559520408	-16.14055807809629	-16.309321045231286	-14.858175171176647	-14.437822834773996	-15.102038836130639	-14.98714667234723	-14.557473226564511	-15.347040120807854
0.04	4.51142162520113	4.050948922660908	4.19204521247552	4.618484233848001	5.725241869245316	6.781719807316769	7.215860710862977	6.277903749363745	5.9819141577979735	5.958726508736966	6.616409706946406	6.0945536869107855	5.580824189190864	5.355812018519039	4.7983347414425594	4.2127828852347236	4.0238469923520555	4.242251568466905	5.7094435756484145	7.793709686953726	8.509854023686025	9.309263381611771	10.203761679604227	10.321429287810474	10.10471470266117	8.819308540957465	8.217704905723814	8.100823573948823	6.653251785958318	6.363221905254029	6.117268394114596	6.2804979208594105	7.430445841301591	9.950105206049074	12.120003928733524	13.370933531953412	13.395651289835243	13.17926885171316	12.788461263326212	11.080453994270556	9.965351440933546	9.640283043657405	8.868126783285383	8.933879904857058	8.70506042768723	6.977215303711397	6.191262804682232	6.154101960804496	5.8423419448859235
0.04	4.657844984530186	6.394745672479729	7.249318867857795	7.404685479021239	8.604205674484803	9.440008752139505	9.875160952379488	9.595459143086842	9.32899632214567	9.53675006446133	8.941952474062674	8.994679925861547	9.929021874563347	9.980435324572028	9.052595847911348	9.131075568380552	8.905129512697243	9.203762045085568	8.549075609731304	8.1691621984952	7.581917997014003	8.446058577913675	7.86258556055391	5.959163189174433	3.824947929366857	3.405656894062318	2.3917217432142905	1.828666271196326	2.245898987674394	4.033056275485407	5.608047432312773	6.433564977197136	7.611270602713148	8.318124353094419	8.2919615249116	8.112184571561315	7.3034583551546035	6.602772456671303	6.089623357141662	4.748689112380461	3.808942487726682	3.923857352003168	3.020868383066116	2.964454381010384	3.4525986653011103	3.4226821390822693	3.4280733237939103	3.16602796271998	2.6215724494951047
0.08	10.594592775021972	9.032821995268272	8.63566917387471	8.615806423419762	8.75480187664477	10.379239292274356	12.017436979919673	11.776908622143715	12.961066257408312	13.592922266453591	13.500818601646195	13.135938536688663	11.79269877081908	9.649281774388818	8.658214173251658	9.02416107587866	9.436368648356655	8.578237704992198	7.9168095287306315	9.114551146730257	11.227722915637308	11.353146226916529	11.143632143497236	11.335898443433472	11.67616969628859	10.91096330523711	10.152432170129579	9.164984870319522	8.11505727234583	8.1647878203677	8.3074332153408	7.682005423031292	7.257193191354496	9.177110470729666	11.59926623274179	13.212841863011043	12.798823641128372	10.29379588254752	8.796278343321084	8.88384949063687	10.217033802566043	9.191538230084397	8.34161891513292	7.584055309522974	5.956516595363318	4.195219163104348	2.9952663715430674	2.772705774169289	3.8350792882309364
0.04	3.0059145714773265	3.466041199780598	4.1070966010166075	4.825254920351888	6.2348819597755	7.212219695799924	7.0483649279874	8.204388423831894	7.145321888144039	5.41101571922205	4.828724273570344	4.7594612134302565	3.8492638560806256	3.2383965499740412	2.8827456322741796	1.9242900252605182	1.7616266421648419	2.0473030275972732	1.303025925275307	1.4560318478565932	2.6229611826954553	4.2770497007469	6.490123185050265	6.234462346254752	4.812916221943439	5.5184940670762614	6.468805930216568	6.298899841316533	5.224311684971369	3.973604372276945	3.620450755339384	4.621573841734801	4.098285330569745	3.8100742580488074	3.876165728960899	5.2083070620016585	6.388069878073942	8.166600739791939	8.690127473439937	9.012785397124652	8.384903835886142	7.888768606664414	7.3893888196427895	5.624117642908786	5.282890930439926	3.8170256004535332	2.4051525146530466	0.4091350770488589	-0.5879178267767813
0.04	-5.085734392156901	-3.296103771571296	-3.030678342090617	-3.624242627967007	-3.788821802719056	-4.1188335858336345	-4.1740945731260695	-5.556403260809134	-5.738069486690044	-5.167691313017471	-6.330472280478602	-6.851637379827203	-6.563006602983485	-6.617243324413657	-5.790549786426666	-4.778694972108987	-4.740873735426483	-5.233760426930132	-6.1304362001846044	-6.130070782077254	-8.216643657966578	-10.05468103160802	-10.864206371194065	-9.825427204673971	-7.611018360696072	-6.566142131058747	-5.345431254008304	-5.010214611126258	-4.024620634028786	-3.2120657556909578	-4.068197876988975	-4.543026055951813	-3.91313035118079	-4.888013501441613	-6.243013363680184	-7.873514324998098	-10.236865171141368	-9.926189298414123	-8.146171956219447	-6.689028250638806	-5.2125978742749695	-5.253522914565444	-4.988608120197725	-4.081568551065345	-4.570173890667569	-4.770597672115294	-3.5457392364983633	-3.1459997815625655	-3.861035577965673
0.04	-11.816504648114702	-11.917841906897195	-12.804732081357905	-13.787360092487312	-14.409220970010011	-15.557103984043337	-15.858273771096542	-15.433006679110555	-14.472745642993395	-13.738672546824212	-12.557891916882795	-10.636637580102892	-8.931934887817086	-6.970305999653753	-5.270581887863827	-4.343546222316036	-2.120776069905631	-1.0078844696751261	-0.6318332984087505	-2.748065314755827	-2.8499571092901945	-2.5123806088941976	-2.9965840528822696	-4.8823529501514855	-7.02084158107666	-7.473747076569083	-8.850912802073076	-9.687230514176122	-10.250947923751525	-11.123665445002757	-11.844616414724612	-11.53395104454598	-11.564704101979927	-10.546777991404284	-8.339983921107908	-6.216788174928617	-3.98368816620345	-1.8001013835297641	-0.10782999152458217	0.29522156683486855	0.924372499399901	1.6385822741367448	1.860771671236975	1.7278733361088712	1.9034714237682735	1.9008216653768244	1.8508649954390108	2.2294912723933678	1.8449121880950798
0.08	14.26310012090233	14.004745292635413	14.25686433121043	14.34088478230995	14.140795175861292	14.550337760304878	14.601320730751745	14.138052647729559	14.308338092317733	13.905304690471574	14.176947375054048	14.837489409441723	15.288673323423474	16.243739097165268	17.103875946960137	17.182326263716256	17.32676606096401	17.548461940399797	17.332761956238407	17.54889382488603	17.40149281455316	17.632216802660274	17.93391638755545	18.874993152456334	18.60536236931943	18.996009687713034	19.77572610972681	20.891648469292768	21.777330120141848	21.936405998880183	21.83930756034642	21.925405765386436	21.608415796808522	21.694611750920124	21.14882195418388	20.87030243466929	20.46292220375758	18.527468738440824	16.27877203866118	15.00529105706449	15.373950315906704	16.370570743416728	16.802790679782795	16.481330647470806	15.350335384551961	16.123002293840806	17.177376122684898	17.97933895807217	17.4973014652142
0.01	1.8198373475677272	0.4142462983625137	0.48764811034153865	0.8747866969140929	-0.004178737688768308	-0.02377973836403413	-0.523597321021164	0.07099978674885676	1.6598232916206612	2.2985386207461076	2.8546711190675964	3.0379559686585083	3.3210983472152336	4.476622654273392	6.754859194728276	8.48549165302692	9.610863473587663	9.857124970611487	9.122115032265633	8.282635582909784	7.980896279348649	7.826948888551122	5.893408081511019	4.666727057766138	4.720508576365916	4.51732712075767	4.101226804841367	4.012564600911155	4.838012420821443	5.060872687904009	4.16838565270718	4.407277502051642	4.479115004190689	3.508624350068544	1.8546933440947697	-0.9105051820495618	-3.372132038433243	-3.5585689055530523	-3.567853588762155	-4.078998700903554	-6.142136242132636	-6.734736788433771	-6.502053437860077	-6.392797604484315	-4.218299937621545	-1.9573520911834876	-1.372996645407845	-0.8723295345707172	-0.49296443497643594
0.12	-35.736141885006255	-34.26874776801036	-33.70518669419416	-33.46884459530837	-33.23105251992926	-32.33503391570454	-31.81710642115175	-31.75121498616317	-31.13435508993539	-31.022284282155972	-30.994952254131164	-30.598748642949786	-28.804500098437707	-27.499705010399794	-27.236253374132083	-27.009819821953442	-27.383006764804378	-28.055067496517466	-30.027888906556463	-31.2881119033999	-32.53179500177439	-35.899145441546196	-36.919603056110894	-36.21065980768838	-34.51328669619397	-33.647147736815604	-33.814755432532664	-33.35991916233606	-32.35220911475301	-31.398290450068572	-31.11789571540387	-30.71000536640088	-30.220885767948452	-28.822409974594294	-27.679909400798394	-27.220001824060617	-26.94831893093393	-26.176063590260753	-24.96112861437387	-22.970594725495637	-20.036832079114347	-18.684095181445002	-17.47627427138916	-14.624695697899995	-12.162241955243502	-10.030106801370707	-8.930065652295667	-8.318191647209886	-8.440269455198518
0.64	8.472418752927204	8.347954006691587	8.407707855476552	7.681358942499877	5.037501686068659	1.4583093424741307	-1.359662503886085	-1.5198963133902055	-0.2778929914494199	-0.21656843397667558	-0.7586792434929706	-0.7210649489224465	0.17943190645695495	0.4263751573299359	-0.2415657751620799	0.7244248969573093	1.069823719349408	-0.1186994629794782	-0.7696570671255429	-1.4310610267866863	-1.45680073995959	-1.7907093835310235	-3.0250108778420213	-4.549116497686846	-3.5168183434619067	-2.4194065136054874	-1.5555200707376429	-2.6251523306841165	-3.3615509134606825	-2.17415117413028	-2.174510186936132	-2.392524340737502	-0.9541681109506541	-0.26578585037312763	-1.4896413752107094	-2.5817176927693097	-2.4502009304189016	-1.2714705784168672	0.6284825378654091	1.4946789553432538	1.9506924142531332	2.636010950729222	2.48823623127992	2.6504586537178696	3.115951285072917	3.3340531077859694	2.01450779584912	0.007085503042368657	-1.1211571919609113
0.08	2.8161250132914546	0.9264189967578531	0.8992042204509971	0.7040123969543544	-0.15532725762462718	-0.35422582866826957	1.1138522918879232	1.566249499820188	1.291694062176056	2.492794356747794	4.2520910032427395	5.000533350025414	3.4053502483130984	3.01738426349619	3.7717452036524293	0.8466879751380461	0.4998231913007487	-0.18480525686057803	-1.0108639433752913	-1.050722302475684	-0.6616804222568007	-1.452102357436587	-2.3607199265983994	-0.41860590912699536	3.082736200507327	7.20201295486563	8.671108854006597	9.30113267362777	9.74987175001413	10.208300251155258	9.342782478121059	7.040205035302442	5.875768478584682	5.854497033483732	5.293090816968139	4.774898254306677	3.1418570562548354	3.2472363417706376	3.42335996100482	2.8084932881776083	3.3450731126560598	2.546289922116877	1.928372369112104	3.8978421598126474	5.064742037061627	5.721798090691756	6.283458968865226	5.727869912051823	6.175747231451858
0.16	0.34261676099787053	-0.46041639959719305	-1.3698583692839748	-3.3170259205728456	-5.023837142655353	-4.551272176854397	-2.768804041597292	-0.7474314291906126	-0.017351551079840988	-0.43916604253401204	-0.9299613583609698	-0.6041282075153589	-0.449629546305232	-0.5922797784742642	0.16277945171842134	-0.12082764047556793	-0.32988558063651396	-0.2703218756401924	0.656741602632934	2.622473923586483	2.973727819714341	2.22286833300042	1.72299928759152	1.8993651841194605	1.4347459377021323	0.612983688930214	-0.04280705955841313	-1.8053045260340497	-2.6649200313688652	-2.00958644207752	-1.5624344094745481	-1.2036193840138196	-0.6002777428457478	-0.3756460911834978	0.08974639556069519	0.5194282906074648	0.9133866731408915	0.29369228880459275	-0.29243090565026364	-0.4644654096323251	-0.7568591362405073	-1.4040989901031082	-1.223276457938681	-1.964494307068378	-1.7342375537007229	-1.3443995375611024	-2.4831646119958464	-3.011246022250589	-1.8738973843666429
0.04	-0.4987709654658943	-1.622174731386309	-1.1329652846304725	-1.127939301605707	-2.2695304561879226	-2.5121410716852495	-3.59838726499936	-3.694498872609799	-4.203897135265535	-3.935328168074207	-3.5129995560571814	-3.784647404935427	-4.457161770419404	-4.528910563968452	-5.374615607409396	-5.935326599431363	-5.526947442033361	-4.67450085517595	-3.981723224702435	-3.5550465476267448	-3.5421987471467133	-3.267620555423676	-3.3204841222354133	-3.65730076971397	-3.8300845822418808	-5.599135042314813	-6.227418665728067	-6.159811930129337	-3.8471776742361214	0.08767307510376554	4.723429118491538	8.424168977545662	10.71269582794217	12.02361822286187	12.715564916296103	13.218359230742578	12.940434884839974	13.02923953402177	13.175763524524456	13.55665446257413	13.02643288671102	12.817100154727129	12.793657035286643	11.579133311119293	11.443417535815797	11.288426966462765	11.356365941129638	10.248468450509606	9.15563239157639
0.08	0.28049393202267936	1.4007917633792317	1.5492347943894202	0.6192239578222711	0.4752225843339062	0.6191990494727122	0.6690298965671246	0.35292353005804955	-0.759942631921021	-1.4971008606088247	-1.9282027769854437	-2.482024489181029	-3.6396848280651852	-3.768965513896788	-2.269674090917661	-1.0194452385911745	-0.3229803657445842	-1.2795373515107116	-1.514437311698856	-0.6337514295818636	-0.24695363360785905	0.36545643091150737	0.875647268416273	0.5829942441498872	-0.15710375271288513	-0.30232411769416956	1.36008934074016	2.3097483706095403	1.9567993225639668	-0.5946487674236778	-1.512082393590262	-0.6636513021461354	0.7881147798783275	2.1014303389491005	3.084014050444523	3.670486828745908	3.5655832991717062	1.975771855249988	1.0623710154505943	0.8471785822579392	-0.14481265213223082	-1.724250903748029	-3.1450927400144764	-4.420720421372067	-4.3318163957914635	-2.3910060404117104	0.0009973672914753706	1.4007848668111222	1.1160535045731308
0.64	1.7385850855590377	2.1139186337692166	2.130775425619234	1.9105602855602584	2.0024906041197568	2.0017640722764156	3.815534968908537	6.848752528515746	8.28446108163736	8.747263778047142	8.867774443042194	9.034855740340547	8.647960042816607	6.990051184332017	5.2048549699921836	4.695649950307043	4.482577672399401	5.138061677574299	3.4085142385182507	3.08743304344317	4.24731693272868	5.033799901822746	5.5212986302984035	6.627230571914126	6.348256440755421	4.953258209769899	2.7349186895087882	1.9439259057947211	3.606100767098127	6.371233564448502	4.882827481882103	1.6753699029956124	1.2297853268607781	0.9112529692614757	0.7612333592694327	0.6308477452056209	0.9925955468861858	1.7533279100303858	4.599175180936527	5.695020056000246	3.8014142305084846	3.99275514900971	5.769125358249056	6.708572697776177	6.976409790632047	8.054647985143475	8.664080068333675	8.534464180172591	7.439650277068537
0.01	17.893169041669466	18.27662702735529	18.50820240454918	19.09250009757882	18.037091796416618	15.197479827292668	12.600809628100237	11.147328537246494	10.744817452782101	11.09570140469171	10.297602087660039	9.958652170791638	10.02213120338645	9.309502972143463	7.7261030083714815	6.82607025397958	6.331651780852042	6.578225107760886	6.594794033791558	6.087458702248242	5.473645546135458	5.479601526736346	5.27851126552406	5.726533021330653	4.771879083796875	3.412902936415051	3.1551918090652293	3.7107957265360767	4.00741932701132	4.576574703080013	4.5264998783986385	4.0622255242039245	3.2258077103135463	2.559187158504315	2.4945621278334045	1.826744683542941	1.6380682014717252	2.026112159068475	1.7042830997544485	1.3500584179529938	1.780607412891328	2.2593737280603534	1.6725989317975092	1.450542552005004	0.8324594931483063	0.5573704362045788	0.8225520169411737	0.9280349928882572	0.0845620718963005
0.24	0.20146263749495574	1.6188967179168259	1.0571656084834302	1.0800863049148575	1.319362535861643	1.43707419453942	1.1083143012501182	1.3000528272033591	-0.053023966022962554	-1.4977927277565044	-1.9015678898828838	-1.9102565133391494	-1.4663122680457619	0.14966319670408268	2.3064185380090834	4.22630837748963	4.893251422320901	5.202940298369128	3.5758729083576952	2.8712063403512076	2.3282942259918684	1.067431017337114	-0.023555392681259946	-0.964568505807307	-3.071703321344927	-4.316040526165558	-3.386287325920371	-2.6033641097595606	-1.3085281816343084	0.7746898546473346	1.6251664956234322	1.5533764186799743	1.511227777103528	0.8773742617535163	0.11561301735676466	-1.0038786006120972	-2.3231857973976986	-2.2262611595828687	-2.076213620139768	-2.0936232042438903	-1.1898493606929463	-0.3783518747651584	1.1906952581835242	2.354808975478747	1.4938732553430611	1.3460231815569443	0.7909106529797612	-0.24141497406780843	-0.03806098995093521
0.04	1.4615557012156728	2.3358974915216635	3.265240686852678	3.1294429970005098	2.537277536297097	0.20603862991900712	-1.434404647206776	-3.241113756536464	-3.724924893888172	-3.1155166284368363	-2.814701736192035	-3.3242735671518346	-4.849647574760873	-5.576559545401537	-4.874316109553675	-4.550450665314983	-5.086700563822667	-5.559280256810268	-5.283352540872542	-5.367129935671741	-5.979919454727806	-6.036960415244806	-6.7176895155151115	-6.910023658403205	-6.58115348161504	-6.216429370218968	-5.601754643644419	-5.691010259099272	-5.688157184578969	-5.736963402175007	-5.71933955348198	-5.549853054143341	-5.715695636778939	-5.955423002378531	-6.445098508457733	-7.016507960613225	-6.741272697181046	-6.484958062348568	-7.5321640529764835	-7.799902822614634	-7.279133010007861	-6.101089825689122	-4.5945844652913195	-3.727839768221884	-4.115523054500812	-4.507503828185676	-4.452123286519672	-4.383549871188791	-5.076310719153277
0.04	9.963759320910654	9.104232006581853	8.120275572580965	5.93288286474845	3.281145004016679	-0.5222045056630833	-1.7623777645707577	-1.169219070884374	-0.06128774571045881	-0.14720261353041053	-0.5140008970576702	-0.24344150971495537	0.1718526695912317	0.5323744513865023	-0.14463984559075982	-1.2336880657992566	-1.603637458134898	-0.8463906183709824	-2.150790330682014	-3.3891008723660434	-2.54215319841159	-0.7498071682370053	0.42199867021842863	1.586886064271681	0.8017766649227838	0.9511118703336905	2.5227259668827458	3.6971188135967594	4.8952972292176895	4.944921605312572	3.7258158496547367	3.373276177244392	1.6252196418565177	-0.27340486017729404	-0.5336878087023251	-0.870245123723123	-1.9505928571684663	-2.5564608610146777	-0.3031535633580802	3.5750370927253243	6.812225076272199	8.533541622376674	9.361250210208453	9.67975940160926	9.031320864671628	8.362484562664008	8.34304348027625	7.6969153287135725	5.799140413325176
0.16	2.4205413870930172	3.2144032184612144	5.489387167873559	6.614531577533967	6.268074498667119	6.135908471628866	6.219412045650287	5.893441047282678	6.4982141688217325	7.8837954931367875	9.55567945596573	11.865479408019127	13.478264525588642	14.013990238336447	14.075825936229677	13.674349785707747	13.099356191899247	12.16083492505642	8.884656133012925	4.233877112051914	2.0259030390345742	1.2464786841422182	0.5739444907699323	-0.04698527032141442	0.7604561677482735	2.121070063798129	3.125377354067183	2.750197956941861	2.9593752531920146	4.158427642010906	5.51604849897744	6.14795800478997	5.902257074241206	5.011464458915938	3.2732549149718437	1.64455279177988	1.6089268555868514	1.349151678114474	1.346796490641239	1.531155704634763	1.926011372849885	1.66314725541951	0.5997001121980929	0.38194402960070306	0.13442546893987384	0.18733576744580205	-0.07946920769505539	-0.4032789908174763	-0.5749707092493068
0.01	1.726667502686297	0.8739564957912052	0.40343629470280007	0.689584628320631	0.3906510200682902	-0.7842464212239904	-1.617486199659126	-1.4915816561168285	-1.0953489826347607	-1.743543752456013	-0.8419385984396968	1.845111289928866	4.5674389885668205	6.729476491795197	7.5147229872117265	7.578900866402378	7.356865686511767	6.577353476686355	5.3393855205888485	4.250120665503488	3.2061480855021074	2.3108699227798155	2.0917044841171304	2.0680845517228192	2.678860036888622	4.086465292666162	5.677632407064621	7.775050556322057	8.470276173675686	8.76284698120044	8.73864800843873	7.446165532920503	6.57012566823839	5.581161066921382	5.324157182268493	5.367455288692426	4.657403073767	3.6628549094621974	2.345270248425905	1.4563449916214637	0.8157037237638747	0.8002928542383358	2.188278542450732	4.080824391522469	5.321911490339076	5.997238867212388	5.974369624535839	6.235275298032775	5.662082228593675
0.04	14.953624579589473	15.24704997245395	13.457579533585957	10.235842816937918	9.666709469666984	11.0209463524113	11.118268298953012	10.986123368309237	10.607902226819178	9.416427914213855	7.678464301095062	7.282079920197461	7.180392596684513	5.099372708412972	2.9073286767812974	2.6273597011712155	2.3705011447794604	0.7087722638063454	-0.8992507075369502	-1.1141874593702852	-1.9089124492089766	-2.508009069865814	-2.1528211921614115	-1.360899464481804	-0.670276533976299	-0.4191321452126857	0.1774082320974557	2.4587680593906143	5.039651362974837	6.780908519740706	8.071256459225907	8.666870675788687	8.591887251320102	8.853429216201008	8.82960471988146	5.59116385269472	3.3870590479113645	3.452120862612418	2.873444588695861	2.078942067851685	1.6407624533893852	0.9676452955466033	0.2606216503848984	0.46747617368184535	0.5302713050900252	-0.08744460827313816	-1.346441682653868	-1.7416996659983326	-1.6954410653629424
0.04	-5.737730418746338	-5.400932308798907	-5.745439970419369	-5.158204693504906	-3.236068136952028	-1.3464568348643127	-0.1444353368368425	0.8940265954877873	1.859696402151691	4.1339895225576555	7.070907242645632	9.517997673599865	10.904339582758425	12.336132211303294	12.12934470263113	9.839917228507858	8.543190924608268	7.083999979436399	4.960847275159082	3.298199434566726	2.3712039201647883	1.9091768407508525	0.14061731827781898	-0.2443597768898087	-0.8578807019567307	-2.161831060037727	-2.991724788999491	-1.4343781828554611	1.3978332098875725	4.26209357329293	5.56043179380714	6.692005310035057	7.521154774952649	8.484169369869619	7.77057982561935	5.786845633749579	4.457993536890868	3.032953528429161	2.7620794560279194	2.5183491174964843	2.6148637829880386	2.991812703246552	2.2427121023553696	1.3873127286172746	1.5885843038964822	1.3955906031838623	0.7334262626076438	-0.39246239508914016	-0.9326818557543319
0.04	2.2798611266008066	2.1457527724178505	2.030552333034791	1.3373975061746464	0.056922856854107806	0.14140874636117928	0.13751064025727544	1.0642894838745178	1.3886873702412288	2.072589806379291	2.833683216124456	3.4348613547134903	3.5691843320748333	2.9532047130255847	2.398520453701707	3.473401341879054	3.88725406293203	3.8448546034717452	3.9674663973656195	5.010313616717617	6.22105360979171	7.595143227248357	8.749345794891383	9.086024386497826	6.587052385277332	4.524508737553965	3.9556316475227646	3.1325305310035674	2.6217818484969158	1.922710530055852	0.7652069010368621	-2.6309985648631695	-4.7930293888875966	-3.9786134593905516	-1.2116903346948646	-0.7905867925710837	0.17563084469454537	1.8074229033594165	1.1954328111818455	-0.24351887065979128	-1.4894709723516613	-2.2438970987786746	-1.4293567262585825	-1.0002916604068233	-1.1928881416769883	0.08078644103922272	0.6348956111004753	0.32653437031165566	1.4297607696641421
0.64	-1.3318070208382977	-1.5522906810734582	-1.6001340909081847	-1.5756440126532425	-1.491624386416433	-2.1219449197481737	-2.2751698901306554	-2.776566318708973	-3.1006770879724854	-2.17358878337906	-0.2455679675797171	0.952020442384935	2.2337414459287714	2.4030090835724565	2.909140673467178	3.415392677721627	3.4150080491171906	3.1256234944287087	2.189095755467207	0.22317758595789883	-2.6841788113092804	-4.9252131144579465	-3.5264830311092368	-3.4927078227090504	-3.7292002672483164	-4.750172658835481	-4.670341314536145	-4.682857988897311	-4.665595944126665	-6.962695127440966	-10.036081000959413	-10.114439655473625	-10.181438685374054	-11.212177446645441	-13.787428036082538	-13.288540130224668	-9.966667807971426	-7.047539765177888	-5.078914923244653	-4.253325499565278	-4.3459378953072445	-5.111148653630465	-6.674877936777392	-7.140455090424183	-9.64658823117918	-10.989441388483286	-11.568398999101099	-11.621504001165661	-11.276477550329318
0.32	7.383938387344813	7.090480004242892	6.31349626439922	6.890824933379633	7.872275550247707	7.785973296518264	6.930367575881689	5.672524642607456	3.2469406085291865	2.409330574230424	3.1750453590106957	3.0084043563844887	1.1436570258033925	0.9792145283384883	0.7744196075447718	0.8567918068012119	1.4647412211200077	1.7054820038501362	0.7530122377376358	0.4586617226577232	1.370133738921382	2.484249989766468	2.3207834918780037	2.4512538638947206	2.0880289002970613	0.6693267759385577	-0.9252494124124269	-1.0359261275571257	-1.088022022095636	-0.21537847201283	-0.5537240306475937	-2.0235634620204266	-1.0415252842696177	-1.3658306118237107	-3.0680041291032083	-3.5683457043223115	-3.0128670187802697	-2.26690806468995	-2.640873652617799	-3.6758407857969644	-3.1015529551494225	-2.104656338936195	-1.6356048696131609	-2.297102101425928	-3.6440362469354	-3.5039973360984575	-1.4971334245702934	0.5975190281843368	2.7528536223257873
0.64	4.0014382406641715	3.8306474855304202	3.0361955327544763	3.5718925673959774	4.828092947863567	6.389872319996627	7.3727794653548955	6.52198968006951	4.809570905619367	5.544995066811211	4.796360638442465	4.7459660822480885	4.904492120802644	5.257435375315495	5.598487122161615	5.75598216485966	6.717311138421081	6.978014632454617	6.472374233289173	5.407632749885053	4.697322118032332	5.583863658574472	7.195131376189536	8.198433081022245	9.256965678154273	7.001806440258633	5.743793164979991	5.459944972624271	5.107300793534819	5.198345281173943	5.447637342721507	4.666238953712167	3.7001060331721476	3.2249954906537965	2.4444833182756156	3.2001994636272286	3.0740238244811025	3.4824128041935154	4.499935051617143	3.6426451663209036	2.3758267939209645	2.179100745006984	2.1503358694303785	1.2558459017549453	0.8038849906295695	0.1901931438056934	0.7830124650475767	2.0478522108757318	3.0394499863721336
0.08	7.273181804940023	5.09211280615024	2.540288478795034	2.696665734426844	5.024790887467248	6.596655360834092	5.737582809670542	6.2378736469555776	6.947163806127591	6.173405222655603	5.6752473719952405	6.126356089247864	5.707488289757535	3.74564433054406	3.6694339221640533	5.584189921329042	6.463796283632675	7.752955791083494	7.874827028249328	8.042752130629395	8.586496946131618	8.885328471031698	8.109937047965545	7.428120510396411	6.81511346895573	4.729606044177672	3.6869612962182217	3.5550179424760415	4.482026688662636	3.852064838412268	3.375435828079638	3.7381308105351962	3.720064719737252	3.248265405078257	3.3889359552132845	3.6274271656151527	2.3512559515315985	1.999092712692672	2.4797224238062725	2.8219655835869233	4.8301748341554145	7.505504728909642	7.054313837026285	7.764368766731579	8.80250976179552	9.049179703020656	7.954737032732467	5.701713463747225	2.681919041916764
0.48	-1.6028514778189447	-2.4595769344399443	-1.9972315445014885	-0.6534707823022501	-1.4586015620379982	-2.9801861319477965	-2.242103221315041	-2.2212728962435477	-2.679577451170161	-2.4174193575934027	-2.392411278247991	-3.3995965901558307	-4.5010837229487635	-5.015642433277215	-5.236112959561517	-5.300189765633945	-4.627114385638087	-2.82097571312066	-2.6836348754603634	-2.804359169501751	-2.4973088256639855	-2.6519063026489533	-2.9719834707326456	-2.2907586881467594	-2.287289457588571	-4.142930506802628	-4.361573004292076	-3.913216260127001	-4.311442215209105	-5.141425485808163	-5.41252975871668	-5.225412907417564	-5.2580367931464025	-5.990447140111655	-5.602779793543334	-4.140651495184272	-3.675944346871276	-3.6186900776029844	-2.887048384684114	-3.0794742537621715	-3.8041343630053746	-3.999912053348865	-3.696664347768589	-2.82936776517937	-3.1729826134211976	-2.9046685209159264	-2.8833270725342146	-5.168287194263158	-6.231146913930331
0.08	-5.078620217742333	-4.003155561263625	-3.368928892341181	-3.236782679373661	-3.5594505860227343	-3.6836006623721076	-4.049272221573702	-4.284134611742992	-4.489272490167345	-4.191995048770686	-4.654891829169934	-4.590655641303805	-4.330736600871575	-3.746109877523402	-4.024965549674704	-3.7671572305259247	-2.1497596955348968	-1.029858941761546	-1.333699662857029	-2.75727545043803	-3.1637150693363907	-2.8934022703298865	-1.6299050799831036	-1.0191428212099112	-0.28296521508558214	-1.0430870650526458	-2.4228899479561505	-2.2957019012106556	-2.966680905538695	-3.9862514021401694	-4.0774505201737625	-4.4007648083620055	-5.4732094945034575	-6.2949605302104885	-5.306542435877255	-4.500164402122252	-4.206285260800264	-2.996863901331153	-1.0959596974325194	-0.34443424126460087	0.5636286662680945	0.43838736088101626	-0.3649581567708182	-0.5157185047657151	-0.8827216582324269	-0.8107572949379431	-0.8451883383850998	-2.295813282118715	-2.3509666321725433
0.06	28.79937068603313	28.52705481301723	28.396376475188248	29.121270951520813	29.691561461107213	29.799818764680126	29.256403435776534	29.041630697026633	28.61831741953469	28.916022616816832	29.091583315215487	27.60389470309596	23.88641012066158	21.641181652034987	20.298573396984466	20.115554186601912	19.678911557469277	17.49146914115059	15.329824338631951	14.124815104316468	12.89974839495234	13.163564195836187	13.401336076587924	12.23641172500993	12.363374962747884	11.730542555462918	11.529233763263676	11.81188349416287	9.718616151786236	7.682016628769688	6.87980206798008	6.313303553559464	5.337775792825298	4.061737906207618	4.474002534961819	3.920031487527517	2.7307848356999145	3.217330761861369	3.632679536005469	3.4166099117061535	2.9715567795835227	2.642486488250235	2.3843401843268666	3.9279710259777403	5.958016023159132	7.345296097557366	8.989822943825217	9.898348821666445	9.414862976202642
0.04	1.416031551329148	2.406494924819363	2.6600252906533157	2.01254531172097	1.4043025855980957	0.6927658838399893	-2.137935912835921	-3.9507895336550973	-5.174185887537014	-6.7150004927569285	-8.052064592471538	-8.921261527975638	-8.44447031984432	-7.3158318418123685	-6.658654047711096	-6.2504031660602095	-6.29061312990634	-5.747063482137371	-5.874681427613204	-6.354531105916749	-6.861402642355685	-6.660478742042507	-5.991773729251172	-5.641160664291611	-5.171053774012314	-5.260851859488248	-5.395296533987825	-6.16236887443241	-6.484001261381728	-5.615312022535669	-5.922956460192282	-6.136823999779196	-5.940835106494021	-6.357290784763812	-5.845620770827992	-4.998810521290032	-4.544791622366084	-4.36074226514836	-2.973471463685037	-2.1325590478387113	-2.6637394200142666	-2.755874455193897	-2.2566507006023784	-1.82435368211231	-2.816682218043738	-3.109610911755553	-3.5362052757890368	-3.819512494706366	-4.733873445562217
0.24	0.5755454987967497	-0.05725311204708561	-1.1428598080805443	-1.9802119891524228	-2.7294209233757343	-3.715243855702809	-3.9093631326427385	-3.7368610330765293	-4.187441055836224	-4.474690004751814	-4.32821854368791	-3.19084185031366	-3.116305049171295	-2.14028887132703	-0.7602611554804142	-0.23054467073092155	-0.4925991690100986	-1.2563005891066723	-1.39099503627439	-1.095701643667887	0.09338117582807115	1.3522313376909025	2.9153836181901127	3.6854388078876	3.0986695462574048	3.0417097152245276	2.9913942763297996	2.757033029352243	2.644876266384742	2.261348376699921	1.8915508702524235	1.8381557553344834	1.4438164553790855	1.2040185317208412	1.7263842278887438	2.628477393859555	2.7997132260965145	2.8892451451481875	3.1667698378939804	3.0460347811698085	3.7581047202304063	4.695751412274774	5.305833278352267	5.46031004960502	5.264661042948269	5.082165098646051	3.968811938324727	3.790250566341612	2.6352256143448756
0.48	-4.593594861069491	-3.9412721986913795	-3.7478689538259147	-2.198781384955666	-0.33460451313246153	1.5994013751994771	2.097362619035266	2.7211459261613413	3.2364702193676607	3.2393650317865763	3.2550206253315963	2.582536448832826	1.9034577406580837	1.78678979641451	1.618839803355499	1.4521102602100058	0.914368907909946	0.2670850480804603	0.5607590933090449	1.3872767095205205	1.3822456922449788	1.2670967411553704	1.8227919046398853	2.378149578295819	3.295519447651884	3.673279108696903	3.963450215706999	4.326859466427791	4.458596493827471	3.2836615359941703	2.8571602202193844	2.607484396256126	2.109011581316935	1.3852468799346411	0.8595946131124776	1.42768491954007	1.536152076294897	1.8590918977919557	1.4928495915332434	1.7528659274503013	2.9420736497005606	4.086854178194102	5.2446141436719245	6.367138039287468	7.238266166722838	7.193266201132644	7.799873917799786	8.670134515849654	9.15117520992942
0.16	5.8709085886381445	5.515959367226699	4.9389496944775715	5.009539996437269	5.262977773443154	5.484302079954631	4.505939274780609	2.961907842554787	2.3953701499958555	0.726950356628663	0.25416613846794434	-0.17649183885347952	-0.7597696059791446	-0.6748805946230334	-0.9757871108307654	-0.8765981833980732	-0.8057764083507593	-0.781174229050265	-0.13272805350578665	1.596099004571414	2.07448237829405	1.8201035417362377	1.6538174067116316	2.491228748746252	2.062208543487394	0.6539874778349457	1.1918412650538244	2.034665317755234	2.066668423233928	0.7849678355757348	1.0340575742879565	1.2442169693377139	1.4276637133095136	0.8501202244308033	0.09383998919341252	0.16291851592082907	0.8989857215674348	1.7906815922075765	2.5532968429036416	2.6119287244815794	2.6030857232873217	2.5018255083814367	1.8605999960868047	0.8254946086565198	-0.1924470748068714	-1.8160316898247189	-3.0885298511461414	-2.389506314975357	-0.33906591980234424
0.32	-11.128907904405743	-11.63878586762096	-11.887390811448974	-12.655652510998564	-13.701368768809814	-13.40683152204776	-12.717536230437034	-11.902720587442253	-10.404014249066577	-8.57601891980459	-6.54532759653263	-6.063802504009814	-5.579712753679949	-5.428225637531163	-6.135766698814585	-6.304135061534403	-7.062452757913718	-7.889410264457403	-7.946912250293181	-8.141305903164266	-8.729569924839744	-10.160589188143426	-11.371141618639413	-11.267852033726555	-11.223039193852685	-10.23045208829339	-9.306794390056353	-8.748182477335256	-8.157400243312047	-7.650918758073345	-8.29445070992913	-8.608267121127056	-9.300656012823772	-9.553071283537733	-9.87585320118405	-10.090224238029649	-11.27833399042835	-12.739394801686117	-13.745308522552847	-12.428096722894935	-11.075637897444615	-10.720939392100085	-10.079271828470972	-8.372289805176074	-7.490750019725212	-6.61714713834013	-5.717081213536204	-5.161017274667103	-4.2610686202121215
0.16	8.865078446098181	10.209422564862123	10.251216778614179	11.101471700086066	11.472273472474967	11.496104306172569	10.819711507236093	10.707099681160116	8.966744499894148	8.056258769836305	7.98521512933543	6.97200519821773	6.417924519748681	5.964032593092561	6.458010382824554	6.683819093719002	4.961301368523152	4.284243676050785	4.3414665547756215	2.7214866670715736	2.733496931476502	2.7263339272452782	3.7933235736081556	3.478561951910521	3.9858812071917598	5.615939570613328	6.617885537110048	7.004986812925779	7.528735136213186	6.134371481631639	5.879426279288353	5.9635908455609865	3.121667216322365	2.1296220363937195	3.4307671031696003	3.9211489860804605	4.096352259828997	3.892697257211857	2.9619081893601305	3.5244723409748175	3.287219436065506	1.7247953872988404	1.043218622011267	0.9511417903656181	1.2110008532337275	1.1763648668393998	0.6037924562536148	-0.025166834573596475	1.2206435586709645
0.12	-26.34824719464042	-25.911652835226832	-23.98853104156057	-22.924375143777013	-23.096582941994875	-23.037756908128763	-22.779293361532197	-22.88394888619203	-23.588811309039393	-24.835892453470173	-26.2292155516976	-27.838962863807964	-28.00993538211919	-28.411968602256977	-28.604393419018926	-27.48526103519059	-25.855311536898782	-24.63201843470185	-22.098021172881424	-19.87084888569695	-17.17637303962561	-14.380476757559364	-12.75575025009276	-11.565261337260274	-9.743937608023685	-8.388532444777084	-6.626982806246247	-5.325231806017186	-4.6115880900110255	-4.690744371836047	-4.4279755183784175	-3.797239255833105	-3.71205314261789	-3.3308365638808652	-3.1016348417645645	-3.2320157938881096	-3.3760258942497217	-3.645231749753293	-3.7268937745301542	-3.860280373774202	-3.649456614433177	-3.2220329035574338	-2.946450187343416	-3.57289195090749	-4.030336682132074	-3.232800061331673	-1.1350382446840541	0.45099265113863396	1.0581965788871628
0.16	7.451058118623429	6.926954254305969	6.445827407376555	4.839675292489268	3.145660803665926	3.3438902167624605	4.67920391069007	3.617691393104657	1.174574043470038	-0.7533629791217322	-1.132495965108717	0.4209132600837364	2.1292040416653606	2.629120624619084	3.5636505045498694	4.423497523848788	4.279568903376379	2.811993621578516	3.1371843471932266	3.0371966716424126	2.4720093891028725	2.2756638804737293	0.9563664435830077	1.3138589189850975	1.7961514940286918	2.4163712684026493	0.7403314667582848	0.6521334581388771	2.4783156445712535	4.123577759855344	4.132729925549235	4.322732945779933	4.396896674052428	4.9286283820272985	4.757405946995966	3.3003452419846084	0.7478691845299394	0.2616218472889784	0.20713558930376053	-0.1767929452604804	1.051958052453557	1.1439280289931517	0.5870025427100742	0.9326702737816248	1.085706820415119	1.2947769213604374	1.7735602129768395	2.6771369325570546	4.026044563089201
0.02	-4.658603201697808	-4.59370048479974	-3.636457736680299	-4.183356883519316	-5.870706851694585	-6.850241853545846	-6.994990291220546	-7.589195815103622	-6.389348740787177	-5.147010645099591	-4.875070817583058	-5.190813635304664	-5.676705370640867	-5.623383056027443	-5.436958736382358	-5.627792055053533	-6.346153132338181	-7.4722874859582475	-7.342980019491563	-8.605777402307702	-9.053488177949149	-9.33766548960503	-9.435397524208362	-8.735326335621686	-6.490267014430039	-5.814409547552799	-6.176133530833248	-5.9731825929684845	-5.501870856451248	-7.107539914434703	-7.824323346265658	-8.636262169642883	-8.296117336340657	-8.236842939942711	-9.12305211511839	-9.033757581989619	-7.809374018701604	-7.127350505366898	-6.457971005747737	-6.046663471819947	-4.790704407370669	-4.841783413280787	-4.940216577200296	-6.213241899475328	-7.200656909964827	-7.664170214409047	-7.517127849056372	-7.859366970445109	-8.33118140514403
0.08	0.6234473848279194	0.3509865293180283	0.5003109706981022	-0.2020848904421655	-1.7764693304138035	-2.9635824811385163	-2.412660079035625	-3.120270228070865	-3.191363227383164	-3.8672645347899177	-4.830723634681327	-4.492571009752332	-3.607376297066139	-4.521864597611341	-5.256439049517766	-6.412165949637455	-6.225832023227511	-5.304450385952258	-5.230237771288486	-4.956507472179709	-3.2969154219944414	-0.8381953967947382	1.1259972664234184	2.9615427202810736	4.611728324016774	6.0778687223242756	5.305032247685588	3.7137296472289236	2.3990316606471893	1.350102463790492	-0.5245875620838447	-3.963217173643642	-4.620456851447003	-5.068167264780911	-5.654130076260529	-6.616848199194713	-5.805626170341576	-4.538624379389603	-3.1483172291269526	-2.3591774586990937	-0.997929600253471	0.23260294284983019	1.1320393988923882	1.2756039276373485	0.9132155222023997	1.208514278312954	1.3478496145972727	0.48681757827125693	0.6643571912972774
0.02	7.1793973901353425	7.424041831878441	6.765167797548806	6.6193063759851825	5.720279612029117	4.211825480530223	3.4618502137504095	2.833104319456595	2.4776445531621434	2.2872219703663745	2.0536135129360673	2.5677643459721082	3.257071992408484	4.295691779074467	4.85388425198807	3.413395548559791	3.3683017108459694	4.610540172095149	4.120335036222208	3.194263476843304	3.2972244023447104	4.178168943567869	3.3930763415432494	2.9134839363123533	3.599315988681923	4.594638748455836	4.488399487887946	5.49963264689611	5.969793430658562	5.296366759514065	5.213205339786981	5.701145218394373	4.528861093859135	2.27568980465567	2.083620528088609	1.7400079341671812	0.3621114952926803	-0.3226789510741028	-0.6298738834306334	-1.3444635116136538	-2.070941503167397	-2.729270376805651	-2.863290960782521	-2.0408776831796374	-1.4577690306498852	-0.20830246056427626	-0.11977502030575238	0.36335763315315717	0.9382964139439451
0.08	9.49425824431556	9.079148988654374	8.636576203872181	8.200535913911168	8.200663258316013	8.223110840643713	7.399156697309671	6.481411660462022	7.06699037579731	6.96008810490094	6.469636944675088	7.118164692014574	8.233258514826915	9.805119921666233	11.226592641377238	12.413419524393674	13.350471647155658	14.382221045375104	14.88048072566491	14.166317224832397	12.476314522122422	11.50872368198543	11.58522339786299	10.599781318964233	8.311499795155456	7.838091882861086	7.51528153202441	7.0272843439824015	6.8475686742782855	6.886899668959245	7.180514693675114	7.247517219677825	8.026337717109143	9.034171488337904	9.672753879501215	9.274455071082713	9.201229363694743	9.486770977573059	9.148754217862553	7.97005551906085	7.494896888930086	7.5730216621038124	7.440648530925152	7.21626676330424	5.1894725733191365	3.6245759363318655	2.4710333568135496	1.7375506954238489	1.4800525312900916
0.08	-7.915529374407718	-7.372919189134869	-6.343850537748075	-5.892086983658189	-5.410479852035635	-5.119644880759147	-5.225096309930144	-6.03734876067103	-6.932125357998444	-8.657952799614527	-9.65904828348475	-10.632334950449987	-11.846277565241984	-12.754228066076742	-14.350284752681233	-14.444294697724459	-14.580999955240259	-13.937595481050217	-12.982660863604956	-12.203876235719655	-9.934849130896353	-6.776449328273273	-4.034810719661444	-1.9580719940097637	-0.5873587602558317	0.14934524585622455	0.24340872137744185	-1.2915741965961374	-2.4126731006477016	-2.754419652249524	-3.646461124686823	-3.506524293616515	-3.775135916788578	-3.046296615085957	-1.8976489628107558	-1.6950547073796969	-2.2771581697179855	-2.07012492640753	-1.3895063646054027	-1.0585370437603885	-1.6219499239236157	-1.391258506449013	-0.9567600159296177	0.01218627857588217	0.7303271456582934	1.0635392286882137	1.7614165762827767	2.660276971377847	2.7705674880781217
0.16	11.474527781811595	11.328080326849893	10.969588654493457	10.758804292023108	11.02439347944432	11.853697696304657	12.288227669924545	12.364710775549732	12.478058476892762	12.61902663208614	12.676755831823023	13.508318330349148	14.03719248182066	14.020497355074234	13.861467368544744	14.408957762720853	15.216789056111544	15.70300361641096	16.093345330384402	15.690461604584861	15.213071942077057	15.567536244150368	15.864935543482027	16.177744899205855	16.357450895096186	14.949424759467256	14.143404849499753	13.19892033727475	12.257140581043082	13.425594538714613	14.662368993024323	15.172685075723727	15.904947513229239	15.749148997485342	14.354553256588694	11.734118840105943	9.45916232607285	7.567226964173834	5.811887798824735	4.309028737277437	3.9355050024796654	3.523419235193387	1.518801163163701	-0.8116576503814272	-0.14228276033574616	1.1316592230515923	-0.08945891555116248	-0.04720297219027003	-0.6915092894018429
0.04	-1.136727147143226	-0.3336529290884016	-1.4184379705733718	-0.9114458692279612	-1.362704727742674	-1.3432031469604695	-1.5292878942613015	-0.804085503188503	0.17831538087292387	-0.29108678685700795	-1.1709338522214665	-0.9537756007990481	-1.0345409251129638	-1.5245513098407955	-1.4617050855225528	-0.08161313276173132	0.05573864916738813	0.18073853447668853	2.4007399995522576	2.9149930843237897	2.3528946221088773	2.646275641629302	2.738037962067793	1.476770040366901	1.4265591010716108	0.9453053066423607	-0.9927850027773317	-2.6109190157295856	-2.523422723356319	0.13346139519162392	2.9803232218526716	3.467300590374876	4.339017842057956	5.063998907740952	4.037321781442827	3.432618983672427	3.484353065279265	0.667258411984605	-0.9379548953428767	-0.48319126124702194	0.20934603144552	-1.2054442026776968	-1.203434718861807	-1.1953687090771297	-1.0822532296988925	-1.1272702200137985	-1.2695577449789681	-1.3636190903007162	-1.734383059159029
0.06	-7.449648551147668	-7.254606753804268	-6.864131957844549	-6.138145390865063	-4.987485896995963	-3.835248297082728	-3.0779280424820357	-3.241454837124543	-3.413932620100823	-3.6180062403012414	-4.5107197463154165	-5.470108031688923	-5.354576634170449	-5.349847659720503	-5.56768480740989	-7.074607325968948	-6.998013214494925	-6.074002492012504	-5.014352635521199	-4.4433398655258145	-4.347128990098021	-5.370427871737469	-5.728094350199385	-5.5250166237082965	-5.248761858270413	-4.165893742972003	-4.027150372795347	-4.148254425885867	-3.0036833114978805	-1.626467472119785	-1.5734089475145865	-2.0159596736610155	-2.6778228349678344	-3.561852772471127	-4.943809638577946	-5.445647134366695	-5.863724923030546	-6.768410764994577	-7.080714568587318	-6.735710805451539	-6.786486307954782	-6.590086009480352	-5.57788170993166	-5.716460573122362	-4.50771129363185	-2.8337410444200515	-2.2038432431196497	-2.8049856761983136	-3.369274767394991
0.02	7.6558804402330765	9.887250437506154	10.538927982151279	10.341967070322198	10.254783357642836	9.74517660384062	9.620093735551038	8.274219541899186	6.012008850698329	5.161287035262291	3.721453227514985	2.4524931434445065	2.623839526426522	4.241770260580985	4.5608186184317745	3.340526642691273	3.6654556539997074	4.222453530558802	5.125299399738573	5.844703041812707	7.067676691927744	6.643912403518307	4.410812178452375	3.852478014771222	3.1566456196792956	1.9711847539815324	1.8526751681746347	2.5521020683148663	4.2528171248934115	4.38743327290463	3.594378627133217	3.005299778601824	2.0672806189841637	1.4034832299023066	0.5990031191751797	-0.3303007228222583	-1.253930661119547	-1.3436953568324697	-0.06127296610258526	0.9411435969553423	0.4587430299392139	0.741285470427492	0.9845623939348869	1.810910008852666	1.132858506639181	1.3387336976912536	-0.7627904040945026	-1.9902161607343984	-2.3794291564656262
0.02	2.76382238676225	2.7940214806004846	2.069372442304932	1.6916426200001666	1.4670331223435653	1.4604158429720968	0.8308454483611527	-1.5101286267295038	-1.5225454651602632	-1.008023696363935	-2.1601595876536877	-5.3561881610535735	-7.650159120125203	-5.9297954474625385	-4.6246929143944655	-3.363292957691634	-2.5640297207095273	-2.000664155143852	-1.8148895312276778	-3.04506679913473	-4.01650141483465	-3.5157211792742586	-3.3186714524008423	-4.210510382425156	-4.6605875639830785	-5.94041843166503	-8.182638308505318	-7.839147175177693	-6.012841050286276	-3.733076558647298	-2.7023204857490555	-1.2477483134175742	-0.17896475472676343	-0.06477446582773183	-1.3196330814189494	-2.1515463832514143	-1.821225118144497	-2.0304782688618133	-2.924421716361124	-3.588733279537202	-2.698281901083668	-2.368598149520764	-1.8671344469914999	-1.6906660544399372	-1.1981194776162027	-0.592793409819869	0.028637285235198817	-0.13673373739462136	-2.0759077918561673
0.04	2.8421816418847996	4.1808365683798385	4.83273593408034	3.9671164620511092	2.4815369035447645	1.3576221747808574	0.44334830889832944	-0.8804574613380964	-0.7635745821441944	-1.71222290882519	-3.0584453778116725	-2.062852936309646	-0.2158943357447427	-0.11827501725818479	-0.6206187106361583	0.2158474252853324	0.6321503107463116	-0.25264261847389946	-0.5361983626260098	-1.5102890458153624	-2.4043490277152912	-2.2762200813238564	-2.988446708181506	-3.1878226109007954	-2.447547339275829	-1.1325799128902077	-0.4040955902693284	-0.46940559675636706	0.3547135392261467	2.0779332272730855	3.7428759043621724	4.757159824585834	6.269281816020218	8.043225442815832	10.030703051702424	11.594313444571007	13.112228822719338	13.429751016600157	13.8076199145519	13.692956201999031	13.077134098945741	11.905178204976103	10.892244966000298	8.47433748239029	7.505977292530055	6.80294689271917	6.127878052073655	5.732523694828359	4.392441189599737
0.08	7.331012673037307	5.451030423697546	4.772036139626458	5.197091042511204	6.211000845269972	5.481246879683461	4.278276107629992	4.453603164230813	4.184957475797312	4.142572698669973	4.547484689187428	4.461917351874277	4.710647666672486	4.8679117802806715	4.248851556530596	4.031205153609719	3.7618967813827453	4.409018847347731	4.115862509299738	3.478518979794366	3.0414685432955793	4.191868802939624	5.432922449343202	5.270402907142753	4.660398215388049	4.69969280957595	5.359215222372882	5.572041203170706	4.353355712233082	3.437909449204753	3.5067738770180625	3.6290024722501073	5.379412874584872	6.48641879211462	7.224358656515726	8.982857537633159	9.42256139839538	8.704142708902424	7.4788222881033235	6.346036401555828	6.26386216599478	6.0513131026054126	5.524032597311098	6.93797395249225	8.05823829321811	8.317740993882637	7.628502402088941	6.402140557450764	5.925242850900176
0.24	-1.8126627206688113	-2.1337084971655855	-1.8592573226963793	-1.6834755545285844	-2.1753316126341957	-1.8830868887061172	-2.0243683742711625	-1.9806205920676376	-1.6041564962689563	-1.7625504679813417	-2.2322523096402023	-2.159104892704079	-2.5943924627073756	-2.5929885246001163	-2.8297380982153726	-3.378158466397494	-3.88306511100339	-3.873833863820039	-4.354359095119918	-4.341602957913977	-4.466156641288364	-3.830988227115	-3.87399220454202	-3.68504572036656	-4.084993248562029	-4.142539183186813	-3.6852026703571568	-3.5051501698284397	-3.664921294753384	-3.975337764484294	-4.649401438260156	-4.927208118716422	-5.014624407515896	-4.607861368116303	-3.165396313460576	-1.8987916357871484	-1.5022964220462	-1.3888527274227158	-1.4619323556596981	-1.1931079770540407	-1.126607862949058	-1.3382317135953201	-1.2624647594294913	-1.3270573528343306	-0.6034778798808134	-0.2824576709255382	-0.21044813699474219	-0.29944884643103364	-0.19843439600003876
0.32	14.139650005702265	13.99456204250437	15.39311317737355	16.256581481240417	16.00579405286811	16.315376956502448	17.275595332551305	18.31449874641538	19.426243683386218	20.360308211988098	20.540156074360652	20.210462444589922	19.17954131512205	18.796043265940284	18.732644191585564	19.121193499688047	19.1789315141841	18.197005719590763	17.232349873740773	16.03804066098367	15.801702218936171	14.717863525767442	13.435740915162299	12.70930910215121	12.405383604753766	11.721876323358913	11.085439620368575	9.586263729054053	8.053807902071327	7.555575544902993	6.421438129940782	6.2155781289283	5.529624729061808	6.004741189205944	5.994066612245902	5.226300055505021	5.331846785379071	5.467470422074584	6.123025032463275	5.184812928382556	4.266146317327966	5.180584085516969	6.373157249305507	7.072684984643317	7.266081877165433	8.643289151881007	6.857691819405929	5.414282863867157	5.825905726630182
0.32	-2.5232031468059546	-2.834551123823559	-3.2929161088270575	-3.49334916107469	-3.5764809895365204	-3.7320525653947385	-3.9504060196554747	-3.879316481434614	-3.3897881519512225	-3.246347600321883	-4.413094642765003	-4.793887632258588	-4.628084586769873	-5.054426402364001	-5.178549222300973	-4.610800135345471	-5.33116062410879	-5.758067111063838	-6.120925932697773	-5.821679287067184	-5.73966254568181	-5.10482790975567	-3.8439519751795643	-2.5572573030757013	-2.676654308976623	-4.044025165418859	-4.574557551679803	-5.084445291853726	-4.953093860258079	-3.9781261200433136	-3.6816194340889012	-3.9119570719710453	-5.15554589470041	-5.794201786695396	-5.390290974980971	-5.278277736077115	-5.297452201859798	-5.511379771678776	-5.081583230625753	-4.494663161806855	-4.571079480692106	-4.661242575108815	-5.384936803408806	-6.451239341310313	-5.792105890029475	-3.8454403591767345	-0.566382874234165	1.9546499784927533	3.311034259906563
0.02	7.709282054194659	6.74233474566914	4.974391255557322	5.087442399299377	5.121238650963036	4.231930736967229	4.245052533622712	6.100637417371047	8.685970780260163	9.71642180864383	9.541071733049208	9.266823937112932	9.583682385852583	9.094246044560052	7.86799317240289	7.413346995695193	8.362652452707806	8.666731786811198	6.958859997767988	6.835523038261087	8.107746470959128	7.180049088175494	5.193435955592875	6.472794919186171	7.43144106201828	7.958354326929921	7.949847615838863	6.4047794164414995	4.688967325409536	4.570749475589878	3.850119214080067	3.862324804223576	4.4538302358782715	4.831211387942105	4.5974891040318795	5.258918235359403	6.206096124933566	6.696604993848624	6.8349987623068245	7.401457042742464	6.855490615080441	5.627952973289325	4.3185990239255005	4.0134404616852635	5.273518379011648	5.981504635803816	3.1213788608302195	2.4406462831803424	2.317029710257472
0.16	-5.230217164123282	-5.615865298413922	-5.29018650725542	-5.253919009983136	-4.476166758186189	-2.365153243891598	-0.7364540634248229	0.46182420401725466	2.711952882197359	4.374605823177369	5.30012137160319	6.279153521525622	6.176215905289361	4.712422316023002	3.5467333632334785	4.230892898864191	4.597762847221766	4.839171472729724	5.152324645038185	5.009735397619444	4.319462376070781	4.320297112811538	3.27644002588287	2.2072382274547593	2.2578262582959	1.9073595567807118	1.8567503323561638	1.9052013030678197	1.71800956120628	0.9670755245042741	0.9754178325770297	1.2863457675011247	1.6606585375132923	1.3718622002313552	1.6224456513188485	2.348421543916878	3.1830718568251584	3.833446248583776	4.892274223906163	6.242705916524393	7.293346119934746	7.541771909566499	7.8567880089399935	8.423098758836595	8.640155348593773	7.8237900301013426	7.069816753519852	6.5876947332780205	5.5793560150221495
0.08	-3.2995562769915168	-3.4669133534232515	-3.91821051418151	-3.749638657578487	-2.3387040920707562	-0.43211307909714236	-0.3944366812079565	0.9862873367699905	1.8948910062708677	1.3361060028550682	1.2543230349156786	0.7559987341369023	0.5887240242650904	-1.0096436691704156	-1.4206103495511258	-1.0654542746895999	-0.8742648564958486	-1.6577500246747263	-2.227792523521593	-1.419148433034124	-0.12043531205965508	0.3664191274366644	0.5053092857879449	2.0895565914865273	3.114071924841248	3.537104384597363	2.861498270675284	2.5813513853548997	2.6405341051478004	1.3436318902124569	0.0343054604057329	-1.054875899474169	-1.2726393298712537	-2.2858120983220616	-2.79105602677388	-2.840718410845767	-4.893346638351872	-6.343355846507826	-6.3811957167153395	-5.648364999250447	-4.7959224257852	-3.683746706362939	-2.087770576322285	-1.9844242962876422	-0.6496242769605871	-0.1574548202791135	-1.2760584580353935	-1.2019098541590125	-0.9666503275106351
0.02	-6.234049922049103	-7.353031986426963	-8.773722232781097	-9.238863330669666	-8.880882932793384	-8.427155689835864	-8.632819821551294	-8.519834767501742	-7.4445411056657775	-5.937360646681945	-4.6234290028185825	-3.5834040350327783	-2.8582270646457104	-1.4781446795811064	-0.7377184571610371	-0.3752660216189412	-1.0681387030994216	-2.2001107273735414	-2.8829905253849333	-3.2714060216414325	-3.048123579240844	-2.812597184426238	-3.399602057981255	-4.119899458593331	-3.8176671349713445	-2.2539589542465492	-0.6913002194792526	0.13019710407583318	0.987087824272237	1.3905507775352248	1.6469965099374662	1.8366550371028012	1.9546927474067815	1.8569218615666045	-0.7341805429305595	-1.0754888626043808	-0.601146726963492	-0.7248484397468147	-0.9784396011795664	0.010336895750342023	0.8993486368786563	1.1751249497643244	1.6556011641026203	1.3722417809235878	1.2017408244382608	0.9365582740854279	0.39117206593478215	-0.3049495621294227	-0.5664631464206877
0.08	-9.296488049221722	-10.496617693023353	-11.697549077744512	-11.54091553550085	-9.251276607952846	-8.88775638840228	-9.354778777733479	-7.689620477264803	-5.445274830292696	-4.583295776445205	-4.889317907824029	-5.59226336718438	-5.079350764613864	-4.655535113784268	-4.893191934749893	-6.266931366331939	-6.942249761147146	-7.799814674489376	-9.242999290247361	-9.19341011107408	-8.988447864827087	-9.739321812121027	-10.402053699282213	-10.392769979084498	-10.25375620680235	-8.957677799422505	-6.857677129051616	-5.743467222555644	-6.369719306634231	-7.076217824863846	-7.2268873565096925	-7.437515806476469	-7.864753484295996	-8.838507634689805	-10.041473777378329	-11.67735266120826	-11.20553123066832	-11.848063999661818	-12.423903630384444	-12.340412056883359	-13.065028439257524	-12.774673564265157	-12.149920776740359	-11.392846988191856	-9.115616883705904	-7.040116216342007	-6.446301434077512	-6.424570879798374	-5.892093073249981
0.08	-21.50803889416712	-20.438208396281695	-20.65001983261699	-21.03972826606725	-21.019221456438785	-21.19656508498941	-22.252230549945942	-22.748406123608923	-23.19996384850925	-22.7665166794349	-23.620317896058438	-25.88976784175283	-26.378461711331802	-24.870140716968073	-23.906385858065917	-22.081747589558226	-19.07961097654953	-16.485875737081102	-14.328269024496095	-12.883359391493762	-11.796317715690996	-10.482791389687463	-10.207603607278735	-10.625492345708075	-10.88937638921444	-10.892106303660128	-10.014219217581456	-8.2298749332533	-6.027384150114756	-4.089548763264901	-2.6263180110823896	-1.2912063188471592	-0.3726412809388364	-0.40866639622866785	-0.3684557241777924	-0.4360502633127368	-0.42891878457227506	-0.47205336821542687	-0.9936938122113474	-1.0468293886910658	-1.2543054864746068	-1.502548570623702	-0.8694655722898119	-0.2815506314571934	0.5095474259368586	0.8129821933090398	0.8585175957434075	1.4146292662048978	1.4925580461153345
0.08	-5.1141848376069845	-6.179585513402898	-7.056904286495495	-4.674006981359938	-5.3316392936100385	-4.756697782970747	-4.228067630967942	-3.4242593720810675	-3.361649520571973	-2.9159217661291166	-3.0078104228678058	-3.0074836878040543	-2.8509844470577264	-2.7822507173233504	-2.9250642607652395	-2.542387315402422	-2.6796161544169905	-2.1222009235200403	-2.361292359169809	-1.7165299530455371	-1.202411816120545	-0.9130561492109734	-0.9460844087562634	-0.3525532438089556	-1.199341701733431	-1.0190373017986047	-0.5282337619341888	-0.5773528931432992	-1.2855876323391016	-0.7145962920687197	-0.7366289092549749	-1.2402613377113312	-0.9809449176817111	-1.3062789168797622	-1.1671004704791983	-1.4485752374162786	-3.2277480549810633	-3.0682296173743	-1.4234866102634527	-1.9393095925273514	-1.3840282386889413	-0.7539040920096625	-1.7532752746524949	-1.4006408957311436	-0.9229254319227636	-2.6499315278908284	-3.459086891046013	-3.1291476091127635	-3.6975377740511135
0.06	-3.617428587534178	-3.3034871814891176	-1.566584170303571	0.23940702496607003	0.7404103311335746	-0.6364006268276228	-1.2592035921568652	-1.106854297051271	-1.3197991462304657	-1.0855302633353148	-0.1738983600243813	0.44405341015666977	-0.7293362854071574	-1.0162527975584652	-1.2991087398811771	-1.137355726703305	-0.3061947895152741	1.391973578611271	1.872064609419681	1.5914605250589915	2.3173318813298494	1.831398591938509	0.5819249916398661	-0.9625269930913731	-1.0601817808239247	-2.1323784707158566	-1.5860342989519438	-1.232090877302113	-2.191569545902702	-1.658234360571015	-0.37586556725196374	1.225286706733641	2.234589313200104	2.262398592606118	1.8291937183678328	1.818284597154772	2.0903814643133103	2.4350760964666875	2.7055766224799385	1.6845409478423647	1.8083249446976026	1.4360184749381801	1.4190414983599737	1.9767475027665	1.6715034114511695	1.1190935270340248	2.659683800326036	3.6675447507295473	4.05581976380833
0.16	4.47960819702903	4.23889304333607	2.9428068849502225	2.5914148924600156	2.6151726597868787	2.845819620243475	2.6579973223727364	3.665425591887704	4.060666885085176	4.644785855581759	5.70487575464464	5.6963313823052815	6.053251596782609	6.434749458439704	6.1379306447702575	5.9427823582621	5.582852070032281	5.574360591825275	5.630053595549093	5.342838246058868	4.203146647512497	2.4699954113748603	1.1973893283779304	0.28949716313285734	-0.22493481525241066	1.5367871085759006	1.6509179405247565	1.3569541387354747	2.336750811020906	3.473390935833642	3.508052834778276	3.312277834582801	3.4838652119096665	3.52588498385893	3.4471321107634623	2.701055738092286	2.3091341819662787	2.378641847607767	2.4802923147277482	1.970635400878109	0.350464440016637	-0.619630203266766	-0.6928559679644906	0.15114880348441062	1.127047462456943	0.06876465011804811	-1.8504940266609466	-2.041755691859372	-2.8271033350521293
0.32	21.61910194015973	21.053219096582815	21.790994826422498	22.225022894093705	22.42002076808999	22.361380677664023	22.448215460120743	21.808985619892916	21.589210258267492	21.870811999047056	22.003559035975094	21.169003535748097	20.095271364119675	20.209627015824076	20.552009261989873	20.676397498768928	20.106313552864982	19.245099500093552	18.76503082786885	18.058031837882915	17.948612859813842	17.195546979902353	16.408328678780926	15.2342334905373	13.434773414331609	9.04227550127009	5.138559355891779	5.12230560609607	6.5540701890382564	7.424380591025653	8.261924054121096	7.909865671221674	8.374877981445039	10.35515598722322	12.093009358042728	12.54385670796551	11.664403985597026	9.619458661062922	8.281199688391517	6.996082483018661	6.410975840546477	7.116530631447326	6.807053129190926	5.402573950261008	4.498740049421791	5.198603810863688	5.656880835658285	5.6103394082877145	5.701996778292255
0.08	11.39203804410105	11.244576599791195	11.641278124070944	11.646338709618313	11.24759462141889	10.342325892255523	10.125638888175168	9.981534048808136	8.519394295610176	6.989130513472212	6.529143922184524	7.271680726185728	7.911391929010499	8.79938180377399	9.348138999430908	8.776394288106836	8.916084116170772	8.247048904717168	8.127574404179718	6.984611650402634	5.097403240276613	5.034991855035692	4.153142705929774	4.2233858662747465	5.789547930356797	6.458770030631435	6.212971749699314	5.9137747600409725	5.7998375650224645	5.394491534770474	5.244915768551927	5.122704781222744	4.770964494267169	3.694435077881842	0.784089637678612	-1.2972329029012712	-0.2296016190378367	1.9323658343346963	1.4880636599358823	1.6709395296031389	1.9219540505071606	1.923222481840746	1.642792769558433	1.1230306838173973	1.0696752451039444	2.0127273403295405	1.9177825261415151	0.5033510353316331	-0.03965514004060822
0.16	-0.6485227003144516	-1.0646616156419313	-0.7955812519065475	-2.3300167530986045	-2.9908118271847997	-2.6176503093936034	-2.4878079159182462	-2.791070936297288	-3.708613630201114	-5.527142337494126	-6.7118621437100785	-6.952135460409679	-6.66117870902184	-6.271813571706417	-6.2683183769788045	-5.749424974997048	-4.789152136595348	-2.7755779162781025	-2.145535762846791	-1.8311321100967177	-1.0901782679976861	-0.6825767724883178	-0.7991065603658143	-1.315248487971239	-2.8347999108678437	-4.500210579166328	-4.733488927500439	-4.766212884192328	-5.522043889327527	-6.007896455689398	-5.912308947032123	-4.861356169436846	-2.984329130204017	-1.9690113868923476	-1.3521102875977178	-1.3780859072496696	0.44115702043553995	1.8590947835822504	2.7030706159145055	2.8842655339016545	3.4675677552472166	2.923422988828264	1.9004056232094797	2.0733541845454297	2.880561798797146	3.337916908609621	1.9124733075340359	0.16872958257986426	-0.019512549437258997
0.32	-5.72580601167418	-5.859106621830364	-5.92566538511587	-5.0458112146239245	-2.947260119331645	-2.0865398614377426	-1.604770079051434	-1.6830720182813081	-1.9154283462509056	-1.690607793390278	-1.2941337726702713	-0.8512041217317261	-1.1447500776003565	-2.03831596847818	-2.4700802092757	-2.618791650769097	-1.9793550214541682	-2.1541510813231426	-2.781040799805453	-3.5051528364670332	-4.844284460924946	-4.114717776326856	-3.06395415732063	-1.0841446538027242	0.9022968273626688	1.9974960039238283	2.4099877335304427	2.5417377572861	2.4681245132968996	1.5092540917862038	0.7482071933824628	0.720790407838173	0.6209701375522982	0.34496071712571563	-0.9700771241993706	-1.7870570922480695	-1.3832705646377548	-0.3449866480882662	-0.5706234019944461	-0.7926681041283032	-1.181404393812258	-0.9197615541094564	-0.5518211226704395	-0.5030420090525709	-0.18441567279291604	-1.0691022434618986	-0.6090120433938893	0.12685082240158607	0.6219368664433489
0.12	1.5411802811007433	2.1606286594567337	2.3874151957116183	2.103805524344274	1.9246978080004027	2.027002972620778	1.3897132549386413	1.3953373785723855	1.2503889146950158	-0.6251452386645155	-3.1426172527888667	-4.1476452860427315	-4.0828917179324336	-3.8557901510548263	-3.8065265330317146	-4.744041451136638	-6.821610952350383	-8.204838315185675	-9.914886663431624	-8.861993193261114	-8.371478436357236	-8.802875251763808	-8.820309010826385	-6.848999988854118	-4.35108982293427	-3.8473054258297665	-3.098912683805338	-1.7125796254350902	-2.1082756989593676	-2.9927904243077776	-3.156521876692274	-2.3369502079498687	-3.1211806388266154	-3.3783629537606785	-2.921335092516337	-3.700418201866917	-4.650895468257993	-5.211924556157776	-4.6787287129644355	-3.420156115380408	-1.2780235035382574	1.481400459133198	4.158018621826777	6.148290880499935	6.620703358412975	5.719578304434982	4.676677160834764	5.139233990963589	5.5475034665437235
0.48	7.923242535711964	9.17001321767951	10.52912544790837	10.412154152849553	10.636647380864702	10.154849102042334	9.049957982807598	8.943546488468385	9.047757274703997	7.5065057024769715	6.8759860612068735	6.329025226410543	5.059934686960574	4.663918521109046	3.9759910600400303	4.045869911983715	4.911736117960409	4.670486871771658	4.408153058296115	5.4875961099374635	5.77632815825131	6.310933145663967	6.303920822783162	6.377434157989256	5.367503917495284	4.301145310132739	4.897825456040103	4.4077357450502035	4.470794675856659	5.190339580385583	6.066523079124188	5.737268262082196	5.566318570682668	5.676749449760379	5.959202393569953	5.308295410781845	5.632195371262114	6.469719597079816	6.674502911196939	7.329540534250768	7.27166422717886	6.920172550851049	5.276840506334587	3.953468237839182	4.260196852258588	5.11058355131938	5.182769665345397	5.635886322789204	7.4425153786976495
0.12	-15.552320077783904	-14.50122895009374	-14.686288933872888	-14.265106833230249	-14.690610287474136	-15.96512529810743	-16.589525293784995	-16.767269448234458	-16.43597547809133	-16.187592553469557	-15.534303712598508	-14.601370984027199	-14.522512979286674	-12.164516977226185	-10.212437935958242	-9.378573587154108	-8.627555758359549	-8.863886614490255	-8.730435041058243	-9.274680327004589	-8.644855390349377	-8.081576126444716	-8.671404333496255	-9.482491879928489	-10.616561730817686	-12.503077336491764	-15.592939713031562	-18.093326266207733	-17.536317447217343	-14.978775933342625	-12.394933773372628	-11.333597919021791	-10.524160358920554	-9.578211312912018	-8.138384586306202	-6.499210397025209	-5.356771468719444	-4.242455567067282	-3.2038678776521863	-2.8404471069209904	-2.4441080801858845	-2.14166984486684	-1.9129689083438421	-1.5145422214860673	-1.2025977720441858	-1.2485604136406039	-1.8986480227628135	-1.8652908186013804	-2.2909764585667887
0.01	8.898016102590297	7.029935126487118	7.414674285320686	7.928301305342693	8.250252614978969	7.997061100983402	7.716780119364984	7.24385848865024	7.181069504013102	8.003484028657923	8.60092124873421	6.792387360966863	5.39290912903769	5.664826456602782	7.2326277185203836	8.765391258084108	7.668328669830508	6.006977639751625	6.202422977217907	5.0677867714723135	3.801298518490313	3.907164717444438	4.577172360617439	5.398628602579485	3.9430975390506617	2.279368591952675	3.046426652370286	2.8486566410385663	2.251217832342917	2.421881486157588	2.502100564656672	3.088250587752931	4.159389477825712	5.760222546436104	6.597321739813715	6.37727380545617	6.179904183713546	5.68859084713614	4.293944908011241	1.8340111537334423	0.9219692636320218	1.554783943187104	1.466362437849405	2.2705368709266907	2.093348456563348	2.0732013065513257	1.145542036130493	0.6459499210655011	1.1187814169742651
0.08																																								-3.6706555391088784	-3.035240528944442	-3.7450322849607147	-4.944265008507585	-4.973743550074801	-4.470762025207321	-4.764203512459744	-5.04307869894717	-5.102471187425124	-3.720091499602006
0.16	2.470033747281221	4.704201837194148	5.562703725841246	5.176316712380796	4.763860985150956	4.7497586691656295	4.597678286433137	4.350759285886696	3.4231516359407124	3.260543497530847	3.5057792544844943	5.250467524530421	8.556383815673556	11.361165868221391	13.680157964531318	15.008853463950643	15.205132750063257	14.924913360742963	13.888359181427973	12.25217508247296	10.460101590613007	10.099168468819755	9.98965272187688	8.854775972260413	7.305353298043599	5.072441369958881	4.721159073169929	6.124175401283253	5.957775590364065	6.080132192228064	6.15150920633441	5.0198889073541295	3.1912301657822297	2.355469196673482	2.475188280516818	1.9321782552561473	1.2207229844935483	0.833596110109923	0.5410923717156635	-0.3089803648080789	-1.364367471029965	-1.4915709492414777	-1.547737133072971	0.9325061710438121	5.244060457532342	8.446735793131765	7.73349921001153	5.739728339333979	5.336392341362625
0.08	-2.588072250136392	-3.546262789480437	-3.737795541501157	-4.428482471222495	-4.835753643850154	-5.3642849107089745	-6.01533552424317	-7.154128394589463	-6.973382306523327	-5.7143220308790035	-3.0169907874636976	-0.1184160570898598	1.7671316424240189	3.131521769080308	2.8174385437095566	-0.20915641245069594	-2.6428185719553454	-2.3781900861781224	-1.2635354221414872	-2.2408070076088507	-4.4486065233463705	-6.351657443238153	-8.190398079659325	-7.438566341211114	-7.18592342338669	-7.458548176726175	-7.407009543016471	-7.261665038943519	-5.292425714239258	-3.120700327310516	-2.560512818224481	-3.6247313602807196	-4.79451816952627	-5.775139503958982	-7.209282007701589	-7.4719701163739245	-7.472184345960152	-7.083914616447885	-7.674988359651195	-9.486302143152834	-9.657517180473555	-8.943511572402407	-9.056263872884088	-9.368618991274133	-11.473636828682608	-14.996411383031614	-14.735983403185017	-13.70625451047487	-11.082868699314574
0.64	7.879038882666961	7.634440831087801	5.91504853362936	4.532509838357242	4.930633133925738	4.929248089656511	5.1898755841789495	5.893450441582047	5.368812654352595	4.542734051057138	4.521598410615368	4.346283608059451	3.756690172443001	3.4163396172353515	2.5624037826821677	2.4335597490739502	2.318838412723551	1.897955247188463	0.43834404243943936	-0.28640240089222857	-1.4129274245754573	-0.9125518504962145	-0.616725896160844	-0.7209757028249442	-0.5680616742082236	-0.2539786481763002	2.4619591616777257	5.01621422329282	4.768941320230255	4.452532567133048	4.755581744836178	4.809264028783829	4.8252549626408126	4.4784907047669975	4.392657171063291	4.6412312516258964	4.933436372489069	5.225295277730083	4.3186823059647	4.195335969864303	3.2861477560527135	1.8188135904976548	-0.17674390991099642	-0.811309446332217	-0.8977142348048943	-0.05258017742730203	0.24263896821715036	0.4166968316375801	-1.1687780543991835
0.16	0.7256639023226512	1.199378666995642	2.6768302514214213	3.6020485144146193	2.929784040942124	3.1603157064639333	2.9399170122839564	2.1246666624008697	2.523851507437911	1.334586703929773	-0.04744932618100961	-0.40675748070978557	-0.542908863729636	0.7953522143976954	2.042108077957735	1.4277291397188918	1.2429151312052795	1.004982383394875	0.4231730466213577	0.8350953841865021	2.865258885582321	6.304664925321859	9.798025538156153	12.859879609120824	14.023205597739604	14.61798455934607	15.537628195292513	15.387848009718283	15.656507621926934	15.68577490822014	16.486210494590836	17.196894807296843	16.510349293053977	14.760443291361696	12.051027704336235	8.354113244396515	6.537959542997271	6.154098088579289	5.617689980951894	4.218580322498369	3.6961270899322045	2.771456707937375	1.5359556881782481	1.411999800044967	0.8155833241185633	0.41638055948288866	0.8513103753671487	0.35137471625738215	0.8898161583564104
0.12	-8.145876286633538	-8.485397526422858	-8.096837753281434	-6.549166360065627	-6.041315326416381	-6.317387168993918	-6.443553574596805	-7.272292918721789	-7.795660860519547	-7.218926663429471	-5.446481824798951	-5.151045674036084	-3.5960382286580312	-0.9316067426022414	0.41829224033581625	1.2544845728015872	2.1947559829942094	2.2338753242843694	2.064811133488604	1.3796954394743608	1.446953175161326	1.2215570367833095	-0.07787395844079015	-0.812049489990045	-0.5693217702916513	0.33199585861616754	1.278025826396373	2.328479958477189	2.7153399348656393	2.798311038865208	2.256181645794399	1.3819309721376527	0.23348072125257602	0.40918900224873767	0.5059142520335911	-2.4807910774976563	-4.197415441715606	-6.252007164373225	-6.559617852348865	-5.300605331349971	-4.530098902107312	-5.317814580831538	-8.387459600462336	-7.770056283161679	-4.943464185797907	-1.8931275975002393	-0.9290873719821775	-1.0980537663222378	-2.949268283727079
0.16	2.0712063174741644	1.1016010968756405	0.35659813976695887	0.3669152185120197	2.4411992773813296	3.4720953566073547	4.053028527328792	4.458327024520145	4.221751375595261	3.802149095675148	3.9716860056661147	2.464948383336889	0.3479760358008406	0.6906936597748086	1.737032599509277	1.8936430420530002	1.147099562787389	-0.45889060072981636	-2.162628063651397	-2.2395000825610225	-2.089521480948278	-1.7138904886173947	-0.8175007115712845	-0.5716444151868245	-0.2193587800983181	0.1605301120275442	-0.3444412523091671	-0.3426203544259607	-0.9742876506835216	-2.2084845961927755	-2.6997145676240137	-2.777607347746603	-1.4424367283476442	-1.4714195769472127	-1.9866679208693228	-1.6757382151597398	-2.279968936983167	-1.6969602879216268	-1.4970650213168852	-2.6028983299705146	-3.744664472954341	-4.624966448147816	-6.900503923134785	-8.091173544806288	-7.801059221461642	-8.367271296545432	-7.538936070277195	-6.001392120300444	-5.622564253223487
0.32	3.970122690089539	3.462747200237196	2.9543712277528513	3.227557954567409	2.680488794555316	0.5257250877162107	-0.31401007515418655	-0.7241148569492708	-0.9539288787876004	-2.0088620926174414	-2.0204420022149705	-2.1464926827135145	-2.1219272417924415	-1.076592508171501	-0.306615093657868	-1.5863323327992234	-1.4646669543370407	-0.5241557650012538	-1.1175139964373884	-1.027939730127187	-1.2740830955845865	-3.1001975671404836	-4.321662091824891	-4.551603897506752	-5.025024736319956	-4.971824235062158	-3.49362512466584	-0.8602704369894383	-0.06308192353504438	1.014242050154614	0.9774761046505986	1.3079501785875038	0.9049651106859642	-0.5384829073604251	-0.6857106899448624	-0.8809203698246435	-0.6860649327767305	-0.1573891669064693	0.7378384351873706	2.2070666079426218	3.5662094356409	3.567465843003042	2.1380462836230976	0.7600893221412122	-0.08921443954348973	-2.127444968540779	-2.9359231894970463	-3.159981081569029	-3.485235960099075
0.32	25.53236429358499	25.191814378712635	25.07130830928709	25.067624923878995	24.708269613544488	24.519910996734893	24.228174183865022	23.002780395577943	21.540756064233037	20.91862010063167	21.289742205047176	21.19931834637437	21.234486277031337	20.178732785825403	18.73668995081225	19.13030671909746	18.792416134449027	19.066634164167567	18.20161650308593	19.3229991738814	20.50595134809619	21.20897157723735	21.030788489041143	21.527201057528558	20.414336076826572	19.834132952525678	19.890726818072096	19.212026423506273	18.28249555182954	15.38981972867792	14.369391484930162	12.740514754020253	11.959138159644851	12.857930459985639	12.837221246149653	11.038148733330885	11.557748637571976	11.08645917587549	10.239865901582462	10.209276241453509	9.719637657497998	8.716951319370878	8.698983175183216	8.831749481566575	6.945961111334071	6.109035490951001	7.995868044579623	11.208116955822945	13.461794697079739
0.08	2.389156908942084	1.5448265114972486	1.5898132601858919	0.4409421395155775	-1.2009878456037768	-0.9810923986025557	-0.7949343618875275	-1.1280793255509138	-4.5348149869130765	-6.8112337039204505	-6.720591592537666	-5.622030383282727	-3.7150625309211023	-2.2817931529053084	-3.2839444411688774	-2.6621228002235213	-3.3152351739896844	-3.394230088627971	-1.9354633208420893	-1.03988738981581	-1.627457650331955	-0.919362772035285	0.8294738891059694	1.0364056021251287	0.44484941371514	0.5591014160366967	-0.43474444109990884	-1.5763566507141604	-1.789489956765621	-2.1805709740173143	-3.4970749748905803	-4.205227018476279	-3.530454914417028	-1.6145479736309554	-0.02048313699055626	-0.22293019402829373	0.34736453671003886	0.9238223777040986	0.07312237976361047	-1.1472214498011368	-0.48494122071964796	-0.18962547788004258	-0.4716180924742588	-2.2275821795403346	-3.0139173093866063	-4.291076563721646	-3.2369735427961714	-2.145241401977536	-2.797713434295133
0.08	-1.2337842729654867	-1.3241371645238402	-2.3835241223159613	-2.4842347450728184	-1.6946504503461668	-0.04462965349638637	-0.6345820028549767	-0.3902991245772611	-0.33412560277980674	-0.49672407773685023	0.1329725472536083	-0.0727875374702478	-0.08503670675992936	-0.7292077040136675	-0.5175741610291524	-1.3516759960581624	-1.7402861636714775	-0.9309677959967786	0.6773342810515715	2.6544647490605797	4.389263215717108	3.052571510365027	1.7370182519099018	1.582682360791651	1.1548938596969833	0.15993144031857298	-0.9197776668013802	-1.1859103153075665	-1.5639431036197777	-2.1303462705747904	-3.5632991268416774	-4.407340638271272	-4.4959823874811065	-4.534544511879801	-2.3737177384742125	0.16355468006136675	1.3107762202789104	1.8703132938680795	2.3068588385014266	2.2819264196086237	2.514734166435943	2.175295068899942	1.2050138007437425	0.17174257407335602	-1.400433669474431	-1.2562428582123601	-0.37411112052424045	-1.999483962620161	-3.23154454284343
0.04	-8.274747284073825	-7.7069651634413106	-8.285384655133718	-8.639294111440094	-9.275960616423916	-8.590141580483333	-5.804979729300186	-3.7294945799441237	-1.571126910376627	0.6144873566460021	0.18876045286643262	0.5323790597673081	0.3989302812991724	-1.2053979262661159	-1.5053028649298241	0.35098208627967153	2.0367000422646697	2.688211457868107	2.6576977338399814	3.1113653680395004	1.3225384365515396	-0.8066913008327177	-1.4377039970803622	-1.1534387593318556	-1.2288796627281542	-3.167789786381654	-3.716797229861598	-3.7558791539428427	-2.216562344461124	1.0154729669921494	3.764314552742235	6.5234522005699205	6.813785174565552	5.810039309676242	4.593161911601953	4.691833170640166	4.678371592542547	3.692444080546238	1.0885018351131563	0.37722639601103225	0.8581874327450052	1.1386053301617238	0.7466512078816123	-0.59325713890874	0.027554170938380196	0.6067081379206627	-1.181112473606163	-1.2376269521125494	-0.1222316041167204
0.08	15.013409541990292	14.392120297812077	13.470743365911993	12.417459693517301	11.421107702938144	10.295199311850894	9.610371020213137	7.547514185711364	6.029859074811405	6.596297069685349	6.60504863043289	6.370067128390097	6.364837221776625	5.899566582494124	5.603512311438948	5.2962035551851585	5.454231275816539	6.055312686622912	5.0058788226435595	2.2785470806243424	0.7468519899808399	0.6511673992128024	0.4297053322045983	-1.0447650768710446	-2.0256588821929995	-0.5226931448484677	1.7064820500787476	1.3911072643877418	2.1377868203193486	3.7706495767619046	5.3313941551921005	4.376703881366346	3.3565738755393966	2.3696415936863104	2.3123934113565667	2.0999811892137217	1.8628117938383966	0.9552526607871243	0.2693939924279576	1.9936849273210981	3.4584703120136595	4.266111438625359	6.685078296023022	7.811292450398604	6.795265099856493	5.456972588930114	6.1632862908331205	6.252221123694412	5.4489458466049
0.08	6.850659025524855	6.533700293293016	7.2098158665859415	7.5504228905208635	7.3158311881568	5.758510166581296	5.504999066789345	6.170512130936949	5.816458533798645	4.01468308554886	2.417262989107435	3.5477812808841023	6.2765388646749045	6.614962403559325	7.08612331967575	8.907776348848813	10.934298961434472	14.709212079274309	16.842764196971153	16.445254928427005	15.140332612463183	14.118872337466286	13.486185379885768	13.00293728635971	12.183698250244106	10.026151142113157	8.571053069969878	7.055301644114522	7.336027853064479	7.791545169370821	6.29921603452064	6.340787230668873	6.885133097946621	6.612133487712683	5.615524087164431	5.012540485782509	3.8545450030622064	2.691749298216827	4.261880600686581	7.129010325096047	6.952624369617446	6.68401242156866	7.673046403641209	7.511992203802912	7.139806073349469	6.922517518694242	5.656061687141005	4.1979018595663575	3.834377962129281
0.24	8.61503353540759	8.975164221648754	9.39299457461938	8.544758071186948	7.968031969742853	7.421056719823028	6.459385031617472	6.5720585131509495	6.377725208914541	4.387714146609881	4.734664075532294	4.540449591551379	1.3676269689689917	0.35761614750640547	1.2167505844550774	2.9404515621681995	2.7014056054832736	0.5116103169582615	1.6572980199635694	4.533388103849546	5.906479026835399	4.696795580465803	3.478625822556282	3.0924775154154247	3.5888263399615	4.115856298653355	3.4697115860283816	2.440321804285901	3.45911111547656	4.8926772321112395	4.278170479960465	4.1423039492820095	3.8732223652774422	2.0915980130371494	2.670998382313435	3.9551157550231295	3.614098926060919	3.4016273438250124	1.5115969382602898	-0.4934076968713015	-0.14513871979777093	0.2012790707569181	-0.959008787015506	-1.1149402144682554	-0.32173258639229374	1.174935543578897	1.9171674556152638	0.8969474102150841	0.36363922517261216
0.08	-5.107938840621763	-3.303471348223198	-1.8742168309298748	1.1497480814698662	3.219528747465617	3.6762857997571956	2.739843703476623	-0.1240777228247012	-1.2428932490394828	-0.8739268374979545	-1.4493315946215617	-2.3463086351119173	-2.0382917003049883	-1.038632383107874	-2.04444930402461	-4.275695888074118	-4.618864999325211	-4.5344814019636885	-5.253987590574141	-5.06946934045606	-3.65547209515627	-2.9321465524718064	-2.1449053516095304	0.31191602608453195	1.5108450182095794	0.11706751509287017	-0.8220591039623955	-0.4073655060229058	0.3966766493022291	-0.8669712908605192	-2.3189503107122107	-0.9364460803320114	0.3548443086459372	0.2944349366056329	1.5045469788515717	2.9335201298954416	4.196242997180491	4.168096241287927	3.873642591156141	3.2701719040384916	1.5053535273087277	0.29705760485406785	0.5048818598522544	-0.20391673592229864	-0.9601621272001069	-3.8753990592081564	-5.106751861231096	-4.237548024461539	-3.0134720922658786
0.24	3.3678357181947476	2.982025818154824	3.095360382320038	2.2140187507849944	1.3747542209551966	2.985407323957837	5.287634323439242	5.342951056603354	4.6110175155601	3.2310840877049287	3.949045482406177	4.1043010495825385	4.2267882588823085	4.438172617162387	3.213293122378225	2.672737972450136	2.433160539400234	2.175134004682654	2.4292195256969507	2.3226840812741756	2.022095750480105	1.760081675171044	1.3641599078493485	2.683561086777189	3.4834089836917386	5.679634464825455	4.133021732119303	2.149528656077038	2.921676936390739	3.1618455482551084	2.2860514954571016	2.3261004635347007	4.195042332234344	6.361239231624204	7.542230174293529	8.010110251511136	8.390191243516256	8.91678335985344	7.87947450047951	6.610005117050477	4.777901282773158	2.8894136592441484	1.2532806798678777	1.216930825485008	2.5173473554289245	4.350534475205315	5.44045187751955	5.639723114860864	4.245692082093676
0.08	-33.005818681783765	-33.16700191852358	-34.933942534249546	-35.67933262000921	-35.68059911401275	-36.294917910213826	-36.42760367155084	-37.26117175519586	-37.983293405333654	-36.2138785090895	-33.507689317978965	-32.98804243499991	-32.932985386366724	-32.11513349539762	-30.775486455957683	-30.962530818595177	-32.338839513327315	-32.91962715180747	-32.720648781794985	-33.719820565407005	-34.78450642598992	-34.658143231278984	-34.85618271327275	-35.21888078883717	-35.46502591192362	-35.099569027113894	-34.061458587852094	-33.87360827222947	-33.97337364671919	-33.39705848031719	-31.676563134489825	-30.0106921111392	-31.388038724618923	-31.499492770569212	-30.53337231921717	-29.655698727594576	-28.85857854521305	-27.998529064177255	-27.137294869583712	-26.105910972559336	-25.380537425166935	-23.875374078905864	-22.98181415975283	-21.105118942488232	-20.63847552459376	-18.796133289581107	-16.964701400316983	-15.120615775812269	-12.795815399068005
0.04	-15.814521218651315	-15.346207869707001	-14.511367940988094	-12.639057840452963	-11.08593869937912	-10.295794853192312	-9.96550946025878	-9.333035483518024	-8.673946180221208	-7.735002045534671	-6.487643501405692	-3.9921751561659704	-0.9854057642853533	2.7178378215052774	5.040118705780877	6.0760158996924005	6.361455351699497	7.046048316207127	6.698893566983408	7.773867419578373	8.721148834892766	9.662894738010912	10.174123808864628	10.294754511086772	10.686923352852908	9.88604189325411	10.25833351175897	10.006357088255847	9.276249733345203	8.275260667089718	8.629132700674297	9.018554136535478	9.094298575480387	9.303582268014104	9.202468825997606	9.529473107619616	9.861645181241677	9.742304435561728	9.848065340202034	10.191927866885713	9.429718049909148	8.966260645937048	9.768609159356679	10.01477679127317	11.232671630778363	12.887855825622104	14.09699710109502	15.568824988665448	16.27864484351135
0.02	1.9215101597432636	1.2747830158701845	0.48820372159109127	-0.016209816300772673	0.04831814463237549	0.5342560872033033	1.3183846932632264	2.672099908639879	3.478105843220021	3.571451343502275	3.0346303072579275	2.4206621357960216	1.9342139699599983	0.13690822554481485	-1.5490579104729676	-0.30827348089835027	1.7699659048810048	2.8224041533805178	3.7303599220983017	4.623334662646869	5.213744664301558	5.574261929682038	4.430919289186008	1.9243382630851613	-0.1374747613077716	-1.1294320826938105	-3.1342117868602344	-3.6995070918304833	-2.1797089729617625	-2.686546671750847	-4.090979624429238	-4.806960890097713	-4.465954220378805	-5.79326939801841	-6.8036975338944075	-6.149964222110583	-5.353903746558942	-4.205401047117974	-4.371647290794741	-5.357759862698089	-5.149455334976025	-5.565897069047992	-6.264274429468074	-6.355473200834382	-6.2804630957231495	-8.770831832272265	-10.37047471665442	-10.525962600728874	-10.039061316079078
0.04	11.60757956089273	13.384717593921714	15.724500268165848	16.93686402563172	16.167813325714064	14.119952854722662	13.67686219338244	12.736399936571317	11.438709325599426	11.867814793894503	13.268801230486936	12.178061875054269	10.530660737429386	9.740311630818944	9.581363093404654	9.476065051040912	9.676081599112983	9.265911526658087	10.522754685766863	11.537524358409406	13.633170243455616	16.019753318832393	15.84266448904927	14.918539750435109	14.09676473658169	12.473833010537433	11.50736444127054	10.566037803851856	9.133317781004259	8.327970231331534	8.190103666928593	7.157890988094714	6.809672344145589	6.878137119341055	6.546994983739481	7.066436518609699	7.949005028802844	8.17781092866808	7.871566995778096	7.358912099687785	7.595657765458263	6.648082782044568	3.534773722324964	1.6158261505808014	1.109904919746299	1.1154308777793318	1.284177267809845	0.9833048147905785	1.4665494045184104
0.08	7.363915125313582	7.623780333227778	6.591607400688503	4.234682482800551	3.366232175735661	2.888249056008064	2.512988187118438	1.7481648275370816	2.2987656054896846	1.7710820715268838	0.6702995163390355	-1.4562840856216965	-2.382617050634522	-1.383540282196364	0.06270648076814922	0.15081583358347217	0.7632424154879587	-0.4607578113873174	-0.5632049453998249	1.302569750096346	3.237582021928432	5.151193882742987	7.96940624582637	8.65716357101104	7.896122082216891	6.783332389371623	5.874175953969839	5.826363679612854	4.904974562641257	4.6624789918216365	2.256601128406899	0.11680914789589991	-0.818643368507793	-0.9423824165737429	-1.8400714618938991	-2.775974753303501	-0.898053360755604	-0.9631456888965033	-0.16506037070027446	0.8419706281434571	0.740640997834106	-0.9428503842452542	-1.3483290476096528	-1.4809833131194665	-3.4160160706602696	-3.852698752176231	-3.990770658273945	-3.4402051374035167	-2.932001639341088
0.01	-5.933454739181897	-5.57993080704302	-4.997584650433545	-3.468603240289575	-2.843413884916913	-3.0068674617367606	-2.2425523069238764	-1.8631413485193846	-1.193793332594268	-2.7460010305904277	-2.7379732818579186	-3.1775826108112355	-3.271486146700255	-3.2237074868538684	-3.3816106960776295	-4.40205818906216	-4.360902321836029	-4.416530479337936	-3.807762998315006	-2.820686272298282	-1.3101495541249903	0.7515060697838649	-0.3421358750423451	0.0019291209420728705	-0.3926592883812461	-0.42865830681640915	-0.3764453014756697	-1.0511987003183307	-0.7405898193277451	-2.40016261072347	-3.0262771984340873	-2.423373454402565	-2.7523273196242144	-4.865035347249879	-4.970962822228721	-5.769464965504255	-6.321318002561334	-7.062744192108212	-7.573912890254874	-7.876371900896281	-9.1318348648473	-9.473054375147797	-10.047455555024229	-10.629176106257013	-10.477047027839497	-10.787941312916992	-8.730725536809175	-6.793848042730751	-4.113868785510753
0.16	9.519044266063368	9.83292352875101	8.93185559078458	10.21742864452002	12.948953576322467	14.666048252835722	15.567929090183696	16.09041524383582	15.152724953623377	14.558650188434534	15.51798272940384	14.487747220962703	10.8319529179943	9.229286288183317	8.597159629668866	8.245713247012972	6.802379868928227	5.632056933392988	1.7712726485719514	1.466060174130142	4.7214303750436315	5.444739049555864	6.261964743214406	7.491366396806484	7.491018193034186	7.3606670407936505	6.653984158086672	4.52677684820631	3.5555177033996657	3.3779801911148866	4.0079503667355425	3.343768013243725	1.146086492621464	-2.020560898467771	-2.0595005952376084	-1.472915988937821	-2.664160393697813	-2.6144214095393608	-1.463600996844562	-3.478680891113875	-5.925086425857792	-4.9905171708813825	-4.584938875579233	-4.287386287091323	-4.471103544483775	-4.5013291851807296	-4.594458882810557	-4.698125266235294	-4.967795628422579
0.01	-17.10919775415897	-20.198775952706228	-20.43890340180934	-21.343517031238854	-23.72515139905579	-24.470375549373152	-24.327706943016814	-25.065273630911193	-26.531979431983302	-28.735577271941636	-29.74007836947265	-30.828689241455926	-30.466172711666943	-28.068095756219385	-26.368230276094202	-25.46450798941646	-24.25071862347722	-22.48135178145767	-19.91872652585858	-18.43066169839328	-18.488280271440587	-19.088500027606372	-20.68215577280811	-21.49360214969726	-22.008299832114716	-24.392866847145363	-24.272786968722308	-24.216569323303965	-25.361709955914648	-26.99622473899776	-27.74807102149137	-28.114150944174476	-28.052698567903818	-27.646598616691186	-27.09319833010167	-26.574811828854074	-26.055256864356643	-24.752336571650602	-22.63245390468485	-21.899720155342543	-21.453926094398035	-21.738922666310742	-22.51389524840952	-23.30714536696467	-25.91640925241797	-27.269270908241985	-27.195734948612277	-28.260094925581612	-29.246295313228238
0.32	1.0549796784349823	2.8630383944456668	5.450053614675895	5.487017847306333	6.3897304109766395	6.613027541718189	6.240615839367884	6.542620966697903	6.4828986512144695	7.164907474331777	10.314259293961683	12.56455148614561	14.45248016226487	16.27504352128559	17.63726626972541	18.402838601404532	18.474119978901278	18.53248382855238	17.126170630608677	15.77124341903788	16.131917764856546	14.577634658532723	12.172872250210396	11.225621715621195	10.780607560607017	10.127841902690108	10.467529035987951	11.01934098327336	11.605427985691456	13.124385159041559	12.064572916814079	11.938392343217608	12.189156633911118	12.43427145179269	11.088194405335067	9.032515201754705	8.132872771182761	8.593969524600844	8.363488313942618	7.33094297306053	6.747286551036652	7.726265856459321	7.964600474426945	8.440419061958046	9.642282707255958	8.781081603114544	8.178813780276847	7.813996754327739	6.620334109371946
0.04	-0.8430462799435716	-0.21138456383608428	1.154228831173704	1.101776419037435	1.667344930714897	2.1672478534050015	3.1389894469973427	3.6734511406701813	4.054830672713258	4.163997683009143	2.565784236659894	0.8105061498011352	-0.7683780559764983	-0.7325512878448635	0.7484121721991528	0.18464646644557092	-0.7098919973611686	-1.2312808246926608	-2.493670050203285	-4.157262440700968	-3.883969927510506	-0.8911434532311517	2.22851109513271	3.033467785333741	4.774930737486223	6.351843899752694	6.301821936104801	5.482582483539694	4.516235581511893	3.8878240284013614	3.498783225409973	3.0896374342918804	2.709346389831957	1.3006714594347812	-1.0265503185634373	-3.7628631809972504	-4.824293589928551	-5.341149933274778	-5.661594935390262	-6.058049551081375	-6.7870129136584865	-7.831699076860119	-7.828024968784369	-5.842791729009583	-5.671088416759353	-5.341595607633046	-4.6757183224311305	-4.908656036148081	-5.186579364121677
0.02	13.039440965648026	12.051573087583463	11.171121539657662	10.890860369691609	12.166042028113353	14.579311706886884	13.962202636985339	14.68733301465079	16.871256055252346	17.453883606554598	16.766043696068024	14.996853086384718	14.372799781450553	14.880978470672304	14.01311269067861	12.074189831921693	11.324944424890646	11.063709413048258	11.400871162030228	11.745207354719007	11.537440860122977	11.040222576133623	10.6711117679299	11.382386879785727	13.088714996141078	13.685460709154185	14.350569104179073	16.375299774650088	18.408084714196164	18.854814137724375	18.41053231008094	18.54572786637283	17.58225167959428	14.826031177228444	14.580812627105246	14.445992678274933	12.759987380411474	11.70988837645401	10.05266596407472	8.199774848008161	6.384961258748795	7.347442682211479	8.350404806699693	8.174202496006586	9.508510012919096	11.367620182625643	13.641685423628516	14.193365274052923	14.222141468768669
0.02	11.60666874945995	11.989920229829039	10.390194925842323	8.324736506899512	7.156080864759083	6.087793085010702	5.213426043630079	3.5859927967168588	2.4583101605366764	1.2607295055095022	1.541387115490096	0.8347316898447659	2.2703037531175383	4.292623830143711	6.146623733454405	7.6690203185198484	8.461119194021308	7.749758049665623	7.415188520576578	8.090303432511611	7.257261438111577	4.5454238286295165	4.922181976844826	4.766212251525758	3.523659291536262	2.969104329728907	1.6473016470404573	1.3622731370979793	0.7486343540406679	0.5662751468971692	-1.153838671108872	-1.3010844070548089	0.07520208972664477	0.8157453552581515	1.673983758282148	4.269848309001873	7.249806192182184	8.593407868165897	10.255663432804859	12.079370380278448	11.118900073129929	9.94226372393134	8.92840813660515	7.766636440372167	7.249848015965185	6.607443849631828	5.328136334879609	4.426239214409314	4.142182600196577
0.64	16.744222598841894	15.812715638921823	14.135235684159703	14.22664209480272	13.724104862381402	11.97073957116416	10.520887951320539	12.066281564556604	12.606604293328964	12.519913224809578	12.452589316883653	12.935507804982102	13.915716618510409	12.598303106754024	8.922628901932832	8.053460586535373	7.357798282761074	6.703785439744863	7.4902083187852995	8.065183333206576	8.752369085567473	10.424051320116824	10.694300038225137	8.248212456260724	7.038643084811262	6.338421450596954	6.7111697472827885	4.7775757795118565	3.2362351417691855	0.45192575236993093	-0.5076380008459083	0.8779429358084343	0.8922748913399445	2.2620676484635425	3.8797267941158253	5.598149746822429	8.090243336394693	10.24080914063731	11.452003045875841	10.153961685140978	8.341574250611245	7.39219406559868	7.0736081022012485	5.412500226662537	4.790802019174492	5.134670441389133	5.155416449854279	4.355342815105956	2.8745673160303795
0.04	0.026699588131215535	0.5999980997142913	2.495873026448436	3.6886489438404553	4.443597183624476	4.265678490829821	3.0425144911998387	1.1633329642524828	1.3856545013372639	1.8499961666085554	3.5682419837330883	4.860759469452212	5.5823102167993355	7.531547581443519	9.360255999245503	7.297469793044584	4.655378698754895	5.194369895222046	5.255252872446455	3.415622336245711	3.098161003304199	1.7075000772477438	0.02481904401732038	-0.16120947026013965	0.8221681344583729	3.297342392925451	5.042498048348726	5.401373975470499	5.018383369731012	5.516363150846487	4.181989449116905	1.9029810335636839	0.28486525954291864	0.15977158527010715	-0.6873036699870525	-3.073593831099913	-3.1480588336251785	-4.267345540675805	-4.508078637620294	-5.607872030428879	-5.5601702314402175	-3.5874445770031116	-0.42607264043940773	-0.1483767715628872	1.3888997579179545	3.09882188473771	3.6857340965915384	2.929447806224047	2.2161023385142684
0.06	-21.630826769897446	-19.88042111182061	-18.527132799868923	-17.56141898044035	-16.04304696071705	-17.155070757994267	-18.273737990514526	-17.915438501296492	-18.451095642224175	-19.63938261988369	-20.11015647838056	-19.704544655741884	-21.22359659863656	-21.714790856507122	-21.631648875344467	-21.45259836559233	-21.870668925204725	-21.448482388410902	-21.46466993521959	-21.903839239261544	-21.998881406837057	-21.833268853350326	-21.906721014502395	-22.900526014597098	-23.146958751362234	-22.04713762624184	-22.116999823050982	-20.918195497290476	-20.29934191073798	-21.528589332603254	-20.58584044236138	-19.39022922334061	-19.18589218804646	-19.23451519059075	-19.631757176274718	-18.91433373765898	-17.2093795146167	-15.76738905128255	-13.542756002132819	-10.878738327747357	-9.751931609020303	-8.665119426936343	-6.430149931780278	-5.184051619623133	-4.6405453924269295	-3.537999742062226	-2.4261472671295934	-1.624518523818196	-0.7867489930324041
0.08	-22.716456114497795	-24.06082113429231	-24.231274502788168	-24.523492495405883	-24.45348057359795	-22.565658064627094	-19.724621332669393	-17.186040649189955	-16.227934750342364	-16.154172631211495	-15.769084960681752	-17.280475888918097	-19.20124405001978	-19.761434091942597	-19.257767949199867	-20.353597604443614	-21.583496403208258	-23.27527843329625	-23.016233915081273	-22.978169210404353	-24.696397841893805	-25.221365041519327	-26.43110212216869	-28.00017615852888	-29.181375561950105	-29.756471052236293	-29.6645373774246	-27.18927987219486	-25.223768728843552	-23.39210138524652	-21.88712168822562	-19.49593589141884	-17.7935808744135	-16.270869799959456	-15.280542959190143	-13.946877684743654	-14.244260942467129	-14.555157152695749	-13.725441631770558	-13.42831003990797	-12.81305207525331	-12.597638258137685	-12.337431003728312	-14.314007009502419	-15.06169319299628	-15.292470346103478	-16.06306283007443	-16.388588917720433	-17.156414261411193
0.16	-16.831026001391365	-16.543602978412338	-16.690629463040388	-16.192419469065975	-12.950397741451937	-9.145687849281884	-6.723930735846615	-4.607632864322198	-3.619484479821537	-4.586170242892521	-6.136193919444906	-6.858241661623907	-9.484623753049085	-10.936373787462358	-9.908194450310141	-9.700034166179783	-11.27321059050778	-12.835621761593224	-12.764150076735483	-13.54014719757184	-14.687880295005733	-14.973317844538812	-14.861210015811743	-15.728098555094974	-15.955256938417747	-17.8292204569682	-19.365204191560103	-18.875182360656787	-19.489526825567324	-19.775491521226456	-20.54828683762328	-20.482128294478464	-21.705505497440868	-23.179456785578996	-23.722116909396387	-24.062888865067286	-24.49133788998745	-24.602582877430137	-23.818788028879343	-23.70970817498324	-23.862221650537226	-24.743240303019984	-25.713814278081156	-25.718606460989683	-25.72207929086839	-25.496215043127886	-25.116246263701054	-25.96691391755418	-25.72481631446213
0.64	-3.071399034372689	-3.1148257164648	-3.130509781542081	-5.244796818997202	-5.968816707594527	-5.202569605689881	-2.297061756541055	-1.8667884214653228	-0.3596737797024758	2.8038215157570363	3.515976718313304	2.5513086621474486	1.0609038716722665	0.330067926099467	1.4352687217521236	2.3087779990140262	1.2070479512130206	0.18647001759368464	-0.21846723680732083	-0.4270970082548686	0.42339051733087274	1.454852565993356	1.2931132535321481	0.9700746684174177	0.6945826022183255	0.7554176726839543	0.9524350041633909	0.31960905552148233	-0.9773277829557188	-1.1049936746429694	-1.7956525347191032	-2.1245585040202783	-2.7359429807379527	-3.129024509295725	-5.071073118395859	-6.291230402522032	-6.644844230269733	-6.290525986696885	-6.260557609054132	-4.161509331794413	-1.8691426282019776	-0.8400648320793707	-0.6788856518994635	-0.023959873220363193	1.775756597525742	1.648086818061408	-0.276310646678418	-0.8178181935640367	-1.3907023483002376
0.32	-8.193722961311053	-7.500825031240019	-8.283489440273947	-8.361595497353441	-8.990355341362744	-10.335170947062473	-11.050627342760563	-11.453513104516873	-14.35236959930048	-15.97136383566189	-14.648350939847973	-11.457213556344875	-10.860219286689464	-10.952912234701174	-10.131362955289063	-9.93499768048995	-9.756048753535872	-9.697122332860694	-9.669969173056046	-10.286046083165743	-10.583236938661187	-12.392816115784896	-14.31050646779238	-14.312336183403772	-14.548887384107907	-15.452328078257061	-15.128014989088328	-14.902613122176028	-15.869233804655458	-16.24864083241517	-16.210924005787817	-17.700450837288024	-18.042711344915205	-18.612333605199616	-20.058502517325145	-20.510901641390497	-21.791079333617752	-23.36054039346051	-23.387113421435657	-23.8306638698065	-25.45157749918676	-23.987442198815224	-21.33719601636377	-18.398845940087334	-16.68049216148468	-15.95529804313746	-14.752133177841692	-14.798868525047013	-15.546755721572822
0.16	-0.2704711096386987	-1.1859877221612791	-1.820043054504886	-1.9035418950077343	-2.5553791857081194	-3.6929022351979484	-3.0647558643561226	-0.42925230844627293	0.6035156780852162	0.24842246679202873	0.09502004242772699	-0.3091560378248488	-0.4975324144702924	-1.889135944594102	-3.0500555935124467	-2.4457022160711333	0.21395051576136837	-0.9057449034986078	-2.2515425633554074	0.09911885793748354	0.34993094708035244	-0.11473538271055617	-0.6418376710768285	-1.5545825090439678	-1.0350776204378889	-1.2592578519958835	-3.996973649624252	-6.390529265605089	-7.217812306188918	-5.253478896873965	-4.586474658110923	-3.923470211010816	-3.0155963897675733	-4.536880486620532	-4.572219607035471	-1.80300813292682	0.8242757844580453	1.0462710609940942	-0.12303831902713824	-0.9060649550004882	-0.4822296966573276	-0.888238726805497	0.02870964262710629	-0.008342531828169797	-1.047072335595928	-1.2431493551540953	-1.079748512658135	-2.0994417696181955	-2.557685321597887
0.16	-14.169243274393096	-14.497798483492865	-13.906739738500583	-13.193158603082516	-12.928623917149842	-11.1372059108147	-9.535458375197273	-7.928515743214547	-7.378939618640452	-7.826092719919387	-6.694177113977972	-5.284686931946055	-3.4925370832712517	-2.439750417326323	-3.636616992480569	-3.37665829165352	-3.4019859388689397	-3.1770024336773446	-4.35058496330528	-5.222804242396052	-5.450525095448398	-6.665226963602741	-5.830175936779625	-7.816136237677057	-9.922747207276345	-7.990760176869337	-5.346032808740418	-5.545439034287114	-6.891795137701628	-6.539784553873602	-5.464202706334483	-5.882548732985569	-6.92289438997301	-7.402855801381833	-8.038946341075537	-7.502317243839002	-5.322572412238266	-4.540415164856171	-3.4208653281176566	-1.183439161674194	-0.3566228062898489	-0.5730210776812115	-1.655584673374328	-2.7490905986133356	-2.3518609109635094	-2.524529681283326	-2.9730759956153676	-3.309184263448657	-3.8150793516750667
0.08	-14.305959825127673	-15.163467240617805	-13.55696016251865	-11.674243404849456	-11.090545474082198	-9.213566366657766	-5.756726104193909	-2.389517214678115	1.074736472517074	3.1968012474603142	3.4591067735016026	3.77595526062359	4.248980046119279	2.9906354216868323	1.1656532601958318	-0.09765800884015619	-1.6395025295787349	-2.656347607341324	-2.2709615332976156	-2.472776868306326	-2.549304835849064	-1.581897919556873	-1.1826000543859507	-0.5104757132566817	-0.5560357986249613	-0.004425909150945984	-0.5308736010318285	-0.7017094619917685	-0.4608981810075008	-2.3200314544382366	-3.314588739863744	-3.6082777950574823	-4.35630073552003	-4.302508685912429	-4.210449702022615	-4.409652231586335	-4.299278615563217	-2.2155076094938764	-0.07134298006489104	1.8742032225395207	2.918787700907906	2.6877840745362818	1.9659258394221908	1.4961713389287539	0.43729664591918294	-1.3242906939725785	-3.0725078058615622	-4.155420728380193	-4.750746536295097
0.24	-28.084131683953224	-28.495610245500615	-28.60501469946219	-25.842601170745084	-23.141467589532873	-21.434004555030057	-19.78862388494224	-19.360561381493476	-19.912222793912576	-20.036062669562483	-21.056014993128173	-21.427773882856584	-22.5883648768707	-23.38117539489444	-21.4826154379529	-19.890900681831297	-20.093938081201962	-20.006802533115234	-20.605902633743895	-22.25223160786514	-23.237116192643043	-24.455492839402247	-24.432216275910314	-24.86412802328811	-25.351349817292125	-25.119592095236833	-25.477763019642488	-23.957572484671147	-21.423406035721655	-20.459022396466402	-17.926656468327053	-15.291188748869502	-13.865582697025438	-13.594739163035214	-13.094860964893655	-12.631245090466372	-12.007337681955548	-10.91774844483269	-9.737653309954155	-9.20937824642452	-9.096384191027383	-8.948040101123254	-9.528011456295303	-10.377414115092265	-10.109825357717767	-9.198698026375723	-8.109563658001477	-5.75437171155761	-4.146086700879579
0.04	-4.858519120277535	-5.548001630704832	-5.6155178526372325	-5.7952997872845415	-6.462410951022115	-6.016430873870711	-6.036875087607797	-5.95864496979663	-6.567137215410398	-7.447460297196635	-8.433015024336328	-9.271079916674445	-10.621970113093695	-11.196563642865478	-12.05349722254848	-12.64244941332965	-12.423336290672111	-13.568516776636677	-13.967301246968368	-14.030018762014699	-12.459820556388337	-10.492541456002193	-9.822886129750358	-9.73606111135173	-7.849268490181409	-6.773414074683224	-6.468930265880928	-4.7824214719691795	-3.734868068629808	-5.0085102721895325	-5.1364187556570755	-5.444215195636055	-6.106664317602863	-5.8161180593046495	-3.8183740335299774	-2.2540815125397984	-1.7137238383726725	-1.841058678466048	-2.3252145832183118	-2.217789948840114	-3.115226811648178	-3.8645042755273664	-3.814567170671218	-3.224005282455316	-2.317474153850057	-2.4236817225924696	-2.225182234659542	-2.898439912586973	-3.856760122876686
0.02	9.374385143583055	9.321633768345322	9.36015060454777	8.970233808054417	9.291892511998569	9.550491804560906	9.205135393798813	8.719644854206834	8.594992337458365	8.464764962188156	9.61381818314905	9.976693722426432	8.735699556760949	5.645740803747842	6.997670858864126	8.592962243394055	9.304902517754812	10.36644080677128	10.51442228651878	10.928201136838211	10.867197518965426	10.86615303582711	11.296623000719492	11.967112203878528	12.373060992655809	12.316806738714362	11.82504499387609	12.66255229793677	13.27132205009174	13.385023959715284	13.581863533918195	13.65676641930257	13.03334836740828	12.913988278414521	12.440023656934756	12.260121395388992	12.19441284707709	12.298421454050668	11.738624161863171	11.409825261338085	11.41485399476693	11.416039906811818	11.831120524210917	11.678563216299281	10.855492651632005	10.558519259670433	9.565766147023595	9.706347967085023	8.584845896555734
0.02	-9.715544559765519	-7.352908504127598	-6.487416873750917	-5.386491794056738	-4.641248088575821	-3.781275283941568	-3.2742999849051273	-2.9668972565674068	-2.732135301309029	-2.655411367807474	-1.8763481473034034	-1.4073304835078915	-1.1686233536576083	-0.5973933390013713	-0.07952568681064065	-0.10020572868774025	-0.3118982232059153	0.0977068916971433	0.22332563139841	1.0686174500015824	1.607200226154717	1.7666121603473073	1.6394692524242203	1.4328496808935114	0.5310506606898429	0.18009977015388756	-0.16970685490444737	-0.9602432244889485	-1.1449139440090477	-1.2474534893698745	-1.0593136532670258	-1.4086672741711794	-1.5080239349298665	-2.003476287685203	-2.009064085895872	-2.332392984030534	-2.3774439020275366	-2.2378497308161087	-2.729535953349071	-2.8823555407494013	-2.9056924087682034	-2.7528561640040863	-3.358472446330296	-3.7974893180643505	-4.633227653127577	-5.705009860569774	-5.519566288291259	-5.606152779942633	-5.836360413291061
0.04	2.4095364345976478	4.005181191006969	2.8740513259306724	2.6418344111463483	4.357658435328538	4.68019652106733	4.60402796395001	5.625931738313618	7.454082214848903	7.829955813179062	6.396181930312139	4.449675783420851	3.024800366135409	2.7941024970647277	2.4427037569798244	2.9945567916089217	3.404690643339137	4.067831145122447	4.369739295238567	3.79114776054751	2.0046199581674244	1.8649756361998513	0.9202933841569276	1.274978994074587	1.357305440708629	0.8091507197976711	1.2217992717100685	2.0018903069129053	2.1201400304696776	3.148400395030251	4.598086484796596	4.7071157091541025	4.1962404512112315	2.71045411659572	3.1916708981193196	3.3009984028530397	4.177384114076865	5.319672509578211	4.457596632134376	2.793816051667733	2.394342516742782	3.0571183572476954	2.5138844024716605	2.2810149266856996	2.1751510358998587	0.9547282230476526	1.0798816036927903	1.1970200333764893	0.7164776896850711
0.48	15.060021978191095	14.975880062531338	12.993468298207581	7.945744729577321	4.772540633981272	3.0761147170545016	2.204251498270118	1.750238648907036	2.3795797323222345	2.129683024211687	0.770613491426758	-1.3494166521867967	-1.7791570076384318	-2.0323813267187774	-2.2363686951212784	-3.5501842529812606	-5.8464861278978475	-5.919698012935228	-5.140846808352833	-3.3427163093167565	-0.6997776656712063	1.4168387951125325	1.625998686423607	2.9568472133218364	2.8843212873203967	2.242000515384973	1.5198329276886966	1.1806931854764287	0.5557516351425562	-0.6502991918292338	-1.0816400895916942	-2.0543286843932265	-4.212967518001257	-5.6910786351066776	-6.136369338399774	-5.456631825960336	-6.654434039587862	-6.575882984557275	-5.825392480111233	-5.487011138065604	-6.4393332958533165	-6.128232773973558	-4.073346531103262	-1.4829100682525151	1.6335760374683588	2.374484771046305	4.432914067359619	7.592968178813933	8.824598578337564
0.06	10.260451060040644	13.284958122018963	15.22614804256773	16.560024618212907	16.299124765197448	14.475798615944981	12.060055302184281	8.407215764276692	8.211080710860507	6.771508434528428	4.757699681571594	6.23463229598169	8.808594126623277	9.367578151083393	9.352849901010629	9.996754536743204	10.746578828271382	11.195138425090704	12.378561990144021	12.546934768519627	11.804001777818776	11.171786904674931	10.36702338163468	8.370940880940118	5.591139530117516	4.291828410615672	3.5782129892256265	1.297896138278432	0.14549212440257975	-2.207042089339275	-5.0806641729483175	-6.89903927401712	-7.352972488168412	-8.813301901318646	-9.089377335604098	-9.636473057066794	-10.613197334927115	-11.195575707393203	-12.385499291976465	-13.004645702830459	-13.484064121720444	-13.950672463177078	-15.623965587072675	-16.055745013981586	-12.915918884653266	-8.316077812670336	-5.9085410626192925	-3.4294197579616466	-2.0086250608407354
0.48	23.07228615991599	22.960655677985542	22.62998054587697	21.202961201815647	20.28365297037781	20.254097823323534	19.601525900410877	17.884162277273553	16.027825001002867	15.349133455926264	15.138730843872324	14.968452009992873	16.97291236667565	17.57819054935056	17.804103822629713	17.412472003369004	18.168004091797897	18.128020022010645	17.46932034933952	17.318489970280467	15.705094648244618	14.695342980997488	14.075178365433203	13.126311373846328	12.59896042705087	10.390593603162259	8.354653404537963	7.064333211924783	6.941052215245442	6.56035306742092	8.620513442877709	10.611937017072862	11.40236611197475	13.53433331726405	15.167261585203775	15.128859076050581	14.56919924167076	14.673780086514746	14.594245253702475	13.136312090450545	12.530722163073477	11.703729086501603	10.827023706386065	10.65308952454479	10.96661275673975	13.096567629888902	14.376042437692647	15.240762833857431	15.188042688560955
0.12	-1.3869851256726307	0.4998712759298698	1.6162444301837482	1.4531952815812161	1.4645256967065166	-0.520214960762523	-1.7362631734179033	-2.2599461956817066	-3.7427648142891243	-4.622896409166806	-5.253991387202596	-4.565449179784331	-2.344640576671914	0.16524431103596982	1.346234547320698	2.1564350980759457	3.9657451138763378	5.531498282353063	6.101961485722313	6.445003054074	5.339743239820216	3.8411949649195236	2.357661772912543	1.303647371419963	0.644354490463499	0.06637406365955201	-1.2738057610857396	-3.625212769864909	-5.491796890196561	-6.440223868506749	-6.054682621027851	-4.686544683524005	-3.03112302121918	-2.1082935702751158	0.9733255052157261	3.069145882085131	4.819875406723	6.369284547394855	7.737136033257805	8.75081568121437	9.147004545399582	9.8550329956812	9.78201243620542	8.79587565399084	8.323441069571743	8.706439645517676	8.233948975233503	7.970894832565584	7.364039087634332
0.04	-9.441336439394057	-11.24574577977696	-12.987345495374583	-13.833016176339896	-10.694700760537373	-7.177453879442872	-5.487339572203716	-5.755572644043092	-6.479300534271879	-6.2459792756294235	-6.6419604427578065	-6.435554975740622	-6.193079255832053	-6.528435989943667	-8.535617473573154	-7.696618100502086	-6.357329645244036	-5.026159616422532	-4.343317554139475	-4.638265795395483	-4.68300015156067	-4.574030577162098	-3.53939690641549	-4.576931588567774	-5.174042867828874	-5.455401902416398	-3.989166407608394	-4.55684857039536	-4.187330138383864	-2.2596862838993133	-1.2796495824949545	-1.199844168702029	-0.8026014179584209	-0.7285632604935017	-0.8809332341964549	-1.5965154294715873	-3.1444250946561283	-3.86337320308737	-4.488883413875271	-4.764577095901473	-4.6231132529335355	-5.946846833346989	-7.580942803362021	-7.91800505698729	-8.723824812842707	-7.021197861004872	-4.905910417779708	-3.352173563755393	-1.7053114655963952
0.32	-18.20325657289419	-18.051222288815268	-17.807884670528836	-16.225673308321717	-17.305796922932494	-18.23206185595746	-17.994764498476442	-19.05502593785785	-20.22037121674385	-20.78488608596647	-22.64557081601938	-24.177995479671694	-22.979466047025284	-21.32048915702289	-19.622273162314443	-17.363967306321072	-16.059675092008582	-14.81796521495123	-14.752388538324801	-17.777008824491077	-19.58719798011863	-19.47747417711458	-20.825274601380556	-21.636359936062576	-20.94522970969991	-21.47398369402179	-22.177870710297753	-22.12429420414137	-22.668385877710158	-24.09493479897641	-23.001565780296502	-19.814067580834482	-17.398271145406106	-16.02301923436481	-14.946764898336937	-14.531352531103366	-13.885337410330841	-14.711837282166016	-15.397188466327059	-14.850397750600038	-14.669134705077553	-15.776836786040036	-16.740292883849747	-16.88605322766505	-16.95222879720366	-17.194271223666668	-17.961956157205826	-19.0120325525861	-18.30529538159543
0.01	-13.811592704652512	-14.404337023343984	-14.382696052970452	-14.093108045342433	-13.082984161129154	-10.913717300153614	-9.654536428227125	-6.778707659723231	-5.522756567707688	-4.364441287645654	-3.7902254579202292	-4.611157798001798	-4.608893488528572	-4.123585855045647	-4.722419630214738	-5.806782647517281	-8.435909072120921	-9.92493005031669	-9.87031614950002	-8.064502896295295	-8.452664977172475	-7.896135820834893	-7.68666092121294	-6.698768869403146	-6.467196448340246	-7.073714081684535	-7.488754889865817	-8.307508316897128	-8.661301272923168	-8.761244140984722	-9.971844014344214	-11.184851217464761	-10.636313595793496	-7.854844593594301	-6.527919602914281	-3.7289980319772766	-1.658041940118423	-0.19285528013176645	-0.22727708827051885	-1.495561138831782	-1.9101573588532403	-2.7644458585351686	-2.630466568279161	-4.112637097693764	-6.28437644942025	-7.3595680356471505	-6.925483161282017	-7.758673925421391	-9.52413660430905
0.16	20.455512924232607	20.244602103369388	19.535681184305865	19.514752273759058	19.19214616591119	18.60304209463247	18.48959420492735	19.169667969969147	18.83041367177257	17.474114392561653	16.213328982985367	14.99329173578414	14.062695158308188	12.745863869928165	12.23337394793078	11.144913919791009	8.978188457920432	7.951580478372186	9.807185856696528	11.752215732332381	13.305052848510798	12.197718581055462	11.162043688347552	11.716512405711363	11.941945677179163	12.053030792829396	10.542397365496853	9.549262218018107	7.02024075741501	5.101733602255926	6.335167179822278	8.651474944524715	10.107175509681106	11.764066446862586	13.03208560997615	12.95702792769783	13.115901328499397	13.024591855672895	13.132749973668787	11.598934954717187	8.588652258817852	6.173114508793333	7.224347004662938	8.494152341138893	8.278688353102197	7.287670563187163	6.049653337623219	5.435972892818526	3.1452292477246786
0.32	-21.93475959738923	-22.056568779685286	-23.752256004039744	-25.108099084976807	-23.767219092364	-25.781085168877397	-28.696467259868854	-30.042970041897675	-30.557253227692236	-31.071665201026775	-29.555366447589172	-26.376214459941515	-24.80198888889319	-24.460764310196616	-23.476472991212788	-22.317672418060816	-22.923717127091727	-25.178887337670766	-25.700998538156973	-25.363566414859143	-25.648046445180526	-26.591826619058537	-27.673960941254258	-28.385205785099267	-29.031173741930722	-30.121715652443854	-30.489412797190766	-31.1090381476131	-31.535101594421114	-31.89286953160395	-32.62776778663652	-33.188596251459145	-33.82084069635604	-34.299062357119695	-34.21516205333942	-34.55665968571739	-35.33423191582361	-35.36598320063331	-34.44249368568525	-35.27571889405428	-35.816442858192595	-35.275928883493926	-35.869384547023	-36.38253124399479	-36.68541236564465	-37.44614372619689	-37.40923340460725	-38.56404653295117	-39.04387372433134
0.02	0.3617120455641185	1.0349203108082037	1.7102737955660956	0.15594622855478235	-1.7063520691344252	-2.7429158204471236	-2.2268070225893837	-1.0572399021469892	-2.6993959941017707	-3.812456853511911	-3.900315010082167	-4.741439616028266	-5.039981670954582	-3.4721670319917877	-1.1528812687752747	-0.8693301696697375	-1.8974627254172276	-2.295330997303047	-0.9217121149116281	0.1974627139048124	0.6600377588554949	1.0603717398324477	1.751843733094745	1.851556190900311	-0.06640882765049128	-3.20490979759289	-3.851271131584788	-3.708262011428289	-4.80581491592995	-5.338531866470149	-3.873603320629904	-2.7714893925037885	-1.885359762732584	-3.5936393887539992	-4.157646571760097	-4.60215579021169	-3.981459828991561	-3.212703367443943	-4.050001929576517	-4.142361681663232	-4.381503928513851	-5.058563540106938	-5.575015486928976	-5.5994366522471495	-5.683637868606837	-5.908650765406627	-5.576404673597956	-6.133591181356763	-6.486551755290073
0.06	7.5010204070817394	6.514191302279315	7.367417903978691	7.60302163618428	6.002233229834943	5.136446114909646	5.769422841354576	5.960925312168712	6.033616442030848	6.037429200396218	5.495977245268804	5.203312641830465	7.1460548820002785	10.17532716371138	12.428541833797127	14.807481524118671	16.334755006662704	17.05214071390462	17.399689498233258	17.142710777101343	17.585809681095185	18.087580988999747	18.402424154480542	18.452658779682437	18.23674586160122	16.6969025277034	10.159710421526526	6.872575781617165	7.0950769497819195	6.831329876705311	6.867331934807829	7.207452964010486	5.310678709435251	3.7760278577602264	2.5380710656609224	0.9393803618165606	0.44320936396579214	-0.5387656568368016	-2.1005402027541535	-1.673638397565	-0.38746458129533323	-2.1734870858354896	-3.1225031261592804	-2.010499597897791	-1.2389018660699378	-1.293872301288367	-1.5905092973301294	-1.5518536570136447	-1.0272307562560457
0.08	-13.352127334520546	-9.517273960923042	-6.245859085370633	-2.4815442684186664	0.01813065616133258	2.0471510479194137	3.2769658034638383	4.758032613682239	5.158079758583014	6.2126848739273655	6.25130130212721	6.379115537914878	6.914177510197767	7.122979624947142	7.595188060749557	8.326338209903561	9.82306225195169	11.06083182930444	11.98244513916385	13.82892549574489	15.397496795598336	16.17990194686096	16.33066757190553	16.11518170176803	15.877731329639794	16.32357869652926	16.001662676361413	16.296660175214548	17.620949865343825	19.553152809290516	21.39530701508189	22.081341451841034	22.657185019364896	22.911016629128618	22.943000096046312	22.721924126941012	22.843330678028416	23.186863787404853	23.45136357342252	23.379671877398387	23.385376703027667	22.89479633339119	23.535069578838637	23.807073747709047	23.67177432721852	23.551012871450943	23.90401062418976	24.663969860327533	25.307807524731224
0.48	22.66854892334205	23.409786085406175	24.346529881249317	25.31478622344776	25.5828139325535	25.77428206084698	25.592146857099287	25.850891733636026	26.3874635164214	26.78945203535161	26.481213159445424	26.492644215452465	26.48985521518778	26.210783064537573	26.76402484749881	27.633073259977827	28.111245348811288	28.21054862231552	28.318369629099713	28.044183706383812	28.643608128013803	28.570300082934615	28.493214301673525	28.774410833287583	28.16675122159348	25.92160628869481	24.210215225620082	23.676353143920515	23.075768333190403	22.25405805724477	21.819388891654107	19.533113435932854	15.963012616387807	15.752390321232788	16.41633095689655	17.387053546608406	18.167715878305806	16.35296788617196	14.977409369108024	14.640798090417782	13.69467806002772	13.251839218857292	14.854724695622927	14.738401874970087	15.510905531701518	17.714949310775374	18.353547344480567	17.390530858389504	15.967672115865234
0.16	8.965232549433544	11.7093870751576	14.92137210563714	15.930505338718412	16.686169344141284	17.108834065483258	17.204341834935327	15.782745033829947	13.263275845219162	11.528295519360832	10.85399385807225	9.021702341570062	7.257820838492037	7.284582229870544	7.61974397761842	8.43312787792572	8.576887539925139	6.984047454023468	7.456819021971533	8.520233626316468	9.25011474635339	10.630620340451678	12.03286685332413	13.251191633945488	15.242372809098121	16.920698857549773	17.990464921020497	19.01211404898806	19.59651875283344	19.45044802614347	17.369347053599263	17.398880171497275	17.332843180044627	17.611511682746844	16.695916679069377	15.184688685535782	14.30534050569468	14.284263728432798	12.805182637165267	12.120840864261332	12.177398481249746	13.53885853652725	14.309230573616865	13.806145250796298	12.4839112078376	13.18364515087206	12.416392432907337	11.011097246652803	9.944107512564614
0.12	-7.475003350278541	-9.400848216099675	-8.95704941099266	-8.84840291183054	-7.875993980953595	-6.366528683846084	-4.284175221428654	-4.931125303964123	-5.489842190717056	-4.9877204567241336	-5.832629757053169	-7.915806407914033	-6.838191379594917	-5.480894338326237	-6.6486628546212785	-7.344459905556491	-6.3911607069118475	-5.785036583443116	-6.834619570750661	-8.71542050501342	-6.776214389399769	-3.9691633698396345	-2.411924382455112	-3.78026512775358	-4.187077017640377	-5.090667084015877	-7.015758904776135	-10.096122593909534	-12.416415086872505	-13.962495693426511	-13.685510877842376	-11.354451981688733	-8.796675244432933	-8.179735815354675	-9.662905647538572	-9.747423027522515	-10.33807155888131	-10.676147978253013	-10.765347915117921	-11.242243871782513	-10.040210689751966	-8.794048084200988	-8.368559653872303	-8.44464619129613	-9.060727088458485	-8.824010531624651	-7.607843835124143	-7.2533829316476925	-7.4261237123937605
0.04	0.1506315826108917	-0.5325451537471935	-0.761101487183673	-1.6360796907020756	-1.9928656201996375	-2.942630879609709	-4.355805198088149	-7.405037605771817	-7.042340996253351	-4.974381959719736	-4.172339002931558	-3.683083316683195	-3.646761971502123	-3.929477646844049	-3.3322787050687808	-3.933006232870568	-4.122562964707569	-3.607561331443854	-4.725331525753589	-4.767820578785127	-5.078478359564514	-4.8287963228004	-4.212674305827903	-3.990584225069128	-4.916758923915182	-5.205117170135161	-3.2668035393492616	-2.984793874813512	-4.623455808024993	-4.512799768682491	-4.073398203561091	-3.0756212432797483	-4.6739032688089	-6.051982795383829	-6.5633356679440595	-6.9415440029910656	-5.503947808279555	-3.2053515621823294	-2.1880722809310456	-1.6390899095691935	0.25229261971801975	0.756232347591812	0.6024549536861343	0.7269492819445276	1.2310987960145283	-0.15368261799885374	-1.3663834106199246	-2.680850703524797	-3.051418626063686
0.04	-2.471679686705869	-4.455481658593456	-5.057604330955627	-6.695201082722363	-7.69979017804674	-7.246544754800169	-6.195295126614809	-3.071837084333879	-0.34531612844240556	-0.869719978824179	-2.1776041711894436	-4.840442669990935	-6.366578794844969	-6.633618154345527	-7.6608591640117325	-8.78107194451588	-9.827571162751013	-10.66349156271015	-10.28423156074848	-9.74470012243399	-10.698908376335027	-11.0615569263923	-11.080353267646636	-11.62887554848848	-12.339904584679147	-12.760000817112527	-12.984823308641424	-13.409146887906964	-13.611951091723085	-13.220036416529588	-14.295167363365081	-14.341108336466291	-13.112649999381375	-13.325881671590125	-13.162418010773415	-10.84316404916661	-8.14475546446537	-9.160922442190298	-11.113535741014758	-11.73185229614738	-11.240098795056298	-10.949213285784317	-7.8093986376969085	-3.8286207705714475	0.27812507372820505	2.0001735431243617	5.095446281416301	8.331195052120364	11.591805190507898
0.01	-3.679290708093305	-2.996541807481563	-2.0899504463531144	-2.1996291584934937	-2.2543445570496985	-1.8330271779238387	-1.84870115255859	-1.6578916779617714	-1.6352822182590003	-2.3059688071330484	-1.6123294023797925	-2.6480485097129574	-3.0042033404716975	-2.8451038509504514	-2.970007284161518	-2.2963406238609565	-0.2578643784190433	4.671126511154	9.929660472912005	14.05991548551269	16.629891192838897	16.75399185410734	17.781561588683246	16.979897315901027	11.283514144891697	5.629200282280038	2.859982100422698	2.321988924744332	1.1395777614675424	0.4199986030169498	0.3002309698308565	-0.7087143003638516	-1.5767676222172398	-2.253442900593768	-2.151752567545124	-2.37155413889743	-3.363358339945414	-3.6288667157191625	-3.796790092638865	-4.0609808885099525	-3.7076720280097533	-3.283438431983569	-2.5428434205269568	-2.356911179933711	-2.805154254720982	-3.6819959038231858	-4.47979724249781	-4.199684778278218	-4.536337253907533
0.08	0.6400208433575472	0.34006487279884823	1.1959330968186492	4.004700993318117	7.925523684843277	11.327109270457491	13.248422901358943	14.834834797811716	16.679140149432975	18.372891619291472	20.184627319108962	21.563409441128464	21.611318842499635	22.0814453129367	22.36577655497387	21.39172159116989	18.812501886157314	15.438409512591825	9.6933245608273	3.97375993248982	1.0533487762425366	1.5295786847729502	3.1005090108562143	1.4688762867906746	1.9538199245397578	1.3585528574609924	0.8290320594139047	1.696797670180949	2.599594033416274	3.0724636243664065	2.6667232246389148	2.2811464953696685	3.9670321086513027	7.470573545734688	7.749221585551005	6.26232525838622	5.259551539221171	3.925439135495857	3.2248405070154362	3.23029821686017	2.4968652798328748	1.8233173165841592	0.8572292762499956	-0.1875642609928434	0.3257549484619773	0.6379247846277778	2.7519432027205752	4.444460240757614	3.623002173532484
0.64	-10.876210092511236	-12.353907241125967	-14.481916224911778	-14.811517965518227	-13.172241725102438	-9.289468930515284	-4.951449391068536	-1.8764977958165332	-1.17936753516112	-3.3033791035349225	-3.994686785654281	-5.277981922484756	-6.967719374577811	-8.35200602915728	-8.795756981483535	-9.096168863233189	-8.727440116252097	-10.496038712601404	-11.69272889259041	-9.166129982303573	-6.871889575251188	-8.422374913229802	-8.466168200449005	-7.862839018781855	-8.226695662279099	-8.513939159766409	-8.316247248763048	-9.743691286852354	-10.33089994648536	-7.539547714414397	-5.276058516167922	-3.3788775906109834	-4.818538195271117	-4.652670680105345	-2.097060457686723	0.8718007706286386	3.094499180390102	4.138913593033209	4.459561157911494	4.392654235167569	2.2344322776778682	-0.4069573164264568	1.054790954854937	3.0554373068659118	3.9105030217335326	3.489238922050802	4.069100835253835	4.19535835455973	4.779572848232235
0.32	11.457656643493436	13.30600816976262	14.835071362142756	16.18797576181113	16.130211541943737	15.867928148762672	12.497936522798298	10.802862876840805	12.039765792889241	15.326631375663851	18.972509772101915	22.33546476788088	23.459924691405035	26.84470991366014	28.91444172517714	29.743571387406405	29.2977919266025	29.649157351643623	30.11684421666027	31.114501365471327	32.750882013712385	32.86856400816353	32.492660669648615	33.46495024401304	33.97322597204362	33.99122835572619	34.81461667448839	34.92721020820635	35.78820346280449	36.60112281528478	38.4283718904979	38.81600219354901	37.55812618865116	40.91417147312724	41.07021473170127	40.6364543697463	39.707761670417966	40.54684656791652	38.916985030431704	37.630164934064325	33.51847712356626	35.01336271113382	37.23811808655189	38.90722761509819	40.41634746313092	41.7972220747896	42.38595210347445	43.086961354620314	42.963426820442294
0.16	-4.988038152249771	-5.112442299492649	-5.754328271587191	-3.5571242561311323	-2.082387206869967	-5.681385877541707	-7.509778380731788	-8.056460650864594	-8.795845030844895	-9.162563711495366	-8.703667319399166	-6.892271563949791	-5.907262402079525	-6.356677558081991	-6.505458792283832	-6.7013813034610195	-6.303296760406894	-6.923571976070427	-6.68395129453959	-7.137693029607405	-7.494766856027077	-6.926650762788732	-6.97099604539887	-8.519634181130087	-9.2978475759474	-9.157578687881475	-7.993500926985462	-8.799366444248612	-7.940258544187593	-5.325627128987975	-4.88047511599494	-4.936492004112289	-4.214564838348039	-4.882611398822554	-5.736360277086817	-5.881233315651876	-5.732968246318791	-7.02300328609725	-6.241313137479942	-3.0822409324342175	0.4570726567717571	4.316803969856679	7.027784976435214	9.30439594007646	10.022794764653383	7.793509588121992	4.668109006929697	-0.38298264214188293	-4.985163299368018
0.02	-7.4097268005052825	-7.848013604433817	-8.987109326894455	-9.883041959032163	-10.476037177121775	-10.665308858996688	-11.552472775935982	-11.565465554899738	-11.956662756804718	-11.023499638091266	-11.10408364569647	-11.696894565724342	-9.830312571462755	-7.781356255800546	-7.545221896567284	-9.092468161043662	-9.416019589963248	-9.493174034323545	-10.019301990362948	-11.40897465075195	-11.834711803252667	-10.514826105614432	-8.058534269169535	-5.321909988207352	-4.8602158195510725	-7.697329543792478	-8.22934289064547	-8.04320648634264	-5.569764316628159	-2.2963652483458787	-0.0951735953594266	0.7575342695186009	0.0009076961131881944	1.0284517016632577	4.083535598477141	6.9051297833319865	8.600049330671965	10.817627075707577	12.095754131065178	12.711875727712808	14.707273197133645	14.999069903445815	15.70765286899686	16.975133271955755	18.84019304935717	20.07734659023302	20.37763206235688	20.63818482509646	20.788472780597033
0.32	0.6850068273896355	0.9379910144298123	0.15219432562914648	-0.4750804877933419	-0.21472021317160994	1.3140054690155125	5.231271787649476	10.080252176047864	12.819516834400034	15.843488680000448	17.218390528682136	18.82476357207176	19.360494885080755	20.478259617481342	20.800967719552432	21.80181875044154	22.947167187235223	24.482528353887645	26.279949116019097	25.702432423445643	23.699397538859813	24.03461313861652	25.469485030903527	26.98032893954361	26.581003214379777	25.176588920399766	22.197179168625098	18.316801688161732	15.673495335691058	13.528895615076621	8.924784330014162	7.746508233585317	10.681197108561122	14.685647215390077	16.185480135661763	14.677410110778098	12.351385648687312	9.703119795181053	8.009576473584033	7.759199535623651	5.8988132941068585	4.593034589543308	4.318232017835207	5.535819415834183	7.5276025182284485	6.468673381480102	5.124512298848742	4.858772097260015	5.193793737219721
0.06	-5.589569274357956	-4.384583000448842	-2.9461413615398726	0.18348355138878958	1.742900639025116	0.5980238860877236	-1.3732109634686722	-3.108847098663766	-2.3213553998197227	-2.336437446929679	-3.142393885035375	-3.8135693412230722	-3.803075403903925	-3.2090215825420003	-2.4770123719136095	-3.412638180172685	-4.074572559748162	-3.791536911570766	-2.2400707682337355	0.04375355232549083	0.8898159003010093	0.38455202360674434	-0.10205534171711861	-1.0338212138733809	-1.4899241045494378	-0.2622480361245181	1.6199490222915358	4.325512829012865	7.32408626078572	9.805245719996947	12.837139397956278	15.647353281893459	17.69969868120552	18.75782545483655	19.194287776775255	19.120396289437764	19.217754958800953	19.15970319478113	18.20619517468306	17.71884015292089	17.17528047246563	14.514792391769745	6.849966913824048	1.4415785038461593	-0.42041960609255113	1.3110478269471173	4.970499896744869	2.562323119048912	0.048626272538271564
0.32	-4.983661367517328	-3.8731406740161702	-3.783548565059924	-4.185474917798032	-5.0624319006437375	-6.7778155316007584	-8.138203718737657	-8.427562814651147	-8.925618003792941	-9.58478638014337	-9.723479862954576	-6.700168788741941	-2.7275488010881617	0.2330158134458955	2.4425774644024756	3.1116658496169265	2.0797505035250623	1.1519787851113676	3.0996050017658234	3.7968010389594014	1.3275072379282449	-1.4172453875326951	-3.91709582608064	-5.4322230741035895	-3.469686728542932	-0.46062415941074875	-1.2327429385673412	-1.5222613411632437	-3.968045762792883	-6.4635232134788225	-6.580307531746797	-6.484175872826455	-6.587828625084654	-7.336795270494633	-8.244552882062827	-8.133010140286345	-9.00315028872118	-10.805314939040052	-10.94290080290746	-11.388589454552928	-10.696333726402763	-9.7660549440822	-9.763016489092998	-8.634757199063387	-8.131923557303168	-9.843845369983981	-10.334995865475832	-9.696693165156198	-9.217282719378481
0.02	-13.502067760407236	-12.632306303938584	-10.707199164564457	-10.328396185310211	-11.437540494093028	-12.912853074364378	-14.250360283113999	-15.9791195690811	-13.998016502297176	-12.705225435785714	-11.771095719720357	-7.849554342211768	-3.382314940758718	0.694383006571968	4.073859230208342	5.283695831891947	5.568596573882218	3.2561692018628605	-1.4780811810368348	-3.2263180655559367	-4.091035592489575	-5.038613674348596	-6.911846043536848	-8.466039200229964	-7.795043371444592	-6.877117313992436	-7.386776828637082	-7.8965335673395955	-8.328905522182545	-8.062894738473005	-8.824482259141469	-9.856359959633927	-9.573148372226079	-10.287926225012171	-10.864472523389892	-12.319608877707573	-13.30919712066531	-13.237382862585577	-12.749882998950142	-11.871009765970761	-8.654962568462004	-6.238913634809855	-4.315148724158341	-3.441625722326741	-5.09988493314853	-5.696472182593276	-6.89411709045666	-8.203473565415706	-8.603048125636377
0.48	-6.987887589675495	-5.056349425793087	-3.8540056156207427	-4.430320027040338	-5.964311683902672	-7.228563673813731	-7.901163941079872	-8.710635923099723	-9.423337908339306	-9.70581322598509	-10.889362275639819	-11.113506665336232	-12.039730848127725	-11.86804314119518	-11.853946610558225	-12.650580695355202	-12.756031005902294	-10.892915961649216	-10.39512563205868	-10.826432093557663	-10.814188990408717	-12.699181125839125	-12.100521299735938	-10.249779501078685	-10.338304207356202	-7.128960618032103	-3.2053687104350246	1.937268088594422	3.3277469128697987	6.4528816453996285	9.025905092641977	9.518060229626315	9.676998368044977	11.10358462105907	12.76769754229089	13.946374962915755	14.80809821257371	14.640710499130961	10.88327409542832	6.975698261118595	1.663904310542705	-1.3272660767098472	-1.5835580310071151	0.3853272293402483	1.6201938642501688	-0.15719451762628012	-0.06450136225211622	1.9586910594550204	3.8380603494285452
0.12	1.5432389524032288	2.7793599482913507	5.597144737927664	9.801063389264705	14.483701740916011	17.320296833258872	20.210219045604298	21.943358139342244	23.072045835505683	22.615312543074545	22.295622831263323	23.10637635224338	23.302214960213526	22.582770815016566	20.761684107506376	20.43084877611053	20.04740266044434	14.843849962600153	7.052501141604381	2.6273504226286377	0.8528869783191269	-1.1708800402576074	-2.537516270695704	-3.7302374481186433	-5.5865856631007205	-6.073615197626104	-5.036564673456375	-1.5469948990259113	-0.43441884913018924	-0.5697262206905336	-0.46962176187135185	-0.8471637904800957	-1.976216744440407	-2.37321280382767	-5.3693667654216455	-5.614411963856	-5.020030583973913	-4.550142490972597	-6.11933400946635	-5.938869114700438	-6.260916710775049	-5.308876526234393	-4.888632271108051	-5.4048558838483345	-6.133907099444222	-7.118194455529007	-7.697401489713357	-7.848554791663965	-8.076434990061465
0.06	-2.716930947461286	-1.8278873849394444	-1.6988135587785678	-1.4675855530330182	-2.471511839383979	-3.5309402380771147	-4.255729987445761	-4.454849442479926	-4.987977806643258	-6.739327580909233	-7.944689523051892	-8.31903211826912	-9.369580159241742	-10.198541001907344	-10.705244402791756	-11.194352448671815	-10.795811035792937	-11.296219595073495	-12.015221103640627	-11.968811126169491	-10.346490608342464	-7.622630572683775	-6.314156264850325	-5.787447666131669	-4.7785081391958855	-5.69281387906544	-5.829724542431826	-4.519257331004937	-2.8027551451354427	-1.1451429250567458	-0.8754203772954057	-0.535248017715503	1.9051305623194068	4.453129807953836	7.116563452969174	7.593517654749235	3.7228429930076317	0.725807890211442	1.1311601567898961	2.4950574692259906	4.222464765537957	6.658167949011116	8.83869515949091	8.872891183239489	8.222026360250965	8.4694909569333	8.057326260982826	4.603769237249352	4.6145632257203175
0.64	-7.581125674161356	-9.332403517455369	-11.505019043686978	-10.389409405341262	-3.7171740859320863	0.18898937415342232	3.67119726262834	7.499660724335541	9.282921938996253	10.563165485591853	11.734463041149624	12.995035592756551	13.958204201595066	14.117863614588146	14.247462639145411	14.547211266568794	14.636244541146667	15.022445165129497	15.57536660249194	15.750807418725529	14.809961630000785	17.690902103705	17.100391294781375	18.075286078894777	20.104902886072978	20.053921208515405	23.909729115292805	22.897935480150537	22.67415197352625	23.76877492373731	24.147378465798013	24.417602720536976	26.663873254459332	26.405797258642266	25.68174203673776	26.28450751525871	28.139123606406585	32.627111646510826	29.991354103270638	29.073268438113118	30.383775896194237	33.955375778593506	35.59701062136092	35.83796838607036	35.59981859936606	35.14321454714914	36.51164665795774	37.4637955497507	37.84499891373467
0.16	-17.657677219586276	-16.56832216996844	-15.632616836987616	-17.595962013698163	-20.523563117660252	-22.64171952972672	-23.204621574528353	-23.735732987296167	-24.862878143086974	-27.12505458347868	-26.820955453054808	-25.468320296036786	-26.419583215463653	-27.12784331857052	-27.13998987364942	-27.592857329967934	-27.763370800753385	-28.254944407094825	-28.698668402547035	-29.213264579573348	-29.654709844455944	-27.994866278746997	-25.325743264195545	-23.04767251458678	-20.748834319158973	-18.95855994145652	-19.01465007850274	-19.95534019827557	-21.205524900826454	-21.64865581698549	-21.32496112780253	-21.508143103013957	-22.30484662634632	-21.904120768127036	-22.08169696717757	-22.697628203836672	-24.057377373185474	-26.74527460595774	-26.876169201763965	-25.20211599416075	-21.14554393227406	-19.63406760201051	-22.060212143544803	-23.05080289269892	-22.408213940203346	-22.886405667504995	-25.37137935224991	-25.483214101894113	-25.296788731728583
0.08	-10.620983064069279	-11.384583508582857	-11.208925525116584	-12.000524426331644	-12.323578836644764	-11.836943329991776	-12.266505617576996	-11.83876418863143	-12.289921035066143	-10.50803972943033	-7.621549316963161	-5.784548309952825	-6.765791178723674	-7.20198799206478	-7.097944289434295	-8.231240676559167	-10.290023607199991	-10.978417996932322	-8.941522498486364	-5.28710507707757	-1.883014542924812	0.2894536896461162	0.464621883447883	0.653789224636661	-0.5438782761979013	-1.3362956784196598	-1.3714382350853853	-5.4351505229299875	-6.857829643416544	-5.588724189206893	-4.8057793201166845	-6.534877738690334	-6.068861387824619	-4.906329094589566	-2.2500271369399982	-2.8019059698134967	-5.032698638863728	-3.3762494201992794	0.3130672294807155	3.6879822675249727	5.256298792371851	6.646173422648857	7.926026230770631	9.247667474061757	11.452363062425448	13.317754755305629	13.690631322583954	14.745977214437076	16.25421495114969
0.04	12.942559977866516	15.634815001138868	17.942215808167518	19.30472022478434	18.256940621947514	16.204698851996625	15.591587796390137	14.233143283797169	12.167754899258817	10.393890008372296	8.07237535228051	5.500626431587605	5.267442839568538	5.947948636085364	8.399347988680468	12.41153355382096	13.390572453942106	12.644762703791102	12.697590753794032	12.4522009500296	11.827489389834135	10.555561096498344	8.442984133984517	7.40266591009275	6.3740839780633465	5.851234376593439	5.386332130622904	4.702292412894387	3.9083668063315216	4.475403466753335	5.623364574990205	8.378078042572035	11.116437349004393	10.973390061108567	10.241720165634092	11.365560152352103	13.54974635814704	15.495740184125808	16.72879163469326	15.887522263907002	13.964766458893742	12.429483578137734	11.906638734057772	10.566645223759615	9.381623950561021	7.767208424986251	6.1603839270722105	5.815254940434329	4.539857636074373
0.16	-4.39850848471832	-5.075928911023517	-4.877866217514573	-5.778388145166346	-6.259971399024359	-6.084409678549051	-5.9818511530002	-5.816342905222825	-3.3572461273026946	-0.45580295109670743	-0.48518236298627215	-1.644233392854936	-1.9403891665489397	-1.3151663634599444	-1.9449173998775748	-3.4079756409784565	-4.174880657721317	-4.485352188052964	-4.532157537029661	-2.3944478472949697	0.7159248423381683	3.050547093649044	2.3702942334390613	3.3375012274246316	4.7292880652086495	4.363405880776838	2.884187390322623	1.093789878245417	-0.5302280425729435	-1.4422855708093678	-1.5062075014730993	-2.0458135251297023	-1.9832272730700993	-0.6941379212304	0.8439750392900365	2.565617719567612	3.7930381901945864	2.5148304334999807	3.519762374700285	3.250570130698904	0.7599140140960046	1.425808111859645	2.540210418802559	3.696712854119909	5.293891382722755	7.480266354155013	9.624911207427282	10.053199670267468	9.845943469192527
0.08	-0.36100486930891407	1.1188692042520287	4.343208296190966	8.50111361570211	11.735954369989123	13.86479732341639	15.378483749698667	17.217829997958965	19.74430008740803	21.376077527655546	22.830356122052358	23.5042329111159	24.752277204845505	25.606598734294444	26.60732515287011	27.03182664306079	27.428409043503542	27.811541166520023	28.36857353391698	28.941563148350617	28.758360107933434	28.719433301503052	25.298723021871005	23.989019780576292	21.64012888899537	16.96919231780219	16.747570011258766	18.272964675877027	21.366687065493416	24.38154622922152	26.721661165631467	26.467268484995877	19.58259930980791	13.673803129316049	12.73825179984361	12.63528631114405	11.03485820705857	8.473080183802978	7.601687967218915	8.346639963361078	10.200459630822884	10.14654490667067	10.439030441860318	11.258972231717998	10.404622757151685	8.678107991268142	8.89890291360598	7.905041310632129	5.1420543852151965
0.24	30.66520371335531	30.784003217382747	30.97127600659769	31.13254105380581	31.29916838362594	31.464758084135084	31.63054064142149	31.796260573218774	31.9621628736014	32.12705524514345	32.29743256860486	32.43917875973153	32.681795812894535	31.21142490850157	34.32531098915533	35.203907066837544	35.49229302587446	35.716541712102284	36.20661023207953	36.70459551169138	35.72112186247416	36.35052271926365	37.23346915705156	37.63206565030838	38.001700731334495	40.15820365956165	40.850460127199696	42.48628773370531	43.22006675037733	44.563530710543105	46.1221998500053	46.5279023856088	44.417100196367	41.17545963822067	37.410809948403895	31.15590425916713	24.320310693263252	16.679504609919405	11.329492919609862	9.449840106606345	7.973371018029113	4.673724644851887	2.7916799458701433	3.2543781995652807	4.935992661730111	5.292791457281481	3.3856784152170647	1.5352692646061996	1.287573640506757
0.08	22.201346107752826	14.24324721949479	9.598324441587764	6.997375755093287	5.947677366376631	4.597926796595694	4.116892283533218	3.4949361470167517	3.569311671441781	4.873761372220066	5.63787488217627	5.474477675090796	4.504020992847174	5.7263846881223515	7.0066233945540475	6.165080586835543	5.946009394841319	6.639684681099752	6.40028057917668	6.204914260667721	6.877537122119932	6.412992416440261	5.647190076662071	6.559926234389593	7.325582375804586	5.510152698917693	4.884483729002945	4.786172120719769	5.777363921665497	9.306756458021688	12.485624199792355	13.72453105612135	10.929727970184182	10.426768725105575	8.26428191261465	7.846917277080507	8.116411072603285	8.63396917932063	8.648258155154672	9.576009604104868	10.955142905030641	11.417973563989172	8.850001514705454	8.339041975365149	8.580891586597687	7.766514279361161	6.564066021083875	6.036949190284716	5.571120239515565
0.32	-5.627461491164965	-6.704990271885748	-7.3939549274725564	-7.811215957128297	-8.35635034346977	-10.104968854694867	-10.330935263805458	-9.456615496923853	-9.418868298154948	-10.389596183413502	-10.068388795655615	-10.201084576741458	-11.305227359444615	-11.971780264074077	-12.36153658222095	-12.713899018211748	-13.861203539426384	-14.45771118797299	-15.103640590634463	-15.538508321807775	-15.93876935787086	-16.848734794581766	-17.254639099316492	-17.911123025077345	-18.208039002721748	-18.658855929516456	-19.47260953616742	-19.83790147420534	-20.02316716272061	-20.547277434267535	-21.09581065399734	-21.32977918353614	-22.138480353556943	-23.51042283498296	-23.533492973231944	-23.693802819422725	-24.51230876322188	-24.890344696384577	-24.98137634303727	-24.765449377381067	-24.894546524394244	-25.022581966048214	-24.85813007202298	-25.004040589021617	-24.499619401777053	-23.051655712095567	-19.99512960213697	-17.481744490616208	-13.795874087294557
0.48	3.6343551346073255	2.71852848806968	1.9525650334191837	3.7999743263255823	6.402470798689016	6.844746463070578	5.49961225219063	4.737018501745112	3.143334916371593	2.5947117443287766	1.3767005038221782	1.5790645803448697	2.1477650058962254	2.051826485522831	0.871130397771843	0.4762019051571116	0.3874308517184559	-0.003668024967062422	-0.8429188405903858	-1.5709579692900562	-1.717795364280697	-1.9984154473880764	-2.7835305673004953	-2.5460205971356302	-2.009436176936852	-1.9610798560510077	-2.4306059754309217	-3.1703214603122873	-3.282044998616847	-3.1655245319870673	-3.9717744408321707	-3.6323239837496217	-3.270822768695986	-3.8977325669752645	-4.194622241587368	-4.557481248598833	-5.405223761379617	-6.8050502750783295	-7.716088725461745	-8.801339974261978	-8.158283204517979	-8.325281567157752	-8.451095545196097	-8.405724475099298	-8.999651901836891	-8.074367317181611	-5.811433095027141	-2.3698076111613204	0.3606436539262958
0.04	-0.35277947320187764	-0.5916303753107002	-1.8987279248239872	-0.993865332216096	1.551744586178721	3.9747034367258536	4.482153264664838	3.692444769416433	3.405007001260614	2.8589993016500586	3.850528608925103	3.808384418501724	3.521861457868731	3.0611319268535055	1.0622855377403084	-0.2100193198682021	-0.5523447265720662	-1.882904849268236	-3.277437784083709	-2.5273905380173574	-2.065088651549374	-2.69737932556653	-2.936163051988565	-2.3766691431436726	-2.0790284589997654	-2.61981403524144	-2.60707007901636	0.4971866064115673	2.94105661827912	3.4782089469851556	3.696985087945883	3.7968505586889094	3.6638801683878057	2.2603469835656327	0.9196496687565698	0.6935106995659979	0.6606167003007144	1.9773332070759508	1.971511157646546	3.178111148154258	5.99023564807645	9.403596561827108	11.936048278115024	14.101613802998365	15.099416680008794	14.562039135457262	14.142243534490923	15.056009427657251	14.285351146225189
0.08	-1.2755443622943758	-2.5518724604912677	-2.9924393223546417	-3.2843800546522317	-4.376119209388065	-4.044152810185523	-4.872310022479944	-6.206606885347298	-6.070873266829864	-6.693782695624748	-6.620423602669611	-8.1666626280212	-9.083867495426922	-9.136921179910772	-9.229300430043395	-9.453755830108882	-9.418160650535931	-7.221641746109796	-2.965102382703847	-0.3793862199512219	2.9679089385467634	5.19398212159188	5.188780053434272	3.5434668499094713	2.247739256191174	1.6411569916142454	-0.3263014406228635	-1.7811980882831975	-2.5401795076908655	-2.828589254880491	-3.682207310909199	-4.842747989770672	-5.208160314259601	-5.747226784785781	-5.412967360318561	-5.022337897908109	-4.741543325449143	-1.7312864345399106	-0.28466120367460235	0.4877360208260626	1.2972140691816847	1.4490131632194831	3.1714602112761696	1.988798357006793	1.3401613001251889	1.8548248260843465	1.8879768156070327	1.7571415313978775	1.5008761619232587
0.02	9.127691592614482	11.117267689862935	12.773967470863816	12.31915481098359	11.956954311202004	11.317714122028598	10.654733235423834	8.893377243695213	8.03191196892356	7.891003364573471	6.4471813813248104	5.5919260643049	4.961629632533189	4.195064059596007	3.150257641700634	1.4328010749524154	1.096492172424334	1.2328493074146891	0.6506843575442218	0.2794768259630729	-0.039823990881458826	-0.25074524440113777	-0.3859435269760638	-0.3674859529849144	-1.0995995608127913	-0.046668298664648944	-0.2410137915740833	-0.3047409400870862	1.7695201524628459	4.745995722779334	4.433021126505537	3.890741655130242	4.0382667405812285	3.4529978216778474	5.700844432674955	9.271115637646268	11.241181934076394	11.962609553510752	12.192485168802015	11.343073200061482	12.049997160256076	11.977189635369392	9.6352816421144	7.272590956469514	5.057534330385636	3.928145826222874	3.6684233801524684	1.6764517867384683	0.8850398650023834
0.04	4.298347538427841	3.1478606784733643	2.0700663817871217	0.6030915636131624	-0.20386934312627147	-1.5166528295811403	-2.3386613740205817	-2.685060901993893	-3.7810038256021556	-4.543449864884813	-5.190387630496197	-5.341581532590631	-4.313378431232586	-2.146284261971296	-0.35348641191523456	0.9081694645113245	1.36949790284946	-0.7860562745451105	-2.137487434655526	-2.3923946142003913	-2.2883910211159915	-1.6223321159002424	-1.8983853276048492	-2.022407483677135	-2.0990906760597454	-3.312393041205226	-4.906390962831942	-6.091314735731153	-6.425392429774526	-7.453113019756351	-7.923477688759647	-7.667188974205125	-8.510376758714088	-8.633471550548478	-9.121202116224275	-10.278445214250858	-10.515159831565256	-10.081836982350566	-10.33213076493304	-10.246413606152487	-9.78915561061357	-6.751453097315903	-3.419798794653417	-1.5976377453991901	-1.112601406195978	-0.21864561242138336	-0.38713105596512065	-0.969795207823914	-1.308595928759864
0.12	4.553843992147684	4.6788756111464025	5.096882046044314	3.9019937843864128	5.6263849461212985	8.346327607246018	10.743667300766276	11.337605787867275	8.673611323351935	5.483084514038822	4.804872464122489	4.065212893822519	2.488848407240198	2.5196766700837827	3.606530683434549	3.4413355687172285	2.570159158471725	0.9856140903340602	2.0642416045039766	2.1866736140820464	0.62821242946859	-0.1738652868365378	-1.0679154536062185	-1.7892608621426973	-2.349903359464534	-2.523894953852569	-3.282545575430156	-4.568629099145284	-4.779872648539467	-4.645185241143366	-4.6118613153255765	-3.9131688160370146	-4.16537343851391	-5.224635287776536	-5.735256366029162	-5.751104816524183	-7.971925314498549	-8.286898103909806	-7.245011595737658	-6.815995755840163	-6.931023493192079	-7.025639728239881	-8.094410527634729	-7.713158558591999	-8.526332182706774	-8.32246654390925	-4.159669552670103	0.7659978335528521	4.3666072631630755
0.32	14.424865642949065	12.189529983591513	12.400070270459977	11.7926241666025	12.804403159295639	14.09583807354003	12.887241740662567	13.052118735186951	12.654685278730234	10.263992979899712	7.9521990804797795	7.847505758814684	6.827267694521531	6.40610222754912	6.277615923028527	5.778859515642395	5.194404242908483	4.558899954892098	4.076221734516601	3.0682893400534397	3.0479204537618045	2.9074424484819943	1.9869969487653947	1.8356152915030108	2.6389197081130717	1.5518699075009579	0.08573713580948095	-0.6532782577018281	-1.6563368435225385	-1.2520193697994415	-2.2852315215496475	-3.1273923776822556	-4.553416103846601	-5.457657697237941	-4.95759960794085	-4.994654097204446	-5.26194405588523	-5.080446397811123	-2.1587215683529593	1.1210860810479844	2.4385175035890185	1.5588368741549274	0.6042490108216398	0.34856352676097657	0.9120693652553769	0.16044999328991594	-0.4714838720971244	-2.0784635260395206	-3.7997952843028955
0.16	5.116049447747287	5.647090911084518	5.432153849652053	5.199876050861633	4.087735805074544	4.746636068264976	6.879095534047195	8.461496999376166	10.121003451903732	11.571614650663946	12.71081224516577	13.507142553608858	11.680145980235196	8.571691126067861	7.3042683145501	5.814899756167648	3.320614428354979	1.7583505771053325	1.1308716436753201	1.9468717660397417	1.5340112759292737	0.3048203986839155	0.009026468296085	1.487351751151948	2.1656648842837427	1.2592188713014565	-0.5941251009428186	-0.8846248511552091	-0.19186225142656355	-0.8643148937549228	-1.8689078469279679	-0.9678601939594103	0.3535227032929811	1.0702164159264882	-0.5369714077347609	-0.7679028738109039	0.5884821076911066	2.84954932952121	3.0497337065135426	3.0152221005965316	4.1027156679054855	4.319738793135954	2.649979788484764	1.3320705066357164	0.7231215140413951	0.23866234534256847	1.1301292730440196	1.3304914223912192	2.6358372979178952
0.16	-7.8372717795187725	-7.723906727693219	-6.732975557669164	-8.008799204026097	-9.090653004183245	-9.089613710830086	-9.134936707072491	-10.341104289460482	-11.142622700748575	-11.695008278631263	-12.071796787617295	-11.518328501941873	-11.884927232795953	-11.741527731145403	-11.154471897853298	-10.651163973057663	-10.254531435928882	-10.21660473266435	-10.043605021294923	-8.810362370881094	-6.17303282419298	-3.100724350594973	-0.3675496391385522	1.5977059390011021	0.4053132165088087	-0.5752165931152433	-0.3391556074906461	0.5985372698843889	1.7261529187861697	2.333929483498764	3.129657339364556	3.9090646770935464	4.3167101640365715	5.599623543531493	7.173346602638283	8.459650077646735	10.276145446843536	11.700280934391692	13.214407772617982	14.8549987750742	15.098316823980916	14.547166604649242	12.183888758335009	9.139882041435094	4.580069013486401	1.5573196930706246	0.3612702133710002	-0.6026306985400822	-0.9279097320445544
0.01	7.017108066063535	6.756490281367903	5.927631698327517	5.395035201986374	5.003280835579041	6.777059643733217	9.855439325990623	11.916853857013088	11.704573913637198	11.305997205062603	10.14026695514778	9.645199116265914	11.565314599385324	13.528993656926012	13.29164022240186	11.779501180678203	11.334239134192252	9.556816825654714	7.987512321669648	5.9063998679436835	4.940150279710942	4.7304980172504045	3.7088644145319236	3.154450340468017	2.1163993589740073	1.2052927293800906	1.4004163899685693	0.736001369257437	-1.6796747234366052	-2.389631877151359	-3.219596200925949	-4.5996505685344005	-4.13000863468239	-4.713659366161039	-5.345248915704822	-5.7600289396125675	-5.8323541278987605	-5.973835475362989	-6.174505959298443	-5.085131585805215	-2.6068803917262926	1.1859946762452651	3.8291607939311376	5.488483066006104	5.138497067155512	6.060936721362701	4.668109378970854	4.016297626461963	4.2253636633008895
0.16	-3.592424143842031	-0.46924222278461514	0.8185568824117979	0.09624897077866024	1.9394279542176633	4.103444226422496	5.50063336608693	5.487803406093107	5.303750360949749	1.3048091406156175	0.6020858834484102	0.6013101855851204	-0.37415090491776937	-3.8063756880413138	-5.314322796133865	-8.855456916973736	-10.320202755884829	-11.593779076339771	-11.900102453476578	-12.456554463856492	-11.762088643212707	-11.204132244057497	-11.04784184360826	-10.638029210036848	-9.359897921588434	-6.601041578191186	-3.9389118173919186	-4.248197143697752	-7.02751757769844	-7.705591005935965	-8.69381835512204	-9.018661804878803	-8.719958247447899	-9.229784738500356	-6.95424891564452	-4.355323412143498	-2.236255690481535	-1.4475136459487743	-3.4991619884199494	-3.784846079903069	-3.5388079881888856	-4.595183158183879	-6.744046734433546	-8.586981820790463	-9.242722239409247	-10.71407756696081	-12.79722339525101	-10.132594923908073	-6.406147528042993
0.16	-37.52491527342511	-33.3762406337254	-28.687899034050986	-25.749290579135447	-23.73013188748574	-24.326001320739152	-24.747229556493323	-25.20295622000762	-25.653290439863625	-26.10446626076225	-26.555514641817723	-27.006581457062524	-27.457645521349775	-27.908710185133913	-28.35977572024153	-28.810840026167128	-29.261904495700463	-29.71296935665385	-30.164033679389	-30.615101987680404	-31.06613757559139	-31.51740852904571	-31.967023161742176	-32.42657672711119	-32.76231893453598	-32.784411644870616	-33.05099736813729	-34.129797831497676	-37.49506625717633	-39.37536552592066	-40.265849489664184	-39.29785116183315	-39.326431734468116	-38.50700109006233	-37.15503570155531	-34.93582529136961	-32.512396654491035	-29.879020900860475	-29.931930775602964	-27.90022436860464	-26.044044454938614	-23.946249587907232	-24.587701175003545	-24.491394738151754	-27.393358985769652	-25.36233710683615	-23.779785976067473	-23.23885793483305	-22.666527209228875
0.04	14.080737959609564	16.34987423694526	19.447393852011857	20.587841888149264	21.234764380189212	20.345522574298705	19.894171067951056	18.39814222413824	15.855708383280458	14.661074938487232	14.569576332424674	13.97327756309646	11.784143881346438	9.324533248880975	8.003661999495648	6.80570024192383	6.109778820459432	6.045650508157017	5.287993139751336	4.603072799136832	5.502624009741872	7.1221998951112155	9.190737650563491	10.8273090094753	13.600490329118848	14.665945452027465	15.226119494355544	16.777514769442618	18.695043140272887	20.416665162787545	19.609969285117593	17.86270088165488	19.03217644051987	21.369524251639916	20.910037966107467	18.035596685573303	17.143652830255057	17.380283957683197	16.854284221571653	16.046249797410454	15.018856144259168	14.882440784244594	13.93467776014377	12.186895905279322	12.211694441691549	12.039030438766268	11.210416680556207	9.84690586405251	8.723876516260304
0.24	-6.56384663815318	-7.491373856801815	-8.441305919252557	-9.206035208478426	-9.468583710024369	-10.114488424197795	-10.72635689107669	-11.952639491285488	-12.711911825840026	-14.003817777856511	-14.19546091322026	-15.050034276071727	-15.652483328205456	-16.53662046061421	-17.80226272764699	-18.60521847029814	-18.969059979786884	-18.75867520520538	-18.39345532823331	-17.899954644427517	-15.634940992378354	-13.134094091681376	-11.368618912036744	-8.22424941079069	-7.21244905502455	-8.956401002721336	-10.830204166811072	-11.986204469519791	-13.500134831974897	-13.069596485031752	-14.641093407983	-15.583067688339412	-15.425795444971058	-15.13706418551704	-15.479415315427339	-15.356994270443032	-15.452550523120621	-15.815497363853687	-16.549657011957166	-16.95070706805813	-17.057187742583622	-16.010603338781102	-16.301633319595375	-14.691563692794752	-12.35897555345965	-9.821002477376759	-8.784320878017027	-8.008658399284009	-9.16576453692003
0.12	-1.6868935777174912	-1.6372090431709196	-1.35188641251181	-1.212001135752672	-1.4079986577813912	-1.2258200351786428	-1.2086943675111357	-1.1826728459102114	-0.41475724868791275	-0.6980191002555074	-1.4095948941774878	-1.135584262059318	-1.3030883727626872	-1.8037938367122592	-3.1172445734749914	-3.6274124468264333	-4.110788187716189	-4.395202967162469	-5.103694192996947	-6.040530873581623	-7.279675755916649	-9.093443840976363	-9.986747533443456	-10.748949831285792	-11.521918728268993	-11.073034200543042	-11.32950320976726	-11.666225227209459	-10.062241720711668	-6.416439273133506	-2.488706037932502	1.3504584883269999	4.69368792400212	7.940830087081608	10.7344028575869	13.151522145411299	15.673588309996319	15.463774170283187	15.655215437651222	16.662844564657618	18.390712415221287	19.813623636930174	21.74755285135072	22.898093469868513	24.542098861624495	25.60170471706708	23.790910323225958	19.25104196268701	13.279279456237987
0.32	1.681581747460669	1.176986741873833	1.9921444352369662	3.3348425310938694	2.9204868808600466	2.9399995232580096	2.685953706255482	2.5239501028496463	2.2270042487851427	0.9879615532404102	0.8979326709867621	0.1986887436758522	-0.6838324893497827	0.00581430728886545	0.3597992868694888	1.0574820927344746	2.5850013358585286	6.343389830033942	8.943496411531157	10.045139240880616	9.587424904988048	7.01977932163237	6.029614740047002	4.50058709081906	3.5273904439515036	1.7243634340553982	-0.7568315635308949	-0.8935414871623237	-0.2234401098683776	1.7410132918797743	3.8292304816286773	4.9163804446261	5.60612140579827	5.5027512332876185	4.914349236418758	3.541206385282642	4.549645244314846	7.408035910292739	8.602846304522444	9.313860622243737	8.259113206329978	7.403657868725546	7.844186659169317	8.99717269285565	8.57873592051682	8.00119713585947	8.4322472782127	8.4085682330264	8.809160916235456
0.02	9.34334451099354	10.237979950548485	12.926896169269916	15.026309634819533	16.734172036954284	17.173606368417275	17.745829059423876	17.93119821806112	14.07488764495293	11.915483748881137	11.174574298648942	10.226413718479613	10.684161098267431	13.646384808435833	16.75546909832429	18.541275549812248	16.861143498827722	14.142011514372847	12.528694479573169	11.218562199797354	9.598929454078323	7.948598255351051	6.349574719892082	6.573152000807276	8.040292770306031	9.082322993083217	9.923064690681166	9.998661769734973	9.22832805294302	9.982955130771664	9.581434503274217	7.656788212292689	8.023588709606422	8.619385485180224	8.129533229300385	8.372580386600397	8.570122910260473	8.193738543839011	7.387327032163434	6.996566861283448	6.838887855433107	6.046500158387737	5.987450767871358	4.70378940363868	4.2319802355323475	5.675721715065656	6.600580211399283	8.001809893674228	8.64672976935001
0.06	6.405766153206365	5.639236653607732	4.786353684853211	4.127710515874178	3.1088507842441615	1.9015057889141431	1.6744571448043075	1.8372377948208722	2.881344184418751	5.590705863213678	5.785224527705019	4.467003750006299	5.539821230074935	3.162298618837461	2.940108670694535	4.746274127681815	7.048068017915206	9.837103174329279	11.281210724580937	12.607913369891087	9.534206694422743	6.215875993000992	3.576978726679286	1.4243567774128465	0.23030302950513715	-0.6346972741532326	-1.9696230496906395	-2.641007374945829	-3.318669704186945	-4.31412938949255	-4.265687949873147	-3.818618511078512	-4.005801002335112	-3.886313355486493	-3.038212705863778	-4.206539011025129	-4.886729767385759	-4.901847157664719	-4.067187829639543	-1.1385753606063886	2.7519469887908485	2.917510392632366	2.928196930111035	3.7541876473585276	3.337336174708831	2.731177355329791	0.24278847386648295	-0.8413788581125203	-0.6763508707391566
0.04	-6.2070467063803605	-5.701189104153016	-3.585737273288103	-2.781798040838261	-3.698276714235341	-5.448631155851146	-5.6513030636574015	-5.233403910371393	-3.589901445233636	-1.8872371716045961	-0.8220836503041298	-0.32626696892638307	-0.39968835213162635	-0.7675726104033558	-1.4826544044455972	-1.993354968712005	-3.4410400919939335	-4.001755852527381	-6.338468206181901	-8.441324867186182	-9.523134926006882	-11.02351956078325	-10.835242588383998	-9.005667275685568	-5.962670715269596	-3.965291417160067	-4.6760811098694575	-3.799480548061645	-2.396782002714737	-1.183120543643156	-3.046319926029028	-4.2441804008762105	-3.3946400727158945	-2.9667916334254727	-4.805929568325254	-4.681146875813546	-4.209624479177499	-3.894775696870724	-2.914849361895058	-2.667049159410773	-1.4541349293307562	0.14680082115616244	-0.2871773379550575	0.20393200448559412	1.2081199106240916	0.42175450976591833	-0.6448488701445356	1.3919344563287837	4.701774561474963
0.08	-21.670526034421705	-21.28646170018601	-18.786467812226462	-15.928603076135872	-14.270014931209488	-12.731213476962587	-12.260551311057121	-10.767113754826518	-9.561794801868885	-6.455674071306348	-3.836756797703927	-2.3374158337966264	-0.9966475566777717	-0.18543143071126167	0.06825753605545515	1.0605325169804587	1.9060326332951263	2.7153511641972443	4.329238507140616	6.1498357519487	7.928145952484584	8.228737481816182	8.169332879431394	7.669371643461133	7.929436035420039	8.263181587588903	8.903499206185401	11.090766813029049	12.867563008341705	14.137029256676371	13.843415723502474	14.125430007044386	15.133487370937047	15.195514045178129	16.37799303835149	18.022460273573074	19.398126604826686	19.985138692430723	21.261015567317145	21.068084891621993	21.35461465550098	19.820380026378473	18.940300529664853	16.287159946968117	16.12928725245206	17.465011196002337	18.773453848876372	20.060401367420013	21.189159792443647
0.04	13.694916006734594	14.757132631611498	14.164018669886431	11.140278685050397	9.70369602853362	8.928346509706635	7.58614168413753	6.643196874753791	5.523101858768577	4.643540543051721	3.988311623139822	4.448867970165374	4.781132939821745	3.142179829807489	2.1061404041545444	1.6379398490315609	2.167297937078139	4.155963212892338	4.961338109887642	5.982476255167086	6.367605770074675	6.310540847503269	6.622959674823818	8.04956198630196	9.382341783643383	11.218839466820768	12.89806026631738	14.627874466341922	15.822280805171559	13.639541079835332	10.675126802959369	8.299701957478739	7.385328768859367	5.647544534912797	3.2454074341511188	1.8083154483286137	1.8753174164504216	1.2963494705307	0.29088811129827263	-0.6677709816133373	-1.8990509475969475	-1.7600267890601984	-1.8126407120755843	-1.9231665704832253	-0.14739136507051143	3.7908480976584187	7.211922860072818	6.321041935930033	3.4627111030129782
0.64	8.012903898132222	7.724146556257722	7.435123992587762	7.1461966346735295	6.857246531350199	6.56830164378934	6.279353298394895	5.990422406194867	5.701380341471577	5.41301991296254	5.120609079838744	4.851946226178811	4.474039420407436	5.651742298730852	5.813484688523246	5.717304904478965	5.640203274373832	5.561239732944088	5.482339772006014	5.403464374583535	5.324580348314186	5.245697505642127	5.166815039480838	5.087931984114292	5.009049847370292	4.93016691252943	4.851284461614966	4.772401255404901	4.693518971271274	4.614636421358725	4.5357535875569965	4.456870753755268	4.377988203842193	4.2991059197102	4.220222713490173	4.141340262637954	4.062457327415643	3.9835751929511645	3.9046921244169823	3.825809731104968	3.7469265083504126	3.6680442932579496	3.589161629041854	3.510278949851809	3.431395959186375	3.3525135079678563	3.2736311444011648	3.1947480210327512	3.1158654735205005
0.48	11.88816953959374	11.478299687836575	11.068427184951624	10.658624326303716	10.248043713120346	9.84462069265387	9.389920677294377	9.643294456839918	12.749479139334092	14.49500676477313	15.338803198548554	13.933360286303362	14.491791513056377	13.85196224721826	10.932254991642303	8.887610296100284	7.374697863139637	8.070854314509056	8.44172888292318	11.997278522738874	13.172113073799274	14.473042967466945	14.134956405912128	13.114714491362243	11.988243509484683	10.677299034469208	7.6754893915454545	7.694806951595673	9.391489856186247	12.372274372161762	15.842597258182842	17.902088077183485	17.44866808818518	18.292548495583866	19.508529489029904	20.157240562554797	20.415179291829354	21.521408488952765	20.43084368110798	22.35323571865215	18.46659741311793	15.720594233692161	13.139029392075194	12.40897402670199	17.47055660897606	17.16242084489314	16.28871006267179	14.067159156974903	14.87633978707185
0.08	-22.792160962241653	-18.870067969639138	-15.195619473377093	-11.471499185630094	-8.408890483458705	-6.339361406278286	-4.58858043993785	-1.983504766445897	-0.057861423241035936	1.951372103243557	3.9150089137748196	0.6357581426674983	5.5411709309048405	6.280474190476255	6.576940113097891	4.063806097926559	4.880769548829036	6.328108999245771	6.736893103669672	7.028471390020371	5.833277300107184	-1.5377937559171713	-6.96867827163031	-6.609254787367966	-4.338982123109602	0.03330617571697303	3.7080504224006887	8.154158217015507	9.940779484746898	11.01510634764854	11.588155102850266	13.227346299392536	12.998116311132605	12.724933151024146	12.61185873157602	11.302569678244552	10.476912972830362	10.372930305953474	10.198682295827425	10.03612052543626	9.871828085353243	9.707792388777719	9.543714652160304	9.37964613190114	9.215577002749143	9.051503496658384	8.88743667587606	8.72336474157413	8.55929380502981
0.08	26.58922725142059	25.017173828594224	24.889613283318127	28.08877154345032	30.802793687496127	32.6504421473086	32.93574213749838	31.985866522592524	31.043392712804767	29.625190461989305	28.518370260521976	26.442093741575235	25.82715536973123	26.364015292408062	26.52504728139799	25.80014338347037	25.84705649540468	25.341943876219524	25.281391406837166	25.098909233390906	25.107504148077	23.186988097106052	22.60001993442745	22.76544957286164	21.40364069346952	20.286018906652124	20.1124586861333	19.16204071585195	18.730553142334813	17.91233472615491	15.967503967924678	16.286614259085226	15.816251381960704	15.175410334828754	12.76758607011481	10.815326951653596	10.114350518671415	9.548471676267177	9.2779931870298	8.988269344095393	8.153060519170019	7.876931523711676	7.104764043123069	6.996626724883672	6.9450880252114935	6.495886489381615	6.3906764730719665	6.2195092535955965	5.749288844703926
0.08	18.471164691905507	20.984733368714878	22.944569859473198	24.102747569122762	25.376781566914012	25.784998767790974	25.326758352242855	27.752296039623154	23.33827858562524	22.255005279988076	24.353302448315482	26.41419182789965	24.35714145990911	25.685972187561696	26.41361832468221	27.062516171060317	26.6482709453714	27.230350503334726	26.655350354197886	25.462025317102338	23.90304620440471	19.272634208989906	14.033394710880323	8.102016898905852	5.409322416376057	4.344551428415237	3.855808365181872	2.014095339833972	2.37283476975783	3.3740894642363486	3.2187592469081707	3.2500824134874975	2.945767019124929	0.9548938396167159	-1.4942315726125202	-0.4531865344691681	1.5549783766475826	3.8655171604224563	4.861387585668183	4.480591506094584	3.025060585022075	1.034216610237955	-0.2524265786633393	0.658936731908426	1.3184044083446906	-1.5752422030068232	-0.08544839209740474	1.0781179662470919	1.3158872720695527
0.04	1.4807481249844727	4.7399932673576615	6.5873159188003285	7.958939041951552	9.330616117110225	10.390666793850471	11.16882712847827	10.710443117838594	8.183859314677164	4.996324640764115	0.09605489666758871	-3.2755808802558875	-2.831081974482913	-0.6000867447107083	1.0567603962487695	1.4414025130805328	1.4098673162579018	0.44567281166494865	-0.37859557140109246	-1.2289630203175577	-3.0443861145221973	-3.6039222211029553	-2.440917478418477	0.7188463783809027	4.459798553066101	7.480778240338111	7.851818848170993	7.147505882729575	6.456346846113334	5.969051357598914	6.254761485595083	5.641883882315923	3.386648963013265	1.6426788913205996	0.45263308853758133	-0.1881830698512985	-1.3433155210396848	-2.63282272067876	-4.028362358990108	-4.123223517573919	-4.404321362588256	-4.836872546559199	-6.142301918603138	-6.475414914371122	-5.076155869047142	-3.0460065281825734	-0.23517482810387236	2.33195603242239	3.3168028421735514
0.08	6.63091492257999	7.128580831616148	7.719412302244166	8.551763985952348	9.297943507915761	10.626620119701926	11.593719267640452	12.438561271650045	13.152846924933371	13.416141648477122	13.179376982301733	12.656033382206587	11.985926036211069	11.734805723227808	11.288576041954784	10.631089239705105	7.7651592744602596	5.006447696898491	5.5005508596069745	6.7556576604464595	8.407372652881506	10.3191663252084	11.623142019623259	11.915030665460108	11.17629269852823	9.21341561590981	9.11983300845354	10.16972921319207	10.399926203017245	9.718018493865245	7.623261418069546	6.903179721449547	7.953653314124324	8.327407572805782	6.909140113395239	5.214484889335992	1.6036091069637166	-0.136199711846551	-0.2512908404966083	-0.15576065423422847	0.7452111184323229	0.6829519026606548	0.6842572065789625	0.01596720420655373	0.5808982499022832	-0.3607755788293403	-1.5283128221137687	-1.6727530555339314	-2.7246826735539713
0.02	9.686899499417834	9.641820726308502	8.667710137052154	7.11329578662852	6.577160767503081	5.953032734639621	6.7908321427713005	8.520017937148694	9.491002533192358	10.153876039951065	9.82049881785214	8.801109841793384	8.526491466003002	7.535920267059744	5.768796061333994	5.320929515496196	5.23614275594192	4.409790039370037	3.707192405233897	2.4849642507881313	1.5400098028743727	2.9917100598414805	6.0936854828202485	7.468054443304958	8.968674156260427	11.036614001081368	10.487093115943992	8.661634544537662	7.3894914484999745	6.635524211843659	5.778795045231924	5.309750904905137	3.3029261851810787	1.900938678786524	0.9015349043220127	0.610317163844833	0.09878914522710147	0.30630525745311843	-0.05959570999167596	-0.5578516984102748	-0.8004697166929446	-1.6117723077386685	-1.336730475911608	-2.5447907023064005	-3.853525180716481	-4.236933761101383	-4.277005974395152	-4.530142173871845	-4.643326562930028
0.16	-1.4361406872180567	-1.77643847057589	-1.2358462257948375	-1.3270961345945835	-1.9749932989036196	-2.452585783732985	-1.7432496211436188	-1.1410545558979024	-0.04719033637616832	0.2508127964054836	-0.12720489000366086	-0.5574873852560387	-1.7323325178686417	-1.804340567873453	0.5031227875039264	3.382978347762382	5.441448126066128	5.930360779721418	4.746071373866833	1.5024621014684172	-1.8274291092464594	-1.7614021503906159	1.1748957845130192	3.434362773808367	4.393892646467641	3.724242144353589	3.637944370295365	2.1249447262087173	-0.05507295823683478	-1.436425763062303	-1.7333250690503448	-1.9049858746230441	-1.7860762254901559	-1.2477068270722356	-0.18267417526138985	0.662239032401942	1.6614772889882232	2.2738157370497802	3.3037632439235907	4.339961751729739	5.277202726284806	5.321339232018225	7.447804830673782	10.00637039997752	12.227348751946003	13.769095803782768	15.419792115964306	16.776036373582293	17.394137529862597
0.16	13.548189397538344	11.541125051165523	9.73609828294724	9.296850541599873	7.2822803399457925	5.9510894925816515	8.289984601632248	10.612248384224344	12.037121556655585	12.744500176526827	10.626857765950781	9.006994594949923	7.718246844180797	5.674954225524196	3.265210373865976	3.3994743080153143	3.40752565550261	2.8670579691360913	2.868023895291657	2.500451511417701	2.7658565099081187	2.712037678683842	2.4871602001826787	4.2868919571684785	7.877915129159007	8.65664658437072	7.260501320468116	6.806366308607515	8.100961469301701	7.678482143844278	8.410873012461693	8.399385215324273	7.876280762495092	9.600824621978163	12.57625309341843	15.854959590807823	16.363314525441936	14.042511981713275	10.768072553842877	7.844096030741255	6.682929430345787	6.919760697712981	5.061520575995772	2.763258784333402	-0.5436512014679522	-2.3560182716701306	-2.5618423329578093	-2.87207056770675	-2.9067558470618238
0.01	21.694523991377046	21.793742380978493	19.095338556898554	17.756798961627105	13.78629127661312	9.926266248505591	7.403040660524617	6.145494420763846	5.650382132957624	5.899163249687604	5.858407297817401	5.509639633825898	9.05581985769711	13.556916852300084	17.088802552504113	16.997585642308835	15.479911645230295	21.32452630917058	17.59710684043924	10.927460948856705	9.067959477155085	8.018012670729881	7.192413405223	6.694316309907421	6.123703207721327	5.427137485043154	6.843646012901509	5.364319840555083	8.285620404296743	9.128893791665007	7.001150475046174	6.906742272644678	7.818502114085838	9.739001857051043	12.775103178812032	14.22299479288727	14.250125237671888	14.279825779037836	14.301537181337125	14.324596386212306	14.347413217702503	14.3702713899728	14.393122759295608	14.415975793996537	14.43882952495698	14.461673137994971	14.484574661028773	14.507160525905583	14.531337505802632
0.08	5.063325650567123	4.392100753035095	5.313237452262037	4.266101341901191	1.7502561713770248	1.6534309031463224	4.373273751227174	8.23989335516562	9.849836200795096	10.52522689236369	9.813614035163212	7.948242167352319	6.703009152271193	5.598904239435917	4.583712238396302	2.9470225027977293	2.333894209353268	1.2147356650582921	1.0699530633955092	-0.006628629391627783	-0.880788695976257	0.6134540674079574	1.0935025750772525	0.025251918896884717	0.211512603460271	2.569681337728852	3.3753064127940604	2.55700567653534	1.3306414449695154	0.9369424146131706	0.3526892006121969	-0.02539086520607725	0.2804931405817257	0.7665572358666424	0.9481265985535714	0.15506766281266238	-0.5411047132214648	0.1657245964706675	1.1077367583249682	2.541885285724426	3.2838557672422155	3.2588094096733187	1.8334124986206106	0.882106763694388	0.3673180162192864	-0.34167559732270547	-0.547264874152404	-0.9991631784994013	-1.2154494379064715
0.02	2.0258062132889663	1.358108020337795	0.25094276379315517	0.10663557534837054	2.645408332731982	3.2354094546841097	3.8239628471160856	4.860319917955927	4.931508160099568	6.573526066668592	7.985354948033034	8.188534041187907	6.468042701406169	4.964272111186887	4.050930823654625	2.363854983528462	1.3238612708656632	0.9808450043417949	0.812861404903316	1.1993723656687294	3.1932212749407753	4.608023634721988	4.3592886401529185	2.8528925735763835	2.043062029167359	0.6197140055526873	-0.7885460241107154	-1.7220592487464899	-3.206513210496091	-4.85510177778842	-5.634525235359618	-3.1215822879115933	-1.4544637502387303	0.19035086179285798	0.9252916767339556	0.4439646378303266	-0.4102782304469841	-0.2707199430485403	-0.7583550046545966	-0.8905558521956323	-0.6461309480843198	1.6450088515427765	2.9297576932873994	3.749956943042413	3.215343104907113	0.9822477527013618	0.7133697456657657	-0.4878664504377497	-2.1993870013985273
0.24	4.785761403850749	3.7324939673820055	3.8604294566183555	4.336003869208064	2.82710087394576	1.3222501960837931	-0.3495793995699117	-2.4678966293891236	-1.691351584653134	-1.5969020226002328	-1.0753821350428154	2.170948143096645	4.74050159717325	7.770440317171953	9.689902376475985	10.183965094551986	6.69368342155839	5.816231142528785	4.607018303019579	3.50734655388743	2.7863828485945845	1.6780480648011107	1.1066042228411703	2.4288915920476484	4.6175530301484855	5.6525567353226265	7.229898465204016	9.187327185685653	8.504728640146006	7.455763385396338	6.268985271080069	4.807642396108953	3.5305495430843408	4.260735570852397	5.400269794617081	4.271136214230481	3.628152203714457	1.9178277175884446	2.346396999020911	5.047284339667165	7.3727446707778554	9.739138038455593	12.19696702473189	12.731432324291632	11.145289779691872	10.521058887056952	12.422110924508061	14.35839003554974	13.961484496606296
0.08	1.2841737399820516	1.4068276104266744	1.207593904633228	1.7525086743385216	3.313475662587848	2.367327066239966	2.138869137310472	2.1253344484266066	0.05608484450769424	-0.8585994785898876	-0.3296974292418611	0.9442797648126131	2.290454551402206	2.4899025269581543	3.243580099926575	1.7441474824592333	1.9632105457645324	1.2042520443522022	1.6246133815999926	1.393701420439207	0.9240163494392277	1.2972595499304163	2.9041914564116595	3.7016499306512927	2.7412815649260196	2.8220175049286595	1.5379868189383075	0.719635820001173	0.6335560137528731	-0.019537996929713586	-0.9515623875584183	-2.384351871610761	-2.2002672692750522	0.14366734911978085	4.2975525451656935	6.792051135148505	7.025542847570257	5.0966872461033645	3.1199015788017377	0.7856439713110106	1.030935758533289	-0.16958028523121982	0.19817800448584677	3.2580352088424647	5.264369719835521	4.5650620644977025	4.536900122811282	2.5306515232741376	3.944905370456574
0.04	11.135406006025718	14.905110558966193	18.121196561607412	20.01697852772613	18.034314384725512	13.948366578099929	10.195998558719886	7.278573160975668	7.226098418827561	7.636899319592217	7.728022302662389	6.1169102149618695	6.297287597787424	6.515114232372973	5.842982553911334	6.535415666904562	7.7426728471992945	8.425396389320717	7.521739184736774	7.170218607032098	7.295524212957702	7.527149610000542	7.474982643373551	7.06732265527301	6.3220505953474415	5.849883906458999	5.9486886838736694	5.911581984557344	4.48870347898567	3.4804039087421046	2.919682278902272	2.9881396863258303	6.436809336726455	9.903667781071356	10.772789852457784	10.367657187934206	10.123153370998004	9.95274069227957	9.00001048092117	6.934907882794619	4.9230272014633485	6.159564789603877	7.151171139695769	5.925817956219603	5.790008133258951	5.6066204603087115	5.214671920337189	5.362931875635134	3.4247088303117863
0.08																				-4.4920140372058555	-4.185640419935837	-4.604848914649779	-5.3392548489152105	-4.901914252333086	-4.326550147374121	-4.437491432153486	-5.532827123336517	-7.823132956221549	-8.037550991413148	-5.678929292583092	-4.8611952870294814	-6.369979814936947	-6.291232585766366	-6.7978836293512686	-6.239549629183735	-5.102657682049156	-5.495795827575705	-5.408914677445544	-4.542568696823736	-2.804160511309277	-1.7089429702787555	-0.0392798079625436	1.2973207751745406	2.265514924787283	0.9839385629378086	-1.2643525210423263	-0.07698919062811171	1.4809722863417676	1.666174979433734
0.32	-0.25485318157500814	0.3404957831569959	0.8238076992850978	0.39375126348296163	-0.2796196644502018	0.7972229013779071	2.110652671418549	1.9473274723201683	0.7736437695146918	2.0954974888016125	2.727556389267221	3.789516988629998	5.704151158488557	6.5886890395959625	5.312171132950084	5.632018079251409	7.41327525190529	7.970046326137279	8.659475789773069	9.8911108038494	11.982796513122324	13.102959673626899	12.490939701247086	12.925735045985931	13.829334905538701	14.22957754627285	14.819751973939589	14.385748387665785	12.767339544869685	13.42750358309138	14.470159189211572	15.21327794491981	15.288509977362253	16.1828883889236	16.305818474046447	17.328995678002528	18.0182373274411	18.256637459712508	17.71931825649105	16.54333581900451	16.127751324103343	17.17789001136066	17.22796884158241	16.367129461475017	16.09407265064435	13.455341482511841	10.71648122002135	10.48468651904956	9.502348716956163
0.08	9.14862385144923	5.202903472239214	4.273695305879357	8.395722057845632	9.827596630678784	10.604997058959	9.300030443256517	7.957130975908541	5.499342184125183	4.28055839141868	3.756368890594999	4.0584033074931085	2.6071480285636426	1.5715164351059485	1.2128110371197778	1.0128361594018571	-1.002737136120274	-2.8448848208383737	-3.4124893544235704	-3.7751706871090107	-2.138499115195856	0.5374746622483144	0.6293254389183716	0.4763043653975956	0.49953011635207645	0.8383766402190531	0.6777146870657589	0.505788834907932	0.5777590492813687	-1.0061417073277141	-1.8704616734775072	-2.097712096922436	-1.2042016466892704	-1.5272434655630889	-1.2839661772417514	-0.6296547306741758	-2.2687357896022604	-4.897265459875484	-5.338910363186471	-5.392824872952303	-4.795963637577927	-2.8658646999981414	-1.8120156080042022	-2.5110436330139976	-4.538569558971204	-3.3200651115629967	-0.7724961834410067	1.5526962042895036	2.165712329395575
0.64	-0.7169923104096654	-1.0726163089468272	-1.2591220756092198	-0.9076210262617792	-0.9503523629241784	0.16932735369994845	-1.1219310045787765	-2.3968765041589464	-0.9124682375850952	-0.36269996474040767	-0.1757464522299017	0.19916145871559365	-0.30289377816324503	-1.8789404110692516	-2.2628990840064205	-1.6023659012448448	-2.6266903343524888	-2.791156603543598	-2.161368708123554	-1.6205431620641448	-2.0988490414732794	-2.5163360687225023	-1.808147732530081	-1.8054255532651666	-2.6117833422633154	-3.198712184141911	-3.066472690734834	-2.330522218677274	-1.8179523030719338	-3.6726490271477985	-4.069361552010108	-3.5678665216611947	-3.258525800941925	-4.018963275926787	-4.461463720293274	-2.6556197528323366	-2.7096327352876344	-1.6732802807729783	-1.4449152774898621	-2.341324591888025	-2.385429252477117	-4.025858022836253	-5.261672684311414	-6.092256783032951	-8.390247789077108	-9.985806565479265	-9.87225347592534	-8.176588270629075	-7.278855228522971
0.08	-4.075140684316821	-3.5386320028746994	-2.930641662491219	-3.4551387887117	-3.9913586502760907	-4.580589246077835	-3.603367123602659	-3.694207788965322	-4.552332946110489	-4.390297287294473	-3.907390471175134	-4.2664310060887445	-3.545062966942666	-3.83347354838844	-3.295702236662109	-3.706112596921926	-4.658348270162733	-4.094329855403089	-4.605146680865168	-4.950942845675264	-3.8425204027571738	-4.757183999109749	-5.488937128423231	-5.348168678217348	-6.319018926365118	-7.239292315673559	-6.524976773116521	-4.943475882553507	-3.7972221209630703	-3.4555552411429957	-3.016855614656521	-3.0986023697229825	-2.9862666187545273	-2.119202121441063	-2.7140391573017624	-4.223104090004966	-4.8911665540801295	-5.988248178331588	-5.996048537748543	-3.0028683276099883	0.2116573368864607	2.266404670725265	2.656109041530314	3.088193647681294	2.1273055720922542	1.6797599113084374	1.0965412259871528	0.22467751226018606	-0.4014830362850432
0.06	-5.266495543272143	-6.299050997205256	-6.780872028339793	-6.5309226204160495	-6.764417523931087	-8.371031021446939	-9.654230611999246	-9.229935667236987	-8.960810127788314	-10.046721475284905	-9.738126716330306	-8.413672781335272	-8.364297801659923	-9.29157618909845	-9.245234734368381	-9.20080072912426	-7.934478864743625	-8.745381622300428	-8.841909066924124	-9.780585724642322	-11.372778444001419	-11.367953404673493	-11.159971381002997	-11.781943471995035	-11.24480626786655	-10.495065222911293	-10.674707725307918	-10.492309988063688	-11.027791735402445	-11.316747500071564	-11.764141176631618	-12.331449068906686	-12.58057368100495	-12.977199600060828	-13.26126588074493	-13.578217835839212	-13.830183671818105	-13.405070890523618	-13.542995305986935	-11.424138070360499	-9.648216851121582	-9.717258973037957	-9.115026033308801	-6.957890634240982	-4.626433357333205	-1.7407558092434101	2.308446425676209	4.334111281003999	3.412440932923957
0.02	4.750942966270614	4.820460828510882	4.564695414358795	3.483889280845915	2.2811477563410136	1.809774954654678	2.5982046564267236	2.756300396173714	1.9854362964924093	1.9180222849835928	1.9605692141809286	1.8426383224941318	1.2504557482671927	1.278708256498959	1.3979665048224632	1.6431314010979605	1.721010340995214	0.7474493062825758	2.1786939640684935	2.4466905754676063	2.260564386483516	3.743137000859349	3.567174706318376	3.4125521408494777	2.645854235680588	2.504810183568722	3.108276656384561	2.8119452571365997	1.230659329925686	1.5411980242144594	1.7586990396191098	1.295206430937796	2.207949717980455	1.6703332195877678	0.31549794533881226	-0.4478790902545029	0.7315240012246136	1.0210800657207741	0.7591582701970196	0.782647337995904	-0.12622626776710888	-1.3861430814249545	-0.8867990054871626	-0.05761127167233582	-0.2273192930352721	0.756726554718874	2.2310039998809614	3.0706629143033624	4.979488404568876
0.16	10.486076952465346	11.04983628474698	9.144349604127392	7.7973270943322035	7.834558160127024	6.2215354535302225	6.390568798171721	6.8301766350567235	5.1848973360375865	2.601440077248938	1.77477852011868	3.585474192007439	3.924144909782335	4.439317177273836	3.633939677399489	3.353137612584824	2.8876655451735544	1.2776886407217987	2.400270832606253	2.9052940974032424	2.5028093587440594	1.9944472012493009	2.606710755091079	3.5700642741709885	4.19086623481396	4.728351936811144	4.942789339452723	4.542921716877899	3.8591513368586305	3.9510571765756097	3.2782310621815114	3.103127898630831	0.4846615227583442	-0.8817881348158423	-0.7607851246335358	0.286943650252681	3.5194772407768795	5.314295456404416	6.047138336556564	6.241663925132848	6.022665674122727	5.605694186759571	4.990030924841491	4.824701882496527	3.5305501363886975	3.3324963876978657	2.856868652427899	0.5548657763202769	1.48914654694007
0.02	10.947151461429812	12.06131005721005	12.418081339690545	12.038794290686937	12.29047922448197	12.618937835622617	13.66191066626294	15.081962035590948	16.24231432118262	17.120111090849548	17.003359433307125	17.10275490552567	16.056766084719484	16.257054641628628	16.460725464511384	16.64279918265389	16.082023791667226	15.73407118090617	15.785899872933513	16.607374837784988	16.43949017585254	17.05005009114265	17.39144283263731	17.836988440870613	17.58621052207191	17.41914496085363	17.706645110824837	18.18863732872471	17.06810499175255	15.587713921548598	13.905610687415646	13.956325963932983	15.538985144580025	16.06637399795619	16.243000866930956	15.838263270494835	16.518387635878767	17.68599098613315	17.62004891732157	17.294376143287707	17.068724132740428	17.471847531808123	17.407096752277994	15.91467940234179	15.855351657566231	15.564867975329292	15.015069274289118	15.687783441154565	16.35538456008193
0.16	7.233674216631741	7.270985202658736	7.8103272222297875	8.354003992847453	6.90473921245534	5.93977405195605	6.451584766014292	4.160314705930233	1.6798154479181733	1.9445044001974523	1.936130581579782	2.417013867007455	3.752211786547896	3.5466498921728586	2.2779261081679394	2.915012462204487	3.322575675384364	3.9876950073442714	4.094341221262077	3.1675116742150635	4.186040303265145	3.6119573172045705	1.868863493111668	4.269727491967743	6.627513116506506	7.164686434149928	6.132997031571492	4.5664936002194025	6.294716990617104	5.998026800347617	4.332808647372609	3.8577685110196427	3.209253495500029	4.091010239384751	4.838882677322005	3.3919064124636193	1.8848662568520425	0.6611376747730731	1.380213793533045	2.333927418925086	1.911039785659419	1.9308968891663554	2.197366682485878	1.3790688588753284	0.3391429545995379	1.5004543835030475	3.046287976290863	4.375728452135583	4.470253853933315
0.24	-6.171735961857884	-7.028386523160158	-7.469178104206563	-6.842114756044822	-5.810537967613747	-6.361684071132878	-6.229887021246881	-4.747388394910587	-3.398143527704619	-1.5831533060877803	-0.9272277730811282	0.5285689811190153	0.6921268725022642	-1.5885731248419077	-0.46685774524034684	2.101822396738797	4.202898813697345	3.5558039204337035	4.812401396584079	6.960316198786046	5.580176655340452	3.235969643141175	3.1396578278769027	2.859540799703275	3.8836273633809526	2.728931933566905	1.9924633855037968	2.2319991414359137	-0.3774620159291189	-0.5246708237422197	-0.9579986846271993	-1.013735818775352	0.00298696507190499	-0.6089633664763738	-0.4748014634796789	0.6793574246284919	-0.4193477851936436	-0.98370642604376	-0.2778079574271217	0.292309692245027	1.650538538341472	1.9071227740605892	0.7832631155044609	2.227500501594271	2.6465112212305115	1.7914242585964075	3.3340801198975214	2.8395049296803023	3.9816594305945188
0.12	-3.416072028068079	-1.90252391740119	-1.8871601415270831	-3.479737528102305	-4.612510221913851	-6.57085244286322	-7.191838910210983	-6.788759441244501	-4.719056959754447	-5.443193693612784	-6.053534780509445	-5.261442615378847	-4.740092768563777	-3.75958601615293	-4.081689619191316	-4.893078376846333	-5.443154943235619	-7.010286098342149	-7.972328606717774	-8.229088290528068	-7.9163688524204545	-6.6639498934357775	-6.341401677345345	-7.84519320382924	-7.869257408266563	-8.822258504462347	-9.444285324478734	-9.665654894248902	-9.414370611708925	-9.829157348020985	-10.34500653530553	-10.407165003221316	-9.454198336982941	-10.725313821988543	-10.552299355922308	-9.183876816294372	-7.771001593528595	-4.96123493834974	-3.7726069983553145	-1.6023765175673077	0.48396178913711907	-0.14835838123596545	-0.6246484059651181	-1.070645454886261	-2.2077811306630153	-1.0538128663899045	-2.215174677130186	-4.80126163695256	-5.285284273842812
0.12	-2.8416564335532826	-4.098544843890991	-4.029391435450059	-2.5265133583689092	-3.7802631400110087	-5.330094918398302	-7.285392582977757	-8.705113734118989	-8.809740877784954	-5.800918864305871	-4.536982735696917	-3.255842038422962	0.26030389880475724	2.166409257559465	0.7236823489241786	0.7833899754821658	1.0605006071021563	0.0029767980363359925	-0.6022660665312429	-2.312099170233026	-5.640893288729721	-8.270697086081306	-6.868763677998928	-4.736542236843803	-3.6833829542601606	-3.299376472137496	-3.0736439313553987	-3.970822912541763	-5.325582376541597	-5.457143065079521	-5.38239637510101	-5.887556755831014	-5.713418788212351	-6.169580546557896	-6.455840989248152	-5.8303648455945165	-5.590765113112681	-5.167006416064204	-3.7204295308399082	-3.225568427518688	-2.118414649269873	0.20280736206555616	0.909366059819547	1.8044942337471	1.3408567948124528	0.8881390843994055	0.17854850798622124	2.4490923552184753	5.025686099372706
0.24	4.0503740816594345	5.698834992086681	7.47816266664443	6.792953666783028	6.126373421777892	6.791341093436479	5.945856035124216	5.694680767241259	5.856193832771446	6.00371790509157	6.275623675701404	4.771008822942015	3.245609752354831	2.9933403342915526	2.6354153781178624	2.539490949114338	2.5355584149635533	1.9645215774528353	2.740715808758985	1.3170378951243222	-0.6249911615122912	-0.6437631265376993	-0.3832824224736342	0.08745416171324649	0.40689761253036494	0.3675152798466286	0.6795073312347952	1.1162170020390718	1.9637649349961137	2.808416817315397	3.5645206039158026	3.4545466989098443	1.9113151461788718	0.7793500551927366	0.7750139944468373	-0.015575460742503822	-1.554341420102638	-2.7347055464864383	-2.7899842960056773	-3.0625594405671848	-3.028541748061592	-1.2298157424480323	-1.5995673736470764	-1.1433012382098866	-0.593425290786314	0.07085996612363488	1.264698595213865	2.623068022323629	3.2327609168725715
0.02	14.566185425597794	14.487524018125207	12.846685140501762	12.304659614507976	12.663603702109121	12.250389253022291	10.387972833251396	9.161381065498695	8.81215716271145	8.919507000562184	8.62523031143077	9.266905448404266	9.137064416820955	9.184389862226865	7.375353593945974	6.690747572406259	7.114350548298091	5.961710514794788	5.15394736381775	5.585122746742407	4.694413827410301	4.6540107131383195	5.389686817106238	4.95012617406428	4.539293131526762	5.307246873845855	6.230328338279747	6.5156338040326816	6.19947063739	7.594168038229924	7.679292411733336	6.898304472356273	7.2080680404435995	5.795988035579363	5.239928070041259	5.6191951542966905	5.188800481766471	5.564661420655177	4.979121926466554	4.605529283462623	5.8821280910999505	6.168544551781679	6.512967577989464	8.0539945732529	8.46467644023862	9.103115576112401	7.827380426267602	7.489994516992745	8.15288131837503
0.01	-10.40185926089221	-9.93779714419432	-9.734606019582017	-8.184146787064194	-5.78750495402371	-5.805709551583519	-5.3564910516782405	-5.5434311094090845	-6.000046367126387	-5.836901348241895	-6.8954003569745055	-9.092125707482886	-9.570513450434234	-9.394630882755436	-9.496756135484567	-8.297585829577109	-6.999184793291576	-5.490392238653413	-4.948983425883817	-3.3045243660226262	-0.5674114060530968	1.5622029145083545	2.747977821828215	1.0618216999738763	-1.8884059124927006	-4.006588911994541	-4.405643404196844	-4.242496740201759	-3.7405687144102586	-4.4314817469914445	-4.397692814960351	-5.290969572236911	-6.956157401868708	-7.35922437446294	-7.75863539965988	-7.449766507647155	-7.223053760432514	-7.365421682513592	-6.463814119544004	-6.6134461996859315	-6.360127988482951	-4.332695484475309	-2.2915537216299384	-2.461599740241354	-2.8894375874723366	-3.291144909276099	-3.3944025645343316	-3.533971605246819	-2.8578480968604794
0.32	-18.38211914717509	-18.73571130101285	-19.010730740619856	-19.092278296445002	-18.965150602202932	-18.51169573713524	-19.409833106653117	-19.61378554970834	-18.17194791010681	-18.631206603812906	-17.436276199638613	-15.745811316143708	-14.596206686481217	-15.25284392889381	-15.62600069230961	-15.288202651860743	-14.992314569366293	-15.30210499432058	-15.386996907641198	-15.042286338852122	-14.858260088519614	-16.198037309235986	-17.107772388871737	-17.174242746812084	-16.30433606961747	-16.59531891165574	-17.85214128785676	-18.9999237609699	-19.947469958553192	-19.84169030826645	-20.767127260265966	-20.742869007878134	-21.19500004411595	-21.715038671642986	-22.836350616952018	-24.30371968243125	-26.02208643359527	-27.229960761085536	-26.95554969352002	-27.986824542929504	-28.62015143602403	-29.267962356747105	-29.33781976726688	-29.59056565922196	-29.452291837885873	-29.343078145041446	-29.64637447931272	-29.44681938124034	-29.002548293218034
0.16	-1.575955409575755	-1.325861711468356	-0.44813307022884885	-0.03110164301389773	0.6557071070224723	-0.24019353111256692	-1.1614775039103122	0.6464791160467698	1.0042733395135386	1.4937407446011335	2.1534670025203795	0.3091305512455733	-0.4181656739998161	-1.480696338523849	-0.3344666674245289	1.0905142741444607	2.938364561840338	0.6417736838826258	-1.756006680436343	-0.9506434041728937	-2.0847110091917784	-3.9662597921971354	-2.540827157635725	-1.440592934449235	-1.0660092841388717	-0.8232651393154669	-0.45567611746773906	-0.1490838733871911	-2.0081285487266314	-2.1212247186487616	-1.890407250827117	-1.2411326211178704	-0.9247131715395795	-0.10989928228066503	-1.1675802101275963	0.3515180466304386	2.3485818034434303	2.1974523888594533	2.0416627963423437	1.6154223199165685	1.0692119919411667	-1.8572272709359225	-4.535001622809865	-7.12078128800475	-7.872009283573945	-6.024077900773364	-4.4127882092215955	-3.663215759025576	-2.5822157347286137
0.32	0.14021489482864524	0.730547886927674	0.0670224914766564	-0.160779133171026	-1.6128419421979672	-1.9672869866097784	-2.616511098452115	-4.537522450802726	-5.687329747235317	-6.389642544432064	-6.781765327392023	-6.850393952573214	-6.95176602395145	-8.097664340225705	-10.644657445689603	-10.962697154134041	-11.668055105589978	-11.67183339058272	-11.018706890076565	-10.725757989130877	-10.021964785089146	-9.440211465919866	-9.465768718245798	-8.692120363272274	-9.099057761123028	-9.87820055370517	-10.741033146171944	-12.788496415296194	-12.387330564159662	-10.901373459549852	-8.726676456176449	-6.750806914320236	-4.661765901066353	-2.7510339234328853	-1.5744815973159305	-1.4904002126491491	-1.5228807822647852	-1.3957337689807972	-1.130106303330109	-3.0081696990098905	-4.847665313909573	-5.164289890039562	-5.127287581892595	-6.2233234241958755	-6.34870408049057	-6.585789117907218	-7.234728663292671	-8.665547343888335	-8.647819791090292
0.08	21.4559168540966	21.830850452204913	21.699066523391366	20.751538852737923	20.546726154425016	20.040553773072304	18.59114607524137	18.568597996325252	19.041016233209504	19.530285830144052	19.417746807454748	18.728672142038135	18.05630605768782	18.451214842224033	19.4396102277629	19.556835671404514	19.468687919833513	19.168444605155614	20.464665363981084	22.248628637516447	23.306308343741165	23.013372111262584	22.580156374560843	22.991966918411848	22.977712640452722	21.822076477114067	18.626778708288896	17.32862794315639	18.425729396636655	19.834517381378575	20.79922646636797	20.9497539208147	20.77280422395644	18.930781934915586	16.83047417231053	17.147532174081746	17.20868907327086	17.20510059534432	16.871036238016785	15.349277491838663	14.642354883262456	14.183415185162843	12.604142217537415	13.580357375295193	14.125312232047051	11.550230068856322	12.752718406088718	14.176528036228916	14.265943549097216
0.08	5.468031286907028	6.644952822157514	3.334124045240081	2.8604509493987607	3.329677693716242	3.958994065636979	3.595092274330291	0.5106320441360737	-1.4756744838053422	-0.7823226818219737	1.5328680710107534	2.707171505817591	1.3164101536383654	1.255671619840129	2.144681857797515	2.8439042268975285	4.3256350674053365	5.510928212199552	4.806449199664506	4.676422800871769	5.746148427471773	6.434163576220165	6.646553310741872	7.283004559757067	9.003692626817902	10.490910545573847	10.990283327952376	11.644147590169972	12.865736807004687	12.995119787528047	13.220281852474422	12.014969885086437	11.990340777700716	11.158813337405782	11.134952163663833	10.459448157909854	10.062109738709488	10.165113251142976	9.967037138742818	9.552044713403582	10.329268332196726	9.55463685112624	8.098749596666543	8.220307641532195	9.633082931429435	11.16003573080625	11.15381210900383	11.212908355373223	11.245387055009807
0.04	5.326212178426985	5.189475030062688	4.541243928514788	3.789252418896531	3.140982988029023	2.587103977674751	1.6254269441728653	0.3106434675372114	0.8521602054241058	1.3620327384017372	-0.4609388672397401	0.7077865504834548	2.578721727911713	4.33407065293752	3.3828382905265215	4.080613065634516	4.871203981401258	4.359921215380851	5.3218715323068935	5.76099551664899	5.781867618062357	5.238856371405568	1.702577925444622	1.3866312704783184	1.1287470928892631	-1.4932453408035968	-1.92901664357192	-2.564030188713126	-2.341308735751653	-0.4282265728141894	0.8194256141464322	2.843014594007414	4.361347491420425	6.046566702118255	8.13420737327364	7.971501744510036	7.3781889965435	5.980458899294376	3.256278874168501	-1.7262674193525953	-2.2123040183893607	-2.3847392436304915	-5.133278320312243	-5.448440538512848	-5.636531172691136	-3.682456385851566	-3.5610693659913366	-2.538383490225378	-1.6314981125583543
0.01	8.959876288870596	10.47339549995882	10.443974839149583	8.845689778039294	6.904366775397996	6.150953739316101	6.779978881958321	5.46276547194244	5.966156774994637	5.866957909044196	6.701709718560629	7.015362152195941	6.93126935708154	7.4825337635847475	6.477620684210244	5.187854002821275	4.324471560976093	2.7652103363375318	2.6413017194196655	4.344919285062353	5.120087462102099	5.509323393613023	5.959400761060245	6.237713743106944	6.545847623348315	7.211350940598585	7.42235604973073	7.436719498483804	7.754080518115906	6.796540062555515	5.270887945422977	5.689032023109995	6.019686034755587	5.224570423262541	4.255543209481914	3.076594186110192	4.860919934906953	7.601231433807406	9.215933214162256	8.61744632514823	9.802817739063464	12.058766331179292	12.501648371751948	11.385996324716466	8.681452866885003	6.739185032897616	5.604074480839223	5.0581290260872365	4.841379684616591
0.08	-3.348354017873042	-4.016435692262078	-3.041429284234205	-1.810125772085847	-2.8869699931839037	-3.1382286878878674	-0.681891786338447	2.278060283479654	3.321361446908675	2.802651889193619	4.144818415130267	3.7769952030737812	2.88548366749923	2.8244822807070946	2.701396707471453	1.9177028121933972	1.5689279245921526	0.3847476066735567	0.7442908363749794	1.6199450142482092	3.6004352976886267	5.016589537989219	5.330218557957231	4.882851699736456	3.114091192269605	2.239370933249738	2.211158691617051	2.67279092694006	2.836654190139683	1.7090137776603171	1.1134902828118456	0.5220472035673609	-0.2699162538620925	-1.0013447005890086	-1.4378807278466965	-2.649319912211702	-2.9058749679257545	-4.443977461166419	-5.224726149513316	-5.932662918440137	-5.915296278807531	-3.0275549430830537	-0.8507247394675375	0.19535504254922387	0.820897597349699	1.4159862549933067	0.9060201127156944	0.36063428609483594	-0.3832708241843932
0.16	2.6211347442241006	2.660901188948408	3.2987088315119664	4.113253433981335	4.97881337282481	6.225395991431007	6.373474972105143	7.521636315459361	7.376737341285981	7.1030941534395	6.165289465418972	4.715036108732207	4.652989926796003	4.375056765549573	4.581020788056634	4.151926976696508	3.9966357990853467	4.160421461945212	3.586040854910017	4.3608017600673605	4.257251497056863	3.4854508278312935	3.8636502407650823	2.1944575730183757	1.8578420746714244	2.711552454627892	3.476649238386088	5.001952633079192	6.519888328854762	7.703527498012306	9.030076494024655	9.754157277629147	9.735721461622276	9.253478471037354	7.9787129842887765	6.622504371320787	6.779343458149825	6.385013120903885	5.235665214252833	4.559539516220106	3.200792491951269	2.798325806842101	1.6991922808965043	1.8719792642907578	0.6820572477956475	-2.269303063546552	-1.907635421191216	-0.9743363938581169	-0.19048179961464484
0.24	4.638151070032215	5.2678931683383325	5.253729794884997	3.432602576389918	2.9356070999679247	4.077497488203861	4.528143159469273	4.53322222510598	4.222559867203785	3.490052536128964	5.339851303373962	7.478267866868279	8.667276122585612	7.03646018486895	4.553484155454619	3.392847417023468	2.4480252440395063	2.299931779523334	1.6620740554282278	-0.1271526522926223	-0.9750876458063331	-1.5802494537278804	-2.64319906474325	-5.1330869430780055	-5.562509184945533	-4.654604208524184	-3.787279403092704	-3.5844031542993093	-3.1253908138940716	-1.5673234266673788	-1.1570577712045775	-2.161942472447592	-2.7051109303071357	-3.1807045086431316	-2.8525158743915355	-2.8030809868381397	-2.9074392643045783	-3.831220297684645	-4.6061264157017305	-4.721594412742149	-4.8632620775738715	-4.861492517972188	-4.514374535494724	-4.663774284638372	-5.4511609845023585	-7.1450250997539655	-7.829390215041627	-5.70517047302102	-5.4832671058162745
0.02	15.468788754678734	17.20136575868198	17.839530884784672	16.025809060127663	14.532385167241138	13.236992697129686	12.935079881066095	11.995080354122784	12.881672000243235	12.164129368813327	11.045276688652116	11.562505104058694	11.74032353754341	12.81345000844977	13.282811115542053	12.008952803734438	12.019359832867885	10.96826556961927	10.165201478807639	12.152047610606466	14.301289902585516	14.48364402606618	15.412029464263902	16.425398847718206	18.014562379481013	17.007508774356303	14.663195178080649	12.363899550281424	11.124824224107279	11.433688219890534	11.560719951218566	10.928581741512055	10.495805785939055	10.06898106541616	8.297221002169003	8.040124641960752	7.927051922036107	7.835094990929321	9.719098232296638	11.250202830683996	12.227392208374901	12.157529733489788	11.481758164310769	11.289157922963916	10.507428006491914	9.598747019008385	9.546159890999604	6.667214974861203	4.284788268199691
0.08	0.5303568190003105	0.6849188106281332	-0.24710783210623077	-1.9170048688454528	-3.063819921792188	-3.073522036765411	-3.188016396968429	-3.6949321458636746	-4.900062800558771	-5.139037285034	-4.206420035671513	-5.30961588288266	-6.707849265391765	-6.826641859261564	-5.05816415368853	-5.467768744836036	-5.324076314577276	-3.104085563673891	-1.7993014377153997	-2.0112758593038222	-2.298978121510487	-2.6511300016300794	-2.8941472898422873	-2.9668050150947636	-4.132433316278764	-5.545490976985569	-7.154500760055363	-9.275853379649242	-10.497263013068533	-10.120696314212971	-9.751265098730244	-10.410778651195258	-10.816976119428894	-10.647903704412045	-9.57661925130946	-7.498024208479137	-4.976423855073101	-5.672917981654628	-6.154808360390611	-6.459222428476295	-6.171442428288614	-5.443116053698809	-4.9353299472702545	-3.7286043301064993	-4.753974349093262	-3.6177849896747105	-1.2599087205439332	-0.1466021938482598	-0.4993088077199985
0.64	15.736491972536086	15.346815467369026	14.12518860460198	14.730302278122622	15.231566243924014	15.180441064687649	15.846581361825955	15.783247468081278	15.748193916142043	16.131095480208913	16.86955757143624	17.1878760793687	14.945864839646916	12.947851560575394	12.479622718321139	11.822003310615727	10.873778358879406	8.042428763068223	7.408929326581735	8.67116350044597	8.165872482668028	9.754554943908154	12.232267808461685	15.128951813345637	17.770878897228307	16.429429467172163	14.39112154303254	14.04159308183469	14.40475845125816	13.089749914455908	11.749587208976124	11.06818609411183	9.632499035198848	9.392813318871738	10.701493176615216	10.830799493151801	8.973167462309355	8.397666323139156	10.856427419288089	12.848209724636071	13.585733661296196	14.411894006492524	14.066063695938169	13.458794946851427	11.204223385126156	9.744528349358994	9.150114912551231	7.21199964364714	5.074756870399732
0.04	-11.790544773104862	-11.521081528487223	-11.971826397976201	-12.12190135230339	-12.923819643664778	-11.395872735868792	-8.004771810533953	-5.599361213795447	-5.089538808573408	-6.482256598548631	-9.02739190775661	-11.283768175309753	-12.062146763290627	-12.447763316339987	-13.0875826761363	-12.852457441186537	-14.00937561708561	-14.103602860298793	-14.161124378165134	-13.401448350515246	-13.69978142338848	-14.20983274855805	-13.327004343383912	-12.51693597042781	-11.528706383084028	-11.706016525963193	-13.157118273287395	-13.26067626459195	-12.419823679328843	-12.413152634721449	-13.640014459428983	-15.317710858489576	-15.000141647169272	-14.971396610792596	-14.637118114493518	-13.870061981894757	-14.494917654241803	-15.918890245160448	-15.060905954722095	-13.057414157599922	-11.824765382509497	-11.851426724731766	-11.49648690694356	-10.626585787319613	-10.230920805977703	-10.200443582094323	-10.613706826493086	-12.073220463118275	-13.050850240900594
0.48	11.27635888157807	11.658201802626841	11.270433112579802	10.165434823707464	8.602657237540363	8.339465755296182	7.291729028573819	6.506582173046191	5.273095858831219	5.392408961349666	6.903653450919684	6.116495411792606	4.823632885280496	2.188614364782431	1.5211808072770694	2.4740368056685256	4.0365225798712245	5.344821888403821	7.481508460443173	8.365867412874245	5.3101218050355	5.279563826240228	4.174724373743011	2.5156630459914595	2.3617122746650665	3.5099070295803543	2.759808551504328	1.7458572010095494	2.3764264640606214	0.2902394861065929	-0.5550611503655176	-1.0979206044593326	0.08763572235720574	1.0831641845833104	0.7471774020176056	3.299855605854056	5.033104733733062	7.19913473307286	8.84010014456836	10.68060626762901	10.76315358281338	9.2065109561212	9.63832030842891	9.090999980284003	9.25183174537711	11.86049531882474	13.46516185581877	14.002309778074014	14.570618553429817
0.06	-9.824612740885506	-10.566214605043093	-11.435995691008706	-10.002948749594843	-8.305425633675654	-8.1384125879174	-7.508013209584874	-7.7154687609765205	-8.204166340953577	-8.877720135522459	-9.499669321444316	-9.1962431854529	-9.394676658548619	-9.86759773948156	-9.607546890923395	-8.60773222768755	-6.834869539815216	-4.375992126250722	-4.64797229162231	-5.575429720464271	-7.453329848983017	-6.591634359845202	-6.105667547989341	-4.98241765527348	-5.394397430880886	-5.189659623144678	-6.065351057901708	-6.411538238987305	-5.499492753804859	-7.274701141257303	-9.123470343147588	-7.611150311396742	-5.664484427811274	-4.980550643464326	-5.217597287437329	-3.5438969404426643	-3.241437395581414	-1.6237040695184106	0.3068703256478358	0.8436310381146939	-1.2830311161949055	-4.037358547842331	-4.881982361333755	-4.867016026460405	-7.0693832647735775	-8.42168683763979	-7.64677377346046	-6.759160163731323	-6.219767871393685
0.04	-3.8587580883263115	-1.2933973564775059	0.41689011108510954	0.3133948857162494	1.9424809049310454	3.387242787290802	4.462768412710872	6.089552277885133	7.196881220157522	7.2277063251279685	7.597177865137326	7.555884779125378	7.683613403200042	6.724979974041176	6.842938401878911	7.285204043500968	5.4542681594104465	4.693967979379366	5.1133754554928	5.720893251724931	3.4639952486360954	1.390893779195892	2.843338342285108	4.8836240894444245	6.416843738529408	6.6764660321813665	6.015585250351052	5.27062703286542	4.396449425425274	4.470053084462265	4.885866246909117	4.3802863371507925	3.945945375667648	3.179934679202063	3.59240670746199	4.4386784788309654	5.584980595651388	5.733153528354052	4.086382823986611	4.477063775854191	5.1267833213065614	3.2625856080467344	2.6929093919666656	2.7247912426456082	2.8927807515766517	2.9699770367365943	3.6654167221619076	3.7359205607236134	4.27914502346384
0.16	5.894080904211805	5.66292640329371	5.4954658538397325	4.916604885198723	4.670449560820444	4.095430388328822	2.361855986940242	1.9959878567777025	2.281824167553296	1.7953417549912558	1.4262651619410605	2.018313765306914	2.06193766898555	2.499772031950741	2.938752264397152	3.2895543847775883	5.380499083638966	7.677882720598191	9.563190509582668	9.889203951949995	8.587872287878767	7.961638184329843	6.611580733036874	6.934678339044012	6.384699471272242	3.3458883037040152	3.6377858784157695	4.4854573239735345	2.0178949470431036	1.7971043288114146	2.990175118715925	3.4256792370167943	4.559397953973146	5.692721738673271	6.258313111797634	6.995054632388914	7.686572075890425	7.431897218879044	5.677305607340216	5.481787311146789	5.552279448093813	6.321041841630574	5.486370244052978	3.03477739550965	3.8210787250307874	4.277216817737681	4.118510126481695	2.9515555903179944	2.62956753416843
0.01	13.2670645671312	11.722558980521995	10.598069097151082	10.284133213616244	10.807113186038322	10.636255428671717	11.019702549467311	11.992030360334724	13.886822409235393	14.803977099788199	14.31879475758025	13.613311371655243	12.349087226777897	11.900511552885249	11.057995116152924	10.525556981362826	10.295842560022407	10.457121388303833	8.971045607961429	8.928648473442678	8.803513416273574	8.223466762973871	7.466656209436039	6.8902744039392445	5.27069161724333	3.2305765984041415	2.8675222518736376	2.4915917965387635	1.8097457511883022	1.1958943023678614	0.776631037971832	0.3460526686836971	0.907745126780938	0.5624380281843031	1.6155692879340933	1.9263624412539428	1.8355365434190603	1.201905621617307	4.197954686338363	7.372889142147486	7.72696875204673	7.044434085836997	5.200548050098504	4.989282673246834	5.180417854692408	5.753398222075731	6.004555112183112	5.76306139829542	5.269176050224175
0.32	-24.3047787846956	-26.37949260950856	-26.788459355714025	-26.750226106257443	-27.01413481284102	-27.18770110890395	-27.272110751699188	-27.1685609033552	-27.30991886250294	-27.42964586100986	-26.6935316687683	-25.26446625514872	-23.25763325699738	-21.121672510316643	-19.757216483043862	-19.39829157105747	-18.803952923054638	-18.01604542466808	-17.730941904682453	-18.088659930107838	-19.50523826103607	-21.961861477213446	-22.614249634733355	-21.746600778452375	-19.140358253757142	-17.05890069976327	-16.154754005974084	-16.81437658232784	-16.502990031910983	-16.771093085582336	-17.183773848464753	-16.330201684104708	-15.71697078440208	-14.688726246894348	-14.186411091614517	-14.023038482724985	-14.273357682967813	-14.451862045316034	-14.464504663837573	-13.885632646772862	-14.254595029703353	-14.562691007363412	-13.546410375143381	-11.571822630394848	-10.280553092607292	-9.7663365246964	-9.900040393721156	-8.775944062451103	-9.09123069632679
0.48	-1.7260282688130957	-1.9152489797618983	-3.4084677554931986	-4.322905988303894	-4.265480903226475	-2.5423155071594437	-1.9017810747654167	-3.0628966964246587	-2.7925977421443235	-1.5502738758880668	-1.9134333538852957	-0.7885644739130342	0.3604077102303478	1.1129212795909638	1.360547105507763	2.92394531242752	3.7745058118173915	0.6940649607154654	0.7974722693660112	1.5993272907916065	1.969702742527744	0.33859013406539873	-1.0782069821259412	-1.1537665618459485	-0.896216552773943	-1.2721471619347042	-1.3506115124166556	0.6942772164140223	0.9291997501002811	-0.1251415353247367	0.7265743672175944	1.455171714896153	2.149119559510808	3.4676306794307266	2.1510582506219436	0.9501353895526563	-0.2584272183792322	-1.8670134561238	-2.838572968881259	-2.2418071351780853	-2.748666470030706	-2.8442326064693475	-1.7994333317047406	-0.7468070107786176	-0.590286174899191	-0.7326295110184233	-2.211508450841464	-2.3006932486425526	0.3907919600234848
0.16	-5.962286994822065	-6.1616584188896155	-6.570429931747739	-6.474839720178892	-5.0133693482859485	-3.469926113337877	-5.246561685171699	-6.433701100389541	-6.391816546518925	-6.221838461702902	-7.456060102270278	-6.750185952511401	-6.279213710727518	-5.858416216725516	-5.21822070465781	-4.661219771949575	-4.735532663037091	-5.969218350433735	-6.511652134181048	-6.785218158787856	-5.954378770428306	-6.0580235101085265	-7.133929881706898	-7.64343286865261	-6.050887824930086	-2.1976153960344504	0.917723175383145	2.1661752460613	2.458933741461081	1.124539968205454	1.2935385321768678	-0.3960358297471913	-0.6233509283895984	-1.8336941327683718	-1.848969728170843	0.5126798366619312	1.342773148054789	0.6562277044230598	-1.1075896621686354	-1.1595678218390333	-1.437574584351168	-2.0589804839874404	-3.0942389655415923	-3.9210561939405437	-3.7757196055174944	-4.715917073273744	-5.364593984678393	-5.500670416596222	-5.50525843759651
0.04	3.955810205240539	3.9890214108694835	4.3165572963701635	4.370259719638682	3.5874132975024082	3.932525712221718	3.2286775841175768	2.1311436390303555	1.8494047152030788	1.8708987621040194	3.0915281734733924	3.664687777503019	3.198834809358573	4.045710516667583	4.01052346251079	4.350236678511251	4.31462491085027	3.651147254159369	3.393098713540155	2.627656252685412	0.7971777885333395	1.1407835648006497	2.5639872919083047	1.9431198707686406	0.7699701459074717	1.4928854385148966	2.8983497372489637	3.8992930539400703	3.438948296738147	1.6469979215297172	1.5933848430437791	2.108641388452341	2.318321503508031	2.3710819512885024	2.7949268003693675	4.219080850841408	5.9836431100761445	6.111179594837594	7.234221054263841	8.877438641358808	8.638104885767333	7.727502361850938	6.884413949926028	6.639094858714657	6.514910055596786	4.051286928569283	2.2461829733514094	1.7320169616203458	1.2309103970663386
0.16	-1.720400523382537	-1.9458952672072556	-1.6502841765760934	-1.2023882365056053	-1.0909358222381726	-1.8809404538238326	-2.3145920592364675	-2.8590939911571525	-4.028879474100023	-5.557049013080217	-5.5669923981687575	-6.352611576390466	-6.939595805118188	-6.7841661734505365	-7.915891381135303	-7.5442925676505155	-7.1729157431323	-6.739935221707263	-6.941147870072065	-6.883137523271124	-6.268549136556466	-5.647191346265707	-4.562230788370059	-3.6363366078008994	-2.8373963225371597	-2.5110384625783766	-3.6760993384833895	-3.4360468681748912	-3.505415380647264	-3.756231217562849	-3.8617858242500986	-3.978722788412284	-5.477194907724474	-5.69052136383273	-6.8515508195086525	-7.561680634822423	-8.19216533960681	-9.38535668514831	-8.880135534634839	-9.022191783714362	-9.511232818059284	-9.244359655795577	-9.86402191382917	-10.112203741358734	-10.266580411234777	-10.027075673214256	-7.392413135262252	-4.306216089384989	-3.1814045672784346
0.02	-18.355730203874437	-18.73215420787382	-18.888147941979923	-19.569048912122412	-20.273895385290587	-20.81151525622505	-21.14268387711141	-21.01102066902441	-20.533085154256156	-20.929714863768417	-21.91047705761101	-22.13370267616517	-21.13099438277338	-20.462288859356597	-20.147311563819336	-17.85416521464831	-14.352524395962192	-11.548309109295758	-8.721736271767831	-7.0170607009943495	-6.228848082022914	-6.527523485892267	-7.416369520928868	-8.119685795748389	-8.881395486852917	-8.505754982374967	-9.779332344480814	-11.152006325552733	-11.228058814079489	-9.870787582463109	-9.155346676204296	-8.88032373648553	-7.840317420020135	-7.014983230032307	-8.595741012342216	-9.443015052605602	-10.018199680838677	-10.596849972870082	-11.217885604202145	-12.401104573173058	-12.520350325852	-10.276244484247641	-6.567704994794582	-2.4715862808603717	1.0559637708972502	2.9880132650436906	4.128522835328397	4.496511723800239	3.890376706986629
0.04	-4.220288309939328	-4.929221027770801	-5.042138906847889	-4.239629921188346	-2.509157451198142	-2.1180381218991755	-0.4517624485656597	2.652572694565272	3.5493828387063857	2.7385720438822503	2.665459158922104	2.515856297521509	1.413919347179501	-1.2692905016059512	-1.9225708672878739	-1.4423767323229981	-1.8897550587508505	-1.6738197483578574	-1.447649731469376	-2.018019153052741	-1.187751595215353	0.7437028837305206	1.1267666889021442	1.3365530181833094	2.7750792432201195	5.871816249186587	8.187184189707537	9.131014098976635	8.51731197137316	5.740046605501739	5.830398030026046	7.135667972982269	4.678616331316071	-0.6511694830090988	-3.4182985565284056	-2.7095243633481374	-2.280041566303886	-2.7084115766099686	-1.6456134799090307	-0.24434347341572504	0.9654485525418863	3.186783771273575	4.022167996829722	5.420163466167679	5.4241023871478475	4.210415650414397	4.527489527505537	4.3620204523810955	3.4528059186876234
0.02	-3.844918839591408	-5.333552937324633	-7.958633472449328	-7.991238026249711	-7.18622661510738	-7.293716279101247	-5.5294882661662825	-2.479884877800842	-1.0702198917629673	0.39823323145857614	2.5602985209281925	3.6581532900000084	3.8472077317825537	2.5781926129677544	0.920181627749109	-1.0961947081708416	-1.5630402593438504	-0.558715189366751	-2.632856910231986	-3.993544374732018	-4.778396489785983	-5.99227510914362	-7.4785603509003735	-8.185336038477566	-8.302990772377115	-8.647326932639686	-9.736947684433929	-10.54453966469326	-10.906773323735045	-9.518001567683626	-8.638209109754222	-7.3275452631665985	-7.446627246268655	-7.232831763797783	-7.623038401254419	-8.659624590054811	-8.729452467986356	-8.443808973279943	-9.295758488314355	-11.28649591739034	-11.342932528629362	-9.38015220103349	-6.072529168058026	-4.618327361594687	-3.0638240900325755	-2.73429005482447	-3.659988655400646	-3.421928741979727	-3.440997668519387
0.32	-22.29652288721843	-23.083414295571245	-21.992271706466028	-19.920903020362985	-17.783538053500045	-14.807050585283122	-12.004875986092173	-10.98841343401645	-10.72157344955069	-12.539967879366408	-13.663239485876097	-13.7681329488302	-12.38554119939883	-9.515543519207739	-7.290623566121894	-5.44825444937797	-4.291351839655462	-3.9676820821624403	-3.444818717004651	-3.9343874725604877	-4.823498028818193	-4.660232229491072	-2.837445310928757	-1.4970574955473808	-0.3113210788874454	-0.16598310875006916	0.4268547376628078	0.545266921076788	0.28251735484886353	-1.0399047916223907	-2.304910474750102	-1.5088103994552853	-3.1690508642256816	-3.1250461036183594	-0.10218866274821892	2.8866101966529385	5.083997322832062	5.593884937222583	4.810968949451009	5.200062659721851	7.57401412145974	8.886328402552962	8.723881804604616	8.509880423753572	7.43654926835174	6.810842203945896	5.348142678247228	3.887509624542801	4.158976113276566
0.08	9.416880198297022	9.512489384069681	10.017901147568395	9.908355000796263	9.503146341208051	9.302373744657118	6.807865079002909	4.847433927098834	4.699028565158187	5.7088148102780565	6.5410294986449316	6.30180698811607	5.832163212762538	5.78678829633958	7.299099288121596	8.485476695886888	9.326016276796935	9.093069495856199	9.005420133314445	7.998884068939404	6.782275721296699	5.613784119973701	5.1933000292032006	3.2831012803690527	1.247677199600318	1.921219828381254	4.185546037909276	5.565069496156042	5.628110860095489	6.687212979756879	7.2119393808891346	5.959432372350747	7.558235210629633	10.015534023398146	9.195442499873721	7.469302491230707	6.659319039951427	6.167480106272748	2.3658609958188634	-1.6737759700711052	-3.5216591540078923	-4.076552960807888	-4.298943556805533	-3.675477037273623	-1.7785825823741277	-1.0121464766905888	-0.2521488847373803	0.8286248874968294	0.999925832335876
0.32	2.8609218631184206	3.536723572027981	3.6699829817848553	2.7638177578704415	1.831854105130759	0.8530925982031476	1.0486610727765964	3.04464057259662	5.880748305957923	8.306515042141939	9.953920119654398	8.61478621235301	8.183764743359816	7.978277415855885	8.667853050283341	9.13621005363953	8.483666700928467	6.030351464091808	6.460331973220718	7.56464749345858	6.292476531764706	5.387513648308186	5.322645929501363	5.139241437704214	3.620865302390314	4.107732596220984	6.255373106866699	5.024043221113956	3.0596952916224893	3.6647746874640035	5.512313706825893	5.468765250869453	5.517882949107005	4.73063054528383	3.8486084144622907	3.745141223505925	3.8467326399497352	3.6572558002097963	3.936170767659249	4.0461579215189545	3.6225462752535833	2.0671165756451018	4.212070236809581	6.130895974003252	7.561995255329961	7.846212832016349	8.206903136857235	8.509321370904061	7.991086458065794
0.64	-2.5518771098466857	-3.9908958816438727	-4.037317302505691	-5.440567122958207	-7.501794317265997	-6.336845213393701	-5.222090723721827	-5.9326524055942755	-6.189615580607267	-3.8771031931268496	-1.5375570724189345	0.7998943402198933	2.228735960326574	2.233609286573355	2.971692062129776	0.6857413633671712	-0.09694089991276655	-0.921031995352962	-2.410681041363702	-3.9728139395037374	-5.835502569245897	-6.021107501391789	-5.162105004751339	-4.385863926965349	-3.574433719723281	-2.8735622473882287	-2.552000486532002	-2.9127501981206407	-3.274807010117229	-2.784161276168561	-3.009083827532301	-2.7858119127958076	-3.654570741421047	-3.242091601146356	-3.58330978386131	-4.071954386595408	-3.210156139796716	-2.0317509591564544	-0.886084466185352	-0.40688511384804826	-0.12242627390342875	-0.48711607839952364	-0.9921883233692625	-2.156376717065541	-2.070202136986218	-0.935216858356938	0.8724968190421976	3.13024114267175	5.5536107012983535
0.08	10.846404686453525	9.980071526093013	8.671051683241927	8.326422493996077	8.984506455207068	9.737847907346122	7.734117346052457	7.445726984045265	7.16682538301319	7.197104058042768	8.038693488059067	8.131244902181493	7.952598163533196	6.806428773498354	4.437173178353142	5.55611040121579	6.9541194089419065	8.025718598816312	9.796846679834943	10.528601693987653	9.524658046887865	8.2315347597972	7.763138090222654	6.8725299718450685	6.355417392456431	6.205650344231671	3.7171722602530934	3.022112633334501	2.8275820034664036	2.45991322365235	3.7405678253291725	3.023110715425034	2.0973262211150328	2.8831975586964305	4.205770118795947	4.494530145128387	4.80046876107459	6.458187311209102	8.680008441639274	9.217096068982642	7.196307710537454	6.102498161066052	5.241662360132921	4.707357190872045	3.983082389376065	2.435877757218634	1.6983227882799241	1.6316566887285475	0.7067191910929935
0.08	7.7624006776830115	9.076222215956214	8.555791657006047	8.30882860764725	8.619781578723654	9.155356119502763	9.180174342876263	9.079028559743541	8.662114692481545	7.932460150845962	8.283193993816447	9.707572583224042	9.59885506644303	10.791326005990975	11.523940752066459	11.883170060371533	11.695390657540223	9.727702659878524	8.371768756590136	6.863347244285443	6.7668210392074215	6.81851501711656	5.480270095844453	5.079675414103214	4.522170725966227	4.6257256579589665	4.6619806948313	4.354938954709354	3.369162966928677	4.510072849875158	4.803630196322295	4.722704328740782	4.911676859511715	6.694929459208048	5.302807123358768	5.074280250025097	5.802613329971564	7.038954464953001	7.067643483588817	6.9398408466746915	6.9122694931523725	6.004591013108403	4.268315018218772	2.174180572334059	-0.4332341848816057	-0.8449887715002902	0.9167889980486237	1.452031768716246	0.978128999375592
0.04	10.996677458975022	9.097286634915136	8.26978051939281	9.01842779384836	8.613393267477804	9.585537420313848	10.46461984819058	10.221370648799294	11.127645605081646	9.59615275057552	9.115218452148554	8.24717939257728	7.607965905034071	6.860439980566618	5.13544786243078	4.479330607294493	5.714044821985503	6.910599839160753	6.155892892205095	7.130649906909369	9.833568661164158	11.493440956922328	10.776592297350227	10.344289004557737	10.45243115398474	8.37839092197396	8.436162750723717	6.427240232775908	3.2334674090091724	1.8207151937530952	2.3010654537941093	2.65873197525044	2.5718291861131277	2.119861689043205	2.207273998997337	4.206063353234384	4.95551738455957	4.953482982546284	4.989938551973111	5.758710289061405	5.9879654449617945	5.9036622511059775	5.717481307179703	4.352220883052389	4.1025297877205205	3.7754580492340324	3.0735552917791438	3.103363036901051	3.150004647170313
0.08	10.401094714507508	10.226166046406561	9.144671784786638	8.517974058604366	7.609610342972573	6.56117697602928	5.640493579679806	3.8063175242155936	3.39971867508487	3.505109920258782	1.1188331147894957	-0.14078540430842423	-0.15411200152737337	0.1663162666925544	2.331327056322941	4.53324074235848	5.458291528448427	6.630989076593096	7.626519075824639	8.33809419461977	7.590049655350882	6.71943110627052	5.5956902981431185	5.135340551417272	4.7508069285568695	3.4107405596106872	1.9390591359606262	1.5347427319965021	1.3422404477730794	1.5793359010917882	3.097921018784916	2.8372632250610152	2.711154361755426	5.858889573340726	9.316086280122434	11.806449525086535	12.434516112365216	12.503816485360318	12.92377070223182	12.284037119978663	9.656721753790237	7.922030272762548	8.446531336685347	9.390802748304225	7.904734880343042	5.526707694488707	5.39710882884652	6.157373102523508	6.408140469720834
0.16	0.5236515624240212	0.10298398028250233	-0.3646951987945073	1.3310416189372987	2.5623836674880565	1.4258068892184284	1.591212625891771	0.40031071270171026	-3.226064160496577	-4.629380293630639	-5.081086021365245	-5.825968041276745	-6.079263630638366	-5.934294388817911	-8.037057180807494	-9.109904907766385	-8.457586176208167	-7.907421855403555	-7.047851597347147	-5.558329548694111	-4.667746438412983	-4.703152092134701	-4.298071511597044	-2.0791580622021257	-2.4538279690324885	-2.319498798884837	-1.5404015647635703	-1.9088820608921964	-1.4844942593637924	-3.037136683587086	-4.259294543439211	-4.277498944144412	-5.013791477570209	-5.232596047755024	-4.370024125662255	-3.6186970669402783	-4.072811570308822	-5.075802195452887	-5.217766257218969	-5.086820319429002	-5.238653516066698	-5.410174018633576	-6.298084307096289	-7.653173134817635	-8.092256696926448	-6.603967422939519	-5.0324848173477505	-5.69254809927552	-2.918309516153471
0.48	-9.665483132830396	-8.848364518252794	-7.940995875965569	-9.346066189005128	-10.659210442724287	-13.257275890458232	-15.43634099804543	-15.783145352289303	-15.239321167166388	-13.984478361029147	-13.745199266107896	-12.037682224833965	-9.1710661176988	-8.717221575819252	-8.57454786911186	-8.302208555850378	-8.332624032545965	-8.063270030510495	-8.149835055635037	-7.807509534178536	-9.139495834537911	-8.476448203858524	-8.122931136561327	-8.794177482808486	-8.879299133785175	-10.094863182383484	-10.430774596121168	-10.132242355171016	-10.689226579865107	-11.277954666410295	-9.804482603447696	-8.794363415973237	-6.944802156466835	-4.756950869264244	-2.7269607398281224	-2.5919567855791428	-3.5218000022997558	-3.7501776592771066	-4.614323299254927	-5.613965352870977	-6.6566097368874395	-7.396582384284756	-8.511644511360174	-8.569194235246954	-10.074243570610797	-10.635121163610627	-11.408172320724063	-13.121466350026807	-14.085406472779745
0.16	11.752171337260052	10.28531883725222	8.129119868373877	6.771687683365457	5.6946475074081775	5.738245449096269	5.224684257603329	4.920665863286061	5.372464721353779	5.959927329858843	6.912204678241039	8.319506666728898	9.02116054567125	9.242320941069707	8.179583405080905	6.286908404019499	5.861143844983488	5.891982031839277	4.967759039342852	4.0171297369338035	4.059348779611895	2.646205508892308	2.4299790883589196	4.42192353374157	5.865962546573186	5.934763200467941	6.32681134879455	6.541431345842184	5.581613442738288	3.9376515908711767	3.444936041088283	4.725205753821953	5.109665264903974	4.1782848912820825	1.7458882726703848	1.2897162602140284	4.277228762244668	6.646292021112174	7.473668093428003	6.976053624610074	7.7589682576001024	6.872333999352932	6.024517719338206	5.753192145691358	7.2201379169289766	7.579644248803291	6.083798114752838	5.569754775739568	4.7380480340707365
0.04	4.265312630589072	4.088596057300244	6.995132371270607	9.41172791273516	11.97693614443292	14.078305624181247	12.728821986316156	12.074108909545636	11.741767032563182	10.356934989314745	10.40131102353201	10.40871089554927	9.678866240742003	10.0716185507655	9.09770197926381	6.844834588279191	5.0642073058668515	5.750210827024027	7.442422490686596	7.6202198156947105	6.461731280860697	6.693413120647541	6.751077419686226	5.375887531896261	5.063231525720326	6.2736025810486	8.572525751808236	8.716586459907909	8.748767047935694	9.290174623780267	8.493293452627128	9.09660998074007	8.802388864760204	7.856187096587888	7.758287721896416	7.757367384430502	7.376967732640281	4.9919882582853745	4.1302913851002145	4.7232009281386595	6.546475939012545	8.010506400672071	8.846321221113605	6.893527632980479	4.963116941542488	6.022859664528539	7.301562773300439	5.391875546148576	5.027293208913299
0.04	12.438608067113151	12.914226473280465	14.226182767354146	15.080077179308518	16.858550058205324	17.900179239096772	18.47039095696651	18.24229895298059	19.343841395236254	19.6370887991407	19.693419184624986	19.886812402774396	20.297863655514917	21.201277553949495	21.785779712283457	22.85984206333218	23.43294030618779	22.93678408382806	23.404302056131783	23.515440725405412	23.87921704049259	24.004398449167468	24.36220295936228	24.486348061062102	24.676395547226406	25.241125971141003	25.14065489365659	25.008367873956445	24.37589427394795	24.449659383349655	24.975219978064985	25.184529360308062	25.270433690782824	25.53975632106213	25.906706008074465	25.962336956089715	25.465888257897902	24.88280288838206	25.378443364997125	25.57352824899148	25.875673165693314	26.02349219825588	25.73449359363657	25.419064770367854	25.488734483875533	25.598691359924203	25.343896227429425	25.083095010932766	24.563131008000184
0.12	0.8510873691814567	1.1476810575893523	1.782657576991383	2.7596732485578315	4.117494019855826	3.9461117009025344	4.096758673551946	4.01174389745961	4.4901363115099855	5.499491134883002	5.296956150661018	5.503888467156713	4.8979739998664655	4.847878973379991	3.8519385216994095	3.405161063492855	3.8135213735200466	3.176111232980304	3.4055073747147446	2.441195759178825	2.5587022392283956	2.6339047689795194	2.2791699380814805	2.255396691201227	0.06136967617545963	-2.8936681391956824	-3.045811212789104	-2.7220458473070295	-2.1297349796292053	-3.240206605697196	-5.77861851410951	-6.145882099680605	-6.23244187509647	-6.183095495918408	-6.060196899978976	-5.475862434859707	-4.534313254369323	-4.781336100414308	-5.863499630400568	-6.119833880575442	-4.75435494249092	-3.7779523106286206	-2.244922478881236	-1.2035388901093569	-1.7902150621083592	-4.164674084560886	-6.2990749427815445	-6.647139565138147	-6.196667917836109
0.06	17.718807609011662	18.06566226732224	18.894050741669105	17.990112630647104	15.65014475048639	14.70350138219473	15.848772813430472	16.008871206714744	15.583099949782977	14.486082513760849	14.434679305851716	14.614703851163142	15.39447269333624	16.819799780861814	18.359633325659757	18.64426667007001	19.007163871221053	19.10304155317492	18.358292800659086	17.401954705951837	17.14552814016791	17.717968785074106	18.17390214208926	18.26922320142333	17.511456837990963	18.095127454299615	18.743887626265376	18.074177535134226	16.946057612373593	17.363981146026504	17.73390370179598	18.107767058449156	18.124303249485678	16.89316705444878	17.793878444672487	17.524855527812704	17.510082278197814	17.84439151741799	18.83195491748691	19.72185006834627	18.79755533090129	17.79347054841618	17.954360344379452	18.84084691381176	19.082085956207266	18.794388892806708	18.32462466454122	18.73839346279769	19.356976432711363
0.08	24.299782705657236	23.96059423295479	24.214804504332832	23.46583981575752	22.785004374302545	22.019337920224473	20.42563916899374	18.21557912101541	14.843993780705446	15.349733810976076	16.670740080060767	18.514099962053777	19.0262386786235	18.745677817849824	18.068992145937273	18.456985796834118	18.723872495571584	18.64650105922651	18.661397951826828	19.825292062193483	20.428564361381987	19.05709834768875	17.725333687829774	17.741736743508838	17.284970129281078	16.628512313895	16.396935022540518	16.70246211986162	16.066730975081327	13.688209452990918	12.18738724622547	10.52154437325099	10.988725065226674	12.651376164750573	12.46050730491747	12.020829171914329	13.035517472163647	13.806676012072742	13.847616913692363	14.19346620362765	14.791672663414715	14.883297451006356	14.611436132946295	14.521791910746174	14.900250377145397	14.148040382209047	13.354495814768356	13.477134970493168	14.152660461863064
0.04	0.41392440185941837	0.6316353693787562	1.3356731916357347	1.678305073604207	0.8765215191642994	0.5213955482651329	0.556091466771278	-0.28790815826471317	-0.3958798018049521	-1.2204969074799834	-2.0314235197524937	-3.0618743077050823	-4.203126570470488	-5.350010160646946	-5.380586002182781	-5.039879859902555	-4.751514682535628	-3.3866891829514856	-1.8602721503139463	-1.9347795405957413	-2.691440929416956	-4.3625642378573275	-5.0947391015384795	-4.99661169905275	-3.3649433710852605	-3.219620342126177	-4.4825258452106596	-3.7087938269939826	-2.973124121259872	-3.209571799391057	-2.4182759303117223	-2.029320337448837	-4.212538439300374	-2.071980753952573	0.5213659065139638	1.6836751877158633	-0.673730501179179	-2.1842898009899443	-2.2236091391763324	-2.3536434139048907	-1.8747145800951444	-2.8353359733890784	-5.504762672720062	-5.284476004426267	-4.856944200508295	-4.3124736187445905	-5.176457115705759	-5.411728460476297	-4.821247166939131
0.12
0.08	4.0334606962477295	4.739762973685032	5.125164238228265	5.583355469175075	5.516547937738409	3.626962559027376	1.8485453757218835	2.244354891319759	3.2603131367950198	4.148346567448968	3.392929487488445	2.758417321368583	3.598959399656607	5.81889698338999	7.443038943655111	8.4387019085829	7.700597114132847	6.460154995700876	5.691605247022963	6.901253494098356	6.87444654828677	5.820138194999359	4.997866534768022	5.316413195717601	5.907816217407586	5.896831642418476	6.5710295701554315	7.513138758683056	8.397282177061868	8.783215921872184	9.24300243233543	9.17762087452543	9.147784787854121	8.450353488503538	8.695315978537153	9.61691586348266	10.111022137001655	9.192917538075207	8.917074941862523	8.445751189265394	7.578198137567355	6.536799143560273	6.953249485233485	7.222874272385894	6.3478739186754325	5.898059964364904	6.649873032547433	7.05573739054887	7.963100810353339
0.04	12.031898334191396	10.951146799822112	10.244705365604275	9.510602340096156	7.16300481410488	4.82252715320152	5.775992766523203	6.8047263692159135	6.543677577751197	5.94065138102907	5.769870473405348	4.369197470820822	3.9098484550124795	4.607434620908052	4.555798604712166	4.946154091265768	5.064983979420077	5.981067092814129	5.841286012163593	5.866971503512289	5.965026713440125	6.530005899519679	6.651527836935131	5.781359301868349	4.506725076734199	3.695523406683691	4.362296069243541	4.678475466052205	4.928695828097062	3.530648690454072	2.88515657486181	2.324734444530293	1.8821163862515249	2.4302720975167915	1.673544426343355	1.0768214048331544	-0.8645087013399717	-0.38457126166377975	1.2839338443042294	3.5630424518347894	2.751569823221658	-0.15970322700431439	-0.8879072877719949	0.5828007639523207	1.91059657397318	2.5717723953877396	3.1420815738769363	4.207274862048138	3.709574319795621
0.32	-15.19937708766902	-15.407530528901745	-15.649222689325839	-15.30878393017673	-16.155068636336622	-16.73407455327144	-17.227189600709664	-18.8973342857455	-19.281947392283513	-20.271792941224746	-20.91357881576893	-21.180110036222167	-21.55664321187794	-21.74140253582241	-23.234634640114415	-23.776106301550193	-22.489086341598174	-21.321821342602476	-20.987058625025426	-21.095521682935804	-20.27670756846232	-19.048553198831115	-21.54855695444673	-22.223828746131446	-21.124945055536614	-18.892733607235968	-19.344173299141303	-21.145557773576087	-19.766478121940345	-17.894257429258218	-18.340853082671302	-18.448185020396636	-19.681665297713934	-20.033339561767527	-20.24922300656381	-20.084965556069783	-20.850025425185947	-22.590116139715704	-22.515219295671564	-22.153184533878466	-21.78813462305761	-22.467316907999127	-22.145470482348898	-22.254224202371688	-20.926549053590364	-20.878396001649108	-21.441483998128113	-21.155129214977386	-20.43925221789447
0.24	-26.69651690338864	-27.43611736098532	-27.84702421092068	-28.394782332025898	-29.137684843457805	-29.41012960468575	-30.472462429892772	-31.040353536833905	-30.325568002664156	-30.320671163301185	-30.31651864138145	-30.290576077521024	-29.596991499040485	-31.99565143433351	-33.08966105337662	-31.982456929287636	-31.977955836810906	-32.547095976064966	-31.69927874872289	-28.957496447987225	-26.63664502357743	-25.65923409526593	-26.324728298557886	-27.964298201430665	-29.74633042857883	-29.207471559572525	-29.775040467637282	-32.787402400066995	-32.924889379595584	-30.786619141803442	-28.92969058981464	-28.75574748924035	-29.123129453759418	-30.844871291234398	-32.24281395801751	-31.523839312120458	-31.72351979989122	-31.814827894688875	-30.5827530884892	-29.68932260644783	-30.42257387650953	-32.14214661415905	-31.65941468181765	-31.76643696486117	-31.778127962825835	-32.35165127940564	-30.79819425276257	-29.069866584228706	-29.634671737931313
0.16	0.9512989740805438	2.76832185527293	3.7763952493092887	5.4847771036665875	6.162568752464821	4.913986874762543	3.6194877967218844	1.4827356258827393	0.5312357190850321	0.974526508941068	0.45625576432985326	-0.7194242437933269	0.28530215551948857	1.1153157571657744	0.7357780096462818	0.2301653557179577	-0.5568851125195522	-2.067210399089646	-2.189082180604416	-2.604766216309457	-2.157434022942738	-2.681510696340368	-4.32537366329386	-3.9256119842662827	-2.1366277077752756	-1.7845079403005712	-1.7941677350600997	-1.4020289715172396	-2.0982726990228286	-1.7627336522542976	-1.515183403558808	-0.6940889389507561	-1.3583002513655202	-3.2155609688915234	-3.1275647753471105	-3.249420276481544	-1.7706141331747034	-1.3485215225069425	-1.2299181636947765	-0.6037130492335478	-0.8039287593876594	0.25246761509708904	1.0328989624609193	1.3630121692981731	0.27597404487093513	-0.4828937799492792	-1.9351230977329124	-2.155763955466867	-3.1512140976218177
0.16	-1.7469796506295836	-2.697930891581265	-2.3006914029382983	-3.467320200248693	-5.632151646236295	-6.253128554553783	-5.3071901643643	-3.8082157540041095	-5.965755748000944	-6.791578422816784	-6.427068053991718	-7.681044939784286	-7.173284726431248	-5.396038789554254	-5.520561389427783	-5.2974810906949585	-3.290922236160455	-2.6684212082466843	-1.976681867798419	-1.7352678930756298	-2.6374006896647444	-2.975807836676964	-3.1390677387069843	-7.307156825346155	-8.519445889331358	-9.638111310754816	-8.953864933037806	-6.753640439714587	-7.004191938580718	-5.45061368440777	-3.498861101637658	-4.465047631775249	-6.22172568513632	-7.729624390399621	-7.915204036213034	-7.3816971855512605	-9.106831998111161	-9.459900163427207	-9.336093458610897	-11.01969624272138	-11.273807499918618	-10.889657842676193	-10.397968245742504	-11.357200249537122	-12.43737488898229	-9.682979561361208	-5.563175716932662	-2.8516752381342485	-0.5891003725605373
0.04	-9.716449172952856	-8.4440163759363	-8.427946618865505	-7.8133517455572274	-6.969967698636069	-6.881713648939908	-5.931080031157947	-5.5973494829269725	-5.482419787086059	-4.427691986218889	-3.279720599064092	-3.1777885069053156	-3.553716559248997	-4.029467624217503	-5.827569571308075	-8.128204204522518	-8.006875879699464	-9.65383311560337	-10.451224947932715	-8.468961967093762	-7.22763365761692	-7.686221016337996	-7.31971166259207	-6.932239590795845	-6.139231831092999	-7.071004602267109	-9.597423047420236	-10.782396416800353	-10.944010040223816	-10.831401331706878	-9.215991345575922	-8.705558035395697	-7.941866017246468	-7.08613101459612	-6.798368657487259	-9.989575920062222	-10.604905269154251	-10.17097767851336	-10.99886227156501	-11.656217253723575	-10.619977176680784	-8.54560730280133	-6.360052265883283	-5.027328531622487	-3.715431650720916	-4.785544918676763	-5.995082565492865	-6.704878820612464	-6.194627683529703
0.08	10.21558545611861	10.567330070940024	11.712074503241581	12.334848705575581	11.659809275792554	10.880497759601255	9.683597945565928	9.618696965881284	11.037028549949795	10.561032007630203	12.57393335750453	15.562264700890708	14.799436359288777	11.900824826745108	11.133750194144213	8.882026794746047	7.166443521433038	7.687750820104348	8.610485291227107	6.607356187217356	5.821897337923289	6.4960077581135	7.798529980715465	8.892242742672991	8.162818537165343	9.286273808330307	10.468559891183752	9.326715894468279	7.339177029487821	6.490932503890207	6.265515787517934	6.5111165111461915	7.786324886592645	8.62875893876955	8.668392140185638	6.211876806944979	5.562171962436992	6.075453371709919	6.748123781090769	6.334233424118921	4.8524547557437	4.366122757162067	3.6015585292661427	4.431553416217078	4.208452010820153	3.272172219202645	5.013374269968253	4.435839788244749	3.968532362548565
0.16	17.992994402328392	16.88200890009321	16.433464286974626	14.40545054840635	12.062274601503447	11.297203359520722	10.193261901251645	9.593676841089803	9.141800654991371	7.2135387672786635	4.344310062783208	3.675173850225093	3.341021102668492	2.3873578462968936	1.059539945482868	-0.8019876167131343	-0.6323473748486492	0.7452363366526953	0.2682169179688145	-0.4591395652727783	-0.509786122951013	-0.881060664469075	-1.1741569638876825	-1.4533592559774746	-3.722962834738887	-3.379914706053512	-3.675572388122305	-3.6155964920759445	-2.744273532707979	-2.5985198457154013	-2.5247461124517088	-3.89600872677439	-4.139826928957234	-3.3453119958380313	-3.875293150252098	-6.035177784933886	-5.825098190598332	-5.459247696976185	-6.725212977807189	-6.349603733257737	-6.0822580700129265	-6.166876530748219	-5.792168877988537	-5.6251321953288524	-4.586358904028451	-5.1200514292180515	-6.980237935124968	-5.965695642938648	-3.2794596629133324
0.08	5.248220698030771	5.149867422945022	5.330923002725385	5.102787125970416	4.083531326718642	3.44501121363097	3.159296225728852	3.713666236304391	6.983054830273652	8.155700140468753	9.887009887407196	11.860004283677881	11.402623209583467	12.04565848880381	9.823890174083644	8.57820978475921	10.331393224781628	10.810979864508198	10.491421383415002	9.829652950906656	8.396142491631146	7.440665539229165	6.729897182009786	4.272477707748024	2.4224383632858775	1.827861554797174	2.9424801118714043	3.8347112034168447	2.9553041459171823	1.5231626988646667	0.9765975203105555	1.6169149257787296	1.1941614077989797	0.0129092760752485	-0.8707485661520096	-0.3622141433353008	0.7277263580394404	1.6376166431922101	1.1344464229889581	1.2720573040878307	0.26814421989168125	-0.917374373575214	-0.8103797898666656	-0.8571415665584396	-1.334595156044422	-2.5982769216607977	-2.347673828632651	-2.0740320747096277	-2.4953230261165515
0.06	1.0942293950392639	1.2147253478471072	-1.2234645595797176	-2.314537053396421	-1.8117829085442096	-2.086427474630618	-3.398005567840194	-3.553570865397944	-3.681229905520226	-4.9959813730207046	-6.542400150626477	-7.077230371007666	-7.01771178250462	-8.250310796566765	-9.15970847721804	-9.113301521115957	-6.685178572539755	-5.691681212759519	-4.631840479927881	-1.954504076583433	-0.38059447261642987	1.1034470075007832	2.889133268330731	3.8484003898512498	2.895188679023647	3.369277650243731	3.6361337833648406	2.647031981732411	1.341015488721503	1.5399620156978742	2.4660200401495587	4.089349087904139	5.859393055349699	7.0344474819254685	8.55682428929164	10.368276473546288	9.925421206870183	7.869529880621812	7.274720187621057	7.199244706513234	6.535801933814362	5.445388973153612	4.465775857872082	4.312184161569505	1.1363528453720093	-0.4315209505507198	-0.41062558216756173	-0.5382873385905569	-0.4790370480850328
0.02	1.866648873269206	3.9959075177915366	5.170680732381278	6.623364232717954	8.310460449856954	8.612183126925387	7.936230576277929	7.202451139413313	7.357730735797851	7.211382781746757	5.748266131961188	4.190964634205635	2.005345906161253	1.9715264714097742	1.1266437830461342	0.7479627569494056	0.47777825413258057	-1.11497375700133	-1.6363945033925305	-2.0476351366972807	-2.0234985856955845	-2.1087760470073036	-2.2287257783750576	-2.218206028538944	-3.4256423752515914	-3.275558576330674	-3.391107205052343	-3.509880740999151	-3.846286561242607	-3.133254715802636	-2.1986262823818805	-1.309481957348126	-1.1055283333542292	-0.8854987960840575	-0.6361905643153207	-0.43248061976498064	-0.2052758857457846	0.04655487182341744	-1.1008285721143167	-1.2118731840961061	-1.8044350147014185	-2.3659895997323943	-2.9316837994743423	-3.960652185317109	-4.850653492106417	-4.62156974893071	-3.1246468549790265	-2.060605124675064	0.25909029741510636
0.32	-4.29358990030893	-3.8228095876228636	-3.6621441441318154	-1.3915361650675138	0.05062164843847938	-0.17122078876538893	-0.0611954386226472	0.2817191020139589	0.4270034631347386	-0.39127864773917764	-1.673943556680186	-2.9261149415221936	-3.490232098365759	-3.6011074538420615	-4.075134523395647	-3.706876409321552	-3.057419714871749	-2.044570607829037	-2.4774098129939617	-2.186620594576546	-1.9261578389385434	0.4340979050259506	0.771005252459517	2.574152838129365	6.732345947330259	8.934107681865243	9.46137824532778	8.53527109185272	6.360118641140829	4.753106993097916	1.7088726415455184	-1.153675101958001	-1.4551289383358181	-1.6169721169079594	-3.765831259835416	-3.8863672593255103	-3.3599647631289713	-2.099978038100488	-0.1957830930960327	-0.4263613726064577	-0.4336533963037823	-0.8364179642577909	0.21168703543241207	1.898688669874133	1.1782327405136996	0.5927515481454009	2.368650868604945	3.3335270861689708	4.101328601963928
0.48	11.389732723250944	11.506202329498961	12.643064085661749	12.478791694397799	12.963300034935628	12.389410751908002	12.355875405817173	13.613073431108262	15.259674454515235	15.538978095018052	14.453966233818932	14.014534221310655	12.916396042516425	11.815477178785073	12.432969273131235	14.116777092692658	14.792059520739926	15.476792206098523	16.213971570629653	16.809994538578962	17.30915925795567	17.410156072292025	17.36632377869526	17.48981433463277	17.688908940940266	18.198620664331287	19.42808624314314	18.881179894813627	19.577148750514084	20.02209742520151	21.271292575637332	22.02241494793094	22.862977879260626	23.640547069228248	23.713072972390265	23.35846089442677	22.72582341526126	22.253714228361474	23.30998570472532	23.712375628440356	23.010858987479224	22.002014843048997	22.46239432810951	22.573431603839055	21.229173500618742	19.57361362680639	20.09998749427396	19.557912775598695	19.245216188822624
0.08	0.1056327058216695	-1.4925596080068289	-2.977239921906097	-2.2632045034383026	-2.5244824190986748	-2.901873193139494	-1.613095153892111	-2.321234716463806	-3.0046455307986335	-2.4391833043719657	-2.377101155489761	-1.331760067989265	-0.27185156836060287	-1.056259859321898	-0.8948524402426798	-0.5883563674901211	0.25138725970741405	-2.0229609112870293	-2.4243951741003897	-2.854413940344571	-3.360357894190102	-4.74739088975187	-3.184574952090017	-1.0168451153293674	-1.3703999606390909	-1.8362472472403297	-1.9473152527001218	-1.6989923598900063	-2.968057885286129	-3.0297027488835724	-2.505443622882943	-2.8065742352218024	-5.122080119145501	-6.250133109257526	-5.7876080201906746	-6.651640563131501	-7.0038312963489275	-5.747991082879693	-4.928346840480117	-6.157166346295888	-6.774495926963773	-6.870987677351614	-7.087957014334933	-7.14713484832577	-7.892876960170206	-10.069428674616375	-10.762145951928247	-12.692124776733507	-14.064140969939857
0.16	-0.017673726896880737	1.1370992502222066	2.2969858487054253	4.671162199378017	5.993194678314303	6.0699679199910435	8.886098235500178	11.117048369137166	11.999116848516607	14.132313965324656	15.966447266738243	16.48829737825489	15.880511856347084	14.07810315513072	13.115495201066913	11.552088539616427	10.464161673219735	10.965211226074757	10.375016467651434	8.74347425601178	7.548737775425266	6.995974418003897	7.592712107168694	6.683216767681337	5.822006414435663	5.4031747929271035	4.302649578306664	3.7595894880081886	2.291340187548215	0.4805565625997943	0.10754965938773609	-0.19570002857309277	-0.10742035137365491	-0.06511036189801445	-0.3040863870607211	0.04348956240502133	2.2391693565400956	4.553785655717213	4.704616941499275	5.930756441872489	7.142060435437074	7.279618820970384	6.717100682468974	5.256208850989765	3.7655868623223796	2.9053239422133714	3.160659711272338	3.460357676620994	1.8394037496991515
0.06	10.762772633768662	10.058118173256368	7.906099557237141	7.909419191664043	10.484022153478627	12.417604286271171	12.714354055750917	10.956895342706467	9.726683255757472	10.128721371871677	11.381433985404591	9.975916631804566	8.3091612901855	7.24176352951649	7.235315001271701	6.294848983159305	5.666451096516575	5.714014701278565	5.891601892155215	7.324314924719673	7.474416748600994	6.874630884347269	7.113950650951367	9.020586241392152	10.466093584316269	12.147429202655054	13.030850255932307	13.425235371393278	10.457421555525478	9.116523872997789	9.952776442538628	10.501620154759259	7.623032265537816	6.458175240296669	6.323890713405362	5.331029598475098	4.602249041336279	4.542929631917488	4.354649314872923	4.795113466700371	4.604722728414018	5.7443623735484906	6.690222289790853	7.204972599802687	10.217756869849389	11.809463983820272	11.137190205905874	11.134428370446457	11.578118419989906
0.02	5.486523021872138	5.085113438560263	5.466072817939953	3.5612461867960903	2.3693338099078645	2.1353354175122803	4.207272591188456	5.555139126897693	6.749557049606629	8.072214043036631	9.701043744737028	9.106466498592177	7.753233910226093	5.189398610445998	3.669667637146162	2.1969041619852305	1.3128310743794884	0.5308935082529302	0.7194391786717347	0.32228024933537824	-0.7936966370392184	-1.5894228468146636	-1.4747585184922443	-0.04860939581882917	-0.14593828171825862	1.480192086497901	4.4294329406524255	7.293961880175317	9.82025274468355	11.012278880059164	11.344190350084105	10.521992659259809	9.737038094491126	9.566888278010396	8.997100323749919	8.97186261331229	9.529806375409656	9.76576886888057	9.502825277478934	9.449510801040013	10.44357403415534	11.162247762261657	10.576477027855553	8.512701179910955	8.430669632804445	7.755758768495326	7.514398858764487	7.37264359372454	6.367219361848022
0.32	6.4543691020816	5.239270405729577	4.573208212106437	3.564002341918929	2.0503431943774046	1.2181880429776868	0.7940303020935033	1.005140757893514	1.4765767031614843	0.37434606382523583	-0.1314086907705203	-1.0894662483207327	-2.3181153565737205	-2.7423534110968717	-3.5373358616963415	-3.9276451436933684	-4.413293543880187	-3.8172728576294546	-2.3291753597440135	-3.061578079549136	-1.245543118882054	0.8364475369177242	2.957866422207161	4.147136789768368	4.113657415022146	3.3108013004732513	2.615891507411831	3.003383816005403	2.32488722437958	1.2278042759548171	0.44544492704947913	0.45910621840334187	0.4741583265056164	-0.2593206399292285	-1.912664358470174	-2.0864498592598792	-2.4907291048417406	-2.9804092417888413	-3.7564048811738076	-4.568135737833835	-4.688826706656428	-5.426117440322727	-6.510112893627074	-6.64070110056592	-7.082758783500793	-7.433597270204501	-6.675284683143133	-5.844610186818727	-4.399280086373636
0.02	4.1418248412264305	3.344910546985979	2.164183593317219	1.63374655439749	1.162642068995872	0.8502678692717609	0.6875547456710294	-0.15395436820021757	-0.5394059238136677	-2.3797748607797686	-3.412442053894466	-4.243413450251957	-5.4771842592081015	-4.170766275976128	-2.785071383038307	-1.8665761743609934	0.5546949652160009	3.320789383356086	2.8133058556206834	2.07651437237827	1.639309013041327	0.6498704311246115	0.6370354980899009	0.2784131608996603	-2.254129845434946	-3.186719752090376	-2.348125073853005	-2.941796189082453	-2.816490679550782	-3.753813815508259	-4.293701454005422	-4.8684542653502305	-5.0650086284287426	-4.987051197628148	-4.541454319375134	-5.356067865187853	-5.340317795083713	-5.5965016119013455	-6.40059990697398	-5.5997744823685025	-5.05348161052941	-4.281922681924719	-4.668134738576924	-2.993936497991818	-0.30454549012116416	0.4683349880988885	0.05999359134466431	-0.07814144481892527	0.05471643977636376
0.12	-11.683648461096752	-12.524539888381469	-12.899622177889015	-13.666642613509154	-10.95175951699207	-9.023347996693701	-7.8004311148563374	-5.130841302857675	-3.100860646703957	-2.5538924899159383	-2.9535389842796604	-3.681487309350601	-5.006730171270775	-6.043761741377892	-6.127236269822795	-6.179978535718	-6.466699306339095	-6.947640995141363	-6.346121487165846	-6.170388142417011	-6.699391542840566	-6.5380043923862345	-6.314920333932761	-6.148089864465348	-6.146704288112268	-5.977520672668248	-7.868427343157975	-9.099961542451112	-9.98936301031408	-10.536343128355696	-12.163296061599915	-13.027578128273099	-14.914285867176197	-15.98367478438454	-16.22435804603184	-15.59945911992611	-16.036257616399624	-17.025051999916514	-17.312377071277623	-18.14488403459866	-18.82884702937158	-19.581802894329073	-20.026194902933028	-19.832304403061187	-20.90501754958882	-21.756485393099396	-21.934675130534593	-22.344717340007954	-22.386313494321968
0.16	-7.272956598762185	-6.967067515580865	-5.58712236785302	-6.2605543753054675	-6.971913311890248	-7.76048544021269	-8.296286881396234	-8.34645987366251	-8.396885156532669	-8.717998149849777	-8.407374359091385	-7.311442066727032	-6.7589186024111285	-8.42662246651836	-7.383164082747825	-6.053649838232829	-4.906249226757424	-3.16588729647394	-2.0487364487063147	-2.3528247308654073	-3.7959964761667706	-4.901719312745797	-5.759091612019276	-7.328407984237252	-6.509195736360134	-4.930579356943873	-2.641905211938848	-0.320860228917887	-0.2995104969093987	-1.5405940076514568	-2.0862848305300687	-3.1217133464730367	-3.5507366833658693	-5.504324369573226	-7.709058560115302	-7.531368827496713	-8.20614588944131	-9.018184393303514	-12.587115726848921	-15.473317222865418	-14.648811522752155	-11.53391723866222	-8.470044621113473	-5.163833780925614	-2.990190956840081	-3.145258600049985	-4.210236501045486	-2.9329686939248276	-4.308872910871202
0.48	6.177526628443488	5.717188521247309	6.855647093913269	7.71440775304395	6.387037212879882	3.3281622758883955	2.088163897721998	0.8909455958224157	-0.00843272265638717	2.3251427121709796	4.380290239780727	4.101916422209506	4.401870174443246	4.2642820386576545	4.761909465787085	4.764838089330709	4.65479551376562	5.1932154617339705	5.167357478568739	4.822060641626969	5.244673410686779	5.638945716409708	6.284596087133792	8.235854634253094	10.18364155653294	10.898984911298776	11.481055883187175	12.258935861565313	12.453868760180491	6.765391233047374	3.535411273595251	5.067706769675873	6.534298770159019	6.556162870713038	6.130087642640369	7.16300894347463	8.583387916752251	9.04909248658172	9.919809294316998	8.862867987577893	7.063184492115099	5.141309410321178	5.016925464101369	4.780876485242075	5.890296152103552	4.851013866020239	4.370117233929122	5.628883078608588	5.524202184476806
0.04	11.952980818643113	10.957982434176351	10.71664343918868	10.950194857798138	8.744832042791508	6.6937403217850076	5.680078786863909	5.7133039042015525	5.604072067842907	4.818711249830315	4.176401730456639	2.9492111507925713	2.353999404593459	2.6185703282531705	2.6666704056679293	3.3072822763711756	4.164122019806129	2.914627247092902	2.774261162357277	2.8018964508410704	3.2316416504116674	2.766110127848293	1.0817941635256574	0.32050795580756386	0.3677706813389321	-0.6264250815570733	-0.24217839265007512	-0.21724069448678307	-1.4121257249096928	-3.0234969961233276	-3.3840434219663393	-3.3843873080431166	-3.085048676196827	-2.652761674811657	-1.0230676423048592	0.26832870158315103	0.00731525647033493	0.5548937048152567	2.0165809252553473	1.8116718169650454	0.034218281855707744	-0.34411915974475704	-0.6947045857905465	-1.3657591008408119	-4.301523891685612	-6.976422223214172	-7.406968640959306	-8.161289027534792	-8.606228227560507
0.08	-11.077273585817672	-9.831033113649084	-9.044356809131948	-8.398075791589946	-7.832717474915789	-7.304996779583277	-7.376276309886521	-6.539195622481387	-5.751941416153599	-4.670483268635387	-4.236971066853606	-3.8715307457681973	-3.6290663856256486	-2.229177982249759	-0.2200497041926397	1.7638418928448942	4.561660553420431	6.868661658060468	8.410722850379933	9.161398553660966	8.886925851653551	6.351238867221376	5.740758833056127	5.736102589273763	5.7228202241625254	5.459880775242915	5.667585540574684	6.353809686442084	7.689381916915316	8.820834785390808	9.56063871878046	10.015619019419965	9.05288083824589	6.703498800861418	5.014902523127354	6.618792215623792	7.879243786705224	9.072411009164064	9.450369977498532	9.803796651074059	9.968407911054861	10.028323236484916	10.453916631505201	10.00527348005739	10.557991907109972	11.932725171068604	12.336447012681454	11.102394934361563	10.16986326509511
0.08	-32.450121563718874	-33.59580422992028	-34.89054855857003	-35.32599630208325	-35.389861735055014	-34.89428131551305	-35.817477394155354	-35.45926492191882	-36.272019705520215	-37.3835177368901	-37.390233900815794	-37.94496205089966	-38.654428702754814	-39.11978903144763	-40.13492482901391	-40.6979827727163	-40.780556398908374	-41.1574654317217	-41.771810179802266	-41.9790496874331	-42.77939630850826	-42.96708063000753	-43.253939043108936	-43.56143402957346	-43.754022409797	-44.347404411107405	-45.178544911714354	-45.53122417458056	-45.57345928727351	-45.557001804198755	-45.49062841393902	-45.91592266776693	-46.386910600986866	-46.280564472818085	-46.29242318520812	-46.6547718283516	-46.6316298547343	-46.73705435718446	-46.8742656832876	-46.86674124150014	-46.768482007153224	-46.56728036586169	-47.454420497647924	-48.27275354119094	-48.49167792929292	-47.72994120438935	-47.67512986898061	-47.089787355118034	-47.396436701335695
0.08	12.10792200716729	13.361141799994371	12.10345122781434	11.212550695861417	11.257872782476745	10.677443845307806	8.728246501023825	8.464416573623616	7.5975879812947795	7.71783480525621	6.779779265708555	5.222675593541162	5.0097470864052625	5.909610826927022	6.748981770943992	6.332939971817595	6.5786390257816905	7.393098264770096	7.547987368314665	6.840986533658992	6.759770813235036	6.412684338273586	6.236727781186005	5.708398229192632	4.4224052845657695	5.65247440527385	7.351440485676591	9.411260119472573	9.62300852630947	9.028531778640208	8.60219401240834	7.7254216659668415	8.957255421901259	10.471549385019344	12.335109486733778	15.549837311948764	16.619245303498246	15.003188533320582	13.287286458373444	13.845436253814405	11.9676144914786	10.058532483464546	9.372999079024765	8.073970706457594	7.035646826158178	8.671325033340601	9.322675274813392	8.51767348659677	7.984568124155949
0.08	-5.306897202049349	-5.282437478727822	-5.052441824037238	-5.904846333930841	-7.383878371222352	-7.9562423876135	-8.774044445176301	-9.676037642673016	-10.826558269495763	-12.223471741964815	-12.948277953131196	-12.437480127369817	-11.619800369178996	-12.360117234778066	-12.709071091889072	-11.249739829851642	-9.850343040785994	-8.141725161918288	-8.470891576549668	-7.050384167305872	-5.783254032056149	-6.17619761976453	-6.263486012915791	-6.05385209052735	-5.382625364760244	-5.843733878939773	-6.453655492789402	-6.640805139505581	-6.488958340426478	-5.337118977244224	-4.76093003443583	-6.302405067198457	-6.840265530757044	-6.612706869708845	-7.678905148406507	-8.01263594604604	-7.737774743932981	-7.871738292858922	-7.957828962098496	-8.58832289572426	-9.637524421965523	-10.550691667173261	-11.104628791131212	-11.13660947482645	-12.846934949774237	-13.116429129905107	-11.102253649143492	-9.999171058107606	-8.2338025042962
0.08	0.017579098059371745	0.0537368782524652	0.9680501601974356	1.447318036812547	1.2493031909676588	1.9713244546940203	2.8930056057825766	4.882687634996287	5.784091726989409	4.516179473373818	3.939124195206503	4.55390359507858	3.23114745050367	3.6927390230018062	3.6566785793674015	3.616316944759582	3.293575696067137	3.788197550158891	5.808847472564999	5.182272385569327	5.356017570148232	7.371235371070547	9.516131904661641	10.687174637978444	9.63769677653977	8.2612462068711	6.10490637732174	6.2173512199350185	6.119302255958367	4.958348084185701	3.707418497064026	2.523140677416734	1.406116794466378	0.62597085300429	-0.042230826690115464	0.13060414156916522	-1.6594027847523378	-2.845616580848457	-3.7325612015925174	-3.11731866899828	-1.4499981568904943	0.18670096692493132	1.6433245606217781	2.7559157890954253	2.401450536153412	2.2824415802362665	2.0225143650775266	1.8828924772806417	1.9381749006015525
0.02	14.807697970591839	14.115843391513465	15.183521804152967	14.582340223107792	13.159017176672585	11.38156048855135	10.404595517742123	9.243276636847646	5.9377293184203594	3.3058447267229454	2.430172109589705	3.4188915765617907	5.0844082939385515	4.59977623588658	4.701581064990073	5.0544478882554245	3.8483813190352336	2.159512581888279	3.1744457270831745	3.9230602319411148	2.9267009900304757	2.3948786753428877	1.0834046183561483	0.7754371083921185	0.6590920679450605	-0.45077507280392126	0.048621627641836085	-0.728236981991337	-1.828250287720813	-2.048239406168726	-3.3346408959560705	-3.132932938839339	-3.3108917186217894	-2.383243890246966	-0.28778514239614594	-0.6481606219666176	1.2546832157358665	4.780028627594092	6.433357916170813	5.709432622534926	6.196409856242383	5.076623058298679	3.541806564885121	2.988220948271568	2.7425000793220846	2.1915632769418565	2.7093677254682262	0.838750533752517	-1.5575154898458052
0.04	0.8627929743762479	-1.2286680274423176	-3.1128777172073043	-3.9769010463891306	-4.739905434826596	-5.366015697713166	-6.499002054996673	-6.308353385849649	-5.7337493116267595	-6.545219330890973	-6.9819532677507326	-6.600509942016046	-5.18375102174371	-3.4768881090420862	-1.068448552570814	-0.06511715431839349	1.074170915463732	2.7679940422888762	4.650214808819619	5.444815862693559	6.640984356164445	6.724833633178655	5.409773848258091	4.187753277035789	3.607896004387449	3.874176768524805	4.862616318809756	5.014483319487333	4.24139233340226	3.298036118365715	2.1356965221771347	1.4310333171626937	1.0833118055778357	-1.193953437029954	-4.201537999546453	-4.93203910400095	-4.766770654156659	-5.265762781444813	-5.821895658491897	-6.3543684161213605	-6.983825067311557	-7.6959876579349284	-7.932804903696535	-8.379278159181311	-9.022374091890192	-9.647736377984685	-10.832051225933078	-11.318160893100732	-10.948265344461909
0.08	7.505976396798424	7.219268554056143	7.251800781450072	7.894592031758641	8.134293514650373	10.060860709509889	13.289416669140422	14.114157564410782	13.38603630466892	12.953460116317963	11.564403047376864	10.833467625849615	10.20588082217165	8.988593244880569	8.332543941901953	7.29815942147804	6.249588183930051	6.128636145224775	7.788666192296304	8.994259362842065	9.303617313980979	9.605246570936878	9.97102734432184	9.769568395014495	10.025990743048801	9.267545570830407	9.54989700247937	7.561297046154408	6.385559609016369	5.158616213024125	4.30278755233843	2.022018733834706	1.0483156854364069	0.8713014517169171	0.2636637544494178	-0.4269204395853521	-0.4187540192686825	-0.059862599025670704	0.401010855221557	0.9865347554894086	1.3860366614230344	1.6211895683769626	2.1537093280569266	2.5601886356062877	1.9300588264282794	1.9413611622234086	2.085405423273599	2.6266444272018035	4.4694329594494775
0.24	-5.794784227042555	-6.145988773646714	-5.9872967860065245	-5.3781967501020205	-3.5110966058007094	-1.8591831977783073	-0.842155038090894	-1.7982398171888576	-2.7917213538876524	-3.4251613165798673	-3.9722956610896816	-3.4335096818593343	-3.0444095245976612	-3.9803413246600243	-4.468961714105127	-5.873136772962937	-7.372827260239376	-7.383728833064133	-7.744558759829154	-7.293775672425859	-6.182346638251758	-4.482182097499496	-1.6707519751585167	0.07857217579302045	-1.5994199688740238	-2.8114763508417084	-2.8577975153283575	-3.096408868930041	-6.235788847478737	-6.649601456911597	-4.286529235419074	-1.246522196446513	-0.11905752730679353	0.5347015179976111	0.9747815353993019	1.361747501848427	1.6300474062123342	2.538296275387843	3.3933588951214944	4.2883869261776155	4.4167882173595885	2.7943707456261535	0.9819202281092316	-0.8445829529049576	-1.8181170845917265	-2.487793780394618	-5.875263023406866	-8.032214903202068	-5.938644325284201
0.08	5.196522420323767	5.224273781874253	4.968862628694573	6.5264235432469775	8.254041716162895	10.048803060904937	6.736624043351078	3.851382150906211	2.925855093710915	2.5059813601064747	1.2659057344893583	-0.5973594068894599	-2.3086147352515596	-3.8065170083940387	-5.434182721114297	-6.262466213487073	-6.095554660972589	-6.199429396283364	-6.2262883208026665	-5.69880982039102	-4.720074146743322	-3.7323226536675804	-1.069662043797976	0.9017258954860168	2.1014552563793742	0.9594668295700828	0.8171437702933844	1.7544741804948316	1.1145420762968783	0.7273421871983103	0.6966959268221444	-0.2726999047085741	-1.0823592742751202	-2.893154563179344	-3.0504934891577946	-3.384837894793634	-4.65547379331683	-5.636767161927686	-6.238351323571969	-6.451743047827861	-6.653605101373728	-7.88727120558729	-9.115639018488693	-9.19023873669667	-10.04145861809991	-10.933828219123953	-12.096642130461895	-13.128721518107433	-14.116517414152256
0.04	9.16817323852796	8.9152068965255	8.204176427158817	7.396250214102924	8.29499516116218	10.69506279064213	12.485380650007276	15.727897484888263	18.6232810973779	19.30232991793324	20.44669227773394	20.472038102297827	20.539573030699028	20.611983150911012	20.958139559843833	20.570422419852168	17.58232040130365	14.453393573202423	12.711838130918654	12.735493489348936	12.818208864307483	13.492351109457115	13.379892986325846	12.94810904432914	11.908144666899265	12.037384272294634	11.311660581886965	10.878070053802535	11.15011567198184	10.204366405436264	9.614412612370021	10.079637998325193	11.805897666099543	11.201067781453833	10.673329926406591	9.390789008989248	10.218079335377286	10.957444541847511	9.69060457519129	8.755985657319403	9.156012309927345	8.301755987650555	7.147722479602724	6.980476943013652	5.881641010773794	5.187866800217289	4.1697645245723685	3.4454474176114367	3.067988748364531
0.64	1.2303359164300645	2.4557192444908438	3.8123747911202344	3.0893810615485506	0.23781948893766724	-0.148502204185597	0.4467794760196355	2.295874603122762	4.279822225203546	5.726893688871421	7.3206549910248455	7.909735836734633	8.194380294371243	8.449266972609038	8.853644947073875	7.9587043025681865	4.281190057624251	3.3451709884065366	3.8479589547796564	4.4898173854016505	5.238065171225472	6.37806736416632	7.160732142820152	8.772537272849135	8.712970434250934	9.593288310760222	10.981351120206789	12.024221098016149	12.453842596309563	12.28158295216084	11.542224325706037	9.613752979473759	8.091542846166533	5.84012679410813	5.632205882999209	7.27621630275145	8.762048613225517	8.25769464133679	7.3502043769477154	7.454649082216513	8.015573502070097	8.972050747852492	10.375336918489218	10.95004443397621	10.253593851326706	10.304253972042822	9.906404606411165	8.772030420520466	7.19946559913307
0.16	-0.016117100071937784	-2.6170949056028263	-2.7945428189403003	-1.532085607356052	0.5125133399541397	1.8672091372628898	4.385289083577675	5.285787167957793	6.226389083259903	7.162989572890794	8.029816507617284	9.142673715498404	4.792965114597493	6.597524829303211	7.671873042137406	9.058631644882581	9.542722698315416	9.812268464409058	10.49743492736296	10.697815647360471	10.996013419134059	11.823696243344756	11.135629182284063	11.202847537346159	10.873653828088607	11.289186296890023	10.95945178021428	10.914976567828688	10.864088554040507	11.183501295361282	10.696594729504355	10.88111877436097	12.660134137641961	13.780251288328486	14.611454707163858	14.47801240680701	14.247188987733907	14.362900201506662	14.329490407923444	14.51025290863474	15.557517206779806	16.064844255572126	16.42618437762981	16.933470120441314	16.36945204316389	15.952752826189169	15.4507256237776	15.417452274681537	14.607104137908905
0.24	12.976552607348935	12.22718625466014	11.912585624164066	12.45975846985138	12.189293759921043	11.137396944451865	10.443398208835163	10.07549170329824	10.387168432305259	11.209619883999707	11.687850671310343	12.130512870589527	12.64326123696489	12.867173353233895	12.988090929416828	12.049549184237833	10.459783957014167	10.245293262559784	10.47042847921793	10.36642090585103	10.845385367865603	11.676124402444401	11.022407082229947	11.545446782192855	12.30573394695763	11.51967528387327	11.427368177925672	10.763124588148699	10.610800272198304	11.958908669733333	12.53008746532025	13.222525081601333	13.255399547759254	12.648892313249206	11.868378834193123	11.04648780327173	9.764674852860608	9.228413891438521	9.395968821960736	8.580034941109375	6.325718190451866	4.712064039635294	6.030946797507397	7.19594452728866	7.365263686352961	6.872675341590153	7.016730219671118	8.717315687287496	9.010251210830475
0.08	4.599049587240309	3.077385755787965	1.1184602295070576	-0.2645585023151966	0.1338758402988347	0.8687297948633983	2.3193669506821593	2.377879189051562	2.285252237642233	2.605915589807971	2.7162065388925	1.4873748256588968	0.2557600063768106	-1.1458214520256362	-1.997082533109051	-2.14721753840832	0.5858329130193312	0.5427486662664123	0.21996095524632153	0.538314535872118	0.8437900384654071	1.1882590335339884	0.6238225663278101	-1.0848936306880574	-1.292892573443865	-1.197042471435367	-0.8999689952876295	-0.444179385587951	-0.4450196952517729	-0.6376808424784173	-0.8783307809985814	-0.6704672972484715	-0.8040074902566872	-2.1392057979595904	-3.751612344050706	-3.6857771410654934	-2.0872716650470196	-1.628741669120494	-1.8877359201967892	-2.102683470075732	-1.7272245799317645	-1.4870208816731108	-3.1425521798680975	-5.602394403637135	-5.94023112580097	-5.903531746626477	-6.627976527248649	-7.347090989430718	-8.39797072738277
0.02	-26.429542447065053	-26.56538133615824	-27.570969577697845	-28.04311086340251	-26.52629428240398	-26.88195549954979	-25.263068963154446	-21.392972204426634	-18.555718859643605	-16.368009128244125	-14.076522094454262	-12.838431602864347	-13.240603304289785	-11.826060666960544	-11.068981017053268	-10.000501223005514	-9.336291520760156	-8.434457279545072	-6.808534563029312	-5.305346204951903	-4.892227578601805	-4.905391511029123	-5.163215719372971	-5.309787407148264	-4.988265433008664	-4.28080200110854	-3.5893186884208745	-2.7953995144294765	-1.989661171179506	-1.4241184772465374	-1.4971369415005853	-0.45924195578585625	-0.08119632705692936	0.429522111773494	-0.6303866855381841	-1.8516438071476387	-1.1587129003682008	-1.844237290140427	-3.568223235105421	-2.244708660117368	-0.22215258264907334	1.5736145283155167	2.760498170593209	2.695545776364682	3.0329930189327285	3.4810502080093215	4.129690054915969	4.284114946025554	4.314307656099132
0.01	3.537204305972061	3.3394640939680684	0.5602744403614679	-1.7750451347795462	-1.8629041490966713	-3.081569573611418	-3.985853718852468	-4.463805915475845	-5.941151392049278	-5.511925428849828	-5.038164221506641	-4.846090881581318	-3.971688996270913	-3.0976741295024013	-3.663608006332929	-2.0175271814692337	0.5846019121279369	2.326551823733432	1.9843490251935236	2.5137949525762693	2.496173661362782	1.4829790988159672	0.2714397791493539	0.572275693316783	0.20429913824001034	0.0433536523861946	-0.661062440548541	-1.4946456573116507	0.011618638063488618	0.4513242511798339	0.6676725983826088	2.4059708144169036	3.9205491907664722	2.8399503566380346	0.3367027154398414	-2.038764026693592	-1.859921226116839	-0.15450618887598466	1.1740590299339502	0.4030126369507201	0.3270301224474963	0.471894909935358	0.3309792035156178	0.35309550250166666	0.760192150365107	1.7669714120797337	2.371340897474944	0.9162004386063032	-0.8506361848379598
0.64	-1.0842781575626077	-0.7675436730853988	-1.1963406352831996	-2.432747948373077	-2.607475517306547	-1.390984231434203	-1.2729914108393885	0.06772734067195785	2.3477032166098084	6.653919904416348	7.790464807139472	9.582241718890437	10.971423689945198	8.941908610578714	8.774160919320266	10.242841232124597	9.153150170073097	7.13816285039492	6.659173466264164	5.578211557314688	4.697919893017222	4.052555257400968	3.560836907756311	3.079583827286058	2.9022345541803602	3.3167723068680175	2.5240769644477012	1.6454340197804456	2.534386646318474	2.3924904579889485	1.9100685558863972	2.270127433712574	3.247270528788121	3.0023013767012756	3.3008468060554677	4.895996991644687	6.4174430740942086	6.7980205453734115	5.562292312143363	5.216673244863095	4.4378035682408665	3.7026679937956004	2.7723679701273767	1.514564277568482	0.619539886906125	-0.6513015444211305	-1.7563190615843283	-1.4066811279492768	-1.2574775120300856
0.04	-1.4517261080319983	-2.0060578855474773	-4.0453243260464475	-5.516442000257534	-6.409980838453798	-6.402045454630127	-6.020045564976421	-6.4023173303086125	-6.461082362900541	-5.244150494368185	-3.604289419069879	-4.231298225020545	-3.2549494141993165	-1.2559387507660347	0.15395088289226777	1.4234125839684708	-0.23389110409047476	-0.9910658284028742	-1.021888033124256	-0.5008429024919749	0.6397307622758319	2.139438521435828	2.8613566374032544	4.068860820656788	5.539943357369033	6.4925304265871375	6.746907501639107	7.203855053847178	5.85576198959091	1.891497245303448	2.1142893906745144	4.186659278671108	6.290003332846645	6.155167322019089	6.62677653857839	7.10290444706996	7.441770365871143	6.125225609671695	5.7638495448868525	6.834225871590874	6.256902755686703	6.274537613156959	5.6997968811859465	5.375825474523374	4.686372905883488	2.4722985290412822	2.206916168217404	2.491235684620783	0.8498530597151159
0.48	-21.489245608341527	-19.582648703313055	-17.502744443342053	-16.022201502699474	-17.158804707208212	-17.685249755216873	-18.64904455988124	-18.88872693520438	-19.285431890140032	-17.363231139650367	-15.633289675068596	-13.68749774145639	-11.330912062385089	-10.386667313734698	-10.324235468501897	-9.418942936061114	-10.171578640497103	-10.636219528231742	-12.146616703172278	-14.008590056512539	-14.046942141483974	-14.10548569555069	-14.731001609708443	-15.929368094357052	-16.05545013676867	-16.15011187792703	-15.53007794697811	-15.756269159473582	-15.01357342769306	-15.523877909411127	-16.955132505808024	-17.51699297675394	-17.274838433338367	-17.905207636205056	-18.603138632605486	-18.978479030662264	-19.126011078950924	-20.15083990775291	-20.322014164553728	-21.398621849721955	-22.78167200140132	-23.246137095951454	-23.46020983640728	-24.459132572533093	-24.521677821862205	-24.708415950354315	-23.919688284464584	-21.50356523980414	-18.60845579372706
0.64	9.353834773620996	10.698239815687906	10.89357467528518	10.871407542355236	10.101286982540628	8.701020881831482	7.110110772189174	5.5814443740116815	5.744572363076017	5.836943288294535	5.118549667252246	5.308196813730568	5.659529559867195	7.085055787206137	7.8198605514389214	9.952209394721912	9.969661580955872	10.471735203199088	13.257919084184714	14.403975777294846	13.62528837726218	12.6825496798049	11.760747362433122	11.907526988547993	10.791964492647026	9.781095450714695	10.480002938395316	11.941027461828291	12.408979790020467	12.881924657592336	13.196894866548746	14.070676485541455	13.674774700681624	12.93925334343227	13.410464215825712	13.986094677829286	12.376873861620851	12.03573536020329	13.37277082822903	14.351239072135428	13.269599578484815	11.989358319938283	10.470632780187685	10.973617508268134	11.919291312275249	11.228537545256998	9.532583501982216	7.3247028101829486	6.933667449192178
0.12	-2.295661528945409	-1.2967103490020833	1.6038238633281239	2.2104351203487695	2.182252122627162	0.825236297492637	0.49267758446802645	-0.7074947347378426	-3.7620585857470914	-5.586218081340462	-7.270998419126869	-7.617031209259494	-9.622326425769742	-9.872548508342199	-9.173464918359045	-9.477883611737312	-8.736088259120478	-8.994105804454932	-9.976922200126587	-11.051921012059708	-11.214253889574508	-9.3039514832615	-8.121820566917243	-8.26969741363824	-6.0111490960271965	-1.6801272332930708	0.8186632444361379	1.4325484189308142	2.3419247094133055	-0.6454433422372361	-1.849626128090243	-1.5637958433319952	-1.9000881754735133	-2.642772702356716	-2.7773730717212217	-2.69953950094569	-3.736647819418259	-4.9214338618104705	-5.441082142758368	-5.402344848563587	-4.931147878050844	-5.002568131105477	-5.334170348449284	-3.3025698076831063	0.28650324297151997	0.34365309539789024	0.687121529004088	2.942817343634019	3.4979571708845825
0.32	-0.5333043944279225	-1.3531456740786894	-2.760383142280517	-3.031041812431411	-4.136255055515029	-4.221876819882738	-3.9419776748961866	-5.8635167917149005	-7.193250723600762	-5.585537697962877	-3.8425623931508213	-3.749065344778373	-1.4033192042531368	0.27500113533342585	2.131934890802839	4.011999961212233	4.4445737519638016	4.022881065802068	3.3190331252208196	2.1717138868536665	1.5819657252715444	2.053120211852736	1.9747765744800816	2.397162605474236	1.5900319178608413	1.086451271633507	0.29185880094400574	1.049614657359804	0.018106787130662383	-0.694164960427095	-1.3429951335216046	-0.3680064091795501	0.8807659288073992	0.41812054968260526	1.0700678023900636	1.9844199466221895	3.6683341498896667	3.934199684455592	1.850394196373422	0.6422028637799571	0.2401681037858694	0.8778866919080599	1.4616220373389623	0.21698335574508576	-0.30987519593864477	0.03185297540456844	-1.3220523526574723	-1.3883433164239847	-1.4885740121581037
0.01	2.2827946039486022	1.6878155920575182	1.922621051467111	2.444830050127017	3.0834450492362677	2.904981966003696	2.079967346825775	2.7142422203722916	4.248558429205325	4.187163749545867	2.488666325659473	1.508139702964698	2.910030197785268	4.83358411326639	3.4101676791788904	2.4809083553076334	2.75042506534389	2.5014624421318103	2.6055094569806627	1.9458102291269554	0.7008366758102014	1.6875497480383146	3.219179666418448	4.666276207644948	6.908335049102234	6.6898305404247935	6.799361898970979	7.887855596445803	8.035307080159328	9.430303993020935	10.609296742327437	7.741259871428312	5.657967806727882	6.092905033040978	5.905202394396731	5.636167865824717	4.555389616088412	3.285334274196245	3.667480165404882	2.9428553106901134	2.3751177773188275	1.4723598716166748	1.1359883722656647	0.5625007573134582	0.05317230747158419	0.27055184779264607	0.19274841360478234	-0.6179818494326241	-1.167894885443026
0.01	8.487879199097868	11.373473430124136	12.445858310271902	11.777290919989454	13.142326206848239	14.13011167185752	13.360238626247266	12.856680767738567	13.15236465320261	10.782775359573904	9.499734348304514	9.341048322545277	7.934559580217183	6.750208201982815	6.054799601379173	6.094361362831513	7.200591259764757	8.682627941643283	9.649051811350944	11.14206447957163	7.985299118894339	6.456083335645339	6.07967820618979	5.925652781736488	7.535643994027211	8.94430367589839	7.56729060138165	7.343850646448637	10.461573418753005	12.383512974685502	12.809157311776815	12.109574110823559	10.423808338324271	8.531599627738608	7.016393973757239	7.31613410248783	7.145031759801725	5.662812123562247	2.975892828280614	2.635571134193661	3.745861242827509	3.5858858588567983	3.469302137048736	3.1480703587814105	2.530675742886423	4.0725768178445065	5.146008744885947	4.504958842916594	4.499873975360181
0.06	9.375730031080181	7.1892935882025455	8.314025001578933	11.581608779275435	15.091587389186401	17.04977097406058	17.826763181350714	17.994745883685376	17.75674162855492	18.033138507776464	17.785886476535644	17.94007009693393	18.73454723982372	19.886381044173454	20.28913435825155	20.05219437433972	19.449531201117026	18.674112868424153	18.34887381909224	16.827920447044143	17.158537800164645	16.435024736653894	15.40683351190566	16.62014280872382	18.088585296168993	19.395385958653613	20.2402234390012	20.36878137220728	20.04095499915325	20.67584985444978	19.56346759762814	18.585790753789638	17.569735833943923	16.159893633011784	13.990013356955046	11.166401593371717	10.718513990494216	11.159821924337443	10.90772671380676	9.730786361171212	7.806659117047992	6.486386153762204	5.729095315871426	5.574446970714597	4.801364155259918	3.6087739455635415	3.507679281166915	3.0125127748701956	2.0081310256836744
0.16	-6.842134227244898	-4.6713142971160195	-3.311706461701675	-2.9420627344911736	-2.2111910095417286	-3.497729647856737	-8.413267983790568	-9.297449987072824	-10.645722796415129	-12.131003621478534	-12.66156937692731	-13.929537030462733	-14.513887522950967	-14.421837025019904	-15.630965340068308	-16.429399700060294	-15.709393957683737	-17.557284034204827	-18.911600601453046	-20.41095392843127	-20.646747885979977	-19.649780040508794	-19.863899492645402	-17.362777756935685	-15.515370771721912	-13.601279504112448	-11.55221904973564	-11.364988146201725	-10.85657792443348	-10.769471838366371	-10.67276192136498	-9.52507278720227	-9.456707797327596	-10.278607891734701	-10.49578314325717	-12.074710910589097	-12.745684009152306	-13.450589801612338	-14.890325351029098	-15.394417544475345	-16.375196957969756	-16.60285324773585	-18.450796183453726	-20.203464113279892	-20.807804417983128	-21.00492186887584	-20.028531725410573	-19.13422179198062	-17.692328126982396
0.04	12.88590026691815	12.86450498319217	13.58805952425579	15.630896639967752	17.254574082413946	18.046215835940608	18.092751802190413	17.38815117792212	13.41951720507442	10.69768919083375	10.383815357349995	11.070767739516747	11.739864755762277	11.019157076589146	11.309950534919615	11.166131906942915	11.459687901612021	11.286006702917625	11.93591168763492	11.716564450662723	12.895054970103367	11.767386618763531	11.63858682606054	13.238033937942753	14.719894397857836	13.37584122315068	11.70441824210527	11.77582055380207	12.958167171730075	14.195134930581013	15.02277156472865	15.247509310633	15.91129900576103	16.147877462918395	16.730876472341002	16.77524820454466	16.05110196154846	15.767221870162167	16.690122255881626	17.59285187389026	18.759516706487496	19.60071275715348	19.19740914106014	16.71286670216073	15.724626992745776	14.24887475933317	13.237472873904998	11.767843964995258	10.677448523121548
0.16	-1.8255993996974595	-3.0593033191031225	-3.388594415755655	-3.0513333838723895	-2.5086769843606547	-1.019771256151067	-2.116982767275097	-1.3921856386482006	0.5381158863042899	0.9390685435716293	1.6227613673502859	2.749571951102105	2.787912033258543	-0.8953989908614872	-2.9593217855890757	-3.392390055847052	-3.3449286996236722	-4.249282004086432	-4.613258712165923	-3.5333723764914495	-3.761408566657572	-5.252255670772051	-5.444423365766383	-4.261494314593563	-1.4738785948815405	-0.7589837165184008	-0.2651181086379495	1.1016418149404856	-0.06828292880259568	-1.9842578934437825	-1.2527727558791852	0.8486448271165941	1.1879336184319769	-0.24011966568915	-1.2858466108767175	-2.1484909413317794	-3.124898780103024	-4.7888209016538426	-5.504950866616738	-4.262053893742987	-3.5892420414737956	-3.0724837580652107	-3.0734344218185683	-3.9111712337596813	-4.065240342098775	-5.579360376288612	-6.604769172328751	-6.503105682409114	-6.890599643533243
0.16	-17.608965838780577	-17.536390346528222	-15.583855258633918	-13.157996329151828	-11.049198582214174	-7.527090760663754	-4.179282203739859	-2.0161365213355396	-4.094366123812392	-5.793668285855254	-6.0129020787504786	-6.465112217764677	-7.738432455837277	-8.780918726933024	-10.789911650152803	-10.624941926666438	-10.44281216867003	-13.026577200382526	-13.143528976819837	-12.486773768720923	-11.884991510282177	-12.549218661758061	-13.209143161337593	-14.50626877572985	-16.730400079880354	-17.939212312851595	-18.59083590563052	-18.639773481564497	-18.91095536822337	-18.85513326604036	-18.968767236648524	-20.297528943565155	-21.946526589283835	-21.511563189839897	-19.887753559708266	-17.879862402042292	-17.37921512083043	-14.308175384523949	-10.765627744921744	-9.780836841577937	-10.418965733412463	-10.595822680278381	-10.510362334911122	-9.377179701220456	-11.39532408186362	-14.13036166936488	-13.780791298282807	-13.986568674855768	-14.055432916733494
0.32	-45.66561307379252	-45.73386908564737	-45.881960586903276	-46.064987855137744	-46.151539575991634	-46.26469631685556	-46.31423480064096	-46.16334298372328	-46.289063052741334	-46.27208323348979	-46.25112180053134	-46.40697088710232	-46.727718913404885	-46.81023690925895	-46.46006321400996	-45.64813417927871	-43.80232385874637	-42.5997616600738	-39.81447663613993	-35.91865248682125	-33.36364829111134	-30.753599052081142	-29.43266323502379	-28.12409228331505	-26.191392270590363	-24.856570861847267	-24.014299434052162	-23.29363131412991	-22.62341383982543	-22.11987910683144	-21.567868704737265	-20.85822727519021	-20.940412601208678	-20.624335782525392	-19.392594995708613	-18.202226868620933	-16.16209360738231	-14.510825650061811	-12.782209979186888	-10.79075037377288	-8.657308858213106	-7.881937115238443	-7.099883217702995	-6.143238265129355	-5.424801226924714	-3.833796097288797	-2.348796459203996	0.10712917174919312	1.3608738498087831
0.02	-3.002360056686186	-2.4911857003256372	-3.3400866600227204	-5.1500834100051165	-5.3424441623077925	-3.4667957033416883	-1.281852780069194	2.205096823632246	5.369109795600025	7.64223501339044	9.03454579842078	8.29450123778652	6.883969038249305	4.704734946928589	2.3276552760016926	-0.9462533822080985	-2.1848751784434484	-2.007021548707968	-3.765597978749703	-5.521926963597636	-3.247598203622701	-1.094688380632114	-1.1541216287424234	-2.2365879897933354	-0.4589737214853784	2.207886424788029	5.0248364809975286	5.331153439846773	2.689991100044395	1.6385919316582473	1.785130130022715	2.349099383878908	1.1500857883987479	0.4861077989701954	-0.9224643893347988	-2.5721307520596994	-3.2812461006125204	-3.968232013243636	-3.8462259480763237	-5.559906937887845	-7.76263498441611	-8.779923599136652	-7.6982563353025455	-6.541045699815015	-6.156190700752347	-5.478927989845687	-3.9331205253926456	-3.4244678039718934	-1.816391911392877
0.32	1.2625762017255937	-0.6198195752223867	-0.519405628813054	-1.0945866169440421	-2.0664681480297986	-2.074618698512282	-2.6397644718957736	-2.3666252239750634	-0.6379555871156839	-0.641528884375532	-2.1111863495500742	-1.290616056642051	-0.6332624453432558	-1.0539332940763089	-1.2005648944842093	-0.7578796506238632	-0.4383365880143586	-2.7123462382468233	-3.7267068301568997	-2.8482813008929924	-1.1838345734414304	-0.38404448544038416	-0.5636989074225767	-1.1628833790543496	-0.830893932452156	0.02578881599289673	-0.7054330769218851	0.02364842008000778	-0.21443773209865213	-1.4491878891900782	-2.659454377681733	-5.167665843147589	-6.2015688537682365	-6.6065928087623575	-7.6057208692936555	-7.9273310270070425	-8.354663477549096	-8.93190563566803	-9.257289806856875	-9.055430987054173	-9.501662871303388	-9.559209377131218	-9.432215598893286	-9.047365468126102	-6.873336986786967	-4.625271023818563	-1.3652775043961256	1.2927087521729064	4.4912433348628795
0.04	-13.172884645306212	-13.275453498977683	-14.722344599335024	-15.393548878195631	-15.5482279754644	-15.254816315973223	-13.283863341022737	-10.692127415624135	-8.831121508128732	-6.695862923916245	-6.136905133688593	-6.132315305112336	-7.129726919608416	-8.772360387934818	-10.551475193776788	-10.082930119208044	-7.599879442306133	-5.236718342172942	-4.023515953429865	-4.826687170996522	-4.771507016199983	-4.57539349863935	-6.009969584542738	-9.604479973902727	-12.521743396916804	-14.097635865961593	-14.428016680864339	-13.590169934031863	-13.271449978383139	-13.442873898707234	-11.233860892892338	-7.988395973154709	-4.455913582974993	-2.540711360458154	-1.279608658534734	-0.1310360137544464	0.7396314939409692	1.5427894024154298	3.386273486741416	4.64790679177019	4.366979044675595	1.9461188286712314	1.4772157877063563	1.0566889280710967	-0.2467502862594202	-1.929795700920927	-2.949670368857781	-3.1930796377185047	-3.5832370504764484
0.04	-9.85173146277485	-9.260889804543787	-8.460545942301351	-7.639117908091059	-7.404860453724034	-7.5560404520459485	-7.988137443623984	-8.61374317515375	-10.980967708110072	-11.826157472888191	-11.914626045419432	-12.353569227677355	-13.709540212456503	-14.769476376147395	-16.352799362527293	-17.544355291988403	-17.215845651366344	-14.754323453171551	-14.031281887197352	-12.502400261518247	-10.324650411751009	-8.096790801981363	-7.707647305570546	-9.211614634433758	-9.827942866588906	-9.408436291410467	-9.710573250021262	-11.182709429943642	-11.593236052754051	-11.8940652896095	-12.635915029080543	-13.92092951062866	-14.107720644317787	-14.384882414592411	-15.462004206327855	-16.782563579297964	-17.19489818868636	-17.71634180614418	-16.310046639858015	-14.569952372049713	-14.467305490044815	-14.02768346166264	-13.237978107961204	-12.106242022928662	-10.559765186883382	-10.126970201100164	-9.850944405768693	-9.296546066933104	-8.261700962319345
0.16																5.470541655834964	5.135763430526197	4.229501844616152	5.028197792426042	7.812896275908557	8.017529918998392	6.6989039553672	7.456524472080233	8.601535339856895	9.501686187489526	10.164056658677836	10.26631808329688	10.241195247432856	10.16256846446332	10.086884657456409	9.31497777723807	6.365226241344089	5.349256419862982	5.730192467714332	6.376373290051433	7.548183019033289	7.921725705689127	8.313688167995792	8.587876534842152	9.887609674273577	10.551303112917878	11.032171310096544	11.326051329965722	12.168059838964297	11.339355191252636	9.414908961992722	8.909502277296895	9.65569700961953	10.95879814646186
0.64	-18.93189980525986	-19.554202011193894	-19.157420629183008	-17.64204501958595	-16.173331706384005	-14.446219109082435	-13.083612500808812	-12.012144463971026	-9.364642592174448	-8.281693466120814	-8.998124175003099	-10.129013605971778	-10.873824769149522	-11.496017115803241	-13.668510517845434	-15.35356194402199	-17.200107757589393	-17.799786027046352	-16.825080535039447	-16.841994588342118	-18.501129657059252	-18.766950322582403	-19.328587947438265	-20.194038046525804	-18.9713215432038	-18.822879220319194	-19.506303919293657	-20.642524262516403	-21.78565890803138	-20.535868387935793	-18.48123183420178	-17.36438427971487	-17.374949196336786	-18.140653551832813	-17.600999550881	-16.67898097848108	-16.23837762712948	-15.456614462621275	-14.380440126059028	-13.562673572890361	-14.399149787744463	-15.809626449228332	-17.947603231041228	-20.012403400068735	-19.358527506955625	-17.983734065063445	-18.17737698502306	-18.40123372882836	-18.22452456769362
0.32	14.959137945559164	15.001975770976799	15.309270162131341	15.488132843830329	14.927901580401894	14.877197575663033	15.229395606388593	14.46219951328655	13.370437444155542	12.796939882630525	12.630532313525904	12.751879347202404	13.278294939079643	13.277468146395918	12.770779885028432	12.732650917369	11.320940299928267	9.819199428115397	9.12479280238361	10.108679791351662	10.949783189969551	8.494224593479785	7.221120011390951	8.803971527446578	9.325691382572202	8.68422376174533	8.937430876876732	9.76315185127514	10.33845804623958	9.335153157411085	7.57832356255183	7.23105442060924	6.419729793303844	2.4146749133824272	1.4687551290972465	2.77422532273971	3.967171579524006	2.6713051937409773	2.109185003489884	1.394293818244222	0.462945512651487	0.7505925229866648	1.498915928749085	1.4884245285594346	1.2475470247936329	2.008327383622529	1.7086784453637591	-0.7878751323490008	-1.4130561296176012
0.04	-7.671088357096096	-8.952913562361779	-9.014158136141319	-8.782975883006443	-11.364207616549777	-11.401354085251967	-9.46243446729639	-9.68192560241625	-9.71169079384913	-8.578797570293858	-8.452834556852444	-8.475454352676742	-7.268760219725472	-5.420385309304891	-4.068480490718258	-3.9565980185679734	-5.608345484259971	-7.1476589585252555	-6.884189166476723	-6.411043647896257	-5.817731938493623	-4.952076231595697	-4.07984082402109	-3.050405163089607	-0.7482523660163309	1.283181249652614	2.0305128583494536	1.6727818456643746	0.07932336766030801	-0.09372435987906158	-1.6355543318768895	-3.687957874705816	-4.375220086163992	-3.462366512329197	-3.8602290100797916	-4.460441973161281	-3.501104249841191	-3.295654896061322	-4.0671672029622385	-5.1805186279055135	-5.44601391691063	-4.882741375389799	-3.4932094797058255	-3.0047571759545804	-2.0163775041004186	-1.2560403927039658	-1.3295287887102063	-2.8566443210774963	-4.475430009833417
0.01	-12.942852393404593	-10.054821956008297	-6.624935075602238	-3.6025700884341205	-0.5447327742264036	0.8927722768564195	1.2145654033030127	-0.5696995126031652	-2.7760750404845282	-5.6232607758090865	-6.678953094277944	-7.404257658255304	-8.333942420809848	-8.790954686430183	-9.059241879301112	-9.421594635776984	-9.147254270584384	-8.806273235985401	-9.105256308333011	-8.739164693205566	-8.53102161560443	-8.174340014686507	-7.49884535387406	-6.756718029020334	-5.687437956705722	-2.3170505849866885	0.6114921364083443	1.808499884608409	2.217696391240935	1.0502601993789824	-1.190666716792336	-1.9101774274817558	-1.4550490567599041	-1.9501529175211942	-3.378479923933668	-2.4991998801102824	-0.9473213184365363	-0.4371801620326039	-0.5636400091510012	-0.7167082962031657	-0.5157687445171035	-1.0532013796545385	-2.0821842814056595	-2.2104016079954647	-1.8523591627050422	-0.9039963578916002	-0.9176640847299637	-1.7449366303447107	-3.2853929937746926
0.12	-3.5079727425107734	-3.5593766921392103	-3.3371661360069567	-2.6606985854244556	-2.27698860508292	-2.120371167307127	-1.7731334375290828	-0.07332668426191447	0.1065782306175862	-0.8917269718238856	-1.7461475282190833	-2.520719269145758	-2.572084804345394	-1.9125449706837827	-3.7607808068167685	-4.334100495651654	-3.743837742498229	-3.302613273032023	-2.485776471817175	-2.714962691619945	-2.662641002000683	-2.124130513791684	-2.5921156352118544	-2.236906298789748	-1.9134012263271387	-1.2229665744771552	-1.8194907508987797	-2.768152170142912	-3.2033631427690494	-3.8141606553752325	-3.1011190813935343	-5.051676717254324	-6.148606293252911	-5.39673131659454	-4.525472205125993	-5.433235328851268	-4.631796176096856	-4.817188271131343	-4.432610431775444	-3.512102822027643	-3.9494984860034634	-4.301646208551915	-4.308081655149394	-4.48731169671494	-5.045871954587028	-4.8170856279046745	-5.218696663660012	-5.077152202166914	-3.8505990929691905
0.08	1.129638158005946	2.1836636120440573	4.272488401740631	5.40650386295485	5.34571075834495	4.319443517334562	1.8282048983152208	-0.6590370608401486	-0.9532538544750508	-0.08155859367711571	0.27937612458259764	-0.5376780884612771	-1.06834368269881	-0.5363875153833106	-0.9022757122945109	-0.6722955530948838	-0.740618693938444	-1.7072795498968247	-0.629550160069499	-1.4302479244554291	-1.354011243028367	0.2126480985821928	1.2450397378885043	3.0798756276417265	4.602241845958815	3.822196515829063	2.7409077250518408	3.600224771665779	3.583348070333429	2.14575986539532	1.747719722843712	3.5940120465402714	3.0579888905675716	1.7959944016384526	0.42790159441501885	-0.7330747882584205	-0.38359085442908736	-0.8980456661041245	-0.9203441334102109	-2.2487959556480774	-2.5749606801933567	-2.048217424338233	0.8475585659148521	2.8293882151082954	3.5672564644187617	4.634086023633358	5.867586846157323	3.477005271864016	1.951750238268076
0.02	23.48456099920655	23.49592835438888	23.52536724124589	23.903233106339272	23.61215691105349	23.427772357155206	24.072988201567625	24.22073233055903	22.901706614318385	22.2108485795779	22.056439485300004	21.885314529240205	21.290366942291513	21.493868481778804	23.126675245125767	24.166488669247016	23.764282694642475	23.365882541082016	22.076487867156615	20.070898723512272	19.066280554986704	18.170374065084545	18.482844680922298	18.820877550223017	18.772610559527777	18.44408507984039	17.70687150627988	16.299244158777753	15.282428084484323	14.175964622169971	13.70737632453168	12.755807696243664	12.981547405734872	13.879443156843081	13.093485855709375	13.696577956042361	13.44190650431139	12.962480744169724	11.826171139511885	11.459182257093786	12.437118996369861	10.246242002920198	7.998300038236479	6.56416429490541	6.374179655987632	7.72266776644544	7.745460946130166	7.469079948388483	8.412073820786844
[truncated: 587 more rows]
[truncated: 252 more columns]
