# Supplementary material for: Graded recruitment of pupil-linked neuromodulation by parametric stimulation of the vagus nerve
Source: Nat Commun. 2021 Mar 9;12:1539. doi: 10.1038/s41467-021-21730-2 (PMC7943774; doi:10.1038/s41467-021-21730-2)
Supplement: Supplementary file 4 — Source Data [file 41467_2021_21730_MOESM4_ESM.zip › source_data/figure_S5L.csv]

	charge	rate	eyemovement_x_1	eyemovement_y_1
0	0.24	20	28.51162557575151	2.2632051458611664
1	0.12	5	0.8352810650165126	1.3216616086613802
2	0.04	5	-0.6125671978111773	-0.5969279012940747
3	0.16	5	1.9873503554273582	2.4374244287947886
4	0.08	20	0.37219122534011617	4.456724979777315
5	0.16	10	2.0360605712538713	5.70779850185949
6	0.08	20	-0.939958132381221	-0.9573058741831424
7	0.08	10	-0.8695666080931437	-0.8353999458863635
8	0.06	10	3.258100046992451	3.118137708472353
9	0.04	10	-0.9502686812210834	-0.8441170243693523
10	0.48	5	36.125569125935854	7.12726183822322
11	0.08	5	0.10150406029291414	-0.4418578714498497
12	0.08	10	2.3393100454049898	6.448907358080449
13	0.16	20	63.23360984109572	2.67348267913059
14	0.08	10	-0.002025196643559494	1.6668776474781564
15	0.08	20	-0.9524136746153639	-0.7079813040057126
16	0.06	20	-0.5891734107652407	4.423647742801669
17	0.64	20	109.24415327073804	6.194593085994138
18	0.01	10	-0.7016488868762705	-0.6847179737705683
19	0.32	10	79.24653843215339	8.17647523859061
20	0.16	20	3.6816674338995825	7.263647228749306
21	0.12	10	8.596690974736859	8.810105687466706
22	0.64	5	11.294879315947664	5.887426913253114
23	0.32	10	13.260581112984624	7.762900478015351
24	0.48	20	98.75498845717068	0.9094008105183948
25	0.04	5	-0.7248733858504272	-0.7926093906439566
26	0.32	20	22.520363301712788	8.106764832864505
27	0.01	20	-0.9726860930810672	-0.9865110396740686
28	0.32	5	4.109486970162654	0.3402289666406099
29	0.04	10	-0.28793230270624315	0.25583234394750765
30	0.16	20	-0.8699356435010975	-0.40277047820200884
31	0.64	10	56.14069131946766	3.1621902408756974
32	0.04	20	-0.9663436141541139	-0.9711464427779476
33	0.02	20	-0.8543257123880077	-0.8836488481691164
34	0.04	10	-0.6075975099341165	-0.2667305426300669
35	0.08	20	-0.6550084625789252	6.038973333207655
36	0.04	20	-0.8788969305232156	-0.9674114105665812
37	0.16	10	0.028346304831234168	1.5435953843336736
38	0.32	5	12.098672561188467	24.147164676260704
39	0.24	10	54.26828105558727	6.670286056893396
40	0.02	20	-0.9713853530067148	-0.9512083162400449
41	0.24	5	17.91310037158543	4.5928727177738695
42	0.16	5	17.220372958471597	12.302771432138247
43	0.01	5	1.5126616353410223	2.1782815273862877
44	0.08	5	0.17960946306726494	0.36792900961646696
45	0.04	5	-0.6327875570713866	-0.6093106372691043
46	0.48	10	40.510479847304545	6.1469093520286435
47	0.02	10	-0.33646272850211406	-0.028224766654150073
48	0.08	5	0.9680874400547748	3.8571746701144445
49	0.12	20	16.737070001785984	2.201118987686838
50	0.02	5	14.29004451120082	5.039025302037457
51	0.06	5	0.5011199577510983	0.4869664223023906
52	0.32	20	166.33595378372368	3.341194422336552
53	0.04	20	-0.8720590451244593	-0.7209346590226732
54	0.16	10	64.98992619042058	7.024023454095108
55	0.02	10	-0.8912424127499082	-0.874475707208345
56	0.02	5	-0.6936336389004844	-0.7321138991099756
57	0.08	5	0.23223040644074222	1.3149025336354254
58	0.16	5	0.7076640946003698	1.167430041962342
59	0.08	10	0.15477086929293493	1.62318140369471
60	0.04	5	13.097976698579238	6.462196829888442
61	0.06	5	-0.5126600774644218	0.9177969355668029
62	0.08	5	0.6448781767217365	0.0024454852052570495
63	0.32	5	3.2131228232971494	1.261351288222593
64	0.48	10	33.52885494696081	8.55344042055945
65	0.16	10	-0.22783528100494174	4.231456555216162
66	0.02	5	-0.5446239537278804	-0.5079074001995499
67	0.02	20	-0.9544742939188341	-0.9451825285915086
68	0.16	10	-0.8876737854537903	-0.5330126690780371
69	0.04	10	-0.9459694548750748	-0.8738142072352497
70	0.32	5	6.255781010292667	12.240040060682809
71	0.04	10	-0.7762284879857961	-0.7684461779302958
72	0.48	5	14.410900296011881	2.796968595763532
73	0.02	5	0.297050496031815	0.0708089655862103
74	0.16	5	17.374582850654622	6.9560747490864685
75	0.16	5	-0.8113878647357534	-0.0845053948561254
76	0.04	5	1.9133163425460813	1.487128077133168
77	0.32	10	12.179337294004451	8.571964983313526
78	0.02	10	-0.7351262561406084	-0.4650168677738656
79	0.02	20	-0.9417784647209378	-0.9210063320386379
80	0.24	10	36.7608528326105	3.9108279512638435
81	0.16	20	82.30777597131089	3.8832556537113287
82	0.08	10	-0.699862880847374	-0.7574566597577935
83	0.08	20	-0.4044539400597224	2.6510289068664465
84	0.04	20	-0.8283717915029503	-0.9476608061883491
85	0.32	10	52.33181171470345	10.135383705438414
86	0.64	5	7.822588482993224	2.4173788254158577
87	0.01	10	1.2324595652851063	2.086347790100029
88	0.06	20	-0.5949680385560847	0.5330388157876387
89	0.16	10	27.5790904749568	5.171127791628528
90	0.24	20	59.6236117756578	3.676450112062083
91	0.02	10	-0.7710907501706992	-0.5131530050662519
92	0.24	5	15.735783838357541	0.569865707697235
93	0.08	20	-0.7873726765714347	-0.6355415462431251
94	0.04	5	-0.5424886038544295	-0.5106794931836864
95	0.16	20	-0.9563524831723611	-0.6827905091981663
96	0.16	5	-0.49014647331084343	0.7910409465609665
97	0.12	20	5.951796980519173	14.258055755097656
98	0.08	20	-0.6048441937977406	2.982377270104136
99	0.16	20	1.622653114984359	9.905207585482309
100	0.08	5	-0.30250832812221423	-0.48777691739677365
101	0.32	20	188.2287990789394	6.161574585576052
102	0.12	5	2.0658701372369466	8.027768451503592
103	0.08	10	-0.369000520293516	2.9905897872631173
104	0.08	5	-0.6901117635934918	0.14218831126629336
105	0.04	20	-0.9433171435745529	-0.9039990988212675
106	0.04	10	-0.900353969450084	-0.8763038179423546
107	0.08	20	-0.9680757839541007	-0.9623353161420461
108	0.08	10	-0.624839359836182	2.463192444245819
109	0.01	20	-0.8207267624789505	-0.8482685275836771
110	0.08	5	-0.24576412744730397	0.13209742353295345
111	0.64	10	49.94247064627707	3.5004642638903793
112	0.01	5	-0.32592480210054386	-0.3315083371114442
113	0.08	10	-0.7250972431307956	-0.7859044637926826
114	0.06	10	-0.5868462811168017	1.0760769669089427
115	0.04	20	-0.871331969567911	-0.7755864585294513
116	0.64	20	170.07213314748336	17.51536231310725
117	0.12	10	10.172705428903262	2.8713986182386346
118	0.32	20	18.18338359625119	4.614384769493783
119	0.48	20	168.6046728223507	4.839413012563919
120	0.04	10	0.7697502060919338	0.43327862731070066
121	0.48	20	13.329224923167283	7.861498300960934
122	0.12	20	0.9702608483302462	-0.02573671500303999
123	0.32	20	75.28406843369555	6.51581491295308
124	0.08	10	-0.44625937869940147	-0.1595512560155634
125	0.04	5	2.5048699893999617	0.9453427343478048
126	0.04	20	-0.8707367398498171	-0.9317538387494652
127	0.32	10	6.865581222403427	4.1443235476004725
128	0.02	20	-0.48755774797544427	-0.8384587056720048
129	0.12	10	0.6605135297802752	0.14805407754670782
130	0.16	20	-0.8809685156572068	-0.7463857920833924
131	0.24	10	2.712811549777256	3.648227742346483
132	0.01	5	8.612979917281255	6.400493252261135
133	0.08	20	-0.7008149462911643	-0.7861394220328072
134	0.16	10	0.42407649245212664	4.506605031294955
135	0.24	5	32.09430903362537	30.31211356596133
136	0.06	10	-0.19048108205387754	-0.1611496295930052
137	0.04	20	-0.9042544873746579	-0.9293930688709839
138	0.16	10	14.247207050711182	15.261485514527612
139	0.02	20	-0.9548817020582092	-0.9208771225280288
140	0.06	5	4.07391745243735	4.388198803211178
141	0.32	10	17.080467467404926	2.0442250734939567
142	0.08	5	0.04594497527467055	2.0583513529218274
143	0.01	10	-0.4347070738428081	-0.42221149838004435
144	0.08	5	6.86265309271344	0.7211117569568354
145	0.16	5	0.7033854919600246	-0.07799258936170027
146	0.04	5	1.8431382284004323	0.8857649684954227
147	0.64	10	21.39637579576549	5.184692740627558
148	0.48	5	29.244915378877774	6.762513222229785
149	0.32	20	2.430717971121138	0.7299206244515262
150	0.32	5	0.7170559946963574	1.5669728378747216
151	0.08	20	-0.877226395811317	-0.8975889936148383
152	0.02	5	-0.2122907307724775	-0.70440363567915
153	0.16	20	0.7813955615013946	-0.2532556197846027
154	0.08	5	0.8707980188887862	-0.21287287019411316
155	0.04	10	-0.7727276971956337	-0.6679127082071745
156	0.16	20	21.701075721577293	1.6531008078196412
157	0.04	20	-0.958639816327807	-0.9200675171388197
158	0.08	5	2.0095860106251795	12.038161283099999
159	0.16	5	3.732174264624118	2.314375193462224
160	0.06	20	-0.6508912183672274	-0.9063203539487485
161	0.08	10	-0.6828611760476826	-0.5910553144163171
162	0.02	5	13.95504127234118	2.19509377269164
163	0.08	10	1.0836462517537806	3.284068912108904
164	0.08	20	-0.4323789746162069	-0.7586479071584046
165	0.01	20	-0.924992651691376	-0.9140612683858681
166	0.64	20	79.07528778256594	1.4562224734506057
167	0.64	5	21.02578547485681	34.708291375258284
168	0.48	10	8.58122129297183	4.1943052851204445
169	0.02	10	-0.8785992368550662	-0.9016129800653061
170	0.08	10	-0.3761710323472027	-0.22902977804279584
171	0.16	10	-0.835514822808485	-0.8766380458410912
172	0.08	20	0.7456652373227212	-0.33587362767233414
173	0.16	5	3.0224991204885456	5.701405272469149
174	0.12	5	1.9358294204822002	2.5272735929243293
175	0.04	10	-0.6868797590523147	-0.7645726017623553
176	0.02	10	-0.38709735304937504	0.13840927105688305
177	0.04	5	0.4052743697283431	0.8040325214593935
178	0.24	20	18.077148390205075	0.35419443326860256
179	0.32	5	28.30444762027253	74.23942574096407
180	0.16	5	-0.3611961056666879	2.148155561502837
181	0.04	5	0.1250240282717045	0.3624683140006574
182	0.08	10	-0.5151235250971452	-0.38946320197788503
183	0.06	5	5.254523250298619	4.111793233967766
184	0.02	10	-0.9245677885171268	-0.916107817066898
185	0.12	20	5.131223015961354	6.631395767419946
186	0.24	5	2.066063655033966	4.009763969601269
187	0.04	5	3.3273543552373224	3.7798872296141406
188	0.08	20	-0.9058426933714819	-0.9431767086330103
189	0.32	5	7.071115957698573	1.6382750064754559
190	0.16	5	0.49608556463303854	3.266083950635989
191	0.08	10	-0.22707198779098972	4.288635549491621
192	0.08	10	-0.23400209950572143	3.5034243576805815
193	0.08	5	0.13829397132016447	1.7564358497054504
194	0.04	20	-0.8882882200719135	-0.20015646503763312
195	0.32	10	2.3180692803038103	3.62824330629694
196	0.04	10	-0.9710856351783336	-0.8911854521203747
197	0.04	10	-0.9111659319798973	-0.8004147961588028
198	0.06	10	-0.4556967693670508	3.180993035940327
199	0.48	5	4.66239289767372	0.9884333807009303
200	0.08	20	-0.0982519857816927	11.455007970657272
201	0.01	5	0.7999216956799127	-0.32305774588550457
202	0.16	20	25.336033923258668	11.02264840804876
203	0.08	20	-0.9410891483536662	-0.5619641718313584
204	0.16	5	2.707838417483387	1.8616603461083865
205	0.08	10	-0.8766661091190238	-0.3304781093081853
206	0.04	20	-0.9756104167322861	-0.9027532516470942
207	0.02	20	-0.9809273913868174	-0.95966389719756
208	0.04	20	-0.9801112060034186	-0.9762481334918517
209	0.32	20	7.620143703057538	5.003996969342172
210	0.08	5	-0.6326472548679628	-0.1762773034911983
211	0.02	5	-0.6715442590372576	-0.6800042288220397
212	0.01	20	-0.9794121726322879	-0.9780778972499937
213	0.16	20	-0.6638066869166366	-0.22293551057015198
214	0.08	20	-0.6682192265665997	6.63132020665651
215	0.32	20	60.56956563537909	18.450233794422125
216	0.02	20	-0.9881941187748722	-0.9597500626142481
217	0.08	5	-0.025624105484404646	1.4119855634073273
218	0.64	20	59.736995697343474	29.635557342638805
219	0.48	10	17.280217382289248	5.127805048109345
220	0.32	10	26.67382791026309	8.236992078054936
221	0.12	5	1.1728492274812776	0.5002962691036492
222	0.16	10	-0.7913863720334734	-0.10877709996643387
223	0.24	20	42.303614769746986	1.26979072346615
224	0.04	10	-0.5716979168705976	0.10660603598617988
225	0.08	5	-0.6846586525033884	-0.3216756685429727
226	0.64	5	4.750472725346772	1.5886729806865263
227	0.04	5	-0.5393785871290478	0.16166012037031907
228	0.02	10	-0.532727684815575	-0.3036319360877606
229	0.32	5	7.346260969612382	9.480516142408737
230	0.02	5	1.7419209830334779	5.265270154390466
231	0.48	20	57.42810493235542	5.980221575356505
232	0.06	20	-0.29140545967807013	3.5619239187168703
233	0.16	10	21.96348534168764	5.922744070177902
234	0.12	10	3.852779503317279	2.4491116418655836
235	0.64	10	14.029756941402619	24.685697561590846
236	0.24	10	18.57849183246854	4.481421461115282
237	0.01	10	-0.9125884890077576	-0.897305600857731
238	0.16	20	1.4349285233211022	4.679461492323584
239	0.16	10	0.8141517305931238	5.17451042522439
240	0.04	5	5.812136269441749	5.617856842992715
241	0.16	5	12.630969316886896	12.626946071406612
242	0.08	5	0.1497587722199042	0.9061542338904179
243	0.32	10	47.89408087923968	11.48335262743274
244	0.08	20	-0.9110251454587088	-0.8976158846229048
245	0.48	20	113.22746185801884	15.574956094363763
246	0.04	10	-0.720992086538618	-0.5849919005014758
247	0.64	10	27.008971553230083	15.212306329016043
248	0.04	20	-0.908614522454913	-0.9041576432209165
249	0.08	20	-0.37229940465241707	0.4918061753859388
250	0.08	5	-0.5338760853210458	-0.35633819520298493
251	0.12	5	5.394884235471991	5.696605932870456
252	0.48	5	20.70358289871909	4.372376443812775
253	0.06	20	-0.3899604548935686	3.4249726593013845
254	0.02	5	0.6529049841930915	0.22006696556560146
255	0.08	5	-0.16115855397687429	-0.23783205785613054
256	0.16	5	-0.4992068051797832	-0.3755052712594333
257	0.06	5	2.33540505151164	0.5838473327574683
258	0.32	5	14.867122326476412	9.938437101830651
259	0.16	10	25.140539758682642	4.957093218875483
260	0.01	20	-0.946128410457069	-0.8887812725322246
261	0.02	20	-0.9852179365556692	-0.9650253711696993
262	0.02	10	-0.4940654953982678	-0.332438583123349
263	0.08	10	3.2494412319837456	8.218579796266456
264	0.32	10	9.518757658482121	3.7569476173185423
265	0.08	20	0.9338201685795433	14.016697745374586
266	0.12	10	8.610930853032308	2.2495391242877774
267	0.08	20	-0.9530116324229249	-0.9399313551370125
268	0.32	5	4.583984519310157	3.4816046914521
269	0.16	20	0.7349227083168085	10.058000241131895
270	0.16	10	0.07069915630616486	-0.09166824166205424
271	0.32	20	210.93797558433013	16.65960046697762
272	0.04	20	-0.9461702037348714	-0.901889119959003
273	0.24	5	11.853799852030768	1.0466996489389035
274	0.04	10	-0.8021376118983008	-0.7418509054303386
275	0.08	10	-0.75028709927974	-0.6315697754071525
276	0.06	10	0.4520487277894744	0.9336644140606669
277	0.16	10	1.228632046956351	3.7858856243164025
278	0.32	20	12.63427368041165	9.127116461366962
279	0.64	20	230.4998073436049	24.54144771182869
280	0.04	5	4.477464636985126	2.6624617228495575
281	0.24	10	42.26960249416718	4.25747559933361
282	0.02	20	-0.9285128852387853	-0.9014200796708759
283	0.16	5	0.025306883846420384	1.5626827659990632
284	0.08	10	-0.07338754114938409	1.9594609202735291
285	0.64	5	16.213094966196522	9.716744392812988
286	0.04	20	-0.8413629357719631	-0.9284055146878146
287	0.08	5	0.9318060037015344	1.3579553289202757
288	0.02	10	0.5006300037329113	0.7539388543302105
289	0.48	10	54.02754522588518	7.241922481693878
290	0.04	5	2.465288080843236	2.0036906644482237
291	0.16	20	-0.9234468931121351	-0.8093709662077286
292	0.04	10	-0.455705059703446	0.06837591068931698
293	0.02	5	-0.3349979467758975	-0.34326125687330744
294	0.01	10	-0.829095746744418	-0.7584603357764129
295	0.08	10	-0.44072534447189937	-0.6320543936273918
296	0.01	5	-0.7126347993721497	-0.604272923744453
297	0.24	20	101.42474159192884	7.191769169709135
298	0.16	20	138.9454358192209	8.414801710134682
299	0.12	20	15.80556608798805	7.6683272096901085
300	0.04	5	1.9944251112888078	0.7477482022993883
301	0.08	5	5.828402060574775	10.993558999384204
302	0.08	10	-0.6181288773384594	-0.514551971064388
303	0.16	5	3.024355395182844	3.2714849301503715
304	0.01	5	1.0473151386861301	1.0771540802978263
305	0.04	20	-0.9384467215743793	-0.9030227227169384
306	0.32	10	42.91798959235823	21.30309143079294
307	0.02	5	0.6506135364300478	0.4933718458496222
308	0.12	20	3.606037372709661	10.551075725336556
309	0.04	10	-0.7236820634621334	-0.7514513498556632
310	0.01	20	-0.8866311717194598	-0.8327220469204567
311	0.24	10	11.278305194974147	10.607465469467007
312	0.16	20	0.19195050438216135	8.421784579920123
313	0.01	10	-0.866278446518899	-0.5815548914472694
314	0.32	5	1.1207096140836872	5.583768762235215
315	0.16	10	1.2567513461565065	6.929869076620678
316	0.08	20	0.42873178021876773	5.272023928619112
317	0.08	20	-0.9036735947199106	-0.7973678765677661
318	0.04	20	-0.9646468452949324	-0.9424095267954142
319	0.04	5	-0.09341962312126613	0.4154451930551532
320	0.02	10	-0.3800676134700169	1.7396174067903518
321	0.08	10	9.969038792625524	5.979857756576434
322	0.16	20	-0.9405588795486938	-0.6067489321098183
323	0.64	10	78.38637040620502	15.318604957053722
324	0.04	20	-0.9579646661905101	-0.8904901894013802
325	0.32	5	13.083085134668814	6.498347034531258
326	0.08	20	1.1823470504059967	10.214601334524236
327	0.08	10	-0.7132848847828706	-0.7077591707827455
328	0.16	5	1.6929333468980088	4.880078711474869
329	0.12	10	0.9378490943044555	7.546032912600126
330	0.48	20	49.46614931180755	9.263834086213748
331	0.64	5	10.290513595616524	5.736074066365526
332	0.08	5	-0.734894792539914	-0.42680697887432034
333	0.02	10	-0.7514804076316736	-0.5958136685318289
334	0.16	10	15.876853632343641	10.950555557436914
335	0.24	5	2.333870709177309	3.342271178209769
336	0.02	20	-0.9825440271503492	-0.9827921177958192
337	0.08	20	-0.9304767103419962	-0.8625543305953297
338	0.08	10	0.4421762907602522	1.8537216749313188
339	0.16	5	0.531206279616527	0.7148049181095665
340	0.08	5	2.6013018854221204	1.2246831637433195
341	0.04	10	-0.8635779124480911	-0.8861755173840907
342	0.06	5	4.19078797482174	5.204937576767883
343	0.16	10	-0.15122277373904594	-0.5551076277094887
344	0.08	5	-0.5379541238861213	-0.2416689680676789
345	0.04	10	-0.49575327500002253	-0.4608294561149291
346	0.48	5	25.52667099560992	3.982749023575628
347	0.48	10	24.256987262534405	9.275896161995645
348	0.32	10	1.222512770063803	8.901554867495914
349	0.12	5	1.6235838789669512	3.257539186300872
350	0.02	20	-0.9554728902360674	-0.9494149684770413
351	0.24	20	13.839911451565461	7.685036116990542
352	0.04	5	-0.46652639762728265	1.6637068944052436
353	0.16	20	32.567837683663434	7.1931632737273645
354	0.64	20	150.46711045954686	26.81425377229514
355	0.32	20	0.8110288545279698	8.12508632230219
356	0.02	5	-0.4814151309690465	-0.11057882953214168
357	0.06	10	1.2930263844186234	2.1279887923039356
358	0.06	20	0.41640580946183015	1.9993705425127064
359	0.32	20	210.1568015749457	30.953136273589184
360	0.48	20	52.79462455518005	5.041966841827441
361	0.16	20	-0.5013023296120553	7.3325136669222255
362	0.08	5	-0.5101423082912709	-0.38888233391466687
363	0.04	10	-0.8538760935569397	-0.7418908681210904
364	0.24	20	11.844701211141441	8.098859963931035
365	0.16	20	-0.9109804256246484	-0.8660202833204138
366	0.02	20	-0.9253166868347805	-0.9627692788010526
367	0.08	5	3.046277762162919	2.1598305649035585
368	0.16	5	1.1837561543435098	1.5933012132751292
369	0.64	5	19.80438660129655	4.754128432264431
370	0.01	5	-0.1843954369489357	0.2965250621484012
371	0.48	10	18.1562649363786	8.207353984996436
372	0.02	10	-0.7618058368171469	-0.731654108046067
373	0.32	10	0.09371050595258752	3.315444175809728
374	0.02	20	-0.9556976626917593	-0.9216789990469426
375	0.16	20	18.23939015865946	6.0595021215280775
376	0.08	20	0.17288019965297316	2.86441045465875
377	0.08	10	-0.03842853084921286	0.5896707479139367
378	0.08	20	-0.6096740295398153	1.53641804636944
379	0.32	5	0.22613349052183526	2.643898651853192
380	0.06	20	-0.3436621777548261	1.5573988863308679
381	0.12	10	-0.5773477887326003	3.257954446198617
382	0.16	5	2.4602244006295892	6.936463008493843
383	0.24	10	5.841968832113044	6.717473601983409
384	0.02	10	-0.7672165838686565	-0.889410508662137
385	0.04	20	-0.9367284651839631	-0.8729599098863479
386	0.32	20	-0.5958144466321771	6.184319686294029
387	0.02	5	-0.4018179649569016	-0.5120074980314825
388	0.24	5	1.1418262247223776	5.48026152772678
389	0.08	5	-0.6556322457838933	-0.491522628998182
390	0.04	5	0.6355478803646024	-0.20161457710742411
391	0.12	5	0.9859419219394874	1.7811627245968136
392	0.08	10	-0.763416954327121	-0.8640881699248766
393	0.64	10	27.410042122244125	5.376648565499861
394	0.08	10	-0.23690437314771373	0.20247390458223463
395	0.01	10	-0.6902536599563809	-0.7906409921934211
396	0.32	20	96.29417605646184	6.537576862533865
397	0.04	20	-0.979261308115701	-0.9533356182207616
398	0.48	5	4.237373999546329	13.712114522987473
399	0.64	20	152.40804119629138	15.719094238700562
400	0.32	10	35.61287754875872	6.048711490513914
401	0.04	10	-0.7464574669695978	-0.8309252510279047
402	0.08	20	-0.9321746387906183	-0.9485488214940835
403	0.32	5	6.455140487614298	11.67350388196395
404	0.04	20	-0.9770126738544453	-0.9447198182614484
405	0.08	10	6.566535622998127	1.8195690064141863
406	0.02	5	-0.09045433500553465	0.6223703296088335
407	0.06	5	1.611110742638574	1.4482171947766391
408	0.16	5	0.16880312792743044	1.1001363124682744
409	0.04	5	6.541006111262843	5.747072071225048
410	0.16	10	19.21929905990968	4.868419049278423
411	0.06	10	1.5033065397090764	0.8378046825310677
412	0.16	10	-0.6805171137785693	-0.48711140528494556
413	0.08	5	0.359161042421493	-0.08461565972950731
414	0.16	10	-0.35466409039687724	2.51839859286605
415	0.04	5	14.653061732920495	32.35512756171221
416	0.04	10	-0.8586444296296782	-0.7974022318804201
417	0.08	20	-0.9332574388028553	-0.8442610367503762
418	0.01	20	-0.9316977395247024	-0.9347210495540087
419	0.12	20	2.2856333269938602	5.679046463704114
420	0.4	5	40.50092994731019	21.41594519592345
421	0.03	5	3.6726025943831715	1.6539716440769685
422	0.12	20	1.6778655498098287	3.6562206595126017
423	0.24	20	3.3752672256575065	2.259087233115205
424	0.07	10	51.9650447674876	9.10426063338829
425	0.02	5	1.13636839177745	0.4840669936048496
426	0.03	20	-0.8726718769668724	-0.893917505415975
427	0.01	10	-0.9532479685592982	-0.897254020682892
428	0.05	20	6.729025751518069	2.2326286850064148
429	0.1	5	55.48957120084253	23.13715552919011
430	0.56	5	0.49542996776716963	2.0886856997539516
431	0.18	5	0.29642326765919486	0.22944650076799267
432	0.12	5	23.706663094308713	12.792481863446396
433	0.08	5	6.236775748659803	-0.03646807595608325
434	0.03	10	1.4176779834540056	2.625131282424646
435	0.24	5	34.11900784887195	8.10082401585884
436	0.07	20	15.402709305716513	7.7874925572103395
437	0.14	5	0.9839854667715408	2.410521202436553
438	0.02	10	-0.0012551818113653724	-0.3736034360010315
439	0.05	5	19.69227124462345	8.264157757462863
440	0.72	5	0.23735839269472417	-0.3198780777436044
441	0.09	5	6.660177816306325	3.7330406731856094
442	0.24	10	7.369472842452974	5.36693886136074
443	0.4	10	38.22255417755955	27.879511802266418
444	0.1	10	11.243811074047342	4.244870994834841
445	0.06	5	7.754170394746295	3.404906926464459
446	0.08	10	-0.9602423962569171	-0.9289909623354071
447	0.72	20	0.1763582906063807	-0.5297825887032124
448	0.12	10	12.580296149184408	6.952373557429524
449	0.1	20	21.071119366830658	11.212663541302403
450	0.09	10	-0.1297352897182835	11.717513484213649
451	0.04	10	-0.20621533397206818	-0.08797683933614955
452	0.14	20	-0.9532310210586702	-0.9380436312111898
453	0.06	10	3.094619758554498	0.7212888303840664
454	0.06	20	0.34813754329141133	2.1265218371504546
455	0.01	20	-0.985397454534491	-0.9761096876314764
456	0.36	5	-0.857189194220326	0.18024960009724153
457	0.2	5	-0.9378501700928206	-0.9714148996979066
458	0.02	20	-0.9806687704840162	-0.9906180323863425
459	0.14	10	-0.20972252380589756	-0.87936815956848
460	0.56	10	-0.9993723625876229	-0.9997314824498317
461	0.04	5	-0.26727906735177936	-0.44093340104671114
462	0.04	20	-0.9853792378639907	-0.9908843969463866
463	0.07	5	-0.7595391985250656	-0.6902810376204345
464	0.08	20	-0.9918908508925192	-0.985561699579311
465	0.09	20	-0.8764308925458244	-0.8681217269643066
466	0.28	10	-0.9913298431967573	-0.9979873339991134
467	0.01	5	-0.8109925059646385	-0.8583634253971782
468	0.05	10	-0.8251543745562541	-0.9021937285201467
469	0.4	20	4.116928810384441	9.797352003051708
470	0.07	5	40.86208491260957	3.8709712586974683
471	0.09	20	32.6197424749537	1.4582802950826261
472	0.72	10	28.927852851496418	3.483907824836742
473	0.4	5	34.54581146883881	4.848355268375976
474	0.1	10	16.745780782530876	2.103963853893139
475	0.56	5	18.93001784583833	5.221679513973666
476	0.01	5	1.9773376892446621	-0.6317037840015566
477	0.12	20	0.7246314110190297	1.3400929801419155
478	0.06	5	4.584535465247231	0.026652552831675013
479	0.24	20	1.6439878256204468	0.967075826981742
480	0.07	20	3.762862971498291	2.6846757867771616
481	0.12	5	8.227390408029354	3.116732898081958
482	0.06	20	-0.6579787777237084	-0.703173219245987
483	0.2	20	19.837511552355203	1.9903859228068164
484	0.36	20	5.7534774042307	-0.1556226850325801
485	0.12	10	0.6139476159425514	0.7531540874786335
486	0.05	5	7.765424173300193	6.776015340506674
487	0.36	10	2.7557662633750937	-0.47325202422235896
488	0.08	20	-0.9804707282359663	-0.9874635239978502
489	0.08	5	-0.8074718558260755	-0.9030090786237405
490	0.01	10	-0.9570101974936933	-0.9282856701643545
491	0.14	20	37.78607493394718	5.529429947632878
492	0.09	5	24.238183286768656	9.491699247226435
493	0.07	10	7.826733344384051	0.18898530003072647
494	0.4	10	1.3511047543205978	-0.3101681017021887
495	0.36	5	0.9612138599598782	0.43476438689594493
496	0.04	10	-0.9443543750396899	-0.9515805124034312
497	0.09	10	1.809432510427263	-0.9689683491393924
498	0.28	5	-0.7770697381477447	0.27775931675596993
499	0.28	20	5.483770872985861	0.9094789979224362
500	0.4	20	25.707245456228915	6.572161682678593
501	0.72	5	0.8411807959088209	-0.675176432411797
502	0.1	20	1.6028612184693973	-0.4963693339263777
503	0.04	5	-0.6031382775433908	-0.8838538249105107
504	0.56	20	-0.9245170987515678	-0.7939627513326082
505	0.03	20	-0.7430582574625916	-0.8519149598703036
506	0.28	10	-0.28753296216505614	-0.8835472445306339
507	0.14	5	0.6297831884848472	-0.6777827219793978
508	0.02	10	-0.9649127666048303	-0.9667794041399053
509	0.05	20	-0.5794058885899207	-0.9720923460799834
510	0.03	10	-0.7511981051403525	-0.6106756479482487
511	0.24	10	-0.16109992313852287	-0.8174596138126553
512	0.06	10	-0.9999987291414394	-0.9999993371117064
513	0.1	5	2.3018421498365904	0.40753240648014055
514	0.02	20	-0.979444877820391	-0.9942925834573841
515	0.03	5	0.2114743352679902	-0.7775547815055917
516	0.02	5	6.917440682448497	1.4379110148398002
517	0.14	10	34.373035387513276	9.65187626586524
518	0.05	10	9.058221520145032	-0.12001989239685225
519	0.04	20	-0.9895481616457943	-0.9938313135208948
520	0.2	5	22.882568922104134	11.403577336184112
521	0.24	5	20.946831436012218	6.857902880309769
522	0.2	10	3.4381726361520655	0.7157000664305868
523	0.01	20	-0.9734620942334258	-0.976562004331842
524	0.18	5	0.8797316305306344	0.9297516411607105
525	0.08	10	-0.9577526398204224	-0.9548694418977363
526	0.18	20	7.301137242574606	0.41216355647803227
527	0.72	20	-0.13207086516752267	-0.9005745529012581
528	0.01	20	-0.9941866790380187	-0.9916103510316062
529	0.02	20	-0.9943904546799179	-0.9827799304813667
530	0.01	10	-0.4127265783761822	-0.7860288511429472
531	0.24	10	9.00805330706412	13.125685930119545
532	0.05	10	-0.45911268755444573	-0.6919337212119175
533	0.03	20	-0.9894761194612601	-0.9861071085228286
534	0.08	5	1.2069079353542134	-0.011739233088595705
535	0.06	20	1.340294680062944	3.0762510044521623
536	0.08	10	-0.8736736456879103	-0.82169095936589
537	0.04	20	-0.9940200669793884	-0.9913244928605012
538	0.28	20	10.41059339743412	-0.35769269090336603
539	0.01	5	-0.8817676210178619	-0.9148610130485005
540	0.12	10	4.538970556570787	1.208474047118587
541	0.36	20	0.8723541242241931	-0.8433051830212287
542	0.14	5	-0.3624816605870575	1.2320772577065189
543	0.18	5	0.08609401705608012	-0.8168033220611385
544	0.04	10	-0.5156641082678396	-0.8223776424935841
545	0.06	10	-0.06094450089568951	-0.664651310767897
546	0.2	10	0.37384853181172334	-0.7875903595251083
547	0.02	5	-0.6172234052611395	-0.5407812677698781
548	0.09	20	-0.8912790525245077	-0.9821496189778263
549	0.56	5	0.39668075014762244	-0.2556433585358006
550	0.08	20	-0.9848451796866469	-0.9798236223795467
551	0.02	10	-0.9662709883704665	-0.9176641458509539
552	0.72	20	0.8207687658592349	-0.16166818924083917
553	0.56	20	-0.9999999979390373	-0.9999999985252406
554	0.24	20	-0.9999999999726107	-0.9999999999457155
555	0.05	20	-0.9404062013186639	-0.9901666008020289
556	0.04	5	-0.9962751732308521	-0.9999999433758466
557	0.14	20	-0.9999999964135879	-0.9999999985728814
558	0.2	5	-0.9865645335067422	-0.9996089074644856
559	0.07	20	-0.9999999999777297	-0.9999999999937043
560	0.12	5	-0.9998019951387913	-0.9999854041721522
561	0.09	5	-0.9999293930316158	-0.9999954745388936
562	0.4	5	-0.9988475962269684	-0.9993018131954583
563	0.56	10	-0.9999202805862131	-0.9999882491803412
564	0.12	20	-0.9999999996839168	-0.9999999999448024
565	0.03	10	0.46012368020994904	1.9505534329467995
566	0.14	10	-0.9999599752783233	-0.9999524631868147
567	0.1	20	-0.9990531190289454	-0.9899485060358141
568	0.36	10	-0.9770447778701284	-0.9946458197790679
569	0.07	10	-0.854781407250163	-0.463323982651111
570	0.28	10	-0.9851450488865833	-0.993372564654806
571	0.09	10	-0.9999987508250925	-0.999944646246247
572	0.05	5	-0.9940001073156072	-0.9905016003267768
573	0.06	5	-0.9859892748795662	-0.7422854407698296
574	0.18	20	-0.9999999999132596	-0.9999999958902235
575	0.18	10	-0.9945857667040074	-0.8957083642036002
576	0.4	20	-0.9999744523280378	-0.9999057154204521
577	0.03	5	-0.9093209462738999	1.2009460012324913
578	0.1	5	-0.9790988888115425	-0.9798017040358625
579	0.06	10	15.104818800609449	3.1766842391140937
580	0.28	20	28.050653228860874	-0.8171190797587132
581	0.14	10	-0.8842205354997028	-0.9269233295950235
582	0.06	5	23.131752103355254	6.411192875930235
583	0.18	10	-0.8226911346181559	-0.009305380364354042
584	0.72	20	28.672946348548553	1.7177117888013556
585	0.1	20	52.777879373862056	31.09020386500657
586	0.05	20	14.730226018571408	19.229861580718786
587	0.08	20	-0.9198060979836624	-0.9096373620069275
588	0.56	10	-0.8474170948795134	0.08694399086351635
589	0.09	20	-0.5849254680057497	-0.8499977769404244
590	0.1	10	5.253765938974349	0.68348841195239
591	0.56	5	-0.25502531978358195	2.9583360592311556
592	0.14	20	-0.6408134479091936	-0.8451555179069218
593	0.18	5	0.547173045361181	1.2705803388268813
594	0.14	5	0.22031106254759134	3.2206354632900625
595	0.04	20	-0.965786354568541	-0.9551075918772398
596	0.06	20	1.1876290794140396	6.059502042997338
597	0.05	10	0.4446596690536512	-0.6163493179851988
598	0.2	5	1.7141532287492383	1.9506400134927806
599	0.56	20	0.05959659450848505	10.608248564907683
600	0.24	10	10.738501237125995	3.6844264883544358
601	0.12	20	4.300782524596649	7.36921214830847
602	0.03	10	6.298758552803032	2.269675204075935
603	0.36	10	-0.5441811556353188	-0.9997048346723025
604	0.01	20	-0.5694036817860507	-0.9159149639712271
605	0.24	5	33.816374454057836	16.24937598940394
606	0.12	5	34.94624462804411	17.88684412306224
607	0.08	10	-0.6806972190735937	-0.5605284185474679
608	0.2	20	-0.9789949152811493	-0.9976069370361209
609	0.03	5	14.88355118139643	16.749589670332405
610	0.36	5	0.04751130684101937	5.423649873762474
611	0.24	20	9.08025695862285	6.357867007031918
612	0.07	10	4.2090040775953135	1.1648430912546666
613	0.1	5	19.220489384497494	20.698108561590438
614	0.12	10	9.307506299290722	5.071754514002964
615	0.02	5	0.22951305659402257	0.31465625887646503
616	0.36	20	3.3161411370867597	2.0739043167615723
617	0.2	10	11.60275121455949	3.927482286906284
618	0.03	20	-0.9808500936756401	-0.968269306625932
619	0.02	20	-0.9842576672796871	-0.966957760091595
620	0.09	10	1.5718442004067834	2.1926488954740115
621	0.4	20	3.139395034485246	-0.3683321179569432
622	0.04	5	-0.3993986961656742	0.18162045315558384
623	0.4	5	0.34370729847851195	5.336756228021649
624	0.18	20	-0.011759053043184284	-0.47548488788806553
625	0.01	5	0.4987481431191038	2.8960970987101877
626	0.72	10	-0.713172700101585	-0.33840338841019296
627	0.08	5	-0.06253969688905943	0.4822505988017712
628	0.09	5	3.1455385631711343	0.33187588342122204
629	0.07	20	0.4363549581464674	-0.6220557798671972
630	0.05	5	5.456135864453902	6.386005104308991
631	0.01	10	-0.8930132381904066	-0.83484321779435
632	0.28	10	5.384444909410816	3.1001660876602544
633	0.02	10	-0.9078741054888745	-0.7360969069149301
634	0.28	5	-0.8054021157958997	9.491130077527824
635	0.72	5	2.2113170616075166	8.035797980381442
636	0.4	10	-0.6070353949478848	-0.10465060357907423
637	0.04	10	-0.9211851857898332	-0.9476546994766033
638	0.1	5	3.514249284230291	3.779851043091924
639	0.2	5	15.513441850928269	8.38944404379869
640	0.04	10	-0.7447838940514447	-0.8309295918097899
641	0.12	20	-0.4430168926513773	-0.7661976376916436
642	0.18	5	26.42739734033077	20.630198218441436
643	0.05	10	3.84276463919751	1.3837379214479655
644	0.02	10	-0.8752044621660071	-0.7377208185446841
645	0.06	20	-0.7171508549591057	-0.8736811442974343
646	0.2	10	6.681186000828842	2.5909251410583454
647	0.18	10	49.760121831664506	4.645375120546773
648	0.12	10	-0.673507851863783	0.057088945668011065
649	0.01	10	-0.7125989900925979	-0.8651103417921484
650	0.09	5	5.051926322378124	8.21503872519777
651	0.09	20	9.680407556081864	-0.3367501692248374
652	0.24	20	-0.3709634252999903	-0.807157013915084
653	0.04	5	-0.3214165010979383	-0.456493113368124
654	0.07	20	-0.7156169718930071	-0.8417156815158231
655	0.07	10	-0.18332382577427744	1.2596692357032129
656	0.01	20	-0.9744149236238693	-0.935317886684859
657	0.08	5	-0.3761409959228541	-0.2317092775037888
658	0.08	10	-0.867984781071652	-0.8830912296127957
659	0.36	5	19.548764039680954	5.358957755038873
660	0.2	20	15.490861208761574	-0.24855769083970855
661	0.72	10	22.13372905352933	5.474171566019133
662	0.05	5	0.3822942488785733	2.701156810027654
663	0.56	20	147.6774295935931	0.8031448743725961
664	0.14	10	27.499730602105938	0.32502322219015045
665	0.72	20	137.32692409218	5.050926431791808
666	0.24	10	0.8337114293822654	0.3774306133157309
667	0.36	10	41.87661313606498	4.318489361016676
668	0.28	10	54.06086539996488	1.4291179850655518
669	0.03	5	-0.18534177242424663	0.013419396223261533
670	0.56	10	77.69664258787778	0.46605291057430964
671	0.4	20	40.2213698504382	-0.7569998815239005
672	0.56	5	17.756693950782402	2.2695853006193683
673	0.36	20	135.15187745321936	4.968563024716885
674	0.12	5	0.39405620655443035	7.164025734451983
675	0.24	5	8.099972311638423	11.061593970934668
676	0.1	20	-0.2748604146805569	-0.7086337897094845
677	0.72	5	12.079249157891187	7.374282019228018
678	0.14	20	51.987618416880565	-0.41590495928250304
679	0.1	10	-0.0978033557275515	-0.14716118373761372
680	0.07	5	0.4305774783993514	4.685226066488116
681	0.18	20	138.90228018816978	1.8691643122881219
682	0.06	5	-0.2518959551231012	5.575970678094466
683	0.01	5	-0.12844118062742166	-0.24943332533457904
684	0.06	10	-0.8375967639353843	-0.8226311080860755
685	0.09	10	3.0182192376007166	0.38649795933561165
686	0.02	5	-0.3651081857360706	-0.3182292658881226
687	0.04	20	-0.9143211216009306	-0.9557930499219092
688	0.08	20	-0.9220729708054057	-0.8926708840666466
689	0.05	20	-0.9657829916864288	-0.9191791015979994
690	0.28	5	18.36536487521194	5.913967560285783
691	0.14	5	38.07657432157008	9.533216578915274
692	0.28	20	178.16336954437088	2.7730538541530354
693	0.4	10	18.543482482136373	2.408763173704061
694	0.03	10	-0.07304118287403441	1.0665810267288536
695	0.02	20	-0.9883629698073692	-0.9857388933579431
696	0.4	5	10.750547401992526	7.163601124716832
697	0.03	20	-0.9542332251236304	-0.9782816592859811
698	0.01	5	-0.5085666491172683	-0.08762786574648146
699	0.06	10	-0.4189913867617277	-0.4617251035118442
700	0.07	20	-0.262797963500453	-0.5891537606674778
701	0.08	10	-0.8790919350013573	-0.6571522770956357
702	0.56	10	23.097037292160152	11.938973299398208
703	0.02	5	-0.01709367030475804	-0.5396725507063816
704	0.02	20	-0.9566930246130557	-0.949479585586489
705	0.36	5	14.205737435754079	9.677153726667646
706	0.07	10	4.596207013174611	1.5600271089059423
707	0.06	5	39.19330312783462	5.129469714441689
708	0.07	5	0.14804492835006494	2.4727758533801665
709	0.36	20	54.899984443257864	1.702875944186231
710	0.24	10	-0.4440775126634351	-0.4946040913186044
711	0.08	20	-0.9794405033808496	-0.9654577621489507
712	0.28	10	27.107231794113382	0.3836212688813407
713	0.56	20	80.19437466559822	0.7881172946116748
714	0.08	5	25.50882765434116	9.21089738614894
715	0.28	5	6.514412211756338	3.559117854958153
716	0.1	10	-0.5066282940175658	-0.3627804780858691
717	0.2	5	1.5577454413790253	2.6772798776667206
718	0.04	10	-0.9379384017018908	-0.8790180771298897
719	0.18	5	2.218442247039401	3.48962367631045
720	0.09	5	0.9568421651722566	0.7783159979647785
721	0.04	5	9.311862195134749	5.837551591516268
722	0.28	20	83.17626306017527	0.09250089642597828
723	0.14	10	19.73122833117422	0.9734010257324859
724	0.24	5	2.3063479227023205	1.8139450403735313
725	0.01	10	-0.914088706720168	-0.9072162131247085
726	0.05	10	5.829313056426881	0.22577318561154153
727	0.12	10	-0.45990625438980565	-0.6848260987887632
728	0.03	20	-0.9871763683335427	-0.9781670590418836
729	0.12	20	-0.8941934585798623	-0.9030576909403196
730	0.06	20	-0.8136239868960357	-0.8135609438649173
731	0.18	20	72.80888364338924	-0.1776503047288408
732	0.2	20	9.30367756959962	-0.6612555158450755
733	0.03	5	-0.5322614209718405	-0.24241789465156457
734	0.36	10	16.036201727482684	2.48183079732411
735	0.4	10	12.415703663747923	0.7750001697754073
736	0.12	5	9.23079957425613	0.7320831012623141
737	0.1	20	0.40685248627848214	-0.8593844854505329
738	0.14	20	39.43954279299741	-0.34936951345200046
739	0.72	20	65.73468929032742	6.575492355377069
740	0.02	10	2.408961542467966	-0.06885081094551741
741	0.05	5	0.35207870235088823	0.10664076339985587
742	0.03	10	-0.8780494702628422	-0.82713269053329
743	0.4	5	10.087401792485274	4.021717841786664
744	0.72	5	4.406519465169334	7.755851188910392
745	0.1	5	17.568340791598196	1.3215387891556105
746	0.14	5	6.290991292647074	0.779012530552009
747	0.56	5	7.246458853368291	0.5452741585821883
748	0.01	20	-0.9647752879185189	-0.9795027741331205
749	0.18	10	17.219214136657953	0.06746095095501962
750	0.24	20	-0.7110873964269344	-0.553046248706917
751	0.72	10	5.366101987046584	3.212996945475327
752	0.09	10	2.467100113975138	-0.4336814496541934
753	0.4	20	11.464429011510967	-0.818032742977967
754	0.09	20	9.921323740763485	-0.7539187282490707
755	0.2	10	7.662171170756914	1.0684019139420324
756	0.04	20	-0.9706633596504395	-0.9621314260722398
757	0.05	20	-0.9562377763035738	-0.9389158111334844
758	0.09	20	74.5145575382538	0.8965806786712445
759	0.36	10	20.443514341898673	6.342632465018262
760	0.12	20	1.3306721212457466	-0.543073269549109
761	0.04	5	-0.12679367718571757	-0.5203424741048843
762	0.09	5	74.12500482131031	15.369501017639864
763	0.36	5	38.97936456185337	7.549132117076365
764	0.06	5	6.5893897820288245	1.0296991185752218
765	0.24	5	0.3468874674858371	1.4355118645016058
766	0.4	5	30.773283695129322	4.905941421945589
767	0.56	5	57.980908919055196	20.791775401325015
768	0.1	10	0.7418928299263987	-0.21812879759321768
769	0.18	20	120.27672754227491	0.07384168178148239
770	0.24	10	5.07345332111922	1.091806757635531
771	0.56	20	115.58056411357977	1.1613088809797871
772	0.05	10	1.6907897779789989	0.827431119714894
773	0.01	20	-0.9593874892846366	-0.9774248071976066
774	0.18	5	14.600080896791702	1.1684198034464623
775	0.1	5	1.3860820663753244	2.2202467201644223
776	0.56	10	66.12483482881358	2.5673285792506264
777	0.08	20	-0.9455862920765615	-0.9739719506450076
778	0.08	5	-0.08131357941353361	-0.015247785542243056
779	0.07	5	46.595014428409016	8.942376017566096
780	0.72	10	28.833336652546535	2.823202327295679
781	0.09	10	3.876641689145623	-0.4093418929018903
782	0.04	10	-0.6596292705737731	-0.6561376881072165
783	0.28	10	51.04744161187404	0.24851533748307195
784	0.28	5	16.772833758011537	1.0066607625956325
785	0.05	5	1.372386321448604	3.8218385983243572
786	0.02	5	-0.5402364947207874	-0.6358410590144797
787	0.14	10	28.652111294546938	-0.08378131426391783
788	0.03	5	1.9281399819811962	3.1720857232961857
789	0.05	20	-0.7630838148215103	-0.8520177159023988
790	0.2	10	5.509780826341459	-0.45972721880118433
791	0.03	20	-0.9235764920601421	-0.9413715127050419
792	0.72	20	151.12410531893107	4.189942829235507
793	0.4	20	25.35946614999355	-0.6480675881285564
794	0.14	5	12.859184508665559	-0.07335022058563379
795	0.02	20	-0.972087120763291	-0.9696007725742319
796	0.03	10	-0.8232937765101154	-0.9253797773045318
797	0.06	10	-0.823342036235831	-0.5125135253450136
798	0.24	20	-0.921313628248947	-0.973731692737215
799	0.07	10	-0.5535547980348533	-0.8452125427295243
800	0.06	20	-0.9035742744429089	-0.9033443348786937
801	0.08	10	-0.758870213841631	-0.9040377362437046
802	0.12	5	0.20579478504808132	0.3964378581348242
803	0.01	10	-0.8507948144929014	-0.9137071960357483
804	0.2	20	17.628995010979544	-0.13117290860735747
805	0.72	5	8.29061092018306	2.2536109355034624
806	0.02	10	-0.8174036829716815	-0.9231694638085107
807	0.4	10	40.79146594609436	6.878574134478222
808	0.01	5	-0.513956235810432	-0.43433320120354085
809	0.36	20	183.46173472943303	6.346571734154461
810	0.07	20	-0.7610007669701162	-0.9098030444457981
811	0.18	10	78.1998288302089	0.0438211266720388
812	0.12	10	-0.04131302441606247	2.0611281734026496
813	0.2	5	3.9414282110280165	-0.3103306981614799
814	0.28	20	145.38340716690857	0.7414503436902762
815	0.1	20	-0.33740859895099795	-0.8946198526577613
816	0.04	20	-0.9736662812400785	-0.9701911963407233
817	0.14	20	30.863203697619664	-0.01987015248750286
