# Supplementary material for: Graded recruitment of pupil-linked neuromodulation by parametric stimulation of the vagus nerve
Source: Nat Commun. 2021 Mar 9;12:1539. doi: 10.1038/s41467-021-21730-2 (PMC7943774; doi:10.1038/s41467-021-21730-2)
Supplement: Supplementary file 4 — Source Data [file 41467_2021_21730_MOESM4_ESM.zip › source_data/figure_S3E_pseudo.csv]

bin	-50.0	-49.8	-49.6	-49.4	-49.2	-49.0	-48.8	-48.6	-48.4	-48.2	-48.0	-47.8	-47.6	-47.4	-47.2	-47.0	-46.8	-46.6	-46.4	-46.2	-46.0	-45.8	-45.6	-45.4	-45.2	-45.0	-44.8	-44.6	-44.4	-44.2	-44.0	-43.8	-43.6	-43.4	-43.2	-43.0	-42.8	-42.6	-42.4	-42.2	-42.0	-41.8	-41.6	-41.4	-41.2	-41.0	-40.8	-40.6	-40.4
3.0	43.40897027168011	45.23002549818234	46.46370455169186	46.64808078182819	45.6396346071509	45.80789697133283	47.70552914456185	49.70317363000117	50.04072872705834	49.758994738587695	48.59163944001958	49.83986356346497	52.09396885329362	54.42855470551342	56.725405927347985	59.73029039364328	62.54315879135599	63.64088632599607	64.6167614610703	64.89943865586125	64.12216770728617	63.16707803034184	62.86904964702449	63.01164742919227	60.982177449169775	57.13134505767502	54.55615323353289	54.034528149412445	54.45188790993121	53.41848764784457	51.563122000874216	50.85277543741782	50.303068549729936	51.085379548551266	51.692844265593564	51.349528931640265	51.01265832873552	50.64236051656216	49.23053074030732	47.999002186582615	47.35763377399274	47.49780337040029	44.254061501726035	42.74912173833424	43.06524048200538	43.987869313716885	45.66951836286614	47.27091966707127	46.62680426574607
3.0	53.817399212586245	56.4848581367735	57.97243994303588	58.87615628861798	58.75134699638546	58.267255465423	56.17926566494204	54.975258015331654	54.34244923466443	54.01253483406603	53.39981960324991	52.37781400925377	52.15967278685789	51.32827017084853	50.97854293219895	50.923001993405784	49.892988370991766	49.46376284516688	48.7907632501814	48.68566106803689	50.12905075807329	49.753161654627554	46.59491451474102	46.07172863196682	47.252867542280484	46.339608881888154	46.434537347603715	46.335201837849034	46.332226025133764	45.752133100714055	47.55848630916918	48.28556815718359	48.42905023061609	48.64949636418567	48.97562808801117	49.11625792055024	46.57913937111148	44.07147356534802	45.387938626465925	46.152710369569796	46.92165995033669	47.24771975757702	47.03646706309772	46.94169577618842	46.11416773869399	45.174314921706404	46.04588487474191	44.25659827696452	40.59650111514602
3.0	44.70851964753753	45.23306484647501	45.8183943574929	45.158429448671846	44.108619451431494	40.216930860298916	37.31191985329989	38.359836781218895	39.277947982530485	37.64529661474455	37.99134049022814	38.47451739683727	37.856886314518654	38.52356593589634	39.148445146999734	37.475045171197344	36.820027900084824	37.70065045647762	38.84254203673782	37.638596158189465	36.22887888543151	36.632238511104404	38.74757501459472	39.87049448083164	43.1420397737459	47.94282689237166	53.12547136639382	57.16123166739128	60.02981431583867	61.225330691371894	61.79163386844859	61.74510504421076	58.72942546287403	54.20693363363942	50.77149060218259	43.98173074663755	37.86855184112734	36.95622574731877	39.11900953326706	39.726542427642755	40.01976004165374	41.74612838781997	44.019384221935674	45.2185725992239	46.41160914491013	45.05217512338106	44.72968105558519	44.42766973422357	44.354522498600055
3.0	46.7511584535516	47.953160781837106	48.143329966744105	48.347957944776674	49.29816172620765	50.46677086006915	50.75271181077683	50.67738474738631	51.618281650331376	51.01594067445823	53.276210416408695	56.94431675523136	60.46438854173917	63.719970167231786	66.5698044351224	67.63245747946968	67.19443755918083	64.49041485211087	62.78916582667057	62.11004379915496	58.6147882423891	51.20175232821922	48.785431195775296	46.744878288544825	46.329286199006155	46.53952580005431	44.90998351408569	43.30137147799266	42.19998195421219	38.683916751342664	38.91235789702355	41.16659469124846	41.06928381525329	40.7292043918844	42.02100275378825	41.748859407148984	39.13378101863465	39.280631407105325	41.44354108110783	44.025532978184906	45.75944500095009	42.28140676015172	35.393198463082356	32.896946678188364	34.29345201891761	36.867987008855394	37.42661618771723	36.328233153410814	37.87702002564811
3.0	43.49550656456472	44.45778648583937	44.96748406742871	44.75341144377515	43.53463759331613	42.41082504876011	40.62071146293974	40.3658557214782	40.50378794076272	39.953851782679195	42.565485945150996	43.76662617035675	43.29526747396137	42.95074595706595	43.04987283521772	42.707658855984434	42.42793868443583	42.73777043180675	42.74417320860351	41.07912638715262	40.19739316470702	39.676234611330216	38.31642943316786	37.66190580623237	37.868311430887616	39.71619058483092	40.20568452065318	40.15890635393737	40.696306845161125	41.794260332224276	43.70678197416673	45.583446342253616	46.27128786398049	46.69725694257551	47.13147576405154	46.87281506265424	45.433393525764146	44.35217347136001	42.896028086877166	40.91576184617639	40.58150484231837	40.853787431954316	41.37256043381011	39.587224877112675	38.00784536271996	39.202603240724	41.18097157626567	42.06500502281884	43.97340415987806
3.0	49.46343318040178	49.954450367288956	51.16930019408839	55.29209204897014	61.22375628542803	66.46438821402815	69.5132505749845	71.30072799337243	71.16266688353306	67.15584726361928	64.31610921985205	58.271349595620634	55.095155946954065	56.22459115750487	57.82034272090585	58.9878998489355	58.58356069195017	57.40237941724581	55.61633891162743	53.12792999498088	49.78241729914238	48.59250944095699	49.551706113940746	50.89650294220354	49.67110938099118	46.52274973739857	46.044514387586574	45.5623663212607	43.24334372192596	42.817766358285006	44.56557184514572	47.96093573011589	51.17402375190825	53.57789403460696	56.13453622211387	57.254784743751785	58.2953743803128	58.152589267762444	58.18890341154431	56.0263618231003	49.00282056903069	44.90608360052673	43.23274490537592	40.66785526384277	39.9460012981587	41.644400633712024	44.42228567181528	44.04319346764504	40.82498772992326
3.0	35.12064063846681	36.40813396347855	37.01510566878773	35.999832315004014	35.72822430043256	35.666127420760155	34.24824672128024	34.360792140914484	35.110474813069104	34.83465194391328	34.35721897369407	33.444413094577534	32.552339031991096	33.57699791959663	34.5934858478703	32.65712936300933	30.969291780907295	30.432264261566942	31.37550127714368	31.91975209870127	32.48133005135803	33.86904589970206	36.10877476738479	37.246607282437594	36.97643008390015	38.77907522738497	39.30060478528785	40.15261411576128	40.10599974647025	38.07417409510767	36.8113003356472	36.624696451337364	34.8115006669721	34.2287280013542	35.25069312920048	38.230744340354086	42.14563471925196	46.11538310953992	49.80001222075807	52.93057864648388	53.291485839935184	53.464002649550544	53.244396929493995	52.14643979909837	50.36602297652285	48.87595848961458	48.44709754034153	44.28827845003235	37.801550650933244
2.0	37.333534666696615	37.60626018419012	37.03297245447831	36.82821530954144	36.36283349538158	36.50394087289748	36.93063274615383	35.589635649663755	31.188903585591298	28.89173078433379	29.119574776934325	28.886826699566033	26.72004528803552	26.121173328286716	28.080049694539355	29.654513391594346	32.260611064872045	33.62645190959826	32.73570463173737	32.006993466335956	33.09696256703909	35.32158392827913	36.33355255754067	38.20479156741886	39.05375747039193	37.88288740237885	38.124185813047276	38.74175807064686	36.00123598150759	35.33060249253504	35.803142673345825	36.48944119148782	38.20611484055758	40.091412462641266	42.89182767312397	44.70331232160984	44.854725450550845	44.870430889350445	44.62865537063807	44.07267317388459	42.33249440741108	38.7036435306639	36.29050395310486	37.11403864644026	34.42700500353412	30.99325429880829	29.997313848334358	30.323529873535236	30.113885632998816
2.0	51.58278367279184	53.09798397686751	54.05919575692929	54.6222331339849	54.019747026566364	51.41472447681142	50.46143789923531	45.47392953660178	40.970895719515944	42.64554082571859	43.64383552560967	41.15977688851648	42.23708872800638	44.63391515895907	43.8110076215728	41.92338967448892	42.01591549864568	44.47541151139942	46.019004124273245	47.566845290873346	49.35267794915949	49.13806829455563	47.56305891969687	45.39334186839964	43.07662077658799	43.31010745836753	43.503697938372525	41.28688884779125	35.205490503575795	32.778558043070745	34.62661035016792	36.72087365682754	38.36962935640401	38.43485095574697	39.19045529072485	38.404374672430286	37.21737746445278	38.98618905216416	38.79139412463431	36.970867421508636	37.46146011278725	38.338327248576434	37.493478382985266	34.97977138330606	35.16161524896549	36.667052391026225	38.50802199877304	41.3172161941313	44.952834316034725
2.0	37.10164373661395	37.173256316420456	36.55739872655121	37.024191415117954	34.42253273613272	33.92960600921504	33.47843037756361	31.47488145766501	30.53990082011474	30.702856499376402	31.673130917157955	32.71868432267062	33.37152806006825	35.52932529925581	38.21627375229211	38.38270875842971	38.06738158616582	36.85590806060831	36.18629244280543	36.170688950140935	35.34145208683793	32.49138048842827	28.75369796872551	28.229435168060675	29.633437955150455	32.01022960172222	32.92258476140391	33.88816878071452	35.14005912826398	34.9807006211222	34.017679867182835	35.178889143274475	35.21970262655316	34.64669281746627	34.25403596778682	33.143451831325564	31.76264713343635	31.251225761744543	31.13047480015582	31.605456283346218	31.641239885469858	32.229800645780195	35.15511854939245	37.42818001615733	39.6637817394015	41.30620790705849	41.46386297365835	38.97124545215398	38.233531967928975
2.0	43.95799641108955	44.87333105213725	44.62786128613237	42.418219390957326	41.54521478710399	40.78352936034951	41.523303064590486	43.383373084646095	44.398119351349195	45.5779518675795	45.7830202993182	45.31151285755599	44.26180361711383	44.729200296558076	46.93672674941244	47.823840711295794	48.54139370441177	48.807994889995655	49.76242331436465	48.01079567591815	45.79490733913947	44.234543010013944	43.39939264909799	44.017708430294256	42.81152769869419	41.37012425426087	38.72885280670724	36.47438630370061	37.43137886970096	39.02444290779379	40.30888616015743	41.47265459462659	41.27866942057449	39.67568978606569	38.31920886324006	38.672757250822045	39.42040818572091	37.34163024033169	31.706282984993983	29.40457089513813	28.67713048345564	30.553330705518956	31.748762696138087	32.31590627671764	32.16143638963787	30.87422745881866	30.817585364528927	30.84699933861783	28.961059864448952
3.0	54.28562103936228	54.823510614057994	55.32975482775934	55.1941982004765	52.952910945792574	50.45142444537647	50.19417020884656	50.79367469611826	52.36560744337637	53.7041853817439	53.27345291390277	50.71034350318532	48.4311909288259	49.945116021920114	53.69586806809884	57.28177767502475	59.181054479106244	59.681730085470974	58.100345887045144	56.34743867886041	55.49825594058972	54.543980443615446	50.144005030180026	48.96322854137157	50.162723690199286	47.92038825003679	43.27592245510723	43.73198457708296	46.81140638318831	46.007838920538056	44.10876653089716	41.91095160172968	42.32139187760701	44.2535942747739	43.06655967223563	40.1653331539726	38.425602517948164	38.46808685759018	39.02035661466467	39.22075827249195	37.26796660278068	36.46716408100969	37.56442940080344	39.160459652477755	38.02948003177251	37.678805787487555	37.946039296839295	38.449957107179586	37.80848548110782
2.0	34.086363204925085	33.745147525237144	31.115905154543572	29.327883051573007	30.446148692516534	28.30853529373633	29.016342405276557	31.753252372570806	34.54452028568414	37.394174602111256	39.14926730943438	38.67114483190181	38.00486861850924	37.536718709900754	38.644281088457944	40.8026336050277	43.74102064974539	42.7869293371067	39.54412567554605	39.58186667093314	41.334761502275406	42.76437637342735	40.9679558404149	38.440163886513325	35.995702796560074	35.57319029796269	37.97909201626643	38.66458676279338	34.15471294988013	32.240035289329846	35.03410208923282	38.03678109936462	38.90797600442986	40.262269051508504	40.363966097637345	39.79412047594973	38.91640596473745	39.705667119182976	41.59725966539992	42.639313023516614	42.21848408587118	40.77887769815179	41.47863503133094	43.0290032329159	44.52355571893871	45.50371070063006	44.36967780011527	41.33166065502265	40.023506355215524
2.0	44.492469830332446	40.84634748131399	38.500338902812736	37.849426665017056	37.15519400107155	39.349893193068056	37.57426756321852	35.25937505287126	32.92507993848968	31.685221348890757	32.53380322470603	34.80215856063297	35.43455171033608	33.052737344927166	33.14952499648239	33.92000553731869	34.615296190617215	35.229326164507384	35.84672262609503	35.99191733594366	37.045946382167685	37.382535556947175	36.42536542423737	34.908827703869804	33.732953440746336	33.2942126210751	32.90424801156732	32.33539014586723	32.87122897041809	32.652598759258034	30.392792719176885	29.334766257174994	29.32105880294053	28.348125805689417	29.198108714519616	31.80900677344028	35.93012236059276	39.830003926079364	43.364577641330285	43.12093296038795	42.536375240683974	41.992155478996445	39.911566160118554	38.139555965599456	37.12705461639687	37.97221661287535	36.92832232183966	36.09395124669729	36.69989681807104
2.0	32.93213264620552	32.6983539195795	32.14818179686992	32.09106844433843	30.99524163137577	27.608642098289653	27.067378887830067	25.665951251712993	26.069575743792377	28.056302325888833	30.17711379167324	30.775790120139114	31.181854039568695	32.10769333247775	29.910095665567393	23.052831226153227	25.179868800680815	28.934853744385798	32.36465435173742	36.942330329081464	42.3414604981049	45.50498512485062	47.70581153406217	48.876948072754836	48.540228357985015	45.2077543783376	41.55095113520411	36.92029750515458	31.77177689335524	30.097482858004515	30.164237862533806	33.58667544725017	36.91804425092229	39.27796520440783	40.76775312862774	37.267607067509374	34.24376865572469	34.360357186317614	35.679878867637655	36.74135436613466	36.404191824240684	36.28213420473617	35.8693510116747	34.60268919603956	34.081702110846976	31.989129103939305	31.00617486836657	31.439286021759948	32.54778264979668
2.0	31.390625478621786	29.216837756941523	24.974936220253255	23.530721048046747	26.501830348433213	28.420859309568492	27.565693410351454	27.429668379120248	29.140777093801034	28.10873548577361	27.796549668605238	28.283817638750126	28.001432625055646	27.42196908886598	27.003435719613922	27.429605671114444	24.142843843016404	21.44585853155276	22.500061512450017	23.685966883708844	22.46022751326646	21.70757632507276	24.253484738482086	24.960977754237877	25.324652469690996	26.321526586744525	26.40971914101162	26.483314858805983	27.39966589387396	31.249820908240327	35.92866844019266	39.78748467574318	42.843761833805054	44.18654492363259	45.47601939233782	45.35836897522159	44.883632848464224	43.067160791241584	37.83725628276072	33.43414567183696	30.808964206426715	32.828405854187494	37.9025770817661	42.38252476955742	44.57254762200368	46.07547332243126	46.8004196776784	47.128944430291334	47.76009100702972
4.0	40.81837212463562	41.450818154031296	42.32958690827584	41.84460422999998	41.958819582987935	42.033666851635395	42.756133317006686	45.6207520966198	49.225926783242116	51.270944439698965	52.874664066643525	53.01989864986224	52.80343395060747	53.58463968779616	53.442267842751704	51.54782827268527	49.890276918015886	50.03920737296581	49.871549460844356	50.2325305753241	50.321014921283776	50.60232887764566	50.10634202471827	49.723248804545364	50.12036982453117	50.2456940104637	49.0926526251314	48.27059205370524	47.88537294458655	48.86647730347873	51.23518980246749	54.70493602510518	55.975377363925325	56.51061090285741	56.7826812718781	56.66077083002185	56.91920514509442	55.84896027592149	55.27184401263445	54.99264428341857	55.305094655901165	55.401560523314394	55.16928649557941	54.8608137900881	54.202667424204684	52.57967281252366	50.651696297931345	48.55758074290264	47.13483625160477
2.0	51.61133612232124	49.45987629757213	50.72573614867421	50.32371686836954	49.10512134463343	49.058060485090984	47.18205012265242	45.525218088564216	45.86591923063265	44.58666788855425	43.70384148491235	40.8107088673117	36.67868638365879	35.52054021391201	36.09165126296382	36.88245087491923	38.33761273097708	38.79039492618896	38.163557642921894	36.63692394820401	37.04997681057212	37.44222533371329	34.005419339627586	32.66132194532952	33.269473355460995	34.966321932969784	35.86198499790794	34.893612482627134	35.842090009386226	37.72032378305486	36.95151934277509	35.55000177576383	36.001642738593674	35.70472630217198	34.300404722131994	33.71573967157055	34.77050922981114	34.56713517614178	32.97615609180287	33.109113432449256	34.26773331316211	36.00036737735661	39.288566623783154	41.8899069304092	43.712823386247166	44.19318953699714	45.09929938872278	45.980737373364825	46.94980804427322
1.0	33.17620140411162	36.50855243371148	38.905652244262356	40.47022313991324	40.84358556633694	39.44279311054115	39.93644796560554	40.43599802218834	40.066104640019574	37.30026102729898	34.95735023140453	33.683891152154786	31.22459777115128	28.08958735675254	27.425389921413647	28.3502899356261	29.474976519725814	29.22882561980587	29.858338545333886	29.407172281979427	30.69370607197928	33.11824512001652	32.93436462742513	32.356306769360195	31.746526844208667	29.86596871482546	29.518866362249963	31.114018850061626	34.65732802443451	36.891533023534386	37.3046679052983	37.53939051909278	38.36620530424756	36.67601855713423	33.08534476104679	29.430548172423894	26.57630826050601	23.612743632213164	21.959736092506517	21.749539444577177	21.407153198925265	20.964782939170227	21.72096739348288	23.49125011920795	25.836279551398533	26.42892266810391	26.256811631163675	25.980294453326447	26.90348376062542
3.0	36.21528438138571	33.26318113036658	32.2352116259958	31.16452352122532	31.20414150315768	31.655048607052354	31.948913282630553	32.96267129130953	35.088351475514806	35.52329154428339	37.845146603422506	39.07523140622423	40.19487730593597	41.98409173211705	41.3844551281018	41.48229482657208	40.98876486481057	41.25245802658321	41.37856868592018	41.37874561848729	40.017326890654346	41.17899865949208	44.836875338489506	47.3674742293369	48.27557978416795	49.333610055092414	47.0098963497695	42.46880110557419	35.90065748560527	33.408928083107334	34.20141286244073	37.08217757863761	39.16646557353962	39.02702398535713	38.77219993660715	39.2795621457373	39.7547161050276	38.94215650656786	36.96894243760328	37.01134717045799	38.0917271469597	39.91958490746175	42.04847062421011	44.77993859686903	47.58116685718198	49.195973829128086	52.89091582687484	55.20328597278359	55.30940931641267
2.0	37.06221007146787	36.06030291626377	35.83192317367633	37.54512370916064	39.95789748160424	41.54518867259524	40.10410079914617	37.04826652211627	36.49255481354022	37.32142182982253	36.54169843851401	34.503475300802016	33.16579036150799	33.30131509852491	34.21427613845973	35.88594821768471	36.260835699364534	33.852074616134445	33.30298779638478	32.60564909556592	32.87960646201065	34.31018559001399	34.68001598031697	33.14308212568343	33.74820607702828	35.57395751518159	36.6495633274947	36.275756776407135	34.22383908093406	33.000927860259424	33.32945868256611	33.19336624097032	33.586335326931206	33.013054805881076	32.53225547166644	31.255652119684036	28.64982409831108	27.373631952576844	29.279678522353148	31.543923867529504	30.14631295586434	29.784294575731145	31.593451627513065	31.64730629651426	31.61334210206446	30.47980544935522	30.988582606324634	30.229531458313303	28.45274251884059
2.0	37.241475358993966	37.822196465857274	39.63252519587592	41.31628759656195	42.17390493820648	42.37833385774961	42.680422099884666	43.16010115325332	41.91862447441929	40.60514153691118	40.36786496198535	41.88472551503285	43.56472775147358	45.61349281924379	47.36778967398793	47.26910799671393	46.65507669948793	44.42533182388788	43.74440899736414	43.215751366392816	42.73367367501731	40.66996437288865	39.38243860763542	39.610305544493066	40.223774758099836	40.45804386501752	40.73099000141139	39.424033548269406	38.03898114940621	39.2048256684573	40.3519514794352	42.97721928383324	45.806813103097774	47.32987196122042	50.42295397271827	52.872919033927346	51.5636248967301	48.10433987072229	44.86014047141328	41.362700781652094	35.482362001584015	31.474670797234467	30.794440414915986	31.309516944048255	30.322544146390662	30.399799210119788	30.373652986581124	28.090774862444647	28.840236595738883
2.0	21.952677052176895	24.186723806604434	24.431550474587787	22.401673900587394	21.609520002409212	21.694608246219012	22.406418944505447	22.85093282368931	22.82503054372945	22.604296168285757	21.454046338681014	21.11112629327315	20.659262620142236	17.624340108343368	16.49120072624857	18.23346278809789	19.051076220530554	17.757465883163963	18.577657456728847	20.746212888895084	22.016176055814977	22.885446258543382	24.719722554801056	24.486034897661877	22.735294759509685	23.42107607794758	25.618656169645714	28.278708745530697	30.848492260376265	32.32829996433029	33.20865879085568	32.64466137550697	31.7232603790094	31.951647870971055	33.15012345812226	33.42319318876856	34.14945573270402	35.985277220137526	37.10126609959166	38.36790255124472	40.23660176387313	42.49727667082358	44.42488498388233	46.1555543879597	47.1832523353582	48.05628936810918	50.01916062086424	51.81957215794488	54.131107752097876
1.0	26.93669799313547	26.156804020106144	26.69465638816873	25.74022817780949	24.604594523101806	24.919035616870243	25.038792198461913	24.09804291648392	23.586920636747006	23.940114756318092	24.52594095561861	24.55052650485829	22.88682736265255	22.416164580595566	21.84469480985742	20.944359761775193	21.65896090426724	22.324370759051696	21.292023975526455	20.414371108989354	20.8146557803296	20.165339692958934	19.217581629000446	17.85226822951499	17.076720542565816	17.525818024419834	16.49767142872733	16.521282555512276	16.406776865096838	16.5301610027247	17.4077456915867	16.962247909224793	17.968038327984377	20.917629294234235	21.62424568981135	21.347406748405522	22.146008712439794	23.96274490222353	27.193423672246098	29.05016338729528	28.61922248961334	26.83348537566025	26.613284881073625	24.127818277161033	20.764094911829936	20.348572817735448	20.64405728045615	20.964468578686997	20.268136636741026
0.0	26.82661749135331	24.827596177362715	22.5933456975732	22.318935227049668	22.18441221965421	22.642763480667245	22.495438213336445	21.776086211817166	20.828860319316924	19.97932850639408	20.71749173172218	21.252475148058366	21.131021117236745	20.45145308723228	19.17224489447283	18.87349298929362	18.91288532547269	17.43285355020678	16.08930116866635	16.38603604989263	15.903598714888858	15.023934090861063	14.116998181297442	12.856284267463995	13.928677243600799	16.506173958971672	18.039466557340617	18.67864405080351	19.142377407230576	19.886174465982187	20.62503958048867	19.385693885427447	18.32454434296579	16.72867861698548	16.200602754633444	15.614658537880663	15.669684019507423	15.134882074998025	14.013302064171787	13.973429775582588	12.98387277425322	12.675349771417146	13.008817132748748	13.64600616453007	14.115494924212832	13.698238738004884	13.488336300559467	13.169681790921326	13.881526099411367
1.0	20.72271698745933	20.705007075141506	20.49957041327501	20.616895573441354	20.329929927367964	20.861426345894387	21.53769182448153	21.306227472820698	21.51881318678475	22.150605676083714	22.38739391978428	22.26732060957137	21.2304257911841	21.317013630935698	21.48206403295197	21.49291671084047	22.08709397540482	23.61437919488247	25.243043963896504	26.00954251094973	25.639397201274612	26.157364944168997	26.139844342584805	25.066896907763788	24.014021100505833	22.73392989481359	21.04680509561449	20.356130770022414	21.052578396754303	21.018913217372603	19.326288029066244	17.537312088597755	17.828129964614217	21.19151035125119	24.1560397643846	24.1244812055867	23.388261284621134	23.96650957973944	25.554621680447692	27.54952183104164	27.636381550916973	26.760609406459864	27.79430162772768	28.581450435657562	27.672546548007993	26.418088226234133	25.719646509634615	26.618446851822082	26.24595921551873
1.0	32.33660915957368	35.07053678934207	34.396409831008015	35.848723339878234	39.056843438264224	41.24509412395478	41.94585515247073	39.786369657908494	37.13818818475248	36.22292611179663	37.58584120839811	36.24784429578624	35.217112505106854	33.133541117540055	33.87607081718496	32.47691748291091	28.45281140489061	28.358968075489578	29.215554858045444	29.791056167580482	28.71570978460997	26.55703860933522	27.886713700615672	26.48704125941824	28.06104799698288	30.47721866474079	30.86902837584659	32.602827405312865	34.511061856536564	34.941729473814505	33.839605849191685	33.27075075947512	33.102472297145106	32.58763154846574	29.874497023790152	28.775238597654308	28.92043837364728	29.476035299869462	30.22185908046377	30.353903310394355	30.527110163162646	31.36526882318212	27.82416962477382	24.184809934999205	23.369578957878005	25.33185853069586	28.32293145484525	29.068232976681006	26.164817355886854
1.0	27.566210877327958	30.903188776879535	31.743946443429007	33.99829807354993	37.0711820229177	39.096846500100476	36.85662353114485	34.44680268452308	35.60435345869452	36.41885745442651	35.69691435685642	34.27923991723948	33.114301447153046	33.66511131604402	32.45661300634649	29.972551163367	26.902290638640608	23.95937226815693	24.39072124297237	24.455806324732123	26.329343767823136	30.013441042017515	32.83131069357211	34.273152334201555	34.00533028298142	31.423543221405414	31.627656897507418	31.463011023895536	30.41577760373915	27.30025040679443	24.953432709748004	25.5893999900887	27.616352958393765	29.419523923872326	29.294699927788265	29.479566521420487	26.636154585820243	21.78474263253128	26.251412891923515	29.522949680282686	26.391076380318307	23.129888451570118	25.722933975730257	27.69807342222838	29.234582774642774	28.61350370039968	30.61348009370842	33.0157889202429	32.465923572515585
3.0	30.552658458572513	30.355099386557306	28.62825887125173	28.25715394158572	30.22065618425234	30.07151307471578	26.94263732276021	28.130815794068365	32.46439001695792	35.87107353949203	35.31180592255735	34.85097074788556	37.17925866186215	41.05972753725791	43.75864782264993	44.984920393285016	44.828658819961426	44.856785062197005	44.918569085741794	44.72494140959172	44.806312555397184	44.42713569678244	41.648475486132455	40.14152848405333	41.264123128917454	42.6216920790276	45.14226069751626	47.44527799846901	49.03905856287611	50.6241604292737	51.75100094492002	49.48295949186247	46.937343986067134	45.305993963119484	44.99734363880721	43.70374710228443	42.98319953260597	43.43944289558531	43.92005506143623	44.91227088619274	45.6095532607427	44.767582055674765	43.63294799509115	43.675778762396675	43.43540262683387	43.17244892473593	43.44088166364063	42.54944280766729	42.06205499394742
1.0	35.43559173479187	35.29546349313355	33.48347046599998	31.996240897433985	31.465457509769834	30.692594276594882	28.74606088177644	27.927179322025147	26.814762946200467	27.73629106441159	29.040522860023366	29.79875032296706	29.58051497446452	28.16980309565184	28.161826052878858	28.954083718473473	29.631148020826664	28.835024192175574	27.99125796117811	28.558597587349947	28.238077233753007	24.678263358113533	21.94422483101243	22.266965818942356	22.055620329420883	23.270206920725556	23.435890720055607	21.29650334824823	20.72892055822448	21.5172536005364	21.60958185601561	22.90185476435452	23.319422028498515	24.07396350290076	23.57610969287801	23.882300311305574	23.694869623786893	22.872652489095962	22.15949265724047	22.17432462105777	22.058218264197276	20.22641251314559	20.653296148799786	21.607842113571706	19.566655617534966	18.527033949458595	19.06795493081838	18.683450202730732	18.882455918099676
3.0	57.836074679822204	57.04506910361836	55.474503637145155	57.766484522946435	58.27908466332019	58.33388285978815	54.71396660436467	51.73080596476165	51.61247727296343	52.96553464971592	52.91673102870686	52.98799897606815	53.23184410038549	51.74886160703945	51.75394008772314	51.464909535892986	50.1602703612671	53.64816063936851	56.377309162452946	57.63386849752163	59.091678151473104	60.652018344841665	59.805508849302946	57.866845200402075	53.239375536423736	49.53628242021746	49.74288109179682	49.85011575187099	49.2226277703232	48.69674060497295	48.6660142558464	47.7923220627892	47.13254569678226	47.5645505437472	47.82515473609693	43.6428634395626	40.55549714957319	41.17890208782033	42.12653997386697	41.51817471237531	41.1815995494599	39.16326973196151	38.50835663115284	38.05291036325942	36.70544302048965	36.287798400540524	36.029172846928574	36.876056096164604	37.267444880291954
2.0	25.103118446971894	25.28346834858907	24.621043958360996	24.61857767842082	24.589689662573296	25.009023234116583	25.483119941076342	25.004959522171728	25.747749524143078	27.342042810561086	27.92069003603671	27.82760286535658	28.23114338391975	26.438146089860542	25.39358413312975	25.371406644918977	24.481927770112154	23.087266397405934	23.63836723281259	25.773121268753552	27.738783730275664	26.406498622100482	26.057504788352286	25.72954791295034	25.892365296638083	26.119878121794258	27.12377886221348	28.9337137751087	29.398627489275043	29.236437731718894	30.991415560288083	32.974235623340995	33.975012577976685	34.22110574204865	32.70748479447402	31.932570681335825	30.334110995270485	30.45913461347864	30.220356572535056	29.47795442879172	29.320297333567012	30.113877699374292	29.972904427471093	30.080890040119495	31.529888574775768	32.87967024989602	34.48130744985659	36.31624929717724	37.85165333056418
2.0	19.698833250334136	19.442428642613148	19.187059605301858	18.69329225014657	18.438717325926763	18.136256221219433	16.542932858231634	15.810048471371266	16.794351355111687	18.514781643136224	19.33663413737787	19.697252898503	19.936211345825512	20.560455598065793	22.376921935394105	22.274320950711815	22.231267328356903	22.913046833289226	24.331423847051205	25.01129124370728	25.62287860090758	26.68502528676277	27.001989984221307	29.02893223851324	32.5533007784206	34.86393710408519	37.04611079079304	39.44319721487904	40.41041657693528	40.10073712090446	40.11684726640626	40.20923711853705	39.99650581436689	40.04873585055917	38.89835141464742	38.37459910816938	35.92716208274072	33.396680304843876	33.539096837426065	33.78733060872277	28.185271464434226	23.649435631232603	24.253757210172967	26.45188200556171	27.564840249972246	27.654959444431938	26.26873481262697	26.877263479627945	27.443822166257398
1.0	28.880354044802655	27.29969209470195	27.417615288583047	27.106175966374817	27.085153326143512	26.53257740053111	24.903516040843655	23.911204248934872	22.638290249742912	22.118048743784488	21.835985298166143	21.751946128465836	19.330300641270178	17.77464376873914	17.296499068323502	16.95494378154035	16.598104447597407	16.33899870961558	15.562806491058295	15.254169166926228	16.526377133720764	18.40041951391558	19.894383532611506	21.727133358696467	24.313447492816486	25.680658620330366	26.27690651677198	25.391116903759176	23.563814625473526	23.584714667986553	24.86273792722276	26.433469606063326	27.569221882447337	28.90801573403314	30.248127067915725	29.014043340913627	28.751866510518013	28.330713499786174	28.363497142775806	27.032810448951178	26.049642098707015	25.08813100225749	25.212472823941134	24.773165656081233	23.224291989631286	22.889963973334375	21.830114641955454	21.365709445413362	20.82596174888192
1.0	28.443198326720285	29.25511441870704	28.40670103601987	26.748318870507777	26.909059172208277	26.044302496329042	25.40093494685585	25.39945093240518	24.395906514306574	24.4789580135093	26.45534945710001	28.834341715181893	30.61464391699485	29.256333786020672	28.556935356771778	31.01495923447087	31.26574839458681	30.955056791114078	29.862090686006947	29.405431268919664	29.782340741112108	29.3867188287666	27.57045503273802	25.90800016386544	26.291092971994708	27.361416675461907	26.3552611948405	26.937664603641963	26.712351563339272	27.851263471932498	29.303149804159844	28.99675595219748	26.498945419075802	26.918709278066423	27.71589101929469	27.716126804627862	25.703561073486526	22.986521658202868	23.56216453792655	22.019480851616613	20.45193661026101	20.84921161369275	21.24569900736642	21.818102768755562	23.103517197422953	24.06558771016667	24.36674131415754	25.510863585457972	24.9572306912716
1.0	25.605390996715784	27.05262683021256	28.69480511941496	28.63028036275997	28.24347768763216	28.160964374612092	29.09447031612029	29.03100935442737	27.677407769456714	27.082231781016237	27.413882070039453	27.653670578319872	27.884652748312426	27.860225910459906	26.295871481356357	23.944522842965775	21.880751852808313	21.86539563146244	26.640725009579235	27.873204218701186	26.62329891936222	27.01632435855663	24.113893857377196	22.191163294416672	24.783435309338422	26.80583963613486	26.861170800772726	25.161044234639984	19.125523223784658	22.32307878496433	25.86469100596079	28.500719369629557	29.381493206570664	29.18804584569908	29.078816483616084	29.269609681782242	29.057036177605085	28.640875181965647	27.302329915444467	27.181363524673895	26.449175408436787	25.52987448921837	25.34838722205976	28.379909029143484	30.280882014653198	32.56082108917307	34.31066998320095	34.96760780561582	34.117669423848376
1.0	28.74526811304649	30.393254736012445	29.7113888538436	28.92042727698142	29.52265685954857	30.112504256429368	29.51332445416642	28.437686697961297	28.65156006355283	29.53404613560762	30.534887098579773	32.890360609460984	35.8116375237467	38.50989831412669	40.52547513873513	41.41916308643437	42.09532175002535	42.64925569726963	42.975937223983884	40.057008514049606	35.92578921399925	34.217287272628454	34.55939208067655	34.741838077901825	32.67832312374516	30.302050345002773	29.73481886790752	28.51370015603361	28.10229248834905	26.988360560952334	27.368492421519257	27.153110838998057	26.15118379555278	25.53579333077932	25.61562085474918	27.17865585507024	28.433199027710348	28.05912567613739	29.597867678641194	30.941520117099834	32.135355514688754	32.995159670712184	31.997637832575904	31.725034850626894	30.759319828283964	29.82159128789133	29.849339895567567	29.000178309312513	27.020954266634938
3.0	62.861333408219586	63.354039828576184	63.05025574097646	63.070497407508675	64.40646546336184	65.69378925306661	66.37897394660028	63.06203424684907	59.0542610030919	57.56552083680011	56.573192994266975	54.92445411187813	52.790428492457195	53.49405763597227	55.83689794436471	57.38092068522076	60.435179047385056	61.10539312580211	60.921248117543	61.750708831496695	62.70132601121776	62.857723444047906	63.24900413798219	62.93799806471632	62.033406588886265	61.248422051653804	61.328968578572805	60.503257720986404	59.464560517471035	57.6786407731381	51.72565345404939	48.33623301421488	45.14581209316768	41.258870945790264	38.46621830034273	36.53839079429364	34.74598777293744	34.19219952077579	35.96640132223004	36.901871414070825	35.50895141813094	35.133594053859326	36.834755241151605	38.068960524556275	39.83337808027257	41.16218846790934	37.13190973720227	35.9081041374288	38.945897883416045
2.0	34.044954484411996	33.66255983126305	33.229669864426626	33.453772647873734	33.42699922075378	34.14770337397313	36.23014809500111	37.33188584493272	36.21460042267017	35.31891470699933	35.64167529174042	35.830392683196585	34.33027815829143	33.856953128504735	35.11734518742394	37.4130879309822	39.00527894331266	39.10318202740547	38.592014209523654	38.73749482388992	38.38318240457188	37.4962280127535	36.12171288979624	33.71588874841041	32.581733399704994	32.49414926573339	32.325809944520714	30.223943901755263	28.866507467631543	28.429748980856385	28.62006123413174	28.676965091789135	27.9448094660144	28.910005093893247	30.462157135284418	32.78091689305304	33.69424046925096	31.90930811509951	31.779898999236554	32.71072944919885	32.31949231012446	31.860346678165886	31.79341269694885	31.004161265832924	30.367400914713432	31.696439066889216	33.77160513249572	32.87988133491598	30.856260091950137
3.0	46.41361713946345	47.47593258258294	48.265187191237345	48.945488005378344	49.878365752475375	49.448993596369206	47.14627584699441	47.628211979822815	48.83283672696149	46.719827276842395	45.393613373379594	43.88769117622097	43.269594362038646	43.11602673947706	43.14396573012972	46.03626859359189	50.79208565433056	52.707367079344	54.46575145027326	55.89222255522833	55.69094977726834	54.203591859062115	50.575294605794184	47.0896781771364	45.319462031130286	44.707340067836796	45.03188619230888	45.53749931021805	44.06665015390425	42.75096378953913	43.64046236183215	44.49665011667939	45.18102295569227	47.40427128923697	49.96958445412002	49.49562589180442	44.48276116415968	43.098277347555516	43.98037321895876	44.15780635130018	39.339041516022924	33.15273738283807	32.51560439958073	34.172526505506426	34.47960290068602	33.042081301063334	32.49984650098704	33.204889272605634	33.72103439226332
2.0	18.917343102400018	19.53192173331146	21.140161668564716	21.368359716808545	22.05440931802787	22.937398714016368	24.133156059503168	25.099300461404212	24.865461577492653	23.772703539605956	22.838445488911738	21.423212980678564	21.443255932018715	21.34777416437789	20.100872259943735	19.563013181580395	19.112715804253995	19.43530595948768	20.895167882101262	22.4181041495387	23.632524348596824	25.388641256726796	27.307700432702507	30.389925209112423	32.36909199872456	31.718919853431693	31.247247186296256	31.34328470384775	31.22188644219466	31.44451409781045	32.78760596497464	35.18275333588878	37.129336251704466	38.69342915270335	39.70156803297089	40.51543001677999	38.9511987995486	36.91115762847533	37.466965824451655	37.54821579376359	35.8708516392239	34.16456710367155	34.29664905773786	35.17148550029774	33.4590085519343	30.156585607755975	30.01469390334496	31.17047425008048	32.83023508315758
2.0	57.11404860126416	56.32746301839586	51.06692300806323	43.820490228608385	40.3557490962565	38.6372778491679	38.57926852478243	35.69258355538034	33.695372866933575	34.35084069790285	35.021397832640865	34.581765151675334	35.830600020810294	36.82519449251897	39.22843963114863	41.17601529393715	41.1920606785825	40.31678842800358	41.82690755262659	43.30708768574934	44.60324142260601	43.18622324060157	39.53745407271037	37.68907695457231	36.442512970224264	33.81452671660806	33.56317183109404	34.697493613064594	36.02003199794841	37.53670800270695	38.084753813411474	37.95357805285286	35.93376138065511	34.696224059351074	33.706386885856446	33.85127746381815	34.52920541392081	33.37638858864755	31.653687450208608	33.47174243850354	35.465555904418416	36.308648517227695	38.09130212550609	38.754132805489796	37.79832645776492	37.41395970624157	36.62875946916767	37.03150124844416	36.57827163875903
2.0	45.98495283732477	44.440192030975716	45.582755631262174	48.60487191683556	50.46435043671723	48.827618588758185	47.23113625666858	47.62188209148619	49.26678138759906	51.40678991322509	54.83481153369586	57.846796377745434	59.43366247013914	57.39129348995156	52.61924117292474	50.75719760579665	50.04771480776974	49.45326962558946	46.35193478888037	44.947722796391126	45.28447061933771	41.002886411015936	33.88104710070093	29.29653625503651	29.722120716616292	31.467066467875533	29.43965835517155	29.784017724532724	31.633154301925142	34.61367441137145	37.777943146565896	40.05459599786904	42.103258185636804	42.63217019289693	42.2918083941775	41.43368482158849	41.60425743041854	42.76841272064397	42.817057920614246	43.35512270073668	44.47532997689263	44.953727624983145	43.5186404969872	40.05307721647623	37.43916392025151	37.627403343407636	38.635751977281714	38.16446671328688	37.57405295812391
1.0	34.526920590851255	34.66142489984198	34.533438872080694	35.29826072762608	33.18011376755431	33.8459960829699	35.16798386268337	36.46361062518576	35.344023295337024	34.459822615967035	33.71143708926097	31.44321446205089	29.865074053689987	26.280754711161773	25.168920244630716	25.6330546356089	28.89927333105824	33.59642216898869	36.114037032247076	37.72337486382607	39.93089813258584	37.93107894178554	35.181365732534495	34.23688465065382	33.81923108266557	33.3228789178056	30.613519776042263	29.184824285294468	28.77632335509966	28.78639840031425	27.425854855679425	24.97799607924918	25.11255262082791	28.595285754045975	31.843661598309325	32.792180830398465	30.292567036469748	28.501267906191913	27.680397193856166	26.97615963938023	27.441639437433018	27.432070472066044	25.52372695260044	25.104551592356472	24.752725285245074	24.46077672347875	23.614853034012153	24.284026981108582	26.856195906224794
1.0	23.798807434877748	22.01859726013512	22.309004922630606	23.921406841670326	26.78536210944155	27.28529390335294	26.229898758304603	25.81287147968725	24.367737638830285	24.6835985851277	26.503264931879126	29.097882801144927	29.98039098681085	30.594766199115252	32.09319434795416	32.66981317311324	32.67517527407182	32.92325045255573	31.273763882202886	30.105360377337853	30.461362546902215	29.08681566934737	29.174056167227448	27.566826023583374	23.327878837578464	23.10913310591587	25.049695848008653	28.10217719708544	29.084498067513813	30.510601304119845	30.825834149155668	30.774044810928363	30.269233136456435	29.315011732213303	27.9709143812158	28.122830394838406	28.31882065334559	27.444712132871647	26.02397316119584	24.940952520531354	24.181477695718563	23.55430427231213	21.981251415464452	21.571573809462965	22.19581378373414	20.764175883846097	21.896994065636417	25.376075612134237	26.64643843076368
1.0	27.78499082952467	30.04111650460613	31.516672503000713	33.129360753685795	32.514428212106885	31.68412091431411	31.188786500830325	30.3529260564261	26.687251002553587	25.578027056435324	26.483843397023264	27.47177277457639	29.737191316985523	31.398463171332523	30.616283624427183	28.36030281781334	27.824461865402533	28.607435869723542	26.421082208132223	25.864526642217182	24.70774376875092	23.877368689114242	26.610543575323607	30.428408895596863	32.228098866008395	31.333832528014423	29.724644529709998	29.727574161611248	30.704213196403597	30.51871017375374	29.87617049817049	26.984235906582192	24.59829074485955	23.57568123660485	23.616355049205005	23.50355922143236	22.80926172393328	21.5810898939241	21.012953132207574	20.643352923847512	21.353409620709495	21.79263001516025	20.389010245282314	19.417034820310334	18.486119491966473	17.92979526518016	17.097096786002517	17.228657603546065	16.90731840168744
1.0	22.839227892197666	23.48609394105034	24.402734970395162	24.84048067901933	23.697968227252055	22.325219932394923	22.29837272252791	20.47636918485255	19.463536943183882	18.035254586188856	17.62875749075769	17.94037254223853	17.659656851373995	18.15869661389991	17.129192570722797	16.276270514104827	16.27593325824429	17.879447210092117	21.156421652899997	24.30628820502764	25.790996877187695	26.854191342982542	26.654920679563638	26.334485306288187	26.188317922414267	24.021450402960546	24.591973989718642	25.89104871763494	26.252065251478534	25.060134955633213	23.69531701882352	20.809284042951546	19.049650494063286	20.298737999057163	22.64608272996394	22.97802217176961	22.895060987247835	22.58492227979239	23.179097304207428	24.0577589071504	24.440628415875405	25.02375620111641	26.086510860892364	27.543864601479157	29.25927283303089	30.50499204149631	31.86206980284807	32.66604642780865	33.274090605360115
2.0	33.16899131400808	34.31683952686954	37.038275246717724	39.239226699643226	41.334152429357324	40.81166033924558	40.38997255267612	40.91594222567026	41.16650900972148	42.532114370620235	43.869502898450136	45.12238441999429	46.07976348868708	48.5294924784102	47.63640914433073	45.793932355162845	45.546654043495316	47.61490142431354	47.158389745808485	46.01283204165921	47.12282813581733	46.19193641229772	46.01204742433211	45.63180104638357	46.93731701667541	45.8044970837033	45.08437954306067	41.754068531884855	31.107994077399788	24.557240984541956	22.270277388713783	22.54511527399154	24.9315136643572	25.451582168160275	26.475460918997456	25.6983013906304	24.91894819466831	24.40308919730362	24.333282024716638	23.543134815345805	23.65145407295847	26.981729885966114	30.68518579798293	33.68866736133738	36.880547485593894	37.42985484530455	34.52821981047693	33.43482345636144	33.76158155654758
2.0	40.12205318303542	42.039814780623054	44.06021802817378	46.42734953022158	45.79411233699842	45.01340422037391	44.926164694262845	45.63647790869851	46.751697581061514	48.44569529388844	50.34161202938227	51.7911986608785	51.980357003814014	52.25807667725585	51.581635837552774	51.080044485338675	49.573098709172115	48.584877914276355	48.18585394225096	48.01787805604302	47.80950328832785	46.303643142419574	44.11045984523089	35.98251373245122	30.950637596294673	31.688327971457237	34.430895775051724	35.17867464240326	35.262649778955215	34.26102352720871	33.14814663005611	34.30619305697971	34.581378622051396	34.809080858046535	35.91517106504509	36.808514095803766	35.466102709337065	34.93477337905545	33.88336159340406	33.95106250191011	35.777447291829354	35.760089202462375	35.335425728056876	35.71984874766821	34.20567054497119	32.14142433480151	31.780411166731188	33.49917180208408	33.25769608250596
1.0	30.02527773754542	31.901869120204253	32.22327671607133	30.83331742254696	25.563436944057404	23.332562226079816	25.165940881646044	27.074327664711166	29.414677873010813	31.343009254001895	33.40233353188593	36.427113532164434	39.240468772393434	39.441614306471934	38.95481358443675	37.598905592365576	37.849050910658875	38.29400243785893	36.893159310249374	33.15668391033641	26.252270670422757	22.487320936149825	22.430498258961002	24.792162386595013	27.38424291513712	29.15270230016324	30.413265865283634	30.524632654223836	29.721375606990573	28.621563963761098	26.528366524269153	27.302256418007314	28.80946417152564	29.08744767190915	28.139821892839002	28.153415402150884	27.376062414326945	26.833046594555203	26.109259791985217	24.889126721274668	23.141033097753848	21.23371833480542	21.73593652784267	22.744608916037695	22.5373958400925	21.25457007241819	22.409356867952283	24.880844852323975	26.73550530945061
2.0	10.313357325183407	9.83264389140703	9.816654926187013	9.792846720552491	9.695528001190759	9.258052071082618	8.616211153173243	8.600076573165754	8.371792974574642	8.225534676291472	7.833969752279368	7.824200585523775	7.976128925115948	7.735657353728143	7.461036289248618	7.40845382929971	7.5043078413003546	7.34508047125132	7.45050936603323	7.501813880875413	7.605229485374193	8.060037968870471	9.373835297508224	11.188199428582713	14.592819999374543	17.635226755450155	20.29802916535088	22.521535150953202	25.227207012797574	27.437207208017178	29.1544118565574	30.089083967123	31.474218740849764	32.59121150459628	33.71779083433887	35.43585774621603	37.26653886091682	38.94304299577446	40.77922518904881	42.69440201723088	45.51910680672878	48.8528771319867	51.739406870798796	53.4831720012236	52.85990650784993	53.42917025309638	52.651967493244314	52.85222851616881	52.19685067229872
1.0	23.68839207144575	23.13185120735763	23.78016500458416	23.87438026639277	23.640859052897646	23.160304649534464	21.936513109419494	21.414023240188627	21.92199622232746	22.53434615851872	22.467787218373335	23.078058907421013	21.397627323626306	19.116059991450523	18.161613777275843	17.333031894722822	16.455917088805773	17.125840232886635	16.716703221469647	16.32505410048658	14.583750859229063	13.366912867374467	13.009741730120778	12.25941698997465	12.378698542577844	12.863042182392762	12.74966235888102	13.779851039563429	16.269974382740138	20.132794790592232	23.734797244514912	26.634374121461402	28.338095310382755	28.448647925953257	26.518324240236566	23.86571061868245	23.34321961223751	24.14766682564557	22.579440740615418	21.160552071368638	22.28717279485705	22.166065679093748	21.09983525336655	22.471323682382987	24.61639771750277	26.44020627974867	27.63986991854618	27.896633249856862	26.360229072786613
2.0	28.79128551305169	27.619698715248052	26.70085252588324	26.45532801299418	24.840021377547338	23.74495549213297	22.80655435881992	22.511747528549318	23.183209534099312	23.419164340664484	23.90407534723808	24.541129518421833	26.695779659451084	29.241004979676287	31.21133903586997	32.234983740427815	30.963710577994053	31.187618150547138	30.317296487132072	29.78885082786319	30.570999146930966	31.647294700353264	33.2423652364553	35.29408602538098	35.73214881180977	33.940259611272865	33.69636590727912	33.17500574257932	30.93145074875977	30.990224021506663	30.88958600495509	29.501881203789935	28.450573370576056	27.85577811507855	28.66638610318369	31.27518864069254	33.305174207396774	34.355903486494	33.172301624867494	33.120557534605595	34.17655010672609	34.96146634123961	34.039420647868	34.039310691577604	34.26986034794475	35.64937406381374	39.176794531410565	43.07943420347563	46.42751963084992
2.0	23.381230821476958	21.428542746421066	21.641041899366556	25.42852158382977	28.2964239645006	28.69068553488439	28.210490594129418	28.416893350562223	29.18801207734991	27.942137150861022	26.29120018778519	27.09644180504933	29.422486079582917	32.00640593380086	35.49934819979993	38.047667391791826	40.40339627348704	40.51631092480435	39.12168385391999	36.88806802278704	35.876179778719234	35.44993006863506	35.39378277033257	37.30809170892266	41.45858881540095	45.1279999742805	48.060768615359024	49.051527119465675	48.54971052351233	48.7337410758672	48.12911628411157	46.25856622234863	44.564482167646965	40.8754544148253	38.57053127865866	35.81377683707013	35.17379028298801	36.10475556628678	32.986179086867345	29.391071063511788	29.654744395006873	28.625915138466873	26.652387836924273	28.64298487811946	31.122058693125922	34.28355482116661	36.91848618572443	37.49404897799724	37.70424432694163
1.0	40.43638767518773	40.51233138484101	39.94720410079094	40.03185162474775	40.24625627775662	37.90514838663107	35.18063945136334	31.846853600954	31.10024730097726	30.430913275896287	28.798765211443083	29.849296477139593	33.04534396130408	36.27081777713418	37.87688683878629	38.18005593252	37.203997068183895	35.98894160273661	35.534253520320235	34.18564523684029	32.75592271218405	30.685496775012126	29.770372483120173	28.515155845588787	28.547433744015617	28.532688856611514	27.29539683488835	26.676117989658703	26.78859935119232	27.092692153214376	26.40527953231162	27.343701659244925	29.038481245909626	30.391542905250883	32.337493478648376	34.46741378620351	36.04009389016159	35.178058288405865	30.446903857123598	25.555940138278	30.51778167268867	31.796002825941542	30.421708573341437	29.807040810204793	26.757502051255464	24.880629028121355	25.469999854690368	27.046772085213195	31.321964553356512
2.0	39.89938925308982	40.54837036581087	43.3173845820348	46.012898166048345	48.305769029495394	49.80417942482192	50.71853365862176	49.196249258445405	48.01598916264853	49.943449318288614	50.18370504906199	50.541616770390085	48.76196742530831	48.5675916337245	48.61038099072968	48.30274417335589	46.08345624885159	46.304945053554114	49.02196720810822	50.30376633431486	50.87281881151077	50.97253409750112	49.89903616484873	46.66034347191433	45.2693318495713	47.369020179461714	50.39721777042965	51.710492326611444	52.25760656857587	51.51390276846502	49.91509962171814	48.13451563808019	47.45358235851432	47.245631999521365	46.085341008099675	43.8089929685754	40.968713790675814	37.691432782084505	32.65822142279377	29.374310761845752	30.131132430524428	31.41856640817438	30.784666364740875	28.565854802511513	28.33666589909906	29.034428649085843	28.991878752851964	28.764650805478258	28.444502259227377
5.0	67.54020110146467	74.03588055030656	72.82880678441762	72.68590036578236	73.67527233299383	73.9822575317688	75.50520506124883	74.56630499086987	70.81747622942875	70.23059548206433	70.48282936404333	68.89630446223093	67.82695647648328	66.71670330526577	65.42100591694116	66.13358702867583	69.30701349569823	65.0533947128786	64.28201316772476	64.93333267096685	62.50620017664226	61.06619145250583	60.91959016672662	61.5977729087315	61.83822204042547	61.92262551657992	61.34959145701024	61.194783597932954	63.21364195067066	61.77739991952721	59.991315821383395	60.525007450332645	61.47637491474249	63.778853193768214	64.34474006132196	64.91798863289779	65.47346892176441	66.03230074490057	66.59049325220715	67.14879789886419	67.70710103048526	68.26526551655336	68.82448909327937	69.37612982693268	69.98015345106114	70.22967483973962	73.00485137602683	75.45820117880706	74.85351563342904
6.0	37.80169938358186	38.01127816723893	38.56905287229144	39.366220965340815	41.15375968513516	43.25910667784423	44.448163802838934	45.08528709654339	45.640675110842686	47.13621088159638	50.288829905002544	53.99772899775388	56.886871145546344	59.87836703257122	62.4697424340519	64.3167395840698	66.68797792567455	68.49500496570391	70.30433527828983	71.71102722192148	73.52100031413107	75.12302453389825	75.66665752283245	74.19141619687875	72.27505549295807	73.3255804122262	72.28247122684364	72.7908010875778	73.71214028870868	74.9932618659131	74.79215662493236	76.11182742836829	75.77555209266619	75.83844333876498	75.44240744724223	75.02300447424516	74.85616367766443	75.4786786030582	76.38238180222719	76.35010466994359	76.06961100521981	75.10806363992783	75.08831392156188	74.34805964656798	72.70794866162349	72.77828954667662	71.80240977188296	72.02662059057141	72.49329874308842
1.0	29.574453558091857	30.18667582504264	31.079657250344706	30.65938899049253	28.96768445152273	29.092614828383955	29.71390062997147	28.22269902603065	26.838064906229054	25.22084388024196	24.859644324567746	25.897723710579545	24.350588113409806	23.207885781717312	23.634607935959142	24.59197126376027	24.511190796219207	24.490135448076273	24.242466044301327	24.935196419354376	26.1223784552336	27.123483953740145	28.626563334367876	28.070718196497413	26.711399008101527	26.288899246060954	25.121305824855135	24.31610792793309	24.878236603861694	23.955584828290675	23.245715784206283	21.794388951276687	21.939020718989816	21.727846807543564	20.222903316044427	21.023005581121744	22.02899116836529	21.613909051748635	23.71003700450029	26.531588545311152	27.346390299985856	28.660813226135566	31.00031247384386	31.211457914897515	29.889992845056028	30.572859162453543	30.007930293003724	28.032942714024816	26.885987501356723
4.0	43.65146985271177	44.70915115872353	46.041325085675076	45.69184829169041	45.80288258624377	47.83318014011916	49.643446548910056	50.969847816781034	51.905539430003756	53.47760384011496	55.322845422365965	58.25778323688938	61.82296412770004	62.95107449419284	63.828479127121064	64.4700590975009	66.0426006488756	68.04333511243674	69.23554978939717	70.46113801626336	69.66582794536593	69.91349980675128	70.51985877148392	71.05589465475013	71.18730589104155	70.73627941599926	69.07548222882869	68.2463495331582	67.2173114011099	64.0658177310696	63.585210125809624	62.259126537710955	60.646926421648686	54.58158497065475	50.39601833083586	48.53547078841264	50.904562118682875	54.99193592007887	58.550523757135345	60.74291364149701	61.682025954538275	61.88802019008888	60.29130620736438	57.83906591052762	56.66047609661976	56.6696888739766	57.363365814611974	55.679183180739514	52.82811566318563
3.0	41.336870890509246	42.77215967080363	43.23975882357435	42.55720088534633	41.25464551391256	40.420225228384425	38.49467681131845	36.07306504069476	35.97121031085622	37.737746462717055	40.74505895255762	45.76133052126511	49.496707504796774	52.36446833275451	54.24489349133596	54.93893350550327	54.05148618767759	53.837804720768624	53.807039882652006	52.40632871027642	47.19154851830763	43.66060324723822	39.94943896888548	38.01431513314528	39.03425901320751	40.93864946251259	41.34205857468941	41.531160552225906	40.16899237434704	40.03452970559195	40.59231687905	40.844161169982804	41.16658923044753	41.11085154936644	40.94550966611482	40.81446525058425	41.20419657047735	41.280068472709175	41.760332112370726	41.479898487636866	41.9301868664042	43.73337203723854	46.26282395729086	48.45387705014065	49.9184451374596	50.19214858608005	49.071844254196726	49.40018158989915	50.301921985090935
2.0	38.75652940287885	39.14915146047825	41.227615618228626	42.086101291962706	38.93954729809724	37.505907346384014	38.34332489078896	40.04144207598967	43.092848836810596	45.02002417809094	42.360756067022386	41.02428450416257	40.16593658918162	40.24577658455395	40.68639513490618	39.90712779397986	40.91721362572221	41.83109364434204	41.372747299692264	41.54354240628368	42.444739011305856	39.471509204147175	36.50070874082051	35.69838076191571	35.91922420505603	36.94941601729639	37.723474389952784	37.38310250981291	35.95272913569067	35.288109249993276	34.825028388602306	34.88970493736676	36.740772194681355	38.17949642798947	39.803298934642015	41.553300393107314	41.00790128518712	38.6005925133936	38.76391492433734	40.0623823767209	40.370981651494695	39.745859692084004	39.729316509086395	36.12901937394099	34.98235916974542	35.68861602487235	36.586308194264866	36.344630015740655	35.4084165262539
2.0	40.81492395699159	40.76621666367267	40.58396892082284	41.00538884433347	40.90759980155329	40.534986948376314	40.476183238663545	36.84187394191643	35.22668957231645	36.935653519160915	38.00922854199961	35.69719306643178	34.27686229722771	36.220010185466585	39.53763043152566	42.62406721239642	42.4202989844573	39.69162386401736	38.21627991004378	38.14200820026774	38.48147276528207	38.43527215463553	38.11888487407387	37.393944061408384	37.71976847432186	38.00097481285879	36.87860324000611	35.917904970197974	36.54247743726645	37.22826578538414	38.02333649073365	40.05923109929495	40.83374169929249	38.4164317774761	37.50266072662323	39.52358640863301	40.573614584419325	40.63569297627321	40.57714385666475	39.31509320176195	39.11849938650028	40.144050781072366	41.22440286475021	41.09550326916448	38.7278227970937	38.5982487022295	39.1848715361281	38.16417449371421	37.368458368391295
2.0	56.819001947649795	56.35477825373181	55.88293550657424	55.690907717273774	54.60115287183267	52.134609662483875	50.97161146241464	51.1220554839417	51.24162072274533	51.46374005578458	47.896774708524056	45.625410921666855	44.892473343320454	45.84383269960551	46.55275142822774	44.489691099647736	43.90723262720609	44.699047521997095	45.45315837308734	44.8553741632183	45.15877022484093	45.087194741457445	43.64091448682669	41.04759924986107	39.89194358225782	41.67401209400961	40.16553793599638	36.88417387136737	35.18175374073515	37.94984934662778	42.4567664744313	45.02004478400535	44.097224418799065	41.42559388151551	42.26109545094417	42.93666883262709	42.41490692518134	42.59561519888607	40.07445245077489	38.976170128442455	39.483505843655195	40.04525322731276	38.8569399891652	37.77861163289517	35.20102634625985	31.50056440407149	30.20271026098274	30.196673116435075	31.348922940591205
5.0	31.434518106271607	32.72948424209407	35.01004202871466	35.95400990868778	36.91256388051564	38.98287783678786	39.68518096501482	38.52301430793846	38.19044718708509	38.5401362746839	39.51094347807321	41.40604862389567	43.354387676152214	44.73709759766869	45.85194266577224	47.64393898034315	48.09326077292818	49.26989260501475	50.05133133115998	51.50652582125319	52.05518628060701	53.00222139513655	54.17837561196255	56.93174149801443	60.6419758558323	62.91487880730917	64.48419429150654	64.72548183733056	64.15857044744061	64.38120175566675	64.76472838746658	64.99761010154967	66.47129852432737	67.09748330040696	66.67612823521675	64.42338221288848	63.72419841706131	64.2642330372278	64.70102596194869	64.05005567458979	62.260505011490196	61.26632834685948	60.67545433349583	60.82460883014974	61.759677292425316	60.095247105450866	54.383242261351405	51.5330385533991	48.8113697831134
1.0	27.24845997410182	29.07884446670554	30.06218019234298	30.25431951793824	30.07230139505113	29.256271043316616	30.264942976178627	32.7302117004975	34.91811103484982	36.704954101863926	35.51321044875625	33.98279385724881	34.44301432643116	35.05731759133111	34.189850297778314	31.645094701186967	30.63512535074679	30.05831176155534	29.449655305016933	28.575260228142085	26.490261225327387	27.64036112643144	29.26114304765158	30.270951419587288	30.708386345652134	29.854713467340428	29.393507417209165	28.743895030350025	26.74704988623166	26.272888336250507	26.044646339718746	26.802541379956175	25.938574885217204	26.124037790172387	28.201266897669107	31.088558705341324	33.01878614969391	33.662139274360854	32.573827528187884	32.09010566911075	31.83409144197084	30.373164071032033	28.025260323149848	26.52196825888681	25.993659787303557	25.633121130696164	26.668035703636694	25.35123338055637	24.635392873125163
2.0	30.274884444413313	28.610464812283965	27.464607637953776	29.31986463803008	30.978315051295624	30.50556312491824	30.29428739503446	30.53244084393044	30.078135384862048	31.105102735478418	33.57851047334803	31.439478626529493	30.739958991772788	32.09931795323682	32.041455391460985	31.899129515599228	31.382234957542103	30.172992404117778	29.858300982827068	29.79485589851132	29.59566679679239	27.84426370914113	27.512514494604506	27.86044414689911	30.319621754783892	32.74485601887715	34.28005282080102	32.683341921666695	31.483968099176835	30.964262025885812	30.7094016025794	31.216476679801815	31.584443882420505	30.065031783368283	30.427396112308834	33.261429367402	36.59460324816289	38.46134651092084	40.04030361048658	41.03923917558308	42.15429832766166	43.26228827381719	44.35781086537243	45.349755422316065	46.305162426773116	48.34032242829536	50.64353974674079	53.118948041943305	57.1848129790148
6.0	72.30237682106866	69.49775239758551	68.80281851296712	66.23164871686895	65.6720755753024	65.69264236842547	60.814154286124165	58.97515602299638	58.808350368763406	57.26141503571912	52.46614560856796	51.86428183968788	53.71106070271136	55.04687809155821	57.67179966092111	61.12569513436702	64.89230607285536	66.53603116117883	66.37591230289205	66.39842870576892	67.72691952479367	69.86907111630359	72.55442533945936	75.21339708522407	77.64733074002221	79.29776204671718	78.90938369740009	79.0973962150923	78.38832151226511	76.3662820571576	74.57628551551	71.5471118818368	68.94188805403294	67.8969568738175	68.14928164757458	67.91876476633301	69.45247361323362	72.69610940743493	76.20141321108815	78.8787975891718	79.65346150076363	79.49602601222682	78.81321146549801	77.01665570944716	75.05334641891908	71.66694543122051	66.81555223011358	63.149384538617745	63.29486310351241
2.0	47.135800164285044	47.71450410473109	47.588634947451354	46.09671504426146	42.79226477982489	44.0343081179655	47.19953497833849	51.61899557570655	54.63559150848044	56.85116980316229	58.309149148547824	59.12100513300368	58.88585890854038	53.998767748635025	50.61677262015145	50.27634132529582	50.051664604289094	47.295140884112556	44.786731329017805	45.2409019149462	42.927399999869294	40.77058709519719	38.65048366560841	38.47609558597958	39.00780262390121	38.64334896284405	39.793737072036144	41.4886553385368	38.864711226995254	34.32388547412912	34.00316295279408	35.13408519058097	34.630927084821764	34.4298465345282	35.86312126524437	36.475231835975265	34.9838126637268	34.2935352320504	35.02076659466983	36.17601533594066	33.91500378311949	32.1216370837155	32.93039384002077	33.81401841089674	32.61833013836715	32.59274296991047	33.00776801746637	31.88663710228164	31.677809730717343
3.0	35.78710002722361	40.46177402591276	45.45165493636967	48.65079976313746	50.973318092241094	50.54302244828715	50.9296751315035	52.16675747551528	52.870096857624475	51.04950372791337	48.07025211580292	45.49100301190603	45.48902605383619	46.23034885284331	45.05621176268249	43.746996084392634	42.37022734287557	40.97972100916467	41.86544862966648	42.795903291756886	43.351428651827824	44.44671886651576	44.39143530596634	44.56416072712197	44.913618175225295	42.7304025033547	40.995028951897794	36.910410224601726	34.56885127744761	36.98721620811073	42.22026602124818	45.369882340881944	47.062722571571236	48.06737782048988	46.320461678540724	44.26174023843749	45.131494010743374	41.56819755809043	37.276945986074004	37.919164542221594	37.37999136937052	31.215622107720947	29.501810165993074	32.419567906633	35.473398747936315	39.390150387220714	44.974717433449484	48.70522041854841	51.801480105331656
3.0	41.43546192669995	43.92678426377529	41.57274656379493	36.145514061615316	34.01911729547269	33.50610467464464	32.75371218711287	31.19102154478597	30.787167621858934	33.917247917168844	37.69699584528905	42.360341987880545	46.741473653178964	50.59255123839886	52.20680945065232	53.228977621469554	53.402594510453326	50.284399201128394	44.909516074362266	42.89742442562576	42.81082009948334	41.708478635129076	40.47033096456143	40.69301138906438	41.668291630758546	40.72627304518567	38.90891247893193	38.50022306751686	38.82346775330961	38.87094261161705	40.282744967184	44.185523302493806	47.88738914572479	47.41449843118483	43.92907970192094	43.63618481439606	42.64707303811815	41.93070810970268	38.79126193972475	40.2072974553836	45.10736527477556	48.725020149517775	50.5611933125458	49.994901135118546	48.275685205285285	43.31649708483379	42.108282349474294	42.578563176193015	40.3777064370435
2.0	30.3692125234106	30.041962868874023	30.58051595592872	30.22624355204144	28.309023436504287	27.638750449392347	31.287477448545648	34.90241131923006	35.87766345397305	36.87965019705038	35.37675519633833	35.25264112627134	36.71378213912082	38.61730627522074	40.2546473813832	38.654556283675056	37.33105078773637	37.865179016881996	37.942928799779736	38.840446079361065	39.22980590339155	35.36466919124045	34.232972958976696	36.27082029530905	38.48431294043498	36.62112821957169	34.939327912590215	35.02713379058565	35.232373090614374	34.1492795233965	32.30956122252796	28.132163477453766	27.133897013094376	26.664730552768447	29.590092118300653	33.06837285478549	32.85981276149539	32.80685607695861	33.96656934713464	33.23195152466613	34.75260517879424	38.01139423724436	38.62762385895405	36.28403683316092	35.92561678007485	36.27868009463377	36.29244658776001	36.20089482675068	35.51097062102743
2.0	48.27084640588337	48.32959442154016	48.21803104144331	45.701893091672794	44.70644916293445	45.31265763239789	43.47348630617598	43.803923139082684	46.594737199379296	46.748895036789975	46.42287943746496	46.807531166003535	46.43024987926	45.03298415362516	43.77307562583366	41.346718006199545	40.6335441783278	43.69244816036103	43.796643840813644	44.245842644678795	44.44061971243759	44.92916164423579	44.77034936438646	43.93798140928325	44.069295222893345	44.55818509822085	43.37313747673613	38.46169132097911	37.78915422990808	38.68050696408428	39.795280892975796	40.29932222247907	37.612104722897286	36.610191739518285	37.633631148717484	39.88981492487393	34.903529164426686	33.55352328317933	33.29312030047556	33.51934956688044	35.983389308190525	38.96135172703488	40.95762345048842	42.256063770196086	43.09071261380558	40.67431200314364	37.75549929101623	36.32566710169874	35.78821992755042
3.0	32.90516231357444	32.35422866220141	30.051544725453798	25.294197391923067	23.972967857873424	26.659692127771216	30.031521176024917	30.60151347389628	30.756628570840842	31.32246800384862	30.461057297663217	28.95261959328062	29.164430059650844	29.20368530519173	28.216179288190666	28.52124576926815	29.27305890095169	32.12554158567122	35.29906905192164	36.17606137077665	38.17516411351744	41.77689219849081	46.05677260230128	49.391690116704034	50.86093083442942	51.5225078092155	51.53481989018766	51.45044966841391	51.85840298547121	51.810263351995445	49.63031801071509	42.3272288310734	38.43463499335129	39.27956662217601	39.10740191296058	38.56693191280443	39.090121291594755	41.666875345677546	46.207505077158764	49.974894411113816	50.85388906321071	49.530002554588	50.030370873899635	51.239130995799165	51.162520518963696	48.78315972086916	46.306305829269895	41.746223236677146	37.84282144762791
6.0	54.53977902648723	56.316637462334626	61.361724104382	62.53525284850452	64.21856600207232	66.25199697840407	68.08339493006955	69.72755283100874	68.1760809196887	68.20555126328519	69.00794871517058	68.5872972651316	68.89682353131373	69.05670107079321	68.63944453729104	68.66857554020936	68.27208445514017	68.14576449112788	67.996501469056	68.72321588637685	68.79043758487339	70.01614056064486	70.03445234166695	70.37676461557261	71.52475257651612	73.77931293984798	74.34009480157633	74.19045093818578	74.29365226428273	73.78448347827664	73.51590030448241	73.10638241226994	70.57667375763629	69.83424412025958	71.72109935010782	74.18753453836237	75.52231019668339	75.95013049670878	76.2037682301888	75.70372398976083	78.15101214725554	80.830929953311	82.14017369953099	83.59707348224165	83.82552270438829	82.87433034898588	83.29174900652308	82.53737899550926	80.4122994025401
3.0	53.7006951464882	55.25921286295477	56.165715727571865	56.354603240878376	57.07058328665225	56.58663263202751	57.14407487291259	58.508840583291956	59.34895500497161	58.75416505202832	58.66353106802854	58.8379766741248	58.66975412455634	58.348434482505574	54.170411801328214	48.065392566096996	47.545675581050425	48.827089509155854	50.40810010831041	51.14989818086848	47.35461087471104	40.57928358183061	39.841754889923585	42.208871720333605	45.03150822182763	46.234068630285485	44.55968204758497	41.362869222445816	39.18241622805757	38.34117924711756	39.36201510343345	41.517345611682636	41.24456785834919	39.77214006264031	37.15777061110106	34.23520200553565	35.42082949682746	36.059966625620206	36.14339511638438	35.717978033832836	33.85107739480312	35.18848266283192	35.9300789041425	36.845081751123836	40.65461713065264	43.777284560761046	46.965727875940296	49.34041499260785	51.018642814462346
4.0	55.182632930199006	50.87707733208289	49.69310286743147	50.62228813529834	53.50247715203735	56.82377162174871	62.01860650347003	69.08585766594642	73.84359141858376	75.7623961524801	76.92837293514125	76.62497938824244	76.09379921241549	74.86240995005664	71.8870321116395	64.63544551878921	59.28052061523533	54.78823312070295	52.03859973686279	49.45415429687727	48.4964038472771	50.07776597848219	51.52521977242065	52.21892469945539	52.87686557342203	51.69145851587221	51.74546768199594	56.316650292461034	60.95086051991241	64.1750113884529	65.17145114057912	63.55092637121938	60.68142765548215	60.12340889820518	57.6033243663438	54.481644995461444	55.085714725930245	55.522380133598645	54.41186415962109	52.81024812183293	52.902146754521176	54.73541069316459	56.82514209699434	56.47957691063519	53.9194775854491	51.27943225445182	49.984528993671326	50.79781239752158	48.198711251553526
3.0	43.60116256585055	44.03279913668905	44.707084623113396	45.48195226960527	46.97116749202459	48.977855732096444	50.178540760189684	50.885164430371056	50.30828244554153	49.54903030384922	48.92934451982847	49.6278436892347	49.40686065089738	48.12783468729809	48.947072175524845	49.66935413111161	48.9912025323663	48.54606801988794	48.08932748202321	48.2378779873592	48.956312401553575	48.95780771452716	47.84581536047431	46.85733292719018	48.1376837047082	49.31733172349323	49.176336511349135	46.95524858225156	45.57083475946146	47.146549595900005	50.783147920526794	53.172953254939905	53.34619595755671	52.50394878133916	52.446839408468136	51.8302379716574	43.29341488052603	38.23954343135868	37.297803625620475	37.21481772999714	37.44622952125709	36.86276894000733	36.40955974827587	37.28647207492663	39.09070283468586	39.67097024906895	38.84485901460316	40.16065337358014	41.53768899643157
2.0	31.26121661635528	30.891120030499092	28.71874245365142	28.193199509853788	31.178241864410573	32.547857764306364	31.970926447431612	34.084511902364554	34.611205373382184	34.92428588878716	34.66063432269797	34.580190980866135	35.61865912800312	34.424691972605586	31.878057840703804	29.16781838883724	27.58144412350958	28.488340502607606	29.787393410318664	29.07792285122731	28.450446908726896	27.56980492530905	27.208021461908118	27.573281433604652	25.999851333577656	26.03411151134335	27.015048122075424	30.133637177826024	32.68600595624791	36.771027966811914	40.28917259443354	41.40628389009039	40.25061655484367	37.79174668038509	37.64475849068449	38.71798341734762	40.94857830752714	40.586164837322045	37.16212455393409	36.92275391990433	39.02054468804662	38.89032109282503	36.904604970384405	34.677161992228505	34.282616318693	35.45052758642045	37.69712044240407	38.766089193125055	37.891944082765825
4.0	68.74500759277906	68.50301929234915	69.03367361677954	70.56941928362019	72.10487878089424	71.91055103836798	70.56368600279438	64.47199049936879	61.0993996200372	60.14638119773315	55.04616974448696	48.93558102342519	45.30156130057759	44.535028278477604	42.26895024535036	41.732273085987714	42.6666831248692	45.00095096601405	45.64276846330401	46.15961503738512	49.42178898111859	53.16406674496871	54.680105134335996	56.41551213007643	55.858906565971765	54.80687911952603	56.37125133005233	58.958729350768934	60.12035690751736	61.06270533319651	61.326342618658714	61.276325875971416	60.05354075591111	58.19423862066257	56.350831230636004	55.058970326499825	53.11826095332738	52.41180378882563	49.122190262843226	45.03003205430148	43.46458270022196	43.964308541145094	45.193270545938105	44.607991682429585	45.200399433346114	44.82177819413244	42.2878172654092	40.56012788794176	42.25328210578672
1.0	29.630805149533384	29.310024309387995	29.689709821446147	29.371587071287596	29.095750861567666	27.967176850653384	27.699845704966965	30.60674264865348	32.40522528542039	29.026533045046065	28.761529882352153	30.19415578681417	30.381068682864566	31.407632158066072	30.60042134298775	29.57592100974562	30.538694583066757	32.24404123654644	34.77221544310098	33.72911667662974	32.71888817396415	33.136770283098855	33.2128132591499	34.072379536666844	33.454787432035545	33.58921079907702	34.53914791723882	34.251802691603714	33.91942441736418	33.38355608824529	33.321358005134826	32.555237852638285	28.703079885905687	25.709996935339834	24.581420410732193	23.80502878035913	23.249834905217043	24.05731697881306	24.22483127450447	23.81400660683541	24.108357404784034	22.567367020987856	22.006374502349253	23.54747923419919	24.063788419898895	25.697344993022813	28.860749528265384	30.377638411394265	33.16729072506837
3.0	35.47406662644079	33.70759288298909	35.30615708064864	38.00205644678583	39.46161648913503	40.61499661094711	39.61261539896823	38.35939429648298	37.01325697880664	34.52340260692267	30.88884714930944	31.14708952975574	31.14504414574455	31.975314071477328	32.88053973004572	32.730827218236854	32.41901170659494	34.454585042092106	34.95682626751136	34.52324029274344	35.66257508465428	37.506925980292834	37.95256265086963	38.02261630508178	37.93766622038996	36.6983318381131	36.56608397128509	37.0781757681088	35.874293783634336	35.73222960108582	35.91566430261373	35.17710260089458	36.54027329424026	39.18765368020043	40.17709760196704	40.18607344531822	41.447203242736805	41.866861982149636	41.999312644009684	40.917256264213854	41.027586394678956	43.01091553390342	44.64671324533006	46.56735634140523	48.40965924080805	47.22178086580945	44.759874378909245	43.38857566504339	46.29590385351795
1.0	18.45558541234771	18.8299685604362	20.80307762738776	22.84402557331919	25.966073740986168	26.41774784618643	25.833088642092488	26.079152855776893	26.128236547692733	23.297594648229726	21.116937027039086	21.666385202296382	21.55642968608465	22.24771120928819	21.1412598870081	19.07878500797227	19.228478680251484	18.701442102849455	18.54073112731731	18.42170443231709	17.985767498431805	17.175217498089136	16.88978404769129	16.195692371221813	15.902821666329773	17.80267706019389	20.66823550635337	21.501919970136196	22.355894179981007	23.512576046956827	22.582346193222687	21.24829017463007	21.871958545332948	22.02987844513384	19.656504625615394	19.92935782873885	20.388210997526286	20.795457340159526	19.59995107254238	19.545010105574704	21.11385514136482	23.743558134700525	25.101053584057315	23.50267786959842	23.82490617922812	24.508664361024778	23.45034969049714	24.510942425512095	25.102883152472828
2.0	63.49321750161948	63.08862397638934	61.39409218064065	62.13515151554784	63.900134276799605	62.95870987083978	58.24625304388182	55.01152148436179	55.26327407338722	55.60759879424463	55.6303232747269	53.05676609625737	45.9767721876801	39.03274856932964	36.6579793415969	39.27959483080964	41.85813683295554	44.17673300767817	46.21082978493829	45.964399305221335	46.18084725131035	48.797812467999485	48.72636371129473	48.59630569109235	47.48421950654947	45.77309357564517	46.00342743014753	44.81369935612384	41.90358093995015	39.08081120079058	37.40418230604049	36.39824395185226	33.87202799371882	32.671530754965744	33.21762583048293	34.648535370765536	35.910965291137366	34.303163237282504	33.569990821757436	33.91031646797645	34.489574316947355	33.33307298413472	34.18471762195421	34.055736479568836	33.316112494951426	34.44343144050297	34.14438999219486	32.87807290193134	32.59106167782009
0.0	20.46559180962907	23.043940559540648	24.342911128449153	23.059176889313896	21.32612919507057	21.54963978721269	21.711505929626266	22.321886805056458	20.265487618716477	18.872502546077314	19.49810619951969	19.286271253825895	18.432654826162604	17.996847556477935	17.703447077580428	17.041389288493665	16.709447988746113	16.37702386530102	15.135035412382136	14.883066907863595	14.283359795302589	13.800450928797185	13.608719403922837	13.371751058328519	13.628591686433017	13.4334441985131	12.771441518551413	12.264098936891356	11.686816588441316	11.67156792390279	11.916348234668549	11.442522881463226	11.27373985889244	10.855189456847453	10.713442559737778	10.456173434030141	10.179072370350848	10.041431895928241	9.969832454190659	10.67964779545095	14.136654982476227	18.416220209152424	22.500086236449135	26.620095620671858	29.584056727119627	29.675148407524098	29.259699729523565	28.68601191859725	29.782926948855774
3.0	67.45855213784314	68.86785815911544	68.83892760785099	69.66739766844447	70.81236774512566	70.4190855102521	68.21075395594323	62.34416821327583	60.804985314240234	60.425424451440705	61.580267795524435	60.54784766600601	57.18741330972914	55.43950717118369	53.73312336831765	49.84754225517957	44.85342529248301	42.888227488236744	41.73567104299138	41.38867929616361	43.13823277568085	43.05282365794585	41.73205804134569	41.67370863774335	42.96129829827594	43.827059100344364	44.3693000621946	43.7667174544806	43.93926855828152	47.09704110599836	51.32974195439641	53.761601747424315	53.83962158899941	52.79023546327664	48.530590833886336	44.52615545710786	42.915555718656215	40.203843096794394	39.591126622642264	38.181816307066356	37.852159603588134	37.12085260711102	34.7415235912578	29.64030843747408	28.216878363291386	30.975735529914143	33.93579569739488	33.913614965153556	30.798481171459358
0.0	26.28690851405424	27.047761357286642	25.992696722937218	24.286644953642405	24.637486253511312	24.670720294886525	24.09476810642421	22.543228039336398	21.51411896174206	20.299305237871543	19.87034909800936	19.819351591028237	18.92760089216761	17.41156541891851	18.73645777634503	22.48685824037908	25.256054414738376	26.9437177741812	27.154979324163264	26.55413781687459	24.408494202214985	23.407603152968882	22.680006799691117	21.990774863662615	20.8573810128247	19.766520522529284	19.809626047475824	20.130808038500234	18.259323244687053	16.600001182138502	16.641841973202897	16.05911610714567	15.64823605557992	15.36976141515726	15.27525715916671	15.26961756753682	13.980688613145405	13.781679944154432	13.087588922459584	13.210061423226973	13.340812068539146	13.159840725411726	13.187412927369676	12.68523290845758	12.550893285834903	12.21417450639359	11.7437365540561	11.764926671050365	11.25356676967087
2.0	30.651915229996558	31.350028549928933	32.92083523583811	34.30044040861681	35.83045467271065	37.01651122222792	35.976126832613986	34.83774713990525	35.11480876456181	35.16898318423106	35.58574577055171	35.797260948367125	35.13754465159467	33.79172946253846	31.40387818029142	25.845053924843647	25.207507874995866	26.264899284434584	26.568033377065557	25.743154383290335	24.053049460419324	24.4088223320886	25.38298336448388	24.464125110052745	23.52501665574982	23.385478604271555	23.40625236816685	26.394786826324207	30.945291698108512	33.39375552574579	33.05364900744283	31.215912752492596	30.65941747318667	31.638846784333353	32.21182729478343	32.22139505192978	33.520576352614334	34.28985460761979	32.48782427705965	32.579781159914795	33.46184236758	32.22634233699214	30.622657365384804	32.75413640009683	36.24091018140382	40.52256667974428	44.374481869891206	48.40924290063078	51.12124563147048
2.0	37.85874142061136	37.525057647219825	37.16434613109829	35.577693973645815	35.74232339638509	34.14300188934647	32.40830832263455	32.2481605669882	32.54166830192488	32.84611037421018	35.18808465125306	38.38026309407193	38.60708189705478	39.582675707362604	39.60712278730346	37.87741266749628	37.26592982883959	36.56487198875796	35.52583394908476	34.98545470183901	37.179711347014035	40.589476372924885	41.14353306760267	39.16394550761468	39.335175820326626	39.528920602659085	39.41947968334459	39.89034549955746	38.960356725743885	38.08189841443562	36.232689302786106	32.633494926059946	28.86182923727143	27.84052307635915	28.340937367253172	31.582275573964107	35.704672798817114	37.19995623774823	36.99236539570248	37.03017913426486	37.941793053830466	38.976911541444764	36.891253295365665	35.31636392202001	32.14939527680073	30.682684621928203	30.132262961119917	26.68525464493034	25.478458216735113
3.0	71.99502553977237	73.55268636011023	75.18852676132562	75.37133824868084	75.57739517954197	75.4184647268482	73.47706766726321	71.02388030837375	69.63221949275096	57.00198769602965	49.1553835541744	49.182423908599205	52.6896251816264	58.00865499944553	62.04593697088211	63.13787190624483	61.677637717642455	61.47027387531282	62.03067956775957	63.34135630127206	63.81493298852294	61.14159742995573	57.21562796312198	57.05090151669688	56.99090072008251	58.09181411261446	59.908505010548026	59.42798115584422	59.027123895737155	59.017734453342854	52.17039348006253	50.12843506668806	49.362352034987346	48.04015530947404	47.041145852337365	46.620639077974964	45.912673840332836	46.965526333789455	49.670069828677015	50.14821311767	48.2790817126347	44.87959064174912	44.993185345848666	46.62206716797594	48.43994124050788	45.79638529335304	42.2082347869093	41.981417761393146	43.724647012462576
1.0	24.493210408289272	24.78890585895526	24.138648628909635	24.004464455157596	24.927283655765986	25.974450425132652	27.499544425411816	29.444712019192288	30.272394622612232	30.387015249621484	31.881346518507055	32.19090952779442	32.35876099930589	33.349731965734684	33.11154071993961	30.40380479855361	26.15439294918404	25.148133822195884	23.76709420288872	23.19878337272029	22.56627266209713	21.63515394578682	19.538003913074135	18.92715633152567	20.283695843836306	20.737717195626708	20.204572812779634	20.6010604734166	20.880776281289975	20.104978194070306	20.010774701289293	22.919356664524102	26.67520277068925	29.360848351380177	27.77554044038672	26.43828491913423	28.621139818314322	30.427227901142473	30.2876688274151	30.720290920811603	31.6274297286768	30.909311826802938	31.42867400204717	29.694874287664312	24.91458817133943	23.34117346864701	22.741420385143517	21.591895204231808	20.78926192271734
3.0	54.0979058952752	55.66907681413961	55.59048300216153	55.055445058763084	53.95797652907019	55.543305950885994	56.408263349014746	56.30924664034996	53.30747736696888	50.967584049960834	49.9298464067454	50.37983253041077	49.68594753627744	46.857384231520705	47.345236433970804	45.19377446540683	44.279470832605284	46.98102791786417	44.66929092489755	40.41619579627992	40.05805103224936	40.16252468722298	39.06586591373062	38.470166945024864	40.52134239944879	41.54032598332593	42.350604843839506	41.721871076005726	39.890728883542735	38.99619161486298	39.4244563421875	39.60210206365892	39.334091350319646	38.03514158793722	37.095331490893024	37.43779172794099	40.462330594029375	42.83618764793808	43.211868850063844	45.038207006684125	47.50229781240831	49.558189934310576	49.734400729097096	49.120103415679665	47.52826287619399	43.93123205290597	39.75334869079316	40.638054601106845	42.402232130446684
3.0	77.90699795558801	80.39023215142157	81.3958582524154	81.82946513540793	79.00961463055432	75.12756971231505	74.06557560572612	75.64115093151686	76.33153053267806	74.15681903882997	72.94041916467012	70.0670051228424	67.49187134047408	65.45061084008759	63.6413117057731	62.56088264965637	59.20827346990457	58.51700114918356	58.88374126210001	58.00214985632978	56.654906399926865	55.10213692356677	50.99156415028485	48.57208395676823	49.071799357046785	51.358142147895016	52.76592966013648	51.79460114140857	52.088049368123215	50.554231196166924	50.20152127334706	51.708670106794706	52.440464998025604	49.6250721166619	49.10074066461689	49.82350994701657	51.9431546710796	49.933220028801976	46.91681123057532	45.72379917654985	46.0723299485449	47.59041604109788	47.980019400865785	48.86411309366979	49.584681227372975	49.96651400320442	48.232413217524936	46.12564793230046	45.95707997358201
7.0	79.48130658617892	80.97025370511842	79.88888006708903	78.50690756430649	78.49829036313153	79.32812393654845	80.61925431633759	80.38490416335291	79.82961144876217	79.43913733403197	76.51127013622073	72.96451037386197	72.56811584359664	73.91424696745543	74.4235855522278	73.63156558064206	74.76594512988687	74.38323406456651	75.21792965068506	77.87838709553256	79.34469041828055	81.00084180052018	82.09274303946277	80.59377006952025	82.5125619902631	84.61111007200657	85.03018781326583	86.90040522039547	88.74740213856226	91.90462984154007	93.05970831803441	94.19564079586937	94.76582983210476	94.96551576205012	93.53967921128984	93.47922475060292	91.2692146382146	86.10794921707338	86.6481902299936	88.5413446615812	91.65564575265036	94.7640045210569	94.34220476515634	93.96206456212167	94.09421996335598	94.29649619526029	94.86377350989834	94.97263473377389	95.31542540674677
2.0	57.750381645166584	55.59742428526578	54.64010628481527	52.89538121561102	50.97146044402542	45.10644549654699	39.55905866174713	33.14868755373004	31.37486170841173	33.90154946221732	36.094686162400095	34.35067202299012	33.641786640793015	34.93894041001423	36.87284126213841	39.10499902687904	40.72790391442489	41.32852887774071	41.38704723440527	42.25428457116068	43.66900228892494	44.34058085256719	43.346768694180945	41.46118604074319	41.09871984483566	40.98354193985112	36.0573755159714	31.528050839561367	29.856810507593757	30.199180423353944	29.47919015348088	30.053684475932087	30.18227545646993	31.146679729554606	32.29831389572047	32.3668918619691	32.49415683148331	32.759978910339534	32.497428999651035	33.33301214943525	33.64252798598658	32.808308062664985	30.678901259453745	28.501179684691806	28.67152930026261	29.86994371624185	29.88009272446666	29.079287509382716	28.900641306889245
2.0	21.886250784350196	20.967910710809594	20.917801440450095	21.311366575652045	21.180512941588056	21.06003038909106	20.571549392215978	19.27148231893801	19.576835403798796	19.117639924819322	19.638841627524943	19.339691253573594	18.812353091867834	20.91628378664907	24.064300038639914	27.12158531329501	29.883489846177643	32.901202470262625	35.06870750993083	34.42929544207296	33.94193771508932	34.84361163937655	35.937465726203015	36.160467419403545	35.81875875536836	34.108318162701366	33.68000038933733	33.12852861620301	32.49253284989226	32.670825149494206	34.062230939324806	34.75104119965929	33.95448034654482	33.72941772609363	34.56742069491213	33.38414717512238	32.17805042272828	32.00703443573246	31.020682757453766	30.505601870279143	29.4300018848495	28.88380509650491	28.24050409019387	27.12531116501563	27.741627471719347	26.906907350380095	26.35557672659662	27.50217353677228	28.721735114063456
2.0	39.758381949379846	38.88607341493247	38.81467528310416	38.48390840304317	37.631495454932015	35.396750173591556	34.027099981440756	32.338392496541815	31.135054289704605	30.22280756884035	30.14088826164799	30.679791578419607	33.658077039712666	36.284221695174054	39.627708063952234	42.24345523773848	42.736211381600455	39.75625981428825	38.583680846514326	39.82136413712812	39.47964288199829	36.39808280674743	34.71356422657252	34.413585358543905	35.120254321566385	33.17382237975656	31.771797370899407	30.645117389183497	32.03412686676701	34.98619114026616	36.820317754353006	36.44149538763315	35.76143629604989	36.22272550075781	36.533567803963926	34.15872837653897	31.95411669633628	32.0852725230084	31.901166269884367	30.557911508043773	30.27320341937517	31.695395789310098	31.641343668944955	30.417359292829932	29.23589681562217	29.389890253635752	30.399123879899893	29.92160439442868	28.905342033024496
2.0	38.43755703863512	33.84078077246507	31.06319255480397	31.726158460601184	33.1967915787023	31.94778046783147	29.398090076079814	26.004201755494798	23.882917675122904	25.082801653417054	25.40791824764858	24.856957308002904	24.37469896349494	22.552010462726994	22.283258520897757	22.66342437949757	22.84971427871575	21.22257655661663	20.248345592852047	19.620171725659475	19.667904235355834	19.975921412056422	21.19250674436671	25.289471358059572	26.17605613984482	23.110786349052777	24.581846859356393	27.565095652320093	27.684357851831372	28.64354282415234	30.983607870701984	32.45130772774863	33.92777727097114	34.61296846862808	34.329284135228036	34.686994606729584	34.691623363079884	35.38459569562077	36.65266990451859	37.68778863429919	37.75587410376764	38.401650473422976	40.02283566940731	42.807427123523766	46.61840320919693	49.304561580881604	51.71920743624734	53.251653775524396	53.870616975551314
2.0	49.337594255493556	49.89569869561088	49.251776543892696	41.693263507894855	36.97994401708337	32.70878173913665	33.47257264226581	36.551718310730166	38.47479003550597	39.44057175730181	41.74825479852055	44.53944914268365	46.71974843508326	49.05403612746769	50.96034586511157	51.705854618600746	52.10684096895201	50.13019519925188	47.193206101135665	47.37745999269863	47.570789047821336	46.79080637545731	45.959728465159884	45.12338569309847	43.070565383975755	41.93519931454202	40.34602760095889	36.711540380147824	32.86232594006807	32.40882098318863	33.854542704165056	34.872876161134016	36.89627994672327	37.836245939056255	38.059204699225276	38.34288284305411	37.25023094676335	37.61231972636014	36.91094372995982	36.13864401023223	36.36959174900273	35.063273162764084	34.473687914935375	34.822407848873965	34.212678702528265	34.359039262161474	33.0228937219916	33.018734372614254	33.19099169015116
2.0	49.89978506951012	48.68219590395047	45.294763156088074	40.7227410689433	41.339156296290426	44.78384176088673	48.58503315844056	51.4130503277754	52.65065332502105	52.412860713849454	51.42178489310189	50.63576170690246	51.79133072966556	53.56125470903964	54.9242412555087	55.44681083230354	54.90461539706706	53.31302620991565	52.14443431907502	52.05449023936616	49.55942925346621	43.74883818450807	41.43723063456148	40.58856221258178	41.20040294523227	40.794591826493445	36.26225490500977	36.09440989414522	40.020034012101334	44.4608816744484	46.28845461360834	47.44068194920055	47.94828885857647	45.4620555910437	43.42906642476863	43.1655611466004	42.71977597526551	39.68402062429958	37.69782372567547	39.62892518936	41.635721608478995	40.41428378142386	36.77020052936548	33.131814357478575	29.920889779241715	29.005064495940903	29.218206883031673	29.475635855817224	27.440231845016733
3.0	59.422704019509496	59.675173245703874	58.53262684043975	56.80627192193302	55.96778373577271	56.25376578353788	55.84486474197203	55.39339407958354	52.977324359258574	49.561077905547165	48.72801969211301	49.636563840435954	49.94827888234124	50.54931390265773	48.694221694743604	47.62992632326352	46.273457244833956	46.65732383026214	47.15132090307929	46.83173765107717	46.67203217290343	46.67661635193067	46.7842625091151	46.45496276243916	42.2827638081194	40.174853220473345	42.657648307041875	47.11498473404397	49.70267723730647	52.67469451083849	54.332547824434755	54.204276082082025	51.42382651925966	49.548277341113206	47.21756217602818	45.98035219657133	45.114637762837546	44.5370607513858	43.86126058346417	40.568503306891856	36.2640964127847	36.01381685947307	39.47014281323571	44.946650240681066	48.604575343302606	51.280220581945834	52.261166817604796	50.56595952978722	49.536747757370435
2.0	16.103141006165	18.057527757629547	21.19268097923949	24.764995830028607	28.10567331728919	26.438899497199518	25.8083254553192	26.542211996211602	27.50586079341814	28.53288981455303	30.02164986939596	27.548276768951887	25.99154435556212	26.25358430141554	26.529257692462522	25.731738162944932	26.65561204686079	29.592463323035872	31.37943714521405	31.954811462555195	33.44660563332752	35.31428535259889	36.36454383387435	37.14983517698744	37.56109914729055	38.130046294494704	37.52890285812084	36.5982319994719	36.843533408553355	37.82957849183054	38.14866277503299	37.834801610953775	36.1088410162459	33.383821001523465	32.43919786495661	30.471526987312437	29.7838101757072	28.93602276219354	27.286388365426546	26.722095476959552	26.856293389858088	23.82529437981281	22.134419524180178	22.17114887452647	22.68801395280136	24.12601163987472	27.685208115524638	33.20348004697844	38.253724239505786
4.0	44.49201494629431	46.27352782091621	50.45149896340002	54.07489688341573	56.65024794496022	57.83015366268439	58.445075567507956	56.88733642543158	56.01705244324222	57.43323782432571	58.80466613375035	59.38104997505642	59.14980361879238	58.16182609878773	54.72312310320214	54.05014899978558	52.32245997663547	51.018542866178706	50.22663652411258	50.53070106619128	49.726990238066655	48.36635526526384	47.15845860491277	45.82547160237718	45.261974441276614	46.456676851356946	46.908941885214425	45.65782928408935	46.447395508077705	50.30727437098778	53.86080812531089	56.809411896866166	59.077486856054605	60.000848166660525	60.29481950762512	60.091755797164915	60.37110202272902	59.35266674000195	56.3035877930393	53.8214311198958	53.7088488888528	54.3437312571768	52.891220009902774	49.7918389412175	48.93601360559103	49.094506271408555	50.54505771903709	52.14782370790536	49.635081638836155
2.0	28.522430052705555	28.129032462190278	27.31214025812814	26.83707459437017	25.61580417037021	24.960222981230913	25.39797335655909	25.893159227966816	25.327112989646583	25.36528314717565	26.57791233860976	25.620087041261456	24.612213699875873	25.946173113504873	27.801808641054183	26.80380717452266	26.152683527472576	26.682762259286307	26.481884144615954	28.458303553897974	31.645337506468362	35.06505945524958	38.697944592527314	42.2659605297204	43.44753962985385	40.81179045094084	39.00129896254139	39.4159540073118	39.69190260659635	39.64849824773431	38.592470781051894	37.46497640730133	37.06531218300129	35.713297663721384	31.43136634198715	26.83095136879069	26.183298277603654	29.313300223377333	29.774609746641346	26.54967005374253	25.55264862703383	25.224324565082473	25.891240648516558	25.93196371073909	25.764959752855184	27.452928946134687	30.248393484822916	33.25228565352477	34.97426818115944
3.0	47.067164797882796	46.88189069163719	45.81238380722413	43.4427052149412	39.93107818365626	37.59202155891081	36.95339689027409	36.74495565188534	35.02627268563857	36.4028453720447	40.209831836641676	43.057873374178754	40.53602592525252	41.13975203111245	43.397301104830824	44.66504186458018	44.99826653932749	43.57787871726014	43.84363343810618	45.10777269476938	47.29344236505907	49.81134012154339	51.360131996364935	52.29042632106341	52.782457970947924	52.21054939846746	52.701832551787355	51.945670850618555	52.19582672521263	55.08107157844665	56.808339426863206	57.12454284862648	55.23369218514244	54.138680417669896	53.10844881666086	49.68244628533427	44.605168244323835	42.481741691706695	41.79185434374293	41.7108079075037	42.10658083625373	43.009242698820636	41.2881432702667	39.977769558219784	37.2032472490817	37.50220105180977	41.2646417245638	42.78211385753646	42.273063068434176
2.0	36.96685825919802	36.43418049173145	36.567041020552935	36.90682463134807	36.180010811191174	35.12759691806237	36.08380192640088	39.34180161711366	43.73442186832529	47.73828755725514	51.50229065769846	52.31309181980504	52.63944389212739	52.57671981796766	51.773162807953646	51.876056053992755	52.42065158164676	52.54286923790976	52.2966282537067	49.42235553004503	46.83205528328598	40.59902633055499	35.180085630099484	32.515422367944865	32.59360428615398	34.107219264148206	34.135168034765776	31.790607581228087	29.798312276614453	30.526685213920768	32.34804162569026	32.52927841856076	32.5614982508742	32.53642834767266	31.909397409905825	31.725202224282807	32.44204439667456	32.88349268280448	32.794780029715014	31.459446168203037	29.08741343958595	29.909897821934667	32.47521693585445	34.75887064579252	36.441669539397594	37.599115304603245	39.78038099109582	41.15394936947504	41.68136934154709
4.0	48.057732651982974	46.4964494484472	43.40508799031772	42.92266796754735	44.47994598878373	45.26065562484972	46.023879635202825	46.791790071810254	46.728272668476706	46.84079581586335	46.28058485567548	45.772395734064915	46.108745012173884	47.83653789886638	51.60978178259107	53.91383405859198	55.779751979423175	56.70821235393618	56.61848178553507	57.029067241868006	55.579086834855	54.16015297265877	54.904580493067115	56.00078768774569	56.8499297635985	56.64193817389803	55.3581730369097	53.98441483569789	53.02529462227334	52.02253705216484	49.02060494468255	44.66539575128814	44.57181240339033	48.28342197643853	51.13071808070004	53.75489815695248	54.31657347805389	54.832429847539956	56.13520945388276	55.544950761948876	53.88345252355891	52.667896409191286	53.68601095017578	57.42705413103828	60.19624295709184	60.82509722487129	60.45092360898812	60.11233914261162	60.87549781154724
4.0	14.320339941926152	16.165731559409778	18.884062289528032	22.36732693898496	25.824369380161897	28.73254667905485	30.82221398599632	30.552338047044376	29.61394730041921	30.560083254317107	31.20383033501367	31.10548878715422	31.950433685704017	32.74280961010666	33.23980246385938	34.00300494153661	35.4298794942787	37.13934531782152	38.72450618374613	40.49950136486727	42.149586846196726	43.52935638280041	44.52364520490539	45.14373296101887	47.88776200637801	51.376781522601824	54.02718799957209	55.541321307668824	57.204138257401404	57.5878363451671	59.07689965316272	59.33194153103641	59.02164570837426	58.39527448341359	57.906609528910366	57.98520203187406	58.42062268702887	59.51709950250748	58.99798144268716	59.30919868700505	58.757441302940315	59.090646330352634	60.03873612529874	60.629909171901645	60.93086684076023	61.14273995309269	61.30255748889749	61.23843117248414	61.59428822185705
1.0	32.66989772583725	32.917740858699375	32.85578817058375	32.76875546565209	34.00600424946866	34.57003447352507	33.54115898059562	30.433059532498614	29.6698299032699	31.44643120343661	35.29351619817151	39.22551420872821	42.05403040022042	43.36845920479406	44.461174057711816	43.64563833780652	41.77894936770322	42.067058764413616	43.350798013320045	44.76403217076128	44.74784177234046	43.85008077897795	43.07199990292065	40.79831319766573	37.427673275224755	34.37049789709301	34.59604784751751	33.265342951804	30.25468739702177	29.146218920658505	28.333938860663586	27.142906212699124	26.453644054057428	28.47820091699682	31.34349494285616	31.314371552205557	30.88378347109037	30.956023484329876	30.630287923659143	29.34358709628518	29.85467390975252	28.21958090362415	26.402122915281108	26.105115162607	25.39553606112093	25.16807634398993	24.607094370878087	24.47648402379088	26.27519089019933
2.0	38.82909337377045	39.04506591456467	39.79253821380532	37.868675275742206	35.78694194496939	34.25104340115151	33.45022545315624	32.36872031360181	31.195723903303513	30.66232228594925	32.18466547625695	34.40462899362397	36.762878992767824	36.493926658345984	36.165344392860746	36.954932192330574	37.41766096317829	37.06385967994039	35.969469334313565	33.993426422892405	33.76875581141581	33.331009424764865	33.29047335702381	36.74109669171703	39.974046843100375	40.667565828453405	40.037674978067635	40.548219713634644	40.79579159073849	39.71613373041137	38.129901753706505	38.39554910463902	40.6565997197457	42.53423653465036	43.53034230994155	43.55925683190035	41.509926945515005	38.9597362022744	38.86838037520006	39.80280036576034	40.0214405773044	38.96887446866453	38.28375071973997	36.96893410396355	36.07545171171163	34.87868396785273	34.36880387034789	34.46875523384582	32.6788578113779
1.0	28.57158187129497	27.535538228591705	26.53543535940092	27.521318784871657	29.24094368368707	29.68293835878313	29.066693474727685	30.428586439416826	30.3388827246932	28.70965074682175	28.694834102084133	30.553345941183686	30.243838086724434	28.242164434522625	27.831252101510696	30.172061067846933	33.39985832336348	36.478315085428775	39.175572962284164	37.19990418783245	34.8217334084118	33.407861562918995	32.01746576848201	31.051071241891332	30.749473524069828	30.030275604848676	27.699211820594805	26.695007339786265	27.273640207371297	28.455874729216767	28.288755381381765	28.260483797255997	27.97677285722792	26.840955779956793	27.31920484769319	28.44318356811068	28.115054981933252	27.45553170638919	26.927724446436436	29.095073159361807	32.43973842288398	32.589326658745414	30.50404912401479	31.467221852982313	31.649703575466315	28.271461040027248	27.52261558857434	28.84121892080541	27.528074594521577
3.0	45.771339660146126	45.81142940435665	45.08495976264567	39.57741840980817	36.906733435210256	37.3467410592641	37.85844898870144	37.56089843121816	38.07278976916568	38.80434854612452	40.56855989374889	42.728512232078444	42.90245318997245	44.3573210391847	46.11331424013147	47.578342045789526	45.65168100532479	44.015848466888855	48.82310742411594	54.35648394409854	58.50631654629704	62.46460970382189	63.27710413557136	63.94959467044724	62.90190932321139	62.68673755898927	60.72181743784354	58.96050532863985	57.940733560605516	55.37221527501098	54.671499455654306	52.473389336859	49.4376388131689	44.78970765014664	42.430080704774895	43.47657778385472	44.77018578156663	44.65212348166236	40.86466621425626	36.80583464515331	37.85673257560605	39.51817149853677	39.521181090020384	39.75123784544813	40.22212643619936	40.498695685881266	41.925572144552476	44.536508129835624	46.38813299634552
1.0	31.251726359381305	29.914366164373867	29.287458982308863	30.016033405095534	30.340318585594922	30.367433137861767	28.267745714390852	26.076018902215736	25.190930348469813	25.345560738506475	25.185527289213077	27.014463220238078	30.413021425064247	33.979964344582996	37.24184165203129	40.47232709755452	41.84197315955199	42.75041597015774	42.63902919845178	41.93537522608034	42.16395887095317	42.485378906893764	42.28092461644013	40.33677838579263	35.094113220555826	31.195886181547834	29.044878556170517	27.642390735073185	28.7521662302926	30.50258872171033	28.42206875347167	26.11550404841834	24.908119104114206	23.575134969484697	24.451663064362673	25.069907578698984	26.570795276697257	27.98107321762427	26.8590965383102	25.6126793520738	26.552393413070302	26.30810610790768	25.575847546239267	25.849502554447245	25.681665776845303	24.888773719305036	24.39532430934177	23.56615298140275	22.47438481042004
3.0	66.40255302968228	66.80523463867097	64.35544782005545	57.39571996832817	53.02301682420744	52.50877923134107	53.013728179274686	53.208974687307034	54.09680899449831	54.558935009185525	56.690283273457	57.26583733869365	56.66635797303032	58.74164260903755	61.400922563588644	63.358688307244925	63.442908285123934	63.461346878823086	61.81733878359766	60.86402667039332	60.28973652113917	58.36738219912403	53.80090606523426	48.1234576151061	45.71136141508499	42.41638687187936	38.74829859051801	38.251742103787215	37.657826499503294	37.81878480304326	37.60385341820033	36.49646681203515	35.741655614694054	34.93933395478245	36.69431566893341	40.529253779322076	43.122036885333095	41.75107040215562	40.87970871789713	40.79605705213449	41.365586095464224	41.65356950239295	40.40413499576657	39.57922934531519	41.744424972593066	42.81707156918724	44.934146227698776	47.37346978567607	48.95436916482624
3.0	44.2293791384597	46.626985157339384	48.5438108842153	49.49249962461554	48.69393463542429	46.79621870216327	47.03866973103801	46.50767519043576	45.90941501148814	42.766655575245004	36.186336964581685	34.75279380529317	38.01693940473368	41.99248106934071	45.13164132459407	46.668890966316404	47.66164517519202	49.02819404432633	49.986811786163415	50.362894995349706	50.07320394349636	49.538303040663315	47.085726753556905	44.97493349469022	43.95139207466228	44.07141480419096	43.621151867409466	43.67507038669397	42.63301423437308	42.610789852094925	41.919034112069916	41.728469684094584	41.19985396242293	40.325359202933335	39.80539493909361	40.12581665973819	40.58096319806167	40.96868547868886	39.94605904276828	39.84025373005231	40.14837857330699	38.776285402853276	37.82816008606852	37.95981197079738	36.20571785593024	36.58299227140195	38.52484731138935	39.51170967272018	37.937058851404124
0.0	18.38257420895027	17.989335980169198	18.110840461080034	18.39110740059485	17.74722289843965	17.321118583530286	17.845699067381588	17.206874066564477	16.832154304362707	16.324913411569177	15.870033355948413	16.081879690238647	16.38082223648889	16.10786001437051	15.853437669137675	15.48191042725209	14.989683433016527	14.6136961139064	14.604597213739604	13.724712243606444	12.851453143829586	12.58906247062454	12.572640332536558	12.715338780565483	12.516733935252985	12.026862901620762	11.585240011878719	11.123960643732577	11.419010395395874	10.729339466144625	10.29030105268738	10.209319615831614	10.299983667344396	10.172245027103898	10.096072816571917	10.172814672422737	10.175126402128988	11.523843100716926	13.856882924626273	16.5458525600284	17.341516556756677	17.362269404836535	19.831824717170022	23.23736427386538	25.54799710928652	25.42777392906	26.11457507748583	27.842661287940608	28.460728010141285
0.0	8.428178818046913	7.630741286177618	7.657534840450852	7.650568098016201	7.320482331047745	7.4413347388258995	7.575460933322524	7.28518011484011	7.336862424170186	7.45680486290054	7.529133581648603	7.432464039155992	7.269586748086179	7.06514330322392	6.954357570674199	6.947215954834254	6.921214018427568	7.247673849071661	7.690171420791731	8.729300540905989	9.536159027656971	10.109683221353697	12.08297830297083	13.855871726694982	15.177553367690654	15.70050387747885	16.991048083001488	16.019825282594837	14.990587198427871	14.880525534679883	14.402809949311898	14.32433814948534	14.066562853580097	15.2113923724417	15.865431891843313	16.458958939586203	17.11262843134005	16.980967692464592	17.179931538306008	17.57200828680629	17.804767260100736	18.752430572093633	20.00443846457686	21.706177974540843	24.60456908380427	27.390984723518546	29.370369043656076	30.239367573488806	31.06677619495934
1.0	27.15672059700667	27.28884964907563	27.794161543517976	27.70511248654674	28.161950770017697	27.835657104776395	26.94178358523472	25.29564337811022	24.993919247981538	25.786124320655485	25.211937357235147	24.529763212836006	25.194369109227104	22.44304963636084	20.555109083041895	20.909456059691838	21.66873960856619	22.2158780370512	22.362803562729713	22.054089298818067	21.691638246802768	20.92017582934801	20.933195411739547	20.311510347702196	20.011736346613922	20.19919231407201	19.879489917813757	19.622217779885084	19.59296489870597	19.477270804057913	21.421820245606625	25.63918035204122	30.94769007624431	35.47928109838371	38.25697310390963	40.41911210602856	41.425889072739835	42.17665910520568	35.57424419493906	31.213231744118257	30.177248640006006	30.64998141865636	31.703360656295516	31.659891426367633	29.683422172997464	28.084942638145264	26.879823278543164	27.287247883865774	28.703497528288302
3.0	28.738937981014246	28.427274607937775	28.13053876068053	28.21199249199405	28.925049524602148	30.853711860980614	33.815300597845294	35.89268187752837	36.20800705035557	37.3812795139064	37.561706914466114	37.27749114070536	36.88104297622886	36.05480901208766	37.51871596637362	40.425649938389796	44.131964285667365	46.60917000591912	47.89606268947312	49.3637727564458	50.283115910961264	51.131192972946785	51.3244772625484	51.272794166542454	52.48948562036473	54.97901589726497	56.372547993275944	57.75823444297205	58.77938303758078	59.41236397559126	60.37877307619961	60.62592707085322	60.43503075606288	59.43917422570134	59.32942240110174	58.12052385757806	55.98802250998444	45.985007048971646	36.177313105368476	34.17384456577771	34.79699056185607	36.13726219131498	33.70089276200587	33.96645719406429	37.1128771772966	40.17880203715858	39.986926718372764	40.25676534399133	37.6844456593101
2.0	58.21862604897044	59.490742623949174	59.461795861874734	58.955150649751886	58.97088022710155	58.228202917944	58.65656201778391	55.328876409834514	51.46907259515877	51.65216721072047	52.30575134138531	43.887692228562415	39.69456894096408	40.374571717581965	41.62479808826319	41.20119299478091	40.66680275538904	39.52945876383296	41.40410346457338	43.66605740351786	44.8500678040081	43.95799390155462	41.909924156521846	40.33513272887114	39.104826916795545	36.29966707324054	35.77593836075127	38.247001581591825	38.39500380022527	34.211981063145494	31.204509005598467	33.348133359415606	37.158979988744115	38.05319776821189	38.33770105086007	37.10774481930492	34.08785171599764	34.175546657491864	35.62372204551111	34.997993171817164	32.42341434038274	30.687912859940013	32.041463526264984	32.7226636135069	32.85857032462094	32.37071237062365	32.68175511780463	32.51524864394688	33.01056589192672
2.0	35.148412187512974	34.94405720748879	34.74429395015334	33.504857121621825	34.32117684730225	35.54446851633322	34.57509429361427	32.467949974246515	31.99820521392856	31.37143793113209	30.532599277634898	30.584854701022334	32.45567403078768	35.682038504405455	36.32656565095785	38.32381823099923	41.28600817620041	42.835440074964616	40.34875573487645	37.18254227138915	35.339937490302894	34.28273793826179	34.777968082912906	35.58255876043933	35.15273963385032	32.31915018971349	31.444528523991792	32.49248774481712	33.97404751424366	35.27583393362069	34.61098508712206	33.21646213003273	32.94778532509943	36.23969653727037	35.95951199266901	32.837227403059316	32.03564618665939	32.02494140300412	30.62897196266382	28.38065058767587	28.475977757554283	28.433536238567807	29.10182256058803	31.61807401768272	34.86397398042077	36.07338689066503	36.61290939267495	40.538485670587555	43.775573917125286
1.0	39.74421474837065	37.09861194520701	35.78663990055816	37.85570234065108	36.64247193439746	28.567639044367425	24.44205296155318	24.17751100363394	25.21874578670114	23.26029682409148	24.171427467023555	26.69534459629115	27.95815237115692	28.066857974991738	27.157710250576088	27.353246170944523	28.1633625196613	27.938362412481066	26.55359818297628	24.40517298825454	23.102081622038817	21.546662294064443	21.175355770635456	21.058189538877187	21.152210405460668	23.358984716714964	25.247212760115257	26.00104498720003	25.050085228948337	24.124830237652137	25.383805750996096	26.354504162646673	24.50908684020208	23.64971337751936	22.07385703842924	23.763737810050603	27.63775311816396	29.72631464358101	29.096622645337277	28.687725649003	27.93905357611097	27.261299466582823	27.01673784777494	27.369497531591687	27.303406074520797	27.198876598963768	22.313319022468313	20.445629111886603	20.485501773453894
3.0	71.98228944959908	70.21556074935896	69.21620062974043	66.89624543023544	61.92110077883265	61.20217377974109	61.07779840282884	62.44036614559515	61.89975307872804	58.66792793767686	56.709420630188056	58.0854523485162	57.12345781905525	55.88013932401152	54.52213514850425	53.41522758567391	54.64058575791939	53.49219846876595	51.69557922919109	50.00134036617493	49.19563170103112	48.739116030477625	46.48723843122393	48.46288160372998	49.9855763707852	49.95705509940759	52.27993135823715	51.90136792404129	46.06868315690177	44.94832967954279	46.64118487697732	47.463441100638605	45.9325876841965	42.8253395105399	43.44465071893466	44.058276195736845	42.67379480684724	39.87835525980421	39.21546325477851	37.99124658797947	37.17675527503697	36.90986457590565	35.95571592560039	38.44212772096358	42.24182223506562	44.194735672253046	43.19642999564957	40.4834533313953	39.91469725139864
2.0	32.986229095804035	31.52189860537619	30.917920045600983	29.641478452624593	29.808657349093394	30.165658396690944	30.042062358311778	29.372752972837933	29.49861646350387	28.813090149658343	28.9115611949706	29.284989689269462	30.774248155246063	29.97794726174045	27.840062919150938	27.798599673682045	28.653609210762866	29.47153886118708	31.749034898051075	33.29222019068148	31.795213470687887	31.375370295907217	32.87643342206892	33.492655265780336	31.06578134177113	29.400065732370695	27.30844608843671	27.969384211043963	28.269000909940857	28.29729766251154	27.99437213218516	29.495633181376796	30.84061960780825	31.18761068781178	30.53540437914728	30.232624189380886	29.838624182441816	28.90610406679602	27.621538215917024	27.479815419647935	29.62694299977463	33.162894510609114	35.20040730536872	37.43093340997024	38.388364745625374	40.17528432148792	38.7920533711066	37.26998990557676	36.17705633527639
4.0	65.95721076578569	65.01451231014963	66.3605379038809	66.46416934231227	62.19799671364701	57.878202856510185	57.101787517152104	56.108720754560636	54.91367271202113	52.2385098308525	49.474610901108065	47.82104115190002	48.29277163971157	48.03262711686863	46.782106622397684	46.53936291894463	47.577363533377685	49.434039481136026	51.18766003586226	49.43254248023352	48.125398649362374	47.40885137578848	47.38408366429158	48.75924995417149	50.600750684427865	51.67596155435835	51.96095759267389	52.373963818279734	52.963472409846766	54.291597083472276	54.85727811486226	54.701694266019906	55.24761108139781	56.50207645958643	59.49203158437224	62.24213682480345	63.50207181680393	63.99877872600786	63.18098610399839	63.13848784454596	60.580871691533936	58.97794272920252	55.630818527133286	49.42871922282637	48.59983485498499	49.043150593762164	46.770407530890864	43.37160449550757	41.98832574376721
2.0	41.05595762945185	40.42759587318784	42.43917327804793	40.143146975040004	39.66966021201572	39.83187168355082	37.331037730971275	36.818171625126624	39.15310822556173	40.46720681278459	37.64825584182422	36.28855270828822	36.976789797111984	39.344793807765065	43.35909121503198	47.66477972758821	48.425448718549816	45.54694541517384	42.600310192199174	42.30694786183851	45.80704351790132	50.087820970384065	53.23815971586878	52.38111116965571	52.255886463893994	52.483530041120154	52.82242040299666	52.29226914637828	51.926077826774154	49.50437004863064	46.28467497563015	40.43000956766981	31.54090073196314	29.014365268855197	30.83212734132314	28.93478568457002	28.544831531531806	31.923066417952068	33.68076624438556	33.41668414366205	33.170099820495935	34.18714248824708	36.89392328340555	37.25111537943859	37.04225068250276	36.421052273441305	35.52366233468317	34.27444667681512	31.704446620145198
1.0	31.727784253759832	31.203169914635247	30.993648286707508	29.419685103480848	30.75094173401932	34.4744562140574	37.54223242041729	38.78660901962083	39.83666551176099	41.854741487378	42.9835567652711	42.31166953261196	39.39568664796177	36.60775288983199	33.68388425587822	31.67367955788024	30.4721360455427	30.43808064270312	31.141438956534028	32.74705369784843	33.80743849283325	32.27976899069501	31.287988458945883	31.369154177045015	29.777935139554856	28.98562382415565	28.936666781058257	28.32776579415833	29.232031764761864	33.718710224263546	33.440778346325146	30.832739455137393	33.28914015490122	34.2090184033273	32.89713470221431	32.9531038033068	31.127485244287488	29.171786997858355	27.898159864640874	25.25573133202586	21.296336220492236	21.13307803268521	21.22172960460889	21.655647132707227	22.265299093086494	22.53881062030711	21.21018445102913	20.95059351119401	23.864214640517158
4.0	78.2112348774006	76.119395915109	68.50125511286372	65.47226710513553	63.80310303091227	65.87582017270508	70.07984542377383	73.71834080685652	75.26705357362864	73.99580567003424	70.05820412091266	66.51511074750866	56.71052670813624	50.000117974664434	51.128960415422334	55.02874414785913	60.76623029710291	66.64815214787498	69.98997001256974	71.52882357790705	71.14605552376695	68.85979911193903	62.44107450402785	59.137765365164064	59.39340786570955	61.398279405026315	60.82108327064755	57.85244095949221	56.79988666852777	56.10690843674162	57.245023154558126	54.640959747424574	48.51195321795244	48.06926582181269	48.96550678400197	48.01830332399503	45.92468396430991	46.88100972558061	48.116974375716346	46.168138058215405	44.893434855214295	45.168091772450545	46.16958618328217	47.68747407241352	48.21513338175888	46.154538197638715	45.44871750688183	46.79953937263336	50.24144571718705
1.0	29.93918761230439	31.68910368439033	36.99882842649617	39.6272554917409	41.01396201969126	40.58381728623049	39.42683260252453	38.409990531330116	37.82065832611512	33.800106347305324	29.831434860470985	28.81110337203927	27.451798557402572	27.82313687836612	29.292508945755102	31.504744909138854	33.40638843549984	34.62589756281743	36.69147726194926	36.64069090040772	35.341026645868546	34.32431825011274	35.488929243438406	33.45811373682959	28.32305799213959	27.318257652768146	28.692061193236896	29.560413641829463	29.844658577163997	27.62629556644559	25.88881726698063	26.0860008685607	26.105988370793177	27.158265842548822	30.319426430298464	33.16319341269172	36.56411429245534	37.55133160538126	35.91274400382481	33.880278868177626	30.34022344656906	30.803517180622382	32.49894064443782	31.190037462209652	28.745232564123807	26.880793246073882	27.390506924525354	27.76096915067902	27.315513207848092
2.0	26.54634471577269	26.071121589736375	26.761659514251757	27.56524515241827	29.311553605095487	32.55554377983971	33.8435247714151	37.04975188851785	40.44964367305072	41.23961391577058	38.11638618919211	36.088731580649515	34.69221084070624	32.953115372836606	29.28756144852112	29.279583042355927	29.053330015229434	26.619756258149646	25.866215321704285	25.649889616897347	27.320668879082792	30.026293452856656	32.57056205225555	33.729042776977295	33.3750720838063	32.55495298490163	34.11437223849843	38.369396666320334	41.98035001905387	44.21362891349966	45.266426718507475	44.83096954522512	43.32902098452324	42.46072298408861	40.040695906903196	39.423266277114294	39.55114378280603	38.586459263408265	34.644881344147095	32.85102687437526	33.26053134306337	33.41565695829104	33.40897148852996	33.51562619527765	33.90020279216249	33.01600821891853	32.37898648470879	33.099442569905904	33.812763557966946
5.0	51.21805550677685	55.329758726477216	57.83893207352379	60.32913827020104	59.652515933523084	61.48193229505379	64.77239014719287	71.48502760140383	77.14547040640268	81.4656497077443	82.55281714679333	84.17756757102428	84.05082557744235	84.76680960685209	81.77521940187388	82.29098943951944	83.82286071040872	84.89302365771178	84.679559727441	85.90798537104054	77.22758163501642	56.991865810726104	47.01195430480128	44.7436315630265	46.38699386589699	50.33942038487671	54.14401845978143	57.4963540400484	58.33227957885985	58.55552144869125	60.813283525367844	65.41597239095326	67.6097265807478	69.47670931291614	69.86146493992386	68.74047485345078	64.03973779715557	63.11380575705255	63.231566144444706	60.80269380827089	60.1794858444341	61.17008852877165	61.51682451861499	59.220502624772465	58.56691664426216	57.59519838141176	55.80006584864823	56.10311664270845	60.31292466694625
3.0	42.671184851831875	35.56458602238868	33.49136317862132	34.3252496275365	35.01703842991974	33.59616986370501	34.484000125143346	36.78182936109524	36.20605921699577	36.92288648280603	38.37088416852541	38.6794085498642	38.23233568048495	40.369637052536085	41.31991199828646	40.43495596349239	36.714391971358246	34.1536759904689	33.00322668311327	29.59376645463301	30.340854980958156	33.178179371397434	35.80967646359745	34.97946234441949	33.952223435884015	35.99336848377176	38.16182213011395	40.00469250615827	42.4675103009902	45.0872496133316	45.593035174170296	45.04053624016009	45.608453767047095	43.48179484278109	42.67709966842633	40.09924876142344	40.80758603102704	44.16001912651273	45.34815644081679	42.705724748559746	41.447524275080575	44.96821245834809	46.966702998332835	49.875358896475696	52.885880993454336	53.87806848402816	55.61580059953014	57.96290475102833	60.69616896979664
4.0	40.786358573073365	37.45500549670508	36.35656825774085	38.35339447165659	37.26239122907826	34.86262960972347	35.01324024117834	32.76239033392081	30.3963599450844	31.926392743356836	33.068182732160714	32.369001595046775	32.203226274158425	33.789534264794234	34.22062010845834	36.97955129700078	40.164717807239136	40.93836915565386	40.13328042471057	39.00245760445069	40.773827518263225	38.26063905589809	36.1234314189107	35.67269991974927	35.169964685821846	37.30397058850507	40.26282910015803	41.85598300359449	42.86987156638285	41.693777259298614	40.80020260844256	41.78731463748966	45.0328874450041	47.99636794442031	50.810248368449095	55.53849567571927	59.12174883466881	61.84998991926389	61.07700191673092	58.3974434055544	59.05717280209715	59.734678577292456	60.16877128479917	60.78139027713434	60.39021904952625	59.68488496067217	59.10346768414788	58.265398131192505	54.03153315174978
3.0	33.79900768254622	34.678067156673556	34.97121533848057	35.840271924791786	35.59160901670146	34.77146741795216	36.97362023649618	39.29568841222842	40.05044835436106	38.14172870026404	38.88383603070033	40.865179655044514	42.71669905105657	41.164463339855125	38.039713028515756	39.17154479251667	41.34306848062423	39.68896924802067	36.071065843906894	36.48230919430728	38.55989057425823	38.98777109515096	42.729709735523464	47.125966241513424	49.35881398186779	51.00105861407728	52.42355204693325	52.31980139662531	50.58036670649885	46.69218972554747	44.29143069421846	43.42386007631211	39.86228047787347	38.62444602997331	37.57825485713224	39.121000987338235	39.833657078982974	41.109803090507846	43.95643360049598	46.766128640369324	45.36304723420624	42.49260229024179	43.550352161407766	43.108867760026186	43.83487041776488	46.14871686009681	47.818150471783426	48.13114442220576	45.98424960487634
3.0	44.193054472196614	46.86340382829716	45.81833220379254	39.382353733326624	37.885801349749876	40.776049448370884	42.580251612540785	41.28589532509621	39.39207781314745	37.9193452302465	39.50182909500802	42.73928432776041	46.486253253521106	50.99476230065395	52.08553715335484	51.54871610778565	51.331126553202054	47.38339289414636	44.34659011417674	42.06497349863249	41.10089486799964	42.039368030728426	44.94434117710275	45.48369891526391	43.27086716552932	40.85499259493474	39.198355182447905	40.5291855826443	39.02242729468087	39.37330913958165	41.509875343205955	45.13026090495769	46.769310591782045	43.84018338435377	42.023213890286776	42.1106135134945	43.69435733195975	45.573330389529346	43.403842682438594	43.66900708272557	46.093870526578236	48.07612005150047	48.50704778632896	49.907309631195936	53.83483250653781	57.996814256329884	60.73349594852289	62.981422461126	63.93903625862154
2.0	37.8984390599776	38.17923276787602	35.59528660188549	30.21254126484825	30.376427350327358	34.487594302094706	37.05169573532923	39.83116110601214	41.893409381135584	41.227375156195585	41.18082011724204	42.499371578222636	41.83027451818265	39.52872146712558	36.70007380682211	34.900440195536035	34.99597936080198	34.24895978895712	32.60861126263763	32.79989936503284	33.05982529910393	34.04412842752411	35.51176912165499	35.39404325237258	35.04836980684856	34.61586642947027	32.98575314034944	33.15159044998717	32.84882316811786	31.69524841999098	30.72330160755235	29.244364413410402	29.587246025930487	33.46678058054999	35.964342474906715	34.29680122610185	32.79019748730579	33.790790614897446	33.11621605713347	31.717514412539984	30.497213252235895	30.562160499117123	29.19565489528267	27.87725907127699	27.708173718839195	26.353553627519894	25.873710825033243	25.895781236208688	24.97982021046992
3.0	40.41402585022633	39.87368555438342	39.664709199055714	37.75858574559466	36.45113268557518	37.237050008141544	37.1169367554207	37.55194261421125	37.23957687007466	37.21126015725228	38.31277188168694	39.648434543166	39.75115248059427	38.20773410650159	34.3387702157063	33.27506316178576	36.297129537420396	36.450006398793995	36.75933949000019	39.08719896136969	43.37173435567433	45.96875478735379	47.07898732647378	47.86860044111621	46.5837736826963	42.753128774428085	39.63084881812393	37.01439423139728	38.09327839676603	42.31799100936691	47.17644049578794	52.94023545865836	55.81639401563009	57.877034908464644	57.95890512749284	57.938779011883014	55.714927896984165	51.38893260617792	49.93213785317806	48.46365100752316	45.60758217017511	41.99169580860727	40.29397198194011	42.52332662495307	43.1492872123118	39.28729487429301	36.487372508118	37.34191753350389	37.89550100599549
2.0	23.0233735288469	21.19425328010435	20.971725918438043	19.96163970643791	18.297418251193236	19.480553032284657	19.78742364570094	19.48009903039599	19.42114084474858	20.58866784350473	22.27365998479229	25.841974977363662	27.670051360375652	28.173490169232494	29.819338299923515	31.46179511485726	32.754660214782554	31.749335345445118	28.859165958203302	26.588182055025072	29.808656116897385	34.19718762171738	38.13239794760083	40.97969046021369	41.597908699585865	40.346364513560914	35.98217414651529	34.63176878739313	34.8976944956299	37.32630961042825	40.855531494395976	43.462727418245976	44.44265109908023	43.93931869414149	44.75133466663673	45.88014023355089	46.74153637437819	45.27828227630069	44.71335930630456	44.95566179225482	43.71535573559996	39.7811915224235	29.705932201338214	25.50936041618188	27.57264098811757	31.970476052346985	35.47581741021648	37.18022240289512	37.270814623397165
2.0	52.33461416790536	51.15312971303321	47.890473749591486	43.903812643209484	41.50359611676887	40.62449443594509	42.41140439412909	44.3819263543428	44.19408819543168	45.243324482459094	47.11043109884415	47.409681344169854	48.43671763021622	51.549038425045936	50.871142662015586	49.41822865234106	46.27178149889564	42.16162137287609	40.735809662099285	40.98493568927501	40.142192349718194	34.77405905597599	33.34201700810238	33.34008952618555	34.58956931011934	37.68349872938666	40.135687580201356	40.29799731822855	39.27739568905532	38.78933857875693	38.35066519325473	32.851623011195514	28.27392786265741	28.49234887835324	31.667976286797845	32.618500639451504	32.09414826713159	31.00870769625154	33.23662184098713	36.83314803340726	35.80773632669014	35.76941820556739	37.6132073455847	38.03090601813827	34.325035289048536	32.107504390808	31.23891899442766	30.327710276161007	30.31070442642457
1.0	14.41586073645817	16.227167738616263	15.581384870126849	15.458107414165468	16.107452407639105	17.125513749011265	16.652666171145338	16.07947042721494	18.301839861978536	20.834493395471203	22.245063070391883	24.558710679703665	26.824946159358316	28.213002530891963	26.392439126747764	24.355519856464838	23.99894287267521	23.12754300283047	21.084759028075073	19.91903082836341	20.54913371427644	21.200235509345962	20.704754487336167	21.05397599155003	22.18519621746821	22.683787233413838	21.522042798350885	21.18302629931602	21.237132266538726	20.331005838413805	20.75735855327203	21.806104540171972	22.78247965064278	22.942877392006043	20.748787033936022	17.435623166747746	17.782885522019274	18.868925136254262	18.17265054121549	17.47501594959476	17.804516587196254	18.571917837341122	18.94526552518163	19.869307354636888	22.925543778478783	25.768799000776788	28.101423199500687	31.274445124739596	33.6911782085279
2.0	65.1040341129571	63.01875313279181	62.72867358637774	61.69374638528886	59.18258022641565	55.5929713397481	47.658215639795344	41.510803088010704	40.05823661428792	42.09057241572998	42.1052107496246	38.64230351312445	38.6713190010492	38.75196097487825	38.87611504610234	37.56208878855717	35.942848331108806	34.06868224001133	33.32646256932313	34.35762292329247	34.99680563064373	32.879811766214004	33.08382797087809	32.4028826383947	32.243070668600694	32.59899845374582	30.361213516887002	29.517141960187978	29.609587732382124	28.272652648354185	27.78875200454654	30.090668756837513	34.10457357368843	35.12677573636084	35.456320499337615	35.61957088896301	34.49848760589077	33.69692503299792	32.81262328295801	33.24050356081081	30.030311791879775	28.940082225993486	29.08737712341293	28.05250495720884	28.77430488744445	29.55946536220171	29.01296114977874	28.416240642841366	27.43897790277345
3.0	30.267993056263375	27.95672500768122	28.10381524281419	29.139112100681896	31.535823989299004	30.228411689273088	28.97479397896408	28.15481937099208	29.771574752883307	30.572284313333657	30.402024524356936	30.245281813705162	29.355798861502798	30.172393006668873	28.54768168104786	25.66933438877722	26.92805840429297	28.09025589170235	28.318763741632573	28.432972651516504	29.90182750541249	32.72908342626943	33.491587701695686	32.80853499827984	33.610203100608324	36.65399285042242	39.450299334628184	40.74859400456333	40.0376059407127	40.5292837294217	40.68817181749625	39.0818897315913	39.02180159169405	40.57762490207209	38.76309469054272	39.16125232499719	42.38628881206663	44.944424041437465	45.86591612876916	44.48883380599885	43.15643894154445	43.76300544597736	43.586868786920064	44.15920851221532	46.809859633903336	49.16853137870808	49.40722744745326	48.21867776516374	47.58756794331878
2.0	23.324536549826846	19.777539813730243	21.15523437040503	23.640299435028126	21.224461210068633	19.31595967611626	18.481808084110725	18.845132456665493	19.49165877040688	18.45489291123041	18.073256155414967	17.527422900491075	17.308818953385792	18.471041706096614	18.193067329783368	18.107588719555114	18.95203067960688	20.57994042766385	21.837395897255192	26.450713871174603	30.352841716970236	34.63891027001911	37.37278800561974	40.56646762897002	41.44754035550495	41.64790823705967	37.44616808306232	31.720995873498715	29.068279505762185	28.200365029497497	28.012819990613107	27.16676678036951	26.200039512117474	26.20901006062833	27.116943222453205	30.100734310550546	33.501550753351445	33.14161039673243	32.53401291033353	32.73520935453318	31.994216946338224	32.799069784602985	35.74895794574261	37.48535288969867	37.93347619577758	39.18037237657248	40.68262298469986	39.55784929753573	36.10863487657205
0.0	22.313185944196903	21.380399034516138	22.359510919963146	21.534886170401332	20.339206560715475	20.38377211684697	21.50865075182141	20.930979474416763	20.166081258955764	21.60311525395862	24.412278815739747	24.861676856788872	25.513581514571605	27.721431193795926	28.178445348502994	25.35357824859648	24.49203351176841	23.53249943926458	21.241915224312116	20.96396961988185	20.449577029316384	20.57285721698668	20.889188330970253	18.575806841871522	17.008818700986915	16.919063703204976	16.87084347764317	16.585156441359718	16.24694220422573	15.266463736632058	13.345698533614467	12.872379987020341	12.970054850572366	13.254861743531091	13.140601776855387	13.060345101339427	14.343607520225637	14.531539037273545	14.201984953012998	14.26958204727192	14.25788359942468	13.57263593397974	12.777141036439044	12.414117256307465	11.818109971862011	12.205849371506893	13.042321966531178	13.327169343046974	13.628436319920507
0.0	32.12792105264074	33.77754178820646	35.102264763356274	35.485185518784604	34.82790819102847	33.97618691526534	33.55832638118907	33.20503723920375	29.36301675724807	27.02573303856013	24.406811697743642	20.387016347192255	18.94128232705454	18.981370875444988	18.835388864189454	18.781801179779	17.016085431884623	15.869422096101763	16.26567651629636	15.971087096231573	15.72504833451964	15.52427776627843	14.938687694463637	15.025824801646573	15.44518491986491	15.068279553869123	14.495889320760948	13.99590682745379	14.19225690931651	13.04636927683425	12.24143594684418	11.84282368473593	10.961272487655908	10.442704866866917	10.195970050148212	10.34146354414012	10.434152385581328	9.901000683673002	8.97194934990199	9.186006680092703	8.612369471268716	8.747113772346458	8.338966548896673	8.553611208157575	8.371801863259005	7.868465686151116	7.736673654186223	7.211093860886099	7.178876512767168
1.0	24.939312805917343	24.937508084422713	24.04930978966704	24.517566689401164	24.452473554210982	23.502012230810315	24.59663272063539	24.911314401285416	23.914515871301052	22.757144755663703	22.60816018473285	21.37522187056892	21.42115318227102	21.436536344781704	23.32416591079946	25.898242106561263	26.748781497732573	26.20969671184262	27.247818804228256	29.691474854590883	30.91958534703923	28.12593280753981	25.36209098407089	23.549661442127654	24.64084910364129	25.40459716709157	24.701625882013555	22.372345674500437	21.24230530292617	20.8888295175964	21.055623701296792	22.364177532417965	24.41823293082055	23.8900772338155	25.511816680201253	28.776208526286702	31.30844455660896	33.576731069723046	32.824129604161826	32.70331043219411	33.079851106697014	34.1986298358554	31.888640032190768	29.467369642636204	28.012599556673457	28.884211951086414	28.112322519739653	27.53251568572137	28.089811548709694
5.0	44.79957949346124	44.656181219055355	45.202388794372986	44.447808602386154	40.34130043598961	38.33671704606147	38.78799982573248	38.501864408398426	36.8774459867788	35.36922677558312	35.16185067159022	36.658242595369195	37.48437816234652	37.9529273013963	36.485341335235944	36.439356439205795	36.98026077390731	35.508968618227	34.542907399156356	35.852389938046606	39.17864346057945	42.699750439549945	44.51408188399045	46.03184962640383	46.394845946257675	46.80788004036557	47.7251321867589	50.507393676311985	53.534972117657254	56.45043177316437	58.35215325002569	61.08757827530471	63.39712849082487	65.18040905869262	65.85666081481732	66.12765439382507	66.50032024223684	66.8456903488464	66.87125697230272	67.3884533943274	66.81837464683163	66.48528351790597	67.08619552083475	67.44247576485384	68.37678160967964	68.36481576965666	68.36978446156343	60.007604543446945	53.28075813915034
1.0	25.104237706914684	27.330215585686908	27.099387509200785	28.039086018214064	31.449409159556414	33.480703532271185	31.676412581765007	30.14200294554931	30.042096363370103	27.84260549353597	24.892584650481115	23.60969764331648	23.56936603205824	23.47218738173562	23.367807302916702	23.044427112323014	24.328129188151973	27.872225189165178	30.06412867621287	29.28193809010653	29.923775414944693	29.14399924338588	29.691190561480646	31.159556826997214	32.13142220076112	32.63057268629142	32.04980425883948	32.341525471916924	30.814104637035218	30.48101229921018	29.461243281632417	28.831141513529225	27.49968756831011	24.67244059172622	22.423699354738787	21.585626627871576	20.643281649131808	18.011330440890283	16.515645607163282	16.57081495393462	17.225807004594934	18.70506700621222	18.088803656961502	17.267791733069675	17.189955088065872	17.16103884489899	16.80654311970865	16.829250600984956	17.120439166329675
0.0	9.749398730883579	9.217545385921895	8.98537982663694	8.87609656864683	8.764404816869444	8.346180478942685	7.8551959606875945	7.957411047443838	7.881311572362542	7.751702625905456	7.31231995387026	6.98679566234824	6.983375811128326	6.967926480394726	6.6966190805571	6.60233151452606	6.632311374500241	6.409512974394656	6.846809076649646	6.780921285632166	7.067696720202521	7.382046143463712	7.590465417680456	7.775472951125449	8.10364089147512	8.406169981941785	8.496464445381827	8.873743495769942	8.766801150991	8.923387905092824	9.132466079030396	9.032447654398066	8.662515945958555	8.558949673697802	9.080753019076255	9.326703854589427	9.519579199500704	10.733866403743953	13.849788594844384	17.880098970665667	22.094333711952828	25.072794510453605	27.454645720792143	29.297286829737406	28.393035682137956	26.454760996726144	25.71134550244758	22.66153692146648	19.899689753211423
4.0	78.58661101524875	76.9480623371752	76.35358704929959	76.83530508405852	77.71894131686342	77.64459689474508	76.5372775603388	72.62864640154294	70.132287725055	67.39090412511108	66.86329421712212	65.53967156331339	62.00465442400981	62.10859481444773	64.58281771585884	66.00101256470349	65.06809202229113	62.87564153448149	63.94507708161926	63.79236394226998	61.480551816357874	60.58615290069771	62.40680234963568	62.31531437472264	60.431494381377284	58.86021541383288	57.87958373625292	55.35470987889551	54.51405406271065	57.87667998324667	61.61320094673971	63.82957088399639	62.51222856457637	60.65087113140518	60.84503483129497	60.46705474632047	58.160970015059334	53.01809025775383	49.95620422766762	50.455797319777105	50.83918254385147	50.78907219866213	51.85836045340927	52.958005747013615	50.25201036293635	46.96304263460435	46.855464743516265	45.76034702160237	49.345897928569926
2.0	16.976780597512413	16.810859685712064	16.503459816387483	16.46799793449895	17.113161228100385	17.327997035411087	17.25051797666769	17.573842007312127	17.44490554244762	17.316327724839947	16.35467148556385	16.851212781297782	17.115108356879098	16.134662728857165	15.45023171968826	15.794577685009248	15.684221975383213	16.77641398471932	19.415703418804902	22.43144990835874	23.68007373084868	23.47659097423279	24.686296417570176	25.59790229226295	25.018159270409395	24.347571524558838	24.007636106329347	23.48226700348275	23.021234330829742	22.242192606080085	21.968180884292735	22.765114920690806	25.542000569283076	29.293009074309417	32.56846767407428	35.14388041426887	37.1087032266485	38.47609054787331	40.36379414451585	41.24254761446215	41.50956113823855	41.24284442117374	40.81487334989675	40.68884737046951	40.841190160450616	40.538458906357064	41.58084460613338	44.6490962426618	48.66365944706285
2.0	22.6793681533933	22.83539723310216	21.92858098498361	20.252938863170108	21.025193766724218	23.73785042025747	24.217296609151763	24.354037784536658	22.659931488589304	22.562794115636635	25.094409158425456	26.97380907716574	26.272235557816405	25.022116426998537	25.363038708273244	24.561574883098455	23.35315040581812	23.399794427120465	22.83845677535735	23.932497286503118	26.2157163283299	27.19311913606819	28.767416865469826	28.214387465216795	27.64414443011948	27.74623935267369	28.182764910336683	28.126872351070002	28.626801920789912	31.338235671938946	35.26237990475002	37.82867840267199	40.75319205329147	42.51606620885751	43.40910981925461	41.948983553760435	41.786842629224324	42.74261497470352	43.998294189796944	43.31873735612113	38.93107290297706	33.83343479142527	32.56251026778037	34.060526255599015	34.53418238913278	33.67136851924989	32.09034425967426	31.717803601958234	30.949618791338946
6.0	59.88009802130132	62.404270970672485	65.19035621929704	67.00447832956247	67.64973039822435	67.89787545391744	68.42275175780237	70.01171319861623	70.98839494825437	71.27003690634844	71.21825898035674	72.00549231786148	74.84485970803748	77.60135507215153	78.9203000539572	79.01662952827083	79.30288727947779	82.75401894857654	86.40427907412179	88.23122123106617	89.85209115938667	90.41226989827769	90.24913204058565	83.22477947574399	83.57362616440878	83.30824422492306	83.49842819940201	87.24752471211575	91.06337517858285	91.2373671613457	91.28588889539513	91.04870046024786	91.64096624465769	90.44034549367194	88.05421129525531	86.80598338694125	85.55644806640325	84.51606341534769	79.08948959855442	74.08915825888982	69.90312765197757	60.348217578379604	47.48072314123329	41.64801258285322	39.65956435610185	41.752428780517896	45.7590616551977	50.01581067480686	53.723294544941794
2.0	10.486955479474364	10.2624424031699	9.694369956877882	9.6802374502478	10.512949420938908	13.22497419619827	16.531480453228816	19.23224415234005	21.23418367035807	19.991478723551563	18.81548399085525	18.909539494920633	19.641634564264002	20.567745278214517	20.711618411150834	21.9575589793776	22.541335999323586	24.455415227279193	26.94349127341959	29.338890986485737	31.546728679859704	35.78538804109079	37.501317959402584	39.50465951267647	41.426738026665625	43.74981372955759	44.003070419231314	41.83014894191704	42.705499437263924	42.96422282752928	44.47026030547445	44.599490644729364	46.48042883399804	45.622695162724675	45.65736486732915	44.986104667688345	44.88065842057446	44.967015736937896	41.4275669482502	34.447979665040585	28.777207818002204	27.38674177715219	28.019622757784045	24.6668586296324	22.973750640446756	19.73508892366088	16.9616936123239	16.76897765070558	18.674456494932702
5.0	50.21687545588635	53.178113921820454	56.41114128383893	59.48363226763386	61.55091581003249	63.23001238737005	63.37626609382162	63.68499606501993	63.62160935683415	63.07830522756676	63.91431949573105	65.02977257330572	66.05466076318551	66.55964980916224	67.33418567719438	68.83682807039506	70.0152871257859	70.3950468682369	69.99726822292244	72.6809665225753	73.96934714478816	75.63913840212564	75.25234276380864	72.36205294821004	70.31030952382366	67.84288366442595	64.33283650466579	63.16817448000596	62.34782773449618	60.33065313258194	60.65403290545919	62.73530645006158	63.977311389537576	63.10370428747905	61.612995292351236	60.929375943946816	60.34850413417783	58.30342666984828	58.15887140064687	61.18189191591926	64.61703145876851	66.0962893135205	65.84103063462668	66.4597908892865	64.62536572124958	62.61353022117774	58.88150499329249	54.951612011270825	51.77902011218216
0.0	16.459962616216302	16.335483667644006	16.090335643103632	16.507202828885266	16.301853337038526	15.971291504306793	17.90301710491801	19.126519092873153	18.566927505469344	19.126859658878953	19.28533826957209	18.63101979614625	17.892440792719917	17.59412424071513	16.684750402026914	15.828369454209595	14.97389266482985	14.727182650262948	14.325823241490024	13.951994799056727	13.552170386637224	12.775286748257624	11.79297540972819	10.638101670905083	10.789735411762527	10.692201874770566	10.22744503408257	9.81623155862723	9.105427406960004	9.238272382909239	8.981810528901043	8.993163607184847	8.918004073965898	8.615867566359459	8.198858275975958	7.852711705546195	7.585481929861662	7.575649723099379	7.473358333183282	7.9691514460912	8.039361046379849	8.268903743632888	8.741300364985266	8.923093710894952	9.09750862862808	8.990222394357003	8.961196218006286	8.814412122633474	8.466846071863248
2.0	76.17229067528758	75.63079199500315	74.6409238359557	73.2819415006177	73.56578002158697	73.16600378622178	72.6887736411172	69.20501376923525	60.49331793118432	54.18149223703351	50.558439010456645	48.11996475881099	46.49293105068079	46.241461475266235	46.52785685538388	46.202054993981754	44.33338049370937	44.374247086380635	46.94686464205245	49.806254579752775	51.54186254647553	50.47487798323328	51.16115942828775	52.42085061468651	51.09024494384056	49.699429042935634	48.25271687261672	45.17034835169434	42.93465140502396	42.3722677409378	41.95017953075458	42.18370885194469	40.868999584505495	37.46781908008327	37.39782851298776	37.73918432964074	33.80283598781292	31.56030159516846	31.718173868281802	32.557880102831504	32.78745097994709	31.133964273643983	32.74225972520045	35.44514195438064	38.208843234665665	37.1355376744573	36.38920830713517	37.02108217280226	38.915474290238635
0.0	5.691277150611862	5.492993257969562	5.428145327054672	5.487591381792566	5.334673617243088	5.09294647845671	5.119382975484136	5.133123084976489	4.971107298099117	4.844733233486331	4.866778506886728	4.825383423083871	4.9442826705954195	5.180905180283277	5.240768680493776	5.080640687119715	5.21969326684861	5.066654057650837	5.328595195574443	5.441696454590871	5.565539079427057	5.60829897838702	5.572911992366511	5.7082273281957265	5.999263182965603	6.462992281201483	6.556553285066551	6.646753153841413	6.90782895000668	7.224937054933132	7.595891462157608	8.047000863225652	8.253354043258785	9.324492676614613	9.693706479738093	10.541202995397112	12.821625738062254	14.565223610277506	15.904126814710123	15.705290115968273	15.574754953821666	15.486594435554501	14.258940302306783	14.418137776442233	14.26435219524069	14.616791082431845	17.134288325015312	20.586123359699506	23.397998945659072
1.0	31.992253710859092	32.280456964053855	34.534582355801454	37.33710170367417	38.33562600322228	36.65652621517218	35.27691542172597	35.4687145378375	36.482167345236135	35.02193687995596	32.32259538141162	31.53109462486054	31.207318341080146	34.112215800096344	36.07693843349704	36.505206084750355	37.0677999038511	37.9811236691267	35.05483829571132	33.788232491226125	34.77051561944302	35.39526533911244	33.97624271482799	31.32869157281054	27.24623778409083	24.805503239402178	24.95475453180655	27.72326163849427	30.767964783943214	31.992198142779188	29.912598317811394	28.331431363126946	29.60422636842762	29.47031490284917	29.23580917804597	27.743384181712234	25.899811741522345	24.04206297616204	23.70185687325998	21.302515597096406	19.86954343053832	20.181381155230252	18.96202949889832	17.921303655480873	16.74440082949192	16.33498533518257	15.289458386846789	14.835949848848376	14.338174976578744
3.0	20.41392641221709	21.00995377740317	22.30353032400527	24.556872050140328	28.361879599179286	31.48831109995739	34.168452443909864	34.434651664237734	34.418642557967885	34.40018690292565	33.97114128367466	33.57911984629992	34.95259458653712	36.369465709918316	40.46935391258503	43.820628744846616	45.73848757159713	46.1851008631997	47.18962775048933	48.09694357717698	47.93290232572071	46.21766618210991	42.37146710526794	40.081554043887735	39.75605689069145	40.441970475467365	39.33815012793917	34.67074059667955	28.92360604709534	25.47821804222119	24.314220707145342	25.023639280914665	26.03048716102213	28.183488892789516	31.012836399337157	34.705663518170624	37.36934029965908	38.83078559825523	40.9394842882037	43.621890686927934	45.16484398562034	47.05934498754595	47.67002318847123	49.8813065966155	52.0792774119133	53.3842072645243	54.080116890873	54.935650762422924	57.96830383925854
2.0	23.395553812745046	20.432072783538818	19.051877076252566	19.22841013786803	20.932991631438387	20.662057859744067	19.992239722018713	19.213427783720448	19.12888670920658	22.22077353731526	25.46050231870776	28.271298075017114	30.574234714604913	30.03722502444232	29.139964090074972	29.82050159693615	29.512629486184967	31.70266321080591	34.039551149475884	33.84403854211322	32.061233563985965	32.25953853015709	32.70769783095877	31.686460522674302	30.133861493425574	29.211927797696045	27.42461812327563	26.6463268870197	28.29247781913866	31.440000295391595	32.06239648691898	32.773063189196705	35.633512223587765	36.35213722874317	37.191381756878236	38.178887886381055	39.50339494118064	39.633731862575225	38.0632380376162	36.84434834847033	35.52457489576767	35.0094662673432	34.1387796314541	30.84654293579524	28.880918938455626	27.92185968993648	27.56593156682	26.976118115736973	26.313094890571065
0.0	30.323961734577427	28.420052271200447	26.662859128342724	27.27008490665423	27.087288712695745	29.74581463860674	29.221026183359317	29.842042477943014	32.76537691000432	33.85998047347306	35.49457820295097	36.34582893903174	35.6825808424979	34.394487835440536	32.39154141378538	33.212553384991594	32.50339266562296	31.16476134475009	30.28924072180898	28.7287739725051	27.05369179418959	26.48608759857422	28.6346456473973	29.327293740896014	29.22647882732307	29.504253152139174	27.761248152158146	26.30372143488055	25.70954675727769	24.587425615181377	23.37888464468953	22.940281844116306	22.614001261856526	23.202250548503372	20.623012348727713	17.14046230225967	15.540023294340036	15.4625016413524	14.591867265580863	14.065602380599817	14.175774177079969	14.317938669368516	13.8493739624248	13.241949703054456	13.257237427479412	12.135970164330748	11.170361079722461	11.451507985441195	11.374626531884534
0.0	8.346592898504479	7.983994305830438	8.077514739987727	8.002441221306732	8.056721267845914	7.765594132211408	7.730436561292997	7.608822018069699	7.822358813803891	7.764124593280399	7.595470129593434	7.38791523620209	7.499814303947542	7.401388130531142	7.291080810464942	6.628486908557314	6.818916716356966	6.869902834985868	6.8958862534851075	6.335079160544753	6.491585620545306	7.499881523223763	7.866248996269769	8.023010632792685	8.242853757889822	8.929382246517111	9.560627181491977	10.585669459343027	10.719082044559697	10.76424232325465	10.932888856791086	12.30979065999332	12.885400512315487	12.58303596604105	13.742097107097736	15.955837156355162	17.23296317630095	17.702065367855266	18.50023319862511	18.727227589531964	19.148129121705114	19.60955878570526	20.361170364756045	21.981337181936674	23.18065448850832	24.059597292609272	25.75578500129389	26.299155776941234	26.844818505500594
1.0	37.19339407713192	37.336198734499895	36.80499267954256	35.55726733987197	34.81466643528046	35.6469557523795	37.7169521926194	37.16950873862262	35.35838811551707	34.20787141493632	32.60201270964966	32.32766171389109	31.7324560966265	27.956984455659047	23.43478186884047	21.548409623282677	23.204673489462667	23.458107323657796	21.739533512345037	21.056320015862468	20.167965115037074	21.145887654107437	23.03350058390745	26.04239135724884	25.95428128111188	25.836710915193045	28.90355858491262	30.79243396373199	30.706058829226734	28.188993682198628	27.033509183536665	27.022230628574356	25.76054592333761	24.91370237049908	25.658844382223776	24.980018476056028	23.711537849108687	23.905058101764855	24.2436097366035	25.882803373412816	26.47032430187184	25.996142162905667	25.801606614762047	26.003062967538217	27.689738394161584	28.342127243098037	28.57114913787958	28.306310407128905	26.713264470482063
0.0	17.609783126807375	16.639561684367706	15.943894041102407	14.556933896702661	13.532655125108262	13.173367604667305	12.94360194293492	13.110509271565643	13.33861161340365	12.783214404278203	13.39531424859409	15.688447306125672	17.561059779907673	19.800936716764163	21.750908784673186	21.359145709870464	20.28258621437093	21.128669213711014	20.800692970449987	19.882508926378446	18.482814854028522	15.411527547390838	14.775347043145585	16.2824450313387	17.90619464507823	17.532636435992682	17.911799242847984	17.993101104592508	17.059481892901022	16.190440147279702	16.264735688328724	15.613248552466906	15.260896262953183	15.025532128448372	14.76119496980726	14.071335322961664	13.007981277790059	12.748885928143233	13.075650794121604	13.04259675149131	13.212964654302395	12.991048300797688	12.49999810085924	12.280570682820704	11.289533376234193	10.006701918406206	10.116860328482472	11.33107518423628	13.274861449082879
4.0	35.14373266731175	37.60828642713702	38.85652903341357	37.908212992457884	36.34736148436751	34.68938823265485	34.68770103434541	32.422312667696886	29.003803748743508	29.110922417553486	30.99144822669382	33.798859045342745	37.27468695875943	40.68282732671932	42.2237240150277	44.19867042219594	46.03404275264807	47.88168607365931	48.35149036784683	47.72020114540613	48.194401138039176	45.36571322435234	42.456944950618386	42.0550691679835	42.43142833017485	42.45662147068635	41.347809245483056	40.512696618194695	41.36292186845224	41.74241141518153	41.8175942615202	42.99371961338518	44.42771271572026	45.592916392368195	46.22959339130128	47.4088933743169	50.036878174012	52.13492555910055	54.268034984483805	56.711574088514716	58.708159546213025	59.96107095596679	60.112650194041585	59.760063952759054	59.44744373474644	60.17007043357848	60.55475524950309	60.559247840729554	61.119149776443706
2.0	31.705301437253397	33.3120033096123	35.81058492502665	39.30393221985193	39.65983028216717	37.915432871076824	40.143376202100825	39.84531392557344	39.3811898797647	38.10360250387997	39.881203639705	41.38993381948499	39.382500559090765	35.67821053891765	32.744664897023775	32.335387579299976	32.59346971151808	32.88899618908731	31.729028695633122	30.242629226069944	30.389960447988646	31.18278681090144	29.303982012312535	28.93013409817665	30.9714089522452	31.270450836149976	31.935152335670818	32.43298153107021	34.67168038441121	37.55702926896465	38.6275645943406	37.103970013753	37.92545895179082	38.33924248003991	38.43284578180681	40.038547533008746	41.675814086929634	41.36764657638747	39.245923785741724	39.674413431535086	41.296911345928024	43.09436667005293	40.10836551333237	38.976771136830465	39.86781042008467	39.59602961108556	40.24800685640923	37.68529230643799	35.87087691713523
1.0	17.50021142958674	16.495817672033617	15.34558916399877	15.475266663936338	14.794044440548204	14.013869538363949	14.486649482960704	14.523742150106242	13.755801926782718	13.299774180144205	12.080846949820263	11.340793926824814	10.156111353239027	10.403936451773824	10.406951735694363	10.058471858077262	9.865744658332956	9.898198653538662	10.125389082877067	10.550274817084176	11.373681478167576	11.707384893646267	12.650835072409242	14.20108446964266	16.147291817996024	17.83709209302015	19.722557851407394	19.60469581577072	19.235663854370355	19.44149163270512	20.977965313163534	22.691297707648477	23.96239405151408	24.680043796890523	24.31629275837931	23.99604115685069	24.015419403621248	25.1220651646238	26.84754015761998	29.324697761175223	31.28755071099878	32.722009149255484	35.055181949693534	38.017713853464	39.84722365795153	41.19588469991662	42.33184000086391	43.038657885833544	43.63263424050529
1.0	28.301884733878975	28.45370953891624	28.20274674237433	25.21942749840881	22.04144502145855	21.861740118203656	23.66568363653	23.126876463599245	21.985012233009613	21.887027671805203	21.401859710516476	21.147196322847417	21.003521815321786	20.30582100492777	19.69873913915149	19.484290635044342	19.296699493484084	19.69117568717454	23.009285942759778	22.273497722077686	18.97946405012476	19.619281400806173	23.449063489350497	23.313940423680517	22.515673081307934	24.048396083762057	25.755001255484387	25.308236034595726	25.026374718377436	25.671145646750492	25.106600284940768	24.60732963431039	24.662386082398164	24.229102117002782	23.438707999915056	22.118213751537617	21.747123047519928	21.816011605391452	21.47476214934219	21.770325592864097	23.615345374661093	25.083182052786444	25.494913346401326	25.381221270816646	25.40820999680094	26.044304048231055	27.650720402036782	29.41042668811294	28.013461394604672
2.0	31.842992170018647	33.443334172178574	34.7811151147965	34.44264181455354	28.409994711748503	25.24503446672784	25.7894553758882	26.261343246954038	25.955372982652342	23.573396025284744	22.653972383150123	20.64208517418344	19.255642954236833	19.28639030034448	18.94954815514831	19.295745921480613	19.764047574248337	19.490773694177665	19.321012699548255	19.7911555757075	18.651220503108696	18.745304953484425	19.676119851718894	21.86315866196366	23.719651839520562	26.442293111074296	29.419765523521622	31.97262618671017	33.0082180135086	34.77137988872202	34.29540564953877	32.931126200377	31.97590077724064	31.24681960922605	31.755866036561002	30.003991978145923	27.525949230783585	27.779744625724028	31.178636897050232	33.164727194476264	35.763034022165705	36.0764810453358	35.73273828980397	34.60101089280991	33.04043071817105	28.761129773886907	27.599318426432323	27.26625838599422	26.688439461667414
0.0	5.888358903749246	5.75886755267365	5.974910404318083	5.736922526281955	5.665535249539682	5.504874981625401	5.377159977562971	5.192217949048377	5.288334264427675	5.470924789295246	5.450854587580464	5.653892074731799	5.61032173756938	5.768207133895089	5.766621326679282	6.187724991625668	6.515896810872313	7.009858036358807	7.393524304714158	7.5741487805386445	7.363068757779057	7.652944726262163	7.647186659746544	7.581022541034075	7.515087153059828	7.497111192609973	7.464579063930217	7.397459309912178	6.98045671392887	6.8232609303907035	6.847279272722042	6.833403423801674	6.832476865061262	6.705825261100654	6.513707950041223	6.361506965461457	6.1934616219556595	6.040318537947184	5.890820958158948	5.810877214773714	5.797544609561854	5.5245511590158705	5.190166440723594	5.1093154739913365	5.174487499579991	4.999224552025031	5.027709505165894	4.958181303746378	4.820689199852303
2.0	36.6754455914066	36.44683675202511	38.30029162225058	40.209412553230834	40.99185138764866	40.6892192018656	40.49317229517108	38.89014221930411	38.97782360693334	38.57903701664141	36.358226361540275	35.0197282006276	36.303015287118306	41.15475495873575	45.007566944776684	47.08374274169368	47.91755048357249	45.976921235412185	42.856306681685176	40.293074574093175	41.7871207511859	45.331525198481636	47.98848974280797	50.00983528677604	50.35341933358178	48.659536853008575	45.226195028092256	43.77510414369648	43.61594928361649	43.914262853810406	41.809677523396296	39.854709366634914	39.31086755915862	38.164672098701054	36.86268707840436	35.149790187134485	32.85142850702085	28.766666849257305	26.44642160895991	28.654686951659357	30.780880842004237	33.13826237415816	33.2361074830899	31.89878090292062	30.410466432555538	31.435388890478468	34.369839615676376	34.6041351607509	32.49723183303393
1.0	38.93957707662144	36.994145622648524	37.17663878305595	35.48696843524161	32.91130250143751	29.194122850163296	27.252112430134435	27.930666782844455	28.46177293388239	27.155820842383978	26.888516419306868	25.771621730489564	26.077274482343586	25.376177082970553	26.07611985724359	27.344262487180558	29.51984564425559	31.80869678873532	31.621316789706448	32.58710030340504	33.46867692408555	31.629437064640143	29.89248588293289	27.615781870869267	25.95037675823106	25.226801691494778	25.454836551912003	25.45465595621631	23.744906427115883	23.489842737733188	24.43306171693056	24.48517779514516	23.35920004667014	20.534854213680752	19.893361358914884	22.70774844759642	24.443279120838458	24.123571368242434	25.3231114858133	27.168815608580367	28.288318907005227	29.18524339102566	31.817953578794018	34.06174818248112	35.616917868086375	36.23085963931814	37.079377374277755	38.41385590732273	38.8337482504577
6.0	63.864313986363065	60.6763186440465	59.09957969121478	59.46321296549873	62.55374535805282	65.90975628343159	66.7949787209678	66.73108805784908	65.26639878026266	63.88872516959363	64.50552944167804	67.71089757326266	69.12922610326603	68.19580598582967	69.72523527512872	69.66384922796163	70.61063348367237	71.15955001845012	72.88465446024335	75.20950845129929	76.81254925510108	78.47612725734912	80.67120704432347	79.95226426637362	81.47889329534844	81.31180529780477	80.7580730330366	81.09067530251397	79.65082641812347	80.40844504889559	80.62448614283704	80.31222580780658	79.79187644530094	81.11304463975678	82.04764816543153	81.89511295876564	82.22860558699865	83.27011180530857	83.86423015988385	83.42612967264654	83.30683691696784	82.53229222538138	81.30880989433648	81.14854364073692	78.98738382892856	76.72394704717837	74.69921635153798	71.89674942150923	67.6790623122794
1.0	21.75884609343908	20.379928600208192	20.21878337625857	20.12905157667723	20.286772752742245	19.8660029161284	19.155957640540443	18.513710945610285	18.96473864659777	18.533502067143388	20.01851143073247	22.173721178672796	22.335672874988994	23.71268219714584	25.204015458764022	26.62086590692716	24.645675619890007	23.928509890320004	25.832171646992748	27.173907927971058	27.075668672267373	26.872540352832168	26.14504751978578	24.440344892434158	24.061875395739605	24.284810330559022	23.383176317853252	22.235048213266868	22.383476392208763	20.964191185590597	19.503819003669598	18.171043011130948	17.712693495368185	17.695136109360167	17.197642188648768	16.91354518295223	17.625935214369115	18.23890561201227	19.157259949949346	20.163445741524395	20.539819301020643	21.664559502293862	22.31865340234439	22.908332155225256	24.546007142451376	23.760846661163036	22.784788038740754	21.94384635779281	20.500180734296983
7.0	107.7105659188331	107.58216021268264	107.37382810938149	107.80089148404406	107.96444501014857	110.59940370099352	114.72277626244714	115.50963631580808	115.91439470633615	116.06978155913077	118.17326055062702	120.6904778529142	121.84074941474665	120.29221582547964	119.86708753065581	119.69932910907221	119.1110928253057	117.79615058560947	116.42467185867227	116.67287781271456	116.9184818785934	115.32461849295083	113.42554903523275	111.74044831163084	110.89879802399918	110.98359577537948	110.24685991766788	110.0889165375634	111.03245148791466	111.71147571502158	111.44229591986054	110.330268645609	108.99591421680338	106.79315395124407	104.85348717207485	103.67500507014054	102.06635486808884	99.72178977929758	96.13269000965411	91.2716511897039	87.62919457086763	88.49601465130542	89.0514290480261	88.36625290917874	86.37922180581839	84.64003237871285	83.96800690165598	82.9253126718327	83.02940616222142
7.0	92.06180825910835	91.4180625784999	90.0865958826661	81.81705157611961	76.94232355752914	75.97187292624685	75.46292002286113	75.58944140679185	75.20927182309725	72.80482097703089	70.20888458385855	69.81768422234902	70.10721080534424	65.58019343308754	65.08326077846046	66.56568617437524	68.30835644732322	68.35924417709386	67.91492690741958	68.6357647957156	69.46406079180458	70.44793686245102	72.69832752195484	73.401085126581	75.41160786952862	79.88331207034285	84.09011036897243	86.02798320593307	86.83824155696726	85.40226129820608	82.89431196095275	83.02520227530535	82.36368508466491	84.67080184393708	87.37726703157016	88.9879804607537	88.71084526530568	87.23367065298827	87.13210121710017	86.4940166565993	86.06518484668251	84.67202034984712	83.32781922725012	82.99479387937556	82.90947868445113	79.21192943172062	74.21889210215718	69.91225565757549	67.96053209658322
2.0	30.387742434087777	31.039541541341602	30.368408010169773	29.726389221918765	29.909525236649433	31.067605003252652	32.32602788116378	31.15802388733605	29.47741085056872	29.042881442812163	29.180924098017474	29.90660269084955	30.5307527774669	31.937767442265123	34.712294534590555	37.608895417179916	39.30762735516277	39.449005609102514	37.45731769459109	35.644880089312494	35.78023687344627	36.39348918795843	35.33262953581967	34.2848751149877	32.30047830399161	32.09278708875433	32.94749341345488	33.69342935759624	34.398390472544854	35.445363789033465	34.9881993175485	35.61625145449313	37.6164168106061	40.08258520653987	41.68151945327958	43.11906020760175	44.130944647740336	43.5400004896623	42.746964772685786	40.726513999069724	37.77333394960828	36.85855761120778	37.995404270480215	39.16804929549626	40.08153874266172	38.56065346357989	37.421445269217365	37.1997035847985	37.06632514798526
3.0	57.52425265625452	56.637599268579066	56.02667484037105	54.194017346733105	53.26530973840614	52.24921035211699	51.756945472703855	51.13757119292664	51.62672424299801	51.07954730064481	48.998896888218425	46.55342117646584	46.658362938656225	47.82091335837334	48.90340954172408	48.27170017222968	46.145691411754655	46.213529283031846	46.90158648871356	43.93747871351983	39.57816883310225	37.473466113490055	37.476586367719264	38.06668031430648	39.048774814042524	40.166846710547986	39.02619534093796	39.86196664531578	41.22793795009008	40.60814977477998	39.44712252169523	40.958456039306945	42.52943418599682	42.88965103845217	43.497837273610266	45.81328921573654	49.41936387880292	51.61093024131975	53.469357034768116	54.5104319259401	53.61137637363341	51.70738724871676	50.695429027003556	50.055655619865824	49.799534342389364	48.714707325763094	45.05684400750783	40.11068225242308	36.47071096341635
2.0	43.96619756234336	46.72865367918613	50.06321379271953	52.21453229509314	53.47967665317539	54.491724071423434	54.67352154303009	54.34267491430369	53.64614792160618	53.08518574194352	52.584778317693406	51.60919674869962	50.43339746738707	49.461440431023235	47.961124584257966	44.8800518613513	41.76603207044673	38.828312502512745	36.644268703189006	36.21949744441754	37.845276662662855	38.24468869247814	35.73874955082893	34.62519411617706	33.93453981210094	32.59631844588376	33.15187413229136	33.232490098420406	33.231570213038864	33.592570740244696	33.995787492931804	33.04645890773075	30.94692922905258	32.01761376533439	33.832780539522986	34.28731623271509	32.91583930972568	32.701556884283875	32.62462154332525	33.249922992550054	31.94401752373224	29.75993959031295	29.517910629773393	31.733524278141743	33.11853062753297	34.22632778056997	36.21735239633589	36.757650407779956	38.21598781712999
4.0	34.01193269512451	36.963185093474046	39.141916752277425	41.60978374094336	43.1278548501182	45.37203831774936	47.64572648180715	49.12871607240456	49.44510075407468	48.5156245856894	47.237665861089674	46.55452086213841	47.05530546534935	46.62508917355773	45.80886010393317	45.326516933938414	45.7116380709755	44.78697173385962	42.52918621755366	39.940159268389706	38.505312568673574	38.49360931959867	39.403572504050565	41.98392809336855	43.359817588574664	44.781397238013994	45.996097194126065	46.843625004638625	49.06532197601096	50.16521392699548	50.92978861724258	51.99058828774664	53.89468341118781	55.16325368990431	55.2740019101596	56.594298674696134	57.43154985865916	58.32088920700158	58.23494524408316	57.64618868893143	57.0733147998031	56.461954076267126	55.07655771613362	53.36887883739695	51.147225261428495	51.250167341945684	51.584343145264015	54.236861121827395	57.9619947553472
4.0	22.010381686049367	25.39804421217553	28.505907859969536	31.071326155413537	33.35914789576634	35.26946547588346	36.74291301092246	38.248870757915896	39.93207373946252	42.273180862222546	44.729419553045524	46.64416730960957	48.25903036385347	49.33547084678299	50.58258295513165	51.58871917303218	51.81240225173871	51.95463259059798	52.595278787418366	53.13909483227434	53.79205024517846	53.71821970089097	53.24498060196493	52.44178269997948	51.94284692100498	51.93220035161542	52.1627110327101	52.44309977662679	51.74683732876898	50.688122276978156	50.586799100642864	52.55194287176847	56.61225704461543	59.50348740065125	61.56223837015378	62.29747618806949	62.23327278577481	61.664180343172795	60.524790623195955	60.34650607667778	59.87900270658528	61.12424078412623	61.29350167526165	60.6486757194865	59.823842715982444	58.34958455874257	57.22897883163854	57.42012254685326	61.406640846363715
0.0	30.62620246525144	28.4703648178239	27.190100484127715	23.449439730208287	20.396398476858497	20.604681343745128	20.781112070306232	18.61435078138496	19.14954435507289	20.51358408772415	22.036491776977947	24.252791309626605	25.978239178873057	27.932686714851375	28.435385986503903	27.119531233776772	26.500596266162347	25.462039719316497	23.635843271339994	22.495204841410075	22.509104852651188	23.03175389512421	23.050965028093355	22.590120015088285	21.188444064484653	18.29886838151863	16.980181041654184	16.44194153998738	16.808702423310322	16.340316726188	15.839953850735396	15.509372177188888	15.413252193501275	15.720486636707426	15.276469269988418	15.03360720797146	15.199242061850882	15.942243925696372	17.68512505819149	18.408438618797152	18.251580428103193	18.31811411371945	18.012463204313747	18.190828566824973	18.540045997994437	18.25657310763022	16.844403760322848	16.12116846977609	15.295237696051217
1.0	43.43847708165529	42.46592406506585	42.18981408714739	40.79103994309439	38.56555810840814	36.75838447411456	34.961679759809364	34.794143029965625	34.08925956188807	31.193188323117756	29.560916668042243	30.2992887287507	30.31142734824431	30.206485889652722	30.549843948144296	30.956614405270106	32.328018643218705	32.35113743578912	32.54003979308088	31.65368059676153	30.297265685064385	31.279067327872813	32.216565745143214	31.365332980533577	29.863207543042574	28.953480232973956	28.20724951148505	28.083911204133194	29.206008921284276	29.12457815558694	28.851694474444635	30.111529031753026	33.131628031789155	35.83578060980258	35.90517749592357	34.991417960166714	32.72991260295258	32.62631062253921	33.82635215131049	32.70136988084985	29.915951255616225	28.920218719582675	29.17528567046458	26.537005875320002	26.20301372687534	23.946063976882932	20.52532651800725	18.709263771425857	19.074612455668618
2.0	41.305628235152994	42.87063172032724	44.744659329625655	45.126100353088674	44.28875256796352	43.082044959775075	41.71583710924188	41.71242234102148	38.88516047535002	35.25788030947903	34.20270487969132	34.901752646868424	33.776395730262216	30.37713339965936	25.913721420487708	21.99537576888461	20.834950542705773	22.26110617002665	24.56758785137452	25.614308953709752	25.24116702318167	25.22376523298906	26.5132933844414	26.95621001538577	26.248358977712204	27.480051329901258	28.790927051088484	28.601399318766944	28.071371314001127	29.180616506062712	31.128507496529036	33.76219092841551	34.7848848755491	35.05249635926216	34.53765162175016	33.41621838108805	31.748142765991677	31.015952611769986	31.654255898718958	32.02289122955865	26.617757005706427	22.84563690709312	23.83137885873311	26.991260538460914	30.43821509843598	32.873912733008005	34.930221430373635	36.70753121590607	37.65324943770393
1.0	46.434136630524115	47.44762640538352	48.02047313829783	47.73283279346833	47.17296035386852	45.22172529082472	44.54626644967624	42.32333343966996	34.256680123192396	31.075923635447968	31.76136313010068	32.89680602995026	32.42815902541915	32.72888542462956	33.20480741076863	33.08786607298801	34.280302075711695	35.063049662850766	33.61611003537103	32.92980516797614	35.13532499057629	35.92074150799156	34.36544713525839	33.922325370351544	33.449088724936495	32.284246962079735	31.632217230571342	30.46555369081707	27.22963094188941	22.19400865897974	21.74557032706394	23.82802796947961	25.71584073734391	25.739956462601242	25.024922690703626	24.612333494888833	24.35462711658298	24.76217726380147	24.18643958166882	22.869996141323476	22.579527144650974	23.559302263121726	23.60288434680255	22.66859667860876	21.837474359274793	19.475580378894662	19.10020946363246	19.802934781615665	21.182874990495062
1.0	36.49923999060996	38.84050250351358	39.827925926225504	39.1340463322521	36.166166866104874	31.250402520044172	28.29633850769945	28.135190795131248	30.310171494532177	32.978080775090326	34.80839202235185	32.5842378310923	31.547319754153207	31.301171018061286	30.53751398576199	28.79418307808465	28.291808761122635	28.70609198607686	29.514318131536054	30.799513353524137	33.20177205896976	34.41961534538245	36.20278900933081	38.4376114117218	39.79954226588737	38.361924477820466	36.912738332781124	35.48182473844175	34.35114062977394	32.040233372460015	30.377871398033342	27.300942664657896	25.251091182163133	25.31686647791553	23.097870623631458	21.57609519522483	20.257196431004818	18.484590806243133	19.55195769706128	21.9735124293375	25.190818305511907	28.074864909461194	27.03183748721516	26.599093617887625	27.39458391347842	28.4999168377725	27.907734586555215	26.99469221445419	26.69313243885546
0.0	14.918227054310359	15.455134413589649	15.149395252002899	13.471878290342302	13.064628338552936	13.1379438639966	12.716743742888717	12.458954081924634	12.032703043959614	11.885920618449186	12.24795137588502	12.437155958126386	11.4454120258067	10.911070872493237	10.778427358626082	10.560251900212952	10.582008589613693	10.053294784345654	9.919379467427175	9.375422425269054	9.107259165418466	9.098022452647307	8.890908648981451	8.551787671487347	8.678735453213928	8.962419674171834	10.464839655459041	12.31642315761986	14.11515551869465	15.413727707763014	16.246884180881914	16.43132555930144	16.250719083858286	16.278328190356348	16.923874601836967	17.227669316998	18.989720243608172	21.143732569800004	22.47016941746355	21.63119904017455	19.987671707925504	19.67601170496635	19.493700911662252	17.760942948949847	15.491135595086988	14.638905527605125	13.765643832003107	13.221464081190085	12.583108631659437
2.0	60.22744115421689	53.97376987969227	46.36709973446	43.27038129705107	42.751038860775836	43.63954101692461	43.04722234145946	42.01713386077829	40.72355800474935	39.600308070515645	39.29767386026824	38.88916712043528	37.85195810139192	37.257692529143085	35.89317998292311	36.49243647157746	37.206066456257695	35.88428379547615	36.273570303486615	37.09721355469157	34.21427471755724	32.735179412978184	32.95296294625334	33.878974172921225	33.03257385244744	31.61285618935278	33.18249008630877	35.0234214256232	35.299099227801776	37.1543062330981	35.22493329403728	30.780723304128678	30.913532070993433	32.1659520282633	30.95872159644625	29.97822370029332	30.330771619423096	31.241357562547083	32.34214046799253	32.35656477860737	32.61267225954727	33.08324951862005	33.855885216890954	32.94160751809084	31.08471930876154	30.71953837313728	30.50020862761336	29.26873499000565	28.617539198246504
3.0	38.152647272996035	40.41573636692158	41.36410593129752	41.0197421713087	39.86525097259475	38.67732532217042	36.247785225982454	36.68214685543166	38.16665525342018	38.552571489046485	36.747551689334514	35.621585549336665	35.790618132744385	35.197862879975176	33.9300068677106	33.854725006678535	33.68351829446236	31.788361649129005	29.771724402324285	27.09545157921066	25.548003440759686	29.062761620221046	33.22659109021939	36.66520437117417	38.07246774492249	39.11502476231776	39.39219159209594	39.51309444151571	39.19355200322352	38.70635067827185	37.926191119661574	33.7353214852351	32.621181968307425	34.726558551080004	39.09991448247136	43.7583484959059	47.4370300839798	49.21051142652923	48.891143283937446	47.72795532729077	47.66625076043951	47.45942656188702	46.22519850719802	45.66255265352612	43.697744385230095	42.4504929409727	43.40137095699312	44.299800315823646	44.34171248180937
2.0	42.00104613264946	43.76545018614471	44.65259322682866	44.2439205748388	43.93147170000611	42.96418738383173	38.31879466072634	33.2711357750122	32.790266579080736	35.142312853096556	37.815792441263966	39.03277075499227	40.01408527000626	40.588012191527746	40.923166942440346	41.418968826074135	42.285198954673206	43.81953784977472	45.43320156117586	46.96091825342052	47.72562222297421	49.22898270190766	50.61745433522697	51.461403189183365	52.25171403492109	52.71319736630387	51.60357263425911	48.078094814413284	44.45846854718715	42.347032603185866	40.040739700709125	39.453589541633136	39.61778341578508	38.93812577510122	37.19250171056439	34.44726503692906	32.025787971199684	30.72815143460143	29.757326662419718	29.986247080753753	29.384925959148795	26.960339733518907	24.59429140091816	23.550053903537673	25.417805529251197	29.664133594832	33.78730225368764	36.86795416068741	38.52003483034537
1.0	22.961312590686507	22.227075641114144	20.6054529040928	18.53013942485019	18.904234350557207	19.960074162991777	18.91123600580487	19.564537037003497	19.716234834242215	20.81432173235108	22.321539124600108	24.426162794992205	25.93115678543947	24.87587520988226	24.73392184873037	25.123852110441604	25.65939043161102	26.820731760888446	28.064686828356994	30.039973690347498	32.03756253619429	33.58628483226542	33.60843732486115	33.72997164152201	34.01608454658414	33.764284667719785	33.360053423447496	33.20057987122052	32.016638916185265	28.803474058402838	24.601275874389987	22.519869966038687	23.36925581794051	25.864635442371643	28.809352208104233	31.242670939757012	31.947110742643837	32.300140534725315	33.16367700279711	31.411024226423322	29.494337592412744	28.088560183114453	24.265051246974352	21.34069055886786	18.829564762420997	18.247072830894183	16.54132562090905	14.938952649301662	15.28361718901167
2.0	32.888866287899106	34.006212477138014	35.89419068647319	37.07210391900419	37.14270067619892	37.11297535820414	36.9769838743552	36.56360338815361	35.37444793497829	35.41285191390948	35.53222189245177	34.76104648470355	34.033005805895115	33.365646016751185	32.46143752294739	32.54959126681449	33.82079019968725	35.54018091507528	37.6160270195654	38.095758368594126	38.023770017167394	37.275117947134866	37.45088134217179	38.667845022890916	38.24026977464759	36.652476140464685	35.61545058173344	34.839883472990316	33.37088037640644	33.705067988109924	32.79621087551139	31.572924134562946	30.510177612633495	29.968330443903255	31.8466482606751	33.94830328070084	36.174065119901655	37.98203944547392	38.86930622294689	38.618809955199154	38.78835724745681	37.97936342241918	36.99327888574444	35.79551107263271	33.814976321040916	31.840643702698507	30.889596361429643	31.50647540240692	31.262145879438823
1.0	11.725909474206713	11.689405750681248	11.887412227122647	12.66651931113455	14.704881225501646	16.623346598852514	17.575541411711434	18.513961783116024	18.37342212505848	18.533534289387863	19.301356362213916	18.76446907180011	17.953600304803	17.91716274303795	17.867629019352492	16.954483597767226	16.322043614574522	16.415048922512167	16.05291900279911	16.61696610542145	18.1189315848684	18.608843257926537	20.074940467900163	23.236267486343078	26.613588322406823	29.11449030751971	31.026955732218248	31.666335315728123	31.2884323311209	32.158352553117616	33.364762922216265	34.42318736795311	34.590103009850765	34.426603787166556	33.78337355572158	32.878140155952714	32.35313511376078	32.65346189275347	30.83398627813856	26.359286358404415	24.97519904469205	26.018950705844833	24.682737856946627	22.292067996452815	22.733916634156262	25.497009835363226	27.76149241947715	29.164968119956875	30.615323305784788
3.0	60.92210002970637	59.77647046985679	54.87003128869644	52.12474555454747	54.60676202949786	57.73347466661465	60.34615705621987	60.93925675420719	61.62481980687055	61.097387954652746	59.40835894625064	57.82303175854029	58.04963835191804	57.533455522027175	57.08152806811246	57.551638113483385	54.507796818322994	51.30576118548912	51.93284033203381	54.700177479086655	57.022857494866884	57.251782813897535	55.80093035016548	54.932534271064846	55.621580162335725	55.04922589255663	52.40424195266126	50.12861123322354	48.664860041447696	48.780349267269465	49.019832412012754	49.0174522560149	49.20363542626529	48.075535913935774	45.97662381155873	45.13775778044289	46.00193304974105	46.29090154368489	45.353030490346946	43.50282517891528	41.65700092158146	42.19591422571594	44.04618262561802	44.67367016357046	42.53892824209449	39.32716148075706	38.37316074975735	38.355872793440845	38.36543934855477
1.0	30.59205068295802	31.019367408706533	32.083169985774035	31.407842495029413	29.87565113893303	28.182228599891324	27.32454615788182	28.967051269915277	30.841712863550942	32.06154633501174	33.50572951747714	34.770387514137916	36.69652846690244	38.61787340425787	40.0242271624606	40.76200566534283	40.098926262724014	38.46115784722932	36.890433277227885	35.77605712459097	34.51964109255467	33.198458644779905	33.12149423398134	32.11954388660485	29.759895640323343	28.766804204004153	29.518323893216746	30.08334618401881	28.834571020361675	25.468763558122788	24.911171802674563	24.551498391782097	22.451527224464986	22.290326501501674	23.706148146894815	24.536498928326136	23.285883290042293	21.44383981921815	21.731577992035977	22.907009339280734	24.888988297529473	27.530627089405733	28.15162802318828	28.908527091017678	30.12576827223727	29.856930182948705	27.76676496250109	25.997157306088674	24.12005006227732
0.0	18.954294186031323	18.539257205894092	18.50713921650161	18.322431030816723	17.80421240904346	17.26338806513934	16.202268161473718	15.870548678914668	15.131025593278641	15.176890740117072	14.802431521302948	14.308810218119373	14.221204655216896	14.277113914674953	13.622251459921683	12.747525772508709	11.707489299858402	10.810452713955659	11.152876540525078	11.126814568637865	10.632668718642865	10.206688347474712	10.068916617581264	10.161241523022053	9.73448919881589	9.417885383260147	9.115802587811721	8.565705728073821	8.496345815544506	8.636849668502462	8.634654380058292	8.54642853741448	8.569349629321382	8.437220496310918	8.350148508325098	8.191863442907513	7.688994451918864	7.382438197985068	7.254383446838447	7.076461716156585	6.607851442213635	6.598557070507402	6.256611048422736	6.194952194912226	6.054230100044611	6.153872145418153	6.355494353979426	6.115308926405877	6.1321986457980895
3.0	54.2320385736011	54.59939146114685	55.030138445706314	55.977124729141956	56.51242805074913	57.18597214533381	57.8092741079553	58.3391711444175	57.05464501098352	56.756952769621236	56.0266706251227	56.15503804725252	55.53961613790753	49.736992060830886	43.73378809025494	42.56025482855198	42.630733862779834	42.5033494951402	43.3987669297109	43.54576200169303	44.08523793552355	45.650477244201745	46.94407461121205	46.018870932939315	44.109467011250274	43.22121276971942	40.530017571673014	37.971647236329	35.831883001914136	36.1330293829573	36.07295071586136	36.14913510511022	37.03795603935738	37.6548461735317	38.02625158413612	36.693981419993946	36.810660068588575	39.69593971732486	43.07185997141896	44.926399314384234	46.01502444729018	46.33770699898554	45.9276697996597	46.19271543766702	46.70545501874421	46.85013541827166	45.692561379877965	45.23061062473726	43.603216372500285
0.0	14.381766756880976	14.342870594016716	14.488269282182618	15.839045034818477	18.30883680550774	20.792264003998966	22.20582123154268	22.63815859752205	22.148072700097217	22.00381238119713	21.725793078773265	21.461877684592967	21.336170411650162	20.495449769203073	18.800176903691103	18.783031769913226	18.829056104467917	18.467308232850538	17.990644593304992	17.16358847267371	16.880660013073186	16.74092340892471	15.860970767408222	14.70067457015721	13.828598644713358	13.783443054083723	13.14294170077051	11.66625370951388	11.50654508482662	10.864149956616924	10.16057663109573	9.810276062268246	9.091720632939136	8.816090592256746	8.511873481690808	7.751630461857614	7.22194453725342	7.1897691504566295	7.437270800378265	7.671044309025676	7.592962690016147	7.6299810252341755	7.461776911480217	7.181441216730089	6.948192319617119	7.079657953742753	6.948234518532392	6.702150927589812	6.574139263210056
2.0	4.049233328932379	3.9253943842720136	3.8867448137807625	3.980571339256605	3.737066000610837	3.632336689197655	3.626915178721292	3.608120846338825	3.633202602613224	3.6025778493841485	4.1266070757202336	5.288008629314827	6.930342527354124	8.30949199562202	10.024550721864363	12.312547474903397	13.65180652691071	13.641385127003062	14.459428163815305	16.12280064155341	17.963482882928965	19.98506848124429	22.40898599771515	24.31876152349771	25.81843983395176	27.76106680848291	29.60941543266806	32.453794104862666	33.715541776520375	34.525903768585394	35.0016678619291	35.40363918397528	34.90744294265069	36.25594397845512	36.146272920429624	35.94851197307914	35.9167896251205	37.05404785136764	38.6300403697792	37.13071203328132	35.17488134345142	36.13922745231721	39.96423099544232	42.29196575566101	43.511684953466364	43.477689284561215	43.429525065086096	44.563654579730844	46.82760315265191
4.0	47.876994240929434	47.336987271339474	47.98207371699871	48.32485729183437	47.53796977644056	46.9557766978491	48.33922187687549	49.420337570311446	50.404862325590884	50.37164823445456	48.27391906905929	46.82394955043309	46.810811444487925	46.46496751238151	43.588951571532995	40.617567116684526	39.00869563747271	39.11639824133654	39.34790387817102	39.78271860779745	40.14874343734748	40.32612698088888	41.3928359661753	43.1629506224101	44.25370722499014	44.75448498745334	44.98189561693459	45.69178226286154	47.23987679596357	48.843353286589966	50.274271016664706	50.74451289132248	50.83305088152875	51.23576029524308	51.749165542656506	52.00689459509091	52.27370616096035	52.006035645432604	51.344584486867674	51.755930950621746	52.978945855851975	54.37053004704801	54.91052422341347	54.848594203748014	54.59647678995451	54.07650734897286	51.89010996725894	49.545487659709664	47.1783053343774
1.0	22.92760385983388	21.575036937286317	20.251479787706295	20.645095853282804	20.651234418446318	19.869032121260226	18.89194005176999	19.175325108749412	19.028107752432017	20.396931843964165	23.334089067580425	25.09295818210836	24.94077219659664	24.78837990802612	24.873748383871987	25.16470949384231	25.313251502485585	25.31804945672434	25.857024454211096	26.04025093313081	26.280431467385302	27.025197775080546	26.59338792809417	26.774738670714214	28.40919230444075	29.9216247060681	31.096132742823784	32.51015036245427	34.28172128345505	34.94410926563593	35.469592832053834	35.67270745415653	36.01991610021626	36.54009260482164	36.895514884007866	36.63647423351624	35.69204260830225	34.77462036135597	31.654364872988065	25.71237899668291	22.683337178694362	23.395446830646822	23.694477830959904	22.741672344193375	20.775397707533504	18.09575600106162	17.87534798747786	20.097575993971184	23.84498266003014
4.0	57.96841465249197	56.18555013770439	57.48961761409635	58.358072111404304	56.06870922962358	53.860459140022556	53.061039079134375	55.42507156967884	58.03102345280033	59.85970081031709	60.80066062733663	60.70385880119989	61.64971579315696	61.87564542619731	62.90922937941495	64.16569408096709	64.4418359741005	63.42508660551781	62.45626205285	62.2492398598264	59.870504441632946	55.52452400657258	54.004049257660384	53.67738639486183	53.721323211986295	53.339723479963105	52.61919364036244	53.84440284376504	55.15201510227683	54.85040826200165	55.4720320676776	56.691188186826146	57.07077633240283	58.20281357941589	59.84884732029562	60.501023002928775	60.739121429530506	60.905517593963886	59.980974476198234	59.248247736716586	58.073600824213	57.21825268271515	57.908098144759045	58.74944493949802	58.85023488743647	57.27939999917033	52.02303757999239	49.37872753011354	49.26332087741592
1.0	25.80798757811335	25.462989849115175	25.444056169054956	26.166238168629835	26.705253515276674	25.966082014472107	25.701647094002634	25.1996593583327	27.323005699864684	30.535479257871962	32.73311595780285	33.67266657245174	33.69604014761734	33.69581542207472	33.16170369391241	32.610752922170086	32.191361429763575	30.66825683142732	28.523547223605515	27.312733763981022	25.080697163991132	20.594837410560334	19.365392435489763	19.497012586346916	20.14149600432733	21.680705421849503	22.085896094502093	21.748202351868365	21.180413365001687	20.808763968047344	21.585265484449963	21.7577913085762	19.563474879914295	18.674769657684624	18.412205383076984	18.32691954205013	17.914154593493564	17.870548239549144	17.817630166297704	18.06704792299508	17.488982641105782	16.851081199844494	16.591501362206632	16.729246513549253	18.948796967368338	21.478708302384078	23.96285221828022	25.814572223865483	26.41392749511272
0.0	13.639158582739109	16.41573526820347	19.002139455937865	21.517429088906415	23.33669388618958	21.713735407316477	19.027996822401615	19.454393269846975	18.424841897298773	17.451578455252754	17.84313476516055	17.720949520858476	16.8084891646425	16.630171431744245	16.07946622521574	14.953926319894945	14.288311822164587	13.72655782871137	13.429452555130677	13.025996594962082	12.887478040867329	13.131513725650542	12.190773428971124	11.412804343973285	11.578615914538135	11.649912256045075	11.707733029399115	10.992205296058268	10.454566029471666	9.938428937507945	9.35806102530762	8.848673323484457	8.5433781291349	7.939085030559349	7.795070696883934	7.573560415032396	7.263212038836377	7.30436091333921	7.536198357425464	7.904655255833023	7.692687222121195	7.62124568535769	7.302972951796918	7.144506785978385	6.7602108055402494	6.514102444244757	6.293840433058189	6.160754507486056	6.048945645562805
0.0	4.52287051879051	4.483774546172023	4.515605301766577	4.364401494721623	4.258149819852656	4.290099808878182	4.068144605596672	3.976947076157727	3.957276717887945	3.915572896179996	3.9244292502965017	3.917936607171478	3.920125796848564	3.798643596443675	3.652959166700201	3.664920545029278	3.559102966337951	3.5547309326599184	3.469018953451085	3.257911219736425	3.236573166273721	3.2037615712667464	3.326333500808415	3.9239501845635307	5.149639652160016	5.976774471150521	5.818125400100723	6.515676513496928	7.868747624890923	9.187135123829385	9.025932021757907	9.680339198117125	10.792287499245939	11.740674227262176	11.889392839847321	11.49422822277103	11.890886521096132	12.900112806663028	14.055210729661768	16.095234121870913	18.367409674846673	19.65579903644147	21.060999545944817	21.993363587704696	22.7246458696363	23.043371794711433	22.573294384073844	23.369743448969956	24.00079315806526
1.0	16.291286386149174	16.61965663752327	16.73466638280741	16.50468564630586	16.966276047129153	19.546123921474535	21.69852614384173	23.18717271431089	24.46883509981966	25.446869474457216	25.95992400621944	25.32426239775593	24.797394243882763	24.96411706679911	25.052809541563892	24.419331460842802	22.731401627135345	21.26851417754023	21.085740172806695	20.25505961879235	19.646290545571055	18.451724869927467	18.133646413415917	17.323216144134822	17.50691669072498	20.09133275551898	23.11824756517109	25.449768226409887	26.688412417895684	27.163184676397844	27.72389796869707	29.078211609157695	28.800692982956516	26.80383471202008	26.38445904705439	24.601137891202857	23.093522531666366	22.89505385620897	22.837523228389063	21.151410418356654	19.48673379640333	18.53885853905916	18.191831227206016	17.240813246990616	16.035029240400824	15.20438397611447	15.682904366997214	15.91106881085548	16.50015930329171
0.0	3.3533400073585677	3.401459520469632	3.51073194625737	3.414253375656664	3.4224832037752027	3.421071717680826	3.433207916781437	3.450490824895221	3.09218695677091	2.985086636557373	3.3048515278192427	3.8294157578287233	3.849780383651981	3.892400612827155	3.9139411877137595	3.942584609250151	4.001562332531796	4.299577777081146	4.649216887452045	4.541710496381383	4.8561870940284635	5.168720444403037	5.0457564999901425	4.907044590707457	4.977552269037138	4.939973488379016	4.776983054981777	4.6076752553961215	4.726736231907922	5.042629630155419	5.097425799484879	5.490381617672089	5.759711609655076	5.795700154976072	5.94579783992857	5.990131076422465	6.069136164810734	5.966204586322371	6.150559686495687	6.209427177471487	6.4075409842770465	6.606020454414836	6.725809018541848	7.085653188854437	7.720431340077473	8.815747973144992	10.214851986750016	11.831687964012824	13.404223801331975
6.0	86.41959046828694	87.43045362287859	87.9102819507789	87.83362653207804	87.88401727333786	85.99813857837722	83.23357158767102	80.27374987582586	75.97368401187718	68.77619706827606	63.37943670619025	63.528343051602974	64.16194708881252	66.26873201038532	69.61428943100604	70.96119805884234	72.12380496774499	73.52903574869933	73.4242887135246	73.62341804983248	75.65475503831584	77.10799407730248	76.7283432406983	77.5896902702389	78.6907027325851	79.85453459100725	80.05624673581856	80.8920339737907	80.70581036948845	80.99744252623445	81.11400311399348	80.12728316596753	79.54572691804336	79.25284817570574	79.56878484224845	78.63995882888987	78.05141864741663	77.76628127819284	76.88773595088621	76.20769253582478	76.26719319681763	76.4605250079915	74.33437925956139	75.37038648707731	77.47706918466837	77.56943380810141	78.15504557879635	79.09887739810809	78.95401909190952
2.0	15.970637175512884	15.471094399463725	15.108169062697332	14.690562148489402	13.361149730626225	12.78964213520438	13.55731728434552	15.023856766451063	15.424107206711266	16.161340483924736	18.31577136279226	19.846162024810436	20.092795619188077	19.859995874742346	19.257186886725364	19.517571362720805	19.245761500113208	18.21563855292439	17.475327285990723	16.9971110474456	17.537308971660842	18.236705326387366	17.965115900506984	19.827989721693978	23.83096915704793	28.16681493461087	32.477819823212265	35.227361681032804	35.76360195090341	36.101367046565855	37.02793592094347	37.2286767075827	37.169900410407294	36.53567600395532	31.180102219624654	25.755650046274088	25.533762119302423	26.95728866644029	27.63393947283524	25.59996672785832	25.519597609794836	27.355442237825763	30.730283548518045	33.055403684207946	35.09852691806627	36.35437045208704	35.686636509137145	35.50765139196568	35.61713166401776
0.0	20.388485646293205	19.80670323311006	19.46578663229565	19.654956046060214	19.097611610714516	18.160821566253144	17.945699481026004	18.199158972025693	17.765448070779783	16.047010688420656	14.879045742937915	14.813988334762074	15.32608821709312	15.588299835150904	16.4378531247624	16.58040450056068	17.168666921124977	18.51803655211532	18.302340995032228	18.28762336762527	18.844610733760632	18.238465958344534	17.764847822830486	17.514926962162512	16.963430033726823	16.93385637128532	16.366347187887808	15.393697373356973	15.174711774497382	14.565619676500678	13.953424446144282	13.594048828442782	13.157721250697712	13.155535486250528	13.194868825514588	12.71942950909119	12.610553787235123	12.60264849937123	12.469025249351855	12.387418781893807	12.288703143544815	12.198100255543542	12.023589794665298	11.834647389607953	11.380935849965654	10.996587612058756	10.535412716819753	9.176184713936667	9.013619336834921
0.0	6.306059607311161	6.316172923928484	6.2954508952695925	6.146307107422118	5.953521302652558	5.877818503669134	5.779666471976597	5.574622718572956	5.666616706361022	5.539249279250273	5.140476552756378	5.1399339006513	5.049171710819135	5.11882145968017	5.097387815736252	4.9378425557558225	4.926926333915858	4.7141358616089235	4.643962096244343	4.528239578840253	4.5901599621936935	4.629474083436984	4.695566599261779	4.768368167334853	5.253752332953378	5.749702486833548	6.690225385865782	7.304395731905232	8.330222659747736	9.383766646593148	10.460853597624835	12.160943253469863	12.858381033965156	13.73168169809581	14.578861622373	15.834046560082252	16.741452800434644	17.383108146315788	17.662612918103772	17.9589290415167	17.266355230388235	15.759614138523256	14.563051153995826	14.404573101915648	14.983842351167967	16.195782800240092	16.448283422935756	16.841565169265618	18.481761890591475
4.0	37.212576138555235	38.45707485661155	39.338548008028376	39.941893338283016	41.12320978539387	42.053376636679616	43.407653818371784	44.13853515150688	45.14181782419652	45.89763018538741	46.43783748776761	46.430624161108895	45.832083992452645	44.7025015240437	44.499893491593774	42.56512072726708	39.22824255951262	38.58549829271408	38.1079138200487	39.2814109309475	41.802667896640415	43.42579809585628	45.01323754913854	46.77491997831591	48.17484745461184	49.866620748078525	51.35235011052753	53.08733880813716	53.409767990379244	53.05302757631426	53.7848786440363	54.328963661901085	55.3392975791386	56.95019428737669	58.31108943913684	59.27135566082015	59.46101738014966	60.05301122066092	60.487317766742954	60.219997855333396	60.20411189265323	59.93627732929193	59.767881458877724	59.6680244213727	59.642599136644826	59.21889212674595	59.016166305021855	60.74538437458259	62.854207112959294
0.0	6.137990298522167	6.167936720281561	5.909101417203893	5.645970411345824	5.5573666376321595	5.5585244009831225	5.480265954027881	5.328429097259441	5.313961685283256	5.279769250487867	5.059702815441704	4.873333469926574	4.7016487375096085	5.341345114778921	6.9079319080449535	8.497980905548095	9.819747699028296	11.067639681873354	12.08746594087761	12.382688797657728	12.429816890916703	12.484072314759436	12.61442302974116	12.836366902159629	13.885079487070245	15.1628395537066	15.204792794861552	15.15505428002676	16.04510209771076	16.562962771369637	16.111059175724165	15.951578579928864	16.14142216450031	16.439564327875207	17.293678905033218	17.69547170121748	17.122831963802547	16.926533276208406	15.96581068195882	14.683631301809646	15.018928717612962	15.834358973818166	16.04542036658982	15.877397110162608	16.05815334609167	15.544164472303471	14.583521185216632	13.511805514441267	13.765924627931437
0.0	7.2306789587821125	6.835464390657298	6.560818319360553	6.68689007784649	6.75285738470586	6.896206874373943	6.77769683961779	6.8361960845260334	6.8445732347289345	6.753959964425703	6.718892073550665	6.695402651131631	6.424903554471567	6.4044138687196845	6.585415149878264	6.515319412639959	6.433770400435577	6.3262681068828766	6.013881945794504	6.034835182130046	6.028239895347097	5.958280021053644	6.095413776852408	6.52121653790672	6.498595423230453	7.007356659189198	7.752394621851187	8.220347080465652	8.920478437948589	9.747923094322003	9.850646830273618	9.681649322476652	10.204635367545873	10.990219146657354	12.042727686838813	11.805936566574724	11.879932903810518	13.235084445329312	14.60343029605512	15.754920544592066	16.809719599420383	17.157928538641208	17.204017241463106	17.437020780546096	17.804209340505864	18.024568699347203	18.810008311137256	19.92707523118925	19.992842084949547
5.0	44.27237379228712	43.7555356273287	44.1440168373321	44.50471241380027	46.011555746090856	48.12592794887398	49.792012474077616	50.70412831720179	51.38210112316918	51.48708126292034	51.53494620727243	52.22918329033603	53.08037240290746	55.63628314657218	57.29195441150012	59.72379924370965	61.31230213945427	62.84623267671304	63.30137720674772	63.64612420989236	64.35675363542657	65.09207542664224	65.78651653636727	66.36516642586302	66.78435283694886	67.50930554041896	68.46905795642897	68.88037961912323	69.45496893626594	69.71540058611801	70.63170301125682	71.47489407351965	71.65791879543029	71.79904432802812	71.72208981165412	71.80141098566666	71.32927458046392	71.9951871214008	71.80479790682554	71.81042944378308	71.17361319794995	72.09880289110367	71.25960391709867	70.71861357218816	69.86313416796752	69.47691228653599	67.33088404960657	66.0283135351778	65.49088250722899
0.0	32.8394116824948	33.0821767950767	35.34116278969214	37.41259887276678	38.282818623354004	39.35058811573755	38.93502656365668	37.085744935137974	35.27360916750402	34.49770666711881	31.285826463155104	29.195555875462414	27.4733589633251	23.36308228762497	22.476804214907485	21.544172821902638	19.64686029933107	19.16347889508655	18.381893966018996	17.393416123867564	17.227156593789392	17.159347217336233	16.58973612277216	16.5124060537361	16.306855183457884	16.33598952304328	14.995662443801852	13.50103137917431	15.012384222322762	16.994042888424406	18.63625097549071	19.31080881205645	19.532068930836243	20.736395294996264	21.004134892060133	19.60845214951885	19.306962548936816	19.71590895063546	18.508519235474083	17.84153211352671	18.860805847332244	20.09612456255133	20.338334851106925	20.698747942338027	20.451254862472897	20.18291187906259	19.491595897964263	18.87919021006111	18.936481454758766
1.0	39.55996493898158	40.67218327918486	40.897896478752536	41.20392071000317	40.633584681692604	39.30952466807219	39.44968993175296	40.5061141925812	42.28772832336776	44.2297010036626	46.096195673698645	45.894780253838825	45.318703570492616	44.96769049725653	44.53968817476606	41.45893168806684	40.00303250270093	39.484296564355105	38.880441836685584	38.85608401686997	35.71995298151134	32.79687192471981	32.38029999461379	34.58920621062471	36.83107790398597	37.15883346072524	34.95923226839636	34.47522748345673	34.089430361596044	32.37426978914787	30.34946316839583	28.74864040052637	28.1269715057207	24.921905473147625	22.31140588431536	21.30371402141283	21.218115340723767	20.91502127330055	21.111646090471666	20.40329434356071	20.2868525970753	20.527675603613968	20.23115892965074	21.583006078027402	22.84340074717807	25.32380248590234	29.022941611504844	34.79076792534213	40.381727551237816
6.0	75.90717478994755	76.03047471215518	75.79220978963299	75.84019402583874	75.56313069729751	75.53346179288376	76.6318707200922	76.88572062185425	76.42778540459884	75.7759552641897	74.61338818454503	73.3350375673094	68.96117197037978	68.4057207774687	71.54729442331605	75.09005907049333	76.79579229291875	77.7963107753053	78.08141285824736	78.21427140621542	77.97989379641264	77.76382701702548	77.62438572221897	77.62945467264075	79.15103276697579	80.2857012944332	81.4679027166554	81.25286767689536	80.01852997077279	77.19417354892583	75.42823399586062	76.68206263209004	78.55775934603925	79.99824048500876	80.6300134931422	80.35753076991844	80.50017536116121	80.57205712351985	80.87011606741272	81.53581615792766	80.33777517668004	79.88452264331202	78.92775582177106	77.79785137687519	77.68033084517536	76.39889159224936	75.24350030898732	75.18682634678669	75.49290291212554
6.0	68.41948012830548	68.83273581125522	69.02492369965553	68.19453996782636	68.0264065156679	68.46201063661037	67.68697924968883	67.27982461651092	68.05841822893566	69.91948984253172	71.96301299771466	73.3819003761087	72.30038572410567	70.13836107066052	68.63982925421878	69.59846026064649	68.96828415004272	65.51012264292828	63.43318477455943	64.8177349832926	66.56529792431374	66.80738513250691	64.65163453249134	62.43653977922471	61.275335110144255	60.533235951293875	63.51755795605675	68.09989981664387	71.66203689711118	73.32287069553651	74.6463308883086	74.03298861220523	73.09872873888314	71.96207439940801	72.71952122378408	71.18197156203789	66.2649855047031	65.67112748745454	66.41349538892919	66.29881215849382	68.0927756590065	68.27769654549883	72.42808702861417	75.55196140068465	77.47748494695101	79.73087406991661	81.38202200426441	87.03883154031686	86.18541710186328
4.0	57.6991435575093	57.17209346187887	56.585867790819144	56.54709641336244	56.47525487577278	57.40110438783454	58.34202516728797	57.293913870268874	55.333308859091304	55.224681702833344	55.82245535797475	56.10543526961235	56.096767854556276	55.75660574084349	54.84837978887048	54.94252799896719	55.10782193950966	55.593536648779796	56.0390999147103	57.28592915853981	60.12101367892569	62.00622085139218	62.43267839059814	63.08415676643716	63.2596503340577	63.15828959652223	62.948414352168136	63.252869051003756	65.39778628091831	68.1154247384506	69.56626505837993	70.63296316465947	70.33911051694739	69.93528736195155	69.12610658266502	66.41743002103375	63.00941772125886	60.16181495991481	56.506382942710445	52.83258710161597	50.99706635375655	50.2740571204672	50.91662341156452	49.46854119806024	48.197712208012774	47.99142966499462	48.71759673287883	49.64946093685268	49.499786143994875
4.0	52.18044189330787	51.314727896775516	54.529957255452146	58.18071087511365	60.886925101257795	59.57559802433647	57.36040913383971	57.53375787414685	58.08184063265678	58.008358244288615	57.20609536466898	55.61148596136072	55.97392599298882	55.3864305479279	55.28381668239625	53.70666864652844	52.313927467822	53.53330964796014	55.86803900025296	57.16669366558356	57.47234831833998	58.39998361793126	59.6521322917196	59.926487729381506	59.45440877181293	59.24371590737495	58.72276755186737	57.495236187261526	56.639958700943716	56.30853186511858	55.07057628260832	53.39578694459695	52.07965586240654	52.460813479503855	53.97754499401971	56.575951839079664	59.94162864932244	63.79024403412015	64.64609315061156	65.54628860280687	66.30561478178333	65.83867944473687	65.41120503588994	65.10271971330549	63.24821395617687	62.17528873965821	62.78572960282559	62.7064562926543	60.48369085674005
3.0	53.13943760128019	50.601259499133214	49.92000809791746	49.89536153203796	47.804514534517104	47.66208209693837	47.71041535948497	48.41428664873103	49.06140603787764	50.270971796690425	51.159824256337046	51.51540271312551	51.839161265060284	52.93469301542838	54.507677944784625	55.059387790490256	56.18815399078054	58.07585357623872	58.99411300269524	60.539036348333696	61.19263179121509	61.34528374140141	60.697638240564466	60.416803966448704	59.28041549127989	55.0277180571099	52.14127086863654	51.504148316126056	51.24782321263057	50.88640049950952	48.598104693098755	46.78487893071316	45.900049375444205	45.30245281811053	44.72347419237258	45.852365292604496	47.0040914215966	47.882172235712716	48.761342906969	47.899834650215205	46.43835495186824	44.668911631451216	44.291191219091054	44.298335717441304	43.19876645834498	43.109002130041844	42.256398130151915	40.23402030272031	39.552215798496434
1.0	33.15741152316203	31.4532174856822	28.29727308888641	25.219122422415445	24.14619245993644	24.230924798667107	24.25612636804178	23.89408087263193	23.249238167954704	23.223217095778818	23.636444529658725	23.777546541275555	24.209245980726564	26.39421207767508	30.852719463560785	36.53823254294692	40.637313912027835	42.98870443353567	43.34923896974149	41.49008206684579	41.36110920809613	41.22429179145489	39.316310137223596	36.291163188656604	33.636635594499516	33.54630177193582	33.609934996820506	33.263194563140736	29.621871503552583	26.692506369018794	26.02915398469458	26.193967702610436	26.111573390346077	25.495133304969453	25.032981533818223	24.893382128037352	25.64499004421178	26.319187534916377	26.479771232343285	27.31631295754865	27.822023995790733	28.24277068537844	28.782012783434908	28.603655894263795	28.28958886957551	28.425739631857827	28.7361005009319	29.710583117773858	31.960991810444682
0.0	15.35287092509642	14.39266947459568	14.039709893407453	13.711069582708463	13.202667665899396	12.549394008814701	12.622524543857411	13.57449906387544	14.33925094874407	15.594901655221276	16.097228805838657	16.5985258627266	16.947292048415733	16.774896868022278	15.400385908593764	15.52771321657555	17.442657995851114	19.432014064349318	20.518444201631855	20.687099317329917	21.514807611819478	22.035713488403946	22.286344876661744	22.446661559681477	22.59225782968073	22.249620285751266	21.02041682458175	20.110641700046592	18.68913177989979	17.435151195081524	17.28972528377129	16.86875953468123	16.686917674984038	15.779479755814505	14.98707449321891	14.740044268747784	14.494873826953627	14.629016215663517	14.469585130268339	14.260435601100903	14.131610197697	14.243562946948337	14.038289023092782	13.682596418956727	13.187799658449148	12.761940786040451	13.651146683554954	16.352611753433774	17.866997101524014
1.0	33.203177883531595	32.354702126484085	34.118659331290615	36.508216034773284	37.84933382575351	37.32077881158424	34.838447102115566	33.565466299915805	33.53182887539965	33.230102222063	30.958069747528445	28.75072439180534	27.693776089762512	27.068758523643037	26.32981049329018	26.041980465547688	24.0522499485343	23.627624644722452	23.193099492933143	22.677650305431687	21.501976206500377	21.240463056895283	20.692459988298417	20.381458986253946	18.61939602274887	17.48155876235379	18.689028321618615	19.44189230802351	19.33173626104573	20.067724160813185	22.927680492436682	24.439802462527854	26.85200208377154	29.60690895041111	31.429782867602885	32.18447136405412	31.34951391258907	29.308430046348438	28.912794686724236	26.019523340797207	24.963289938296832	25.529238815083776	25.814716438666412	24.714987499047233	23.831653247755963	22.76084553616607	21.848923798048837	20.757474886518693	20.15572838567741
0.0	28.247843041892324	27.233182636592097	28.518838019438792	27.883058895174774	26.398256825737786	26.068018923709964	25.51344216423806	24.211895550045913	24.571723403644405	24.74220870851658	24.493655831939982	23.282388692223112	22.726876713621838	22.727537829223678	21.57153380436329	20.87303436775167	19.708062603082308	18.50594162153545	18.24469079890692	17.84284979522594	17.527025807813803	17.133366246344067	16.007997281682268	14.317658776647823	14.07105048368274	14.606426709372716	15.122420209622126	14.677736125326627	14.18111047906362	14.285523432641536	13.610847253295475	13.069950692620743	13.334282695989222	13.574601086100799	13.194032544126378	13.030307322528733	13.263218528237678	13.081164512043554	13.4340723455524	14.616233275255642	16.823391191047047	19.545374449487962	22.203602229561774	24.7201240087079	26.433893024463508	27.391250387817806	27.6363094077061	27.423369357787447	26.14570702547955
1.0	11.325470613724317	11.75565810938315	12.602832177361181	13.647594766435247	13.703806158608906	13.354970390632056	13.997422625330419	14.476517375155609	13.923950397333412	13.299881994702059	12.62250155441214	11.716484615244148	11.633266884936837	11.442701128774827	12.411538184496806	13.527539751428444	13.810569050832452	15.003943222337735	17.246655887301543	19.42823121192439	21.878252253158102	23.997347508468994	25.173693511747924	25.517492444370145	25.160143635617715	25.165257156580225	24.13213180306888	20.285298438482233	19.005510163052914	19.297746487545393	18.13930399154001	17.2143397449754	17.336019067047896	18.072417773336312	18.382671408867758	18.351771768962223	18.48862880082695	19.806656803440088	22.124298698754753	25.036476380120888	26.294013630067692	28.03920247391496	30.72268138905967	32.8290847067411	33.362624606764506	33.47543788622523	33.02996216457139	33.42345768840369	35.73375844711782
3.0	45.84864294326421	46.61533245178665	47.36531080408158	47.50958372958119	47.89988332744961	48.43317292135601	48.99380516089727	49.387731662486736	49.45609914747731	49.19291142065941	49.156287402155186	49.59571306073005	49.121805547657516	48.49258423468309	47.64865291628136	46.67795146435279	47.34364484070345	48.934894857282245	50.02487279605059	49.2238090221574	47.879052611510446	49.10770815154653	49.81330751781332	50.97089848978309	52.52764748757627	52.998509241492876	53.12025036237913	52.55375805864093	52.43118776432089	52.846900616654324	52.69644294328695	52.10623476390295	51.63783008038965	51.153062342923924	50.81698063572685	50.92886212362442	48.07034581363441	43.77403856091757	42.57171134440388	40.553615064695684	35.95818823636745	30.533456002900294	26.131430824847186	25.736590942582023	26.813584036899734	28.125938278072354	30.702952667520698	34.43659426894948	37.73002164141357
1.0	21.514921589118927	20.878076246698054	20.812095950112315	20.550397614268583	20.295520347391953	19.70263863849064	19.488125512700655	19.81207200017243	18.649263662539063	17.500661652129278	16.869645420077557	16.60077417677308	16.397059819277167	16.375193671150843	15.803190548829285	15.258334906915763	14.997077877213094	14.907535193065144	15.71800617958972	17.94977120176692	20.4152267703393	22.46173222859166	24.156694456522672	24.65854098766645	24.4202505486279	24.993919001868168	26.293927884789003	27.477200277870327	26.787100939138124	25.040388692449696	24.430531562025593	24.902453624801513	25.903659454288807	26.465355461857566	26.98151289914247	28.09206669702914	28.54387750610849	26.856299013424202	25.952529553283586	25.108704696122704	24.404590537764282	23.80183416478302	23.654489795169436	23.951943277300238	23.64557268765988	23.01279639185806	23.932148025263825	25.04530592218122	25.755237179848685
2.0	25.33111449498907	20.447302366460608	18.29039430767479	17.902505944775704	18.27721519869294	18.48989645557559	18.17443765114653	17.780140310975163	17.8813905327179	19.81697802767173	22.448535967121	27.357049190293715	31.20517631349803	33.89727705404349	35.19073922509768	35.691382287130246	33.98237850578249	32.49640308109342	30.828953260262644	28.798132562252306	28.456338305091617	28.385271532571622	28.31987226132654	27.40897519233314	25.84851856576405	26.073611141396906	27.84326338418995	27.984372414792908	27.981450726747898	27.80654071304747	28.001709216853616	27.854126983180965	29.437983654407923	31.055210601502807	32.70166733008292	34.19229298832451	35.52992072069954	36.88811407820249	37.0334778898404	36.761640678683385	37.454646755513686	37.89274460502772	35.55106408929019	31.829814728925836	29.903383493221998	29.216441525720267	27.526841604394303	25.959747383757957	25.27281773716644
0.0	21.67417951947244	22.878228332715622	22.83506554507471	21.67898781840057	20.839718133622757	20.391505033141854	20.69422073042153	21.107367020692	20.811873095882753	21.087091046342422	21.122357920211325	20.421009956964202	20.31606168423563	19.283670214685458	18.58591266396695	18.634593634702913	18.883670095780936	19.073727844338016	20.52383992427512	22.078578207292164	23.534748816936624	24.56410508585521	24.987917417201576	24.674330452296758	23.72211734106947	23.503731538068376	22.919470386915343	22.496591434975297	21.411220376067224	20.701507054677933	20.014234884258975	18.99602774205425	18.10944083487366	17.319140436692994	16.856358197428193	15.948674673134247	15.288313049510954	14.61414930904476	14.199768637112875	14.0333053163159	13.749085252529882	13.484012532456106	13.185968564584865	13.154504898338857	13.057981186007147	12.82978667902147	12.437722914496264	11.608188440312018	11.347022988116622
0.0	1.8074187363577705	1.7470970759013988	1.817181226392399	1.9632882824634885	1.7463635854914359	1.826730464982281	1.7977047919895204	1.8000965679308583	1.8702571877176708	1.8726026437108616	1.8545005787201345	1.9852803941277068	1.895938037622125	1.954954245163478	1.9140998140345773	1.828463107335575	1.8240124808511555	1.8726218111718156	1.8091489615598884	1.817609654842733	1.8441823639707204	1.9258759225182431	1.834060885303765	1.8146709690276974	1.793677236793822	1.713420626655749	1.8258368988453493	1.8580041100506774	1.8434223903872922	1.9033113943529971	1.9545761123465795	1.8823666980434484	1.8347264519572188	1.810628046855898	1.8161390363174161	1.7873697018309875	1.8234656430537493	1.782165717732178	1.8233444291892331	2.017423349291602	2.3111159661178213	2.3654270327899964	2.3606773265403027	2.3521990395089962	2.422263100404518	2.525730982960586	2.5402714500009833	2.5557930330261023	2.4853036254231813
0.0	34.11171950567559	32.63181476392066	33.075425772194365	33.01033856570841	32.78158583558805	30.38368434442498	27.831697460296606	26.469179404046393	25.845402006469513	24.83931100766206	23.175691295950546	21.10433900905031	20.772360795752107	20.394400537714628	19.182890935288412	18.487034509212545	17.70817780277423	17.55739289657884	17.588373318976565	17.67985037125202	17.61694140432772	15.866036075397313	14.646902987401994	14.551984532053302	14.5921612203354	14.957507020485158	15.90584812335353	16.419991485906106	15.941881709843392	16.00412574528175	16.02645091838941	16.376015251671376	16.31117134255112	15.27027148532818	15.225939604074568	15.153958154507894	15.186219297118983	15.175402936282397	14.859235453007116	14.502112938247624	14.203693288916956	13.455556952000292	13.56198501521446	13.515254763022444	13.126563986078866	12.661773353257495	12.408350053874289	12.387947235128733	13.33276529823709
0.0	3.9706954298922623	3.8329492558850786	3.801613432449185	3.81070028657113	3.7661698148647624	3.7330020302203892	3.8073245048931	3.7154706061940894	3.679524100518887	3.4828978259784917	3.5364073853792157	3.5009955220262743	3.4608649200032224	3.5244431438272805	3.4915281828039735	3.4376760363614847	3.294560292840571	3.295173351506797	3.429506755030044	3.504802056591077	3.611779657478197	4.1336694038918536	4.554437291391906	4.8891993488586705	5.623175880754353	6.060829905528525	6.096528237992264	6.002151835785924	6.116462010030138	5.944593115123009	5.945797572811209	6.299591226829117	6.106084070049408	5.894676689260488	5.813735758509594	5.570386054017383	5.49638228299089	5.596575169544764	5.336235945577833	5.085696698010088	4.996949773004997	5.007330386738278	4.700702215566093	4.506899467559921	4.358372688268441	4.3017636882993395	4.372407603464394	4.34639155228412	4.344752945651511
1.0	6.608620467763974	6.595597860772578	6.6526487493705755	6.751079051818511	6.7791567007263005	6.8723559682969615	6.767569780391071	7.078797220347581	7.395660874222754	8.38446646722368	9.536754748763855	9.330481917300522	10.108156730245552	11.93808466328397	13.19762758019299	13.406800809377492	13.086472724729841	13.156517490981381	14.358947325263014	15.629086073968526	15.55131984783017	15.459783188809665	15.857892852550624	16.02080113804016	16.14523157359631	15.957528152301926	14.755594716651347	15.572381749991656	16.479989642733443	16.904676384572355	17.295945344344098	18.603852483116654	19.67212613952449	19.692935297038456	20.09100810639772	20.361911970643746	20.00093982033426	19.782096812718873	20.831747447758573	21.521345657031297	23.433558431475273	25.243347560938645	27.187640949345443	29.152196019903187	30.25914335855778	30.828715834216297	31.325749548298752	31.72440782851555	32.61545260081677
3.0	39.90224295089812	41.01277261378006	43.07172220841047	41.778784513238534	40.44777747576829	40.21364047851982	40.10071577479094	39.367740123028334	37.717484792705164	38.25187749558186	39.72459048247245	40.43909336701181	39.75515016229945	38.3327670488717	38.36023093315873	37.77495615967916	36.113886715963986	36.61452729497122	38.50546811358926	40.45787222021478	40.739315434901286	41.50082564032419	44.06530555302922	47.295458927488895	51.07823430689358	54.462309811475116	56.95935738880761	57.84501858086659	57.80155600604518	56.36688218503593	52.75375579682476	49.43400998855581	48.56971680919225	47.94099120753159	44.137603681698714	40.761874914500865	40.13026904193923	40.666631522842835	40.49735233911455	40.93353789198563	40.32751809383057	38.53891064130327	38.94224224552204	41.49675993924575	43.69479255777635	44.124899602458164	40.948213571349626	37.911484528977574	38.522089654298455
4.0	53.41496705734865	54.084907567033746	53.673000697646366	49.49827316643133	44.642694663894915	44.18260519561096	44.63312676952248	44.208794070378936	42.95519953334351	42.72341373434903	42.89316094579395	43.20455485895784	44.172288185674475	42.3129048260632	40.73539948660881	41.6240851801112	44.54755441439603	46.46695213977665	43.76775035576135	41.89679045482688	42.90632655885617	45.26403850605882	46.43078682686392	45.625037520725584	43.46775676076945	43.72371847219835	43.173960522258255	42.79366657678746	43.02502597057145	43.30804956522577	43.44927901870714	42.81476988505066	40.83258068316993	40.74910362970156	41.33821809601232	41.53619660535778	41.42933877933718	43.81945853973745	47.67681243566328	50.87762287742714	54.03072917346198	56.86966145144068	58.83887589509482	61.79915267497339	64.13298800867105	65.65907796434254	66.1295708512054	66.53979713491232	66.28411024167953
3.0	41.166973752886086	40.77290600723807	41.74088835884982	43.89030500212913	46.21327383418844	48.2976228303594	51.532060804814364	54.614656660444126	56.61496927327387	58.30188713996169	59.12572282539055	58.677182164947276	57.539868938985514	55.87146910114349	50.175212966142524	43.22779811635641	35.57153880838346	33.69929747788669	35.1026287150164	36.175303689209315	36.95695004437208	36.35386555814123	35.91827615133131	35.880877084686766	36.33843846448105	37.025151221477834	35.54740757279363	34.094125855884336	34.42944234518121	34.774520063431275	35.68814881362464	37.85474454156654	41.16778394885621	44.740501678143595	47.510091338099606	50.102724142458335	51.71558907163064	53.30918523967563	54.106364382716954	53.873455713082784	53.22197235353221	52.530412468152775	49.714216249255486	47.98299181769829	48.350271231788064	48.56824720603633	49.05916582723789	48.91384115111932	49.23860684445295
3.0	40.05580661599892	38.753082529204846	36.73597615062921	37.749615411874245	39.63907654924119	41.52695174304392	42.96230521854811	40.62278520894267	39.97957379221899	40.20560991633545	41.440117816116576	42.33118037927207	42.12383181823803	42.431110120110475	44.016676069660484	46.43706781581774	45.10402182694629	43.05981941769785	44.26608094146782	46.503863966977775	49.065570571655726	51.61660872718101	55.235314047911785	58.8412514403455	60.96819862480813	62.52091091170673	63.10048284657475	63.0762684125838	63.00452726892406	62.478193065947785	61.61569924639624	60.16572962911953	48.78636525970773	40.57217543870657	36.62907717527691	33.520839576450626	30.038653577313827	24.309560368911256	22.584576705719563	23.52663414394396	26.29448304433359	29.931844761928755	32.34956786748061	32.08241663381447	32.57207867954903	33.92756104709395	33.93340801060731	33.37702442497039	34.67262323226251
3.0	37.6172113903569	38.14342140480292	39.61208348271885	40.967071560690904	42.131062864891	42.74209863110727	44.39864744411323	47.330810586726365	48.573707400043546	50.82646345862185	52.785686440191945	54.70784346207751	56.63489818929372	58.24946758552194	60.21835110155317	62.33393997094907	64.16707275851866	62.959633279904416	62.36543988958418	58.75731218181852	48.66783619477882	44.2507148512766	43.39895209378429	41.10633920258181	39.63989458673949	38.88414654740261	39.15905629775934	41.42247251145883	43.907366228335576	43.34940179649434	42.65551008511779	44.049432742943914	44.264724093019176	41.78527033467175	39.634914908228225	35.086007210168745	33.76582940515943	36.275283315000856	37.6567017295387	39.16034063672169	39.9604501674081	40.43765089119665	39.833151252460844	41.180756917097504	41.410944476854525	41.75979025539372	43.10898720320621	42.920758794240285	41.226878905766625
2.0	34.529846184308184	37.694126943152	40.97568690859007	44.54305042227473	46.09101171452952	47.63239945007611	48.95390465409787	50.94262120615037	54.235908449188976	57.33672463034988	58.92895811730226	59.66532541852514	59.646286622655175	56.880075522001526	49.96044738012875	42.93731644878462	36.06484717489985	31.973688344080763	32.75236395555056	34.0819867491988	33.41202540653932	33.79868972686093	35.05175686273285	34.12426284211275	33.103756600100986	33.60372415792978	34.269454852011656	33.28774362486328	33.58980422054941	33.33177304481128	33.35156927708064	34.82748075048375	36.07875001081741	35.39979648816221	36.5145777832315	37.741374978464684	36.16063770245165	35.10246590044079	35.75699482630706	35.30308240105921	34.36447868434336	32.55420835617374	30.44812819450143	30.40151698610163	31.29567575448097	30.571220786155497	31.689272818884522	35.33856154179588	38.07715793681008
2.0	40.846283011214965	45.862445011960894	50.87733326446005	54.11978744413582	54.86937597608961	52.44176908602767	48.87308222279829	44.68046128048319	42.6420675430431	39.45085118937653	35.636156467108734	35.78624507745984	37.67171376557065	37.30008803417984	34.22674553969301	33.76500471776474	35.19448594073792	35.24723327541601	35.15045671249326	36.34721147584381	38.88087396697672	39.018397969915505	39.87928470254462	42.55239959864338	43.10636848593049	37.65087530226592	35.635158964459734	35.59110050864124	37.260574864616046	37.092192837051954	34.7161564341469	33.64768606708559	31.42830159332437	31.160223766552264	34.38213949845318	37.779067731492724	37.51012179906793	36.57877085726919	35.43760264487822	35.7489325797543	36.55021036961153	37.218436244117775	37.394621031262986	39.05690942880272	42.36131407007701	46.62755366728636	49.722657684803735	51.2479433108288	52.08492078912644
3.0	30.283459924780647	27.87275047006277	29.54367919481716	33.581906786065886	36.398694393572605	37.0575047872351	39.01313559389944	41.262655444102826	42.6077868683033	42.2917882321365	42.063211014173035	43.496543968976574	44.23817278187034	43.26055781478215	42.081897254487785	42.36660030576426	43.14687202789829	43.21670874039403	43.51525858019258	41.06110003885074	40.254051330604476	42.09015185831498	44.45299785680374	47.61766549879305	51.14148614397489	52.91727778827209	55.39686461343491	58.28318489876929	59.7304077512313	56.81986962640251	54.570163215579015	52.12551492260622	50.242841221413826	44.11698358390961	38.225862808029	37.846263266211054	39.037402962632946	40.988464788732884	42.37290453814854	43.28882091541235	41.325549472754375	41.016505966034735	41.8388899381006	44.823079378639285	47.15084807062958	48.573943300766295	46.82494242196868	47.03563532618878	47.40790194391858
2.0	52.253663717808365	45.046072430411435	41.99310029579752	40.635452904408325	36.6497441084615	36.92889020762632	39.732983779375694	39.35406585198651	37.33626245793539	38.326358791462006	38.97140200202114	38.502480042803086	40.44249824592351	40.63956708657447	40.20666303488326	38.31288165008569	33.943828398062976	32.839949594946965	31.97859774542756	27.777261269885322	25.157325998329995	27.401232344418965	30.194407215515085	32.34175360656412	31.107324583879826	30.34943920771142	29.221705820569372	29.89565696802542	31.115880462110706	31.729987960336146	30.833225395119957	32.017637093794434	34.50690109220142	36.70788830902954	36.15302558784961	34.69218071318699	35.85728961892921	38.24087860028032	38.64779550211023	36.064919983152734	36.34537520404963	40.0597160823126	42.33279127554333	41.25921384618387	41.83692334583692	42.34991499884748	41.17519532829561	41.34201670972494	40.67479824208842
3.0	33.46601806727445	32.106128793472124	29.484384267151388	30.082985651784306	30.923285135227218	31.577297053287843	30.326497165476944	30.689147715332005	31.555180749361185	32.92525478783986	35.94751053021291	36.40236698717801	36.02283210302058	35.759887197401184	34.833033893675506	36.24829386153933	35.83404261323454	34.66784638699334	35.9904402481343	38.07209773360947	37.849294692222436	37.94374943704938	39.21614734150611	41.57303155416755	42.95340226120136	43.5631602272151	44.17976441622328	46.6148515900475	49.54701889387925	52.16633599842236	53.75726606968517	54.15297098493706	54.12998514902344	54.67689640802264	54.58431961807253	54.4856984135435	53.4863793808695	46.00241043017532	36.348920270871695	32.648659610130046	32.27889711088584	33.48026178650758	30.470022140763124	29.185050516156153	30.61919107033169	31.69847338375087	32.19169047092987	31.05917193907401	31.364482969954395
4.0	75.1394226741341	73.40214065972559	69.94668313003565	69.58357422740768	72.46592241189065	76.20821279205332	79.14952183952558	80.89581271766892	81.98272042572592	83.37935893831757	83.44791652184068	82.55689414448459	80.07361580472427	72.1914806011392	68.18918539070208	68.00216176892636	68.08057283106366	63.430643863984784	62.429570843536766	63.867966574983996	65.407139158608	66.46418367243818	65.72841220197671	64.0849959247966	63.26887758863339	63.73280703338553	62.46284022449239	62.78405449128025	64.00224662554356	63.86132792865817	58.296346917740635	56.720881829561506	58.52239174978545	57.95958316464716	54.42014320258184	54.223324364338424	55.15842514998525	54.419741848033624	52.86539426312707	51.243072411036074	50.432514350918964	49.86830744613143	46.659915329504415	46.79420261417822	48.52972619806785	47.04929047845114	45.311346468650044	44.736606719546785	44.599268162814084
2.0	40.10460636218193	37.101971678158314	38.429312214640184	40.04733621592946	38.734845232023	36.96697468032068	36.30199875165327	36.63854582226961	38.448696123424924	40.36202485790779	43.7055458066968	43.020256105898326	43.48950624710801	45.4208557872829	48.8445866896352	52.2443052484037	54.02083167640516	52.504122923299335	51.51723159808931	50.199421962248216	49.21732958050218	41.60621607501494	34.080564284210375	32.16257515770475	33.14188237559274	36.36766127945253	41.04044666999225	42.82627741330573	41.23700784707045	40.55466372535151	41.317710910170476	43.05470688023596	39.744398838575115	36.15361065828657	36.8524720087497	36.63797350049428	35.88876521646993	35.79480342063696	36.547647680827936	37.3830335571538	35.89643562980611	34.83562113430786	34.01778179688657	32.88865441899199	32.60540192551071	33.29596819731206	33.52287202743375	27.58423767731251	23.025805445849727
2.0	41.74253219136203	42.46786370930705	43.782143969649155	44.46936410705406	45.46657524783917	46.135170139644096	46.044375577098954	46.97775035310442	49.08656642002211	52.84655665348021	55.88111742506523	56.87395320063906	58.06688556502239	59.880125700610584	61.043805688862285	61.57440311713709	58.99654745176832	51.74006782354796	42.70411830412859	38.87049393975564	39.065913517596194	40.639548457078405	40.008451998864984	40.40151412267263	39.00674809328567	36.6710307032183	38.67903414083619	42.958093366099405	46.43134515008797	47.46421079707955	45.42978731956456	41.625470411220064	38.696714489816294	32.52388474889597	28.888859048503022	30.006159638332925	31.28274219598944	29.68342273338716	28.90600716628925	31.13272971515136	33.431981553833154	31.3483675452287	29.07563003274372	28.730586471906715	31.080396482484424	34.047299866898335	35.39957537328602	33.26852783132124	32.66471175099157
2.0	40.09136617214354	40.99636988996058	41.16567280001613	40.830630395523016	41.24859738752879	42.31807638037154	41.08859939725262	40.11370793992718	39.8021523083375	39.36042967063623	37.06369665110018	30.9167676493159	27.860150976584553	27.668782848360536	25.683501918382774	25.52046081242512	27.313167653829527	24.24247177530351	23.586844276083845	26.724790818877814	30.778496457152972	29.168076996929187	28.136526936373635	29.478325914732885	30.87978620806105	30.470802060164164	30.967871999235964	31.855115139592126	31.216022629746504	30.23581162116035	29.475011957230237	29.05328628231741	28.823817822641896	29.121272995795174	29.275229580735196	29.580040247208988	30.9601727200837	33.55514561966146	36.39581679103181	38.303257019799894	39.859594501733675	40.00502916549195	39.41050802924472	40.02353725284357	41.60196922758629	44.35625592196949	47.39011352518953	49.24788926889526	50.02148432880084
2.0	35.72770315511104	34.33302137007306	34.30402381385892	37.09219896170591	39.571074355189275	39.508358863121	39.88116855689192	39.851007452522346	39.18934285369219	39.19242370552401	39.110159266124825	39.80536486384996	40.6481035739761	41.643881373479466	43.87637897330671	46.740385858189825	48.483563301388386	49.44713304591741	49.27268260053583	49.421180141576265	48.17657657514363	44.719176543731535	43.04739795769308	42.25506991625988	40.21482462502844	36.88602913921239	33.07256419936311	32.6900851423874	34.880366951881484	33.47067677653992	31.795658174859536	31.976103458362243	32.49673901986171	34.103817870727916	34.75519027189083	34.11502986242877	34.26589917007421	33.716007132363345	31.869811577439123	30.681112401055433	29.863567348875346	30.343939616416765	29.806260345188473	29.166880398877964	28.80519650402548	29.45712235128839	31.605826015113752	33.76765693509225	35.90043533402145
1.0	23.771292433816914	25.268304947411234	26.732046277534344	29.083344393452364	31.930304548023447	36.39365280837542	40.27621736183537	41.556917219244596	37.269802780574686	35.0462547953776	37.39588976192956	38.49551761999437	34.07330997358235	32.28413370695576	33.538394230665006	33.03729061346334	31.906458361149426	31.6305481250586	32.1261519384756	33.075652679748934	31.31967685138391	30.50304679600078	30.36723186357979	29.75360706920486	30.406628036365774	31.71712830691113	31.032856188632184	29.479468520517305	29.60044155672419	31.21570020111722	32.685876554835396	33.44859444604798	34.33751285358304	33.01137007649774	31.20004980759766	31.36302432818397	29.47150214685812	28.379808286878173	28.171902117214888	27.397029917658184	25.59188751926584	25.415386264982647	23.81825159311742	21.298470695629778	19.812981218095295	19.566286466643906	20.517629079534903	20.316131740473313	22.68629221861727
2.0	64.2452144374896	63.85904400386133	63.03866121791057	63.615302570878654	64.31266611302208	64.07077984384702	57.70008724787782	46.15532220996613	37.63929599510775	36.838858591669535	39.596930764707594	40.2420737372148	37.20425799765229	38.67928186421484	41.770264252936535	44.67973685700901	46.09440797168951	44.72006306166179	39.844183657410234	38.62661356446379	40.239579548786075	42.671987165785644	44.38325467749484	46.6566305747981	45.66588716179574	45.15923970370652	46.16317919187526	44.73491350024217	42.43554245624639	40.569501546368954	38.7552464583132	38.81211847329899	39.72992504717167	39.84916535902928	39.30073064347076	40.67210897725572	41.61513811286242	40.59369618481638	38.457430726470285	37.174996924531975	37.249873455281666	38.972968836803766	38.756785098522734	35.99055117440783	34.16786187109445	35.36903934267444	36.46741912247565	37.874115305612136	40.082254637791145
2.0	26.044015951584747	24.137211909641902	23.886593917401584	22.359877970807442	20.887183530311486	20.33891260885436	20.086593218939385	20.50183814530944	19.75186077127641	20.485566564445964	22.017312558493913	24.487346525968363	27.667422363760302	29.56490772516238	29.622998081333378	28.193177951818733	28.008966686092812	27.576440640249384	25.06116687687665	24.603149768927494	23.943917244011047	23.307594471273337	23.443808930802597	22.855350835033917	22.997730838851123	22.861564004633	21.445186903722114	20.51748748307538	20.32600234860654	19.79427750795278	20.3015902781126	20.856557714755755	21.81775762557086	21.23797617640073	23.76633374622906	27.5755034109891	30.320382138723893	29.755642839351882	30.031815209971015	31.97601169714525	33.287331426829034	35.18183978473485	37.703234911345376	40.247391414702975	42.94480637958751	45.06845496429722	45.80833392058782	45.280607201768184	45.93881216571872
1.0	26.873308220431998	28.29471224224237	27.861206405906092	28.658849574207224	28.633716209271	28.136076910601627	28.23155522396035	29.59000414216631	30.13993750914217	29.900966695754384	29.589699447605568	30.41058613736428	33.82703147644407	36.41115658674267	38.07317230955731	41.151619796757366	41.410796523961004	39.70386482925074	37.72005956238551	34.83313203568713	34.20342612494593	34.73861289389373	30.848895179292228	29.462401522010257	30.62286719768144	29.87355229122502	28.575046245642245	30.250465423989624	32.94344797054872	35.669762524633896	37.43599531050939	34.8283577992419	32.69634537663844	32.85678567912174	32.32602261545086	29.840992049765987	28.275969383135102	27.794186530462188	27.489104869989866	27.905908895592518	28.289019695652033	25.95335811581716	23.569970416980848	22.6164452932818	24.940973295769837	27.963695069107263	27.81342601598465	27.410214988201197	27.085058322205295
2.0	58.2737152665749	54.88055139797506	46.79385447271771	36.498325574134135	32.44078435989545	33.76734740904673	33.716610029113795	33.98032142393127	35.718401125627686	37.53597686415793	34.75480426774519	34.32561718842053	38.10919442172733	43.501501465990096	47.95228309553998	48.32325585863388	47.65076409953751	48.18530127785317	47.438279706327855	40.05630731242495	35.273991664265395	35.12179383888767	37.76172776070206	35.30552803150854	33.42191666230981	34.91186909103226	35.81169073373476	34.53628257430449	33.36048340333084	33.86129982178138	35.08618032413621	36.010008303875075	36.09360383963367	35.12112201833837	34.81512521462812	33.19424710418899	30.28657480891443	29.669349308446176	31.383610353582135	33.739583936189256	33.94044846962245	32.51393209720122	32.37090281007381	32.94473608388166	32.58568974378937	31.549238667401674	30.250203345836685	30.009168364630163	30.66541680700523
3.0	39.23263513661253	40.19290104745757	42.63085220287296	45.196228785294394	48.07881328726706	49.95639987620398	51.3797235008016	52.379752945401236	53.13670194853677	53.732801939045615	53.45183787824958	53.75602985344935	54.204765305614366	53.123546965047076	51.394833199286005	45.65291825323746	42.30152308063373	42.59896226625449	43.81341716413845	44.62411603901336	44.40211191392981	42.20430858691028	41.04510093248572	41.74131912386144	42.63846836658403	41.98482508198574	39.83866635592447	41.18186281871653	44.49316986522018	47.250031452062444	46.31157004346392	50.249594152675755	53.190338398119906	52.143684126785715	47.01711714788498	44.01415305633534	41.47268684195542	36.75390049698451	36.44088179600196	38.30172915889262	36.4240890786619	33.72381814256426	33.95570342453808	35.29964165461566	37.252939935163	37.97831295569022	37.79771279102068	36.09810484533371	33.82742931498596
3.0	56.31583292262054	57.044876611187775	57.876954283419344	59.10352424471505	60.55903081759371	61.538580119892586	62.859781312304406	63.20564625180894	61.77024428603693	60.52641520653103	60.66758625618617	62.40770619671159	64.00113284602268	65.68588385759865	67.84325208599009	65.93208584266598	66.95656090843488	66.51503046732263	68.12708724777517	70.73291916936338	72.98900225390805	73.47943787031281	71.29920480613734	66.29938556883276	61.78193206532193	53.686328286497734	46.43844505907791	40.345318092428926	37.32126931969848	37.63731446777416	38.6954355260406	39.874939531551846	38.17326673730299	36.78241027553248	40.00209323190943	44.229428612682476	43.20151516741784	38.97790030322543	39.92535326994999	42.55859708773062	41.969525334735565	39.638595202204975	38.47419679924173	39.787902694343515	40.95153021545717	39.78414012792009	38.560892962542134	37.91436691269687	37.280423689439445
3.0	51.866166395650914	52.20193923073248	52.64529563965493	51.545775228652914	50.36641628966226	49.273208681576996	47.25046791253616	45.35286391836748	43.60555836150187	44.91525729826491	45.66545876018597	46.437072473526314	47.757206396033155	47.39540696113257	45.5193722161438	46.74085678271428	48.46932184917219	50.452439515206684	53.53261321461409	55.661304120681734	57.19434098598316	58.314447742453815	59.222693946642146	60.823856064278104	62.172765430422714	64.2958384994652	64.02137394441935	63.606528765051706	63.502306353130066	61.76625527535673	61.00752449335326	60.6728225976382	59.26353776010209	51.17733172148925	41.82331149876066	34.98497960693795	31.22984287182282	30.097829787114698	29.859098356638373	31.374407922063796	33.23844363440181	33.686927731297175	32.11226361984726	32.12874876361761	31.762391729776766	32.57338282689707	32.98751150757445	31.308693106676245	30.717404411677784
3.0	47.96097470330633	48.28091601534575	47.64196154906919	46.483603298487715	45.21711393781152	45.61460695045922	46.39765028018383	48.03511902607489	48.912100827392536	49.24230974497197	48.224006472681246	47.412981298576156	44.90951197120037	44.151683240071264	40.74861630161954	34.73851997865199	35.055938297050105	39.53018535639585	43.93885925681418	46.56142547838647	48.91579870099977	49.38988128014049	50.660680106855814	51.925566796607406	52.88604220746749	53.78488142327761	54.2231086441642	53.46325495288183	51.405552473144965	51.327436813461844	52.020503991824654	51.046291065554186	48.437496481356625	47.41155632103699	43.85422726905109	40.17430362045468	38.71745856264291	39.72119727370378	41.74535272847453	42.43200003892385	40.16667218165155	40.95075417348247	44.02126359632649	44.06935312170545	42.80808959720564	43.00443209614173	42.858374822724414	42.168325714635756	42.59415126016645
2.0	28.305077783011967	28.883961342363325	31.1150457364148	34.206742217282255	36.34214031785168	38.07485738734392	38.94237809735018	39.28493760859253	40.03958044804152	40.22955746176374	39.943424850002096	38.736280341166854	37.74859267975835	36.92288694483402	35.29547482980193	33.689248650759815	31.514959220492027	31.702977239800596	33.39865087997724	34.72282683619042	35.026338742067985	35.240934663185094	34.69262385954012	34.76637542058535	33.47455354759094	33.49111390997804	33.869943520923826	33.30369465148826	31.245627586884474	28.49902437198677	27.399912672535304	29.524925140845504	33.65424789343328	35.68282726259911	37.493744655850584	38.25728051931386	38.089286320187675	37.10171598815512	37.70374733414752	38.11221919467489	38.39647215762484	38.04410606198244	37.33892511507351	38.58750345015528	41.004643317385096	42.31530908071445	43.33271756758116	44.81284349739965	44.84173642525076
0.0	26.015676175387327	26.264288165318344	26.387010005926864	24.25068166879193	22.88198172735117	21.53492521730885	21.795061491586353	21.480238441608204	21.65116348314204	21.807181731112983	21.58777376404887	20.721719267151688	20.464146839373687	20.820061594808383	20.280008635607867	18.606076582689436	18.311350679060595	17.813416221945914	18.016562044413142	18.010311527783575	18.347065387263108	19.05956911215439	19.579621352418435	20.782318775048797	20.360780954953096	19.40726899074101	19.673564741175905	18.969031853167184	18.67374793103221	17.72282843864177	17.331124662379416	17.086427844330018	16.49485896360915	16.241598079169606	15.874509776092955	15.490735555405296	15.023039244645888	14.853520075391073	14.384794519101748	13.66105071661107	13.313911777119324	12.648660043993756	11.8881805143335	11.73434061988034	11.531756942805453	11.840660513580016	12.007984319130943	11.195877473357527	10.63137600049568
2.0	56.34635084384016	56.60385957308457	56.034881421832594	54.55181104616749	53.749914114095056	53.15545199527132	51.262447708488224	48.369595778145396	44.08618812163102	41.46979721966719	41.30596945179783	40.98997098388434	41.53571874921704	41.77697027550159	40.94624733730736	41.88244963944706	45.06019127454997	46.85882446279652	46.71238111691006	45.53076389874273	43.468657952308995	42.295306637508894	41.22983164950125	35.50387285508567	30.571303772999652	31.133691827981664	33.49568126240481	35.02288628981453	36.27426904398373	39.24624809579867	42.53592968333369	45.350588381253644	45.351923140732545	43.905616821990435	42.8493493863902	42.931559998379804	39.95265341080208	38.18831764349614	36.98145768123038	35.38121997142831	35.40599413732788	35.66654352180178	34.260433190775395	30.995773616775374	30.146602674869914	32.937460906754964	35.996672293067455	37.4580913237678	38.5511598017447
2.0	73.16690194450939	73.82271050890381	71.83548451552815	65.98992427088598	56.33442897169242	47.988498641528054	42.8646541543049	40.623228164425036	40.71154722603073	42.36623763408242	44.37705399119051	41.137041829291	36.46087507296664	34.97769079458049	34.777192769095564	34.81594007605624	33.202607571381385	32.31367454119699	32.60394836523891	32.152501780890724	31.59240379248015	31.95342772118443	32.96290030408506	34.84249636090227	36.00804702367299	34.61930127498891	33.28114988532473	33.87956010503801	35.87226139765998	36.43257932274586	33.553558646825586	33.57375513623875	37.252610471742756	41.47590694019472	44.119228335626225	47.23982779828535	49.90238934834418	51.31675614495359	51.02723642278533	46.136913936944815	41.743381123170444	41.191768428046444	41.335280930973425	38.032659225129265	33.76102616289773	33.49743411428836	34.29951357680323	36.45751639664625	36.73858581535678
1.0	31.196056776303344	28.5981132421674	28.63703764650581	28.19208516474614	30.733253850517876	34.24636190419329	36.25248194954962	33.28409176929864	33.52628146391437	35.571645620688706	34.25771116139044	31.03642596412331	29.28780275772792	28.291427539014197	25.105982609685807	24.494762659660417	25.39174304542454	25.969042509387368	25.796853625549222	24.49978742730953	23.07859414401163	22.54114759461521	23.527525567446062	23.553497770755076	23.205516009134925	22.45480229178356	22.43097956545956	24.373614301941323	25.305033366018893	23.651863437747632	23.142564957419765	22.593193201507056	21.087249641865856	21.141806945327495	20.701345175332325	22.608553733744174	26.991903751348765	31.996176376515713	36.35408034659151	38.41975533235474	37.41262221519806	36.59602376368614	34.49859018956547	33.36376951396808	32.97332098121254	33.29419092888973	33.63346712378078	33.36238133514685	32.16008578156057
5.0	49.98405905727489	51.207305322536136	53.13703154164639	55.96580371669906	58.09341560408371	59.35120306186259	60.28103861584827	60.05197722791299	58.658669650003525	58.38764650368694	58.234894869678044	58.26547346613394	56.868346365425346	54.1672745294295	52.59728475746005	52.28383986379828	51.92460756883366	51.017656247093214	49.2275394814621	49.38452890805326	50.55038235691899	51.883909514062495	52.440348978526266	54.05352534685603	56.73388701133506	57.16525028374161	56.99575328381871	57.50873419312248	58.96395955925341	61.422763461275956	64.884432540662	66.77792743386259	67.75479545499883	68.60369322417745	67.87214805768393	67.30613869529027	66.01304870707565	64.99120757681808	65.01191674600977	66.66033103190463	67.56463467922856	68.47033721584693	68.66827806114856	67.75722023431099	60.80271172891363	56.598925250971746	52.020195781071145	43.104599378793026	40.334714906110314
3.0	44.659291402542735	46.30035764763281	48.88757015137971	48.51531867503195	47.22167771088211	44.9675658857598	44.76780160727821	48.975620356444225	53.45721793106611	56.92108317126959	59.446174260592386	59.35177188083338	58.41393866271161	57.49920594503899	58.33349158616956	57.42697083982533	53.85616250695557	47.845275061115316	46.81414137130584	49.78856481960728	51.97496452836631	50.744006388069174	50.61951940177273	52.164350625891444	52.70479271714268	51.94754295406988	53.26125557381819	54.92773946309525	55.66186284167696	55.79094721682713	54.86478531056539	52.30054381553191	51.13618662115806	50.804029027280215	50.903612547297136	49.132709390377	47.36807933088649	48.1403083989645	50.10900917755181	51.36903615100028	51.05872302146266	50.63990969414813	51.262570468768	49.94566924998153	47.90017467951394	44.18291588860189	39.10391131761385	37.62764483705232	39.60115266236626
2.0	31.932012823263378	32.689884890619915	33.871069654580324	33.34168668719112	32.61250653267504	32.63285275310876	33.10064404867718	33.63356489621935	32.94874669811597	32.2702114433085	32.42884570159888	32.306279880575175	33.51836737806034	33.03833682055805	32.15695416182549	32.045406534555894	33.04354266757896	33.900033559794416	32.33658479304454	30.702073789725414	31.406170130962906	31.285961416349274	31.583813678074	33.134972279781	33.07602141366775	32.86539593022302	33.4497289049109	34.17533768631451	33.388039202061854	33.38492430048356	36.94663521723421	34.53586078833526	29.87077840984919	30.54129641633522	32.65923531781461	30.33346220067764	28.749244648549734	27.899849711611147	28.05426469810991	29.637251042260658	30.807729920322636	31.246909993492107	32.01906196373678	32.26854566717446	31.298687040908945	31.453014424324756	31.329981831580184	30.751147960793872	29.021578197207127
2.0	30.703431771208077	30.651256186533438	31.356880960309248	32.13362675622992	31.96614878815233	31.91996397892702	31.186671833953312	32.29953404406444	35.47275015241279	38.289089222198044	37.34878721854343	37.53623968196624	38.37777471623298	36.791092596854405	35.787877156214314	33.53785387132345	32.45220728898812	32.832532556502976	33.518239589704415	34.583111230374676	35.596149591168555	35.91775289259802	36.5735277555795	36.49666201275525	35.68497124842557	34.95730634661615	34.25609558820546	34.52734991725658	34.33519469750681	33.895899537688315	33.9655913077252	33.96257757783922	33.14939774105344	31.702796108902163	31.407781515418705	31.74467447146777	31.190709765951546	30.29266769944357	29.997935614489162	31.065489069362194	35.158120652923294	39.11476940416787	42.279507297716265	47.03369955472462	49.422964599815046	49.02537793638043	47.3880154292926	46.39145267402293	45.66983935447493
2.0	29.962149411641985	27.863218707856902	27.452221001200506	28.319467167490682	30.337902213099106	30.011996414904157	30.67838909259375	32.669370025602305	36.11948484516641	35.780820174717334	34.215599613154765	34.08564396288043	34.144283344178234	33.56937045060058	32.07857065254866	31.256118576909596	31.258303420544763	27.591874432106607	25.973287294986896	25.711962053714956	27.684541202733502	30.500027239714196	32.171799613649966	32.63202392078844	33.71607186734592	34.3894152646772	34.93848670093599	37.23424986951942	39.97730852942779	41.042634980251954	41.700101678563264	42.86535004230084	44.618470322607706	45.75446828833004	45.93795148435988	46.275798859261705	44.251328375001584	42.31543838385264	41.340992303159915	38.731641061796914	36.54727910100328	36.236727106698005	35.212755115568626	31.04205139233126	26.970156414225986	26.71272046897698	27.797591262378823	28.48104486288618	29.634071518508915
3.0	51.966131269314594	52.11565446491232	51.41886758962606	48.89698572378299	44.896772481429906	43.38593531398267	44.26208917518336	44.43424196228648	44.845248369370786	45.499533037322706	42.68470085880524	42.172858786297354	41.10398718860082	39.133387843235994	37.81992394860921	37.40421790914321	38.79099218421951	39.15077569520046	38.69107143149401	39.2536574258577	40.14679482995347	40.5141431754626	40.21452760402697	39.072143909237575	38.407724219213044	38.98674058189647	39.37560146725594	39.449650986170624	41.562215904847754	42.93076788968001	45.14559219099052	47.891798941819886	50.909133727525216	53.5260272162121	54.42302408024763	53.179738746762126	49.46748731008793	45.34786216274744	43.93072083139485	44.17717198625139	43.85355621074094	38.78206187633669	32.13425590554601	30.292316628162673	31.458405396511118	31.20660082667251	31.313042326807	31.358755128435963	31.64473076831597
0.0	23.461209834879774	23.728668186321485	27.149444088931453	29.190773544940935	27.40995566685988	27.318420043228887	29.625494722378548	31.940523611937095	32.951273200135994	31.433948630599932	29.817852880166264	28.691683461172417	28.629277787504893	30.37976896811384	30.303154802117604	26.129997636430552	24.49154512566692	26.9024249391714	31.057192716964405	32.75475773284559	31.087061629134467	28.953105622447033	28.446316978991522	28.790500615668925	25.446884505228738	24.368759766645738	24.19033055000095	24.054874066925425	23.881694642072222	22.679961617638845	22.482638642156598	22.46529115410027	20.687414064294888	20.691806637601864	20.213252455684025	19.13195677701431	19.579622580949007	19.021724472775695	17.92852539425594	17.625763075609207	16.544314759396816	16.933491471914348	16.116962969638713	16.023689310036303	15.95403927931136	14.9941719810159	14.398888190863609	14.559573756314958	15.538760079353093
2.0	31.438170533600314	31.974490545233053	31.524940968418385	28.407945590543783	27.302457991329128	26.861804557192215	26.749005537376586	27.47994029392614	27.92602690254377	27.347413989603897	26.30838401012865	27.3904873759791	26.590153869456916	26.322360842903702	27.173471983846863	25.570830793586076	24.81832021710298	27.99630551364183	33.177016566735055	36.501121168863484	36.63973680538521	36.80580953908401	38.35379430593966	37.550598027774676	35.26204991528409	35.39520368598625	33.07511230211412	28.856825110998386	27.35730375699222	25.67890148096789	25.14891860020072	23.370157854809193	22.398261114546134	22.867656844460065	23.24985797261572	22.826512196748723	24.445783951381703	27.949934499592384	31.60528844666021	34.43296388035266	37.22437370261237	40.32299015426999	43.427746922283404	46.19013070380474	47.52094416763221	47.74637957589109	47.36545901040975	47.608611248205555	46.141968245018035
7.0	61.1716526748961	66.3013675381123	71.37719484964144	74.63376974796734	76.824601921423	79.70240048629591	81.90087186893746	83.51214336124491	79.12637051816573	78.23289311523817	80.00472763443513	81.54335241940765	82.84545898839627	85.49327919955812	89.18218590546468	92.79788360007298	92.57523309371281	91.69274916302832	92.19218360673031	92.3182309791656	93.1801382230524	94.04896704486212	95.12065304042362	96.23001615754431	97.00179073267037	96.5878124630696	96.67282911200628	97.02615287073111	97.71844361343497	100.83784197673968	102.28842415598068	103.67105745716492	103.41842009424344	102.42813537369332	102.30997848066094	100.96242997674274	98.57501870326982	96.11786725925334	95.48514422161502	95.9119858805426	94.27467163049661	87.1722872759606	77.73375267680774	70.52941929052771	68.4697261137623	68.06517578032958	68.1770559078918	68.57684906624549	66.92210075258446
4.0	99.01480074893718	98.73087256542577	98.19056424986596	97.51030638259687	97.17074727645311	97.11753522216125	98.77576890276015	99.15947574374529	99.43289122169585	99.47098317848248	100.20761416396778	100.02603377936924	99.74330808851522	99.4216904615868	98.06503702465267	95.44598656271968	91.44533932051648	88.07848567214019	82.85824114222983	78.1885414937181	77.94006256741396	78.46753470539507	75.4658751750416	74.13735211860666	72.84006562551643	72.11708624770306	69.63074489753379	68.11989598972343	68.55716828381104	67.88481972521318	67.60370651797002	66.77326658722714	63.87161052721021	63.46480904893666	62.674940363396644	59.23595414883211	57.45053951780484	57.4910842779794	55.64293296162456	55.96468458495391	57.34009376633228	56.7571167088775	55.6977403109963	55.30256320378493	54.56839972835547	53.463238767927834	51.7618020652317	51.89332514326549	51.09732204305063
2.0	52.441736721741435	49.16859735738172	46.790528338896365	47.061313362902524	45.46194258563385	42.69970442421776	40.597452000885255	37.99692463847252	37.23063882141214	38.38840739934962	38.52618880048345	37.85797652760254	40.12794550599643	42.658628415335706	42.36124280933853	42.3529638448833	43.06629844139327	42.96535802039193	43.27805455639508	43.32181471183525	42.80539595185286	41.058916763178	38.62889582475294	37.37450949709905	35.69309552941867	33.37002469610006	30.524194582577707	32.80863724873343	38.085182279759984	41.50101730785886	42.67578941570571	43.613922676088215	43.86642674133478	42.1302178409757	40.39990972998888	39.54538643149055	38.08060469646452	34.15741171334807	32.21286265761109	34.17224428734269	33.18032132081168	30.922059224464682	30.87885151607318	31.036283444081953	32.90770436695036	35.73386678364771	37.8149688952175	39.30484670076203	39.25131952650423
7.0	51.75251089112456	53.588098839037656	53.148727038976794	52.17145894671875	52.06532863391443	51.982626117422235	51.644537696641834	50.562242481030914	50.39767288732819	48.855524848901624	46.825808096740026	46.77865756365932	47.00949497361667	48.58226283214477	51.50120199894509	53.463632072857294	54.760769927659226	55.80119570486315	56.33464710752985	56.659660538266955	55.250426080001546	54.37640804755395	53.88601482062938	52.24615991385343	53.559899709202476	57.87968743224702	65.79655953569565	72.13053369226814	76.75616969529385	79.84539717975142	81.05908312098224	81.62530737661714	77.47335332841013	79.42371395602927	80.79204844263799	82.08041515515112	84.2083633422962	86.52982609512286	90.22229008667732	90.5746239164087	90.32912045382666	89.16847075906651	89.54049225981794	91.88554837181692	93.40895486899666	94.13135709256845	94.650267883148	93.65688303849905	93.66319119122628
3.0	53.005299063501624	53.741206881524526	54.83386511572144	54.92342344387927	55.36259879083578	54.411264940245175	52.67371131091211	51.47358251741155	50.62250068026235	49.7447016479571	48.23856253729974	47.23883485216252	46.40905380694142	44.89610795796993	43.69608280923497	44.761942046232335	45.24822607075261	46.60631321397714	48.791589584011696	48.9873992483313	49.207686418149166	49.32985486019255	51.58120129510315	52.99200974268331	54.133509944259984	55.475623102923	54.7461064476003	53.152725675971325	50.81770268338358	49.46803871025042	49.56633980361463	49.225511477438516	47.46950644231962	44.89414785613041	43.29110844707602	42.71071494370063	38.875867894928405	38.56867334885051	40.343590703064464	42.29334842945092	44.83490231439134	46.83395553629987	46.749445043502256	46.9140596157895	46.72527636085936	46.56170986231859	45.502885114931665	45.172107977198536	45.17048377976573
2.0	41.34592872212428	42.83532221263735	44.01572074094345	44.65266017288442	44.27907353994816	43.8147835494002	42.940693176521414	39.09508813408339	36.83603344465849	35.082224861063175	32.6816232067776	31.775681187853273	32.11850663671828	29.639912733417155	26.081939389438247	27.499686074723584	29.604446098719254	30.344043352948745	30.25326764724681	30.30065103417788	30.07742384307689	28.087358145707704	28.26158500760129	29.01970223110581	29.435760816858302	27.130750452020948	25.623231767802135	26.272187930082126	28.070276685759886	27.800142296237595	29.09578271030815	33.24080244698176	37.94910927080173	42.29005639929142	44.522417323547394	45.06115764779548	45.92013940068521	46.81249322259337	48.18677050457063	48.398260939789346	48.48169097707603	48.42719479470027	47.796296698997025	46.35684765559523	42.265156730534244	38.550616389732134	36.93187635846487	35.14011094594956	35.56971504435417
3.0	50.58307969490251	49.36169986539386	46.84659630928361	44.621675224023896	45.030928198649626	44.55910584643551	44.4247519550317	46.29924209496095	48.65251309216029	51.17220836583007	52.71287097034399	52.89727491668563	53.52903490924401	53.1308797160451	52.42705984983416	52.180872115043655	50.00533486677591	45.39023092031338	41.72478591806438	40.70256561143011	39.29969809863001	39.07930699524869	37.28721992418065	35.573837394560115	36.11440338038304	39.09864797325108	42.45079481445814	44.40425965454891	46.22140555920022	45.602276471562	44.34108133708739	44.21832361327174	45.34675076112514	46.57785776287852	46.90383146836969	47.293139492612866	49.116163323404436	50.08897000020559	49.82932634475231	48.292852272583175	47.453424013319676	48.336735896884555	49.41108817800512	49.93170755443842	49.16825633666358	47.86820918729479	46.76410112862631	45.922085900050334	43.05267064564107
1.0	17.823544205477898	17.759889597479734	18.39574717126662	18.209154682151553	17.562674975850197	17.341802878094708	17.31360953338941	16.751589545688393	16.068014813976575	15.901303854541649	15.844203642864752	15.129838689355246	14.788833975556967	14.979674343736127	15.771143718722879	17.135984111213237	19.840285250204264	20.75348076407608	20.169340261953945	21.536076458681503	21.985107714709795	20.527118069591456	21.392317032081724	21.666477587707256	21.866010099618745	23.04484913410026	24.803259934640923	25.789480543119573	26.036751546651736	26.022238751594895	26.24236364445131	25.585858205682072	24.629927404745455	23.942371400091194	23.259015306948765	24.553904300416942	27.306072154777084	29.1953344762846	32.786279904876196	34.642305549650615	34.448412075029324	35.09897970961779	35.272714446226246	34.02069374477548	32.734696956875865	33.33776576644128	34.173298702828156	34.33711620200807	29.233947163635737
3.0	74.39423164849376	74.1253738697147	74.16147707281624	74.11086178039201	73.2244149117147	72.18119627230644	68.12580256210116	64.2183384091435	59.191345417879674	52.48967880953733	49.50162951292246	47.96430675526298	48.76221459299381	51.60068021680429	50.82843471552909	48.69516223747495	48.01135137772289	46.816661416015386	47.69497153945492	46.45359332636622	42.283159613650646	41.0588822083606	42.221952146046924	43.340555971023655	43.10468366550709	43.40659694335012	44.41261394693453	44.064910147840465	40.68610645640232	40.05466060210302	40.84220593335938	41.075200127159164	42.223870327141746	44.94162061079777	48.44639993505552	50.21313909884406	50.62498703724844	51.50750363994856	51.610711743160664	51.013492852930916	48.70334716170205	45.16324932019161	41.652875136091055	42.46923811573769	42.009424067541765	40.39255428503334	38.58984325884718	38.933445404430564	36.49460571898363
4.0	31.953400041508605	30.527176372984854	28.152995876208248	25.795432654358645	25.930274715898406	26.133993090326285	25.885812612879946	25.434357508534244	26.22960541472306	28.8433560515733	32.229163249909305	34.35361395890827	33.453760550550754	32.89608527852484	32.89324265392796	32.96999149769083	33.23334238618677	32.76585190826366	30.937911083443755	30.245133344642127	31.714137212670586	34.40667096226095	36.400191649731056	37.00968153215538	37.31497007586482	37.757865988340924	39.00790174710047	40.070304386929394	42.552711528256864	42.9898508272791	42.56381769867204	44.19494464501167	47.22826342301005	51.221457809307225	55.07233928319787	56.78591325666622	56.11006784359914	54.29051879065947	54.21023858023561	54.564751957279725	54.518259864983456	56.410090315956985	58.90673898301431	61.2317904100146	62.171065022566594	62.45534510690288	62.23161175459795	61.19283310622843	59.92188547592251
1.0	20.849516211293732	22.549920299645592	23.61226928789315	27.0355682630672	30.46521938273842	32.792817105279646	34.62151183748744	35.8551399914318	36.50498094976745	34.814113204464846	32.423618301856074	30.59991000628767	29.13496328905761	28.720094646127496	26.85562544381715	25.875812902007272	26.344449383587627	26.263251774092485	24.32262947941249	22.405590934222	22.925412211405998	24.46292993110257	25.287074647778862	24.914158018548296	26.84160552225948	29.462643118076475	32.347548138238956	35.25354221271842	36.05683276300021	31.688777833628734	29.106014014330995	28.82119692502954	28.24315382702955	26.766412721834914	25.967869831461833	27.29685050305074	28.455590284041705	30.78254796086689	31.994179612789164	29.864180065751718	29.340054140613596	31.435287065228017	31.833638609562833	29.016920236380745	27.95409911317574	27.586680059619578	27.324238984567934	24.681260068919933	21.94607190963063
2.0	34.86374556162314	36.042850788220306	39.01798607604541	40.782169079404994	40.09256059222003	38.96271899648791	39.93928924223207	42.057635244750486	44.11034758338119	44.66600368852757	44.463844456903374	40.635227002818795	37.0616165325924	35.262597778214136	35.42251932532867	31.416071898841537	27.31587655487632	28.66704297244473	30.820004179649008	31.73765060201032	29.997334436002294	28.696653874058608	28.87201903354462	27.48051807410144	26.702225955314766	29.508713409745802	33.874232518891226	36.16907021768432	34.976421104472855	34.317499520946406	34.42146267506529	32.95046171356129	32.90811969689461	30.808452918723273	31.24194344784399	31.78813960673369	31.03417309659377	30.579534587412375	29.077171727287602	27.900052207499936	27.905559233393824	29.069155994299322	30.237635968675946	30.360298779998335	31.61208052459405	33.304153567278206	35.36450059066035	39.188016721917045	39.84389870051478
1.0	20.896047103169067	21.189149087186145	22.13872440775934	25.01882306678031	28.135181088868144	31.116112825923427	33.54014250585397	37.02154951514043	36.99965879089224	35.03545704121004	33.969970221956444	32.54936477564448	29.622114955460276	28.758202373259568	27.33648508017766	26.702497073189598	27.23035506553192	27.781570060429665	26.08815239979525	25.023371680847628	24.881266272462717	21.771380989600512	20.542118922373813	21.167331874719675	21.392111447135736	21.546880881811344	21.444501253319014	22.958478768388744	24.79270030277561	25.135231165802313	24.764130242630984	25.259098634629098	24.739640349006574	23.300398618832105	23.89895498939755	23.19923827340006	21.67879303606273	23.07690204085796	26.378103931205075	27.867077744413965	25.228086711069558	24.801464806987674	25.23138234961591	25.1195792976329	24.48394891960216	23.087523387961806	22.134768412291233	21.005092667918806	20.19240941295286
0.0	30.434263719510106	28.18136481632824	27.630801595639156	26.971442582559668	26.687583473467217	26.58922645810391	29.59484050061804	32.85617051167175	34.34587626299682	34.90469775669091	35.33944234576526	34.217533093548646	33.53988971346935	33.82288515309707	32.67308804882963	32.53502792385238	32.22310683317936	31.572047330502517	27.93050452382006	23.87425457683061	22.287446572245788	22.379525395470196	22.478731049310145	23.34816458570308	22.237592712838858	20.412007150039752	19.24116529885267	18.60591326873121	18.791121910964893	18.42653479716609	17.339767116640996	16.05046731382375	15.694687063772397	15.717089164610757	15.276211916156937	14.036543605732014	13.77704860119771	13.355252450539842	12.721974548617492	11.842819866180983	11.507713161512605	11.429820752024046	11.625899162123877	11.563257341186103	11.570299491820018	11.17813272505449	10.65031828820167	9.998980441926882	9.387439626002461
1.0	30.96338995352405	29.06441400916282	28.555225440979072	28.083301123834616	27.3815006212484	27.47223175167706	27.24275273479529	28.552409249733223	31.194001835890734	32.77172451505887	32.47198117629087	31.86574027383716	30.5427094182668	28.775039793752793	27.48937873575525	26.83440017889594	25.615123118167205	25.041050906301482	23.467385401383222	21.98698140780534	21.99034434415919	21.57365626800571	21.442199049414057	21.401665201071136	21.148912325312622	20.152442388789087	20.074991127058016	18.70500402601333	18.583881029156	19.64300508476657	21.83757531039701	24.909413323315423	27.286594535503173	28.227478782896515	29.594121000598843	29.440124997933943	30.62602105664031	32.169314483375764	33.96221410627172	34.09813663660937	32.88868026948168	30.6053090095877	28.744886258444275	28.51881008265996	29.543919632199934	28.441147953950146	27.010337522275407	26.365577465182767	23.936252707072203
1.0	31.185785172169272	28.652895858969853	27.780007095674453	28.563205995886026	28.95664805524747	27.56971764142277	27.248469170633804	24.602720619899717	22.00607381652722	22.832847540973546	24.163570495254298	22.993694297758513	21.92500385736043	21.196516984346985	20.890543802402302	20.035786562181993	19.237799161819005	18.162487744977046	18.196280156387214	18.847722594640803	17.947586378625317	17.13231714407868	15.987447782898522	16.280986182208537	15.701214877333754	15.943736312120441	15.299646906843103	16.528190406271072	19.38732933095354	19.263583927173237	20.79121096697234	22.97100615219621	23.882844271754177	21.482476724383766	22.05225705678892	24.280085928476527	23.613942914345497	23.85124294046935	25.003692778698007	23.551968580738507	22.495181417414663	21.99840640074728	23.619806230961203	25.919154906876035	27.679761195392942	26.324793007848474	25.32019057120768	25.993327877204713	26.802702957192746
2.0	67.48925109100334	68.47613339876834	69.0640809386123	69.05492261164439	68.08856641182128	67.14076136152836	66.75167838041676	64.787612447686	55.92673019740763	51.63131695675671	47.999985043977375	44.6926521588466	44.41534467660206	47.108942683634	48.11626448658606	46.60912622931425	45.34418845806049	43.74169404129387	44.32447700238073	44.51854464353921	43.677942012151135	41.969292122372444	40.53422210055473	40.61455490334804	40.94664505729203	38.8548715631582	39.45453076686387	41.97118189110391	43.15804075694573	42.554285143020245	42.387559817394106	41.550771130520445	40.24285467670424	37.02231033804671	34.774942325411004	34.73473743381594	35.971776756364655	36.54475819728344	35.67535214696467	33.50022612512242	32.167265124244196	32.45647411631558	34.775968552573744	37.11250553373914	39.14409780554007	39.86030047716008	39.94412191801108	39.80972572612026	37.48145494424626
1.0	28.611789205979644	27.97835951391196	27.739091040137165	24.006648668299636	22.826127749032246	24.22054874651429	23.33878725633693	22.325244582250953	24.383877095649353	26.14423056423551	27.338508990476125	28.24117381131811	28.058210642685033	29.134685716928203	30.26192884230156	32.7223607228796	33.202248878556226	33.096302539016826	35.245084672900006	37.56192634145771	39.05786221241184	40.00684838904106	40.323407170974534	37.44257607247702	34.4854525070864	35.29917278315101	37.44541457862546	36.05590104551898	31.35863249854209	26.290388781582504	21.389487281142085	19.089396913406574	18.85413773875251	19.876046508330518	19.04112492977656	19.221404861117872	20.365503569265957	20.407552947708847	19.232122152538967	18.787968532157283	18.736443854449856	18.874637384985572	21.60707654253285	23.27067087899436	23.685027325263537	24.302370902499177	25.292121930537775	25.576056777761995	25.463987815258214
1.0	37.79254154926369	36.68347238583829	36.71766968375716	37.04304616735769	38.256612465104205	39.68467615226904	41.52893161492068	40.42438457162195	38.2522676775839	36.63960292547462	35.6075679978372	36.34311942005928	36.73497682562716	36.806882917838195	36.76509102461395	34.78030954031055	32.85750266181991	31.559814832555162	31.704533834337624	33.559699747298374	34.15025319320417	34.495507498169545	35.07868215562807	34.77187475541799	33.65953191589671	31.87799117428385	29.455259535114646	27.479260077508716	26.996983038947924	25.980233124245867	25.44032355857977	24.480908960465264	23.742770120676028	22.540455677647433	21.405083029208598	20.00753849512856	20.205286690178355	19.750345229626156	18.86319510642743	17.529816870161675	16.878591166961137	16.01449222603106	15.067014181808618	14.881939018307655	14.91188796546655	14.881192658650619	14.639566386794117	14.515260902478417	14.340120266767356
3.0	49.254897604615344	52.795136159995145	55.26994921817424	56.464647102852474	56.666032524573055	56.33503504757405	54.3648973822064	53.42026945560351	52.98657782985695	50.59739303919019	46.39804688948764	45.30196359295545	44.81698199069334	43.96511809004953	43.96172320204488	44.78934204880404	43.433553999714555	40.33370586630177	38.208416750353855	37.092904780436754	36.485816548378	37.313965881120396	39.91399240291196	43.277680497036435	45.82586839740983	45.653564820921574	46.35186761279515	47.470636195239145	49.00277576655936	51.2794447696448	52.08224488608254	52.74120017445959	53.94469813630452	54.04344836656105	53.75401525558584	52.85879795346635	51.93885235032377	51.08728458022376	49.50427736714941	45.308796869163096	42.01213987772761	34.73567217475755	31.867221600070973	33.089676269141975	36.13871355874264	37.68470245345586	36.807706073752406	35.73519178421757	34.91930749314057
2.0	53.52169570493661	50.76416071264226	48.25677879299593	45.46521813040807	43.740742654178206	42.38602192023696	40.88742604671475	40.03592999200862	39.84168238246879	39.57250663104551	40.46403521488688	41.47669993183418	41.372440117206736	39.26720155721982	39.55349382263927	40.73482379544104	40.756017968413296	40.17772195176698	39.36964349608046	36.325295058514776	33.20684129920396	31.6758668245615	31.3364847002142	29.474991257999818	28.32954242127001	27.811229932688097	28.32313417614968	32.513651931585805	35.88208242998243	38.46945800663132	40.26183603726899	38.913114341193506	36.039129299194464	35.9954750444781	35.59164211693503	35.88768535472715	33.53608089418109	32.85965460271591	32.8739139145644	30.777220550582047	30.58530940307749	29.774199331985468	29.171381577879547	27.56091850013594	24.85100958608124	24.141916093194645	25.514631802080117	23.90571458011765	23.244016115009604
3.0	54.45956860731855	53.94153351930581	51.58237405965824	50.028909547189436	52.16512552823285	54.63584600224106	55.05054853016428	54.17784608687679	53.87281708887278	54.68208058421325	54.1042697743055	52.21855047119638	51.66821397808776	49.26480913820717	45.41108145872077	42.76324622297516	41.26636404367513	38.81934458897733	36.29798354298016	31.521499147995762	30.23342303132844	32.31331607910137	35.12383505439184	36.126276910606826	35.69731249168538	35.29186689718364	36.30214970723728	38.88833673888811	39.58751096516821	39.960306547749546	40.588128267020956	40.298816417705964	40.99249946663993	41.90089869142069	43.58030488758679	46.14657962954901	48.919062618364286	50.80552502794469	51.63868010820178	51.66868407819414	51.53803288974375	51.69829174302971	51.02859743677378	50.68520665672962	50.72976283515845	51.080057287724266	51.681535755768756	50.829494594990265	50.129277295032594
5.0	78.30224584251613	73.22544415470111	68.28830246504906	62.7046619137798	58.19138676640348	56.50741813765116	56.77925092899685	57.71322324740017	57.33848820290765	58.368577113912536	58.163817431003174	56.33056969373412	54.83649769287826	52.85933461970244	51.797047386407336	53.96086969268885	57.27818330323813	59.51415538256683	61.054788941376714	60.129473436203526	58.26250710235653	59.01921406974407	62.40343176092217	66.77868881753763	68.99180140191133	70.89098297726693	71.02731006602335	69.90792784545606	69.68586122866166	69.06925697020274	69.06047558418015	68.62807199200498	68.25514869782647	65.43013535886891	63.59154844576263	61.43692415921901	59.959590495277105	59.900116465232934	61.70143993903214	62.94360333062975	64.18962265598005	64.10575581330407	64.70126943114178	67.17338779601934	68.31005933598082	69.70612003676753	70.95170994343015	70.87098142024895	73.59048743274165
4.0	49.98955015198763	51.17168597149103	50.43293392314477	50.347814997655306	48.91866429048223	47.90440841993028	47.77372245407241	46.518513072653285	44.763710109098184	45.803757219407174	48.38672316878858	50.79391505614241	52.50317682506105	52.29002549793454	52.72470419409754	53.69210837793976	53.058064218221254	51.204763425044916	48.57616232124132	43.493160877957784	41.61651738421883	42.60888222081772	41.79982186278593	38.20244847166133	38.165201538815914	41.487191282561696	45.14028008373759	45.67512520264484	43.520802213521215	44.324751357146766	46.03683211581136	46.17268570181195	45.71024755742902	46.277797104156534	47.14600955593987	47.8286221343755	50.837896667594684	53.9231265057465	57.264480915740876	60.36271538891405	62.026718145581796	61.72532240498493	61.49917954384663	60.02827921505799	56.72525385033654	54.369741828230964	52.69758512237166	50.988488837985926	48.01141892888979
4.0	52.22765603173074	51.37249853551705	51.81263381493517	48.961917188257985	48.483161246640385	49.05960147404838	48.29696917571107	46.16675814705069	47.03823539675654	49.675519837337916	49.99918334169299	46.70213626350069	46.76974592425041	47.51399528885105	47.25027991278201	46.628599187025124	47.496590528569435	48.49666278172951	50.915998116708394	53.93585043880494	56.44909994417438	57.944703078823764	59.01646271155675	60.003409805624266	61.625361828552194	64.70180065147315	66.33362647938922	66.97480593627623	67.6241496994235	69.18090796372286	68.92034148117027	68.68940282966695	69.09378926994259	67.85044795821824	66.90882330412522	62.39315177874638	58.63826878690603	53.97932371739345	49.41796484154754	49.675017086433236	50.24091923654562	50.72847903337103	51.44647534853386	50.9228817495328	49.92590346910929	51.43851548590014	53.22340551478166	53.15337463283621	54.950191901551705
5.0	60.024328139707286	58.825862597309964	56.08438140213662	56.18832370007244	56.985796536306644	58.27229096654688	59.45970644396758	60.42065660635393	57.699538093694215	56.1406020408125	57.13499099681654	58.1199500940072	57.41254989977307	55.10957161116002	56.310724072854626	59.65760077385163	62.40035016967506	62.95509085682468	62.67322781839479	62.35287978913038	62.750613994469774	61.486661081981275	62.51300971375624	64.58614804236643	66.91341304362305	69.53492781532384	71.55644403438795	72.29317562333905	73.25189115205217	73.63198655713641	73.02430640843014	69.85581327372616	68.8658498864235	68.15487240322898	60.50807941349362	56.56697712460388	55.31407537409431	53.33496591881756	53.50021018509046	53.375321377080844	52.51669354282144	52.53224231111376	54.56311131693899	54.4335868553403	53.44934530513302	54.68426583362162	58.14638161463693	60.6657931800623	61.16418437420883
4.0	62.91983148633046	64.34608670062974	64.54505261550358	63.92832567991231	60.72111130083575	57.84023803133479	57.225868152287	56.06050377796894	52.80244745264233	51.85221108265551	54.208698606992634	57.63511929329507	60.420581197689046	61.95751792937724	64.57992972093484	67.13112695424381	69.24577943084262	70.1880120699397	70.9802174647135	71.76143325128373	72.52615050572543	71.67893153400833	69.62931328481955	67.17004555155341	64.79555120190095	63.50161238708011	60.4629552441523	57.43645402461859	54.402819679914096	52.16920467490625	52.001565002529816	52.440548817917296	53.79876690243174	54.49854622003459	53.671380796506284	51.35515888355453	51.023124965844445	52.79431362204478	53.67942980261932	53.957660403840514	53.834362722165864	52.446738529985936	50.21379656208565	51.45670823076709	51.999061639351794	50.35258929408409	49.89581485736209	48.64417268547656	47.913853002908176
5.0	47.32495340907727	46.374069744970036	46.474486354772004	45.083219672903844	45.907469694196834	49.33346154116355	51.48898844335995	52.261066768121566	52.665071297392764	53.35825606409126	53.172772398353665	51.92008988463998	51.333063875361226	50.00177144450845	48.67062315501217	47.7343322840141	47.33889557330525	46.90216398513379	47.637601242333396	48.86185405696558	51.287962077522856	53.170557569341746	54.44572338727113	55.581179221837495	57.00209264961591	57.8330912643158	58.82334909305123	60.544633914967626	62.76601938924685	65.40658689199196	69.76134525041408	73.52333156723616	76.22254923022797	76.57285120156293	76.62326077795557	76.96221898618022	76.78516185584331	75.38843615300111	73.37071456331981	72.07001181221897	71.66313169977549	71.0130980327654	66.59981903258198	63.36756216745057	59.064431675864924	49.59639791147407	45.24292228229145	44.94239583434757	46.64746371528779
3.0	38.39979050711	40.86566322024915	43.17508024846672	45.42926951501345	46.693046016262095	47.50232970438672	47.03513168114941	45.989957042173195	46.43375358447624	47.68244247022807	47.97817975123972	49.32742769698947	50.56276634048533	50.09340825114927	49.79788869899692	51.40037460825183	53.00177396527206	54.26841505348894	56.76592903293582	59.074968891789695	60.25970425530712	61.10290724280297	61.19629763654327	61.10070798712746	60.80564739746368	60.12736957254335	57.98168437627199	54.51535767148399	53.542535338503114	51.946161855734616	45.514470234261125	43.35844885962762	42.56287472408324	41.31300772747642	39.840903229816796	38.63876591083058	39.35037019338345	41.43183258509086	44.00051012864086	45.17269291500361	44.839328927536535	46.03101717020426	47.66941521270995	44.068453492305636	38.735554036024894	36.584206272654846	36.04121451201182	37.108026445589616	38.09582708382413
4.0	23.54932270145009	24.676312566865846	29.320641922991346	35.43399402535062	40.03487966181512	43.59877328767359	46.053099370636374	47.07424404815782	49.21705465974224	52.57095412913338	55.44076570475064	56.83386320260998	57.39559524482289	55.22710268603449	51.45941058890682	51.77440311350318	52.24257405915943	51.937628646891476	51.11102713662606	48.93624676539351	49.01384378231282	50.4189197732969	50.83952239118683	47.64078840736339	45.67657327034	47.960703609108855	50.608715874118545	52.970542929121535	54.42877562274757	55.72379373464853	56.873056626031406	57.315364623070174	56.42708461337197	54.38158465574144	52.41526136022492	51.8280020931757	50.00261363384199	49.32166825057702	49.46982603516234	50.55667648845444	52.017141213788896	54.294683204156755	56.01831101694149	54.747652478435405	51.65618857874652	49.452840963897216	47.89988947547893	45.21230168546345	40.95841439520135
1.0	20.982894410283276	20.602578124866735	20.344548866250005	19.757327258442725	17.704407438259558	17.026179457089462	16.902147281895996	16.651132101634612	16.17924945661225	16.303884164885012	16.447280537910107	18.92505605515739	21.2448463767697	23.035258664255934	24.121961915274493	25.363908604322894	27.171356906532424	29.108383367352094	28.55180493413176	27.86911532453401	28.8156679377701	30.521756903756565	31.44773907231817	32.09231925781219	32.91833854014127	30.949385663783218	29.011994028355737	29.379207147219706	29.61914013549241	28.803858566165687	27.775040803654612	24.462925333581175	23.627529581030895	24.638339037690965	25.40680636213395	24.644480253356598	23.875411333435135	22.5330729905324	21.032975278082837	20.897561283238012	20.185588747249696	20.582974976991387	20.412274656946376	20.52107798816506	20.223243828233407	17.745358068956836	16.75268802342266	15.69876769012295	15.53700613162663
2.0	31.724182215339546	32.324259408639655	33.62301933656553	35.03048817485981	36.2879583816279	38.1475179377349	40.66383429183608	42.33209821999589	43.53169613739633	44.134845140326526	44.02354012381701	42.26508669638429	39.14950519601722	38.78350455359875	35.72377663409462	27.766693446851427	26.562833701631366	30.706502630971983	35.0135164870544	38.65132744923387	40.074494787597246	40.04671644922899	40.87980576896423	39.81035857743639	38.17226930123923	36.4769100245139	35.217119251436074	35.252535201570616	32.46025521124502	33.18410864772929	37.093464496248714	40.5025685304506	41.62692024519747	39.85756209634059	37.06175507490521	37.154317698870464	36.594190943456915	34.42926225307141	33.1866929198258	32.96226676355698	32.48359691245628	31.078945680210502	29.660776903420615	27.0040434388	23.938147714602128	21.841658051342776	22.913648934051377	24.084861573637284	23.524104350827347
4.0	55.537487527299554	58.00645925438403	58.82842753060422	58.575990706513494	58.659449794281684	59.70568162865746	61.362077182186106	63.33409660550235	65.17790200289716	66.69890226160405	67.06329683004368	66.1916913575085	65.47550232818158	66.63847753554619	66.34527566013408	66.70179440946323	65.00459227478709	63.61141928009159	62.12817165542699	61.10630723913899	61.52661376639823	62.104386072603916	61.809023876372926	61.738966947911834	61.946323432093244	62.69434701049326	61.90488465164926	61.91287713879065	64.12909732498466	66.07675943832828	67.14178912764662	68.80515637913633	68.70503937800272	70.06701207525123	70.90703714729992	71.62397834926608	72.98486403525044	72.14286024133986	68.4407493642221	62.97446264630418	57.718883091690444	54.749761706125334	54.04815722405926	50.063074302095835	41.48269675235648	37.2462001606235	36.76157312553215	34.251278622353965	32.92084219585557
2.0	34.14767742217117	34.41643822401018	33.79509228114071	33.22360697914917	31.916655741380772	32.43087131104658	29.572576468327767	29.34028576854938	32.69419374267798	37.294206121277796	38.21068266547481	39.08848359373844	40.55328479033613	40.86588289101375	37.741019996021976	35.31433777752173	34.287872901558316	29.261108980231388	26.604122793700913	25.411312721060725	24.865271491242204	25.509937204333333	25.41975051845865	24.535705001594177	25.32847831992585	27.19656942561838	31.316722360483283	33.72040752135758	33.80079926194999	35.3970782743179	36.666576259291	35.00800350398673	32.623766417683946	30.706505349081713	28.754626879551388	27.201193457102086	27.748558449468895	26.642780820447655	25.114213240389493	26.003373243843562	29.62623169628949	32.86045068493605	34.86720553969083	34.40899266062672	33.45874240571581	31.89451510664402	31.946199635246487	32.835128934274486	31.32091914357143
0.0	20.581462326450094	20.480189209717846	20.123675467439902	17.798992563825752	17.55958956841392	17.79479281462151	19.82276116463751	22.409723159887278	23.753377491269763	23.716544412450318	23.953912369049334	23.851879927069284	23.743609147213927	23.686022878216104	23.525797154558482	23.463953621452724	23.917632186264	23.102283125130306	22.499278796553746	22.658598245019807	20.28787108347479	19.03492643692323	18.66096813158625	18.044106954103786	17.829722300664326	17.808183144002836	16.844292243853598	16.446746858798946	16.911898217933107	16.26754945664511	16.296088584620506	16.018103869249714	15.279922301284515	14.421929120022039	14.130491637664624	14.081021680147074	13.429973258792133	12.751329389459759	12.705893514430095	12.825710432965328	12.311947098503726	12.379424552464249	12.165081532928614	11.904766304108993	11.644998849456163	10.881418615289741	10.894629729404489	11.04841786592898	12.367270867756847
2.0	33.45675955600512	35.23821778988785	35.83373981020516	35.990146777437396	35.14027789329909	32.21404483340973	30.18175824279417	24.67429071480488	21.909974553045956	22.540430156753132	23.3296407521605	22.717382084601077	20.747476966211952	19.190198111521546	19.550181171238634	19.00591081805058	18.744836432068887	17.95628187020367	17.454819406457215	18.09517296379197	18.13017472684508	19.77239073034413	23.452377649708193	26.770673774603726	28.28889742204106	29.898931603357028	31.840863361896844	31.785040464956243	30.465244283955332	32.24362619231368	33.70434277971128	35.144315867805474	36.0004990578659	37.336569916878155	38.618853635582504	38.97488896201696	39.2344953538487	38.91466168687681	39.40914862681362	40.578233429090155	42.4937899588131	45.508290084149984	47.00345568624784	44.72745351756316	41.96379317286919	43.548762736182475	41.1079708198239	39.08512729938493	41.77618524972839
1.0	37.576666905025604	37.221687467734235	35.97895725848525	34.57871142596517	36.47689350369111	38.82360760399274	40.823555529506365	42.159608171042386	41.35708750923559	40.79663013813153	39.476108513222776	38.8406096460113	37.60690147637994	36.17130385647602	34.203587990966675	31.755584458309045	30.967926081988207	31.07014724784435	27.490211825683	23.30197721737291	23.12462568733875	24.0789902308402	23.94616197240433	23.660869537443418	23.246534475587982	23.43017608678279	21.608551416722612	19.083871002042915	18.809850279193412	19.293412778865463	19.395315835118524	17.54768679055087	16.717912884573472	18.08291650606678	18.46175283214006	17.92658062302618	15.964719430066998	16.075623855432223	18.730524076402187	21.37338754736704	24.56022741535103	27.293959065101557	26.311823298010555	24.760494215301165	26.51785246744829	28.798086252000253	29.350172983002885	28.9771477275028	28.32180728792429
7.0	58.26231470539768	64.20244152565459	67.7691319727775	70.036704154175	71.0229349749792	71.17199646526574	70.82686593621708	70.78673400361993	70.82828697685176	70.6828933790452	70.87545420416946	71.62946863904142	72.48841021845527	73.44177170242992	74.68318816160647	75.746973654489	76.47262895136845	76.70908771057297	76.61813303976065	78.05932861879946	79.49843128712165	82.72814607671695	83.96011341004204	83.76257995586386	80.87242280359355	80.53273476182098	81.87292982764671	81.33104091472852	82.2158420664839	86.28780226163052	88.89528801033873	91.38967288580628	92.81185675195522	91.50607990842275	90.84810692673103	91.2717445039112	92.49389690301017	96.92925692269827	99.02456706244462	100.31787308255116	101.57691792755202	99.24144470036931	94.2890052058803	96.21786305330747	98.5189272969294	100.02692359798012	100.7118872970656	104.27863412857398	107.95677579908518
5.0	68.52450360628688	67.84444661853266	67.80819380436759	67.00011561868453	66.92992942048849	66.68991923741946	66.3454337821054	65.03995652691223	64.51942866153028	64.49030808930665	62.39968029478413	57.37956394996711	52.66017012507329	53.33100654386564	55.95867898734169	58.34410385191517	59.87331520960737	59.46266325258287	59.52892943641882	57.86409996297529	56.70559671595979	55.82768632283482	55.90740558467273	56.73618357183767	55.99456669960994	53.84191865508152	53.92493691479372	55.36971545877526	57.004788991820575	58.671039274316605	60.635695057001925	62.48043434823251	63.0820729030126	62.882600913988774	64.39566258938024	65.71734428312473	67.86688718818662	68.98387291256026	69.83721664943093	70.56132789094637	70.46297318705912	68.97315304793895	64.78327022331968	60.12763175120228	58.544141075154755	58.26597808290729	58.438979946322554	57.70575548998978	56.51338289486484
1.0	29.080535446906968	28.808251208310903	28.62705383315357	28.758558475913592	28.207886639400613	28.0045470748627	29.61744324646489	29.990637392181714	30.648643452982995	33.043858688114916	33.38267237464903	34.414488529768086	36.674582580044145	38.54896632309558	38.33618416758294	37.891189960161796	35.03301016172975	31.158010538265668	31.873825763753942	31.056579949112173	30.116325445674054	28.291672772994698	27.622831577497138	26.617701113489357	25.61027533740398	27.09843418377854	27.782193773423998	27.56220982569284	26.816365468081706	26.64381092425696	24.53810202398381	23.213119785845436	25.4154096366756	28.630928089760747	31.650768655170957	31.71324120666038	30.95493716365898	29.925358635195426	29.462768538136125	29.28621715922827	27.468390529065495	26.20084817536641	25.282607910612377	22.41271976162105	21.56077587031549	20.73841740939609	20.45249810860657	20.828066614682605	20.472770077703963
1.0	41.35235688682572	42.44790433323667	41.69108344983184	41.266274813322916	41.50173257446501	39.23182318692095	38.811661686185175	39.24573082449024	41.31107910663381	45.1260732189407	49.37548583774098	51.06175114995734	49.764542652345945	49.625780350255624	48.493783377638636	44.95063846052971	41.54707175276119	33.75724048396815	28.937797356676736	27.832065868988032	29.42643701866265	30.1097012056432	31.033383820627837	30.972297058318272	30.017061429567477	28.464036619380455	30.02047860210243	31.559020301444775	32.09160186935549	31.318040372084326	29.600660353601864	25.940452282432297	23.22315605558231	23.09166672189545	24.005942087956548	23.388438745071	24.10249533679456	24.599073874381627	24.55547697358237	26.80940838673005	30.443331819939917	32.28159298288599	35.457327114109106	38.324765741281006	38.13148275775588	34.520767794608645	33.150374387491084	31.857701044489843	30.85770070371044
2.0	51.62397049390266	51.396673731800135	51.21300340455157	49.599256199358074	46.50614681557434	45.167631223603834	44.85345219481325	44.90152282462277	42.873279901091294	39.78144957028527	40.961595598345625	42.843704972341826	42.84945527692759	40.391536461089004	37.876196348804584	35.88936025363738	36.17766755776626	35.05549006279698	31.365608633671187	29.81593520781943	29.98479127713277	29.00576918915274	27.08920028471499	25.123182537096376	23.274741246304153	23.01442061552315	22.753635578046072	22.45819244343169	22.356120650948203	22.741386067130787	23.66128938811266	27.407380882423602	32.28505477327773	36.98630802535092	41.01332267533817	42.59119581446604	41.347429556464775	39.8060305114327	37.66460620932881	36.29299716468495	37.33677802131237	35.18787649933161	33.64613672763843	31.78688929756802	30.755865870703847	31.90506936069805	33.45439560795299	33.76439967678806	32.50930285670442
2.0	28.56639630879121	28.239651051911054	24.790249955575135	22.109949777329277	23.034243363194385	25.046024113123327	26.286738681750666	26.081032117553544	27.803834060386862	31.712456777262886	35.99540821802804	39.34269234095603	41.50032634801589	42.212473291748616	42.65740806209446	43.154249814870624	44.01560296977197	45.29598693854586	46.3440804337636	46.98731699855197	47.12529870612588	47.642465519642805	46.54321923028136	46.08816287961226	46.562048360308154	44.940762999648015	41.27693305990982	40.12146250453348	37.00492274206415	34.68692387961337	33.63866236705208	33.33416723061023	34.88182907606567	34.69610406622677	33.31387644483321	34.30524747055975	35.617050951442494	34.14269592854492	31.746509963227805	29.466364821660108	27.91700748049933	28.37633425752955	27.797329679717908	30.580526976614692	34.879631676915004	38.004574810313635	40.40050401837777	41.40387441827792	40.25390549868656
6.0	53.19357289433424	54.74045396675991	55.505524077276256	56.42818647396884	57.134590753033756	57.58500388029289	57.7390147400445	58.36274547422939	59.127530395219864	59.43273179979295	59.47289664614465	59.45485715230726	60.97880217960484	62.085057040835125	63.5965326253936	63.48126127921907	65.82369533183187	68.03227512999767	68.28787890845516	67.46730534691524	67.39376420659681	68.03759425722029	69.8597462909429	70.11559478531272	70.25678900771042	70.12741626474886	69.02437388484319	69.22597319919713	70.78291562735468	72.0316743758232	72.48948112167311	73.17853287016978	73.11559622796425	73.42050836931156	73.4489184823639	74.17814678951493	76.57843788183398	77.05200443666693	77.64904940382549	78.31453912077207	78.07413270381217	78.09335653859344	77.3769750394419	77.8396855004598	77.99590884709754	77.62262148777663	77.81125080461423	77.56437917329217	76.63718723105637
2.0	26.787894815568404	27.780303422626673	30.327441679500005	31.80871231073884	32.40825717847118	31.680565665724757	31.057719026155734	28.702488328124005	26.827641327284574	25.017010970392185	23.367586204435234	21.763932414894523	21.632195369486695	20.71677213105318	18.79603624657179	17.59425688617321	17.504678383256707	17.039366806437265	16.38105824421035	16.26452216210016	16.55007395137231	16.395217466659435	18.435947554928504	22.450662958934036	26.419218551771213	29.776875773352767	32.8228900984189	35.78693683513954	37.32903113011808	37.74183563000316	33.435818243732236	32.286224851747505	31.770210947783404	28.61598726225772	28.009746754047114	26.222297696255154	24.923951194196732	24.166451555843103	25.06567702198185	24.52443591494705	23.59356550974855	23.3091084630629	22.293214915448402	22.425520491576734	25.648270344384137	30.458529374341648	34.479580599037476	37.56425970970804	40.14838700689734
4.0	51.70391436960406	52.09831993242376	52.67108362486558	50.883384716752374	48.94010665694552	48.54224540898959	48.535030425016416	49.09057130961189	51.05078250702459	51.16642744312304	51.81023021744413	53.51435345867648	54.879457429824406	55.1516360662364	55.99628805610297	51.73360992870435	49.56090620503761	49.70539750655722	49.10476406203188	49.978175446282975	52.15812418923858	52.9148617307112	53.343824987595724	51.70428970417783	50.99966957567496	51.53765961450281	51.71959026617697	51.81770032850127	51.198193942956706	50.60663876923619	48.34652927490545	47.5476301426642	49.83196668781492	52.48827289992397	55.21858294973045	56.3977573781443	56.48447225309391	56.21029383243782	56.4132218241494	58.43067439837429	61.39014507682018	61.980641047230186	61.97928081494148	60.87161991992763	60.39852197616556	58.712426070788695	58.09483250555528	57.70508176888344	58.514796870141964
0.0	26.819864890643867	27.443509447710678	26.782045916566183	26.493001661039884	25.640524284293775	24.765130490258986	23.733468352913103	22.81856537558259	24.843005076135174	25.635532311337666	24.72287260772428	23.8620450629165	24.161187113087696	21.67587351201323	20.734829785556574	19.74947240616415	19.729780015818307	19.730017882112897	20.305048035251506	20.455761113954907	19.053409439981184	18.266550029573363	17.492236013789565	16.359560179345337	15.972760353284778	16.247301504361925	15.876329201197532	15.387250114158599	14.91714510378826	14.527526053357601	14.888873452043766	14.694966164136197	14.58291214770494	14.271895412272764	14.013839922256837	13.27749549904705	12.68859960851354	11.128323382006126	10.478368222094797	10.950246921376847	11.046009672200405	10.759361402124119	9.99527504459084	9.63231872863538	9.74259540445577	9.761948994789552	9.57894816187722	9.263266001547828	9.23039158011489
0.0	4.045963351789736	3.8849369788427	3.8344119808914576	3.798885754102282	3.923213567206754	3.9433082511254423	3.8420918459585187	3.7704000764947594	3.6523008114717226	3.720255380493053	3.650917952444329	3.769825599065122	3.638648946457352	3.7833550093349086	3.792790992672211	3.5832644551317285	3.736484009885966	3.489225377649415	3.4092714206831203	3.4652000757171204	3.5314501499707163	3.506409857533304	3.481628547406859	3.501697757726465	3.4420973773405077	3.4453652702375424	3.426974921091578	3.388552173473673	3.3496255925987963	3.3347109467588774	3.3284113294125666	3.2657003140761773	3.2994483976928146	3.2285518524354595	3.209866772243913	3.2183313502208986	3.1807457498559675	3.2028993707144746	3.161312116462013	3.1879606415208475	3.1986042995014383	3.1726996203102464	3.2499177618528554	3.2197456766508594	3.196698191308712	3.1570076008106267	3.161354219049686	3.095128550805495	3.1490458037821982
1.0	6.999131059721826	7.089373864280427	7.857943947608503	10.488051150196465	12.083517841870226	12.798097565512773	13.873595257569136	14.720158908924303	16.010862282159177	15.294436969012779	15.430271633017476	15.64558179896259	15.671540939698053	15.753084276189286	15.742250234614163	16.232241786844764	16.79038235124657	16.075334125552043	15.48276584732499	16.378027685319687	17.575300032035376	17.491861031989405	17.201912444151148	17.744901754675304	16.954902946410787	16.513945666794303	15.735293844105893	15.737216235391305	17.966517909117762	20.69525446181465	22.469739960124375	24.671895438136143	25.764905682899798	26.650293870778523	27.44797769077859	27.72145276426663	26.249057887470627	25.48905475157868	22.85952613822733	18.940185699139718	18.551279611789937	20.038421266213394	18.526267780596186	17.776318398693203	18.10764319712793	18.694087373263027	18.658117263100365	17.82363128032272	18.817815746437773
0.0	6.060004833040625	5.97389144832995	5.828764188991546	5.850566354349631	5.839482881849067	5.967196532738795	5.958639028543092	5.841277318808171	5.7807851215842465	5.747293422913863	5.718081241011048	5.675017249900538	5.679233389652613	5.629908190757176	5.631762585048202	5.388802652109685	5.265624594085925	5.146660726137836	4.955143282717538	5.016121941934318	4.902581916914437	4.928198335370391	5.011078266870966	4.958020227916108	4.765554952105157	4.771914040123538	4.777020989066501	4.740551597367145	4.734744732167644	4.637107647351748	4.604288650248542	4.5433293770641185	4.49134636542423	4.4974522076820875	4.578697196747365	4.6092116444065585	4.551939267262004	4.44787465287222	4.41389564778034	4.425635407331476	4.285503204760534	4.243162621268599	4.396637767217493	4.2279990287158915	4.319615184462567	4.3675085002132334	4.311043877226625	4.362359545339057	4.396016808663088
1.0	49.14150867047576	50.22176260040443	50.58582116563082	50.99094771488598	51.373169626289396	51.935062802214816	51.666923668322596	51.44158524651312	51.062869366134045	51.12044514504445	51.96003904785751	41.38119974985632	30.34038916479687	27.06124535410745	26.979139972349547	29.529835473175446	30.83210542230163	30.185207705335838	31.231977842354812	32.64730122195193	34.29337193127908	32.95465897126901	31.03885884341326	30.989651150328672	30.712784354195495	27.455984859545012	26.420322448270927	26.680995480783004	25.14368056982965	24.10746285896894	23.529741381984635	23.02188767247253	22.43369388674101	21.67661780992029	21.22674037431396	20.22809211397186	20.385994738002534	19.900386723859736	18.88570952851455	17.471896501753807	17.563929218360496	17.616963247157592	19.217916485095778	22.794399884841944	25.953247210410417	27.793609285087438	30.124916485197375	30.699658570592575	30.26979996303106
2.0	54.1426289853949	53.65495415703758	54.56625252338612	55.041301581127534	53.53391708568722	50.45419348902218	49.57030550840308	51.11922650474908	51.93149617460939	51.501453994321956	52.00940211465793	54.48467849412344	56.53772676342267	54.90996693307737	52.42411107709669	51.94723120459368	50.816806018342795	49.44710318641029	47.55958264323916	45.59997643381219	43.96395867331766	43.018314235465475	41.36227639468529	40.365300130826824	40.01134732724729	40.93664585028943	40.2640124241634	37.32555229902331	35.67080896089896	35.139463238144266	35.06342866707741	35.34534805015889	34.48479049890951	33.744862687179634	32.82759703541425	31.70806485163309	31.565226746075847	30.915219392016148	30.55109578871018	30.02385121148874	28.187703569014232	27.003252344231125	29.537347822195652	33.21143324321172	35.11947761967005	37.565821429580524	40.69700403179003	43.36442759102479	45.318461173627426
3.0	41.08637454161665	40.05594205336907	39.388685236185026	39.5474546003298	38.22730509523986	36.02736770712794	33.99733368217763	33.51097198960655	35.86114148050509	40.938914129248474	46.6956155057562	50.08911752467004	51.3132241152957	50.34764722533167	50.705796543918126	51.742136462207476	52.18278578673189	51.21487752333612	47.848140482674836	45.82611237209321	47.155138235396045	48.38521429586155	49.87389329972696	49.80789516565729	51.236590918140614	54.47871549883164	56.57127434529487	57.22407838187957	57.52403303370775	56.906037181538814	54.708970297919954	52.17401704277827	48.87762005810699	46.75312593024372	43.19870665496792	42.03199090721009	42.98530860239407	42.55460232995651	41.55937696133923	40.20728021638229	41.09173218250115	43.097061929827355	46.38142427241959	48.75025959734581	50.90693733001387	52.3125139922605	52.78630276677889	52.4377919848787	51.68261294932227
2.0	34.963380467313684	33.402122181040475	31.46130197538271	30.98927191145529	33.597392226518934	36.27317882350762	36.69378822050274	36.4864223799055	35.95107612856811	35.8220633733089	36.160564586047315	36.070431467983624	35.29272538506444	33.8721994029341	34.218252881637476	33.96959752363306	30.89316548041616	28.763627363148252	27.37038927826534	25.833037982609934	24.277195746983367	22.96455315341803	22.415577623237475	21.721267657037068	21.150346637041885	20.65155334619201	21.106376398174497	21.598215847048788	22.576736980700275	25.359458574470455	26.710754583097334	29.643461021340222	29.258764012875798	30.033640912965474	31.12562606935112	30.74618938039444	30.74672940070751	29.43617442440833	25.24634143591067	24.801973249424737	26.98181259940388	30.531790101758254	34.4175449395113	38.84387466284885	42.34292239575145	43.37165236151111	42.90923843564276	40.49761480459539	40.179327999215516
3.0	42.74470445041288	44.30860626303459	45.386752541522235	46.43709412602565	46.15432938366905	45.37028373069802	45.25893155442124	44.80441321452684	43.09852716786598	42.38945727973004	40.47083547640792	38.97217973585722	37.057195610566694	38.14188293182629	39.19862849639031	38.72458729911248	36.543236972848334	35.533452092914764	37.49310984780265	37.689564970704154	38.93767561044066	42.137708229721085	43.11733811522945	42.52802293653864	42.306491378355666	43.24898724354632	42.409575301956245	40.68684448265659	40.79902111603525	40.71885451066799	40.77563657557348	40.71289001358343	40.60672462675197	38.78964817957924	35.59796309905799	35.117505920351775	37.209947795459065	41.62924113722075	46.01903918005672	50.693124152125144	53.768863933637675	55.83602459033252	56.7546588321356	55.85856460761616	54.440559894193065	43.71674644915104	31.86609487362447	28.476207972622102	31.317571397481792
3.0	39.07029696419871	39.334119454255486	41.18812381045984	42.92177263791895	42.17127303638123	43.83974533113268	44.7461956010878	44.12998950985068	42.32795175107288	42.91244060989422	41.78230080661923	39.06779942851107	38.30041892127866	38.786772179370665	38.46953276222255	38.17076833174738	39.89649069980601	41.62187798511035	42.07822518107821	45.17361986307796	47.51904781004804	46.89547672580294	45.77545438687227	44.78210925000217	44.68471602992213	45.18005234101242	45.429730899975574	43.68514292654093	44.4619827823114	44.764235434571006	45.632275043643865	46.98973709184999	46.68735629529334	45.355668746751284	46.46056770193955	48.11696582261719	48.295563163627186	49.428002118737275	51.02744011763579	53.06876118963352	53.78205560569867	55.461973403674925	55.82218989468232	56.48111922245749	57.12668620650197	55.71785610099486	50.18143369717608	49.21468708692661	44.90859160418616
3.0	61.41410910469144	60.60127509402028	59.40866705679794	57.70517896478221	55.786564308057386	54.04494344045562	54.36785432675849	56.04576211695521	57.17546336744487	56.78327512226583	54.48203576610433	54.381950063877824	56.08286244186228	58.21702225152	57.81718546439397	52.6367144394294	50.34673484431421	51.06123095062662	52.539590815393424	53.97591827866381	54.703208049024255	53.977540004816404	51.62652569171503	48.63013120336092	47.594797359100255	49.96719661625054	54.10215788745092	57.25184015368665	59.54876569773027	60.72611052242183	59.16098685452844	56.6719099205591	54.879262213892886	53.19157224071478	51.71461163764087	51.47278313089318	49.620588500385296	45.328296365108	44.81643556969381	44.626536828584854	45.167257165115444	45.1073611368838	44.39083515574765	43.18007717224714	43.168644845972885	43.57166772083188	42.14931124132858	42.20032111611602	46.532642517716546
5.0	61.20377933898703	61.57386378492703	62.73262918884232	65.34471150720486	65.27991550051189	64.65621241846554	64.43534154253906	60.95827477433227	57.14543724869557	56.50664481914115	60.979856380372766	67.32813672236546	72.86808006938568	76.23666039285798	79.38280908621779	80.34256667319484	80.63294277107927	81.23043832632099	82.60561755681066	83.6531121487583	83.66135046032402	83.39817481631192	83.08502902299935	82.83305430144247	81.89939321862401	79.66254876690924	78.42253889815082	78.31249412854302	79.22997722207079	79.63499885302959	79.10407585947061	76.8973677920112	76.00130728608289	72.90112398963012	68.04323724581485	64.37018683946711	65.86880222277308	64.90345719833867	62.52853688891437	61.87881312485099	63.26269262961903	63.443988127527604	63.77959926362207	65.25491293787391	66.61633891769986	64.27340449082774	64.35725523084558	66.13527449287956	66.73258832319772
2.0	16.66496154440717	17.690071543306676	17.62556768071554	17.663076712850884	17.1541998546236	16.834859455160874	16.555629209878703	15.880977314061234	15.36186909148109	14.93294032613021	14.49511159460401	13.960343542765944	13.419467360205905	13.33338186778732	13.37208844191416	12.472177833427267	11.762402134325512	11.231164596831515	11.41905992960206	11.787547156750563	11.8356804243511	12.21620706008347	14.158713646336215	15.035218722118996	15.753486698219065	18.335551565901998	20.53901695989487	19.40315523019515	20.531594632062493	22.022011617314355	21.56776981531891	21.15968262180378	22.282715200651275	24.312336597496834	26.027437418217076	25.674244177363175	26.042361124064094	28.44280862674264	31.95028011356037	34.963188517109	37.62710171551631	39.522443489376336	41.33283906009312	43.60049462540394	44.87957261372825	45.778234713478824	45.88443238043313	45.85016257053584	45.77983891009502
4.0	55.308479769588615	55.936003515539475	55.69796243000956	55.54274939589615	55.144400276698846	53.91241621773999	53.06094069677062	50.16433222180532	46.87129988956569	48.94713191233691	53.56223521895639	57.03463929630139	59.85191322891714	60.61207748112128	61.70342027801479	61.60010639608101	60.86580524158952	58.27553310366852	52.46673012187142	45.8407290623923	45.78661528577451	47.21006166818971	47.64847033730999	47.39735995418945	46.24760266311401	46.24598793689978	48.53178054803866	51.140822037343916	52.933545877750554	55.10583220546754	56.3260139437411	58.54913534139053	60.241326047736756	61.68170465219715	61.105413973533864	59.9529436467099	60.72104213015358	61.53560113178603	63.66966462624293	64.6269173018473	65.27485145402656	64.8136829432496	63.32543184371653	62.23683570183495	60.70903439655486	60.71264274884031	61.039283735241156	61.3582952666895	60.68052788572806
3.0	36.92020315867071	37.54786799131018	38.716866004335195	39.49799598541013	41.39725547979384	43.37072603322665	44.98585247203562	44.30227986499759	40.099592064719516	37.75999410980072	35.676728329541994	34.09479446397714	33.92056524041126	36.13107061132494	38.131196727835764	39.55088867698113	42.03679600149598	44.62365174353315	46.675260893707986	47.76347392286604	47.58738288877507	46.65888479156553	44.195246639318455	43.24746637101864	45.178583853543834	47.68449662303943	49.20567146789331	49.4437686494343	48.0584846411935	47.1684463713077	47.13840420603679	43.835981248505504	40.853686742426454	40.98381609096097	42.81278735350588	48.02055697704778	52.329312850137924	54.609593157045985	54.50874630447578	51.37153431929443	46.797599605180125	45.25679350194106	42.075053171783644	38.28505239927161	36.92412319381774	35.667419442253575	31.79161502042205	31.487641858233197	33.76360232169609
5.0	76.35424012213079	76.18897319974667	74.2934960555917	73.45834719102461	74.85199309212162	77.00550740264644	77.33914696656564	75.43968198885321	73.99668637093471	75.37353322731816	76.44426831177704	77.60543194624485	78.30283149149716	78.16740834132719	78.05643571382086	79.43792255919126	80.78127468706177	80.87636598321414	78.99844222774949	79.12409767812157	77.52007855177642	78.86229682007395	81.73428339678908	85.57353212330777	87.10745233458164	87.89005510013133	87.32947195955862	86.34375151759431	80.81636406173509	68.45749614502297	63.110199114913755	60.061181201200476	53.48324184479786	48.43078749321739	49.333531167408495	52.6476299784524	55.75100126576824	58.06824048837183	58.881294910045376	59.95815648513633	61.10551915372678	61.96892252221894	64.18262791846693	66.37873184292235	66.88628524495347	67.86358416334329	66.56805375460165	61.41710756171357	56.15232067978011
0.0	26.37184118858154	25.107215448269553	23.03843335867218	21.76952477115501	21.32666788964129	21.745778643264654	22.24010690750059	21.4439378992255	21.274289693662098	22.020041386118606	21.75688951074174	22.043620781675553	22.66655305727564	22.366904061264698	21.683514633048322	21.492486929292184	21.660391057887043	21.844423979540803	23.073129273767087	24.900811617855855	26.354792183130687	27.851753841950643	29.827132182472905	31.070223497555926	30.91695271877473	29.510052206988828	27.77945693107844	26.84238631419586	21.82491001666092	18.59318389069527	18.93784792359267	19.822230905591777	19.329196377733773	18.720703362371992	16.709034210729737	16.12506103886774	16.098837349512703	15.200027235005011	16.320550718841837	17.509650107750755	18.6064107780573	19.29659965249008	19.989603420335097	19.380009522410578	18.768053060113036	18.76020798098749	18.596900785440294	19.06098960022669	20.012383060123636
5.0	72.09799698422906	72.46659413805689	73.35781570237921	74.27814132867103	74.85199472628922	74.72053869394767	74.01551154153009	73.4776717184927	73.64799037390297	73.88625429378199	73.59312985997339	72.36768024332584	71.22655527140542	68.58480445453988	64.47231083838332	64.87999753248633	68.31961370894561	70.71881183310876	71.95697916319158	73.41025116248692	74.04840175672504	74.16650269232089	73.0341078165599	72.7809779768082	72.02682744860208	70.50562927298446	69.74011416637514	69.91316184806942	71.17964655948963	72.57285767380182	73.02857324595608	72.59217820207324	71.5846326877621	68.85617948154105	66.01947158938984	64.75213188207012	64.99686526150525	64.12750743163207	63.36855719516083	63.870385902980054	64.79708428335695	61.30571001426571	58.43625676173969	57.923049210154446	59.915823941637726	61.991810441361096	64.45190648758751	65.98465652918435	66.23982184714782
2.0	26.43135891852511	25.504009308046715	24.426974706769116	22.47896640224977	21.453522544789816	21.265073028391125	20.424766190637936	19.870727364528495	20.28839219617292	19.746762588631878	18.926635967602827	19.810910889623575	19.78180701566082	19.228229575870046	18.727176488490894	18.368486065273462	20.32105614131004	21.990855014631506	22.446785214941276	24.024646308944494	26.48699849320525	26.811229096092546	27.251950417574434	28.144608247936986	27.742745768296658	26.818565378712616	27.304156682663994	28.003136651128347	27.680027172127293	27.825894297087807	30.013592610646196	33.145433192837956	35.843989218884346	37.23265423514563	37.97085565268596	38.310199511554316	39.34173441967577	40.54720520215271	42.85579293238045	43.90920835819269	44.23316229455255	43.82200724596242	43.4170256422308	42.59361341742363	41.570721337097396	41.46705103286645	36.915554206391334	30.166701581176586	25.689322641816425
3.0	96.5984894079768	96.30698452782715	95.3362179714117	94.47127617144571	93.12741627240513	90.96728940439435	87.80056005473145	86.48260234330984	86.96357672699065	85.2738610475124	80.6950270355059	76.12092291971258	71.8831947039917	69.29932016243015	69.01339528445324	69.19395209925091	65.98409428945732	60.1510704772746	56.8170873314636	56.113687014282036	57.38093636689573	58.1074019766559	58.250184753053155	56.9079635118239	50.78761631693717	48.25745816877588	49.33428572901924	52.66586650463909	51.10267718297371	45.71549488580837	44.90109875583014	45.262433958093865	45.46722753634728	42.97874045933492	41.60721296928793	42.355214845739056	43.123006179940695	43.763742082490616	43.83369048661387	44.30016917094651	44.334131678253314	43.69429497760024	40.979189261227134	40.02821464765742	41.4814285892403	43.27085389585919	43.478197448234894	42.39597719107073	39.360349171691276
2.0	31.1946042456813	32.751871509276995	32.34309689470116	30.073756741291184	29.97302380760068	30.034580009816686	27.725351286497084	25.611476883181126	24.768091295139463	24.285994753364026	24.582248056482584	25.895803570264125	28.089131589771714	29.62374823316524	29.57210587658818	29.893167963162696	30.215841107531084	29.8984329378184	28.961589040871623	27.864734178312816	27.343282014492615	27.38407269885218	27.00199646878158	24.545752454557537	23.353121855374184	24.351060029165556	26.76687506365542	30.11812797456611	31.938540414054238	31.518620178372498	31.93466906967002	33.955990093526346	35.9408074036285	35.79484826895822	31.64981147872716	29.20489580348932	28.64201316334017	28.12689017620793	26.90804247564526	25.722285604583917	25.499327652529736	25.84748306795942	25.98297250516793	25.942800981142454	28.873803578987555	32.92596924586232	37.81910811467288	40.95129650172753	42.15246730699986
0.0	33.142207400528285	35.67363101565657	37.83513841423966	36.50671525157334	36.3671566731351	35.39322985573923	32.77430925127048	32.23633130641564	31.82413262724963	30.777000574024843	30.30380928036303	30.706474349297597	28.22288593285105	24.50393762773127	23.773781324862103	23.375032742941084	22.738519059990736	22.499735639374656	22.152521893145106	21.007602282224287	19.984021662315048	19.99017263358378	21.654067767082545	22.910452414689093	23.433116896139794	22.40760919724276	22.468683212028505	22.57790000667934	21.003680987237892	21.575164093908462	22.207011185501585	21.272470189517964	20.139717294723347	18.77419795860152	18.524406709412624	17.926545612891047	17.87556784371083	17.190314425469378	16.676319697782983	15.95424366461039	15.673059614804036	15.531723557468608	17.517011233968535	18.205528113001616	18.20562826711152	18.622292313670734	19.476997652925817	20.08477856758539	18.745950804421536
2.0	14.14354466429245	14.001977209456475	13.298712011886213	12.858975162775238	12.683091620380935	12.56322785285842	12.660861667836873	12.371591608382234	12.793571046549967	13.511625531050528	13.81741384326216	15.734895458094748	18.920595213348214	21.044605074355072	23.505403950128397	26.22438320971315	26.28362699242608	26.826588319278038	27.80256523069557	26.97903621641913	25.719180313765722	25.03886450159853	23.544375072245945	24.49625922797722	27.721155006845983	31.413465518817564	34.858348564496126	36.54863325549111	37.02963307359445	37.86148575934725	37.0967314293215	36.132645917636005	34.53157740422988	33.73146784944833	33.477513698078596	28.944073492677617	26.745067181443765	27.56999711133175	29.54476266439591	31.01664252231531	31.811396596486595	31.60910422183496	31.699104994409687	32.263570551868945	32.33595348010916	32.81788031837466	33.259994568149324	31.900799216410995	30.637929244238503
0.0	26.585539998993323	26.259990372772684	25.630205047623072	25.692301894044846	25.275371957717496	25.259371666927837	24.9510014777197	23.37720731996393	21.280433341609506	20.493089287213923	19.59522416543735	19.167440484100403	18.94757500942259	17.871724026200894	17.134576361528495	16.309694690271844	16.263673458149025	16.009382196720193	15.123412429191562	14.372299442712597	14.068215860702699	14.126978205373339	14.093502158507402	13.906349627187826	13.683198494069657	13.14644519989282	12.629788612852494	12.660406730862523	12.660611059340473	12.217632534864501	11.776486137158221	11.57268994993061	10.843459500745965	10.948529109217993	10.765229242334238	10.449371547316026	10.363175287922182	10.529159097833208	12.224869688902329	12.871587440813382	14.130021335035478	16.675609512189677	19.63294618036714	22.92276063104745	26.11088540440868	28.44491808762939	29.83596143889395	28.227076338190248	28.266144019109422
0.0	20.913794808785386	20.61406818017219	22.116830357256514	24.95277079368477	27.953810394792793	29.921052972657332	28.833158617497144	29.638222862963172	30.09683837845652	27.705582221383324	27.108988309766186	27.30608043039384	27.32588706688392	26.48551741208363	25.108962068607354	23.41285181536783	23.277619086300323	22.515813638463083	21.650441430575043	21.49829605498108	20.966771333137675	20.810576369604707	20.255833693987874	19.39113764111601	18.44556574422174	18.327621732907826	19.287009822082425	19.56315040815736	19.524110644934133	19.000408527406154	17.70159326448525	16.83799575546194	15.926751457894984	15.871220050175577	15.72306780562408	15.483077754185834	15.132967354804997	15.068163821263514	14.619179658717933	13.95262635707304	13.237493731389533	13.103350746968575	12.90862622281565	12.632598265773881	12.111359819023185	12.326692479313214	12.18874223098601	12.004570163430623	11.559725360668363
2.0	28.380373244076495	28.587902268539523	29.52059231222747	29.64558855337393	30.559296288846426	31.732445480865596	31.931658040525758	31.010906174491907	31.558477740121955	32.73632017074281	33.91166660754883	32.94854804246509	31.673446183107647	31.8095326071578	30.76785448365901	27.235048740110074	24.961718183770827	24.547136038827063	24.482254084899242	23.633925726617004	23.52604695767901	22.769383449106662	19.86486559805571	19.120220601646228	18.857573847773885	18.248747359734697	20.33488417393004	23.79063605107691	24.67161231725878	24.036555285443107	24.139112350361895	24.225192070708136	23.21492654702921	22.3322932482479	22.58601570350546	24.015290448286077	27.408099303166722	30.929868755816734	33.91906269656435	36.81452843292425	39.32567380069299	40.9844930369847	41.84566575989605	42.423254819397826	42.61190590664039	41.48219979840474	40.951386024396164	37.53305483909791	32.6059146448477
0.0	6.34384443881104	6.289701560858457	5.960038446148055	5.679840054847187	5.503927729092951	5.483985202598531	5.37129417291219	5.513634452874341	5.792029511130884	5.839814068924433	5.914238181601894	5.820677670541945	5.786160123386265	5.821877958050597	5.614844392163226	5.251567625415732	5.132266140685474	4.993043153060841	4.958911339543016	4.881045415181634	4.888611401773935	4.788022005297291	4.688670119390941	4.605455874853332	4.619934572708686	4.51649112017646	4.515008555897546	4.415897514341392	4.444847720119365	4.435266945856639	4.304538764951275	4.251736795428638	4.095032295694365	4.103387092547585	4.106714614518799	4.071446655188221	4.160263998175369	4.230396762375703	4.1524606875307954	4.229217322722055	4.114946478875204	4.1548537358626545	4.108507149118594	4.000915127309021	4.0471539703841755	3.9009087041535495	3.904112828033141	3.8437551880881	3.7586977145531275
1.0	17.896953587605168	16.668529586508953	16.3927804883528	16.694208128348826	16.71376378052646	15.634132378705395	14.465876380211611	14.582626264791063	14.659082081620548	13.622212376131326	13.44314776334068	12.930550320666917	13.318781969526938	13.621305550282854	15.362083542669986	18.50379733262839	21.771142370836806	25.31702747432648	28.29345592283686	30.329956534188963	31.53264788985987	31.768545010552263	31.90831052104468	32.25711771719119	32.303358664074224	31.879142731935072	31.745247005969464	31.839485303827413	30.19068115552098	29.688419157647054	30.998052447541664	30.991556825115957	30.224522577511436	28.862012827549755	27.42313200438375	27.594431244476937	26.4452273019689	23.815476432721034	21.553362256905643	20.97372064249901	21.95532342871961	22.860586588117048	22.95088321864819	22.470078631174655	21.09761472411515	19.59518151296366	19.103796633261123	18.5717501750449	18.957181101023068
2.0	23.341653635394017	22.67412535310175	22.352001973721688	21.5970626315953	20.841353129141524	21.43119965643589	23.39177458210468	24.47170806558821	24.17717759738251	25.921455562307937	28.748570462179458	30.39079143308858	32.00583467216365	33.99625093262337	35.30871530963024	35.556952968023225	33.06217494544175	32.941177976798585	33.96416560723637	32.3358217459847	30.13781283924275	30.295913873996028	30.630254101327843	33.100684579845016	36.77215141596402	39.5204160291922	41.1229741354286	42.7314262248146	43.40568836273702	43.531929353553174	43.62458666041608	43.63733036820117	42.12281539582353	39.14914251576025	32.002811868328656	28.128400383053027	27.291209315680515	26.966257625732293	25.189220926780443	24.96745367008388	26.371653313628997	28.77023763703146	31.050233246749215	31.410826030506684	31.74012672813271	31.51942050271031	28.41804988880786	26.582048290824734	26.723060511566494
0.0	17.2863408790315	16.466870510752763	14.86461422670624	13.911994353221901	14.157122726619942	13.797124166061431	13.28458197443716	13.255899211720825	12.996244552534641	13.10599574813544	12.694538243353707	12.332919235612245	11.822597317516404	11.280634509205179	11.525467783232024	11.160663608333127	11.003939325716859	10.790579531395753	10.618424108255924	10.23788211701385	10.239286946794063	10.34149704462208	9.921996076668295	9.652581515474061	9.58362939699204	9.18097833624977	8.719519771950168	8.38562025115841	8.194675184665698	8.29544393863099	8.21538556019251	8.03813204800922	8.071248108929263	7.657973922099011	7.41216297293328	7.267914747309981	7.055753540165482	7.130451629630992	6.841669321224791	6.002940400947071	5.324114988553714	5.5593783805055175	5.599691553517153	5.5871575189364515	5.635516964649402	5.521662833066627	5.584411671013445	5.608351011184749	5.522549462722113
2.0	34.30778151854517	34.4801092046611	34.50469679306871	35.065845194076275	34.95622010107777	34.848091339029835	34.052737249951356	34.87039949797534	37.84965537583037	40.72275061837998	43.33651067388627	45.33440477511137	46.24385190259417	47.07063877803565	47.87938780371281	48.757730941928315	49.2807354529846	47.50676732685524	46.41377272579833	45.64809748901311	45.104043812222706	43.13522326574356	39.38360220931996	37.8712681512892	37.49652334518459	37.318116617733565	36.986436276972064	34.504009457053606	32.29936969261473	30.941098618144093	30.756497458699744	32.81471438381025	35.00892439088686	36.11494469749249	36.023628166551276	35.988291206345544	36.040816794922094	35.39888834415862	34.570809692900916	33.468222048019456	32.15859013850346	30.88145233625199	29.007389171185743	28.252829845018056	27.834880204738305	26.099919948873463	23.229039187139612	21.43165148366005	20.5885977020083
3.0	12.95276233766276	14.03321827445098	14.834275602031616	15.510611250015947	16.3381732519361	16.883707264120552	17.29783995119412	17.20524384884724	17.854076151130588	18.52058147614639	18.976378152390396	19.846962210537185	21.396726719954646	23.32518276128233	25.103156603219563	26.3808685025733	27.46584099799099	27.705301819004234	26.482821734571683	26.534009850756824	27.802869368968235	28.93053110751589	27.188653109501438	26.65024317192254	27.86886543232597	28.88343581495421	30.62244759661299	32.533218511245764	33.546816879853345	33.7911376988462	32.96653014712241	32.64740025275255	33.18659567118139	33.80179116197473	35.31665725040336	37.61408016145554	39.829818858669185	42.18222812530113	43.6697431729336	44.73986266195282	45.11711050179069	44.586491707097636	44.72714052725605	46.028558712204735	48.23079999777796	51.098505445554174	53.24709675691533	53.941501366753954	54.296595453861826
0.0	6.668120246954774	6.577348241126497	6.712578430701489	6.683987849274837	6.631861799829092	6.636839854902495	6.465960005108867	6.287472762687058	6.259151346272541	6.129572894877032	5.941515045420838	5.888083342384062	5.884184051611636	5.8760712521431255	5.78186745654656	5.698350471057583	5.578017588818128	5.613882314367745	5.618627420944964	5.574235816963091	5.4249377584131375	5.410279005514025	5.292913125330707	5.415720579206811	5.3182255160139595	5.312227143749962	5.314846855722037	5.376137358336646	5.267617475790744	5.2072208548621175	5.161557917283311	5.0139143557349986	4.95268892465643	4.905572936718501	4.924675209149791	4.855137822356437	4.8646945601851215	4.872216982111756	4.9339968987759715	4.784374199000352	4.7633258548707165	4.723106466724077	4.747257961599582	4.740841841982865	4.759385824142219	4.866551172137304	4.752970680835468	4.769632991335509	4.727223957141362
0.0	6.9491479376760275	6.871118735262999	6.689825806467646	6.635918174571189	6.703976815545665	6.609346406885712	6.499442660546831	6.396197610724462	6.345309810674646	6.216429328705552	6.123335423189817	5.820601157112117	5.610906053805574	5.658890347664091	5.484287919967612	5.390595730460217	5.341666371297834	5.3006734377573546	5.208983929874904	5.212323476781513	5.1473933293247365	5.158571424696336	5.053800002096721	4.960531574012253	4.980384942243133	5.017804818322311	5.044702785542202	4.896300252749099	4.8427924411765595	4.727954070495236	4.70488756660882	4.682283807710403	4.488164397548226	4.489220982428062	4.668249882118958	4.588104518162716	4.601089010509423	4.744153403733299	4.791282593286801	4.6581646761352244	4.5933945913565015	4.501391247601842	4.370410335870437	4.273829277678283	4.365008044653832	4.3214943314663135	4.168777406783807	4.126227882922451	4.088664839883922
0.0	4.3264783004599705	4.508590316813215	4.8136637269551645	4.615458486879289	4.3394291751753045	4.166879168927357	4.159437119084566	3.865522748979952	4.017690697863229	4.23280954632901	4.573686775678221	4.889069219055402	4.784139943427377	4.612928491799379	4.534231134334401	4.328317038874057	4.441416110414205	4.404805143275506	4.305925065908317	4.183171761531044	4.210132080222822	4.19449665111206	4.113530240708304	3.9763054330581875	3.8772109503316257	3.917687371138855	4.014140944077527	3.936603767801155	3.8577513153344922	4.013651702508921	3.734415231810405	3.8417341846506017	3.854591743336624	3.9435480031645613	3.9213811540754184	4.120123544357951	4.4326787777064265	4.370427173892391	4.26053208867657	4.2659711519792705	4.125865319374738	3.8305422550789605	3.700709521775889	3.535212695412574	3.454375008036393	3.4374974099961375	3.5578334772134306	3.411695243090259	3.327866873131861
3.0	3.5774103154726227	3.652801314422053	3.89165985421299	4.631122315753427	5.153185592185257	5.832024654778923	7.085696930875715	7.593310378723521	8.556736558824104	9.674386814281641	10.626167421656103	12.193375470698	13.773130968221322	15.428719759597985	16.804145873082902	18.305691354648967	19.60122388680722	20.789436186406373	22.787596581163644	25.371247709186594	27.433665981929344	29.36814654662645	31.23748075003285	32.99753919518335	34.72702472731113	35.94274964542385	36.130085806805106	36.283553640814894	36.5005365487787	37.528644344231274	39.11022855114742	40.053850398098554	41.68647908994607	43.0916203622405	44.47381240664104	45.69046384777708	46.46778122519917	48.06057564453242	49.68526752151851	51.3294994906502	51.411019466691556	52.03716140779358	53.48478020922324	54.59014952073128	55.75144636568831	56.26705457758795	57.037441716931966	57.70746842015523	56.98900203868179
3.0	71.19921436913299	70.7761758002221	71.37482473683285	70.75402924395271	69.98432237910932	69.65292310010551	69.3279414034422	66.31351011651554	61.38102940282442	57.070235997933516	53.568023253003616	50.55079741853964	48.21185848106001	47.508396732752445	47.9485812900358	49.155012465119626	47.61200867272354	46.261672512609124	45.515133247808365	44.26147127538473	44.0399234046371	43.998765417028814	42.781648272123405	41.307644440955166	40.959995373749045	40.825630606030636	41.565529995662025	42.510592346952514	43.11589641890191	43.32319465067915	43.607628549868394	43.74226497423498	43.01882169995974	40.78550369981289	39.33240949468264	39.59624074120274	39.65870835235143	40.38637240282213	41.22480816639538	42.79768536569876	44.17945445679207	46.2875655617134	46.83342395267145	47.82244016802563	47.48659046232304	47.2784819301639	46.270215163914735	46.651516904225	46.288725965195155
2.0	60.931204748278155	59.392750835669325	54.94290618561403	48.80916125200933	41.96729690559989	35.55635109300854	32.08126687877695	32.71497885515446	36.360476657525	39.981451944828144	41.39592776612569	42.33095220302268	42.002047510215625	40.33693157812836	39.45014135437582	39.04651022057296	38.94888336310348	40.44699496769081	41.77017120299566	40.5693221073278	39.862765654005095	40.40229533570736	40.00557276278453	38.52543735992531	37.580223901810655	38.44702424895136	40.9064159328037	43.26410033852289	44.722942477353044	43.9413941206338	42.2543263499195	40.16554026290098	39.549954178072014	40.56103641538398	39.83321551024439	37.90651568317027	37.925874558411124	37.77032781870776	39.06267025468353	39.66918067859889	38.297113389942275	36.24488073457662	35.04913328638262	34.963880128599804	35.880768689025246	36.707715914122915	37.820313128207744	39.515030739393666	42.45890151481133
3.0	51.77889466258726	49.07936467954344	48.85288895400107	48.355944550761826	45.94005694968872	40.10862022511249	36.8593509919392	38.45900188437799	38.44559249986034	37.286105211610085	38.8387519387346	38.374772985009194	35.03865989041189	35.39000362821821	37.082076519082705	37.31032158804197	38.362732956002084	41.9993608641388	45.26364400541091	48.09728806072326	50.24756321557775	52.16884685610748	54.48652443385424	56.66873001238047	58.378575270608366	59.72753774745063	58.99801975560889	58.74966897173222	58.83955286649146	57.61544875533373	54.771039956896104	50.509515897206406	47.08857887925402	47.07418442581301	45.70631066268803	42.44601057997403	41.76885160059561	42.93609007209532	44.97706171120737	40.4102243503205	34.409321754371355	33.369189990565125	36.5167956140938	38.98503707820127	40.5281418452026	42.028160400972794	43.26636296189002	44.200233974924515	47.08162324559366
3.0	53.363623648201155	58.91665179383841	62.41951985492332	63.17904062244865	64.28264017547181	66.0590271279758	67.55225388273743	68.81911586459232	67.81849271479302	66.70576541302657	65.0662831218581	64.96310191880801	65.40864982448355	65.90234916365029	67.73723576948142	69.54886353091143	71.83777231422197	72.69503049444803	70.80512457450293	66.04877178240771	63.07783471104985	59.725012906277605	58.12824921193123	58.04755781113373	55.92438846775053	56.47585360772208	61.00541789588668	64.85184895453826	66.49143349639104	65.51678444681322	62.70569334494729	58.75096947320009	52.918642875390574	43.650364049981015	34.91023396182644	31.92493644321449	33.45523108365972	35.19256964035927	34.404745201111126	36.05304461732008	38.008444623159356	40.01075705376104	41.23864919035864	40.03079210983131	39.44491258217642	40.77375249378794	39.83787320116392	38.2749694634382	37.26395445243102
3.0	69.08202206589013	69.39468246191485	69.46672095856525	65.37218063188918	58.29320010567615	48.384349580222434	42.092374568962704	39.81604664612313	39.984607693117944	42.270760794640964	41.40187694683968	42.79778394883354	45.531316206333436	46.91901729156037	45.1146279862762	43.009791063881195	43.35171785834033	43.90269874100311	43.36857388868683	43.560747538702856	43.58398000937075	42.472319058153005	42.74706171894816	43.1668534202732	43.11390205195395	41.68008249985235	39.092370437048004	39.2001941966799	41.648067743363974	45.340055688810786	48.290664962691714	49.428491313346214	46.878842427483924	45.92963456714816	46.88326178365516	47.89411716825564	46.362478749267694	43.24418222862475	40.20880580994645	37.98982695050464	37.41078610823519	37.35937712498639	33.34502822947534	32.40965548350903	35.92452929875996	40.219636254405756	44.088347665413465	47.045620535765146	48.744195496253525
6.0	69.60816557206392	71.71475428171232	72.64907839765516	73.16683846666865	73.04177643278193	73.45315900659034	74.44417433581096	75.75542677980506	76.80480942529422	77.84371976431149	77.58350493996343	76.81056462628887	77.04128891205208	76.60906857266721	76.66891905874463	77.42752892607274	78.6986370971883	81.22652591281742	83.83284440277086	84.88594996470027	84.48679354837289	82.80611136733725	82.60851643207982	83.7788680643572	84.56630614158534	84.68566434254048	84.78897295512795	84.78589672797192	84.21822353049188	84.12646734263922	85.16236302467603	83.80567993275046	83.56515180347786	79.77817044596797	77.97681799198433	77.42250246670424	77.2836153462492	78.45236004471859	78.6202130767517	78.52768487436865	79.84599008537828	81.77223350432048	80.19364099176022	75.4306777390186	71.26680685065308	69.76194028066286	64.53270577415717	61.36786011762187	59.58898719683232
3.0	27.83804897667262	27.89047537067693	28.346642318666838	26.50371963305303	26.625888911781438	27.06907506411148	25.882892888006324	28.95114003303564	33.04012780876793	35.70900087083263	36.649552059946984	36.91130986632314	37.47230578930756	32.718083243754215	32.10504264373132	35.76752408130307	38.378238669595014	39.51193989965978	41.15893660817499	42.25171818787324	42.29048914981184	43.573681869291356	44.808516862505044	46.86773044496423	49.01481572150219	50.121565374764465	51.51285386870998	52.02699889596424	52.33397658168415	51.74629984157524	51.556299042063394	51.19621655249519	50.153062434418814	45.76631377781761	43.05050485592413	41.88189493887057	41.676930568738214	38.03365895600147	33.43485326535798	32.06672045574052	28.321393536913448	26.013399847471536	27.644227582264346	30.476499871279827	32.06228593360794	35.71285165365064	38.459244373747445	39.01035770262225	40.028359581895415
1.0	32.78761575794249	33.63972733499221	31.394680252791186	29.977445989017866	28.305431600595966	28.1091580357492	27.402014680305037	26.884337456321294	25.73032349194454	28.07972682228879	32.76687269551839	34.910409373398004	32.53649511291697	31.83392731199876	32.272411265181056	30.997117938794975	28.33533211331029	28.871429989370366	28.260092402863464	26.25842322473196	26.797379189680075	27.255132273641724	29.767323035042704	32.354679906115294	34.14656049172179	31.98828668420533	30.969264684024704	29.91856509250509	29.912890121855597	28.936455933327025	28.071549559979758	27.5431269007577	27.09213190323202	26.620739442369672	27.03464014015573	26.555161998894157	26.066384322152214	26.85691148930267	27.356640218509863	27.199634771912862	26.54142861152307	25.836806863529233	25.240806956175128	24.58071765395106	23.676804554586035	23.694646301234723	22.89885193109198	22.88237741650841	24.195314412657318
2.0	37.9885828109033	36.650353561715384	37.09653755605943	38.04726079451317	37.7543122528352	36.919844911365985	36.98772934704425	38.002379827827916	39.589168186121555	39.72092062715703	36.644112911558736	34.208419213590076	30.964225661068074	27.376182632341965	27.075002280140314	27.516470116253544	26.804249756715766	26.690213667959263	26.36487347207659	26.37395816999419	25.71960061815232	25.182866186880027	26.242123534142458	25.91310822174666	26.509620733098938	28.087578804027412	29.381098705572406	30.838945392481314	28.316732236891625	26.795133383595545	28.729688319526208	29.446651554213975	30.37745574818652	33.45391847713379	36.670396017768816	38.71952118250686	40.39685008429638	42.916367097005	45.9473595252002	48.50579098114778	50.71219575857289	51.492558091402486	51.51989367774019	51.394456184081236	50.96010160153091	49.782009699409166	47.997830129155844	44.03944902826378	40.34556490550945
4.0	29.43250315749027	33.56540200406339	36.39963500022228	38.29026993505268	39.817485093059005	41.380913794845654	43.13539220590545	44.01172805925593	45.86846414734104	46.64575700262904	46.99032872750018	47.86014747525644	48.35964765614967	49.933642196697	51.0059645276304	50.08931001911052	49.30580891443571	50.14791210453209	52.60930335529501	53.64433214125496	53.776356334468254	54.973020123753294	54.37773986132798	54.9643709286467	54.85312895151409	55.73432474674891	58.3104285831615	59.18683340435954	61.461336865858804	64.55369278770077	65.67189022521657	66.38044479068151	66.62085934273652	64.81170019529091	64.01860433625485	63.604821771596484	63.23156811944944	60.890369997022475	59.33548661824625	56.82443168413657	51.075015972559676	45.928146447686245	40.35561670971066	37.91575596510695	40.5980934867372	45.31786849243428	48.61030336544677	49.908758963537004	50.06222700600779
3.0	38.47759373619352	39.44439521756497	38.594049416383164	39.45951005036051	38.20765639560178	34.733295132256764	34.82499568292614	35.032973321554465	32.655098631229954	30.32987246879322	28.29991660782416	26.794614064744593	25.277756324202887	25.12399732567528	25.556735907164512	25.33845742875033	28.016276007220615	31.98284511206945	34.504905104844035	34.767479160167476	36.252642895680545	38.64334354129069	40.81566193946459	42.64601547779582	42.61507051586377	40.92652892277433	41.29836381892132	39.69855617639141	37.49551791191326	37.68628431745988	35.80953524446396	33.871197141909335	33.312375406390686	36.02208578457392	39.820987196573384	43.62344496341798	45.897518839099114	47.80603109894339	49.18927156121099	51.21230468606009	52.12631251481872	52.550500579073024	52.50906878359274	52.43785443536355	51.50414147121548	48.29880789909943	47.084802795206606	46.65668257606356	46.3650854067969
6.0	45.61098620366742	45.9375374549903	46.54275541048981	46.699204163786305	46.199408791898264	44.07109026972367	44.26450318186108	44.22236261447062	44.141492002188684	44.97866615799044	44.42246392423269	44.76514566398065	46.49331795259782	47.73266344768895	47.777089751465795	46.77413668274832	47.632301182047314	48.867308753785636	47.594890960824465	44.88024112652466	46.18573915400373	47.91219253348392	51.01551358021569	53.346221484917386	54.713143679718414	55.14692544385029	54.45337079836866	54.18947778457653	55.48104068432037	57.78608164537883	59.83223640725469	62.60040215774241	67.03687673318257	69.97544473720494	71.90467885392802	73.78062854734748	75.1615054596519	76.36126318581593	77.2889747940829	78.3108009450643	79.02779135175382	78.8818498688202	78.3493961150494	77.8402148376304	76.55747366474667	75.70385368920886	74.9129097295798	73.35902885477175	72.66244922679111
2.0	44.21109765079944	42.43149842128996	42.70516156049228	40.62260368609271	37.40385384408501	38.22489408008723	38.66424608758904	38.326897455357575	38.19442295288012	35.46409254946057	31.405318930802157	30.699691635859082	32.34579772715068	34.46588481792165	37.23847905440926	41.26813158096898	43.71570691429938	44.37963659979137	45.60065099959843	46.523685168476625	45.48051611658926	44.2468385145461	45.85863125203986	47.323307550791185	46.76223642445485	42.57282392934719	38.82357320927052	39.38536225097065	42.35858730007027	43.442187123164786	41.53213206175843	39.32171630344316	39.15038522104854	38.72390623832625	36.0112719590194	34.649633224160056	34.09908458930745	31.78108837033325	32.16177452300562	29.7729091478206	27.958559855148472	27.68178701207575	29.300483349644203	29.66496012512114	29.067814926885006	28.847944414087266	27.923009120034525	28.38969741821802	28.812394363720315
5.0	49.6972432350158	48.96139663189037	45.95303819798741	43.71253944856136	39.71494168627927	38.08525332550412	41.16779749598105	45.1641568312139	48.518098182588346	50.810327313434314	51.48518291859484	52.5137539050024	54.20661825523353	55.91761329644791	57.69883720972526	57.87630693994237	58.666611162888046	58.734744091710866	58.3802468295633	57.685977818707514	60.04967426688141	62.99216508755568	65.4067340421758	67.20987195007157	68.60075965345818	69.09806580776767	62.75101881518586	66.0792593362538	71.15117821974998	71.82918230573951	74.69048899214599	75.80235287877083	76.85490900069881	77.22426513344281	77.2696046105802	77.31775241964132	76.86557621186029	72.8837384646164	62.69538752032254	57.922223107838576	57.2720483769039	58.049509874313344	54.6301751741054	48.29345519803797	40.89307277892482	38.645024820317744	41.41895626849425	45.468743804252234	46.29404456546398
5.0	45.71766225547318	47.50334490739496	49.220996993573365	50.610812939939954	52.2072268560678	52.3203716970824	52.103831618120346	53.04922765012997	54.15857364004958	55.021082563240434	55.01820261474437	54.73394031391749	53.75990444412094	50.82352200187928	49.843788393145786	51.54666899049351	52.88160000368	55.398013827614335	58.49767526867118	62.06107784154189	64.40895160717926	65.8179947153832	65.83989243583389	65.61111183652166	64.64566442272755	64.08074185861437	65.77423210544553	66.38867980344745	67.93866056321394	68.57873371893938	69.9555047994887	70.90870364029426	71.53615010728464	73.37581429544106	75.16792974486174	76.22067627901286	76.85320991904764	75.65609654036552	74.59267205778886	73.54775305658904	71.9760566237172	68.70545711627356	62.64085166830588	57.639617129945385	50.269189903130986	46.917066928348184	46.5611686547739	48.3733324881325	50.081011807791285
3.0	46.442952148609976	41.23963832873403	40.22630646305265	42.80652775082564	44.66531363153248	47.236665139357356	47.800934372207756	49.503677817023636	50.606196073592436	52.82491855177705	56.02383650670869	55.4250580843424	53.94655356756757	57.43500249656327	57.12983070714777	55.64276225573393	53.37762788754637	49.67392264653539	46.82079896591513	46.24491191840217	45.29825284384897	43.81610118730174	40.57507755089818	40.421521506980014	40.682591473638254	39.60537809701757	38.78354929442657	38.54254812387644	38.81119985608836	39.22027406184229	41.17139858379115	42.2375823338987	43.25827805371581	44.341784028571716	42.53999413181777	39.36222393529193	39.02300716164604	39.180670295694526	40.70954786871378	43.94867660579419	47.119204284991	49.25891895410683	52.02896139325047	53.564473753752715	54.42348292126287	55.32997674483888	55.43217178779969	56.86482449748292	57.81991283544651
4.0	75.28196547107764	75.6317933321412	75.74333399284788	76.40581177369555	75.7070581287682	74.8107602360313	69.1547221465503	66.0008059282224	64.41266713699558	67.60637044846548	69.46498377088392	71.02829682042956	73.50404467099594	75.26765001825207	75.9894676080608	74.85648855710852	72.92550320621433	70.61666044297847	67.61118200958732	64.05322512903263	61.237601331656776	62.280632458246856	64.90316799224385	66.0021095583363	64.78145573688138	63.767964485637684	61.764763400766554	57.96649045755748	56.73988895468581	55.17850118770068	54.91374076857625	57.08479246663652	60.315468250430314	62.70936282992442	63.03976009021088	63.04485280104952	63.214754446682356	63.429935913334226	63.23441396880109	60.41170147510228	56.95157151302415	56.39774329123316	52.81067927805957	46.264978787222034	40.189942371303665	40.024983787228756	42.760224104779624	45.136772720034315	47.992019763358485
3.0	39.150442098117146	39.707181944386306	44.10761438763648	48.71706062986523	52.01466115451715	53.92196360350546	53.13545246674135	50.439258503883664	49.36405119564344	47.608490681910794	46.12506050608049	44.299488643377835	44.68019914247054	46.65529797309219	48.96912328641137	49.800059820845924	52.485488066472705	55.63957395360662	58.05661837396001	59.79400327414316	60.32091877688551	59.796522925934326	57.613046921087765	55.76703530637709	52.13860165943656	49.91472350993043	49.24597057717502	45.89959068859649	45.14640419184563	46.263310964819695	46.219218311197515	45.69991370175712	46.306540967713936	47.67756812193923	47.489014201344425	45.41490328530395	45.4651783699363	46.001770917015286	48.22353897251046	50.438775306247564	52.53157403074403	54.14522328378561	54.865391568726764	55.635919327806036	55.692099936827454	55.342857213608376	55.54538470997904	54.32903784914069	52.57417654040666
1.0	37.37796160282713	41.332421575321725	43.93379722916372	46.1457878975949	45.796021640453176	45.328308197527754	39.370605938068486	34.10723778583565	32.739944488990446	32.926273936372695	32.41847508432905	33.91553424338527	34.52643101910549	34.12859388854035	33.59033924206857	32.25854272956012	29.177681369533865	27.207406559149504	25.39221507448121	23.238157403026364	22.633289637977807	24.06855614239685	25.47782167634511	24.66993951544615	24.24309330856004	25.464029118085428	27.19613878509674	31.106774842920544	33.32673123756232	35.303543055817656	37.60715173789779	38.97538857801219	39.33542928162554	39.89454484754423	40.53748492541777	40.14545821931075	37.519894371205986	36.40672340209355	35.139385612100156	31.002197401618503	26.58183761854684	23.49139192453635	21.951402074804506	20.828678996812	21.268643764831594	20.367606185757385	20.061893867327875	19.892974176106428	20.435738303534944
0.0	28.928445791981055	27.08234724618498	25.554724587938548	24.536530999461846	22.61980974230802	21.712406654022494	24.39932320218519	28.10851937789311	29.125905469654782	28.022498104731508	27.13755458704919	25.82364386417077	22.908584388060856	21.629419023674792	23.139041001018942	22.904578741692024	23.101448566753742	22.50210931259258	23.097213540357412	25.20063673947831	24.717974252238132	24.433281589276742	24.664848081265205	24.33287277348183	22.85574014650011	22.22683003451994	20.23376040537256	19.985884926429705	20.00937973782252	19.266606446361603	18.49582159783365	16.60782072551436	15.423402119707186	15.65520656182359	15.8583742458312	16.09577231585446	14.804455339433641	14.004468282152061	13.678530956536244	13.857697378587691	13.992793475621918	14.017502196634002	14.496365556399288	15.077990993416568	15.332007999912944	14.828024936397686	14.695905842071483	15.226644046382221	15.212314338844948
4.0	55.75356793957991	57.969966065836545	60.76255666058174	63.426709668561045	65.54331363118212	66.63063575782373	66.3307018574672	66.24529065078941	65.98073042966426	65.41006049343572	64.63302118298242	65.05594896329913	67.19937247307821	69.30563266784478	69.603098138453	69.79435816662158	69.97692112257405	71.15800850668673	72.63785291154188	74.10251811795014	75.4053784826227	74.88561192001896	75.48053524871881	77.3222555756607	78.28610013606037	76.09729197064553	77.59460039170833	74.94160014772801	72.86823163290948	72.02701447533131	68.8959854277916	64.61776799265265	61.834884036691996	60.06859208810101	60.101436776738936	59.75474878118862	52.698953474373496	44.6685344217835	42.70335086808761	44.25523184893488	45.59342371131855	47.81604430187183	50.89234696492457	53.57359885902423	55.10705260009262	55.667745592118344	56.69182759686719	58.1089678294593	59.356686904010516
0.0	36.09877417096289	37.67859021010149	40.80506899309587	43.18235795845939	43.74498161250948	42.714165422534634	42.061492403477885	40.37085527717418	38.99382915158059	36.683215446010884	36.070502552130215	34.642871156241256	31.83387428371392	31.13391492343857	31.224594879588725	31.51138108603262	28.792775818399015	27.82169849460744	28.133512767528806	26.39935097345156	25.330659373371923	24.5327969738228	23.57731899368944	22.955493272217293	21.482709904558103	20.483124245580697	18.378103857947902	17.227789871044326	17.585366288575766	19.008225169098356	18.607766661203623	17.741327373203642	17.157424777479456	17.11504105713383	16.682019246782403	16.612258702840293	15.9033466430394	16.151677530770602	15.88221213781052	15.575361390536493	14.809794011221394	14.046358881331367	13.565554682258904	13.958399977507613	13.53579116392704	12.331958331392812	11.989613855725157	11.800720633520838	11.411669980581571
5.0	68.93290136525933	68.63001203145403	68.93586086720516	70.21201620656501	70.74251995807217	70.01046972971153	68.82109666296556	67.8766724329634	63.81089959957754	58.40574406694703	54.48883123373014	54.60304956845194	57.99289848062126	61.86007130005059	64.9791249491505	66.44853742823936	67.06852356934138	69.23533387425621	70.00739443101321	73.07438088771498	74.10795684093969	70.5547976333107	68.42867477877826	67.98743636461624	66.84806516093303	65.18856021572572	63.669511693642555	64.60769578048166	64.81091092436377	62.70481586211396	60.64860154112574	61.6417004966753	59.71720073520643	54.790337363290874	51.910817704157765	52.792316274569394	54.2430329421903	56.57559347446569	58.054444561485354	57.63278932473642	57.89183215453372	60.05488093350676	62.096919072375826	62.56034699221391	63.372631937527714	63.40436132179884	63.30074535324074	65.1010984953485	67.1009808235727
1.0	34.34059515209737	33.83950725288231	33.35241953417217	33.517998801766716	33.24705834989861	31.538897155307282	29.456922356258318	26.562661739052945	25.553668166077436	24.570196705706334	25.523027732746232	28.63019188285546	31.936548994421365	33.690276008361245	35.11945323774651	34.153732046868036	33.09763587975772	32.87326455212604	32.50509518507784	31.684368378989692	30.921290046835985	28.669288826191856	28.273360981298435	28.008347758231462	26.940021098471	26.10204035786008	26.67785246062065	29.173799272310735	32.461434462902695	34.11492402064066	35.11423312195517	35.01454140912173	33.71696918298564	33.23691413819235	32.73185598590102	31.54569963302555	29.748777326291435	28.772298088056452	26.73580069094993	24.086140197052895	21.395689099849275	20.496685607410566	20.576196629824626	19.418059686363705	19.05047367943979	18.88198431336923	18.2690210800451	17.757305039542132	16.986401414217156
1.0	21.49665187516438	22.98590353851774	24.590941767459597	24.483061986685314	24.679205225678675	25.101402244302847	25.81302002637193	27.863004314828288	30.66532621398669	32.23198332809666	32.522215099651376	34.819594235443255	36.00045642947144	35.86707866153181	33.4685789523587	31.93931969205902	27.85878590528949	24.057124113117855	22.159551493325065	22.73971748365463	23.898051375794367	22.073163349298643	19.725294139678706	20.09071447395312	21.783095427885193	22.86023057758371	23.8842179258974	25.316976181884616	26.65728586621722	28.200696840572913	30.5521896149202	32.69378313290295	34.61824650635561	33.22252123201906	31.654994513973357	31.536531866833556	31.653699778155676	27.126785491391576	23.400785332837795	24.092034963475776	25.107273711337406	23.424884561251954	21.594199519003336	20.59495741118446	20.474926983227736	19.979656958075743	18.52055830231485	17.516396057873415	17.259063212483127
3.0	43.88658838473376	42.948487468122764	43.37586883409083	41.724823169508234	43.021183671335216	42.562146138279736	42.17509488315177	41.65147567658716	42.63687092811281	45.4406077801675	47.96042061328156	50.03571027458184	50.614931883464976	54.061742972966975	54.97366185188931	56.625102718107215	57.11200680808296	55.78234297400948	54.19543508549617	54.84897535039603	56.98575782177181	58.14491753276299	58.8903750198592	58.206632526942045	54.95418992683193	53.80091992965872	54.334704037071035	52.63930537572975	48.78773064705585	48.70214258599542	49.412908527633284	50.81150640564307	51.967323623141105	51.85019861896458	51.59929021193661	50.4693664170902	49.82841441651685	47.082339045427545	43.241926732225714	41.87920461744227	38.185421086415744	36.91483825667628	35.94073719348666	33.11372494791284	32.2552373922086	33.515117902205496	36.61146082832374	39.737461117159214	39.04879359778821
5.0	10.602287466863007	13.491386913405432	16.759331393142443	19.748060333103858	22.67999632029372	24.72167035037857	26.547452037828194	28.2914453337646	29.744460091109904	31.765359509557005	34.17532860070966	36.19396226692686	38.485487932940885	40.00568189243275	40.403163250153725	39.654940733421455	39.66463225169999	39.93704839633083	40.92943870852312	43.17486552836705	44.646462150568766	46.012211283505216	48.64746178183591	50.99102499618679	52.47225225002411	52.80608900555338	53.96491302724645	54.32963872374631	55.68349630599626	56.99520985872441	59.40281501689048	61.47234443444694	63.21233519688517	60.62067816674727	54.30395108185437	53.94239688932807	62.3372790080653	61.16785656318508	62.46725476851434	63.134945001820384	65.0292336574264	67.7395096321938	67.56016259992845	65.86191961853207	65.41917861591706	61.43862702207233	58.99430852670172	59.40592956874568	61.64932444343761
2.0	42.18893898406445	41.823391173821626	40.17782050403099	37.813589147418654	36.73484175289917	37.98580204831038	41.1889320826182	43.6978128088547	45.34168109285903	46.89694835553058	46.32696615070633	42.4695504884738	41.41345876317697	42.84064080591221	45.32831954166996	48.18993023335537	49.06742118446703	51.04251108444801	53.4424874801854	55.10777707074638	54.18196316202557	49.89577974821422	47.97749338515317	48.11907940801771	48.93470326244268	45.21384438399362	41.1724081353458	38.278023900843486	35.27789613458406	38.02088871867193	41.83728542122533	43.87064418514371	43.95852977949326	42.18826879827597	40.609150943818015	40.146906829916226	37.33341307240279	36.194823079215155	35.713860076688	33.54113954019745	31.710502313038884	30.53704258632771	30.757500014010525	32.07118695796254	34.522383619758294	35.22387059489495	34.85139043644552	35.06373303664705	37.683862202860524
0.0	29.80751967015392	28.94906328976884	27.577275306132442	25.010242051848962	21.742777914286886	19.99478368779261	20.346241113866455	20.975571516582068	20.451467484091264	19.15079299708277	17.897209141813423	17.758981452004427	18.159464773382528	18.356903506987525	17.321209770703867	16.220316667107408	16.531934074895887	16.421510813207625	16.469608633878366	16.192358698670894	15.475686896960555	15.298517700096648	14.689233614193961	13.583968341962791	12.498617452599557	11.974747392675484	12.558851537455165	12.66855958293279	13.048252499092957	12.958010495817875	12.670476087521601	12.525294267818698	11.749744305984844	11.067963885427977	11.266159439997816	10.549090512130265	10.292855526961562	10.020664307131895	9.74358660230096	9.558987270533208	9.67907612282005	9.257963503098404	9.074924784318014	9.11315351792858	9.166030763617332	8.874336355680898	8.85280924604741	8.694630138384655	8.56726015303807
2.0	59.07353848430127	61.144438345132265	61.48003849138395	60.85491487455845	59.931767295003056	58.5261030785914	54.63541020307934	51.89466765838936	49.84841369676986	46.66809862484644	43.747994120389	43.563294942776466	44.01223394929723	42.35437015351482	40.07335816511482	37.99596822975194	35.269941652734296	34.34158214657259	35.37496907001946	34.21346650730766	32.934512893309176	33.29754114781186	33.675592012814235	36.03560729198144	39.65242805001207	41.50872306011891	42.05431102725242	42.45031042729103	40.74577686020776	40.31402762079301	40.04532061791526	37.32961224627934	35.42962023418174	32.98212621105041	30.46810630652842	29.7661050221406	28.78560532908943	27.45451013931803	25.557581513844802	24.25832154773694	24.10415335159034	22.577816254653253	21.776753638571737	23.22186086310803	25.50637583821202	27.720656885385203	29.60571001850827	32.117548914545104	34.416448579932066
1.0	3.38964515246838	3.3627172647640773	3.364677544904387	3.4547352553789623	3.567249029578621	3.6970121247399734	3.7045250806438093	3.995436143596841	4.024044520454309	4.101643108223155	4.171745152720594	4.169309014511718	4.377863282729203	4.737180297634567	5.627929542114149	6.583790099021897	7.71127230850695	9.307829173544665	11.150789355943031	12.468388413080525	13.703447309087071	14.701913157826441	16.111169703103105	17.23058292161262	17.56085106144647	18.672307509802465	19.372767186959294	20.422730157820666	21.13460741900031	22.132085251751622	22.890053517385528	23.4730302718473	24.397133431694172	26.003106506003853	27.37427645725804	27.76358423972451	27.992842503121306	27.082567732568574	25.170472909949922	25.73944337271925	28.569207596905876	30.999943884308408	33.02900032068267	34.370274179417095	35.24226435099954	35.12515871257057	34.546666284878384	34.929182736244925	35.338381336506316
5.0	87.4528663671201	88.2968716056408	89.36174549790108	89.42378623523648	89.8719925416218	90.0522719306131	90.6049264985362	89.92468960674	89.29912581729364	89.68534779203384	90.94396181987103	92.57576425611066	93.64929021173593	95.92059596305664	97.20930956273925	93.77767244477198	93.29842789682793	93.09439283694313	92.1238091172961	89.55663096524724	82.28742751221218	74.09126017531015	69.51526315351367	70.35427408918163	73.64165740132186	77.72036199141901	81.1039656794097	83.19500301293571	83.03777188038683	82.14040834403662	81.299508513404	76.81678887599183	71.65321132315836	71.57654298457268	71.9964709385178	70.19578183263849	67.26938333750242	66.23695307230247	66.67689791111796	67.62372910981907	65.12049888931355	60.0693754597159	58.40974566394257	58.86245777168237	58.265329541350376	54.565892933203884	53.26318124300807	53.31284250143751	53.01647529475535
0.0	8.137535987603982	8.351308767304126	8.230307454326208	8.414587195593416	8.354219526989638	8.162776467278315	8.269841625294255	8.124598383987957	7.807154287789573	7.837773818792491	7.491181760255865	7.712515744910883	7.658815168148493	7.682460335615418	7.355162926587745	7.434048128852972	7.082996706124437	7.0883845706209705	6.79283084116101	6.645302007194555	6.747133576882892	6.614168382743147	6.6323278936562104	6.406872554933722	6.166967386383743	6.238333630959066	6.190428377062773	6.128685899360839	6.077705014930433	6.426671751833872	6.113151081485863	6.026019481418488	5.915714004885649	5.957772665652613	5.741438420713549	5.709029178999482	5.710061337172066	5.614785243005963	5.705489695507943	5.736526201029593	5.789668141723353	5.730561104857228	5.618008401323	5.661217580986246	5.490492211259252	5.104895670251701	5.223153858965005	5.207009938366576	5.03560115047173
0.0	27.03648097254561	27.16702134497505	27.58849444229296	27.50605511232577	27.299673498741374	23.58296284848254	22.63882449830869	21.803106569231428	21.966024482741297	21.225434115642337	19.533373104904765	18.77141163445369	19.056517128337404	19.470846096696643	19.192663174804355	18.403088870730564	18.07561620626726	18.358756936999747	17.751000537259788	17.38371068068762	17.381863833563575	16.25657361950638	15.108361535378334	14.534760396794638	14.817666475028688	13.781700749593012	13.687896512184752	13.517721686551981	13.09284014791893	12.832485082364542	12.758786914155982	12.406463661939238	12.386130951844319	11.84330981213752	11.609326298391391	11.841586276969295	11.300527814584354	10.954098151713287	10.836474817896397	10.538900043054376	10.74750891508778	10.674641104550924	10.908193913903508	10.730328470655055	10.688940731200077	10.164877444579524	10.090535395313758	10.0234449152504	8.999841366280753
0.0	6.996916531148481	6.768274893760603	6.539111461148886	6.487673966877905	6.439275136319346	6.265970606595621	6.281259224343937	6.00003003049571	5.962026518122362	5.964419524152233	5.9178684282597604	5.912365913955379	5.803757838173655	5.805866363280464	5.846969581055565	5.8556125987568075	6.056774822727848	6.1204948162769	6.29347805037103	6.391441341585395	6.440579145261204	6.67841182706718	6.737070980162885	6.898518304661051	6.793777060843278	6.865585996504589	6.908310453435676	6.879121239384742	6.881023453137666	6.710252013532385	6.666689057667686	6.524476860130799	6.432636769516916	6.265520270252926	5.8600757597840625	5.894138478623371	5.689789395023411	5.594082072339601	5.493319382407805	5.402728053302418	5.2135294168223805	4.931134329497699	4.902978301392845	4.924164064530271	4.762585886847572	4.812469103923571	4.758916503254412	4.7551449780485155	4.71229733104587
3.0	9.87257414444778	9.517972383106848	9.919601852918797	12.020280393944537	14.60602596060802	16.94575000847739	19.690193920417045	22.72456187384694	25.34578264096707	27.244193748681866	28.87336775589008	29.170412062265566	29.0093146710999	28.419932092539472	29.05656328341119	30.726144520594012	31.428627392013397	32.76243350097964	33.38534329500088	34.03026975316612	34.35029200069063	34.66156014843781	34.613458461752614	34.52601287320177	34.007089800147874	33.97413457893792	34.67029630775763	34.84293621143066	35.22941774013803	37.49676599770769	39.74211414545956	42.67197121350499	43.371047780499744	44.875691873239916	45.565285641038415	44.58348995151914	44.976152791931845	45.29312557402746	46.66319578848467	47.76878397954993	48.0462105986526	48.64411364186155	48.99319797698285	48.687019324592434	48.99407453643703	48.291886541155435	47.231592380530046	44.789544639830574	43.405467541751584
0.0	4.726818740049485	4.648373251879413	4.477485933876031	4.370700379298117	4.292761451894211	4.302970004666859	4.300154733877462	4.281902827479318	4.228096542557784	4.222113808192762	4.228411504969955	4.1829237794989025	4.201467956618669	4.188925390931277	4.127241141232553	4.105385963613244	4.068736643817304	4.073487729497718	4.021178521802366	3.9676930927065763	3.8262440956509174	3.8887112685812872	3.9253750953240534	3.987869827368414	4.382324110638	4.59690551684256	4.862967752916904	4.8093414069642195	4.751668377327933	5.003973019871513	4.914615927115357	4.878820412347016	4.905256608308734	4.923536037499082	4.7761543908548045	4.79427828331256	4.552276594497212	4.3784938808248635	4.383147678859779	4.1671108987330685	4.092002726171735	4.016574698707101	3.950167351792021	4.0026488522687655	3.8834596195102917	3.8109652554271283	3.7745752495956695	3.6875200996567656	3.6263542220003
0.0	4.091187023114165	3.9888766137837894	4.00973533408919	3.949666803943322	3.843151742679359	3.8889479000240734	3.87165683825791	3.7445235540686315	3.4953627560479843	3.6231424070521037	3.6544387416350403	3.572289136548252	3.4337596153789285	3.5948921182702422	3.4228730799115867	3.3594813557582115	3.3105208600532343	3.3558363027126155	3.347230166465386	3.398983436818244	3.3773202528541186	3.4466392851688754	3.355275355248497	3.3302912052419074	3.374464177589582	3.211433135429257	3.236001898586626	3.2122645638711096	3.1194752806594157	3.110736595531483	3.1278942614775413	3.1985297327220565	3.1044247146672013	3.2112473972087865	3.164748390523438	3.217263908563698	3.22708020632902	3.1499372652856565	3.1101701251515466	3.1171851394475243	3.025192523439715	3.0546351882202387	3.0183983311696423	3.0286412356454058	2.8550696911209257	2.931775360877458	2.9102319978859934	2.9687819437943186	2.9935074128898913
1.0	34.459499862717735	30.533722062804863	28.34984659837454	29.057034788640085	31.820114744929562	34.353554614068635	35.01599378066415	32.21025059541632	31.61742256450432	34.359582447934436	36.81134017250785	38.43398541354832	39.95427387050173	41.971250904476875	44.09046090170009	45.76633318174747	46.12277079097557	45.555791786078636	44.009046944633326	42.69389546565381	39.49425628021268	36.49490456137963	36.80279067303473	37.82204869661729	37.991527758678586	38.501248134001145	37.69937201813824	34.85657018634647	31.959100351506248	28.034723644340403	25.422789915892775	23.915715299507443	24.21332748290284	25.941702137156362	25.982582219990707	24.762481541069793	23.929845493818096	22.885792115282893	23.629035780795945	26.67301985810499	28.556163588030547	29.104598706577168	30.629893783546947	31.308849716351787	32.277165166370246	31.946149341567942	31.75773738900258	32.166436609280574	33.54897399166825
0.0	27.95221824770345	27.75726587794814	27.753819926734764	27.195193192854394	26.07045376374076	24.59441840658037	21.42028979535068	20.5805349162754	21.051676893162394	19.688923347324337	18.891483937542375	18.23607068483483	17.013955145586337	16.545314399932014	16.305998570716458	15.76780379806548	14.756519438845267	14.787636191053135	14.803612449528153	14.274918111999638	14.183788865770698	13.80161318112455	13.440234907873872	13.207319127449644	13.04924429995736	12.899031132512178	12.196538065904392	11.519615556912886	11.797905113957771	11.90341158819538	11.523195667353432	11.599248157980146	11.177888278263499	10.937857034572223	11.13378134637652	11.050355080218042	10.41155389355897	10.301122052984702	10.276253263877656	10.042570116331875	9.82161895231089	9.187743099540645	8.760630559871709	8.786732766401556	9.028421527386362	9.785249776745887	11.227610835308761	12.641900636977132	14.772708938721197
2.0	29.83951258044315	30.588086805591857	30.501040509912	31.470846504598544	32.18467257471252	28.70742410653742	24.809363618817674	24.09763333642698	24.75483622493919	25.972342395061947	28.098005125322288	31.619663967835006	33.1301676454175	32.542373312494746	32.62649889236054	32.095303576698875	29.161846752024072	24.75978703887794	23.454541932622362	24.067721123999565	25.077890704044776	26.027860994267698	28.38424394369397	31.58294929722889	34.30019777165167	36.94462113044484	38.07577054577158	39.46168485106226	40.66974252852661	41.64492079905711	42.54811250866966	43.34649483056144	42.73831084393788	41.313009080323475	40.88965691017826	38.21073591616077	28.946842449211026	23.627089171806936	22.139587326431435	24.442986954343073	26.36421113487008	26.9776105849996	26.8048142738427	27.880667717315337	30.25853784470413	33.215626432974695	35.02853385514353	37.69086765213124	39.65289026316904
0.0	18.27005563226006	18.416124079769084	20.819203988015747	24.08875967488458	26.80466961193319	28.05887658209581	29.169572330537846	30.586990708914573	31.04033534996092	29.118828164578538	28.548831921287853	27.964776556857068	27.62204584853488	28.035773942940022	28.667798260557387	29.832968700955874	30.853587392120048	31.285317443213124	31.73462785995759	32.98209924327892	33.87453771488103	33.56523356168671	32.073081732050746	31.744914691761217	28.653544510159968	23.296398037556468	21.053907247749148	18.558365367642107	17.444045087214917	17.51512804068886	17.141579996034	16.350232585222237	15.988500321001913	15.716456237931038	14.912321482736344	14.420861393840202	14.677171376458	14.726764817766218	14.45064027402834	13.90062872011088	13.05763933387519	12.50052390435639	12.266193917416318	12.031691313256344	11.505646530809972	10.836362756102293	10.280480227121807	10.036901929963998	10.077881077520596
7.0	81.93332455957916	82.79794068677553	82.95078082444472	83.64002709249078	84.2246591310541	84.98009609078737	84.67724130319557	86.11432058165897	86.23626221784765	86.97834159513813	88.80209875343489	89.14096254369048	90.27998661616414	91.49985030908393	92.51467999137361	92.99911373047223	92.70053967434134	92.87336790271338	92.0273227160795	91.23090129280371	92.39978912417716	92.49258130524169	92.00351383107026	91.98012645218313	91.37679517392847	92.37508557481254	92.74997469105311	94.88180599423919	98.67601128517039	99.76224270700696	97.13597755901621	94.21819325165433	96.57362590617893	98.75198317903947	99.55096587861094	104.23841654438084	105.91411215206938	105.54078498898522	105.8195520249642	106.57149199884653	107.53441106879524	107.66166401899665	107.26355504723158	107.19880552044397	108.35597599883597	107.9679507487775	108.14319757317425	108.68418122832189	108.05684170121313
2.0	8.986023540822472	9.083589818733994	9.047148575447824	8.590163841290853	8.418498671865036	8.391878207791036	8.775191957220702	8.762260655624534	8.98701320324054	8.945675357842424	8.836875496019335	8.842360765350422	8.683707685047773	8.985666992339416	10.274606090267557	12.594477279318536	14.818756475797004	16.233269170693795	18.4188461982677	20.828897954819688	21.91213442728058	22.286032005842564	20.706595889031963	20.609238581342197	22.277552293618406	23.70040186870978	25.45799798373738	26.882484887876707	28.162620280026502	29.597975109038714	30.81287587962635	31.46048158237579	32.53931125605898	33.01170758822557	34.52557244942997	35.699538821585676	36.93855859363429	37.68412033035804	38.23837755028633	39.24688368125375	40.663058167688874	42.37108386850554	43.773238939664616	44.49076737846781	45.08742448223767	45.83372546619957	45.509387792739844	41.08620313548543	37.88950954306794
1.0	35.05105604098177	35.9138446867309	37.90763375223476	39.35484196843207	39.792307040253256	40.38812952129336	40.75049641201349	39.24313963831828	39.009074688994254	38.23991331097926	38.14430892359715	38.51434548716931	37.93982030895944	37.32587335923162	36.052472673074526	34.488212522184305	32.436299451217536	29.39611912161514	27.557165910900345	27.366469296829116	27.48273693953111	26.404093391652957	25.31859096313447	24.313597772414358	24.68034707589066	22.9353838230608	22.548877371390173	21.87708283485491	20.792121622163943	20.136992191503424	19.0721729255764	18.01447666688634	17.02317617131377	16.14347736815746	15.15419331985925	14.754399654367608	14.462911938204021	15.173885090606017	17.011021192586323	19.6570260338209	21.004418402659894	20.215382944702665	21.913213536040985	24.766405955828418	26.363609474355126	26.78869939366676	28.7279700754304	31.644188993094236	34.24131771475804
3.0	51.436478105305994	50.8594538183499	51.322267069298846	51.86795700739698	51.54972901239191	52.60197438510943	54.3206859461044	56.85502281888297	59.16220512976829	58.83926149693204	58.84998808968265	59.01804431675002	58.890842271248786	58.051077836559664	56.92411843423278	55.61810690186124	53.909992406248776	52.79810909970517	52.3881430596162	53.72690475511851	55.14766786810914	54.23451651743398	53.311419840504485	54.39307835892199	54.83102639167091	53.28274745494158	52.01518812179491	50.32019411615251	46.04542812702847	41.342181417360976	38.3118503641696	37.488404167283946	38.04945638573536	39.139921810212996	40.740850810331764	43.42934480266416	45.28753751453896	45.636991499182045	45.25788437844117	46.74460266730856	49.32084214217397	50.81776968354554	52.02708403381804	53.684601772986284	55.843186851116634	57.87713098515618	59.22258426045373	59.14246005325721	58.3547620131346
7.0	50.002695912316106	51.5128869795809	53.270397161464224	55.20017183777459	44.673231496446604	53.663158704772904	58.568914186353524	59.90406883286591	61.62503018786464	63.92897898493918	66.72897040962789	68.12984358148466	69.63451551868843	70.0767613406053	70.52593399390803	69.78959241550533	70.04187225561725	70.72307666243296	71.94500586735887	73.92325788006566	72.80273316971538	72.29096821306132	71.85411730146001	74.84072889927882	76.3049722447892	79.52879615283568	83.84524715785211	88.18715179322204	89.76975857600178	90.05060687212637	81.6919942900333	75.82925672706723	81.03986710843073	85.37279302746053	86.94622587096003	90.44694643849074	90.36107443483765	87.97983963855786	87.68306348846333	91.14762327178883	90.89292897531219	92.37111289241564	95.23380642593968	100.74982837976047	104.36163021380347	103.73143613648365	103.75154713128963	103.37634586640694	99.74093709791283
2.0	42.12724922699359	40.00329594308532	39.244804188891315	35.64583634883214	31.195676482506695	30.541361624466056	28.854040549876014	28.182484151142983	29.00801624734791	27.021842158910076	26.589584710244235	29.307712973173516	32.33472233022445	34.14083464962203	33.23214524129154	34.43171989617054	36.67576680178078	37.72276092679048	38.23837215296339	37.81490590812	36.56270688402071	35.675219389437665	35.47270774978799	36.53842903121943	37.3045123414204	36.29966331118465	35.85935164402615	36.68134429252628	36.31493409839649	34.579927330295654	33.51016818061027	33.839521600616855	35.00475010278664	35.34353579294447	35.097360366645525	34.62874447882543	35.619919249902736	38.2298904342933	38.51515829192386	36.476031927939246	35.2609074118093	34.87086589480005	34.822304795980244	34.70890251986703	32.803501318830484	29.3757595106932	28.04320537065555	28.409337293965464	29.596683273098012
5.0	66.76783497954276	68.87998994511267	69.54860602697539	70.68894268276848	71.61289210600698	71.65552542193737	71.1193890262683	70.96341961431997	71.1624102287776	72.66394505534895	73.35950687195835	74.21105400368029	74.40520443749503	74.63724842692588	73.16406472780264	71.21801650603491	68.66455595928606	68.06506668716537	69.3010056161732	69.13431072881671	68.96307796090633	70.53858410056102	73.64096670465786	75.97239161431897	76.63053023182174	76.69408377695454	74.70105129418782	72.95633574611267	72.26001501549132	68.82114981209796	66.17479424768331	67.82930692797959	69.90331285247883	70.6882230416158	69.9493716409737	68.78699700401756	67.08657115678936	66.1266803558598	65.21242167197275	64.32151619622714	63.025929199637375	61.79249614214532	62.89950143106401	64.34910169091611	65.62644971686883	64.44322368179445	62.908475798080296	63.03917670835071	63.60765995134735
1.0	49.61241725178205	48.20248244473647	47.25492710242305	46.26670365000574	43.868189541685574	41.113640228882474	38.98759265414384	37.718458630917034	38.49131542999366	40.180268960179035	42.93631861868001	42.95782442764295	43.40966253332515	44.62023480352173	41.84328398672852	39.62775270379117	38.863752380715965	37.63896488775124	36.0275288897405	35.50986103605738	36.50973968996336	38.95465590940324	40.871984683933846	41.117217827911986	40.55415566409176	39.989893317659444	39.25121591092241	39.091412856498444	35.730703123981826	33.3314131943365	32.24406041260927	31.7747679845304	30.740120120204306	26.78342503320564	26.543391708472264	25.744544262485203	24.391441709514535	23.770088843602196	23.70762013759559	23.312815981613845	22.689927569043576	22.076752019018052	21.494803499491898	21.720366660632777	21.437237336290078	20.133134013134224	19.55123823606664	19.319496174772908	18.976684557498913
0.0	10.688743311539127	10.587330037185481	10.687645327394227	10.336274016352903	9.996994491192158	9.57000096580451	9.529823070710673	9.232970748406952	9.220626048294694	9.064476573641826	8.874415965210387	8.81219497055298	8.567935835673707	8.209775550549336	8.176705366765596	7.882634274973362	7.582989827299443	7.459153977041789	7.396259319572339	7.162479965582516	7.1936621502209	7.574776997813716	7.265433492858747	7.235865247026709	7.0745591479758865	7.211985965973006	6.946529942206202	6.777189707401153	6.721659847122799	6.842245568400942	7.482190877412366	9.621664846620702	12.309844268511801	14.294745000355583	15.222128366176252	17.959452081665006	20.526177417617312	21.908962535951876	23.131206932544103	24.51985917158558	23.4976634676904	24.08103959450768	25.28105544217862	25.55392170147819	25.62639295949288	26.541702455299987	25.03150395858733	22.38813301676258	22.05713917654617
3.0	24.73211810825754	23.90952070112312	23.525266206117358	24.207838091396173	24.6421816292029	24.93696984596876	26.401996497945756	29.22534078315738	31.85481282197746	32.02112188149535	31.911663416890825	33.93090346581051	37.23773638370271	39.51717414365461	41.98856376178703	43.469059464704806	44.25377236600317	44.53341115808138	44.40593217597475	44.00049244019409	43.8949988184971	45.59538630897069	46.417792634485984	47.57869979034091	48.78832519801185	49.466412855744906	49.52528221091537	49.657654277397064	50.00490681584676	50.18438917694773	50.376540031481376	50.39647502804168	48.661974726589264	46.66060072516824	44.49687072623472	44.590567038422144	45.70340167737461	45.56691010801583	40.23761620158145	34.52109993920602	32.29864919027765	34.45802736174431	37.34440975094422	35.60670508955639	32.74491838447512	33.848290550142394	36.74277312028128	39.806430868172036	41.55889581636048
2.0	29.474968906195613	31.374389779192676	32.37446507612296	33.03263461989529	33.44481438175096	32.87320358856878	31.62078785942097	31.519702275483898	31.64363669452589	29.961863187863784	29.480320310217884	29.32108415304332	29.440107855335196	28.519766646007117	26.978256596496088	24.482189635654755	23.018404680973322	22.8032586588902	21.96844934563825	21.47443706287429	22.188339428627934	25.674757499273603	30.63261094694575	34.69866883939465	38.777911791907584	41.23008611065974	41.46494835549628	38.42886005570637	37.99648454517066	39.244580993142115	38.850214672176534	35.054575125509785	33.24845994371478	32.956643344733955	31.407852720245995	31.699887285912016	32.01482683004908	30.696300134921746	28.12016696616845	27.534315501910488	29.415471375685204	32.27262129075679	32.89357320354911	33.62108250520212	34.50238839073052	33.70444283660448	32.31350342856829	31.91453161470702	31.610320433567964
3.0	43.58533218260378	43.250722103956605	42.73474446696807	41.9711486868808	45.14117691002381	46.97777752549263	50.19773169253987	53.00604842757922	54.82104835918409	55.35732045189381	54.40493307867046	52.6134623495375	49.58391429073096	49.67373701123597	51.32781948056785	51.462742630970325	49.102418677101525	48.091541376246305	47.99386107400192	48.477805538327864	46.97377534992082	46.108436039340326	45.79295995324319	44.81637922481168	44.06792479010253	44.42271349378915	45.72893036406012	47.59664959598051	47.64107359113676	47.46342140986767	49.5856154635309	51.88253370110443	53.06128117615523	53.998230935154524	54.14727074943021	54.10572485904568	49.824558307849955	46.46224085783002	46.02610060666837	46.800897270134705	46.37772518371489	45.79705742298229	47.48596831395548	49.76656409889701	52.136894151635374	54.11380701918242	54.854314412940376	54.6837989292797	53.57332315232027
2.0	7.288182790633635	7.092198551855035	7.051473036362631	6.890364198111457	6.835082570271266	6.586959201396548	6.411602212873489	6.450666463977218	6.493929413321892	6.556437753777507	6.434907325445886	6.255581856488128	6.205714000342263	6.1155713426369385	5.987196550996869	5.977079630550569	5.950820229491984	5.876021195934204	5.666664834622861	5.691905683427495	5.707001448643345	5.6438042790844385	5.747242750479032	6.2419536864489285	7.975434066554945	10.381907937774693	13.06200751290165	15.993159636695637	18.892673738928405	21.4303881894929	23.453858621055495	24.62539489534417	26.244535972985883	27.742567169456915	28.38793079791871	29.18285538947464	30.05272702095106	30.986057842869428	32.29084094361462	34.42845059197461	36.41662694779234	38.50592887028615	39.60264170230999	40.83977494028078	40.80226266650169	38.773162489493984	37.99207852174635	36.868208058519436	37.116288583325726
5.0	71.5665645678646	71.82220467022749	72.22001435168222	73.86176807224153	75.41481430015787	77.30552603383119	78.11055609582105	78.329427347713	79.31048364369742	80.32310317949931	80.00372830933642	79.03458770776399	77.6871313611847	79.2917894028349	82.67561843021457	86.22747149671585	87.24582236052113	88.07312323248587	88.69677240361852	88.76612068250132	89.67677838443458	88.98485513578676	88.30344319789	88.31799615723396	87.53527145997101	86.54723427033485	85.72500417708966	84.93641984619669	79.38681439032885	74.31494101312286	73.01603731074631	73.32133312123443	69.05829049381708	65.5260597957381	64.35556685382092	64.58066198267693	64.54781790288277	61.03931999851889	59.2271769542356	60.07049947809327	61.018325929744265	62.082158123550165	64.68303262600593	66.15719509635777	65.80754138641608	66.31971504966359	68.06691835431805	69.41059575123174	69.36568573056744
5.0	58.90507819025132	58.93871892971612	59.48331465969407	58.688500732870416	56.79229776611636	55.29498932766782	52.48462511753289	51.5170387323191	51.02046365066215	47.241651916654554	44.69567605780727	46.34304397638035	48.7265619695412	50.811630883549796	53.03134683361015	54.980819962082805	56.16054043561633	56.5559096152917	57.051245394558926	56.09182730070359	55.86929250432902	57.784814899726896	59.90633862110697	61.00456144536951	60.63575791406763	60.7587975804299	61.7415522760582	62.05234829087083	62.23604200435323	60.8760772352381	61.064594895912315	62.28829813099068	63.40048852288328	64.44154653129134	64.11936421347455	64.26018268059688	64.23054639834724	63.87223531057852	63.83975980674435	64.73164541189152	64.90034789886708	64.25789123598052	64.25333390852892	64.71836516184653	63.86566351867269	61.74304795852318	58.652029357690225	53.486090960137645	45.65702658740104
2.0	7.71330517281147	7.5309969067500235	7.304937305162477	7.0990356340926795	6.884210116227825	6.750872140466968	6.751210105512917	6.6108113779987505	6.614580918666436	6.484306288192935	6.264631937042207	6.077746593096641	6.238747569176683	6.114073886259568	6.079893849299988	6.409955193940147	7.9751424547108565	9.025474569620666	9.942042362536622	11.958321947949027	14.339908038099312	16.8581984769739	18.565603071202116	20.22361090517728	21.748052797403986	23.633576285753126	25.44634413706494	26.873839231662604	28.619869933329955	30.81219278164306	32.62155761108596	33.90292363743793	35.08351735569593	36.18891290812256	36.639706661000744	36.92851198853478	37.803384412615316	38.72503675705152	39.39905685199681	40.28253691538518	41.346312866082116	42.27466015449619	42.868948961296375	44.16301034933498	45.167540193940134	46.6028119556677	48.71931611735768	50.65627840590364	51.53279759285746
0.0	19.336792553957675	19.35263037081352	19.019895416597883	18.47338658155781	17.406488047185807	16.09814908796143	15.957448939262306	15.752023002581872	15.191827702879953	14.771334036350389	14.181572198022147	13.754013668667303	13.299313514244012	12.98389829515789	12.87345138355499	12.382371034946987	11.782168741139849	11.79970607875477	11.439375306806216	11.289133974222016	11.112695339614575	10.831812968213637	10.531851703068334	10.271387341219354	10.304928159143072	10.456778387446757	10.258475576672582	9.646134648442047	9.197363110893868	8.703700124854171	8.521232064738674	8.459406179713712	8.272626060456801	8.187297286964263	7.880251796381321	7.825416630481458	7.593497384872257	7.5461312865928605	7.279414573525448	7.07654100381248	6.929696894184169	6.6529030702280485	6.617110540065179	6.737213547423621	6.56158838264801	6.475142118051419	6.4489393356238605	6.227579650515122	6.3981305789466605
2.0	32.85896517210021	32.88067623583025	32.83587314875216	32.87033409346735	32.6247798876975	32.52411758753557	32.86190886117552	32.92793590758541	32.60593961152455	32.17564666364807	32.1372943818561	31.701931407617757	31.5788506657195	33.19117136826437	37.12684404963012	40.03850329434446	40.821425350483835	40.89289014465861	41.542015365013775	40.991782398645086	40.347551380631884	39.80596509574375	39.33257099429344	38.590544051275714	38.15992672822051	37.81688829716033	37.9267428386227	37.403122193064895	37.110184695791126	36.46593673983433	36.12684511234578	35.86608687868928	35.89937430703771	36.11206025629433	36.20118908342528	35.80273089371586	36.193196513922686	36.053313321817896	36.5666356491223	36.673423182308476	37.00247710207114	37.51810728223185	36.70109326747476	35.97142311771344	35.34949521097241	34.86474949704546	34.6901199489392	34.64067886471072	34.01903606266649
3.0	36.10135405480991	36.76627434151205	35.51654987118194	34.83866135609023	33.79001804389778	35.18779053358759	39.62731915230831	43.52298651370255	44.09493106453847	43.812025471040634	45.59306798187825	47.33215855033868	47.63436401786855	46.897752644200494	47.71020079688618	47.347326947200905	45.27755124345589	43.591856508374654	42.259925980574984	41.12894529418381	41.18756136131868	40.5634004831896	39.607038043992354	37.98997539380796	37.17877102910306	38.286025003676485	39.22256219771066	41.37467664903598	45.51061350965551	49.00056985831709	50.34968234569636	49.58882408726018	48.05791236315366	46.646257451111595	44.90788058918488	44.9124659769262	44.90253749361758	43.276339353152146	41.595102392957536	40.84354047381331	41.2083037433032	40.64702324998364	39.789393826278754	39.16491670981576	37.92648145783088	36.36139985787143	36.417784758978776	36.38161880078618	36.00465292827485
2.0	35.94996136600746	37.02369426798516	36.21332933291356	35.61457364499798	35.970701390229756	36.427683703117765	36.58225463504732	38.40543002413187	41.00292698125633	40.39223003117884	39.49699312569179	38.018504756184434	37.371317846569674	37.25144752647182	36.49231021776059	35.94397823073487	36.31674171002329	36.407677114913845	35.85761595208376	34.87966335611568	36.39928706139731	38.52283459507611	39.72880213212434	39.63625063366278	38.39776558950053	38.85645264921505	38.19349931896332	35.563565666657695	34.47375691338895	34.3987204036321	34.67779837002362	35.04685436236804	35.05533523964705	34.691769824799145	34.462915489795215	34.014944413323605	33.28217671617876	33.387292076104366	34.33528170979242	34.03637350432818	33.34356465473239	34.12160722135578	35.44045737460795	36.187244355542276	36.64066813445013	36.3694154986796	36.108914219165655	35.096677949125365	34.87762298164847
2.0	30.222640230666777	30.241479562156986	29.99998483233276	30.49196279384658	32.32014641974414	32.786829112480156	33.11673476839975	33.0416309653991	32.9043217187622	33.407275132359494	33.21314587494289	32.76060131123947	31.313633172299244	31.287048907253507	31.068937168085053	29.880104946034177	29.472940384234754	29.204461706573433	29.956155349637946	30.728497248127614	32.18631695271551	33.233635325350704	32.542407100569335	32.615757037349056	33.604607120511595	33.54192960184527	32.32357307600247	31.41611426120153	31.26026498215034	30.314258095889002	29.831872811272675	32.21411294118663	34.07331710931196	36.33171452055288	40.48902804629046	43.63766900153577	44.07277961065577	43.469173844600064	42.86337969957814	41.65796817337261	39.17287576032626	38.21937611919654	36.594427462884255	35.33504816345995	35.54426828259823	34.52611939838217	33.993649492867256	33.67410246697985	34.9241906231827
3.0	33.385791074961816	34.65802334837608	34.74578704107139	34.31576464437816	33.99505311470872	33.94581808493221	34.27292095852386	32.17317575479383	31.23462688458836	29.840834535943532	28.340708823983867	26.742370692683686	25.002103885245997	25.338468602118265	26.736432005603923	28.968647627833732	29.784258464743324	31.23125686198463	33.30402530600725	32.924936179934285	32.817513377872224	32.88699243653458	32.739382483390415	32.6434317021108	31.755740601305966	30.662517093881235	31.360997681469016	34.05838763825676	38.43990605083961	41.76801447129341	42.67333167212629	42.402307323417254	42.006099136124	43.41811639072139	44.86038768105826	43.275306124212925	42.1384786526023	43.667109493009676	46.79133834098704	48.28092790643574	45.933273432178126	42.786032521545756	42.858763420960535	43.66874526645859	44.15613766637487	44.01147758908008	42.94280362373307	41.063910817509594	40.94479516898604
2.0	24.810274197487683	24.28375722981751	24.37503652480142	25.38232423229735	26.440342153834262	26.60683113566297	27.35598468196669	27.481452730273286	27.955218772604667	27.882629034202218	27.994672405134107	26.21709203198719	24.968114273889157	24.760864550809515	24.10547852690936	21.645592706013016	20.270759769430953	20.009698844172316	19.91268813442367	19.718732976685818	19.31629533038488	19.757879907405563	20.219197562317497	21.05944479407879	23.450606408634872	25.574729410029306	25.833482544135766	28.753109835139107	31.652955458099836	33.154675394309606	32.99229824054199	32.44397093310302	31.384783359174	30.993086628551218	31.60004511657158	31.810205734315755	34.16295453445959	36.9531057594128	38.16177265670595	39.61691989089758	40.062598621807986	40.64164506419565	41.757957217730414	40.10790092074883	38.5939116772918	37.008984007682855	34.60757550550885	31.997664853305118	31.831506069321385
7.0	98.48345780558	98.91895607046399	101.18295237004733	103.89896438847516	105.46728104192769	109.0196400171575	110.45212211962732	112.09235457028015	113.01261275872983	111.89865286971359	112.13263647381612	112.6964827995085	113.62355106577742	113.89174605548446	115.55811207986568	118.5574518330421	121.32027116349721	122.84280422946348	121.89352654064231	122.99111235586521	123.69512365800529	124.56415615499714	125.36713754313757	127.32803776763298	128.25029231736588	127.85033926865881	128.1539694701043	128.18198028964358	130.24045154900296	126.84720353347736	121.7196221629369	118.087274768234	113.93828829702176	109.9321720568271	105.2112086255976	102.19317818123147	108.63230893956357	114.60422587992527	118.13938605504757	116.94760223047871	111.32549980668128	104.54971078409032	96.98645742628338	87.833167641718	82.12122513788329	81.24262116524386	80.27973756325979	79.12773192115729	75.5738327976989
2.0	25.888148927660286	24.69205228537683	25.131900156034696	25.438488326781684	26.044554999082997	25.305162895229298	27.589706096848314	28.708462611802915	28.562965275673264	27.93503618327417	28.70331311905358	27.137637426054344	25.98869738047678	25.236770846397143	24.661751850112644	24.194150370849197	24.218570415242123	24.26596986399934	24.483627321298588	24.92277687789916	25.705523616970982	26.58591797007453	26.65396819097088	28.256836317250112	28.364868439456988	27.1803131576468	26.987338126955287	26.93949414170206	26.431557694759285	26.02832182070916	25.942078191171326	25.97268663912395	28.202107172386075	32.277797402958605	34.82414245038022	36.514435168469845	40.6071058407562	43.498001535485656	44.171848010050745	42.26445166235619	40.66989081567509	39.211043720458264	37.066545737537446	34.23483400573289	32.945059926253705	32.962212319567016	33.63763730943533	33.06664531040176	32.0990758959942
2.0	22.351869752039093	22.5924170596622	21.47842843687448	21.100320923231326	20.10798927815365	20.514705200942807	20.832981528493498	20.489001562020395	20.43193930187554	21.981138350757757	23.980702070345203	24.717887001610357	25.835820337286336	28.018074308622477	30.513416474634568	31.729981725674	31.623579166781536	31.41235531938648	31.519901401523676	33.57538493088014	33.50426019917882	32.27487037288269	31.75724623997344	32.1325718380813	31.582610472410998	30.929526522947327	30.292067405595617	30.094921254390485	29.39988595395558	29.559484390234168	30.72295552516303	30.70831835978177	29.940416825539796	28.62707983224305	28.75232240303429	28.975982326219494	29.918971306201815	30.689933524789048	31.76494882928172	34.275759387181765	34.6764331800665	33.76308810136672	32.45341116773826	31.93577385454182	31.663942898617677	31.098066790581864	28.424257122673392	27.264000514448348	27.140716662167513
1.0	27.45291361481794	26.683660007378563	25.997806837210184	25.940415003273316	27.31309040842565	28.762187916808447	28.828839234070692	29.13231028864755	28.81610896408919	28.1633026645453	28.579222259968674	28.767997176133857	28.29128533972096	28.065161754002727	29.974315537233725	31.50915229728737	32.473357315156	34.13634169442092	34.737494337913674	34.00072226865657	31.943410984961062	30.31478764281983	30.598091948039198	30.128627734552605	28.99492731130936	27.64529186583745	27.233387714574857	26.458703748165135	25.62565781528359	25.98287546310215	27.035282322487987	25.801620827929426	25.669701657348064	26.61874492324709	26.160780665074657	26.043663493550227	26.13926386961232	25.297331563414744	25.32024576026443	25.135296586274254	23.967826362724416	23.890018888019004	23.72058731302773	24.389703119625413	25.034617681440846	26.96491607778773	27.00839498757965	28.18502032609719	31.76526595591385
2.0	32.54614506588517	31.97470933840192	31.701382320314735	31.467207981386412	31.148537599505605	31.250511835243948	31.781038304379027	31.830719056905217	32.39528478062251	32.300918155254216	32.46774115271664	34.69047646602612	36.84015040240538	36.67699018406332	37.279636969275124	36.80450020102925	36.05807850070622	35.123952317537146	33.79810225670693	32.226366893252006	32.05326311378284	31.77318514994225	31.3937340018207	30.911779716933964	30.30817865134317	29.605123928156445	28.85294877463007	27.739069079562928	29.21877015539853	31.29163081567109	33.946300376278735	35.165304610242885	35.93637038904008	38.015327476273505	41.18540469802739	43.484035508022	42.2581358105634	41.23301957501236	40.173191472191945	39.18206775944685	39.140340308343426	37.64054436400862	35.89152041052506	34.40317961536899	33.76249276077672	33.73210899198349	34.74489010526284	35.08584916128852	34.17080262718854
2.0	39.552067542415784	38.64536191857101	37.45338331351593	36.63041965647689	35.23782810948901	35.106799890019346	35.98361252391288	36.48496049701274	37.12901146319175	35.929773710164895	36.54357816083587	35.71514732836729	34.563439331704046	33.53075098759836	35.0768023216794	35.79280918929687	34.838864786875845	33.68196619782495	32.80520804220972	33.0052083724391	32.900590191588236	33.22033051842852	32.23789955010086	31.205670680539544	30.750172304735283	31.511718743756195	30.297862808505254	31.08138222969562	30.39210613621202	29.985164879093535	29.959770525145636	31.11971219688432	32.46573037513233	32.167941682312126	30.796426295082068	31.067438957214648	30.641098937462196	30.562150874828042	31.24003715824185	32.46445395388603	31.562803128257432	33.947202985248445	34.297648897287495	34.252064957554126	32.49010214719325	30.80203101097864	30.459130485221497	29.919925194658003	29.409590922932466
1.0	26.308171902666654	25.93310144111315	27.064227883496777	27.557107557074506	27.41437397097798	26.92301758132734	26.37861906741695	26.400082707646654	25.921724894037084	23.98619674033027	23.58665401217332	22.7314493943753	21.17790329381259	20.283613177471523	21.134530113328168	21.723571039732477	21.51407586217897	21.514551063041058	21.353209725368828	21.67123283706056	22.72439430986893	22.76568031342184	23.210692736539947	22.642861134012847	22.353125925271993	22.358452993804857	22.076027505267533	21.81173587282908	21.16085677172175	21.404535908753335	21.584989252808807	21.879608568611165	23.71549352144876	26.012157048406664	27.91610225171781	28.181239068248342	28.642263238976156	28.723214236196267	28.594750368687894	27.90231811808541	27.554458272313603	26.869697159175566	27.108983132104896	25.944595948426834	24.644857955915178	23.489301487500416	23.551684154439965	24.013620725087385	23.262436326862957
0.0	26.25574773938359	27.447465047282982	27.42425940515547	29.493308191690236	29.57277506746362	27.962062800194087	27.226825892969135	26.915979665299883	26.564669635701883	25.652125100904193	25.399727409272373	25.08475014416815	24.836074867916604	23.439513541307324	22.878702144610813	22.852042286655976	23.90111250790989	24.201715070008024	23.91250812627599	23.98029575895992	24.043200339228008	23.54628831964237	23.668022884717494	23.278293492457692	21.855511579461407	21.328084840569485	21.12458665523621	20.473732923219433	19.448070714792845	18.97694905278805	18.977761111220936	19.62213588126413	20.576897159896948	20.575390972055533	19.8869397446952	19.967594593939474	19.942454724171636	19.484373217454213	18.845535838073708	19.02382431956007	18.955704509837297	18.652398619666734	18.64036289314046	18.72099402077254	18.615902509225126	18.977159106852497	19.296893942647696	21.349523343758975	22.756398594874096
2.0	24.748539557592135	24.573500024507585	24.252186119892674	25.87895944019143	26.93353354889395	27.058334015418733	28.75921749909567	28.726416163109363	28.752727029843207	29.827864640201728	30.68504453827815	30.471406053020868	30.739825937452647	31.815618833687854	33.946437112205736	33.69788858329968	31.358863905518486	29.67018522055096	29.449896769800787	28.60355476761796	30.101953778520556	31.069707242063078	31.813687403023792	33.33987071804695	35.735143664143834	34.858448170245765	32.12199217163207	33.349263001718	33.715067274290675	36.513500307796676	38.67449724833164	38.870384384675894	39.18428861660145	36.664887389950835	34.32379879583738	32.93608115390627	31.019226734003148	29.392814735006684	28.65675729394291	28.591363920207545	27.635070668759838	28.0235739747396	27.512266568543104	25.924552839425058	25.764719387888807	26.289134365740118	28.298077607642192	30.434742553969862	31.177872562087376
1.0	24.199113969292473	25.312517880793013	26.26254068920418	27.51429728548241	27.703988048456218	27.429091990087667	27.387020570669506	26.668938887946442	24.44874197916638	24.329363085734528	25.51897745728766	24.15401069448881	23.114272567673176	23.451330895465507	21.80335120944514	20.69065569372355	20.280448988813863	19.99000420622008	19.94839228050512	19.332578129666498	18.868242548048634	19.198660915446194	19.117154349102194	18.78101061698711	18.864402043505994	19.255390140918223	19.11839797533371	19.089087317966637	20.358050128231312	21.716771670516074	22.350726861385255	24.212286594457684	25.872264111039083	26.62429864037861	26.552412083932243	27.334524333950483	27.46399620705107	27.551979630045714	26.0693737974141	25.546561662047313	26.42989073285602	26.563821112512215	27.18215408946079	27.341221147349515	28.50881528304044	29.609307289591964	30.72452430478124	31.836945630432684	32.95050949986076
1.0	21.100085754063553	21.233778091979477	21.557497291282825	21.14712581901579	20.01583989596064	19.49347044888134	19.061109911034734	19.04253601193288	20.635379801136548	21.81427368536583	22.826653585458317	24.13622387414484	24.932050348828753	24.379237987584304	24.601784473414657	25.33851352374215	26.702752263470536	27.114662523280774	25.56621738006592	24.915337002040953	25.3612790391813	25.238238216114844	25.156518502778276	23.925955464729252	23.2047415480265	23.907016147263725	23.54501535920288	22.360622361973448	22.197545356189906	22.85551832146263	22.00087499530275	21.399023286370493	21.140695493560237	20.442594886769534	20.195798519298457	19.662262995916358	19.699775923082594	19.029175681093687	18.28612198518588	17.383232972798105	17.241176002234766	17.635755382078607	18.842444365920937	19.83291896823077	21.870318935339338	23.25372052573175	24.431327048275847	23.689010918358274	22.742815251046952
1.0	36.94535009872119	36.9709366297352	36.0001705696975	34.9027349630592	34.04867021455634	32.465993024086984	31.120293448159874	30.58221268591486	29.96983054372676	30.05271663409036	28.736257010655265	27.380892608353385	26.560962320139346	26.412113232814622	26.566009016454593	26.850462981090285	27.070101545074177	25.607065334845412	24.548688644759082	24.226372593791385	23.440264875046704	22.1250464291148	20.9091657443083	21.180708329182135	21.47140093095945	20.403272553099356	20.73716834510263	20.973212916616866	20.660770813273345	19.95031463148094	21.724997306276823	24.976480733801434	26.23390123933309	27.401819460909266	29.317112486008533	29.91747759450491	28.781128584860728	28.105222309647367	28.1021519054003	27.773561013514183	27.231159587720576	26.818991679800714	26.363879995997642	26.908583158113775	27.012543451374587	25.813503594957798	24.41804628838603	25.20970443962904	25.928678016043378
1.0	27.444359655805524	26.757088737581196	25.908525303629265	25.615079498127024	23.875641440381614	22.81744617465465	22.017716622248404	22.1487342794086	23.902537423506967	25.269051633087138	24.864767087169078	25.81353399379223	26.87720042443929	28.08030757889855	28.050725644906947	27.637098153052946	27.558423093122368	26.41411950894024	25.55904554050989	23.96220698540952	21.89160347201934	20.733653761931176	20.283066974659867	20.147667640748036	19.50695302960469	19.07540950223617	18.453097349977742	18.02870960929872	18.584384020347244	18.66360141066866	18.595735540892438	19.563647903623462	20.958438306235326	22.427725237145435	23.685949905535754	26.364040547471422	28.344370646083373	28.932439098681424	29.032727849109946	27.999857924350096	27.0036416630593	27.520213887109	28.01484056399301	28.37007968845316	26.781324685086457	26.84487612633173	28.45097129170626	29.314921767702884	30.390280319326095
1.0	39.245440561045854	38.72163949256592	39.015129415331245	37.754048202406636	36.949025236546014	36.676368811706894	35.90250391526164	37.1592181733232	38.417833009926106	40.59424561366862	41.43323178632984	42.59351912717106	43.21804192151872	42.23571489224587	41.25986214437198	39.512962296740724	38.081092013553324	35.453627225639586	34.38718716153265	34.637965622851105	32.61467037221355	30.627675915659307	29.112735396622114	27.478079902265094	27.50456022223539	29.20684018433699	29.06476439669932	28.185277405441	28.563146528622603	28.60909846763913	28.132428070043915	26.625432738323397	26.427604111363895	25.757898422305136	24.806386078397725	24.78565425843187	24.512671930682945	24.419680797625563	24.762175803800666	24.497345449807774	22.78133620733167	23.59357944428286	25.135598019234195	25.57244563747021	27.779363203037494	30.385282088624077	31.162581489137196	31.747721218573037	32.97749397958366
2.0	29.468317265785405	30.126449040664337	32.07888436744376	33.70051622710251	35.83027342770573	38.324038770079895	39.203767311544546	38.98997687135001	38.56214402610432	36.64507764655329	35.332341560481304	34.893143152804136	34.13149246403657	32.64637663610592	30.319840253915263	29.393776765682144	29.14426138112971	27.74889062840382	27.015949743122636	26.384861185987717	26.468884046580595	26.780163497031246	26.158328163401162	26.153447327719064	27.18004949757182	27.414731390997144	26.123153954901728	25.651149515810896	26.02291717521339	25.312426658762604	24.791518745816447	26.947557733086242	30.75002517151343	32.02717339554683	34.04258464877289	36.48995646711978	37.08480644729475	36.57451349918207	35.307651607414776	34.38550131197501	33.83069816130514	32.41316271287788	31.491846017161247	30.543242665359454	29.805067174702465	29.777971154681193	29.47470810547246	30.015482331804478	31.45135607138178
1.0	27.21576085569858	26.39422194390396	25.26986977559479	24.349015333834892	24.34032104162177	26.1734734220545	30.761344606306217	34.47170239453931	36.53267440467834	37.5132886272172	38.163712284111696	38.05091865977668	36.953951563480096	36.60739652780583	35.74912628554739	32.23235952073627	29.951661788116013	27.65368285228384	28.288798677434684	29.26787803071217	29.17480522800611	28.572116639521568	27.988525219526515	27.000430366098126	25.96419912249004	25.16683091773187	25.455819299831884	25.19017576430061	24.179299073843865	23.21325727383704	22.772231676192785	23.008683189839477	23.425637135520915	24.24443977516304	24.969329282698123	24.303297476304035	22.837709886067532	22.335548016298706	23.6242160618366	23.64208295996323	23.479095932045844	22.638701923532853	23.160028910550896	22.866943307724974	22.418974276173323	22.37539289454692	22.16794698048922	20.891443431412245	22.72038347095428
2.0	20.151253495505095	20.59567893980669	22.195032103829746	23.583629082901588	23.664879405768673	25.012338477485805	25.4082192545898	24.658517097553183	24.360036614868687	23.73402920882466	22.853420063164837	22.438485505521584	21.656254387866092	20.354073776101657	20.007770778875248	20.439422739924627	20.74413067167898	22.768712956257236	25.219356432500962	27.533798947071237	30.79340736837214	33.61462048582009	34.31737727557682	34.90905340084876	33.97302975910138	32.68760126206576	32.761219569027915	32.536833718276526	32.13690913720718	31.61165604635065	31.519442419047135	31.088541431986393	31.45817260095135	31.803052775069073	31.057721707074755	31.759237396622485	32.92457564748833	34.27904223611999	34.9757374961159	36.47308696446484	37.100572553994105	37.0334130315719	34.80852954377569	32.99483161509397	30.75065442607044	28.56695373390277	27.10698721352521	26.910826362269358	26.822846880425477
1.0	19.76808585024545	19.775049585198097	21.151282271264062	24.427953701738495	25.864823493079815	27.471353296268664	28.69733626741456	29.082958528522735	29.478559701146718	29.166682037814173	28.703478605348646	28.571980798030296	27.753711649577056	27.00624298159116	26.49319234494376	26.72492306226052	25.726942511996736	25.123078130612285	25.057775513324483	25.389844234179854	27.50646133484631	28.843692501130725	28.850628375420488	28.316884314956344	28.16070752948372	28.061064776912755	27.825279998865497	27.501890733017515	26.60407789997457	25.72551471557209	25.324764051918052	25.061008528523793	24.414311483257425	23.831101447592168	22.868631240821934	22.175696017635367	21.074515011069384	19.981717884923007	19.371816901187383	19.47006775514815	20.36331122535771	21.688060207286597	22.12015581512564	22.46973696098243	22.079911042469664	23.323091988154832	24.312495710811966	24.24293462918446	24.431620421485277
[truncated: 869 more rows]
[truncated: 101 more columns]
