# Supplementary material for: Graded recruitment of pupil-linked neuromodulation by parametric stimulation of the vagus nerve
Source: Nat Commun. 2021 Mar 9;12:1539. doi: 10.1038/s41467-021-21730-2 (PMC7943774; doi:10.1038/s41467-021-21730-2)
Supplement: Supplementary file 4 — Source Data [file 41467_2021_21730_MOESM4_ESM.zip › source_data/figure_S4L.csv]

	charge	rate	pupil_c
0	0.24	20	28.375453616199223
1	0.12	5	11.851299695272527
2	0.04	5	0.30373688223878403
3	0.16	5	-10.674715462759035
4	0.08	20	23.925704517677357
5	0.16	10	18.787538174012003
6	0.08	20	18.015246753595207
7	0.08	10	0.5517104356178484
8	0.06	10	11.397942115467472
9	0.04	10	-1.1630502512407475
10	0.48	5	34.08915940682692
11	0.08	5	-1.0157570237083675
12	0.08	10	19.26336471753521
13	0.16	20	19.864189097406683
14	0.08	10	-8.069689707840928
15	0.08	20	-4.337312679671301
16	0.06	20	7.218174170517671
17	0.64	20	27.534903046712294
18	0.01	10	2.30140485666562
19	0.32	10	13.242739855113031
20	0.16	20	13.998876892888221
21	0.12	10	2.9244492460449987
22	0.64	5	20.306394220743094
23	0.32	10	1.7165559229141305
24	0.48	20	25.537428001354566
25	0.04	5	1.6766546199301056
26	0.32	20	13.004722314809554
27	0.01	20	-8.610201034316084
28	0.32	5	8.175465442997666
29	0.04	10	-2.298301567148968
30	0.16	20	-1.990554545665045
31	0.64	10	21.528386274697745
32	0.04	20	-10.027514766219186
33	0.02	20	-6.30634044269814
34	0.04	10	-3.92076549642713
35	0.08	20	-5.218401587789694
36	0.04	20	-7.140932297098113
37	0.16	10	3.6783345445431337
38	0.32	5	-2.487773241298111
39	0.24	10	6.364617596162505
40	0.02	20	-5.395936179211999
41	0.24	5	9.115502070036458
42	0.16	5	9.268480833470019
43	0.01	5	9.436609162507235
44	0.08	5	-8.057090806265043
45	0.04	5	19.36787613020995
46	0.48	10	12.834840158493742
47	0.02	10	-6.379726540634177
48	0.08	5	0.6272191097402757
49	0.12	20	18.323951128510004
50	0.02	5	10.061239389666863
51	0.06	5	-6.546294400742212
52	0.32	20	27.82721394908868
53	0.04	20	4.094085691681418
54	0.16	10	25.83281192620965
55	0.02	10	-6.0106384711824425
56	0.02	5	-3.467911726162858
57	0.08	5	10.281001361364806
58	0.16	5	7.971056414653564
59	0.08	10	1.996598007594498
60	0.04	5	5.2384612240658015
61	0.06	5	-0.252139822935483
62	0.08	5	1.0622452953607322
63	0.32	5	4.169830798406817
64	0.48	10	29.645545792493973
65	0.16	10	2.036183642751123
66	0.02	5	1.7632671515560894
67	0.02	20	-3.1515762171693034
68	0.16	10	-2.0000205928605013
69	0.04	10	-1.3548587754250807
70	0.32	5	4.214962265083212
71	0.04	10	0.9691138803467751
72	0.48	5	5.196040998339056
73	0.02	5	8.8782852365214
74	0.16	5	0.8180550860083571
75	0.16	5	-2.906630208161001
76	0.04	5	16.729043891243975
77	0.32	10	5.955121257662041
78	0.02	10	3.1136300271800827
79	0.02	20	-8.945131987169857
80	0.24	10	11.377537363349123
81	0.16	20	40.86183482847077
82	0.08	10	5.400845251276989
83	0.08	20	-0.21373203073992997
84	0.04	20	20.47971178047412
85	0.32	10	28.959588541741947
86	0.64	5	1.351469928874181
87	0.01	10	-5.859552384979793
88	0.06	20	-4.976039905285507
89	0.16	10	6.218070141323281
90	0.24	20	30.188462544344056
91	0.02	10	7.4168207802377975
92	0.24	5	2.308058150828643
93	0.08	20	19.666062140050848
94	0.04	5	-9.406710601373039
95	0.16	20	18.45864336492463
96	0.16	5	5.932576643924616
97	0.12	20	7.856997275728666
98	0.08	20	-0.3424236940487013
99	0.16	20	3.8966505075860773
100	0.08	5	-13.912023208044669
101	0.32	20	24.874947544565444
102	0.12	5	6.913728378127171
103	0.08	10	0.14098440872250073
104	0.08	5	-26.635241333578733
105	0.04	20	35.507105151604115
106	0.04	10	29.54909530709409
107	0.08	20	-2.886557584599341
108	0.08	10	0.7045439828467224
109	0.01	20	1.082063588958384
110	0.08	5	11.046993976271695
111	0.64	10	11.797396633117842
112	0.01	5	-7.006849048046458
113	0.08	10	1.0640032975290445
114	0.06	10	0.14899871574638368
115	0.04	20	-2.1227395337156594
116	0.64	20	21.813396515317176
117	0.12	10	-9.4836635981023
118	0.32	20	20.041688172332655
119	0.48	20	39.38324974756365
120	0.04	10	9.217777837727539
121	0.48	20	20.064493378042975
122	0.12	20	7.291930368746634
123	0.32	20	13.965607666468799
124	0.08	10	6.980765644205192
125	0.04	5	3.772194148709602
126	0.04	20	8.037538180047726
127	0.32	10	27.013077723372653
128	0.02	20	4.06115287020905
129	0.12	10	7.354166725328064
130	0.16	20	6.639084733072565
131	0.24	10	7.733290560922473
132	0.01	5	-4.525517708160278
133	0.08	20	17.224478455961837
134	0.16	10	30.612355119848107
135	0.24	5	19.03295965200635
136	0.06	10	6.403527695851491
137	0.04	20	-6.970731625614565
138	0.16	10	5.8533575726867575
139	0.02	20	1.9484476989706092
140	0.06	5	1.965368848025708
141	0.32	10	6.283652894847297
142	0.08	5	7.734142406351079
143	0.01	10	-2.8245140781445937
144	0.08	5	7.702456311646035
145	0.16	5	11.36798312001071
146	0.04	5	0.7658232186388787
147	0.64	10	11.994697448076025
148	0.48	5	39.58581557918318
149	0.32	20	7.975144710219261
150	0.32	5	7.706217587212713
151	0.08	20	6.761224027376571
152	0.02	5	3.66325611624913
153	0.16	20	4.776296753231637
154	0.08	5	-1.381171492012232
155	0.04	10	2.298439539832545
156	0.16	20	34.33696609483742
157	0.04	20	-0.8330382082442425
158	0.08	5	5.7634070439895
159	0.16	5	37.31808226261719
160	0.06	20	3.618809178893237
161	0.08	10	6.92555034662459
162	0.02	5	2.1379189576515287
163	0.08	10	5.491050114485674
164	0.08	20	16.535058378484237
165	0.01	20	-5.632826118009056
166	0.64	20	13.142192283253415
167	0.64	5	20.498043688759623
168	0.48	10	32.709564651090034
169	0.02	10	-5.702714404539525
170	0.08	10	-1.348276753157097
171	0.16	10	-1.6289025343619121
172	0.08	20	22.86389477985303
173	0.16	5	9.575222182458624
174	0.12	5	2.3428672739342993
175	0.04	10	2.8676523691134896
176	0.02	10	11.857766873155574
177	0.04	5	-5.297392835054958
178	0.24	20	36.82380746561699
179	0.32	5	32.87808199353247
180	0.16	5	2.9968710389908395
181	0.04	5	3.390649666311411
182	0.08	10	2.688676849393083
183	0.06	5	24.48601237352168
184	0.02	10	-5.027222345828495
185	0.12	20	28.82284939226271
186	0.24	5	19.023993210520104
187	0.04	5	-1.034478582283148
188	0.08	20	-5.477079429789072
189	0.32	5	11.089009028985888
190	0.16	5	8.03131466784228
191	0.08	10	11.688004522767356
192	0.08	10	23.376008349714038
193	0.08	5	8.686771756129428
194	0.04	20	-14.515825617164783
195	0.32	10	-1.449160052836577
196	0.04	10	-1.192849534322427
197	0.04	10	-0.017109475728627643
198	0.06	10	11.604994056673124
199	0.48	5	8.904380833590313
200	0.08	20	25.827453194537792
201	0.01	5	10.594548867265331
202	0.16	20	12.118792709002129
203	0.08	20	2.709346473923418
204	0.16	5	14.574196797031933
205	0.08	10	-7.680148813348207
206	0.04	20	-9.936711348764517
207	0.02	20	-0.11873783600151455
208	0.04	20	0.49629696031349724
209	0.32	20	15.769258070446957
210	0.08	5	6.48701871508468
211	0.02	5	1.2753864636630343
212	0.01	20	-6.443725705013139
213	0.16	20	-2.452509622046822
214	0.08	20	5.771994624810731
215	0.32	20	18.961526507115845
216	0.02	20	-6.252784869233501
217	0.08	5	3.921195965959935
218	0.64	20	33.81901536773115
219	0.48	10	14.741973842741883
220	0.32	10	20.63839840241547
221	0.12	5	33.61152655233121
222	0.16	10	-5.0314633438284595
223	0.24	20	38.12678675534656
224	0.04	10	0.43003858151215635
225	0.08	5	4.509732705047941
226	0.64	5	26.026134522962312
227	0.04	5	-5.21910954739505
228	0.02	10	6.627627130972808
229	0.32	5	38.68189077717686
230	0.02	5	23.990289626263284
231	0.48	20	30.62374155147868
232	0.06	20	32.07161541911702
233	0.16	10	19.55678855843662
234	0.12	10	13.184854619281893
235	0.64	10	16.3671830271329
236	0.24	10	7.803202024040033
237	0.01	10	3.44837952692148
238	0.16	20	4.497314060188231
239	0.16	10	11.764205274070163
240	0.04	5	15.895835266970657
241	0.16	5	15.197571382123606
242	0.08	5	5.685037976259158
243	0.32	10	33.70512201161104
244	0.08	20	7.77033714464536
245	0.48	20	29.77156596518317
246	0.04	10	0.9771772600146473
247	0.64	10	33.07434216576808
248	0.04	20	0.07078162349177397
249	0.08	20	7.999915707529393
250	0.08	5	-2.994859340971189
251	0.12	5	19.11011474621096
252	0.48	5	23.883033742878794
253	0.06	20	6.008627704232679
254	0.02	5	3.309999583392571
255	0.08	5	7.881856839557073
256	0.16	5	9.118201412016838
257	0.06	5	18.598614548620787
258	0.32	5	29.140746326300253
259	0.16	10	27.64358918863905
260	0.01	20	-4.941821382842516
261	0.02	20	-4.520464085270534
262	0.02	10	-2.644542301562076
263	0.08	10	27.195560314604364
264	0.32	10	-5.65408628172872
265	0.08	20	7.462868705986345
266	0.12	10	14.541861638076131
267	0.08	20	-21.66110786839415
268	0.32	5	0.9304842745268322
269	0.16	20	23.54842698990475
270	0.16	10	8.07590449870934
271	0.32	20	23.03578241079698
272	0.04	20	-12.056867509244572
273	0.24	5	25.871618543826184
274	0.04	10	-7.284340410368719
275	0.08	10	-10.658767047032166
276	0.06	10	18.498363018818033
277	0.16	10	10.945137704039892
278	0.32	20	9.223508507448532
279	0.64	20	36.10647884660984
280	0.04	5	-4.3622322457338925
281	0.24	10	23.77120406952831
282	0.02	20	-4.254977521790076
283	0.16	5	-6.054993091265869
284	0.08	10	-2.9941898500539406
285	0.64	5	27.429949856050026
286	0.04	20	2.7004107242874404
287	0.08	5	12.57526652712122
288	0.02	10	-3.062857255113375
289	0.48	10	17.974585500097618
290	0.04	5	-11.81395292199776
291	0.16	20	28.595069917733788
292	0.04	10	2.509741773763208
293	0.02	5	-5.448431144282185
294	0.01	10	-9.656199940948055
295	0.08	10	-5.492225274106291
296	0.01	5	-19.140625613001973
297	0.24	20	35.3680977386393
298	0.16	20	24.078564359987702
299	0.12	20	28.327615713261785
300	0.04	5	6.791652375113465
301	0.08	5	19.279024230366154
302	0.08	10	2.7514747519785274
303	0.16	5	2.6699110876246657
304	0.01	5	1.7377891307582978
305	0.04	20	0.67589209260694
306	0.32	10	25.872346758496377
307	0.02	5	13.604250934010865
308	0.12	20	21.8252367895802
309	0.04	10	-2.8802426931493272
310	0.01	20	15.512305317937702
311	0.24	10	27.369724728396744
312	0.16	20	24.78114599033055
313	0.01	10	-0.28369974690204636
314	0.32	5	8.23459537488905
315	0.16	10	4.93099064663371
316	0.08	20	5.1811058446413
317	0.08	20	-7.3183497561449435
318	0.04	20	-1.8003997847763635
319	0.04	5	-4.058809298517264
320	0.02	10	-2.7353087070577544
321	0.08	10	35.662824883867856
322	0.16	20	-2.6795979091716173
323	0.64	10	50.905834494393005
324	0.04	20	-2.9187716735658427
325	0.32	5	14.100696403273975
326	0.08	20	24.847553142856476
327	0.08	10	-22.454250836796763
328	0.16	5	8.916602828140174
329	0.12	10	32.02934796553025
330	0.48	20	29.805175164268462
331	0.64	5	13.834433593091994
332	0.08	5	-22.456514541917528
333	0.02	10	9.619430162147308
334	0.16	10	34.82367071408263
335	0.24	5	10.823120973728729
336	0.02	20	-26.604587166553443
337	0.08	20	-1.9816837956880988
338	0.08	10	7.3086093087262824
339	0.16	5	-4.942456431395589
340	0.08	5	-4.5375846641561495
341	0.04	10	-15.612097190801776
342	0.06	5	41.119832062300965
343	0.16	10	29.0032697721674
344	0.08	5	-3.8686159544793703
345	0.04	10	-9.784948093853469
346	0.48	5	20.234141013508097
347	0.48	10	29.245222858724944
348	0.32	10	-13.195088098732308
349	0.12	5	14.348415618619178
350	0.02	20	-7.988397212172259
351	0.24	20	27.574436161205433
352	0.04	5	8.774743384089774
353	0.16	20	32.06947012949233
354	0.64	20	36.34816360602966
355	0.32	20	0.010918633184473947
356	0.02	5	19.886527305513205
357	0.06	10	19.716693132861096
358	0.06	20	-13.780400585385415
359	0.32	20	12.345116022172995
360	0.48	20	11.329691947229506
361	0.16	20	25.354013521211463
362	0.08	5	8.26682584991444
363	0.04	10	-0.9926582995542912
364	0.24	20	21.33963630534199
365	0.16	20	-9.028835409652693
366	0.02	20	-1.9249404962367453
367	0.08	5	6.5495056355216335
368	0.16	5	-10.78159187301096
369	0.64	5	27.793080859847834
370	0.01	5	-11.086936201546736
371	0.48	10	10.170725757430144
372	0.02	10	1.1980740263481549
373	0.32	10	14.88591470593789
374	0.02	20	-3.070913100841933
375	0.16	20	18.562132358516358
376	0.08	20	5.127820311136666
377	0.08	10	-8.441116770850847
378	0.08	20	-5.050746941487916
379	0.32	5	-1.4028515115064755
380	0.06	20	-15.770185344272207
381	0.12	10	-7.789704420554037
382	0.16	5	13.505765589733297
383	0.24	10	-2.86624229841666
384	0.02	10	-18.649587233949976
385	0.04	20	4.488061893559623
386	0.32	20	0.8503511290089953
387	0.02	5	-2.39098334688366
388	0.24	5	-0.36924579489662257
389	0.08	5	-4.121222946673447
390	0.04	5	-6.180110986767385
391	0.12	5	-4.406070490530803
392	0.08	10	-9.23198910742858
393	0.64	10	16.302457778137494
394	0.08	10	7.6677321220853205
395	0.01	10	13.150605327143257
396	0.32	20	34.691946588775615
397	0.04	20	1.1496387935785801
398	0.48	5	10.238875151032795
399	0.64	20	28.885088076907806
400	0.32	10	15.356153817135043
401	0.04	10	-2.3812839176074867
402	0.08	20	-3.34870646835304
403	0.32	5	13.836453176528648
404	0.04	20	-16.143310085973468
405	0.08	10	18.182177945063025
406	0.02	5	-6.984433727897066
407	0.06	5	1.0561491261455824
408	0.16	5	10.751974522835798
409	0.04	5	-10.095570577745365
410	0.16	10	35.6770634605488
411	0.06	10	7.432106045233235
412	0.16	10	-11.146997443254124
413	0.08	5	10.469660855063314
414	0.16	10	7.508341755955586
415	0.04	5	5.684758327818631
416	0.04	10	4.420370390073478
417	0.08	20	0.09068624080130228
418	0.01	20	10.490183137151009
419	0.12	20	23.850771211094703
420	0.4	5	6.48980463102575
421	0.03	5	16.23335404723671
422	0.12	20	-3.731762753184574
423	0.24	20	-15.21853836306493
424	0.07	10	5.032962091899423
425	0.02	5	-13.083496520484843
426	0.03	20	-1.2840225845679143
427	0.01	10	-13.824534506283584
428	0.05	20	17.793611643797945
429	0.1	5	4.022921013790093
430	0.56	5	-5.012031585678926
431	0.18	5	-3.4790992240018994
432	0.12	5	-2.092387658528472
433	0.08	5	-10.55456125974625
434	0.03	10	8.12932196273671
435	0.24	5	4.0581034179078515
436	0.07	20	-14.08881164686035
437	0.14	5	-1.7785748661004028
438	0.02	10	-2.70236252210535
439	0.05	5	-19.983665931491252
440	0.72	5	15.30656531324291
441	0.09	5	-19.938653689532416
442	0.24	10	-8.624400024342538
443	0.4	10	37.91731236941838
444	0.1	10	-14.279703680961738
445	0.06	5	-7.0602879911167555
446	0.08	10	-14.0048388875331
447	0.72	20	21.03405434368655
448	0.12	10	4.898881386340818
449	0.1	20	2.0731333394276668
450	0.09	10	-28.686036566934916
451	0.04	10	1.7812176244126086
452	0.14	20	16.450760604412636
453	0.06	10	-2.796594006382392
454	0.06	20	3.503236222488671
455	0.01	20	1.400661842953253
456	0.36	5	8.139728208854976
457	0.2	5	-2.2141275480004783
458	0.02	20	-5.008294369198163
459	0.14	10	1.4839107096926485
460	0.56	10	4.19605689166786
461	0.04	5	3.1825173240093463
462	0.04	20	-3.248489862753332
463	0.07	5	-7.103909910881665
464	0.08	20	-4.91370493214784
465	0.09	20	-0.768678212677683
466	0.28	10	-18.3337725341838
467	0.01	5	-7.171452093495847
468	0.05	10	-11.916347632466898
469	0.4	20	11.200075703849892
470	0.07	5	20.301197871287883
471	0.09	20	11.639544618443992
472	0.72	10	12.3941844828189
473	0.4	5	-15.10882598619336
474	0.1	10	25.031993348232227
475	0.56	5	6.279578056173509
476	0.01	5	8.049630775974016
477	0.12	20	-4.036084346589671
478	0.06	5	1.3762677365657634
479	0.24	20	24.77024829509176
480	0.07	20	-1.0105235431200885
481	0.12	5	-9.00362365994443
482	0.06	20	7.628225787789118
483	0.2	20	11.225464568041044
484	0.36	20	9.554206437147684
485	0.12	10	32.25779129620062
486	0.05	5	-2.946190864605549
487	0.36	10	12.449500358192402
488	0.08	20	-0.9828637922073984
489	0.08	5	-3.4554654878978157
490	0.01	10	-0.6011291952550364
491	0.14	20	28.878493850216937
492	0.09	5	4.920014467036556
493	0.07	10	23.138094840423985
494	0.4	10	9.930104849904424
495	0.36	5	3.4314466416204095
496	0.04	10	-4.240400750839482
497	0.09	10	0.6001608881416276
498	0.28	5	4.979537469165178
499	0.28	20	18.549986244866705
500	0.4	20	16.12265720643971
501	0.72	5	11.421115325779656
502	0.1	20	4.932213603301645
503	0.04	5	-7.341534002779068
504	0.56	20	9.579216107470906
505	0.03	20	1.5799208369959024
506	0.28	10	3.0187368514965285
507	0.14	5	9.577123429138528
508	0.02	10	-15.811647062963445
509	0.05	20	-11.002808750072475
510	0.03	10	5.421438160484962
511	0.24	10	-16.865473041976106
512	0.06	10	-2.0595900884510794
513	0.1	5	13.391940962348103
514	0.02	20	-4.721738810924104
515	0.03	5	1.880303525227844
516	0.02	5	-11.947090660226424
517	0.14	10	-0.669829100911512
518	0.05	10	2.962358428244322
519	0.04	20	-4.783667830494242
520	0.2	5	16.268139668026485
521	0.24	5	6.392262716894759
522	0.2	10	-1.3025413103487953
523	0.01	20	-3.7514102609865585
524	0.18	5	12.136945537944236
525	0.08	10	5.3712034825907224
526	0.18	20	19.33282787253354
527	0.72	20	-34.237256371539694
528	0.01	20	-1.582151922205302
529	0.02	20	-0.6116145400160509
530	0.01	10	10.681891716113533
531	0.24	10	10.114285508695794
532	0.05	10	-7.928862331254952
533	0.03	20	-7.6187814488973675
534	0.08	5	4.568168702706362
535	0.06	20	13.013020373843284
536	0.08	10	30.785973698439356
537	0.04	20	-1.8761804161686815
538	0.28	20	0.4956433483869276
539	0.01	5	2.2465967813847456
540	0.12	10	0.6898276356481237
541	0.36	20	-4.186222800240772
542	0.14	5	-41.72641021358277
543	0.18	5	1.0162333941407082
544	0.04	10	-4.959411611016948
545	0.06	10	-7.802979609424439
546	0.2	10	-10.237865318106163
547	0.02	5	12.308223687806667
548	0.09	20	2.3472195235151885
549	0.56	5	1.2151619017074244
550	0.08	20	-3.902931611033556
551	0.02	10	-3.3394282471660883
552	0.72	20	-27.15497158920651
553	0.56	20	17.014718754090637
554	0.24	20	-0.1429864613580758
555	0.05	20	-13.356059695671618
556	0.04	5	6.0216412743669245
557	0.14	20	-3.673726697492377
558	0.2	5	-17.18662932174626
559	0.07	20	-0.5561498587623035
560	0.12	5	6.104950244179808
561	0.09	5	0.4386388079443826
562	0.4	5	0.7021758759480319
563	0.56	10	5.449306094994833
564	0.12	20	2.910911759523909
565	0.03	10	-19.869376293559597
566	0.14	10	-0.5151683491152887
567	0.1	20	3.6392984102728025
568	0.36	10	1.8000971996210389
569	0.07	10	-18.304910380022495
570	0.28	10	0.3998633444504387
571	0.09	10	12.47402757215179
572	0.05	5	7.168321475220779
573	0.06	5	-6.7249951616568495
574	0.18	20	-4.094130473178975
575	0.18	10	2.7406701118026797
576	0.4	20	-7.386810919849047
577	0.03	5	-4.260500496138829
578	0.1	5	-5.696553027141082
579	0.06	10	-7.258978045165506
580	0.28	20	-8.884561656100157
581	0.14	10	1.9855615860965194
582	0.06	5	-4.848019156710229
583	0.18	10	10.242796330062594
584	0.72	20	6.955249114674004
585	0.1	20	2.1764589391649114
586	0.05	20	-13.992350126147258
587	0.08	20	2.8364570938643787
588	0.56	10	0.45591278388656686
589	0.09	20	16.13979941476949
590	0.1	10	2.800075030783203
591	0.56	5	3.8494040818257975
592	0.14	20	3.7307709203227866
593	0.18	5	14.806655369697907
594	0.14	5	7.540630373395788
595	0.04	20	-4.008661925948498
596	0.06	20	5.742540195844464
597	0.05	10	-1.546439350763833
598	0.2	5	-4.913873386619239
599	0.56	20	12.71196786426896
600	0.24	10	1.2662215675962862
601	0.12	20	-21.92904466724285
602	0.03	10	-2.2514854857215907
603	0.36	10	4.191804108647054
604	0.01	20	34.177040471173605
605	0.24	5	-6.580302367733399
606	0.12	5	-8.509597293238151
607	0.08	10	-9.805632366184945
608	0.2	20	3.5761626350351357
609	0.03	5	-12.815094144419351
610	0.36	5	13.051492075104285
611	0.24	20	-3.231289229609562
612	0.07	10	2.1119802500321665
613	0.1	5	-3.609161751076689
614	0.12	10	7.47024305919522
615	0.02	5	4.864751039242584
616	0.36	20	6.154960959686642
617	0.2	10	8.685504009882283
618	0.03	20	6.239270442228582
619	0.02	20	1.770389074489132
620	0.09	10	-6.855923785486265
621	0.4	20	8.106246340491584
622	0.04	5	6.252742523264008
623	0.4	5	-0.5667192107799579
624	0.18	20	8.816350745576136
625	0.01	5	-7.687579080607682
626	0.72	10	4.620280683274659
627	0.08	5	9.264242693068157
628	0.09	5	-1.760244240173928
629	0.07	20	0.0358383682237573
630	0.05	5	-18.68193399075867
631	0.01	10	-10.067176826711503
632	0.28	10	-0.7852978319917483
633	0.02	10	-4.851637804365469
634	0.28	5	7.139530676421043
635	0.72	5	6.812226433817428
636	0.4	10	7.982286491806322
637	0.04	10	-7.100822281311883
638	0.1	5	22.925075202818032
639	0.2	5	11.058731098148368
640	0.04	10	-5.390919613712825
641	0.12	20	-12.749912193169763
642	0.18	5	21.033640009915757
643	0.05	10	33.790700368589526
644	0.02	10	-2.9810966998681856
645	0.06	20	36.2276950510343
646	0.2	10	33.34876055315739
647	0.18	10	12.9904725866975
648	0.12	10	13.02516917422069
649	0.01	10	5.153757498632462
650	0.09	5	30.046099581528736
651	0.09	20	37.31393145891441
652	0.24	20	0.7940415758478423
653	0.04	5	-3.024880054399377
654	0.07	20	24.94054248806877
655	0.07	10	34.095207104907026
656	0.01	20	3.123802104308842
657	0.08	5	13.498203247185359
658	0.08	10	-2.0618952424088173
659	0.36	5	24.982072253282706
660	0.2	20	37.7995821319418
661	0.72	10	36.64945048126582
662	0.05	5	33.197219309627435
663	0.56	20	37.27178627461552
664	0.14	10	34.10929755671462
665	0.72	20	28.766053875657384
666	0.24	10	32.43962273463107
667	0.36	10	33.18926347956091
668	0.28	10	25.406330418300925
669	0.03	5	3.0451616731860724
670	0.56	10	33.18304456117766
671	0.4	20	32.12480573248469
672	0.56	5	26.47049712016996
673	0.36	20	25.03300631042951
674	0.12	5	5.288329231377993
675	0.24	5	2.2972603173125137
676	0.1	20	8.572208852687314
677	0.72	5	24.038669996506297
678	0.14	20	29.363456763996243
679	0.1	10	23.1635364157
680	0.07	5	29.390222231273356
681	0.18	20	31.665448185418292
682	0.06	5	12.127261293425821
683	0.01	5	5.998943165304931
684	0.06	10	5.415868771024121
685	0.09	10	36.38325034042451
686	0.02	5	1.3570864613513969
687	0.04	20	8.98664517262485
688	0.08	20	-9.981118445127755
689	0.05	20	-0.7869070205406548
690	0.28	5	39.25654092011487
691	0.14	5	26.501331679867018
692	0.28	20	37.76980257986179
693	0.4	10	29.460618244515807
694	0.03	10	27.92915401406802
695	0.02	20	-2.007633739552773
696	0.4	5	28.256215262828444
697	0.03	20	9.934850943973146
698	0.01	5	1.8319752985131696
699	0.06	10	13.188277074129516
700	0.07	20	20.028693496405527
701	0.08	10	2.3108642166052658
702	0.56	10	29.8927693448488
703	0.02	5	-1.8875894494191119
704	0.02	20	-3.666798087774609
705	0.36	5	31.519130376578055
706	0.07	10	1.8914287395429383
707	0.06	5	31.55055136692286
708	0.07	5	29.484519100116792
709	0.36	20	33.56270350112962
710	0.24	10	28.014969938586912
711	0.08	20	2.8221802193076133
712	0.28	10	37.78972705041094
713	0.56	20	37.408799306054156
714	0.08	5	2.389212454041285
715	0.28	5	32.22462224402248
716	0.1	10	26.20521696666247
717	0.2	5	24.75784023202359
718	0.04	10	-1.1776965691068852
719	0.18	5	29.257159488764568
720	0.09	5	29.602790283416955
721	0.04	5	2.657044730143685
722	0.28	20	0.4461193704067625
723	0.14	10	30.30784768203682
724	0.24	5	6.624039243156122
725	0.01	10	-2.8463971501070002
726	0.05	10	19.136456176627505
727	0.12	10	1.5623834927765605
728	0.03	20	12.772961515484319
729	0.12	20	-4.211013829648035
730	0.06	20	1.123904735178069
731	0.18	20	42.43771999786003
732	0.2	20	40.89115908248751
733	0.03	5	13.327746877801694
734	0.36	10	36.730285484093955
735	0.4	10	28.302791781132996
736	0.12	5	35.671247765328765
737	0.1	20	19.137894919264742
738	0.14	20	37.249634072627806
739	0.72	20	33.0791430445472
740	0.02	10	6.1897749175987755
741	0.05	5	26.1127660917699
742	0.03	10	5.599933245102265
743	0.4	5	37.15008383022215
744	0.72	5	38.19377268566296
745	0.1	5	14.238639186499151
746	0.14	5	1.58183160215723
747	0.56	5	36.58661780126813
748	0.01	20	-4.993829411867175
749	0.18	10	32.07366585414665
750	0.24	20	-7.098270145817196
751	0.72	10	22.563863714469136
752	0.09	10	22.083305557180008
753	0.4	20	26.24882449072727
754	0.09	20	23.540840205927836
755	0.2	10	-8.711859566162097
756	0.04	20	-6.143287137275985
757	0.05	20	-4.5937363275254555
758	0.09	20	20.296011591675786
759	0.36	10	34.47882219328938
760	0.12	20	40.58902862787439
761	0.04	5	-6.623729547101275
762	0.09	5	33.366559969311155
763	0.36	5	32.630220411953644
764	0.06	5	3.8212776818869205
765	0.24	5	-3.0304897411065284
766	0.4	5	16.915178475497637
767	0.56	5	5.130712322405643
768	0.1	10	5.478103085519109
769	0.18	20	29.20756162047183
770	0.24	10	35.057594956692625
771	0.56	20	30.055857050167962
772	0.05	10	23.59953504385496
773	0.01	20	6.077870403572862
774	0.18	5	34.83011084854773
775	0.1	5	29.885871479398617
776	0.56	10	34.58423174258671
777	0.08	20	-3.1807046339663234
778	0.08	5	1.1067736162965875
779	0.07	5	5.821961618999168
780	0.72	10	42.81167901866938
781	0.09	10	22.014763721732095
782	0.04	10	28.14629292664935
783	0.28	10	29.949522344207736
784	0.28	5	31.783575484346656
785	0.05	5	27.812474654346296
786	0.02	5	3.454285693578128
787	0.14	10	18.204864195589504
788	0.03	5	21.914131060653514
789	0.05	20	30.659706873723998
790	0.2	10	31.612703476869612
791	0.03	20	-0.3974163695716193
792	0.72	20	36.65270705528131
793	0.4	20	35.364775688265325
794	0.14	5	31.259367345984195
795	0.02	20	0.3051707464056168
796	0.03	10	-2.484678510203725
797	0.06	10	5.239603395002815
798	0.24	20	5.308608069730159
799	0.07	10	16.84600121768508
800	0.06	20	4.678175675257743
801	0.08	10	1.0846755497903704
802	0.12	5	31.6875584388742
803	0.01	10	-1.943674726287302
804	0.2	20	34.98513107771974
805	0.72	5	30.17498205601022
806	0.02	10	-4.319517986907936
807	0.4	10	25.812610945219625
808	0.01	5	-10.133476188955477
809	0.36	20	37.564365983150054
810	0.07	20	32.43489772546263
811	0.18	10	19.478044895886853
812	0.12	10	11.898536329819933
813	0.2	5	29.140139905657335
814	0.28	20	30.268651813290543
815	0.1	20	7.972919531409687
816	0.04	20	-6.123981600425498
817	0.14	20	36.48744392631663
