# Supplementary material for: Graded recruitment of pupil-linked neuromodulation by parametric stimulation of the vagus nerve
Source: Nat Commun. 2021 Mar 9;12:1539. doi: 10.1038/s41467-021-21730-2 (PMC7943774; doi:10.1038/s41467-021-21730-2)
Supplement: Supplementary file 4 — Source Data [file 41467_2021_21730_MOESM4_ESM.zip › source_data/figure_S6D.csv]

amplitude	width	rate	-20.0	-19.8	-19.6	-19.4	-19.2	-19.0	-18.8	-18.6	-18.4	-18.2	-18.0	-17.8	-17.6	-17.4	-17.2	-17.0	-16.8	-16.6	-16.4	-16.2	-16.0	-15.8	-15.6	-15.4	-15.2	-15.0	-14.8	-14.6	-14.4	-14.2	-14.0	-13.8	-13.6	-13.4	-13.2	-13.0	-12.8	-12.6	-12.4	-12.2	-12.0	-11.8	-11.6	-11.4	-11.2	-11.0	-10.8
0.3	0.2	20	-5.575332197198321	-7.615273533884761	-6.720446907581632	-6.226671659951521	-6.168767848086247	-5.083958571564494	-4.950991696200276	-6.281539237612378	-5.493293905596843	-4.026765591508521	-6.183259260202931	-6.323532943062787	-5.593334058209948	-5.361938793845425	-4.418916157140586	-3.4392423290250207	-3.4660036898042392	-2.8309081849445334	-0.9303190988992327	-2.3442985601061253	-0.8601147299565923	-2.21932680429218	-1.1881204849714493	0.6962077515338194	0.7976055104335984	1.0860503900681522	1.5204173353788235	0.12047009576973267	2.215423277447755	-1.6654081412292498	1.6177612882497812	1.7830443025232086	-1.3718182233619416	-0.14104408167892757	-1.0138856473194977	-0.9706753223014744	0.16970374510003694	-0.23331705466527808	-0.2857044410815348	-0.8859015841945421	-2.6197389706230325	-2.130480512763114	-1.8268602467842214	-3.4473290586554555	-2.4132785894166062	-3.6622620244930744	-4.034312305211515
0.1	0.4	10	-5.97577348940122	-4.299276781182897	-5.37864315981696	-5.232861214447624	-3.6947540560582723	-2.0861777278588676	-0.7886080770277175	-0.8968069668993479	-0.8230913475703687	-1.292722450619479	-0.8376697295333599	-0.7895075473984434	-1.4291789076571746	-3.264584594309099	-3.480424200959348	-2.9245837475910577	-5.65681089794802	-4.963628730499764	-4.323654151872958	-2.7368057885122568	-3.312594846387384	-3.496343337019084	-4.621674064560537	-5.724357841409315	-4.199086485296931	-5.40491725229063	-4.589485395259018	-4.174727888659717	-3.9122611678002954	-1.7421620880350872	-2.822536347810072	-2.561166634985284	-1.277397843130629	-4.859662193996911	-2.1771379829894357	-3.7635556407634	-4.867162737858749	-5.438260449796175	-4.239476001759499	-4.729842135703109	-5.9689110194034924	-5.344565758379531	-5.204869954024062	-5.2894630142427985	-4.2171746616741075	-1.5272499642193367	-2.941928465408978
0.1	0.2	10	7.332570155011467	7.145299888149623	5.1860179764420735	5.621758116517697	6.171120193650395	5.50548845576607	4.945789449816331	6.251772287956072	6.1341244783660045	5.618516087589313	5.3849111216921415	5.979840469862765	4.566233461081353	4.868129355314906	6.4701421988972925	6.115362960501017	5.552490022189573	5.75432340054202	5.552657039875157	5.966353561352548	7.394358916430491	8.063539446177955	5.063847296116478	3.7514635683435102	3.979239095654748	3.792547565533809	5.6792789435451	7.210248732806718	5.240250470104428	6.855958193647055	5.857375105583671	4.977323284768701	5.296774642587167	5.054721014075653	2.9203502923742946	3.2434319262684994	3.4383402085844352	2.542963682355662	1.6975253110132513	3.4892277859046175	1.7181330680127473	3.1136853957970914	4.172385275845457	3.2579033864776363	3.937578758993567	3.274638192557404	4.985048106150572
0.3	0.1	10	-7.35811968555231	-6.826967981234532	-6.1176560521993935	-7.524241840996638	-5.320798867893885	-6.926395625194232	-6.304563121313137	-3.7346157977874554	-2.9489050360448914	-1.9599347663524895	-4.593605825866149	-6.045082461214847	-5.798781667072163	-6.152508126099448	-8.26314886959888	-5.73362973858606	-5.4340373204847054	-6.078244400513611	-5.203357524069418	-5.902022212055414	-5.643881086315815	-4.246081925317071	-4.154034456748832	-4.3902458476337785	-5.262550640995514	-6.598777384121746	-5.181854384396999	-4.799223526149021	-5.270931466703942	-5.378123975773974	-5.771657982056908	-5.481381896645075	-7.235398086587509	-9.26994169151179	-8.200403348692078	-7.4727576176369865	-6.59619745796104	-6.324878374407518	-7.029994137219205	-6.638161284409335	-7.707196917099552	-8.492344753136763	-7.958172227722471	-6.554586025620225	-10.457122263427365	-9.362682541775243	-6.989791408954204
0.5	0.4	10	-5.019730775294505	-4.441230855927913	-0.30822499848052587	0.8274993553993539	0.9115158941919788	1.1122967930307937	-0.009760848200400574	0.7102090355156463	0.22918156938170853	-1.1070153825476154	-2.576334596145145	-2.164809687948633	-0.8585420237894539	0.769890313245071	-0.5573521483910611	0.5068397877652444	-0.08934862959452516	0.2569996957067957	0.3348722304871359	3.0179543305763445	1.980813937605987	1.9717670943448553	2.139308273415722	1.9027502320995069	1.8979944405114964	1.3985118240304075	1.1920953447847182	-1.4521992042606087	-1.4879109945812417	1.0366333275588744	-0.40190974744912467	-2.237690236114261	-2.505068403015912	-3.258857648798852	-2.5388153452523454	-0.5615488763063183	1.7198428549206284	-2.4261300102493237	0.27750169203685005	1.7419697699600505	2.3724417533674966	2.6560130709513032	2.624674415842634	1.4930821292003742	0.1540306473520161	0.862391962826436	3.016357607443922
0.1	0.1	10	6.861589135474873	7.037926242140074	5.475910519746634	6.391736881062272	7.188859049577772	7.9797864262855995	7.396951857099197	3.724502371177067	2.950696400680499	3.6951825353965546	2.306804667213086	2.238228107555429	2.210338056416248	3.4236303023242414	3.191565330749839	3.2837710353972653	1.4938470182980979	-1.8678671583021185	1.6187623427681217	5.060335174519196	4.851849428710139	2.4088910557998275	3.6316278642247113	3.703554447206784	2.832679672070327	3.105893067626468	2.0740776150199025	0.7381281058033693	0.5325317170875365	-0.4207726962568614	-0.3473448390157614	-1.5245829080299984	-1.871442632407927	-2.1897367555353995	-1.7361364910077342	-1.6834702588590886	-1.6999120044593923	-0.5686473480837293	-1.735842472341453	-2.1779388839296843	1.3973626155533623	-0.17809136798679503	0.38237529396741365	0.5069232597803079	0.006348467315490325	-0.30417643325868937	2.8034391869701807
0.9	0.2	10	8.087790678787051	7.627521317080493	8.393337489480395	6.004999202081123	7.88918459164428	7.022188592577059	8.794167399560614	6.105746891433959	3.212953414803586	2.223268005514953	3.3122750471990585	4.180198512598686	3.0271751693860267	4.233517289648454	5.787710410246959	5.979588348255277	7.233624063959837	7.05687967464614	7.840180131525905	5.791236750847425	4.862412632183464	4.233848306225525	3.733723656145223	2.645167201201552	1.182955427253468	1.1497278381642673	0.9838569703994509	1.2485079404556956	2.343031024598851	2.3348307579301277	1.5925439309240232	2.1459724109389526	3.3939059075837434	5.358525406620451	5.093836540277813	5.750518111556133	5.822757511867742	7.387432370501955	4.850907152385581	5.500986471382646	4.229997159895937	2.6603584966716767	2.6995646794212504	1.3678300955365543	1.0086469739045967	1.1749479313884095	0.9617170123861811
0.5	0.1	20	-19.809794309752746	-19.240388824176705	-19.887658446960756	-21.557212259168352	-21.4009754357853	-21.486381968475484	-24.07849518936603	-21.25966156523453	-20.801505375389652	-20.421451912995067	-19.80941727324285	-20.777726935481184	-21.190975955354567	-20.827725377090104	-20.951742952414946	-21.46945473061566	-21.832333144430088	-20.9895749207774	-20.932679115969272	-21.78420955304839	-20.738217233865512	-20.677677919938347	-21.619295593366253	-22.679628836583568	-22.415561675829323	-22.65948028685952	-23.010274277737437	-23.141252164481457	-22.78428400508333	-22.958116368616786	-24.39179778561678	-23.614226854904317	-25.341208959597402	-26.475240166857567	-24.45519784644695	-25.49151377831916	-23.6552163597931	-23.539297447519786	-25.119354818031255	-23.070792387291675	-22.539688258364038	-20.754361355458137	-17.81260310250137	-15.501198213128959	-12.833084030009744	-10.85734264374807	-7.9931357554255555
0.5	0.4	20	3.1874200804243245	0.8044889430548139	0.3938394963560512	-0.03562245669327524	-0.777674761414751	-1.2800243608425959	-1.7750567945067957	-1.6415124876277005	-1.010374504298234	-0.25129063079364755	-1.207130648543398	-0.04079942464585429	0.0848388654159109	1.3398946464714498	3.3121056978805044	2.714095909344266	1.0037003239217697	2.85055139263995	2.805544587330388	1.2952020710935415	1.08077783615974	1.8937228758031779	1.7492402952988257	1.1665524095744217	-1.1892590243048247	-0.5450657679462694	-0.9885161791961323	-1.9018171040327445	-2.5041154359564786	-2.1157277856136645	-1.9299967891020202	-0.7989342080404072	-1.306530187326608	-0.9311477181423058	-0.31858835655324214	1.8079788162497294	1.601568156348641	3.494274889109704	3.4542988090944675	0.7771023966615545	1.6944398060755859	2.2198720330551964	1.186592450755441	-1.3423089044399603	-0.8753151149573242	-1.022240517740606	-0.5351988525204519
0.3	0.4	10	10.746077998383328	12.06736354302133	9.256923899351733	12.488806687322366	14.021257648536817	15.368679929359672	15.513869925683338	16.471107302293106	15.893970208368572	11.63415955595427	11.754624068114609	13.827115381399594	14.11177669171218	13.576051236669045	14.902021726118676	14.600802658681701	15.884881990530147	15.117349757246444	13.695193864518032	14.40833055526707	13.384015090969939	12.812753241436212	14.735330448439157	14.836376622878461	14.452130075855479	13.91373951735207	13.607063022740917	14.283895139282166	13.869362080087896	13.471164510776845	14.16210670727017	15.015867887773865	13.929726506298067	16.412850062780137	11.842799840447299	11.33533017191661	12.544260375725813	11.843897999992436	11.14203418015964	11.283073891477443	11.234432737340299	11.263724669061475	11.131942563737326	11.510126553024321	10.14428118877187	10.287066417134994	7.946769317750608
0.5	0.1	10	17.26443535811289	15.486295095128455	16.783845342996926	16.303367703872283	17.442192538200217	12.511393491011162	11.28332237672592	11.666623232533112	13.964031122724208	15.502972523783924	13.559926229913955	16.56178953124636	15.474183246971307	14.633808163618667	14.053985759815419	14.723709238304863	16.002882660159585	14.078374174974101	13.781476523527004	13.907022869371175	7.052858009160204	7.404306661676898	8.340590823949825	8.292790629430357	8.335694822070408	8.036388539778073	8.650079651525047	6.9544582932686865	9.4344660692405	7.982236721693056	8.424008903619097	7.939485176131328	5.9509417017843305	3.6009288904557906	6.304543663375014	6.774935082796432	8.640396697401599	5.911177934527174	4.21319119983977	5.185151677320533	6.125649313124626	9.052301185339005	8.041731164603533	8.238900729579072	6.740278561004374	6.163820388642563	5.339914049870657
0.3	0.2	10	-4.990016932794127	-4.658958595976372	-3.034470042759139	-4.229487414766908	-1.114035435887594	-1.4092311201207934	-0.9079168676308669	-0.8515946815940154	-2.341232889866106	-3.145158699771031	-3.887101870438528	-3.5145959587173934	-5.022889453882826	-5.44252320043136	-5.41832353272649	-5.1811817236294	-5.13121164826287	-5.438632710010168	-5.05873093036918	-3.056176318338146	-3.914443385913877	-2.976245130527957	-4.554344418234066	-3.886101651741022	-2.359334060354513	-1.2306802781990882	-1.2909995609867266	-0.8413408846680284	-0.4310488472630425	-0.4622434724621485	-2.0077961262510726	-1.3868684761112249	-3.5889602542362695	-4.704039243981036	-4.462493782769229	-3.5150344920787973	-3.988150696155536	-1.7498930445843257	-0.7201173872519746	-1.0939739173873022	-0.7140920931327202	0.750596995977574	1.513307657330273	1.6370021647853008	0.5846237557730802	0.8168619808262036	-1.466685959582577
0.1	0.4	20	-9.81471012298141	-9.766224480210255	-9.889068075674615	-8.29702222190555	-6.963341478131106	-6.278703711111149	-7.313124529415333	-8.106495836982589	-7.2810453082378075	-6.649566181532137	-5.002996531151055	-1.6892536172630344	-1.5082960878325906	0.4319593341937207	-2.9831379728285796	-2.7632138978739533	-3.4637343031964463	-1.725104490339504	-3.3611551696409308	-1.8156186442094224	-4.974292831612608	-4.3682189422757105	-4.48402079911309	-3.337045036994084	-4.588551140572925	-6.483097612230246	-4.881151491582763	-5.726568022050479	-3.901246805244959	-3.7485001518295675	-7.115758420047129	-5.927298055771438	-8.091449157825245	-8.590387622421453	-5.311112448717573	-6.153171657544746	-5.127324809685568	-6.5166648669671545	-5.395300794218485	-4.156011196029915	-4.623074153355361	-6.54872996731963	-2.371075785462679	-2.981428618537322	-3.778589491105947	-5.065746528633433	-4.439709175482527
0.1	0.2	20	-2.030512866984658	-1.998851239375476	-2.548005900325279	-2.214777860329015	-2.146742761601061	-2.015378601139979	-3.33257177304813	-2.948674595351328	-3.5004528673058815	-3.920751015142095	-4.658871338739111	-4.775142042848856	-5.717428663387643	-5.701681437476147	-5.1478868741130555	-5.913529782808858	-6.3056683385812775	-4.588627415031851	-4.098150909504291	-3.908456744685907	-2.788050636025602	-2.4377726532730293	-0.7934081226055625	-2.260959076851755	-2.6533377423458404	-3.4119554836866754	-3.170895589552977	-2.2312678633236374	-3.3440812064468304	-3.107534414878799	-2.7417545447991074	-3.050322513382085	-3.562852177874788	-3.5708954408774076	-2.9415200701481012	-3.2982189675989204	-3.1566350884234993	-2.5196089065380463	-3.3841615245439343	-2.611999024761033	-1.4075248782383838	0.9846958443534817	1.1322664836333516	1.3424301117112023	0.858805173089543	0.7533013378194227	0.28714701619578165
0.3	0.1	20	-4.7739977496781805	-5.695383071606848	-6.216479576105868	-5.566500423049632	-7.698735144589648	-7.593019355545437	-6.442631696230748	-5.5408677374161	-3.4020935056988577	-2.596766801990448	-0.9590800659773038	-0.07687668519567836	-0.007196328615663106	-2.1532380378667426	-2.9737469741698987	-3.404153850529042	-3.879408941674477	-2.824806988105607	-4.987769763131276	-6.199418952037973	-6.01029035753939	-5.802723252881293	-5.70930744644005	-4.660453482183371	-4.591512783768771	-4.433166644300847	-2.522325683989145	1.4687910190595659	3.0370610043880077	6.93039486588458	4.4116961885614785	7.188630024262196	8.675981289103603	3.693202723036279	4.721021552125308	1.970521088885036	-0.2869363334579518	-0.6755289733690759	-2.9352975377030504	-3.329808515711818	-3.934861420722136	-3.0212875383145175	-3.365855179884001	-4.141630677764404	-2.080185645804164	-3.2541022674557496	-1.3502485250230691
0.7	0.1	10	-5.966995144892394	-5.3753233124730855	-5.715997983565387	-5.907422242647989	-5.63067631934782	-4.921724535998557	-5.312857134528265	-5.598237306930237	-5.781759753120561	-6.187342256874608	-6.208262971006846	-6.137352264505118	-7.36579500173206	-7.234616321908511	-8.112419009921965	-7.701804924497438	-7.031219499028239	-5.157298780922453	-2.7797294048982053	-0.29039735043969017	-0.6045517068604553	-0.8867875781309706	-0.7978891482438115	-1.2694628142178885	-2.223906212235981	-2.2642272735280287	-1.8424368756460865	-3.7457902424240785	-4.28977076125819	-4.523303570470226	-4.274153518390619	-4.711398404148973	-3.1096397233697814	-1.28055483153868	-0.3620879131634851	0.13263996612541007	-0.21945659440766718	-0.44790261733155035	0.04174519706950264	-0.042669674021318826	0.13335950573495836	0.006458879923627592	-1.1702719655818328	-0.9723526748061389	-1.2550090572716144	-2.0129938847031354	-2.581790808310984
0.1	0.1	20	2.6131648933555027	3.61233204438642	4.80903491306988	6.291928400105618	7.341103735142113	4.8963565969991265	2.879838927044119	2.6367574556701	0.45077221878840845	-0.5603323171709178	-2.822745217784842	-3.5510833332068614	-3.129058958271173	-1.3716541684315686	0.2022751851038933	0.9924781745391869	1.032634781444898	1.497970008292036	1.5858955423269876	1.1852393401683514	-0.09283585594263855	-0.5049664385559396	-0.3574796537361138	-0.6416086817434774	-1.1393476106490112	-1.1086905087818621	-1.1817269274965767	-0.7094108258061098	0.7389882843789266	2.342000379450937	3.9132656625084508	3.265561681501339	2.1004173966537394	2.0982945589810527	2.4443533671867357	0.9085304836318784	1.51523977401299	-0.5034821128117173	-0.33822678495992875	-0.10974149922225962	-0.051520181777931384	-0.19751284846373096	-0.8311393902913835	-1.2800082798774213	-3.153731614917156	-3.565097319751196	-3.180571730996199
0.9	0.1	20	4.897284324711556	3.8436795141043802	5.9575510678066195	3.6493134717899594	4.37388187866658	2.1424534785396503	4.522826518869657	1.7131505817960928	1.363191535341933	0.8868001042796934	0.46142851710565225	1.611619729063591	-1.421375647867535	1.4157721239950902	3.4115704564643465	2.7088945687502815	2.522170618312103	0.9802843635442571	2.7947632818785593	2.449399972954552	1.6002403291222649	1.341507936030581	2.1085212985155977	0.8377132887713756	-0.7215426323978349	-1.869165903857585	0.8120881030917104	0.7485187792659005	-0.262933502934672	2.6517000851667945	0.05918256949003364	-0.5592931783524051	-1.75796729052459	-0.22304842181772955	2.4452789600852043	1.1201210177617753	-0.26757060175526703	0.5244605267434395	0.35911434414789767	2.0888192350390256	2.4813769198109057	1.0861268146632739	1.3305257942793247	-0.030935480433129214	0.10570381647484339	-0.08595897368180516	-0.41818003350942234
0.5	0.2	10	6.557130167688058	5.749201398944024	5.644024576825217	2.9640127391025715	1.550312444087396	1.0231272769474558	0.8825407450581935	0.4356781145053361	0.4504511641664095	-0.38884670181410286	0.10381398892230465	-0.076252534334742	3.7837657122051667	6.338993747887514	6.613641499171123	9.76458342588144	9.10533075443253	8.510608412555086	9.246339549933083	9.01026088739998	5.5115846171578795	6.140553004228394	7.376028975090151	4.2092317265963	3.7594979306884255	3.053365068292365	1.1591886288054383	-0.04048858516909348	-0.6452648346519254	-0.12546386075715077	-0.35842695978401196	0.14651339296244714	0.4282456046699181	2.873409831777259	1.9315112014743008	3.430555069737551	5.2725720259203115	4.517187005915844	4.09357428365449	4.8174526258537895	2.104564263252719	1.4824398233297487	2.5208697389843238	0.10607063811445983	2.077318448293383	-0.2334538423521053	0.7159909611541551
0.1	0.2	10	6.3843361338041476	5.022230237271707	4.001684801328459	3.913979550342823	5.0445187049136635	7.615339097871448	8.637040644890256	9.884442986965517	10.253444163459925	9.451783508283931	8.517973264550982	7.92903652772771	7.140441920662816	6.034274955119734	5.203536450072697	5.015148152606933	5.679052333014603	4.551950216606151	3.369817575815695	2.6518387662207985	2.586148797638792	2.220877286004729	1.3226281363898167	1.6799093040003115	1.5570518716258235	2.002005256487429	1.859176685290855	2.3680532679896587	2.6853145551678423	3.7999031471614373	4.358214514632998	4.500656939446522	3.873160265157786	2.9746950800719603	2.569253821580979	2.728619507902259	2.808068632996388	1.7310991226800283	0.7567490502239025	0.07237646767767103	-0.7242854477077785	-0.9745659066211942	1.1253303702561865	3.8357719013395766	5.81391888051386	5.16330348718396	4.4282217239240325
0.7	0.2	10	-7.44031546565288	-5.0374012393797045	-3.935157646298606	-4.206884490623679	-5.326165339082976	-7.086077856125343	-7.952444511428524	-8.93054649508553	-9.591294970660236	-10.826446456012128	-12.126855907343888	-13.001862096935803	-15.037537176985218	-16.213421648052297	-16.868069862848678	-17.17972486447964	-17.111816144860413	-16.561703012298388	-16.395638628819164	-16.10989416522294	-16.477791341962778	-17.406585493900373	-17.95796693572352	-18.9595579390568	-21.138749925615606	-22.00594512506256	-21.888564476661962	-19.359397509832952	-16.773906844525534	-13.884517122859485	-12.448481923040553	-12.427732087556251	-12.973066294124258	-14.580884612682986	-16.28150868292871	-17.3474797535213	-18.607772646597155	-20.40992911924041	-21.961167833927554	-21.993253643550403	-23.10928610526482	-23.59506831176833	-23.381388768328698	-23.639508131453987	-25.095655333342762	-24.86258767690382	-24.628564283519573
0.5	0.4	20	-1.5862659585006043	-2.730531486630241	-3.874368776655672	-4.901905894818299	-6.037847120944235	-6.876413208192076	-7.444325244594424	-7.163363978699778	-6.793023842452342	-4.296367845278368	-2.158573567205977	-0.9929630550813329	-1.8522939100686955	-2.8078958341784244	-3.184098459499907	-3.6431151962047466	-5.606661877342091	-6.412281837986953	-7.1089661062735985	-8.026107432942531	-8.727976236996454	-8.558870277403372	-8.518033894479899	-8.359720253709646	-8.363922435808824	-8.630544988922857	-8.521233519149895	-5.735251493963034	-3.2337611250716805	-2.2791188438720695	-1.3521180181759433	-0.8670898385068142	-2.3926893698819214	-2.417710270794103	-2.473329856030645	-4.36497414290821	-5.512723815603508	-6.790294317275311	-7.649829616868729	-8.451714280321987	-7.730979123202246	-6.077533163605622	-4.234918923792648	-3.0972353045909955	-2.8031894159147726	-2.4309046490329393	-3.500764903619455
0.5	0.2	10	-14.730273221009014	-15.588083197641424	-16.22870047694672	-16.63271751229739	-16.970452282915005	-18.210458512950858	-18.33346461579533	-18.49569192714221	-17.159696024905813	-16.902325528863727	-15.298947783242781	-14.944665215840246	-12.630469753717904	-11.332567697278435	-8.463467890816617	-5.828275150287425	-5.48108077863985	-5.783310989462535	-5.263776420575013	-4.517069672619982	-3.319242178887933	-2.9145435893812817	-2.352196920065481	-4.100456826825194	-2.943017074660432	-3.520803188314275	-3.072886577807381	-1.7613588882884557	-2.607283293805267	-3.4425628402162687	-0.4726750681337393	-0.07211517853720295	-2.7893358701241056	-0.8096661475984348	-0.9427818419831766	-0.032452674004375126	0.19041985587863053	-0.48753244702216136	-0.44655402649458154	-2.32054579090763	0.12514645256096912	0.10267017833488978	-0.7178801173327685	-2.34205114673793	-2.3325062221708066	-2.9996637023003103	-3.823334518210771
0.1	0.4	20	-4.038681678781117	-4.042018532731262	-3.3915958228512366	-2.669214487825954	-1.1180351777023532	-0.5733731020404491	0.3991407811955554	1.5088977587297023	3.3729327814687764	2.0230262570554487	0.3582618799672872	-0.09785388750471213	-1.2994376056128374	-3.301912756449809	-3.247080490531566	-4.250226818334859	-4.78751558639938	-2.65288624494832	-0.46437974071469057	0.68436512395688	1.5366757995335973	2.7800622008534503	2.2387506374605692	2.8221141626798953	2.9058201527832637	2.8909043396780163	3.8194818625009788	4.06585584359442	4.416032714248047	3.331201639548695	3.009019489782361	3.132262101941464	2.2089366272967794	0.7895945572356453	-2.7090087249752486	-1.6955984501515502	-4.596784004387224	-3.5833682904790507	-4.6601998705149725	-5.349839594587202	-5.601542507015267	-3.9337548095367723	-2.7309072736776514	-1.217805701139568	0.19000993490789142	3.2397599981627963	3.6064060004166976
0.1	0.1	10	13.94934872450311	13.302542883793691	12.688455066923524	13.014137273707547	14.643792520803459	13.920457433184637	13.365520739847312	13.425636982462507	12.17982465510994	13.86285429978409	15.264154344198346	15.022995898857218	16.761878238150132	15.652544728473984	14.709332685335184	15.431877053754334	15.75715447210142	14.549581858123986	14.785331857931297	15.055301995160193	12.577738907882704	14.898315646476249	13.52215861566107	13.576743113192038	12.997863050908933	12.41905198530874	12.821496382387082	13.952663398430687	14.115712749424574	12.961378023542835	14.07042165039644	15.419411155076375	15.502901879058285	18.71587109864079	18.990087718575353	18.778037015625912	17.89082956463443	17.79232100462559	18.16025919426785	18.525689613077304	17.88697598236992	17.78774495929595	17.440465676562397	15.929613247169286	14.415756473385613	13.553678359738129	16.09167226736224
0.3	0.1	20	-14.785343153971539	-15.113718312879499	-16.35124818790824	-16.356495661230014	-16.307552997956407	-17.513039662491543	-18.347667206527305	-20.40258637423203	-20.39729275325096	-19.121819833703654	-17.23319172822469	-16.27346746987954	-15.247788275809349	-15.338760472311826	-15.39761443141235	-15.102050466315958	-15.723147057152893	-15.68664607322276	-15.705977820978894	-17.190893298350005	-17.6112034165553	-18.06217965010196	-18.481903192502486	-19.86790254790199	-21.20921240165527	-21.313826524186027	-22.621600625828172	-23.520839475403626	-23.816233773573778	-24.08279800330792	-24.19435690597785	-23.84182934763058	-23.121759128743577	-20.988561007764318	-19.144607080063103	-16.686898972119522	-14.804831693392082	-14.540599377522106	-14.533638509736953	-14.23741478352396	-13.762284773054333	-14.204932737974083	-13.963095639576828	-13.786077591265354	-13.202732777099207	-12.819389617735709	-12.939384109387184
0.7	0.4	20	-8.016273634495818	-8.096026815771083	-8.293791404355943	-8.703933362530648	-5.696257626147158	-7.983998931663436	-5.939198477017769	-5.5580371471036045	-8.845298775401034	-10.35281436717537	-9.322478879549365	-9.418873192808732	-11.986968477047782	-9.823178531771234	-10.131957215876895	-9.57872643073813	-8.353976024860856	-6.446089824103652	-6.3180773295382835	-5.334847774895692	-4.8729183108371075	-4.658294451208661	-4.376122236507058	-6.1607216520816905	-8.478421714775095	-8.902151665379165	-7.718672432163757	-8.19243066580006	-7.863043230064434	-4.809207470519766	-3.6644219066423176	-4.813595911625285	-2.456833432033619	-1.132986207401487	-0.49764885303032713	-2.6237894542491347	-2.0131106590054344	-2.6473875027999583	-2.485772197149956	-3.279482976442523	-2.9871433542553376	-3.9932183896136593	-7.085301331369294	-7.704526685601024	-6.146800056687553	-10.819157351527949	-8.743597664786193
0.9	0.4	10	1.8849754325560468	1.3839475559028642	0.5897096005081721	1.4007699214254359	3.6554686586727314	4.041848129293967	5.380118641454359	7.01738799325409	6.161167300784811	6.273037107118185	6.351641287966217	6.47985070422979	5.361886322727145	3.0683076087887144	3.730321280239963	3.698149457144609	4.057722998865117	4.008598440533476	5.541684551624755	5.576639775127703	5.923856527229816	7.08268684064862	6.719985651221251	6.678963803266711	4.745461577284885	5.8464678853355565	6.2292113278213606	6.320541422570926	6.808383446536709	6.420467282146021	6.2051862479818	5.9994482927116195	5.364889664612448	5.3184047826249525	3.704851546927472	3.069069288467574	2.157390554523033	1.8461341166332375	2.18634508054447	2.776212502015298	3.6690690491644204	5.122736242161054	7.2716892215256905	7.674958424892665	5.924919062566332	4.841357368077212	5.230682872524909
0.3	0.2	10	-0.7534055482544773	0.7454040029792708	-0.04900672430534314	-1.7206952839552372	-2.5927182783875224	-2.064076574930695	-0.9868805498747975	-0.17556059649186295	-0.6678701440241497	-0.16686314876695008	0.5242925160310392	1.735759538417227	2.3982634294835776	2.399771453553214	2.541925179587736	1.2028568001592959	0.8867190568561796	0.9953816278523817	0.903267284361732	0.8101847224998409	-0.8217991729662515	-1.7878888341862762	-4.132201688957679	-4.744266769318415	-3.5528992774876116	-3.7148929667754373	-3.665358971457266	-2.852915748398317	-1.9355813750736672	-0.6799839946533552	-0.6997621652709398	-1.4656808410667281	-3.2865470606062672	-3.4262601486177857	-3.1072457351188802	-4.235061461162687	-3.74985015538779	-5.468102896131043	-3.472548766649595	-1.8693574741904655	-0.6391033758015396	-1.5390475229564942	0.17862029826524406	-0.645113122113159	-0.7306071953714763	-0.5677523092575001	-0.5306104994987493
0.1	0.4	10	6.130358306727217	4.147501157637194	4.013074864667537	5.423341661070282	5.742837838524551	5.216056047910229	5.386344435490614	6.880740726010771	10.536842961143222	13.163524684054408	13.58832672521659	13.89006139099142	13.561918225284245	12.381986900043131	10.510315989116563	10.665597284304852	9.473986780433464	7.6824028467552665	6.530734702216606	5.557846264984029	4.208762778409039	4.217639902866267	4.398527455339064	4.6134969047181755	5.455153157356413	5.754890317318981	5.953365743869185	5.713530999105117	5.848960371633964	6.538757696119703	5.615895171187347	5.076733414059149	3.0896093955957937	2.443693320538401	1.6556968395849552	1.628801093116742	0.4522932054349411	0.5827161243903376	2.3364967878874268	3.490434053262497	3.7202987200262427	3.9579376246547895	5.2212054330079525	5.118947922304763	4.224247484952173	6.740531418261526	6.536824403455242
0.3	0.1	10	-5.388525132316545	-5.61403034896032	-6.44946757719395	-6.956941088820415	-7.584828279061227	-7.3338675591324005	-8.034335457429968	-9.952045927570857	-10.646785561152697	-12.437375243928322	-12.85453091135249	-11.845627007952409	-11.876007729804236	-10.065063601299066	-8.204213533074544	-7.7234459545689305	-6.83058887984118	-6.894591002383301	-6.245051091598199	-4.884849738809109	-6.215079381772341	-6.430727392594292	-6.964107796921041	-7.164336761457982	-6.851587838790309	-8.73785057916814	-9.883083909833097	-9.876755084003484	-10.11080244872857	-10.703702846270822	-11.47773549876134	-11.246996265969536	-9.098954696738474	-6.608485416385726	-6.268227323405561	-3.798242461141669	-3.7826401378092385	-2.8905106880552154	-3.3707337731220406	-3.320679098471402	-1.2780419769609352	0.2564465590501399	1.5645079403709161	2.3769148430597724	2.5360129925242916	2.710312571348183	2.2481415368695536
0.9	0.4	20	-11.785326841489962	-11.378391587775795	-8.02825486915929	-6.748989057263842	-5.707139755484832	-6.825747800183144	-6.553090443600496	-7.007676437055395	-7.710858379020934	-7.712860291986836	-8.642160625729431	-9.58182990903186	-10.068085730300112	-9.704374020403414	-9.976274202001669	-10.642628259017116	-11.417953461956607	-9.497404944208633	-7.139827062904068	-3.7081400225624748	-3.6486516685056287	-2.2471919495102526	-1.45639426490321	-2.543088693053747	-1.1907164566434005	-1.8960664053514051	-2.5793280974839234	-2.366985755813616	-2.2371638457183423	-2.1539958622431783	-2.791818007892644	-3.9243767446350404	-3.9555245729324966	-3.498070044565196	-3.1120374801377864	-0.9852192093525076	0.31521970298631175	2.6884668894072092	3.6892168698938264	4.0017129476912885	3.64864932178007	3.7638052504702983	4.00340788348511	3.8360674336197604	3.6095061860637543	3.160401906654286	3.353324341042736
0.5	0.4	10	5.064658991514413	5.437045014629383	6.5654991220431995	6.878702154383383	8.492374030616723	10.577001966007266	11.29912131074311	10.77671298743433	10.327746647416454	10.740292472622663	9.200085616822783	10.264895670523963	10.574482783375906	9.026866092491098	9.747348508305699	9.871094733709505	9.218253747757082	9.071796177921094	8.70932694417872	8.675499705353822	8.635349966306542	8.356033481187417	8.483721624527483	5.309373139488464	-2.355035607309837	-5.109305489336194	-7.984498269236276	-7.596912916681504	-6.949701355046692	-6.327377045643338	-5.724993355413396	-4.992564019762106	-5.665804877277189	-5.604814956267596	-3.6382222515664537	-1.5329771998315849	-2.3311824050657393	-3.83215385043745	-4.172010362462473	-3.2098620817483976	-2.3929589768628503	-2.4006785919598883	-2.314970052416548	-1.551916068336105	-2.3655928917988547	-3.0029142509578293	-2.2425535453476115
0.9	0.2	10	0.7961320369290803	-2.734966419593192	-1.9937711141935068	-2.070034442631666	-3.669489980974177	-3.879642553326292	-4.801949238416512	-4.0158192004624595	-3.963378070414578	-2.966137836182483	-3.167570389219051	-2.026898991744389	-2.7051888144929848	-2.3874426674695	-2.646665494290943	-2.4108085320382315	-2.8180671327104534	-3.098425052137017	-2.2814501759286543	-1.8407169928176046	-1.489480176029744	0.18606107463727994	-0.019298459580355143	-0.6240122127191086	-0.9562645751068999	-0.9785485049038272	-1.0320788537424335	-0.6671455636810748	0.059229377568755126	0.04078140763201077	2.467714473220326	2.468178825285406	3.9978874580580595	5.334295005958992	4.527436780690337	4.992798143892799	4.637812201995587	4.024016085935912	2.813552980843454	1.3837637546235584	-0.6424602280224434	1.5361976446862258	2.2589299260941402	1.186933239839476	1.866440551943441	2.0917217044041507	2.5665287959432987
0.1	0.2	20	5.871815074600285	6.674008544788933	5.537952063867202	4.984696213916209	6.552969327588819	5.723509652073666	4.495685521219336	4.803391509086161	3.4368227221507084	4.145253151513508	3.779344487223554	3.521272032747376	3.629488141837811	4.478873719459905	4.0667124133398005	4.6291103149818085	3.860640356748611	3.6881997222978598	5.013077838648982	3.345152259068051	3.2579582569191814	3.9256706764964377	3.845498045775571	3.6542509565258854	4.113499836213762	4.004236691258754	0.25130913704954594	2.195082217013912	2.578289137493563	1.7898946602037284	3.311987788808608	5.759312914018487	5.2346383377978825	5.8723259599242255	6.205502984693176	5.491848077991335	6.8616833978570995	6.593437414158743	6.208789064030242	5.154289690415325	4.718125694283124	5.144718042977537	6.306010598176606	5.173059741745313	4.965157304901844	4.316680432115447	3.9603106843766867
0.3	0.4	10	9.626524504672197	10.46035600457489	10.146814373727274	9.57359195001257	9.519426620202275	9.85432295908749	8.295438274863066	6.78342107783763	6.4158477710505295	6.197516068776487	5.3089530299122245	4.531346706117937	2.1425281083041767	1.8544828180705153	1.5721506411417465	1.9752907435240132	2.684492215106623	3.994623486123473	4.967189354088596	7.338317314992167	9.537573468773928	9.020063380495834	9.671927732692993	9.627865846374725	9.702182395536518	6.12101498065573	5.1403777559492525	4.814231029206127	4.035679690919203	4.188894192851329	3.4748140405680914	2.4370585189101277	1.7753055665410784	1.160957580301087	0.733429147253176	0.4499550960067893	0.44042533429590236	0.6385913133604859	1.2210261890473575	2.903949986257885	4.010812721339015	4.903261682032216	5.762859603480685	5.135323852495453	7.565578467884976	8.531803713611836	10.084689392559142
0.7	0.2	20	-2.6820750705296916	-2.7913892695911144	-2.962241529975799	-0.9254717342801513	2.239951822577055	4.116481941907949	6.152014670454072	5.54956443853122	5.748945385042177	4.934858994125861	5.218160198947061	4.976986243337969	4.059607877266643	2.9034095919869856	2.3868281965370457	0.6311327820211403	-0.40733366646279734	-3.1077261195731367	-1.7711895029245213	-3.9530971762355804	-3.535324777094793	-4.300637232266212	-3.4792177648383813	-2.5186549072104967	-1.5218772158683649	1.5495217878317433	4.321225996878468	5.249728829110204	6.733768826005061	6.2047137413378834	6.422570235264708	5.076289218689972	4.733582465987801	3.884902109853755	3.4912663752035016	2.505056193103144	2.1533285878463744	0.5287581286382093	-0.34912485367132007	-2.8941061075682484	-4.001286969258302	-4.808262230250513	-5.386192122724928	-5.890567088958932	-6.233205660898477	-7.562755214340868	-6.987423270905936
0.7	0.1	10	1.7758651989161365	2.626055360465813	4.002345137044024	3.7317645871465928	4.603952740921521	5.15508311036988	4.654363490127608	4.977565686465709	4.7635913847904945	4.512616153885055	4.1232705055126075	2.4547367246811618	1.4054062028913776	-0.6121754317172261	-1.805437999021649	-2.7821234874359533	-2.7857253230774788	-2.9133846006370447	-3.2928594906790565	-2.679689293085943	-2.5860760947828894	-1.9090122496717399	-1.4648953442022474	-1.6196068938291646	-1.5613416289691457	-1.7925007160358248	-1.2551030608835845	-1.6889554713059596	-2.3890485548047025	-2.7174696103430094	-2.5407500570282977	-3.3886259308104485	-4.755450852978875	-6.123145883872148	-6.099406997657461	-6.438280539741726	-6.279340265115103	-6.492064622185225	-5.743500236372974	-4.060486036164178	-2.529325684795822	-1.6015035710009755	0.09658511108786882	1.952666039074657	1.3751375316772894	2.153174040158042	0.7287704637771952
0.3	0.4	20	-5.8283813229856065	-4.842770286790646	-3.0981492469965985	0.2382029026475081	1.4581352984736355	2.071065474762449	1.7039185781537753	0.9092311800034736	0.8926387227584627	0.2816441175319895	-0.943239533009816	-1.1302909147458067	-1.6700501880020013	-2.298793754865187	-3.3160221261181277	-3.567478230616956	-3.9518983670110117	-4.132633540656897	-4.780052883867413	-2.7252635956980313	-0.9192491532758709	-0.5670159316510919	-0.7143566402821975	0.6711866217054734	-0.23201057395193203	0.16603600722536527	0.05345590864897076	0.4930447124392856	-0.8607512072036769	-0.8143317676147817	-1.0799104483063857	-1.119936202222334	-1.4406776056798876	-2.892781312674856	-3.0117535567518274	-3.315193885697532	-3.786069300807476	-5.37847444086789	-6.616968544850664	-7.1066482296590365	-7.288409283772744	-6.041251113093736	-4.697520834082923	-3.0620838338100995	-0.705440404352089	0.2621692878101456	1.4318746078987559
0.9	0.1	20	-4.844114807342947	-3.4524270379964577	-1.8255756395554812	-0.9115873306216926	-0.18706772624408785	0.08391555742301193	-0.5084085459396661	-0.9181867178116434	-0.8993833551405146	-1.7445250506173053	-1.451523727553635	-0.5157022386673233	-0.7379524708757401	-0.9689469191499356	-1.3127959678156458	-1.7209336266130393	-1.9818607621512285	-1.7667632207218489	-2.1677128305249695	-3.80805868568347	-3.5012397219090587	-3.445195138312819	-3.1744790296959806	-3.5667797526983875	-2.2602309745868254	-1.5305074582019955	-0.2040276824987899	-0.01365979081825941	0.970624785342423	1.0271181081742142	0.5252937759395238	-0.4453305121946798	-0.5721918610069494	-0.98494273772328	0.05195163494331467	-0.561737026075086	-0.824012287240727	-0.3782326054958105	-0.31156755116069945	0.04497994112200843	-0.10632143067229549	-0.9019725446531766	-1.5194701766761298	-1.7933850474962654	-2.9043792802879977	-5.526068040168234	-7.491938997851314
0.9	0.1	10	-2.4626223343019618	-3.116478849602622	-2.0141138140064996	-2.6448523558930788	-3.497066783201305	-3.048831089951861	-3.1424669189664343	-3.0672865577566526	-3.0600187589095995	-3.59691417884801	-4.304544796283992	-4.306186185476477	-4.319778081988453	-4.729117671795841	-4.517808229901938	-3.9918702100951364	-2.8598159318365504	-2.019763964775983	-0.21665346364879667	1.0597670625818978	2.3745237823650456	3.1381838421241213	3.5870330773444508	3.430248081599096	2.5772110733880638	1.835343069652346	1.9652202282268547	2.652998415827625	2.0115091397038256	1.6497918317119797	1.0553108737319974	0.6433167311427184	0.8121708911183703	0.2112480181380576	0.43896700706183367	0.2984020151203737	0.20984318221660914	0.665911907947482	0.8134958193233004	0.8288407232321191	3.6626333959050257	4.892812041079921	5.812803196981825	5.2542640249746455	5.157958465946848	4.6017787224226225	4.353066386888372
0.5	0.1	10	-11.227051823417291	-10.90237363495931	-11.641439530650132	-11.675726569175247	-13.097824867579497	-12.084273513425817	-13.32508088055285	-13.230309601339926	-12.444446820849876	-11.478310478519148	-9.624235496314306	-8.094596882011132	-6.207617846726897	-5.35140664224717	-4.139406992530709	-4.413529999722776	-4.734252891294645	-5.042879479392546	-5.96900645709659	-3.7562327094795407	-5.657077296886719	-6.797074911876344	-6.719500555558078	-6.53626925833678	-6.8706794904322805	-8.47709103859431	-8.81093003628164	-8.405690956715368	-9.213285973334145	-8.33363138255801	-7.674358247530122	-7.806452535424874	-6.080340207921765	-5.346682067994955	-4.682691716786792	-3.0427209647874633	-3.1328250631493546	-3.2422600267687898	-2.654934429130712	-4.447545962428343	-4.602843751673696	-1.050419834525016	-3.457956211308648	-2.600386035820634	0.35196567660390343	3.583861058235634	5.854316720730125
0.5	0.1	20	-12.52313326975694	-11.440435543706506	-10.851371362245636	-10.57920662983284	-10.239940257502198	-11.153138064080778	-11.174377935705877	-10.87962326601501	-11.482432652148809	-11.7916959626303	-12.365613945586993	-11.917856993677766	-12.866128865434746	-13.810069131511618	-15.20814717297123	-15.63747924617818	-15.566188483099388	-16.287704910072748	-16.877789727694186	-17.76198010725431	-18.027529043544696	-18.553225134923565	-17.158458136380254	-14.388004505474434	-11.21414446816123	-9.410103388714795	-7.299384174891756	-5.955978790607624	-4.181725379547011	-4.201846445260486	-5.375765302277458	-3.966893541940223	-5.27735713055575	-6.232838081227108	-5.785722674577514	-8.495106546935943	-9.817487366142807	-10.485411180015227	-10.294349348997414	-10.49714454453207	-10.34760565614053	-9.673907894168046	-10.693275612121795	-11.961346590626242	-10.018024335751441	-8.639579614232126	-6.546956916188144
0.1	0.1	20	-22.683524892249444	-23.199826636210425	-24.15948654282009	-24.77054967549042	-25.687146327892485	-26.414009153758116	-25.710490483027066	-25.521810416443856	-23.38064453382863	-20.27228537406642	-17.828496114539703	-14.235452072628853	-13.44034708135765	-12.191216358999768	-10.766250052707605	-11.24496266510564	-11.029790602243587	-10.946843144061774	-11.121782564696197	-11.770359693381828	-11.954293862064446	-11.931416612212544	-11.49993949015974	-11.67074054669203	-11.307457477440892	-10.67968896920987	-11.801314331048445	-12.195491884177088	-12.090358598518513	-11.782499330591257	-11.62504684472104	-11.419261721537623	-11.30492580986811	-9.52275287393703	-10.359790949629037	-10.059126658094762	-9.804891694407289	-9.559281507783666	-8.66008029140552	-9.774106407626974	-9.23096142867199	-9.995369133559933	-10.306947433537587	-10.300435227876164	-10.231766593918621	-10.53755439762076	-10.733389321129664
0.1	0.2	20	21.142774333599768	15.024725530620323	9.710238542755938	12.673420069821326	15.108123591790338	15.17166824208774	13.720820793130692	10.511551850050871	5.700176719411026	6.486747145755039	10.781863046680606	13.641918403944267	14.879508117713435	16.25264302048742	16.388296969924305	17.13264463046783	16.06312425975907	14.707857516226404	13.797435141175377	9.363177165404387	7.434961146800738	8.383809383545035	12.140950450897215	15.0377452771966	19.55365712981682	18.319208580502796	18.651235023556602	18.336650187009177	18.00479682978773	17.70776295626664	17.437196849745455	16.384717703802927	14.95658521862719	12.389150356099869	8.020354678974535	6.102675255697314	6.688232153717898	4.485913001313584	3.9516930780808295	3.1952413805043633	3.284977730818433	3.095796095034544	3.4202035336583734	2.5456695692599283	2.9174559310954393	3.7045924857510144	4.6920354964632836
0.1	0.4	20	6.679009028153658	5.527786577629087	3.446474084620604	5.776126970907626	6.8252351788256505	5.837046030908027	6.535284520016887	6.268922333755043	7.062102089156994	5.944720620180632	5.683561889207894	6.303069424856574	5.0489681024111235	6.662727358375719	7.039606233387644	7.032469701789111	6.496358288268851	8.074976027455335	7.844620698631218	7.347637725497378	7.310050277543411	6.985095168475567	7.3933898376743485	6.851310835669409	8.636019057431	7.878070393316051	8.485346054075094	6.306207454099919	5.933513844336261	5.302284102435976	5.924374315660856	5.902223965898898	6.370701644159922	4.865511612847001	5.050944716619128	5.5569716416681985	5.664985986782966	6.281305813484352	6.155762104743346	6.9562162097366524	7.423300194681389	6.4472074749194235	7.217831672160486	7.342924946800096	7.282099846428295	7.47141028011778	7.630984871793643
0.3	0.1	10	-17.52969359296077	-16.451533791591288	-20.15696133564667	-20.54989464590109	-17.663729770701238	-15.846135652618898	-16.30956297553655	-18.365119180446044	-19.061676834255053	-21.149932527611625	-23.10809752031608	-23.23812819172761	-23.79931793757116	-24.737473778247946	-24.110379826843598	-24.26630749466794	-23.467669144968326	-23.539555587669113	-24.6810655279767	-23.877653659211617	-22.715780044574657	-23.653308438099884	-25.12617131247623	-22.236830694563224	-18.503906653143247	-16.36634177227465	-14.120229043326049	-13.370012365599479	-12.587507496919429	-12.479744459598535	-14.22369983267184	-14.886847817391	-15.043154028754856	-16.66882515763325	-19.519569175814055	-19.574652803259497	-18.361621561874472	-15.648006877905104	-15.20240485539749	-13.099424066525302	-13.084675209613579	-12.371679446470608	-10.690376257242988	-10.162152129781532	-10.994232940807677	-12.996192088622692	-12.837245427575127
0.3	0.4	20	-13.357964039340807	-12.94760740366339	-13.384607332081373	-15.126005208540278	-16.542351459156386	-17.401349285475597	-15.958760977782255	-12.90672613746866	-10.991403489694505	-9.790574230786504	-10.184686434060637	-11.321071154873493	-10.604885847760357	-12.207982027641549	-15.198410025478566	-17.198075121943695	-17.945520196320572	-17.82834293178363	-19.574497139350008	-20.4541738523058	-20.60323886507856	-23.597550378195862	-25.189126461226905	-21.805156442186075	-17.863642690294363	-14.367381183646827	-11.58819992889913	-12.536630454742202	-12.67405724053716	-14.043840931087914	-13.560726279668266	-13.353900679954684	-11.605026081200258	-8.142432506166443	-5.110593538256609	-4.1314896716151	-2.9879417060373896	-3.9303018218233916	-5.134144780108514	-6.281176172337922	-7.610206742396798	-10.290510989690553	-10.526307509122987	-12.792961506421001	-12.047544344483981	-12.158820783990905	-9.315474192127198
0.1	0.4	10	0.8393280815139121	1.3645698669679973	2.1727642534940657	1.129175140137761	1.7246392582406713	2.584435471063159	3.8572552483654903	4.54157327905051	4.8602836963347755	4.063746684049093	5.065255618871021	4.590411143409085	3.8615036594031267	5.523097602036501	5.446283217038541	5.35257884286824	5.463331141369807	5.823785621811339	7.208987387375743	7.17715434083992	7.468568876675832	9.044111921933975	8.443718125846033	8.364163346381517	8.201113023072736	8.095677969089024	8.233666472798717	9.263383844581952	8.823785372018406	7.089973568775619	7.60053593543428	7.610305539077217	7.04667224868966	6.250984269573564	5.464930621324058	7.293871760635341	8.307887889622435	8.258508952789754	11.407990458830184	11.679101430055596	14.05566820598905	12.688194619327263	11.455384382893953	10.120269962818185	10.62539819284882	10.621672676591672	8.530106091298748
0.7	0.1	10	1.9891150533417346	2.7988173399714356	3.191129389821384	4.8172916694777825	5.065986834496741	4.380605519939806	4.525163543203178	5.609465961379897	5.859943989186263	5.665979231717955	5.6671717705147415	5.018017341409575	6.521877918026334	7.302033113232213	7.7349834093941325	7.429527294451873	8.052378476167291	7.575856915803598	8.265828666110295	6.215214995305146	6.91808778369915	6.937358584900494	4.375680848709962	4.107904147400816	3.6381479116868576	6.405689717776383	5.450522372267514	5.460013040103036	6.420920581223228	5.238853376195792	6.149773858074454	4.461531896238753	5.670567429872349	8.198548265508961	8.787439269967308	9.011625784528107	9.881921656837307	9.787559223866666	7.987803401433965	6.964012709446223	6.3489895475517955	5.94078283266937	4.664418888744706	7.130714451963371	6.060046385303707	6.896861333915126	6.319062920859608
0.7	0.2	10	-26.059967155952364	-25.1763297185892	-24.67479600352715	-24.752942851661018	-24.40772423696984	-22.416888758208174	-21.536560328473428	-20.03117496110177	-19.771485783927616	-18.241815851118318	-17.833410674332953	-17.020163238668275	-17.573290709741727	-17.446707511746368	-18.057710177176887	-18.04541680219606	-18.03725077189594	-17.313082186706666	-16.531492382894058	-16.840527026010037	-15.71218257634213	-14.709993647618859	-15.568550677871642	-14.76451600834325	-13.201230240460802	-12.316104346956834	-11.669766716085974	-11.46488307284676	-13.159317656602923	-11.969165109825042	-11.341487134647892	-10.281974184201346	-10.49069296584402	-10.038255409897047	-10.3145825664852	-9.589066957991136	-10.850579324069045	-11.25436631822653	-10.576503060781349	-11.115048534779618	-9.565540300904289	-9.309286391323383	-8.882921234982732	-9.383482709763143	-7.876874607070093	-8.639667264391619	-9.003591813458627
0.7	0.4	10	12.84928672210328	9.998458919197304	8.291992006747257	7.421679771609497	5.604683685133125	6.191365589448154	10.32160425897925	14.270435726866388	17.43861757607292	18.784010518618977	18.943853127517663	18.70762761078867	17.55939045960684	16.954925633847033	14.11388707411951	12.879568764125246	11.92995874294251	11.696715033928534	11.235569115888914	10.653819198071261	11.531256282978589	14.259098219188878	16.025678566999666	18.044610282501104	18.35819311321466	18.081837897730928	19.277426742152592	18.95739541806858	17.84501295317171	15.813962693940084	15.328043601685103	13.720860828039058	10.671529600337813	8.534693003771828	8.939707758152487	8.85198093090878	9.46203160459185	9.364099395797126	9.891114592804243	9.85341142579405	9.442291208432316	10.432363185408015	14.12212057135774	17.0194615295991	19.558753230337494	20.3752505838383	20.8356897892809
0.9	0.2	20	16.43074229074253	15.751611849377554	14.493372121281567	13.880412731166402	11.334471681607909	9.264126972583796	7.911737109132503	7.19668279337715	5.408967901573519	6.6754757789863675	9.831358816183396	12.576668900194576	13.521434034834385	12.843931938515396	12.407282314975504	11.138388037877881	7.0846437290369195	3.3307373505204154	-0.06852172723516503	-0.5046843505941467	-1.2791776016719894	-0.7334644060913931	1.6736817762253366	5.473342960721482	7.620891273979488	8.821756516259434	7.841603736574683	6.462096644676677	5.656828239077633	5.234999096700783	3.349739616349808	2.7475012684073192	0.7636126226786075	-1.3914864489440717	-1.5450033791844007	-2.1783583770804213	-1.7849660100535303	0.09412616837413879	2.086332041762212	2.5729619910974932	2.679523695120274	2.2926627525884413	2.101112739101694	0.3604253458672275	-0.25359029733124316	0.0046867498997258394	-0.08972359203282565
0.3	0.2	10	-4.764348513131722	-5.086799026234509	-4.7970923765201405	-5.442061839983602	-5.875314367177928	-4.880589943469971	-5.1673296423574655	-5.089911389270604	-4.776769560442283	-3.326354460424639	-1.0739169754302367	2.4934859914447998	6.122458785004881	4.318489801520769	5.135966672640166	5.396516753366825	4.629389230867503	6.325390951636976	6.802854596046174	7.9528994864367775	7.208952204199832	9.411157811704612	7.607075525613396	8.476146640349	10.897703080542897	11.419153489248274	12.381911396088867	11.743497558653047	12.405252328669832	10.92284904707914	11.022312524779196	10.663894216791036	10.739419239160753	10.597455989553495	9.781913664860639	9.364007476487103	8.872861407700725	7.325834974281392	8.001135924406654	3.531606849836308	3.6664483552187193	2.001229570608814	1.6843061224116838	4.50330414625553	3.2489939383663824	2.0287381410190903	2.0660152403162755
0.1	0.1	10	17.88373377938472	15.69258493264497	16.65490330033949	13.817720613898025	12.045050280849829	13.920246017301046	13.905330996888317	12.615661013660166	12.413016700180869	13.55361595411258	14.89267894286224	13.767684333574131	12.99787177606688	12.637043056200518	13.136006790919815	13.476164205315506	13.281062252282489	12.201558860574686	10.206366572472938	9.256262427345483	9.18385160206953	11.607891629385172	11.378210881853029	11.03702483793095	10.175364688136973	11.53861827207286	10.25490140691793	13.424651959270498	15.935730463838063	15.953750446922236	15.918447943294375	17.24655323377346	18.562297923974207	18.14430192802832	17.575506031388578	17.354612980058597	16.20624916006866	15.250707179992794	14.37991808870327	13.409067278363999	9.356126626163125	5.941513907973878	3.36794402014187	2.7881040230051255	3.348862046283763	6.505076491544607	8.206998632737346
0.5	0.4	10	1.9501146015504105	2.8264100963298233	2.862868864293773	1.8943137457980015	-0.3855535708006812	-0.7198057560037228	-1.468142793705411	-3.072211496071546	-6.16802275302085	-7.936034027383528	-8.866025575342206	-5.963982613841743	-2.7811334788610083	-0.6435093780117427	0.34691066591508957	1.0040505207124397	0.35671671955306294	-2.134301483391795	-3.6843572120546	-6.089556535531202	-9.31076759769752	-9.273090712822281	-6.891756528292234	-6.935930412535406	-6.451665585198455	-6.008089270197964	-7.475015262837388	-7.83676853473537	-8.954590289423145	-9.107721830267216	-9.9265550504376	-9.247130796089763	-10.114741033240698	-12.663866238227477	-13.266072242595982	-11.612102669493694	-7.891042358949193	-5.737797106232442	-4.4126103361263915	-5.024023892429739	-5.658682559659539	-6.284108679468275	-6.752157785920176	-8.07370942135028	-10.760609524556301	-13.531038761419538	-14.38185093183418
0.1	0.2	10	5.577918444741577	3.9347555309444076	-2.8313204750810925	-6.425449020360823	-7.372816803075011	-7.715763570451763	-9.011955276735684	-9.77502873377474	-10.598901652247264	-12.380652605624576	-11.684245451137564	-12.592451463103352	-9.926371333731012	-6.82169778716014	-3.137535437627406	-0.8633937015946316	0.7399321120216413	0.02329483671000787	-1.5219120800027781	-2.011720805808359	-2.2751475359100297	-2.9942262343007044	-4.669608560648001	-6.389284123170491	-6.650638204834749	-6.625050509963415	-3.4704401904288673	-0.9525032246690586	0.6911887383586972	3.9780559714070094	5.08344961065729	6.091382990559374	7.587886244221032	8.003457277077324	7.56568287579136	7.29228486180326	6.40609960108322	5.83110869961218	5.672059608947514	4.662698015006292	3.7119209919897216	1.0234639459662347	-0.30712730218791506	-0.06750558187054168	0.23801919139250316	-1.7772374540965856	-2.2196135524341756
0.5	0.1	10	24.591914684133243	22.18995795959667	22.512533995157995	19.911387390389635	19.818005720566404	18.744739196546604	19.948323896278282	20.401848748705802	20.284870373061835	18.439622867939477	19.12874179210077	19.651400320560896	21.11704111276684	20.09890061263455	21.215377242283907	22.10136372764464	24.28224450937425	24.548749133064163	24.997260645579956	25.490026701480602	24.70557108596961	24.687120460484167	23.034865554751462	22.281524926323485	20.28714575152307	17.642391500218523	18.336636003542182	17.173820822293195	17.359255529474268	16.715086953181086	17.081328209505926	16.828743077733208	16.615895092362976	16.850156820934643	18.36600032559555	19.129689276304106	18.711723713742614	19.025699924050244	20.58867129934886	22.73325764467168	24.826243849167582	25.871249955749022	24.899192854587227	24.259571703297752	23.90928987450515	23.072923085603463	22.127899086397406
0.9	0.2	10	27.650930136510397	27.946994400975385	27.813197268654577	27.42220340424457	27.98229082136477	28.03981212990122	29.411600247010696	30.2103643100084	29.755510229386033	29.849985645616925	29.890321540574035	29.971408357787652	31.74369964357045	32.155593022874655	31.671093435455532	30.87912395021712	30.602437684355195	31.9483344364925	30.853434698893267	29.601755730929995	22.4215525107725	11.25374774275619	10.405792532157278	15.452657405529862	19.232778941388105	21.84552424977015	22.899057716908956	24.65283564612534	25.23103322133855	25.090045600672326	26.419496199868803	26.39241188956386	26.69956368902868	27.423287736503184	27.363382031307182	27.418598308382244	27.134288461756682	26.774799558788118	27.618942928588424	28.74717768331749	28.79372094005241	28.976587124154904	30.600666423646047	30.97992734152075	30.995580483759724	29.02202735111429	28.85291668338796
0.5	0.4	20	-2.8248286827185396	-1.826063945250496	-1.437964909572628	-0.44728036318259257	-0.6154031378488511	-1.0115293214881547	-2.0136653370280087	-3.459501982763875	-3.562487246616378	-2.634102449101597	-2.0793730487319735	-0.6963231699921124	0.6135651050728796	1.2862573314980565	0.7407355161210205	0.15001902591901484	-0.3129009992035776	-0.41082360987784483	-0.435513057256081	-0.30675745646196617	-0.9585847573380164	-1.9978238929666858	-3.9455625259906952	-3.698891186807778	-2.0068821997297164	0.30723004542542753	1.9374813447476953	2.1729187018317546	3.364636264110473	1.8841490128551754	1.2958138489440216	-0.5917602985255996	-3.052911295421893	-6.210034844467231	-7.737918539005804	-6.902583610974169	-6.034982151762684	-4.896710141830482	-4.0103802352005715	-0.3833966325525324	2.750224749645419	4.810434815328058	7.19934368233865	7.931529714924039	7.634670559725983	6.799172550039472	6.079727351884948
0.5	0.1	20	-8.047287129089455	-7.936914831146154	-7.958519142108756	-7.089039215298797	-5.9083365101725605	-4.648073220150664	-3.706703041873496	-3.394955976924308	-1.2783737926320669	-0.27418385953589564	-0.4847134694395834	0.18052044981936888	0.19874008331591142	0.7494605415743081	-0.026871583735001536	-1.3988769472164222	-2.403058184399498	-3.2531279562784476	-1.8628663851368685	-0.07559382266127557	0.2516259909676535	-0.12089184719120283	0.3940181685410238	-0.08507887265919578	-0.8196822859170538	-0.724352616573654	-1.8502357602587551	-2.967845670754784	-3.181651127740537	-0.4731066456642026	1.2108738294863173	2.9364466259967514	3.2182575537618305	3.090465524356432	3.3260785110344386	3.5731090496201574	2.305869089580895	2.541232148155288	1.2451036632527206	0.3704902179455303	-0.9582691724802999	-3.6266538141194644	-4.502416664487896	-2.677456964702259	-2.8115426582676832	-2.9934581000590867	-3.6389637441771185
0.7	0.2	20	4.546553465173588	4.644552409177926	4.515804383038692	3.624989362195194	3.991466268826258	1.868866253226109	-1.851934004466841	-3.817740341901164	-3.4557140202449474	-2.393204210298343	-0.5989963839778127	0.22201045980868628	1.2448183430272763	0.8559229438757043	-1.2264460837953948	-1.7414176736655733	-2.643966837012421	-3.437498000717156	-5.762017582646578	-6.387805524797763	-7.222635939746262	-5.408113576075905	-2.472130226721845	-0.6854880091946356	0.3355737256251885	-0.5887577057044666	-2.268449143062959	-4.015696819559999	-5.120424902307896	-6.045216748023442	-6.964164015076911	-7.477925837407156	-8.66243272534225	-8.891755850126827	-9.077723807302561	-10.135522055159079	-11.912457171936254	-13.013820172619305	-14.98794970594448	-13.553728093130594	-10.189414317513183	-6.49211829650465	-3.40452231165758	-3.103850072757041	-3.420059495905136	-3.652755029200371	-4.292418799259011
0.3	0.1	20	13.617500677511593	12.51024437198435	12.049866103109672	11.246654595084628	10.103729213229762	9.805721899773012	10.4401587514268	10.361747936524829	12.337537513983627	13.93900005501964	14.226709710785464	14.543409278697602	13.548056654843315	13.023414156562076	13.771617642631988	12.981247735600128	10.689611698383551	9.036324425190607	10.00135306083748	9.529180915669222	11.02348969362027	12.823868949210059	13.75895821016136	14.756931962824488	15.782579821236347	13.346004874932952	12.215439744721102	11.318681529864044	8.518258716780984	3.8633386905106804	1.3149522729994345	-0.34790742278936193	-0.7631956885526279	-1.3316935493474702	-1.0737718962771297	1.4072034519344	4.654266367043	7.746131416420262	9.898927039716817	9.936897377403888	10.500589864258352	9.997790951525083	9.202868664238146	5.810008856682678	3.965325149274129	1.5276300324858738	-0.4038733977454001
0.1	0.1	20	-12.37863271226071	-13.001614213612754	-12.967355299750409	-10.787699583243253	-10.723132687961026	-9.823478048420597	-8.249847737195111	-6.707747986193581	-6.004751619414563	-6.325597842768488	-6.9589354983315275	-7.789644497488453	-6.934239733840457	-6.277997663615395	-5.9160878753183965	-7.7663741816336085	-6.681355595408647	-7.470756726745208	-6.237890027142214	-4.748427834176482	-5.2269838408340945	-4.4368153544882745	-4.51205166528959	-2.7745207031187817	-2.010055813623083	-2.155626620140751	-1.4408054463914368	-0.53907185131105	0.25025724004302674	0.966536680237752	1.1543612904811624	0.4510961280846004	0.1381795446651921	0.2904266033321221	0.49138127846920554	0.7803455724814796	0.5251885019824698	-0.26147313854247045	-0.4737353111398761	-1.4671961303541252	-2.016924838626281	-1.8598735875187486	-2.3355696642366013	-2.604452278376087	-2.484891955237501	-1.13546373065779	-1.350779897834741
0.3	0.4	20	5.2417848910730385	6.046275559366478	5.115767906692611	4.635348208427132	4.087728893645618	3.709624948996975	4.314731211656834	4.376716421068593	3.967663232374818	4.245413352021501	4.126890609782521	3.7389615167341503	4.633007966924737	5.023269038007044	7.2009895982060925	9.379355151439611	11.900331630392841	12.488932890555759	12.766722994742793	12.561056965477405	11.875081330423612	12.196809880743245	11.277545254120085	10.24541606775253	9.967116627938111	9.027146778902534	7.622537464083834	7.33682896200861	6.174577888078375	1.959229411163406	-2.6775787817766172	-3.6205358678298722	-4.798123650677795	-4.371701569587813	-1.9547922854034994	-1.1205911288596297	-0.9131147151620951	-0.016339160583015655	2.3188228399636728	4.775469526939148	6.881219635453945	8.47987801112302	8.626666913131132	7.615782243502764	7.408752518195058	5.865617271214106	4.538468215850955
0.9	0.1	10	-10.229774551661933	-12.187368676228118	-13.451070177436577	-14.858961288682089	-14.568361054163617	-13.873243790538453	-14.479746193034295	-14.901800004653346	-15.011959281600376	-14.522450658549815	-15.307568821420048	-16.84580565880868	-17.110340097588683	-19.30518288986221	-19.618132498924943	-20.25705388138862	-18.777733914419848	-15.423402853612089	-11.026612636409453	-6.781665490662029	-4.784828851697604	-3.3537606041482277	-4.055952906805786	-6.027768656949796	-7.415607666381547	-8.386203705756614	-9.382533014782481	-10.540718017763588	-10.920697398247327	-11.087533589071235	-11.092511837456712	-11.808243951822242	-10.674773468725412	-8.482913547514684	-5.898612039255596	-4.02136238248189	-3.466432870426331	-4.228611670135358	-4.325044917332605	-5.138773586158486	-5.764631685161248	-5.639687117746057	-8.121276267785163	-10.283852430484977	-11.776069904631726	-11.299343497384399	-10.489509244367127
0.5	0.4	20	-0.8798579540280969	-0.15380813204384935	0.27827504393610525	0.040318909275285364	-1.5953083636158993	-2.033672311947342	-2.9180454755709633	-2.142059897988503	-0.07024816123499988	1.48059205309346	3.3934962716062955	2.4738333114765254	2.335334305534005	2.009669156019612	1.7542788358721282	1.3514423234356343	2.4779089657205304	3.361291751939774	3.9473108532820618	6.3960343805326545	7.188365399845608	7.990897741854511	8.397100794897739	7.019828251289013	6.540668247071679	5.743525245150948	3.9759741896530727	3.768559685256207	4.219984552147892	3.6413087105860455	3.8005931225281984	2.9361050524513956	4.147049950812914	4.548178577015577	2.847285106320925	2.136223605620202	2.653786331846007	4.02718733280085	3.8689107819671733	3.918107835704504	3.090898797503627	4.017764730405602	3.528557511190911	4.465997350358364	4.590791775375479	6.502297907673224	7.547893935778703
0.9	0.2	20	12.225341843476116	13.42439922849087	12.86683800018929	12.253685637506535	13.164700947058677	12.359863494659137	13.096214459071078	14.571597997699556	13.008793571693232	11.633521168907379	11.713192830448335	11.623195759927597	13.86492137366642	12.856270718077468	10.254272485943773	8.349859310850107	10.468038661504664	11.151726118210192	10.110061211348963	10.724847584180523	11.473006158091806	12.427166479058783	11.398478787499073	11.117780589338423	12.299436483964854	13.596346169259533	12.913157772716332	15.238232104675703	15.134809405214966	13.891068581707046	14.614719093689871	14.42953098188515	13.926265059497112	16.37958003610929	17.743010971828113	17.695975597309925	14.4745448685388	13.556142669566967	14.530102853263102	11.610584933368003	13.153399821761525	11.837236422459952	9.924393314295244	5.80353997079483	7.094765883924126	7.758645696017297	9.311229576676794
0.9	0.2	10	-11.08816019709257	-12.889923114746239	-13.91417541156649	-13.481274600969257	-12.23602676316451	-12.306415230440088	-11.580888657977653	-11.327373962909263	-11.796459804314999	-12.60264427175079	-11.120133742385264	-9.47709923123712	-5.781003385361267	-3.7792465046546155	-2.6933673961259075	-2.3509330479468105	-2.854594334019154	-3.776362849060078	-4.243556822688824	-4.530036389036098	-5.378541680957312	-6.629802073613426	-8.0426584518233	-9.769194705521812	-12.435960993566198	-15.252651020532142	-17.861242815523525	-19.47540479140693	-19.437091684920972	-18.849761590839982	-18.25907264777876	-15.71533153516124	-13.265563644856108	-9.62918322151998	-7.576484795807161	-6.559943400282478	-6.876992953626022	-8.11707693755205	-10.617241571578532	-10.990485925925547	-10.84870790802745	-11.445478484468445	-12.669382237770535	-11.825284680136996	-9.196428427813053	-5.62106013995141	-2.3514148661159737
0.3	0.4	10	14.114645024147698	14.019186411593829	14.104869973855862	13.46131315002932	12.73289056608946	11.645557262062717	12.61873916964948	12.570377087236515	13.959882250013884	14.199066601207399	15.041723670185753	16.072033673047578	16.860867309635942	17.54157068360913	16.207953453613193	15.916834301124076	15.413171531860108	13.682049138614424	11.37993384611108	9.135936570778519	7.3568549457668055	5.716685108049155	5.41449395556301	5.8885385795851235	8.743750937844162	11.287331939157049	13.025468475659274	12.869198417390713	11.516207488638294	11.447675059533957	11.119860727740594	10.247956635018674	8.809930466097448	4.601420655618021	4.164217297028642	4.9828500105713545	8.118666333210989	11.32313467422491	13.387434765746697	12.561441091340548	11.558297528987843	11.671573425654891	11.257701495063408	6.5667382835887125	3.4125790525256505	1.1132341462745359	0.6873856146520865
0.5	0.1	10	5.117056698018089	5.21287148199216	4.4135195780949985	5.740172251800253	6.2665091563828454	7.53482208243252	8.249423509434955	9.240868302284817	9.76472551026081	8.579388460007102	7.889147134411473	7.366935683031841	6.135001829339174	6.062244353723074	6.208076049747696	5.7185249331020245	5.4035704049491144	5.746542954190616	6.6841273882404835	9.849602768668312	11.466835782508113	12.279243149213222	12.923516429634425	12.16913805528064	11.002007696455543	9.5477703651433	9.229933239520733	7.7014087950079215	5.6058128830849085	4.942030013397293	4.101279915745245	2.637596545806595	3.1304447250716763	1.953202121949296	1.094073469968329	1.2866676489063948	0.9527471961361513	-1.908289392728605	-4.089558299806043	-5.6846840633082465	-4.547218483635611	0.7199423998145349	4.076863785250424	7.0595710608626305	7.99610776530136	7.822473588965103	6.439993954840681
0.3	0.1	10	-7.48676687792404	-8.088672576539608	-7.632532191899912	-7.615880170498642	-8.323541317633271	-8.789581097250704	-9.12353515704163	-9.632467083123316	-10.78279307996064	-12.250378243296467	-13.17929552334094	-14.648875905962711	-16.569744613531988	-19.024076501808004	-21.05597176812092	-20.482931625725918	-18.467505124195505	-15.953097316944174	-13.439884140184446	-12.400683992405064	-11.77334818102085	-10.635265601970602	-10.7651953223247	-9.730246866556186	-10.97877011954985	-11.288540775769462	-11.212841338184248	-14.437082382995023	-16.80496251474829	-16.934442988060837	-16.395128714574355	-16.929942066602543	-19.064043468585233	-18.7952814670683	-18.005582251085208	-16.730606566775272	-16.090315346447845	-13.649702295268142	-10.197068260607551	-7.819641556123614	-6.2926550788379245	-6.031976966648543	-5.934262395934866	-6.277861710783341	-6.8667378933450465	-7.463308881231299	-8.130432608961598
0.3	0.2	20	11.556568834409546	12.093442791716015	12.898845334046896	13.924330191530942	12.07800704539956	12.860749114620603	13.118408058905757	13.890463873332138	13.33206052331714	12.847674267664786	12.716821108012184	11.76439476652476	11.244626072993569	10.506048535110892	10.720552889560707	9.860791149000818	9.810741887126639	10.489662565698225	9.80754110500898	9.762466532447561	8.631377491726212	9.532017814637868	12.027528117738271	14.342589382698094	14.656452271716205	14.634997341845306	16.373421794902796	16.201086645930218	13.009218052393933	12.567128769907384	11.572607718240263	7.428275965094571	3.979423783402183	6.125422455684088	7.8158629335888605	8.400380326342912	9.053651907645701	10.091733675215082	9.554774675686346	9.36845996231719	9.227826458967456	9.458394159022163	9.051414483893453	9.1265254965749	9.476550172345739	9.566296765693608	9.913343255075219
0.3	0.2	10	26.02837524390752	27.673546131412593	28.670172607308842	29.479885932971214	28.281518323695735	29.416000300364956	28.08645253274318	26.435838459153203	27.390591155061216	26.375106293789628	26.363849300060096	25.37647218411864	25.44646103705078	24.67555445553917	24.364014731259687	24.717723755871646	24.28337372644171	25.680689314199498	24.265988509788215	23.426673541234166	23.974390049779075	24.838409640561494	24.469652415196364	23.47353489081779	21.295410835681594	17.730198104659735	18.759981074142374	19.153088918681647	18.1637976055967	19.33967585891459	20.04597315863407	21.103502833444992	21.53913351375421	20.966822985292524	20.247988323380085	20.269483034554156	20.318318389200158	20.862553756040114	20.922852295344853	21.517969850814367	20.940265629729808	20.53852537240897	21.962770113344376	24.838093837053663	25.427499616660526	24.52480579853824	25.583611141408866
0.1	0.2	20	-4.465698007335931	-3.3580057762183486	-3.280584672105448	-4.6926826898733225	-5.276509299211952	-7.439481474339175	-5.9572615013842665	-2.9980463882274506	-0.6375176882825286	2.3181209174880877	3.5781408300744175	3.4625446201677477	3.9557304535782976	3.072535356763069	2.279489111618247	2.145707445393583	1.2341068720826343	0.24912234482121676	0.243987922588758	1.9137356371286955	1.9898941812100759	0.9067111540361736	2.020417078616262	1.8206888194706323	1.9264897199786049	1.659428819117423	2.5852283024256764	3.3129582647087403	2.123590627875714	1.705183356008547	3.533343489292193	2.8239513431813066	2.785574960351852	3.249399459453997	3.730552206089712	3.191498965212034	2.7981170753398317	3.5475194621815973	3.6159387765717526	5.805974562347004	8.071040499053694	9.938737052349552	10.487534647887117	9.950431341165967	9.830354101534581	8.922226053449208	6.995695854299271
0.5	0.4	10	2.0574873136196317	2.5175317433786404	1.2013876004047148	2.7183358967758977	2.521387168020425	2.095333264665399	1.9070192197113158	3.1774251236541318	4.9052111889403704	3.5996635008497577	2.653531259270835	4.041837474909656	5.407169009542642	5.089043817719329	3.9054458613417893	5.423934531593076	3.996967792601268	2.168758287101383	1.4903112774629506	1.654961046989854	0.49180798664386316	-0.30606297243167546	0.2701535697992057	0.7505602977294785	4.6632137669490845	3.695407451133832	5.071605509779573	7.363789980684061	7.167358684033687	6.132024923629075	5.099702857603205	6.1777129781257685	7.004731289519	5.278995142418481	5.439373382709732	4.1304228938112	5.47513912922571	4.607631943276289	4.725476903680118	5.035654268511976	3.4458942603315705	3.9606774729427485	1.848817739340916	2.5756951333065388	3.9488797504773743	4.496713108615069	4.664995814041049
0.9	0.4	10	-15.335848609874176	-13.373337793296713	-13.084244434010074	-12.395453620828405	-12.083158573066697	-12.034504196987754	-11.716870171404096	-11.506779004872229	-11.864272987750041	-11.49742529872455	-11.933804585394213	-12.171627814671481	-13.056510902439996	-15.377190676495701	-16.531009360565406	-17.45217700030345	-17.3633501102222	-17.3477776855014	-16.879332055868417	-17.29027385408098	-16.66083327783977	-16.186095757483656	-16.949628791009985	-16.20757882287512	-16.584195716509186	-16.23141868199997	-15.2565186510801	-12.893954615135613	-11.416304701747052	-10.674187792056998	-9.666994188841002	-8.92590593245319	-9.53981861634972	-9.269297574359157	-10.063628340830533	-10.027937543672138	-11.464264196770017	-9.743719506626789	-7.826524710003213	-7.600169978495231	-6.204791307400015	-5.732321515222026	-6.6924515523044334	-4.606533750418208	-6.627869966676869	-7.944351849101849	-9.508137518223705
0.7	0.2	10	10.64385256719919	11.132783301023764	9.01013909113739	10.723824647624738	12.571850522609807	11.920200040544685	12.064049282281488	13.686634255031876	13.824625411231935	14.104831061529865	14.21000771978376	12.242664616296636	10.59184650659158	11.441835610690319	11.233427590357707	12.031452385581616	10.116701927858898	6.492532682936655	4.266553597851072	6.704839622369292	6.784733790845024	7.902321611484481	8.540479587312646	7.404064238291738	7.040569486085502	5.921248561400347	5.966989306657069	5.826746128601769	4.844563913539375	5.501599350160646	4.146700925992064	3.4811142239358333	3.7180894446393182	4.031639292172031	4.140323272931468	2.983171682437259	2.689388893760892	2.4341954376013177	2.573167338138532	3.2466350810681632	3.018560318674105	4.258980902630711	4.495141985869537	5.3152402318587235	7.994987227396237	7.222842892376136	7.238734363242074
0.7	0.1	10	-8.489880970634346	-8.643557143007605	-9.573826164539277	-12.110236291159282	-14.367123633707308	-15.960435794731453	-15.004415577991658	-13.920570796096264	-10.759707264244362	-7.408314982378869	-4.338650632454716	-3.8477462590934124	-2.423110389556882	-1.6633128398404438	-1.1691318852115842	-0.9144358521055125	-2.731823333717955	-3.1166020830644356	-3.9302007456631998	-5.116331682952257	-5.557328915852928	-5.353225823121484	-6.170822355743283	-6.688255190376864	-7.716463411179582	-10.39260377444355	-10.379397133132258	-13.177084135696433	-14.753756142557705	-14.46049402974694	-14.610046316571953	-13.738937357891032	-11.48509568514607	-9.070492217948676	-6.734496627993892	-4.912522023148121	-4.930187141208094	-3.9855823490687072	-4.948069460903376	-5.734732969803908	-6.015082724487549	-5.879883426305462	-6.751929470522455	-8.175315308225557	-8.929842678407041	-9.462060766875169	-9.825916325587357
0.7	0.1	20	-5.119721925261949	-5.822495113131254	-6.260400353283266	-7.2208619051628276	-8.14531254977053	-9.15499293784525	-9.27285900230521	-8.61827117417024	-10.13783338015844	-11.120262444923064	-11.820475205009416	-12.552566478443794	-12.151242487584845	-12.696001232420038	-12.17744398564544	-12.047428214934683	-11.035119521940736	-11.637305647858483	-12.611717814581887	-12.47031091334641	-11.483617197322467	-9.628482310969694	-8.824664717962257	-7.836426166190719	-7.198029115031808	-6.918537875738913	-6.695902911331984	-7.41662478137453	-7.573491157017763	-7.583056728603459	-7.168151504931984	-7.544331677477018	-7.590225643210509	-6.669654791851016	-6.0067546592460985	-6.953943433615812	-6.187636029746145	-6.559667191573034	-6.787360968096564	-5.315479217364313	-3.380314608843655	-2.322651316979943	-1.8052318277293296	-2.234936822978412	-1.7356658785275556	-2.6611602294646133	-1.894281230046758
0.5	0.1	20	-6.770031864319414	-6.85574318588867	-6.957112277193332	-8.681930334221306	-9.948318852754412	-9.934102871585672	-6.867431769111427	-5.130902450660301	-3.1444495419007836	-1.535373753015989	-0.571855377968653	-1.2449765654335607	-1.8379995687148636	-2.5408497501628275	-2.8758903797174753	-3.851082665227949	-5.064320625683784	-6.067545372153404	-7.722754900193912	-8.754400041172957	-9.230259923911163	-10.02740507791873	-11.37889627420276	-11.46813545356239	-12.100928187937477	-12.293218048839556	-13.580734789050524	-13.330009360103901	-13.617076721651742	-12.245572751451895	-9.076957766062293	-5.679705860800695	-2.901788200637057	-1.6569605814228225	-1.130787011130188	-1.4789342814823812	-2.072627216047124	-2.8457625071051993	-2.2117855576250633	-2.512734285831364	-4.125988948162139	-4.515514440517343	-3.977740323089158	-4.717746067377355	-5.280398972183185	-5.068017540097948	-6.025585690991647
0.7	0.2	20	2.0247191272986242	1.8303244899703088	1.4817847569974205	2.043448541711527	5.140283134391865	9.600511726474217	12.411905707003697	14.813427466940311	16.696668549152847	16.97980284762123	16.36762037865597	15.629076276678703	15.774194967971042	15.02020089857939	13.621809869709764	13.137201508155314	11.52598125572333	9.165039392094734	7.492771659336228	7.321085197286514	6.722373425548959	6.647594003916417	6.309009375722901	7.790111272636786	6.887289699430603	7.319157162454793	8.35465375240151	9.162533661147492	9.899326194426422	9.81122029759819	9.649565775836727	8.916027486945048	9.449395011086928	9.705440754525114	9.69076324559699	9.914905590128257	10.485958150949465	9.367426157482797	9.296964685870819	9.633269824612917	9.611678183543063	10.888614972133851	12.783851502724872	14.096396495043976	14.052751268737595	14.153381264532868	13.738539054076199
0.1	0.4	20	-9.472033683054235	-11.714839166337576	-11.974911074933267	-12.720104834621445	-15.03470109091979	-17.20008848774018	-17.250944905318185	-17.21456029558518	-18.027673845493176	-17.830766422717332	-17.68597353964003	-16.814679208074054	-14.424232875302152	-12.246182386666234	-11.256117555821945	-10.74167184807333	-11.267732969922434	-11.134890319161137	-10.645679543040941	-8.695636805433779	-5.4921648078830145	-2.1166383558675506	0.25600998670864783	0.8152877338901448	2.1789570185630254	4.2882618633245215	3.4099760688772136	3.26290349372438	3.5275868103406367	2.853901594047855	2.7951288595855885	2.4944094755389017	2.034833494049039	1.4296925689795188	-0.10875017043581181	-0.6015584695314544	-0.3929707314004105	-0.6685391351159922	-0.5169965734874182	-0.6916282251634414	-0.677660369939602	-0.5862081674070794	-0.600993061588909	-1.3883559738198983	-1.9259782055463859	-3.4622524131552552	-3.864274849218205
0.3	0.1	20	11.768028414137646	11.811168324043564	10.499818953179542	9.896560050283185	8.40445994081368	7.22841533356528	6.434624218014449	4.753719142806688	3.5311805871444264	3.3842722762933946	2.901803848697689	2.8997912547311415	1.9597739640132303	4.317085009789608	5.849689162306362	7.235976032285777	7.564103194664	8.485710078367404	7.385261316048442	7.0461138216887775	6.304032701089497	5.926844672931324	3.9930658006764475	3.3578149010389	1.7677680539674867	1.85451831525409	2.6234323076306296	2.8560599051745896	4.510564634611555	5.845282942743367	8.200327692641778	8.815337095078178	9.14026941125583	8.17535033899982	8.297255943599922	7.381179017998932	6.043167292908677	4.564752338326137	5.3254717619605145	8.014203347882216	9.778764445691237	11.92261772615403	12.876939851886632	12.031875402056443	11.08314634695428	9.309301746731137	6.380246980291375
0.1	0.1	20	-3.9584254098085196	-3.5916432460789807	-4.01796187336906	-3.8652519674785566	-3.7894268132512963	-4.4598830280497666	-5.333181090862851	-5.6477219864904455	-5.728411039984408	-5.571196793009705	-7.515228742675262	-10.13416767439113	-10.855252609520633	-10.331303475400844	-8.544114490097144	-6.09091414882878	-5.417476113040671	-3.086063978364024	-2.0203634836806756	-1.5473583763364616	-1.8499737731944492	-1.1854234549354672	-1.7298846339334446	-0.9420664731662072	0.6483582746216712	1.6965398286767979	2.068205749214144	1.8850800215768402	1.245945228418627	0.6189225344114107	0.19002018113804553	-0.23895182050672048	-1.5602472142540904	-0.7558994850796168	-1.6808815620007849	-1.838760601381395	-2.142529444839816	-2.4175124278546107	-3.2309110027628947	-3.2198914764090105	-2.667765860061124	-0.4242065528139136	1.3260345096451758	5.25603338324246	7.022448935603755	7.415748917612227	7.306725967493868
0.5	0.2	10	-6.6896186324751525	-4.787827514534278	-2.8518679906931084	-2.0842112175799485	-2.818450635948672	-3.5360375420400274	-3.4070865894238906	-3.20626735379512	-3.031780622412988	-4.304130843857813	-6.149086378439357	-7.186994857600816	-8.34227833612595	-7.796878670136849	-5.419781247525435	-2.4188868083662243	1.3670446551889839	2.8549926831320604	3.770373596749373	4.829991587085146	3.898103578038487	2.8045812736266598	3.0236877455661215	2.297586359815739	2.3177205775459626	1.5237404787494526	0.855183388304809	-0.33634382554240005	-2.4327808655639274	-6.474392994454817	-8.326336397582487	-8.347884166385029	-8.93571976678718	-10.905560132153283	-11.426617273916143	-13.121439311094093	-12.773319484585436	-13.013191872971781	-12.523760781277666	-11.37255312477528	-8.749700425969834	-6.372986318216867	-5.502443368828388	-5.440008857683999	-6.136255118479085	-5.8329293533229105	-6.573670593143817
0.7	0.4	10	6.540316388261608	6.751157157312335	6.827382504895461	6.872849259194908	6.12281569723541	6.506978498696789	7.043655787340683	6.697309677443833	7.438278082970257	7.871114110895931	5.8668192931013365	3.9213138174199784	4.646208190395747	6.952097003944367	9.30536682962586	10.512314778435034	11.888746837993047	11.515617838753577	10.71801111066727	10.416044017462106	8.503173765421671	7.707383295919662	5.955772398219544	4.108368831372992	2.8384628400544614	1.967841966154289	1.017159588619002	2.0932470903969076	5.641807611998438	9.007457364891408	11.992487808275165	13.173325399467124	14.011844945246388	14.198163631261444	12.389753478252707	11.804300582293372	11.003385245091742	10.863110005495649	10.520978611587587	9.427872310595383	9.091653512524324	10.35237495354206	12.635192837650088	13.417116953738038	14.42049120249478	15.21445070850195	14.702840288812858
0.1	0.1	10	-14.24936775956354	-15.22267317467464	-17.672638876678775	-21.64803299813633	-23.78882916275768	-22.15855872820623	-19.510168277987574	-16.777232596180554	-14.1951461321719	-12.461839019061657	-12.442603187307355	-12.127908376141804	-13.967247605247906	-15.16373343744597	-16.810767443311697	-17.58369246657469	-15.853126351085876	-10.658937020092054	-8.257200393953582	-6.715188676742443	-6.594233944770465	-5.998371922132023	-6.189985078754233	-5.297048034154869	-5.701194406936523	-4.889504638823027	-4.586305518651258	-4.889764631647253	-5.619978292898693	-6.171506207677197	-6.505675970316119	-7.380801803478832	-8.583073282366016	-9.550043955889208	-10.567433537432933	-9.29199054517754	-10.73857204844262	-11.648146916484677	-12.109171084977305	-13.09433374682257	-14.285508767073054	-14.823592097446777	-15.56974153136099	-14.565774297926538	-14.092840154256578	-13.150310552569934	-12.779355210219762
0.5	0.2	20	-20.2602578937341	-19.977148075646895	-20.457585468730628	-21.618769511665455	-22.419938749045983	-22.69945893277555	-22.379015108714988	-22.7977001355014	-21.255557422081758	-18.748447667847145	-16.31590329238861	-14.099513826280884	-11.628440345482815	-10.207988925824424	-11.326078385420459	-11.454851577070642	-11.512101760552255	-12.200298455739016	-13.517756388009445	-13.648945160289273	-14.489550853983062	-15.295936816177985	-15.556107913824576	-16.819100559935023	-16.32878285064045	-16.465673075128905	-16.525144723617274	-16.78178716644679	-15.53902372644167	-14.420372882936377	-11.363308606062716	-10.059923665068084	-10.621897826240101	-10.279564883689602	-8.906459748211105	-10.176424632513303	-10.333770048639522	-9.834581766147366	-10.194519780232397	-10.353011871622144	-10.312150655284512	-9.253578614470385	-10.619252836284502	-9.40577538456806	-8.393480625356418	-9.049738040772326	-9.585610830845368
0.1	0.4	10	-8.354340018782807	-8.35802868690314	-8.177346341583629	-8.706702540126287	-9.315679887365008	-8.79103854431196	-9.864478355356269	-9.781560361037862	-9.208259384453967	-9.810987129584447	-9.461839611984942	-9.562525360921128	-9.974245395588412	-9.115065828805385	-8.932513873919746	-7.906920113877419	-5.365365917298632	-5.530378183786894	-4.95858939346607	-5.513391460540447	-6.731029896681463	-6.738791577904962	-6.2847370167128105	-7.489478931882573	-6.740475444674658	-6.724685469027989	-7.14014687092245	-7.791821446170701	-7.431487517705833	-6.659611418108213	-7.112521792007428	-6.6604820928361335	-7.117272395134009	-7.184074083696828	-6.095649171108619	-6.001868714240999	-6.137504059273553	-5.945492442025781	-6.215013277601798	-6.323885019366941	-6.399965724129132	-5.563624667306868	-3.9406485030572895	-5.403306290026464	-3.9977197110334117	-4.293320434539197	-5.7259013841321575
0.5	0.1	20	8.889735863072858	12.4942022815016	14.070338575147332	16.448950533898554	16.137303557760845	15.679997242811694	18.437511936083098	16.856868772774135	16.42549488308373	16.93948675866686	16.890058254568018	17.389060607401817	17.401277285355846	15.507866807974494	18.592305200918176	18.953651610415548	16.581314426965363	16.369710521887143	16.358395887353183	16.6732501649322	16.564043983127164	13.974057547798807	11.910200795491676	10.222011833185022	9.794423311887229	10.244871733711136	9.825346444042623	9.074241287621646	9.203575050623797	10.109140868264419	10.682118951036514	11.211388503164173	7.602036844007358	6.3355992130179	9.671927985782474	11.47925136579454	11.560467907019714	12.57200649511563	15.426262432375353	14.244201098768045	14.702440704969732	15.686483414966759	16.04128846145825	16.360727531081068	14.542630942153423	15.860839819724902	13.895164435441856
0.9	0.1	10	-14.240581749422056	-14.742207352291636	-15.12652567698423	-16.9262255333528	-17.89920279337303	-17.144204568777788	-17.436108716479104	-18.12211455660239	-17.923739322225686	-20.416456106803814	-24.620184201324264	-25.496790861357383	-24.94513065988737	-25.609629982031358	-24.99726970948963	-23.637148689367713	-24.226042396478178	-24.178408574819457	-21.539633432731577	-16.54790561461251	-13.852624207554008	-11.586877303384028	-10.730597501147301	-10.86400487757858	-11.428597250888714	-11.484003572999292	-12.294715766203005	-14.559207057052959	-15.13487537288215	-15.693893737730725	-16.847146900003864	-17.788248669951727	-21.484886498184842	-22.356744198509162	-22.864632052625836	-23.116074602447824	-23.755798915349267	-25.1773991154203	-25.59059350365277	-26.97901305670186	-27.71197215832781	-28.080298487114234	-27.740021307013045	-27.711379671341078	-25.538730101735517	-21.982730015281646	-17.999645826213317
0.9	0.2	10	7.5462374791116815	9.115520689139032	10.209702527286247	10.177077639824823	10.92996259649663	10.514290283982383	9.166760776820915	7.697116237619198	4.871815145368487	2.7990650889338085	2.162921613642091	2.9517051013042988	2.3184955129637146	3.272310305551869	4.907898908472291	5.216475282397759	5.747199387364844	6.492360809114018	7.922131750290681	7.868277538381314	8.021172725201211	8.168845271572827	6.92444954892192	6.360538490222737	4.641680139518961	3.281166770415389	3.476586715439609	2.304660351291105	0.45175543242501703	-2.752614990939989	-3.218765971742304	-3.920762020703439	-5.033163163071901	-4.067909315044076	-4.576597159389351	-2.9077430198943155	-3.5791053922020524	-4.781161002974638	-5.266279949433795	-4.993398859205783	-3.6264737337582993	-0.44659410230093854	3.6608971021733083	5.81762026259986	8.483410648406078	10.288459738149896	9.978955805311386
0.7	0.1	10	-16.410943445551922	-19.470754554680028	-21.591249595254197	-17.313307440119075	-18.112535310329477	-17.036541499943056	-17.035464350622632	-15.872894341694206	-13.463470586077676	-13.200273551742654	-13.543687530033353	-9.710978322769122	-8.746195013271844	-8.384973659813937	-9.095851788700372	-8.285663520674376	-7.826333082718733	-7.147069893273624	-5.752466327423164	-7.2535921370770495	-7.853752752032946	-5.469854175398609	-5.155150604245065	-4.622703868555789	-5.405086205685009	-5.682606719767975	-6.474163561989144	-3.917066569816072	-5.6366280430696065	-7.310364477622684	-7.692323909064484	-7.591692084170717	-6.743871717170549	-5.702149051413826	-6.486023764413616	-6.0787694877733855	-4.555593560994339	-4.852437294600463	-4.663839867624006	-5.566091959060813	-6.280795709613116	-4.9679273931452315	-4.548633483811628	-5.133115262051248	-3.277255305613295	-4.4228292967378025	-3.2741834327069483
0.3	0.4	20	11.195044339645108	11.160813136623872	11.338100875496409	9.368179037801482	9.798828123537248	10.950601438449652	11.432431068329237	14.06286885271038	12.596400106057686	13.58553894203007	12.599186306392042	10.710263949175257	10.165275812587112	10.342552785975414	9.06350223387841	8.806663546651322	5.941019534155529	4.5097558241227915	6.026524831662215	8.028691858155213	9.85303621810121	10.961224639881522	10.40060468790898	10.557803325901787	8.463398572159178	7.34048656867914	5.792094162530887	5.786417241000464	7.840873800681123	4.7871805556002585	2.756133379402982	3.732738964314265	2.3524193807673015	2.9442255053889	3.8995041679831104	4.7989614134698115	5.022104100364743	7.070934822184427	8.19522037945356	10.265218715417745	8.64188240324188	9.10255270299541	8.662806726190652	8.698963080950335	7.368721812138645	7.800497309750099	7.706198003006577
0.5	0.2	20	0.821181827706468	4.769739962688888	8.814661563802659	10.165277485349492	9.699047299069207	10.117122008543078	11.352645655750791	10.312033617152892	11.505249637351554	9.30456827100312	8.503000652098123	7.336262736335584	7.369098540322938	5.0723217152272895	4.9693876602576665	4.217113759572797	2.9427140754479666	5.542555931230595	5.74751976192438	3.6857690107247123	1.4615885217725548	-0.4312228284114923	-2.100541836105805	-2.6207372820339714	-1.603919877414583	1.528667653077747	3.4912988734946566	5.182613117805687	4.203773373624671	3.6645536551575475	1.556639546899305	1.282868263040271	0.6998732831250436	0.39175224259170704	-0.22541843141119955	1.1606900424739308	4.266190833804117	8.109627194858135	10.288074623241144	11.190256696783706	9.20344925745556	7.262426375641169	7.95594508773091	3.9360380520148226	2.735116784444145	3.0567200466893354	1.2475810838174368
0.3	0.2	20	-6.54944941712013	-5.878960615841706	-4.186685633440291	-0.13526338830405393	0.6113688884817492	1.864236965015749	3.5807726271853966	4.159634826464767	2.341666300584194	2.6506331508435608	1.4876259595893657	-0.6178199543558236	-0.8551476924305064	-3.8116040712469044	-6.479433645164875	-8.566752755217536	-8.985313667675285	-10.394188977849431	-9.793583188606846	-9.56374393738404	-9.24529633846388	-9.778159980559309	-11.745266006832601	-11.870311111531322	-11.870575209135637	-13.44683572376433	-14.13026344280167	-15.019007219062118	-15.96171763238548	-15.682340502129556	-15.890435559506244	-16.219860532578004	-15.075666284102155	-13.644816857520972	-10.211452472476445	-8.823134991416929	-7.339108543114904	-6.685544135904081	-7.722187342329171	-5.566845048662941	-6.638679715915842	-6.998409502760879	-7.635440532984106	-5.811332853705352	-5.285994768669596	-5.129515242958647	-7.437460063995637
0.1	0.1	20	-5.18537918436774	-5.191304892736284	-3.9414192104864156	-4.411644246527281	-4.645820174039713	-6.999185830600993	-6.769745301659626	-9.303650209389971	-11.193598042029599	-11.317855152171532	-12.791167122539406	-13.934406375362748	-14.843225453907436	-16.268224241894025	-17.73269231200574	-17.664086094954918	-17.84161544479427	-17.43279274122108	-18.455680610000243	-18.908454571772403	-19.180535337551376	-19.29360812849319	-19.758237319628527	-19.547663096127806	-19.859618943764787	-19.812297395539545	-19.758522038730874	-19.260848261487503	-18.172141385002845	-14.213592618916756	-11.968240209112189	-10.986285272208058	-9.115492747770297	-9.017717207646541	-8.671182173267674	-9.076024484111791	-8.238027945976768	-9.15472732708978	-10.195568370795968	-10.495940440796943	-11.473829979921199	-13.66165621563939	-14.707109990873825	-15.165833173232663	-15.063450207057919	-15.18134101459323	-15.386800145227362
0.5	0.2	10	6.845854357474195	7.328593822157522	10.432430603666397	11.433799850317847	13.024568855206176	12.745346245191293	13.089579218969241	12.622694371787496	11.750371884878867	9.809811153711713	10.80306969177608	8.95913441724688	9.915477623416571	7.783810193542145	7.466437480485048	7.394858125979091	6.144561243594012	4.942103629389514	6.505811124667922	6.801452656615588	7.575993343994199	10.121429485771067	11.381729146104483	12.492799345881103	13.045537218518923	14.118460965433407	13.130281065508676	9.687244799245072	10.749637762761445	11.008264366057652	8.382284236190657	4.387580807246124	3.7473533763771982	3.262620952862015	2.0083926349014334	0.7848247217912956	1.0902341140349492	-1.2177646914315616	-2.7220990886274734	-3.6904855201167663	-3.7599412585549032	-3.3373950618426775	-3.862881471822746	-4.139021396809987	-4.487855863646317	-3.8445274171415917	-2.9558811872085826
0.1	0.2	10	22.328577305292455	23.80240749090082	24.572806048121052	24.332043606183632	23.32781978020347	23.830116639936364	21.360532197589805	21.74910252179427	22.17001055403911	22.049988419111287	22.24950254316707	22.90621466958828	23.04934216010203	25.24366696100904	27.434767877044806	28.914355527356292	27.98670690420839	25.56163614206598	25.287519405899815	26.34378218292757	26.60204406656824	23.02481877657503	22.661360059413553	22.243347216133785	20.52198068283296	19.904624189902705	16.449064033213197	14.743712128939883	16.681223741820375	22.121587335110846	25.380434469716576	25.942986950629717	25.65409115594558	23.795631819517354	23.37793952556912	21.696078840294774	21.68421429525658	20.84813675692162	19.9539957408456	17.030450168970503	15.613581077265309	15.796525110093754	13.771368513833352	13.230473102350388	13.543068423411732	11.415905614378524	11.552672619447875
0.9	0.2	20	0.6660560703104963	-1.0374945013253694	-1.1717411526486217	-1.2608994275123777	0.5500924584352234	1.9373551937520972	2.66694277910522	2.901237151353321	1.027307659481167	2.70894464590873	2.547337675303062	2.503928647470296	1.5662334825663677	1.2917857465269051	1.3768939135955023	1.127233346741619	1.8808373181323788	2.295598803277983	1.7348581785424102	1.0614744680453398	1.3287792714423574	2.6367633772524712	7.341888004678822	10.634633107437729	12.524592427262938	14.633234423507844	15.484926140002614	15.01587777694192	15.171057408833533	13.886391790350338	12.730048316760353	11.522522151145587	10.658436717890382	10.504398963075076	8.723812265777816	8.7817880951377	8.143843194193003	8.48343031342182	6.2747063449033575	5.781637783806445	5.111408703403043	3.429833038437849	4.6283103388069975	5.190467882083368	5.7837819749385915	7.656345501314846	9.538675918599104
0.7	0.2	20	8.02038205586468	10.348353187829716	10.129290062692533	9.563431630511523	7.585257267810526	7.268736988679997	4.778642014582822	4.175605305593933	3.9762270284646917	4.403179629839087	3.1522448746650653	2.683223990725118	1.9968167683804339	2.229452659463952	1.9620032520770323	1.9154040708592035	1.5950755222046737	1.6564626057391365	1.361307477278018	1.0675016420848706	0.6494752472422007	0.16126579818795506	0.27083638556993606	0.46679291446630344	2.682699742556167	3.4720387017468965	5.070158204492074	5.6151784520222705	7.173198955149971	7.930954695109662	6.773347500625668	5.896821233070732	4.666898877784817	5.413197730165415	4.591084865577734	2.798870038342514	2.6668481450665666	2.196078545289595	2.15930634379081	1.3416506950965186	-0.1153753200186074	-0.14719927494628848	-0.8504173389056646	0.2669498534901322	1.8584753918821662	2.9167988539089436	4.209706344735629
0.3	0.4	10	-6.146412965738847	-9.688448336429339	-11.610857964789936	-13.30865837835428	-13.551096728922118	-14.375794606001811	-16.49959448039025	-17.218421726659166	-18.102354696234812	-17.715178407287723	-16.672217648801073	-14.08861534792998	-13.255419008036611	-10.725345641835773	-6.6361153102672645	-5.7802467944182325	-7.115052567178317	-8.372021600085503	-8.273889780433684	-7.943138039753045	-7.132213140230981	-9.178689365194003	-11.048777066306585	-13.442128603090737	-15.620599137390336	-17.029300128833704	-17.570150429583798	-19.253325721139063	-17.82926114655175	-15.51411674433296	-12.629720020219175	-10.594909236915996	-7.064695314460067	-3.7302138665072846	-3.9461711415280263	-3.0503750448662075	-0.13447020354185923	-0.21544921795875638	0.7882329288863303	-1.2573282599816267	-1.1470031385413506	-0.35731947301566436	0.8931548716872939	1.2088860496285108	1.427428302816864	0.9291433904449278	0.7020537491876482
0.1	0.4	10	-3.3234057478256602	-4.3436558394240805	-4.7790407430652735	-4.190823202925429	-2.500907797961638	-0.009574395043230766	2.8267598895712	5.962504545338611	7.531375728587697	7.933445109143598	7.748351827882175	9.157980058430617	9.250945837193683	8.199434827897655	7.7618889123844	5.76247753449514	4.595228734662946	3.5945258699636824	2.7128151299742598	2.5113253403140092	1.7232542883239503	1.8574319099358405	1.065371064846019	0.9403934185299505	1.615835331720497	2.035616913643672	1.607543066962215	1.9290592779587143	1.3893157882082505	3.017289347126429	3.841568188164601	3.919629391813153	3.559431198534284	4.206973425055708	4.448835732151572	3.714954201005675	3.0419580874743133	1.5206925058803478	1.7132127891760476	0.771836442194406	-1.0676534188774696	-1.1092829824733101	-0.7409085014201153	-2.6671012258466575	-3.9027417932074187	-4.0525569301662685	-4.784376632823744
0.7	0.4	20	-5.652076910042773	-5.997233360708449	-7.242517096072593	-8.112166586846065	-6.28138179512187	-4.1533020894586805	-1.788177389139527	0.5179962158957139	2.464529300979976	3.542122940475039	5.269046178301643	5.949688881406161	5.4553573544504275	4.911042441295045	3.794736055276964	2.3794541509102274	2.9938169109932886	2.683829187942216	1.0630631729638367	-0.4097664808572645	0.5681417430055333	-0.6150100568518866	0.9149056044731765	1.5627265897471077	0.5557611801596991	-0.957488705093887	-0.627637657790018	1.593366762024111	2.3201131473499004	3.2273101675086693	5.793284615158747	6.81686921213452	8.114856038876397	7.886879932059671	8.354937640014377	8.111956437381188	6.240758975379421	4.560170212136391	3.2064130676104057	1.6963084707744542	1.683074578994436	1.7443997940330291	2.0962567768660776	1.9616430524641828	0.7075609279951465	-0.08287923167541322	-0.5662596190327633
0.9	0.1	20	19.904762759305214	18.377093492625164	16.07350787675071	13.816230784386804	10.751204423710618	10.505815239727099	11.466760521814606	14.438469551808595	20.739556636080593	24.50276411605988	26.12947865502423	25.998791812759805	27.264446817372743	25.450368985936876	22.348279960407837	19.29269725597524	19.38934600680993	17.97847591610042	16.510134465281155	14.829783410712537	15.967330554276046	14.330364096208925	14.34391894698426	17.493020789774732	17.83233417250831	18.651474894229423	20.419042621123253	21.35212399579288	21.173560493933337	23.122674569420994	23.137495692654795	18.673513217937682	18.02091322666351	18.104851065160616	16.19924642948267	12.234494484760091	10.993586728942915	10.215111514910689	7.948362973373641	8.244659188103455	8.85732425124283	9.357169020658162	12.329732670928664	13.95608669733916	14.11375050765615	14.670682899956674	16.617760705947234
0.3	0.1	20	4.1489213777580645	3.364181107043244	4.064747121803826	5.549347437486077	6.9049360512202895	8.738350092764016	9.726693813710646	11.431900435880422	10.996376362359662	10.764048918398053	11.373709071817224	10.602493017707765	11.030481111631076	13.161062824697794	13.556238985449255	12.360657313665868	11.493148876931272	11.054010630985935	11.327921928519729	8.87402563706518	6.682231323922942	5.255787259511109	4.875215574578888	3.036908465592461	-1.0283489505063272	-3.2868069462052105	-5.940631554119818	-6.11801665707727	-7.524346385146018	-6.182721402877249	-3.4212429842333236	-1.5230459744424962	3.819171304438221	5.1488557923619	5.663630598422245	5.542597688493679	5.984546033330986	6.203153343068593	4.157699825594065	3.8577639351151234	3.306397229396211	2.745597117847659	3.7054283938846027	2.999943561526365	3.1646186347120704	-0.20261344459278519	-1.3883927497054245
0.1	0.1	10	-8.45118548543708	-6.847618278075984	-6.002040073472379	-4.826611246065788	-3.9072909089664307	-4.930020476484508	-5.321682503747212	-7.822786126416602	-8.587748653247715	-9.832644155441187	-11.822981198115393	-13.36571799348501	-13.255595614475972	-13.594686401413789	-13.322798112737537	-14.071134933806125	-13.283795915412497	-14.340983531208675	-14.830081143404513	-15.216050436000408	-13.304616561484721	-12.28816143212267	-10.236243218730891	-8.946172117216115	-8.6979826278653	-7.798352642540259	-6.737486121038124	-6.664542640638182	-7.123324104334877	-7.176411715525703	-8.581914208117567	-8.6474944204638	-9.517556384763715	-11.135466137518371	-11.998130027158275	-12.649821737623547	-12.509215078103402	-12.498988482547375	-12.90978406696528	-14.023431737183468	-13.843737222507915	-14.075142674670982	-14.409255047296515	-15.68648235310977	-14.950943372817083	-14.892764756735112	-16.660062236345688
0.7	0.4	10	7.538308349592299	6.0688607286964	6.187277490349359	5.777332476551045	4.990360267461355	6.210800618579725	6.320849161689232	6.141090427129754	5.621384044821177	7.450122213637023	6.314085786411624	7.023072859556045	7.052904404987167	9.503100323654188	10.839831043571046	13.33497002406655	13.693354871738208	14.99910431313171	16.646817588515347	15.715393962212957	14.543243334417625	13.044894839728414	12.720619489671236	11.865522716972741	12.658500547168892	12.680214602036145	10.98657914144588	9.862312823795968	7.751576814617863	7.611061508605609	8.25721203083959	9.13275078286626	12.211953630310703	12.28143471272439	10.70696511209853	13.099427883018251	15.212445864453088	15.252230717235676	15.05361182662729	16.71597940874682	16.64997919754711	16.425385720754875	15.528551973021678	14.581828840923947	12.604898304370181	10.771303395799158	10.20434016825449
0.9	0.4	10	-35.18146321444036	-31.38612335716239	-30.950144761550916	-31.349166391312252	-32.23169622288035	-31.00043393385277	-30.075046420315374	-28.900912457727507	-28.510483458574257	-28.87291444118383	-28.1229608034417	-27.491442892369967	-26.87141425316876	-26.850667413974016	-26.6837000044452	-27.557403319848	-27.673542252602623	-27.902028086929697	-28.47871944820887	-29.179814807046554	-29.30798076412907	-26.81536511733561	-21.623687049952288	-18.752774957134015	-16.962840149447814	-15.683134352794859	-14.010397350087672	-13.001086720094705	-13.83326879745222	-13.007286912858248	-12.341930644877849	-13.89042909101181	-13.705005289365857	-13.48317122497636	-15.438133239927012	-14.36483895306057	-12.664680801081005	-15.258278266447938	-17.477779314128554	-16.491864419961104	-13.339321176561654	-11.417308204287494	-8.874311149450705	-9.464755871222593	-7.573538262359364	-7.084184668939741	-7.157290009413813
0.3	0.1	10	-3.339796797520677	-4.039311003551376	-3.1053322009603903	-3.607957093999275	-3.0303187511279077	-2.8172147096715605	-2.226463081864722	-1.0226438636917834	-1.411655026664846	-2.5881740618332287	-3.022985739703614	-3.0842628784704402	-6.051939411235637	-8.406865745686474	-6.770540232188708	-5.606760733511905	-3.110007812541255	-1.7973677136169073	0.8509735403481926	2.0690340684422353	2.536959796342373	4.301649220468704	4.246833915419614	1.5391978640701467	0.8549239053028685	-0.6562743681906937	-2.17161876919981	-3.901278795885034	-5.541414484994306	-7.53685529882965	-5.888397763947168	-7.65841704377614	-7.468364612997831	-7.650021002695553	-9.928983459590029	-10.612564947659536	-7.717425066710163	-6.247646979546502	-4.606940735972387	-2.279979251761162	-0.12517111513213308	-0.44434288459588345	-0.9415653584036221	-2.741318243347905	-3.916494213900279	-1.66581341516806	-2.8945695664147735
0.1	0.2	20	7.999488482416169	7.945537791908386	6.4025106894669435	2.5880633159816355	2.9330488661524754	3.17738483506605	6.072834017842553	9.531584789441922	11.094809137880496	13.674605047592983	11.942987591632594	12.338022538067484	13.132457998846242	13.751307498564067	13.432605774606479	11.216775165313052	11.600330976674073	6.642002782513806	6.133040214530389	4.446197913674396	1.9507009953550352	1.6897640170793835	2.330637007144418	3.6839219998323713	6.082925471461948	8.850945121566731	8.013427032073437	9.698082585503748	10.18902575692222	9.626206048890694	10.039270289572599	8.402922121382623	6.422818543513266	5.143639860118782	2.840692116035349	1.8679646248875486	1.2507366428189002	0.831140986190988	0.17327633666630504	-1.4527349221422554	-1.9643498840902112	-0.5988599023758638	1.4603641146222657	4.019739381720683	3.7294208093242247	4.433060374998618	5.65281685153078
0.1	0.4	20	-18.600895046785467	-18.99641704110978	-19.74015024393156	-19.953997746543074	-20.828533594819554	-20.19078325285369	-20.81398791285153	-21.376799152358984	-20.475456921504012	-19.056206674962667	-17.938429680895204	-14.197002816122875	-11.782561199033054	-9.767866250622546	-8.026639513577045	-7.893947919567687	-6.490066128328401	-6.1567411867330435	-7.8697803140306135	-7.277061612470362	-6.614006409479273	-6.127567282527373	-7.156386580399229	-9.790193456668973	-12.407669045696032	-14.168067203390613	-14.335664567706097	-15.27323466331385	-16.177115192542765	-16.76846784915056	-16.227515510870553	-17.06461802917699	-18.58966174529828	-19.356506419055677	-19.696869334073796	-19.775374829600686	-21.384641054229064	-21.701737573426165	-23.26356062832405	-24.780140257962238	-24.864107751391515	-25.026795940330558	-25.01883232541018	-23.64244075481556	-25.147754747615217	-24.097833971950685	-19.458205713085142
0.5	0.1	10	5.889256348572729	7.061045980548556	9.914167359277094	9.93205453234227	10.039191340725985	10.371851616180294	9.842177934654138	8.47992320545135	8.751507178871776	7.791436038223608	7.1643263143612685	6.296877638224402	3.2535493669527327	3.352429562393894	4.430511737362977	4.1234875570980805	2.570722952169966	3.128167043193791	1.4613788600151878	2.2073193358211327	0.413199809787578	-0.23575808559456135	-1.1164874619316763	-2.4414800782426624	-2.7040538725105705	-5.754405383611733	-9.015670828812254	-11.608166032121524	-12.403312720144534	-13.669992842341404	-12.920095387724658	-13.01807888476668	-12.142643598430631	-12.969614468234727	-13.149189619199518	-13.893262464565819	-15.110448611754911	-16.546826385914585	-16.10217285877389	-17.51773726153346	-18.75590572158672	-19.16678852283652	-19.075751690140578	-17.466763899120984	-16.060486312520236	-15.437620278347374	-13.925276939966533
0.7	0.1	20	-1.2301097420190104	-1.6732028916123909	-1.5366582314052692	-2.2674242066419446	-0.603539779758492	1.6722587577942107	2.948997875567329	4.814073545539699	5.906165346469322	6.7455303972974505	7.395629145900621	6.176931220292474	4.593293919531561	4.955142130621965	3.766488337633646	3.6975991984824503	2.947512667308118	2.60780078729983	1.6010481836341697	1.5011856154632781	1.1213454983567033	0.5200223992776429	-0.11729069829120675	-0.6889003873658162	-0.5316748629852235	-2.710745839842538	-2.89553871940117	-2.1553980650433964	-0.9633509244539269	1.1431557745335112	2.9160323706448352	5.156519197122492	7.649470097665002	8.539927565102644	8.241517297180877	8.698793039050614	8.256497658848694	7.633475876463137	7.035328724715505	6.239391246859789	5.982879180620522	5.748989441175652	5.642965598848605	5.46939287685008	6.902657893078697	10.191812547793965	11.509487700178049
0.3	0.2	10	-1.602645154108103	-0.6849635863414818	-1.0230521660442946	-0.5590851857851504	-1.7871468823632455	0.12217660418994569	-2.369893918491698	0.4908246775104459	2.2204411782447693	2.1154384462984552	4.611100885240461	6.154545973389546	3.216781385328048	5.229398219207312	6.779800682005799	2.8758938301167234	4.984077217792262	4.067636570884289	4.166319241622318	4.000471296208019	4.516078233463475	2.165921260805078	1.3894463806887671	2.281875387662865	3.0642186243014464	2.7196616465294454	1.6733974916773207	2.308027814542342	2.5776253806004092	2.5691463120259925	0.7392673522378033	0.0496863426395322	-0.17795076229826634	0.9443163352635793	-0.4499562223185478	-2.7241639110473983	-2.362418012434418	1.3361108665277044	1.149462935505241	1.8202636925352778	5.239277643464362	7.484335249104987	6.1182218625942255	6.35053533344319	4.271798778585165	3.5781011236570492	3.9954196101557073
0.5	0.4	20	17.742434799246944	16.8476118927425	16.93789306464604	17.203537576029667	17.31417240163092	16.781947762436623	17.458709682542754	16.080206129337263	17.830213274532788	12.07082091334469	5.782540442500611	1.9683334483101618	-0.5446640339517188	0.32679874330498393	1.3250064946223148	5.91388266833431	8.586343540355351	8.835494149768863	11.756555181748226	13.679808221190477	13.884559711415278	14.595122957189929	15.205531661702956	13.406075705599228	14.426889037270435	15.457465901294277	15.712404116522528	15.023846030408102	13.382931890836012	14.369618866032795	15.692205654851612	15.108760633404366	14.134067253991361	12.47885189896904	9.973436242998218	7.654315732600168	5.026497882127842	6.600018892075617	7.8630036760580495	9.531508898919391	11.98894771996546	13.17939487684545	14.909994266799721	14.419055796001587	15.97984895125014	14.372740790914484	14.32998472576675
0.5	0.4	10	-44.423208363444665	-43.93552163303993	-43.5697805502208	-42.7972267192134	-43.293890888852765	-43.601030017499596	-43.660824078773906	-45.21904369756111	-45.213882641491686	-44.82462243029974	-47.031262223186204	-48.19438666001664	-49.92117239754116	-50.94941241599791	-52.872593889466245	-53.37237950988868	-53.536598096366596	-50.594029103078455	-46.62837871517522	-44.56007629518868	-41.052660108999845	-39.17698082397392	-38.31837421981065	-37.69819504065503	-37.54821831575671	-36.88174937212955	-35.35525708528459	-33.87181068630408	-33.420602603073434	-32.66115911179947	-31.817551778651975	-29.507695979265208	-28.722895816055733	-26.523603299937264	-27.286229854863016	-28.058795204411318	-24.53592415883152	-25.071979498923014	-23.612532529929396	-22.130542826759985	-23.168461489730916	-24.176903063750295	-21.878431169865564	-22.758452973638228	-22.956918684809153	-21.856074153412962	-22.350706889400847
0.5	0.2	10	10.311198758845237	9.918310581143487	11.21239541711553	13.84476779062885	13.8163389556195	14.13593691799079	14.416398190871405	14.620990544675436	15.04452146675122	7.736346758758771	9.369423471774326	7.861423701737266	3.816685720104047	2.8255554173432813	2.497250856751549	2.382218049621372	2.2689263748302864	2.157676078116083	2.045929899601717	1.9342901349325246	1.822630016157163	1.710974741476761	1.5993173919251973	1.4876602744651137	1.37600311078981	1.2643459760080162	1.152688753059678	1.041033009748375	0.9293759475848447	0.8177187939691777	0.7060616387738179	0.5944044860577407	0.48274731644823987	0.37109038827651375	0.2594345552382862	0.14777729992631805	0.03612016693672615	-0.07553699351842624	-0.18719413384944517	-0.2988513227634826	-0.41050728364527345	-0.5221629892486561	-0.633828364188048	-0.745437221397566	-0.8573653684635332	-0.9674825152650328	-1.0828250575162741
0.3	0.2	10	-0.6427979935755843	-0.45531360541531285	-0.2678289331136625	-0.0803441259925819	0.10714027690731598	0.29462494171717424	0.4821097878722327	0.6695938485216857	0.8570785867065922	1.0445629742945073	1.2320477849116145	1.419532452340576	1.6070168611308446	1.7945016785760544	1.981985951757352	2.1694749522920347	2.3569163033214835	2.5447522430318514	2.7295045884018094	2.934587914100973	2.8899071190858905	2.062615777048478	1.2302572954412625	0.3931450104612395	-0.4427042981241982	-1.2786293666694064	-2.058058771526831	-1.489453215602481	2.4196583063179844	2.625403304008202	5.578160549270706	1.749919197515922	2.669451414124495	2.9630554654502674	3.295895919811585	1.5668344911775165	0.8751340066298354	0.9949354746413377	1.037233473502937	1.09066052445732	1.1426914225116462	1.1948849159971502	1.247062329835046	1.2992407774829786	1.3514193232633005	1.4035978328012249	1.455776355298113
0.1	0.2	20	-2.3683706383598206	-2.341303572609746	-2.3142365437667394	-2.287169501975953	-2.260102406287899	-2.2330352661551416	-2.2059681427340223	-2.1789010769835926	-2.151834048140728	-2.124767006350055	-2.0976999106620298	-2.0706327705288743	-2.0435656471079398	-2.016498581357382	-1.9894315525159953	-1.962364510713698	-1.9352974150931317	-1.9082302745854918	-1.881163153128739	-1.8540960776283555	-1.8270290762295502	-1.7999613772914955	-1.7728943481236996	-1.7458272957362624	-1.7187602684598318	-1.6916932024833642	-1.6646260790931535	-1.6375589389564453	-1.6104918432688038	-1.5834248014778467	-1.5563577726350672	-1.5292907068846944	-1.5022235834632909	-1.475156443330647	-1.4480893476425223	-1.4210223058518068	-1.3939552770085726	-1.3668882112585266	-1.3398210878371515	-1.3127539477043655	-1.2856868520165676	-1.2586198102253974	-1.2315527813823763	-1.2044857156323587	-1.1774185922109268	-1.1503514520781408	-1.1232843563899593
0.3	0.2	20	-2.6372854484814923	-2.5946980921197564	-2.55211051955672	-2.509523290658123	-2.466936323583184	-2.424348772752964	-2.38176125089187	-2.3391745016844396	-2.296586949188736	-2.2539994027057872	-2.2114126134184886	-2.168825136707312	-2.1262377754117807	-2.0836509111106665	-2.041063367169741	-1.9984758174662005	-1.9558890818843793	-1.913301532315316	-1.8707139877546268	-1.8281271255413856	-1.7855397627612888	-1.7429521861719763	-1.7003652742407809	-1.6577744473065508	-1.6152228005190352	-1.5723389575439484	-1.532025695625876	-1.4726498890455133	-1.5406135865641204	-0.38212095039475	1.2384246901655303	0.6625365719453953	-0.5464000110393101	-0.5997143930233335	-2.507398665323393	-2.71389958250532	-2.650020679451117	-2.5989012618660325	-2.5476853328945737	-2.496134191323307	-2.4446869082656093	-2.3932157870687405	-2.3417496610067445	-2.290282252738365	-2.2388155735408617	-2.1873481316725076	-2.1358815834987155
0.7	0.1	20	-1.2305465545275212	-1.2647005955691242	-1.2988547323974018	-1.3330088527474828	-1.3671629914213526	-1.4013169870763988	-1.4354721313910233	-1.4696185875272647	-1.5038278476512659	-1.5375990273514901	-1.574330309669108	-1.591416690592112	-1.726645705095379	-0.7564625218686842	-1.0639157511493238	-0.4456244610101834	1.3398085116643728	1.4077429226652214	1.4880232646269747	1.5555810179194083	1.6254844773325061	1.694949858268572	1.7644917502744022	1.8340214035011968	1.9035522290859888	1.9730832399939118	2.0426141987786366	2.1121464313396814	2.1816687962872834	2.2512623241553626	2.32034916123213	2.392530259034544	2.427289781768721	2.383644951903136	2.3421620015988225	2.299929065973174	2.2578280030849527	2.2157040187552894	2.173584391932522	2.1314637200915882	2.0893426829817656	2.047221892304478	2.005101652246225	1.962981268820684	1.9208603116734793	1.8787393552325966	1.8366189667147381
0.7	0.4	10	13.758764332904036	13.743723616135583	13.728682258477221	13.713640900818149	13.698600184050747	13.68355854781673	13.668517831110663	13.653476473049665	13.638435117911087	13.623394385627364	13.608352835251424	13.593311343155577	13.57827073632113	13.56322913843168	13.548188187074032	13.533147097206921	13.518105551098117	13.503064952193213	13.488023353227831	13.472982402009293	13.45794131212618	13.442899766019579	13.42785916711368	13.412817568148512	13.39777661692969	13.382735527049135	13.367693980928522	13.352653382094033	13.33761178276869	13.322570833177025	13.30752973709221	13.29248818047212	13.277446949177289	13.262406126744452	13.247364762742876	13.232320728096383	13.217311475118308	13.202001603036578	13.189036809480342	13.158628700633813	13.24709808472818	12.28164135706416	12.529604788617831	13.903100090637096	12.747233377379175	12.309591218890247	13.856105730671956
0.1	0.4	10	3.573530852336276	3.7163809942983477	3.859233114744754	4.002083172604401	4.1449373438498895	4.287773688165984	4.430707082530944	4.57312110857319	4.718117917230515	4.850312780341554	4.968963572988784	2.954988420980115	0.27877358177219946	-2.4578775405921647	-3.78204680857165	-0.5809232379129838	1.7718228862513143	-0.5440287178568042	0.7261796755915384	0.6290733896382079	0.6563285261284904	0.6572163888793199	0.6627300346316929	0.6674532039119327	0.6723055358643677	0.677136974474351	0.6819716785280434	0.6868058848220642	0.6916401656982316	0.6964744309637894	0.7013087284440331	0.7061428637090188	0.7109787915024981	0.7158134832847338	0.7206477190135416	0.7254819941124566	0.7303162646100958	0.735150535515956	0.7399848060142205	0.7448190811129933	0.7496533168418296	0.754488008624449	0.7593239364148303	0.7641580717028376	0.7689923690063551	0.7738266355888044	0.7786609070422372
0.3	0.1	10	-5.480733977807802	-5.5249176290435145	-5.569101669340128	-5.6132858517917015	-5.657469617674636	-5.701653736043184	-5.745837586209049	-5.79002118627659	-5.8342051535502435	-5.878389213638599	-5.922572873693483	-5.966756540616004	-6.0109412428322315	-6.055124762198275	-6.099308628401019	-6.143492740959516	-6.187676479129635	-6.231860130365092	-6.276044170660953	-6.320228353113336	-6.364412118994167	-6.4085962373753205	-6.452780087464902	-6.496963687966627	-6.5411476529031205	-6.585331725040007	-6.629515343699879	-6.673699742867015	-6.717883671805879	-6.762067276819607	-6.80625112783062	-6.850435240762707	-6.894618992470839	-6.938802560388254	-6.982987304975481	-7.027170872892526	-7.071354624606428	-7.115538737470374	-7.159722589109492	-7.2039061889446	-7.248090156190926	-7.292274213378491	-7.336457928936738	-7.380641715791754	-7.42482941010536	-7.468990543184404	-7.513303976136839
0.5	0.4	20	1.0745898812715353	1.062308881094154	1.0500272663799564	1.0377463559672861	1.0254653621732075	1.0131843823203184	1.0009034003173412	0.988622418639352	0.9763414369137422	0.9640604551997427	0.9517794734230449	0.9394984922281253	0.9272175061811225	0.9149365562001464	0.9026552791765994	0.8903740021529956	0.8780930521720478	0.8658120661254003	0.8535310849305091	0.8412501031534134	0.8289691214393713	0.8166881397140457	0.804407158035815	0.7921261760330367	0.7798451961800623	0.7675642023860263	0.7552832919729298	0.7430016772591586	0.7307206770817345	0.7184396910726178	0.7061587105739164	0.6938777285719198	0.6815967469087667	0.6693157651807553	0.6570347834517491	0.6447538017968952	0.632472819709406	0.6201918399576982	0.6079108481584115	0.5956298977535965	0.5833482151035128	0.5710673057373015	0.5587863106758562	0.5465053311318542	0.5342243490635781	0.521943367398535	0.5096623856700973
0.1	0.1	20	1.7984470827716734	1.7777612806296617	1.7570761863923963	1.736391052798453	1.7157056359829	1.6950198353367512	1.674334735590179	1.653649587828312	1.632963556477236	1.6122784601226243	1.5915932770579957	1.5709081428333889	1.5502221118571242	1.5295370003104267	1.5088519028929	1.488165995390915	1.467480696659436	1.446795543718281	1.4261104583487594	1.405424548510652	1.3847392502103872	1.3640540972098023	1.3433690117119284	1.322683102960724	1.3019977966550016	1.2813126981013596	1.2606271497565587	1.2399414721296438	1.2192563671699475	1.1985712496784657	1.1778857032956296	1.1572000255391401	1.1365149254404656	1.1158297125461445	1.095143723924636	1.0744586406867285	1.0537734692126577	1.0330882670824906	1.012402279456765	0.9917171812973322	0.9710320831383825	0.9503460955121739	0.929660893385801	0.9089757218802248	0.8882906388751337	0.86760464861662	0.8469194469328869
0.3	0.4	10	-4.52178293230979	-4.470105473541906	-4.418428021481262	-4.366750549489325	-4.315073153928921	-4.2633949728683405	-4.211717574222604	-4.160040107008527	-4.1083626508733175	-4.0566851816678025	-4.005007700760629	-3.9533302101441734	-3.9016527145184625	-3.8499752189579652	-3.7982977280765624	-3.746620248240248	-3.6949427758596016	-3.643265293507966	-3.5915872531525252	-3.5399098265622797	-3.4882323354048594	-3.4365548680897007	-3.3848774094650906	-3.333199955205899	-3.2815224967928174	-3.229845027983501	-3.178167546947506	-3.126490056914278	-3.074812556641646	-3.0231350948966877	-2.971457295988401	-2.919779619656481	-2.868102147790438	-2.8164246499797514	-2.7647471545594016	-2.7130696639439407	-2.661392182970957	-2.6097147141495185	-2.558037255784626	-2.5063598012002615	-2.4546823447250006	-2.403004863469704	-2.35132745569328	-2.2996493248022887	-2.247971898982726	-2.19629443079927	-2.1446169639294936
0.7	0.2	20	-0.0994440182048777	-0.0982199827901411	-0.09699594502764342	-0.09577190777207534	-0.09454786999268094	-0.09332383485900664	-0.09209978456982526	-0.09087580762685832	-0.0896510451840129	-0.08842706824127333	-0.08720301795219143	-0.08597898281639971	-0.08475494505037773	-0.08353090771785787	-0.08230687038863493	-0.08108283263767646	-0.0798587972216751	-0.07863474975717111	-0.07741074368749423	-0.07618600537253428	-0.07496204034134735	-0.07373798961521061	-0.07251395440802355	-0.07128991666446893	-0.07006587939125097	-0.0688418417156953	-0.06761780555390828	-0.06639376387916229	-0.06516970803721733	-0.06394503765865522	-0.06272107158116569	-0.06149702212196928	-0.06027298660544034	-0.059048948929657286	-0.05782491162204906	-0.05660087412270798	-0.05537683666393889	-0.05415280406430156	-0.052928676060233215	-0.05170410581557405	-0.05048013010109287	-0.04925608293847006	-0.04803204698578156	-0.04680800939766527	-0.045583972038357956	-0.04435993464709043	-0.0431358974239231
0.5	0.1	20	-2.8294665883467616	-2.824020692508938	-2.818574888903157	-2.8131291130020486	-2.8076832587965868	-2.8022379496571688	-2.7967924224947467	-2.791346610527725	-2.785900811773388	-2.7804549153538574	-2.775009905802392	-2.769564110751162	-2.7641182876779027	-2.758672473769451	-2.7532266644355303	-2.7477811368255374	-2.7423358277602006	-2.7368899735427306	-2.7314441976436115	-2.725998394037461	-2.7205524981995524	-2.7151074885861988	-2.7096616935398004	-2.704215870466541	-2.698770056557038	-2.693324247229981	-2.6878787195725664	-2.682433410831834	-2.676987554464958	-2.6715417925067726	-2.6660959055175084	-2.6606507139903073	-2.6552050897974055	-2.6497592807269683	-2.6443134521091594	-2.6388676348421	-2.6334219205817675	-2.6279768352315926	-2.6225309319485177	-2.6170851470322987	-2.6116393738614505	-2.606193488521839	-2.6007482966851825	-2.595302672957658	-2.5898568615466786	-2.5844110449776707	-2.5789651863175322
0.1	0.2	10	-11.931374564085651	-11.96507378040367	-11.998772972615377	-12.03247216526242	-12.066171379617117	-12.09987063124278	-12.133569923854907	-12.167269250895252	-12.200968575717852	-12.234667974019075	-12.268366626643193	-12.302065948020903	-12.335765189826041	-12.36946440614414	-12.403163598355796	-12.43686279100261	-12.470562005357486	-12.504261256983206	-12.537960549595653	-12.57165987663582	-12.605359201458263	-12.639058599759665	-12.672757252383747	-12.706456573761358	-12.740155815566524	-12.773855031884871	-12.807554224096577	-12.841253416743314	-12.874952631097912	-12.908651882723667	-12.94235117533583	-12.976050502376182	-13.009749827198583	-13.043449225499927	-13.077147878124393	-13.110847199501507	-13.144546441307227	-13.178245657625197	-13.21194484983684	-13.245644042483654	-13.279343256838438	-13.313042508463937	-13.346741801076647	-13.380441128116757	-13.41414045293935	-13.44783985124046	-13.481538503864634
0.1	0.4	20	-0.34832294006064046	-0.5117483553078443	-0.6751775661318931	-0.8385872018431826	-1.002097186428749	-1.1651674983418445	-1.3295673299939281	-1.4923647269800568	-1.4812164474533134	1.488353880955529	3.0151588376777454	2.7931939049777554	2.8275872771726966	3.396189588254515	3.9741798853552837	5.753422357865091	2.782204227564378	3.2175715232736906	3.2310385182153993	3.1843607143872106	3.137826912682513	3.0913878770492715	3.044888788830349	2.9984033439378237	2.951916368218278	2.9054302067179947	2.8589429174029704	2.812455380694331	2.7659691282892283	2.7194828973071026	2.6729951055282726	2.6265080956679157	2.580021821842749	2.5335352436417224	2.487047088429634	2.4405608372716046	2.394074527381349	2.3475875223705316	2.301099730021889	2.2546134990242024	2.2081272471003928	2.1616397074216422	2.1151524356926217	2.0686661738110814	2.0221797449293746	1.9756915105492396	1.9292051992796786
0.7	0.1	20	5.94575930493334	5.876965203549183	5.808171088599529	5.739377006587425	5.670582938476365	5.601788836909286	5.532994722392196	5.4642006416998115	5.395406505128754	5.32661169254731	5.25781765167671	5.189023536929049	5.120229470908335	5.051435388569807	4.982641273670204	4.913847172277379	4.845053104122151	4.776259022121273	4.707464907160123	4.638670805837201	4.5698767372962905	4.501082657599632	4.432288529057054	4.363494494227716	4.294699639144277	4.225905569561341	4.157111461385831	4.088317347996956	4.019523265667608	3.950729197573942	3.881935096177493	3.813140981228038	3.7443468992255973	3.675552831071336	3.6067587296483836	3.5379646150977564	3.469170529544151	3.4003764883791447	3.331582118037012	3.262787482636476	3.1939934393371416	3.125199362106663	3.056405281404473	2.98761116627184	2.918817064911387	2.850022996752294	2.7812289147497538
0.5	0.1	10	1.217207184169908	1.195672485888437	1.1741377404906217	1.152603279283241	1.1310687515485256	1.109533972249281	1.0879993633805753	1.0664649400483341	1.0449302530478377	1.0233955062144275	1.0018610427148502	0.9803265364068423	0.9587915417518573	0.9372567668096821	0.9157220764485601	0.8941876542943561	0.8726530451338661	0.8511182658992453	0.8295837381214426	0.8080492771488181	0.7865145301137701	0.7649798430429229	0.7434454193509978	0.7219108177915174	0.7003759282271815	0.678841038663812	0.6573064371035713	0.6357720134119731	0.6142373263411045	0.5927025793063692	0.5711681183318476	0.5496335905662875	0.5280988112643143	0.5065642024427532	0.4850297787853961	0.4634950939351299	0.4419603331624984	0.42042595302462615	0.39889074259073	0.37735636103868586	0.3558216112303043	0.33428684642791495	0.31275298428234066	0.2912145536794526	0.2697050682757052	0.24800751339131466	0.22749677334018514
0.7	0.4	20	-2.022034895692201	-3.543429542959572	-3.1459612288251435	-2.8130537939677964	-2.5097461611869534	-2.4671470204282144	-2.43747475636097	-2.408175284392996	-2.3787292997830463	-2.349330534908873	-2.319918096552726	-2.290506241324678	-2.2610987813225023	-2.2316891350746317	-2.202276957615254	-2.172868057239299	-2.1434599421074836	-2.1140476926914147	-2.084638053185728	-2.05523064005898	-2.0258185047164687	-1.9964075799667	-1.967001208429977	-1.9375892736458695	-1.9081775596050363	-1.8787714155692896	-1.8493600336501714	-1.81994796692031	-1.7905411603299228	-1.7611308175515177	-1.7317186517719136	-1.702310520230995	-1.672901637266662	-1.643489375405224	-1.6140804924410332	-1.5846723608999298	-1.5552601951203968	-1.5258498523417643	-1.4964430457516045	-1.4670309790219562	-1.4376195971005785	-1.4082134530777637	-1.3788017389692016	-1.3493898045243355	-1.3199834314844026	-1.290572512245177	-1.2611603910707743
0.5	0.4	10	-1.3027076311906995	-1.287819262276514	-1.2729313725106124	-1.2580431200686917	-1.2431554219791963	-1.2282669707263238	-1.2133790135867741	-1.1984909636829144	-1.1836024747476728	-1.1687147713118122	-1.1538266480622354	-1.1389387060703626	-1.124050252232351	-1.1091625542643158	-1.0942743038991551	-1.0793864002041573	-1.0644981146694903	-1.0496097133320603	-1.0347219613539949	-1.0198340708303988	-1.0049459047393015	-0.9900574679457321	-0.9751694220925629	-0.9602814245806428	-0.9453937057701864	-0.9305052329104342	-0.9156170716714342	-0.9007291805659889	-0.8858414286497691	-0.8709530273078769	-0.8560647417731531	-0.8411768380779705	-0.8262885877124688	-0.8114008897446752	-0.7965124359068199	-0.781624493914677	-0.7667363706652708	-0.7518486672295523	-0.7369601782941402	-0.7220721283912752	-0.7071841712449043	-0.6922957200394961	-0.6774080216251406	-0.6625197713328674	-0.6476318676262593	-0.6327435820934966	-0.6178551807509081
0.9	0.4	20	-4.938580371420798	-4.882140112236229	-4.825698763655069	-4.769257308956185	-4.712817242707672	-4.656376168180955	-4.5999343224599585	-4.54349428806924	-4.487053549043651	-4.430611435266982	-4.3741712756432065	-4.317730863779644	-4.261288654662181	-4.204848242798434	-4.1484080831748145	-4.091965969398061	-4.03552523037277	-3.979085195981824	-3.922643350260472	-3.8662022757339116	-3.8097622094853705	-3.7533207547864293	-3.6968794062056958	-3.640439147020672	-3.5839981360949054	-3.527556633626716	-3.471116043540846	-3.4146754534552173	-3.3582339509869	-3.301792940060764	-3.2453526808760813	-3.1889113322950635	-3.132469877596236	-3.076029811347766	-3.0195887368209213	-2.9631468910999104	-2.906706856709164	-2.850266117683674	-2.7938240039064652	-2.737383844282931	-2.680943432419596	-2.624501223301934	-2.568060811438613	-2.5116206518149227	-2.455178538037771	-2.3987377990126078	-2.3422977646218186
0.7	0.2	10	0.7005381742800267	0.6925326302933428	0.6845270194367146	0.6765218192399658	0.6685127020050885	0.6605043702708997	0.6524990967270696	0.6444935010266448	0.636487954394326	0.628482401348677	0.6204768468665378	0.6124713067442116	0.604465678324317	0.59646050535504	0.588450041338632	0.5804431871892461	0.5724377445686599	0.5644321783295965	0.5564266270096141	0.5484210747351455	0.5404155201623553	0.53240997798423	0.5244043734034562	0.516398903673192	0.5083877662941205	0.5003819695209017	0.4923764010059415	0.48437085398015256	0.4763652999572088	0.46835974785385304	0.46035419490196716	0.4523486398729659	0.4443431258040107	0.43633686618444756	0.4283259599282303	0.4203206915537834	0.4123150679929637	0.4043095279140232	0.3963039732253719	0.3882984206255742	0.38029287145926105	0.3722872912784254	0.36428193203886394	0.35627437358867553	0.3482645241088278	0.34025936530706247	0.3322537424002405
0.1	0.1	10	0.7005389097007111	0.6925333956315711	0.6845271360122922	0.6765162297561176	0.6685109613809743	0.6605053378205241	0.6524997977417826	0.6444942430528471	0.6364886904530493	0.6284831412872904	0.6204775611059574	0.6124722018666517	0.6044646434161791	0.5964547939364309	0.5884496351347082	0.5804440122271188	0.5724384705901429	0.5644329165203743	0.5564273629605339	0.5484218189735799	0.540416208116909	0.5324110079201887	0.5244018906854961	0.5163935589510942	0.508388285407392	0.5003826897070809	0.4923771430750321	0.48437159002914143	0.47636603554693124	0.4683604954244487	0.46035486700492356	0.45234969403543346	0.44433923001894016	0.43633237586961116	0.4283269332492097	0.4203213670099615	0.41231581568978015	0.4043102634157094	0.39630470884243607	0.3882991666644955	0.3802935620836081	0.3722880923533012	0.3642769549746703	0.3562711582015936	0.3482655896859228	0.34026004266034704	0.33225448863726115
0.7	0.1	10	4.893005211569175	4.885325258147091	4.877645134716616	4.8699642964333805	4.862284633101012	4.85460419127898	4.846923440006705	4.839243918144291	4.831563243985116	4.823882674167152	4.816203096278272	4.808522345438206	4.800841594597969	4.793162016709118	4.785481446891339	4.777800772731965	4.770121250869224	4.762440499598554	4.754760057767058	4.747080394497061	4.739399555812938	4.731719434894373	4.724039466023754	4.71635869680307	4.708678132611553	4.7009985539813215	4.693317780800655	4.68563744704673	4.677956884238668	4.670287588830789	4.662492517788493	4.655792432539741	4.640257011908389	4.683557680756593	3.9631203151836587	0.5499070665746473	0.19738080692318505	0.1395181025381902	0.026886785385123346	0.03638764721584664	0.03459010529005013	0.0339279788498672	0.03320332346875432	0.03247030376140714	0.03174152945612718	0.0310115858785025	0.0302818606104438
0.7	0.1	10	0.06384751458374183	0.06311775106404127	0.06238813777690666	0.06165823361843792	0.06092875903017614	0.0601987305717131	0.0594693693928221	0.05873925953031289	0.05800993516771058	0.05728050064213619	0.056550487338085986	0.055821010116993364	0.05509110640537784	0.05436149304470206	0.053631729536903094	0.05290198258541068	0.05217228298483434	0.051443099140307424	0.0507129216809048	0.04998366749359917	0.04925349520679845	0.048524213806118155	0.04779409095659304	0.0470647371791415	0.04633467108876488	0.04560553186031058	0.044875571605302866	0.044146105331805074	0.043416075319441916	0.0426867166227467	0.041956594694276816	0.04122731172864036	0.04049714495730683	0.03976790493781124	0.03903834201528866	0.0383084538682823	0.03757883765823067	0.03684907670351123	0.0361193157482802	0.03538969953820015	0.03465981139176222	0.033930248468848845	0.0332010084494172	0.032470841678296836	0.03174155871234774	0.03101143678402707	0.03028207808736738
0.3	0.4	20	-0.5250007756814412	-0.5257309175214644	-0.5264600699413151	-0.5271899049093776	-0.5279195069860094	-0.5286494127816042	-0.52937888713668	-0.5301089156271956	-0.5308382768017594	-0.5315683866650716	-0.5322977110273186	-0.5330271455529001	-0.5337571588569503	-0.5344866360779577	-0.535216539789765	-0.5359461531505829	-0.5366759166583606	-0.5374056636099453	-0.5381353632101025	-0.5388645470549633	-0.5395947245142025	-0.540323978701565	-0.5410541509833777	-0.5417834324462092	-0.5425135547138282	-0.5432429133430432	-0.5439729433675637	-0.5447024096391786	-0.5454323698942076	-0.5461615091228751	-0.5468915752133015	-0.5476209289908027	-0.5483510518402781	-0.549080333240795	-0.549810505527816	-0.5505397597146384	-0.5512699371740695	-0.5519991210188735	-0.552728820619464	-0.553458567571262	-0.5541883310789899	-0.5549179444395236	-0.5556478481512528	-0.5563773253723241	-0.5571073386762535	-0.5578367732018492	-0.558566097564487
0.5	0.2	20	0.3104339855561591	0.3068862723858885	0.3033383667564564	0.2997906870606144	0.29624316565592324	0.29269498613506073	0.28914742115734526	0.28559936943447894	0.2820516540617888	0.2785037680163498	0.27495588197067633	0.2714081665982775	0.26786011487551065	0.26431254989765307	0.26076437037692557	0.257216848972071	0.2536691692761295	0.2501212636465766	0.24657355047658314	0.24302549834538922	0.239477935051859	0.23592974399976896	0.23238229619217066	0.22883400802588483	0.2252866280167254	0.2217383059517033	0.21819086349611894	0.21464331433757167	0.21109512893074367	0.20754767964115217	0.20399939140880718	0.2004520139281567	0.19690367591174862	0.193356321781728	0.18980798418603229	0.18626060437100733	0.18271232818658945	0.17916483750215662	0.1756173843406117	0.17206906189857563	0.16852170513821818	0.16497336755603698	0.16142599006919056	0.1578777015098467	0.15433025372170306	0.15078206280406903	0.14723449947774014
0.9	0.4	10	-6.448815467977596	-6.452363031271091	-6.455911083402263	-6.459458796572449	-6.463006702202101	-6.4665543818979145	-6.4701019033025915	-6.47365008282361	-6.477197647801226	-6.4807456995240145	-6.484293414895234	-6.4878413009574984	-6.491389186861539	-6.494936903322781	-6.498484947040282	-6.5020325664642655	-6.505580283139132	-6.509128035666379	-6.512675916717946	-6.516223803366593	-6.519771518643637	-6.523319570604237	-6.526867133945657	-6.530415324676561	-6.53396277463257	-6.53751104885859	-6.5410585122484335	-6.544606130012653	-6.54815418700462	-6.551701750330672	-6.555249941248164	-6.558797389039164	-6.5623456775875795	-6.565893055086747	-6.569441392971385	-6.57298874537662	-6.576537110605386	-6.5800842006148414	-6.583634532513173	-6.587161756977146	-6.590858933256214	-6.59337819648934	-6.603887565065094	-6.566055960877584	-7.010399627943883	-6.542418673529724	-5.024008851977733
0.3	0.1	20	-0.8591961203618865	-0.8493770557867464	-0.8395575858775217	-0.8297380073865952	-0.819918942799319	-0.8100994729633157	-0.8002798940311138	-0.7904608320146522	-0.780641347606533	-0.7708218371687536	-0.7610020257178789	-0.7511829997671455	-0.7413634159827183	-0.7315439467287987	-0.7217248820796058	-0.7119053035937597	-0.7020858336845208	-0.6922667691092457	-0.6824471906163438	-0.6726277207075455	-0.662808656132313	-0.6529890776397806	-0.6431696077306839	-0.633350543155295	-0.6235309646626135	-0.6137114947535167	-0.60389243017827	-0.5940728516853966	-0.5842533817767972	-0.5744343172010744	-0.5646147387094302	-0.55479526879774	-0.544976204213107	-0.535156625947792	-0.5253371535273033	-0.5155181104471964	-0.5056983153087913	-0.49587869746106605	-0.48605934394365136	-0.47624022660410503	-0.46642057536664083	-0.4566012328087794	-0.4467821132745158	-0.4369624624532449	-0.4271431198209328	-0.4173240002991392	-0.4075043494759001
0.7	0.4	10					27.508479490442006	-1.8633174984437837	0.3202962236723568	-0.04455079787593226	0.00611408493797247	-0.0007958109720476709	9.655006822537908e-05	-1.0397624950526602e-05	8.580320543881461e-07	-1.2127687024985003e-08	-1.6997214018320292e-08	5.506247825360371e-09	-1.2784936472705167e-09	2.5919542632212546e-10	-4.8631586445124333e-11	8.658558934927017e-12	-1.4811704750196889e-12	2.4564888882782257e-13	-3.9182903819345095e-14	6.487568887634149e-15	-6.433633105425831e-16	4.4114599609869876e-16	2.806780827843289e-16	3.0371185730934353e-16	3.005213585189935e-16	3.009438086338172e-16	3.0089126787651317e-16	3.0089718330369295e-16	3.008966374990225e-16	3.008966620823695e-16	3.008966677204839e-16	3.008966653975866e-16	3.0089666597393973e-16	3.0089666585324534e-16	3.0089666587634906e-16	3.0089666587217677e-16	3.008966658728987e-16	3.00896665872778e-16	3.0089666587279756e-16	3.008966658727945e-16	3.0089666587279494e-16	3.008966658727949e-16	3.008966658727949e-16
0.1	0.4	10	4.677775419294335	4.6243155656900115	4.5708543967403585	4.517394556767371	4.463934715429787	4.410473555373386	4.357013641442421	4.3035538472302335	4.25009274091218	4.196632724175842	4.143172957167266	4.089711955133069	4.036251804443097	3.9827920512172597	3.9293311958559514	3.8758708834243123	3.8224111360198947	3.768950455959768	3.715489962548901	3.662030216657655	3.6085697232462195	3.5551090431865333	3.5016492957822862	3.44818898335015	3.3947281279891115	3.3412683747630183	3.287808224073359	3.2343472220391334	3.1808874550303017	3.1274274382942906	3.0739663319759956	3.020506537763737	2.967046623834719	2.9135854637593894	2.860125622579048	2.806665781398763	2.753204621322922	2.699744707394075	2.646284913182029	2.5928238068637626	2.539363790127666	2.485904023118721	2.43244302108495	2.378982870395106	2.325523117169098	2.272062261808145	2.2186019493759943
0.7	0.1	20	0.5153071555278999	0.5094164233391965	0.503528275742049	0.4976387547810077	0.49174923451812447	0.4858610816091087	0.47997038904868106	0.47408255983773273	0.46819161623221106	0.4623041497852327	0.4564134172201477	0.45052526969216444	0.44463574878627554	0.43874622788054296	0.43285808035236073	0.42696734778753154	0.4210798813399492	0.4151889377347473	0.40930110852322343	0.40341041596350635	0.39752226305433425	0.3916327427913302	0.38574322183079346	0.3798550742320401	0.37396434205356854	0.3680768738692848	0.36218593682363576	0.35629812052812326	0.3504081268383814	0.34451909764705846	0.33863052761734735	0.3327401789692743	0.326852079671049	0.32096133376788316	0.3150738682276497	0.309182930696295	0.3032951144669198	0.29740512092025995	0.2915160905235368	0.28562752937320113	0.2797371203319301	0.2738495344340137	0.26795853216408005	0.2620708432756018	0.2561799267975857	0.2502921082331895	0.24440211486536612
0.7	0.4	20	0.5153064141863339	0.5094166966482803	0.5035283838341726	0.4976378047722534	0.4917502791837123	0.4858593066063577	0.4799716068908353	0.47408139699918195	0.4681926493320532	0.46230342025168625	0.45641365526511635	0.4505256745438757	0.44463483950848115	0.4387473726726654	0.4328565311944672	0.42696857339826266	0.42107840222925574	0.4151896026187316	0.4093008030082004	0.4034106318389945	0.3975226740426834	0.39163183256470546	0.3857443657288755	0.37985353069353067	0.37396554997202713	0.3680757849865941	0.36218655590067783	0.3562978082574304	0.35040759828591206	0.3445198985891409	0.3386289287078128	0.3327413502061063	0.3268505258727785	0.32096254279169756	0.315072785627585	0.30918351030343416	0.3032951532466157	0.29740460253305656	0.29151689491878585	0.2856259195331603	0.2797383933182047	0.27384782247296613	0.26795946901415135	0.26207018715120256	0.2561804696406327	0.2502921568610148	0.24440157761122805
0.3	0.1	20	2.3183574925562027	2.2918625267784165	2.265366152025237	2.2388706487652996	2.2123756069737084	2.1858805398904764	2.1593838733112847	2.13288880621748	2.106393764473424	2.079898261053586	2.053401886338307	2.026906925952005	2.0004118420490897	1.9739151783902003	1.9474201108114642	1.9209250691011732	1.8944295658279628	1.867933191079132	1.841438225281948	1.8149432473626064	1.7884470730388387	1.7619513548730197	1.735456332021542	1.7089613297135742	1.6824647004137603	1.65596951100936	1.629474554179609	1.6029783775138782	1.5764826595407868	1.5499876366195338	1.5234926347548878	1.496996002653745	1.4705008304751033	1.4440057785155744	1.4175104599708988	1.391013928106247	1.3645189572141874	1.338023957700301	1.3115280098494253	1.285032055962489	1.258537096575722	1.2320417625540045	1.2055452330760232	1.1790502618173093	1.1525552624257216	1.126059313920706	1.0995633654242312
0.5	0.1	20	0.6802854034593508	0.6725102830938283	0.6647359121848098	0.6569611141176637	0.6491863160505744	0.641411945141968	0.6336368247764739	0.625862535211283	0.6180875917104203	0.6103129500077387	0.6025384565091798	0.5947633991455064	0.5869891381359622	0.5792140807716635	0.5714395872735594	0.5636649455707072	0.5558900020700719	0.5481157125047389	0.5403405921390743	0.532566221230411	0.5247914231632365	0.5170166250959909	0.5092422541872565	0.5014671338219614	0.49369284425658577	0.4859179007560499	0.4781432590529846	0.4703687655547384	0.4625937081903828	0.4548194471815066	0.44704438981720784	0.4392698963191606	0.4314952546161521	0.4237203111155736	0.4159460215502264	0.4081709011844623	0.4003965302757422	0.3926217322083687	0.38484693414164894	0.3770725632326588	0.36929744286724997	0.3615231533022438	0.3537482098012248	0.34597356809823054	0.33819907460014065	0.3304240172357993	0.3226497562268378
0.7	0.1	20	0.6802850625424242	0.6725106916336472	0.6647355712679968	0.6569612817027206	0.6491863382020995	0.6414116964994179	0.6336372030009301	0.6258621456370008	0.6180878846275988	0.6103128272635416	0.6025383337654233	0.5947636920621164	0.5869887485615948	0.5792144589964181	0.571439338630725	0.5636649677222891	0.5558901696548304	0.5481153715874854	0.5403410006790779	0.5325658803134132	0.5247915907481655	0.5170166472474591	0.5092420055445643	0.5014675120465597	0.49369245468197676	0.4859181936732142	0.478143136308816	0.47036864281081137	0.4625940011078882	0.45481905760712493	0.44704476804166404	0.43926964767619836	0.4314952767675777	0.4237204787006448	0.4159456806331292	0.408171309724338	0.40039618935929866	0.3926218997937241	0.3848469562926624	0.3770723145900803	0.36929782109167775	0.36152276372783376	0.3537485027184317	0.34597344535431773	0.3381989518561568	0.33042431015331886	0.3226493666524419
0.9	0.4	20	0.6802857060939118	0.672510648729947	0.6647363877203958	0.6569613303562605	0.6491868368581706	0.641412195155219	0.633637251654477	0.6258629620892009	0.6180878417235647	0.6103134708151217	0.6025386727479969	0.5947638746806092	0.5869895037719246	0.5792143834064518	0.5714400938412965	0.5636651503411017	0.5558905086305046	0.5481160151876026	0.5403409574482652	0.532566698909605	0.5247916255977074	0.5170172271742928	0.509241791098745	0.5014675725651543	0.4936925094441307	0.4859180166466075	0.47814337486704517	0.4703684313726981	0.4625941418073296	0.45481902144179287	0.44704465053320064	0.4392698524660048	0.4314950543988374	0.4237206834899183	0.4159455631247795	0.4081712735591978	0.40039633005856956	0.39262168835538347	0.38484719485737173	0.37707213749325774	0.36929787648404755	0.3615228191200046	0.3537483256219147	0.34597368391878547	0.33819874041790854	0.33042445085272476	0.322649330487387
0.1	0.2	10	0.17225378257893453	0.17028587808474072	0.16831675170797666	0.16634776035861876	0.16438001483999187	0.16241095393523608	0.16044185014143864	0.1584740505313107	0.1565051598064997	0.15453602422793722	0.15256797226835772	0.15059937557815317	0.14863023856476332	0.14666182027167451	0.1446936089404005	0.14272439023517336	0.14075650117109717	0.13878774081148038	0.13681860346419228	0.13485037532332456	0.13288195995089325	0.13091282244177194	0.12894422583272558	0.12697617386056947	0.1250070382837407	0.12303814755905762	0.12107034794348692	0.11910124421851265	0.11713218266622505	0.11516444254033331	0.11319541113796561	0.11122664768480206	0.10925874315267947	0.10728961693615702	0.10532062553875221	0.10335288003078347	0.10138381912433658	0.09941471533046808	0.0974469157204112	0.09547802499584179	0.09350888941712299	0.09154083745777086	0.08957224076708314	0.0876031037542333	0.08563468546118713	0.08366647412942996	0.08169725542465756
0.5	0.1	10	0.1722544262461554	0.17028530494788185	0.1683167143702633	0.1663486607434237	0.16437952554144886	0.1624106347411498	0.16044283514531799	0.15847373134849363	0.1565046704443347	0.15453692492614834	0.1525679335764778	0.15059880719984164	0.14863090270551993	0.1466621446439973	0.14469300741551194	0.14272477674650474	0.1407563746610947	0.13878719168370424	0.13681940450302932	0.1348505119626111	0.13288137664437727	0.13091332463694982	0.12894472803249357	0.12697559052388385	0.1250071751436792	0.12303894705588903	0.12106980934800049	0.11910105137317828	0.11713314684537579	0.11516402062844122	0.113195028069768	0.11122729143505694	0.109258170137565	0.10728957955943486	0.1053215259327942	0.10335239073042146	0.10138349993061979	0.09941570033478797	0.09744659653797783	0.09547753563386152	0.09350979011533411	0.09154079876603305	0.08957167238902741	0.08760376789476254	0.08563500983326833	0.08366587260464087	0.08169764193573315
0.9	0.4	10	0.17225410831838417	0.1702850045932962	0.16831720497799552	0.16634831425297136	0.16437917867649787	0.1624111267042423	0.1604425300950254	0.15847339258635884	0.1565049772133449	0.15453674907296033	0.15256761172555855	0.15059885136582807	0.14863096230162398	0.14666174359676631	0.14469353226510862	0.1427251139723893	0.1407559769590705	0.13878738026848225	0.1368193283092154	0.13485019273070975	0.13288130200585613	0.13091350239564292	0.12894439860207285	0.1269753376952707	0.12500759218760038	0.12303860079001083	0.1210694745733889	0.11910157004122368	0.11713280658830172	0.11516377518609033	0.113196035059687	0.1112269735075131	0.10925786978296514	0.10729007016762182	0.1053211794423845	0.10335204386574048	0.10138399189332858	0.09941539528428223	0.09744625777581462	0.09547784240295698	0.09350961426220294	0.09154047691467326	0.08957171655502805	0.08760382749099449	0.08563460878592366	0.08366639745422333	0.08169797916170296
0.3	0.2	10	0.1722534908156348	0.17028575418130742	0.1683166328835739	0.1663480423055006	0.16437998867877468	0.162410853476473	0.16044196267685606	0.15847416308068318	0.1565050592839583	0.15453599837979937	0.15256825286162723	0.15059926151195668	0.14863013513539158	0.14666223064079986	0.1446934725793625	0.1427243353508061	0.1407561046818273	0.13878770259638884	0.13681851961887048	0.13485073243857926	0.13288183989773472	0.13091270457957194	0.12894465257218712	0.12697605596731876	0.12500691845897904	0.12303850307918651	0.12107027499068579	0.11910113728313831	0.11713237930834453	0.11516447478071257	0.11319534856382063	0.11122635600490582	0.1092586193703653	0.10728949807295862	0.10532090749481426	0.1033528538682873	0.10138371866560192	0.09941482786602762	0.09744702826995422	0.09547792447362724	0.09350886356914145	0.09154111805048615	0.08957212670101455	0.0876030003239947	0.08563509583017037	0.08366633776856247	0.08169720053975027
0.7	0.2	20	-2.51404474285566	-2.4853136468457677	-2.456581605220535	-2.427847890208426	-2.3991169520710116	-2.3703858991975153	-2.34165344223851	-2.312920107661654	-2.2841891668967094	-2.2554580708194294	-2.2267260295572555	-2.1979923121602383	-2.1692613894862802	-2.1405302441242497	-2.1117985683928	-2.0830645521575093	-2.0543335956772353	-2.0256024934870993	-1.9968704538921145	-1.9681367361184812	-1.9394058135241607	-1.9106746681126623	-1.8819429926422089	-1.853208974590899	-1.824478030545606	-1.7957468491032529	-1.7670154689752877	-1.7382812606588232	-1.7095502322374756	-1.6808190922184423	-1.6520874167853066	-1.623353398573812	-1.5946224545782144	-1.56589127310599	-1.5371598931377974	-1.5084256836132681	-1.4796946640718005	-1.450963463659292	-1.4222323016262806	-1.393498027048011	-1.3647668597036784	-1.336035699286029	-1.307304316981245	-1.2785701076380604	-1.249839088097616	-1.2211078876743073	-1.1923767257120517
0.7	0.2	10	2.8092637864887138	2.777159589752955	2.7450529220415802	2.7129471729057855	2.680841423951037	2.648734753907462	2.6166305782261077	2.5845223654966105	2.5524188068460063	2.5203105092611224	2.4882071493142632	2.4560991516111983	2.423995048722645	2.391887523423307	2.359782586492557	2.327676791624313	2.295570134939979	2.2634659567025466	2.2313577441951935	2.1992541872754856	2.167145877269917	2.1350425965753175	2.1029339393918036	2.0708303271208877	2.038722907271591	2.00661796661646	1.974512165603329	1.9424054932951265	1.9103006339968402	1.8781931973457233	1.8460895879422452	1.8139809306238988	1.7818776476262173	1.749769353071514	1.7176657036630303	1.685558272393834	1.6534534124497071	1.621346740210143	1.5892409391915407	1.557135998536637	1.5250285786872553	1.4929249664165951	1.4608163092328397	1.4287130285386667	1.3966047185332258	1.3645011616132194	1.3323929491058948
0.1	0.1	20	0.7492953273296621	0.7407325498982971	0.7321687719721979	0.7236049941058553	0.7150412853423802	0.7064786723180703	0.697915142931194	0.6893518710116524	0.6807881965869598	0.6722244827926431	0.6636618696778669	0.655098340458224	0.646535068489797	0.6379713940778089	0.6294076802682866	0.620845067234896	0.6122815375196069	0.603718268476996	0.5951545771873583	0.58659094538082	0.5780274556706502	0.5694648372557509	0.5609011240918562	0.5523374496110023	0.5437741776478475	0.535210648428361	0.5266480353137979	0.5180843215168949	0.5095206471033578	0.5009573751350729	0.49239384591551527	0.4838312328008243	0.475267519005925	0.4667038445819003	0.45814057266198915	0.44957704327528347	0.4410144302510588	0.43245072148752683	0.4238869436209569	0.415323165695213	0.40676038826327954	0.3981969147592963	0.3896339000890663	0.38107013612277285	0.3725063645678688	0.3639435854333186	0.3553801123102147
0.1	0.4	20	0.7492952836493316	0.7407315061778093	0.7321684940422983	0.7236050204362954	0.7150422413871382	0.7064784698154938	0.6979147058653581	0.6893516911192705	0.6807882179963798	0.6722254388625402	0.6636616673047939	0.6550979033522282	0.6465348886068654	0.6379714154795408	0.6294086363800488	0.6208448645667488	0.6122811024156789	0.6037180753110931	0.5951546810594124	0.5865912441608572	0.5780279567777455	0.5694642847377338	0.5609005705829446	0.5523379575204501	0.5437744282939576	0.5352111563262838	0.5266474819126756	0.5180837681158863	0.5095211550009964	0.5009576257815667	0.4923943538186677	0.48383067933806956	0.4752669661737059	0.4667043477588493	0.4581408580489921	0.44957722624242535	0.4410135349526314	0.432450265909992	0.42388673619466033	0.4153241231615965	0.4067604093519037	0.3981967349397877	0.38963346297140333	0.3810699337520873	0.37250732063756686	0.3639436068405786	0.35537993242712673
0.3	0.4	20	0.7492957651022323	0.7407319935303605	0.7321682295801679	0.7236052148344356	0.7150417417114028	0.7064789625770516	0.6979151910218633	0.6893514270555272	0.6807884123853114	0.6722249388814276	0.663662161449821	0.6550983835240345	0.6465346056576635	0.6379708968939468	0.62940828386985	0.6208447544828459	0.6122814825630059	0.6037178081388817	0.5951540943441245	0.5865914812291635	0.578027952009748	0.5694646800412784	0.5609010056277128	0.5523372918309661	0.5437746787166162	0.5352111494968028	0.5266478775338044	0.5180842030535189	0.5095204898889278	0.500957871474327	0.4923943817641856	0.48383074995759046	0.4752670586680665	0.4667037896250008	0.4581402599098112	0.4495776468762216	0.4410139330668983	0.4324502586553365	0.42388698668683844	0.415323457467224	0.4067608443523767	0.3981971305575769	0.3896334561335806	0.38107018421368366	0.37250665482665113	0.3639440418024975	0.3553803330391929
0.1	0.1	10	1.9528335576498819	1.9305157379612865	1.9081978645274233	1.8858801165919488	1.8635613658473034	1.841243253554282	1.8189254262288443	1.7966076168759741	1.7742893519449439	1.7519707482288283	1.7296529844956154	1.7073351260414285	1.6850172354269404	1.6626983105487056	1.640380529193152	1.618062706467768	1.5957444441299486	1.5734258399321135	1.5511080762858	1.5287902177985444	1.5064723273433884	1.4841534012579558	1.4618356287797383	1.4395177456718642	1.4171999966860227	1.394881136282308	1.3725631492476822	1.3502453064348572	1.3279275193894193	1.3056090845233683	1.2832906496584826	1.2609728626079715	1.2386550198309294	1.2163370325379503	1.194018173949658	1.1717004125301997	1.1493826086700523	1.1270641767253267	1.1047457413641268	1.0824279543992645	1.0601101115742608	1.0377921245413546	1.0154732641374125	0.9931555151515852	0.9708376320436969	0.9485198595658062	0.9262009334801036
0.5	0.2	10	-1.2049066991887543	-1.1911363419032313	-1.1773659846177509	-1.1635956273324268	-1.1498252700472165	-1.1360549127614092	-1.1222845554760141	-1.1085141981908606	-1.0947438409053944	-1.080973483619573	-1.06720312633432	-1.0534327690489818	-1.0396624117633593	-1.0258920544781915	-1.0121216971926401	-0.998351339907174	-0.9845809826218215	-0.9708106253363411	-0.9570402680510313	-0.9432699107657072	-0.9294995534800563	-0.9157291961944196	-0.901958838909394	-0.8881884816238568	-0.8744181243384759	-0.8606477670528392	-0.8468774097673872	-0.8331070524821342	-0.8193366951967249	-0.8055663379112161	-0.7917959806255936	-0.7780256233401985	-0.7642552660549171	-0.7504849087696925	-0.7367145514841127	-0.7229441941985186	-0.7091738369129956	-0.6954034796277995	-0.6816331223422623	-0.6678627650570945	-0.6540924077715715	-0.6403220504858353	-0.6265516932002839	-0.6127813359150451	-0.5990109786296784	-0.5852406213443118	-0.5714702640589167
0.3	0.1	10	2.5233675905202233	2.4945291986675215	2.4656908101372323	2.4368524259830764	2.4080140328832584	2.3791756473120387	2.350337246785216	2.321498924247834	2.2926594517017094	2.263821024600091	2.2349826319860284	2.206144240739718	2.177305856160615	2.1484674677899704	2.119629075209801	2.090790690871259	2.0619523020265973	2.0331139174295885	2.004275390156593	1.975435991586906	1.946597688348291	1.9177592826944334	1.8889209012760801	1.860082508200179	1.831244119910778	1.802405735318672	1.77356734407455	1.7447289514602176	1.715890524358798	1.6870510518124604	1.6582127292751068	1.6293743287480993	1.600535943176908	1.571697550077559	1.542859165923062	1.5140207773932133	1.4851823855401562	1.4563439952396493	1.427505649979608	1.3986668333405703	1.3698276911375444	1.340989387212872	1.312150981561814	1.283312595055051	1.2544742105242506	1.2256358180133304	1.1967974292002168
0.9	0.2	20	-6.253753604725389	-6.182907058428526	-6.112060442920068	-6.041213976988303	-5.970361224366329	-5.899514395670991	-5.828667820167027	-5.757821268488755	-5.686974709102941	-5.6161281516261425	-5.545281593752506	-5.474435035954528	-5.4035884781428365	-5.332741920332978	-5.261895362526403	-5.191048804690766	-5.1202022470754684	-5.04935568787981	-4.978509139621977	-4.907662517144573	-4.836816350187107	-4.765965838357175	-4.695116197822557	-4.624269949507465	-4.553423343838858	-4.482576792661007	-4.411730233960711	-4.340883676264085	-4.270037118441195	-4.199190560632701	-4.128344002823653	-4.057497445012089	-3.986650887211894	-3.9158043293571296	-3.8449577717234007	-3.774111213545183	-3.7032646529871016	-3.632418137876769	-3.5615707957811367	-3.4907182995256534	-3.419872056942623	-3.3490254203800163	-3.278178876418977	-3.207332316206447	-3.1364857587983437	-3.0656392009231865	-2.9947926431243275
0.3	0.4	10	1.048511853109872	1.0365289304028238	1.0245460122750671	1.0125630943500283	1.0005801714147253	0.9885972421016618	0.9766143023202005	0.9646313975166265	0.9526481493253414	0.9406647722591686	0.9286818868313134	0.9166989420223075	0.9047160076251402	0.8927330776528635	0.8807501548611896	0.8687672365545467	0.8567843200937517	0.8448013912747712	0.8328184493004329	0.8208347430880423	0.8088519056204575	0.7968689680411671	0.7848860405859028	0.772903104816649	0.7609201674222561	0.7489372320894461	0.7369543018353824	0.7249713814684782	0.7129884489453815	0.7010056004779415	0.6890218462798572	0.6770389633767167	0.665056033551565	0.653073117838801	0.6410901945476013	0.6291072648171365	0.6171243291977078	0.6051413932706708	0.5931584474493121	0.5811755837834625	0.5691920792255019	0.5572089510731644	0.545226032345937	0.5332431006947047	0.5212601779521862	0.509277259979271	0.4972943420069953
0.7	0.2	10	-0.5497923950961052	-0.5435087304629036	-0.5372253283281907	-0.5309424318611633	-0.5246584028046044	-0.5183757771398518	-0.5120918935157022	-0.5058087593487244	-0.499525625181505	-0.493241741557668	-0.4869591158926312	-0.4806750868413161	-0.474392190305835	-0.4681087888165649	-0.46182511880122945	-0.4555424415783591	-0.4492579829473584	-0.4429753583240199	-0.43669126245680445	-0.4304085452286728	-0.42412488059531483	-0.41784147846048825	-0.4115585819937877	-0.4052745529370725	-0.3989919272720357	-0.39270804364805656	-0.38642490948079455	-0.38014177531408677	-0.3738578916902924	-0.3675752660248719	-0.36129123697404	-0.3550083404379194	-0.3487249389489051	-0.3424412689337686	-0.3361585917105572	-0.32987413307988334	-0.3235915084562606	-0.3173074125890736	-0.3110246953611977	-0.3047410307275129	-0.29845762859325475	-0.2921747321257726	-0.2858907030695974	-0.2796080774041769	-0.27332419378041095	-0.2670410596135895	-0.26075792544627063
0.5	0.4	10	1.0379832693359816	1.0261216011864605	1.0142615678589522	1.0024012227363244	0.9905396325240616	0.9786792874149342	0.9668192540127478	0.9549575862397006	0.9430978244413666	0.9312371990290416	0.9193756284338122	0.9075162573743967	0.8956551472611949	0.8837936032853833	0.8719340549803434	0.8600731608129877	0.848211693562007	0.8363524051513593	0.8244911230642487	0.8126296310960583	0.8007702499878064	0.788909120782975	0.7770477986912425	0.7651885156624445	0.7533270477655662	0.7414661536672043	0.7296066053567358	0.7177450613820326	0.705883951258869	0.6940245802685325	0.6821630092266417	0.6703023866141393	0.6584426076035754	0.6465810348856991	0.6347201437383774	0.6228606108533796	0.6109989747249358	0.5991386429665653	0.5872786070472671	0.5754169393787265	0.5635571791632401	0.5516965476523694	0.5398349613415547	0.5279749086133734	0.516114579775035	0.5042529431510587	0.4923934103472192
0.5	0.2	20	0.8640630386778838	0.8541884508437363	0.8443127109530764	0.834437842341444	0.8245631732343242	0.814688542719793	0.8048126987926025	0.7949379464957502	0.7850633493762302	0.7751877977393775	0.7653128118703165	0.7554380700471341	0.7455634990489131	0.7356877580255201	0.7258128837483611	0.7159381988564917	0.7060628866958183	0.6961878239836068	0.6863129792460398	0.6764383974304309	0.666562843446755	0.6566878633296369	0.646813015626833	0.6369379540949751	0.6270628725329033	0.617187919003868	0.6073132467257096	0.5974379304330597	0.5875628888760644	0.5776878219621437	0.5678129749047827	0.5579379947192677	0.548062440740992	0.5381878589246867	0.5283130141875887	0.5184379514755761	0.5085626393151728	0.4986879544227776	0.48881308014551905	0.4789373391226377	0.46906276812406134	0.4591880263013337	0.4493130404316048	0.43943748879523525	0.42956289167558737	0.4196881393788914	0.409812295451502
0.7	0.1	10	-1.1368683772161603e-13	3.694822225952521e-13	3.126388037344441e-13	9.947598300641403e-14	4.121147867408581e-13	-1.8474111129762605e-13	1.7053025658242404e-13	2.7000623958883807e-13	1.4210854715202004e-14	-7.105427357601002e-14	-2.1316282072803006e-13	-3.836930773104541e-13	4.121147867408581e-13	-2.5579538487363607e-13	1.7053025658242404e-13	-1.8474111129762605e-13	-4.263256414560601e-14	-1.1368683772161603e-13	9.947598300641403e-14	-7.105427357601002e-14	5.968558980384842e-13	-7.105427357601002e-14	9.947598300641403e-14	-4.263256414560601e-14	-7.105427357601002e-14	3.694822225952521e-13	-7.105427357601002e-14	-3.979039320256561e-13	-2.1316282072803006e-13	-2.842170943040401e-14	1.9895196601282805e-13	-7.105427357601002e-14	-4.263256414560601e-14	2.7000623958883807e-13	-1.1368683772161603e-13	-1.7053025658242404e-13	3.836930773104541e-13	1.2789769243681803e-13	3.836930773104541e-13	2.2737367544323206e-13	-2.5579538487363607e-13	2.2737367544323206e-13	9.947598300641403e-14	9.947598300641403e-14	0.0	-3.126388037344441e-13	-3.552713678800501e-13
0.5	0.4	20	-5.684341886080802e-14	-1.5631940186722204e-13	-1.8474111129762605e-13	-3.268496584496461e-13	3.979039320256561e-13	-2.2737367544323206e-13	8.526512829121202e-14	-8.526512829121202e-14	-8.526512829121202e-14	-1.2789769243681803e-13	1.5631940186722204e-13	-8.526512829121202e-14	5.826450433232822e-13	-4.263256414560601e-14	-8.526512829121202e-14	0.0	-5.684341886080802e-14	2.984279490192421e-13	-5.684341886080802e-14	-4.547473508864641e-13	-2.7000623958883807e-13	5.684341886080802e-14	4.263256414560601e-14	0.0	-9.947598300641403e-14	2.5579538487363607e-13	-2.2737367544323206e-13	-1.5631940186722204e-13	3.979039320256561e-13	2.1316282072803006e-13	2.2737367544323206e-13	2.984279490192421e-13	-2.4158453015843406e-13	2.1316282072803006e-13	1.8474111129762605e-13	5.684341886080802e-14	-4.263256414560601e-14	-2.7000623958883807e-13	-4.121147867408581e-13	3.552713678800501e-13	-2.984279490192421e-13	2.2737367544323206e-13	-2.7000623958883807e-13	-1.4210854715202004e-14	-1.8474111129762605e-13	0.0	-1.4210854715202004e-14
0.1	0.2	20	-7.105427357601002e-14	-4.689582056016661e-13	-2.8421709430404007e-13	4.263256414560601e-14	2.842170943040401e-14	-1.4210854715202004e-14	-1.1368683772161603e-13	2.4158453015843406e-13	-2.4158453015843406e-13	-1.7053025658242404e-13	3.836930773104541e-13	1.9895196601282805e-13	2.1316282072803006e-13	2.8421709430404007e-13	-2.5579538487363607e-13	1.9895196601282805e-13	1.7053025658242404e-13	4.263256414560601e-14	-5.684341886080802e-14	-2.8421709430404007e-13	-4.263256414560601e-13	3.410605131648481e-13	-3.126388037344441e-13	2.1316282072803006e-13	-2.8421709430404007e-13	-2.842170943040401e-14	-1.9895196601282805e-13	-1.4210854715202004e-14	-2.842170943040401e-14	5.258016244624741e-13	-1.1368683772161603e-13	2.4158453015843406e-13	-1.1368683772161603e-13	-9.947598300641403e-14	3.552713678800501e-13	-1.1368683772161603e-13	-3.552713678800501e-13	-1.9895196601282805e-13	-1.4210854715202004e-13	2.5579538487363607e-13	-1.4210854715202004e-13	-2.842170943040401e-14	1.7053025658242404e-13	-9.947598300641403e-14	-1.9895196601282805e-13	2.8421709430404007e-13	2.842170943040401e-14
0.3	0.2	20	-9.947598300641403e-14	-2.4158453015843406e-13	-4.121147867408581e-13	3.836930773104541e-13	-2.8421709430404007e-13	1.4210854715202004e-13	-2.1316282072803006e-13	-7.105427357601002e-14	-1.4210854715202004e-13	7.105427357601002e-14	-9.947598300641403e-14	5.684341886080801e-13	-9.947598300641403e-14	7.105427357601002e-14	-7.105427357601002e-14	-9.947598300641403e-14	3.410605131648481e-13	-9.947598300641403e-14	-4.263256414560601e-13	-2.4158453015843406e-13	-5.684341886080802e-14	1.7053025658242404e-13	-9.947598300641403e-14	-7.105427357601002e-14	2.4158453015843406e-13	-1.4210854715202004e-13	-1.9895196601282805e-13	3.552713678800501e-13	9.947598300641403e-14	3.552713678800501e-13	1.9895196601282805e-13	-2.8421709430404007e-13	1.9895196601282805e-13	7.105427357601002e-14	7.105427357601002e-14	-2.842170943040401e-14	-3.410605131648481e-13	-3.836930773104541e-13	2.5579538487363607e-13	-2.8421709430404007e-13	2.4158453015843406e-13	-2.8421709430404007e-13	4.263256414560601e-14	-2.5579538487363607e-13	-7.105427357601002e-14	9.947598300641403e-14	4.547473508864641e-13
0.7	0.1	10	2.8118839255863293	0.33959032097521913	0.32237652014862306	2.543195708065767	1.9127351558916246	1.9463533173808258	-0.44326671977081844	1.5165318950780176	-0.31372599057536377	-1.5632775947619137	0.8032459210591156	3.2497473791242584	4.5311263446571814	0.08721900885274181	-0.6015920355778235	1.73110564927984	5.320296296790275	5.158879956814758	7.8229663097495035	7.676445668636362	5.449058364087534	3.155082728162938	1.7270349686076685	3.6282329384494716	0.5648601921630103	1.9492479967006346	2.82750197085079	3.376602672155542	2.934391489422424	2.884098062162039	2.6468622182564303	0.685944989178779	0.8856874231700118	0.29118657272161386	0.0007924927227236367	2.560694030245344	2.933857853169755	5.5630149507684195	3.3692784317482136	4.598280649035928	5.441747027039881	6.02047991382581	2.694583968112269	1.4945752189643429	0.5177459442390813	1.2128898245854174	2.2602223864754905
0.1	0.4	10	-2.6918594608968647	-3.665966603436374	-3.8567762500112934	-2.37200465325769	-2.4177707642894006	-4.449423673426523	-2.0839775729114933	-5.826338936726756	-4.235694502755166	-3.4154164286757407	-3.8422782608221127	-1.8557079071133415	-3.709811697003829	-4.341906651146289	-2.34394742590068	-1.682118984581649	-3.2465644493745742	0.18739505210740504	1.3902336563867408	1.5447776561433528	1.469798882661678	3.918828544277133	2.645219208826461	0.9145299261121238	0.8487346534081297	-0.7551893275971793	0.08376649064135222	-0.03595144645136372	-0.992092766540523	-0.7729133281833356	0.03202579805076766	-0.0870972004907884	0.7014335325563934	-1.336652205497586	-1.6395061512091473	-1.4969983861797829	-2.0328740380368657	-2.927559833012509	-2.2535145441746636	-3.1871766159424624	-4.768214915346448	-2.741302416195552	-3.8736026324499875	-3.996493948766073	-2.872360971175553	-3.008237998390854	-3.543591602067636
0.5	0.1	10	1.6982101474410456	1.4182054524396221	2.1785881176819686	1.3491354474996768	1.381256069744552	2.2124545264070434	2.822599340566839	3.0006613048608273	3.223169837041695	3.2178922105284897	2.5755867851553234	2.006050666533099	1.6502831403313962	1.1938628186961182	-0.10207947763467473	1.9066453491245312	0.41791333584056645	1.5241127626298834	0.9030166483286308	2.417774014194265	1.113862865196765	1.6431348198624391	-1.47407437765456	1.7603258862665427	2.0978262093217808	3.076754611826445	0.8559819188723594	0.9539782987286713	0.17246588579392608	0.20846092881092204	-1.4876351139742354	0.046553731136441456	-0.34850939765516387	-0.44921009375219967	0.5959587893911191	-0.4479144861190747	1.8519179664602774	0.39154022209174855	-0.7993685230658087	0.013351967485093041	1.966956935473405	1.530636529968504	-0.09692875272129697	0.5875543986163336	-0.2816866540265295	-1.7199361621061087	-1.1036722329920394
0.7	0.2	20	11.67485388213042	11.230205866438297	9.043714085951052	8.940591656174504	8.167104924046043	7.075189757475286	9.231394568539756	8.319760010185263	7.965787375081291	7.228706785558671	4.914282516829516	3.7122390572515087	2.791406839136272	2.428445212957172	2.9493483438544956	2.281825348536259	2.7060594120393517	2.6055633086129006	2.6609239580307076	3.975147833035223	5.202968448889408	6.6853500136896	9.485981111839294	8.88952640766233	8.470797141685637	8.432072102588279	8.630291736629985	8.599400341773958	5.405060988292732	4.369257542183647	1.4821876628443533	1.7111179508065675	-1.0245213430435882	-4.100522959796734	-2.9517606005780124	-1.41213901180204	3.1652540243718477	3.4687160842387215	7.898834396104661	9.533007336772613	9.941958552778331	9.740417678244256	11.009129777894657	9.932052066731515	11.310166679375271	9.334734541202792	7.089209002019956
0.5	0.1	20	-24.777744052141095	-26.198917115047635	-27.286189252226485	-29.329188966304557	-30.781312328838474	-32.30783718637208	-32.77572340158744	-32.140865809870625	-31.535079247278574	-30.619062702762193	-30.82776591015655	-30.702111629588714	-30.738216487637878	-31.610178242337575	-31.62556181403992	-30.900429453424927	-31.695384142580856	-32.641526546901105	-33.248161443995166	-34.92437040832711	-36.01215279918064	-36.127437378849606	-34.61718923578036	-32.191022486072164	-28.895602939994582	-25.52768601707927	-24.52060444543779	-22.947795229184784	-20.27785598637802	-20.518903292529473	-17.84645314243094	-17.29758613437886	-14.019951721684372	-14.102291180996389	-12.978542081945342	-11.969923029263924	-14.38702943725903	-15.042916614418033	-16.142787260588506	-15.013439749658495	-15.509311414482767	-15.897171063351152	-14.819674795232636	-14.557696786908068	-13.183544847839222	-12.679673811530833	-13.900377217205858
0.1	0.1	20	5.2810451284018	3.917889055405439	3.5497773921828397	2.8113462262494266	1.2695727718341416	1.5450449977740064	0.6492668601281295	2.3789101204306675	4.95525284818104	8.379268390649884	7.910964706036786	7.253579851413207	7.367206070467624	6.523275718918114	5.144196611402755	5.521732692088236	5.195732074452401	6.667275724458506	7.976549047708417	7.630009103271583	7.848601403588454	3.1814085984562865	2.654936142223498	2.250305830948676	1.7145126940417583	1.1499241625390582	0.548182865928176	0.20364500120393814	-0.5497238830481308	0.39152303345663597	0.5264793626435633	0.12167487095188534	-0.20106647786689535	-1.430502385343864	-2.2154523209674792	-3.890555236111034	-5.3056798776293945	-5.621150101454077	-6.341749635525403	-7.197097583848112	-8.036697963126713	-8.061377489934557	-9.216945473702754	-8.92868468656075	-7.684301860378035	-3.609320952874995	-0.26920324711989707
0.9	0.4	20	-6.138818919407715	-5.703766570108815	-6.009684770130924	-6.590969438000172	-7.280741018548781	-7.714434906132791	-8.246531838093897	-8.534386237843364	-9.703160034531546	-10.007865821442575	-9.566786226233873	-10.085976383050646	-10.557414942145211	-10.24118845083581	-10.338458095975792	-10.438211479288313	-10.28613500918393	-10.267741672897543	-10.668950915885162	-10.807137965169641	-10.902229669058961	-11.036858649012252	-10.178620269838607	-7.629286166518934	-4.780049135536498	-3.332632255061611	-2.5962714258753294	-1.7546619555110894	-2.293014240691086	-3.139006362807592	-3.8116963442893166	-4.249944367209526	-4.696620411571679	-6.405786781715502	-6.036969032560709	-6.962800739718286	-8.101511858445704	-7.341432833342161	-7.019161362030353	-6.89426406220295	-6.116399146175652	-5.0590952476965505	-4.485630889322962	-3.7409962417824048	-4.496458690821623	-4.170238140030705	-5.122341118646315
0.9	0.2	20	7.442219225238379	6.392629113749958	6.041632824016823	5.658095984027227	5.383317370903718	5.645459300058537	4.950243103409868	4.063897884441452	3.833536390420523	3.84570554403491	3.223366534179114	3.6122121412214057	5.411377216473234	8.164512172785773	10.61252021467524	13.179695603082902	12.252700079730442	11.69004628903048	11.124310313809747	10.202844629157017	9.242057735099412	8.420583314067077	8.378290524960736	7.357660298509526	5.988984748665384	4.859659883575542	4.084751613096945	2.8771788503421867	2.1615392765890746	2.373143737350052	3.00766166713073	4.112715819977421	5.4967903902407365	5.822081953087196	5.35032760644172	5.318021195389999	6.075842529842035	5.219766627365054	4.088696862994663	3.0755368914698273	2.4692483264761798	2.4315374031272086	2.0807458134966446	2.000423392253797	1.3990603661697065	1.0155944448898246	1.2230033140799463
0.3	0.4	10	2.330429087585351	0.9915855031585785	0.3015179120719118	-0.2956105372290665	-0.4327799682726514	1.6154113466216273	3.296443993249767	8.083016876327221	10.790075202663537	12.00800590058671	12.259442123823405	12.370428422691546	11.3634841801817	11.184063916574267	10.503265492267644	8.22102484678694	7.109790285813226	6.056484424396302	4.550387066868915	1.9207576615200352	1.1088538560731749	0.7193500391959198	-0.07825632860668108	-0.5819837502165228	-1.6976191177699391	-2.547543305216905	-3.508012859268124	-3.398795787492361	-4.700096263448245	-4.982767400662826	-4.65836934165473	-4.4060394183798515	-5.374182293261917	-5.694835125381292	-5.4612775048643485	-5.239181800280935	-5.27248390359151	-3.303653616143311	-0.3046096538616183	1.7323362042224986	3.254782928880637	3.458008916785893	3.4044495358893556	2.7165786656323547	2.8578253884897933	2.201490780156199	1.2388643338185368
0.7	0.2	10	12.153023970947626	10.299627467035354	8.178888962359839	6.929046528746337	6.047243578280192	5.136482078210545	5.070565727034243	3.955790611038182	3.1907977992199967	2.472626442631757	1.6934688049219524	2.0269253916716963	1.241244860646212	0.804391797293956	-0.33356896327856944	-0.23281279337222927	0.2787249850432154	3.588259283410949	6.003208881685733	7.155399440732925	7.954893070207593	7.934156334922196	7.90263213548371	6.747881611742603	6.281331181713416	6.006554683941989	5.154004981876064	5.049788677815407	4.505255143358671	4.2936566380572	4.677822756947908	4.494576626670902	4.139745932298343	4.0101076180243105	3.1221177277763026	2.114331054054503	3.1236471390771783	2.4646967043144734	2.487697504981366	2.1207904147782273	2.653559156663025	3.2774485718829567	2.5649713247240165	3.6342644444745993	3.7882279542303543	3.8312018297053605	4.4808821465539275
0.7	0.4	10	4.032015091492443	5.675385296357312	7.0632907164519025	8.166041159373592	8.432815126384433	8.831523292375564	7.666801976279476	7.079482728843178	7.008641754673533	6.530722280666552	4.869273852226652	3.7517531435117277	2.669549513240039	3.1071408356456836	3.2348025742793993	2.263082666583994	2.09373568246869	1.1539652676564423	1.6032855615024992	0.7299971925589013	1.2037281935768824	1.3929149053524377	0.049984383175818436	0.024336445169911514	0.43721282959928587	1.6350112911653234	-0.33463910586264944	-0.46299242352578673	-0.5498639014122446	-0.9212156835631511	-1.1402475034268633	-1.5396192115421066	-1.9223492581058288	-1.2795374349831832	0.29782889670099166	0.7250225707691911	2.552004332746016	3.5566440994119937	3.149893325803113	3.1687656108667532	3.110523438508423	2.8006780453899935	2.3904353289141724	2.025011486778773	1.8417305078218895	2.105043589173789	0.8994898398027971
0.1	0.2	20	6.180131687626542	5.419017936924501	4.723297587583346	3.7728246475102303	2.2589170808176604	1.5142694441570512	1.289402281063655	0.5714939791421827	-0.45764988049971933	-0.6380101887320535	-0.9259676332689679	-0.7348450858539337	-1.2494604690911757	-1.3323386104905914	-1.7147677210164254	-1.8398816433488783	-2.117639848725446	-2.050380048092343	-2.398633877162986	-2.3680226409365375	-2.665590204587751	-2.713979468630299	-3.0595136108444443	-2.953661693884012	-1.2472603542452632	0.8811066155435299	3.3905555294247236	5.454790070902984	6.265864678863203	6.598880108585028	5.943895471137971	5.805545259617993	5.631767074431487	3.899809873212643	3.8967133077385583	2.886133309235259	3.15402531556245	2.6290077189138614	1.9997652188532768	1.8770337119025946	1.8455599331966859	1.295305238828508	1.389351393485402	1.1325432483285987	1.1289551530207476	1.3817228307743434	1.5374998372951687
0.1	0.1	10	17.92320385198908	17.87177476986171	17.61054271087061	17.129364422441164	18.388040610880765	18.18120466933813	17.923452405558812	18.456642311655884	17.595574505807313	18.157004167852904	18.41754947398298	16.89890104444916	17.57824880939662	16.72883194253499	16.438022441890205	15.199087077461144	15.339608359340346	16.478062719426802	19.114951289375384	18.749069650955725	20.526550852238522	20.213460529994855	18.099178596923927	16.472984271637287	17.411696668862625	16.97426620809506	16.36524211208704	15.948793460750416	16.535299066827143	15.091860388364879	15.533698439558535	15.031620519949747	15.916049017304672	16.69143451839335	16.001045471908064	15.441134119604236	17.119153809417533	15.095418242204921	15.719358890508431	15.888236341039956	14.729727557781409	15.090475390970475	14.223504826877026	14.150803942265547	14.498564478284607	13.474672645400638	12.862466844600903
0.3	0.1	10	30.1539534081054	31.321134544250462	30.901783090192247	30.17829619531613	30.51599079207562	31.36144204643181	31.402087020882583	32.32341824110541	34.54217609787536	34.62837069487161	33.59391297012373	31.704403290271323	32.40668386582214	29.503247236125354	27.3954755469318	27.13725591554975	26.60037645304194	26.87922906955658	26.45723974619009	26.254905403350797	25.58026882027007	25.272806131463376	24.47033194762401	22.506180225069905	22.43823894701905	22.820831487006565	22.343612237266477	22.113230477527544	21.862444424787235	21.43807559511628	21.288767478903374	19.85561499199047	19.380806320472374	18.37586402264992	18.46881491946108	15.85896394822069	11.593110808090799	8.226470293553042	7.566508517891165	7.956891263714034	9.782235625545525	16.477489099033413	18.22279091053059	18.207420989663234	21.928725456712407	18.604067201099454	18.58452566032249
0.7	0.1	10	-2.433731921180005	-2.315763977140776	-3.1713523243200754	-3.6195928363217185	-2.6326173128929504	-4.321065752663358	-3.436886950212262	-3.3565154289045402	-3.1142647363265183	-3.370004402470432	-3.5135797212718565	-3.720565867330727	-3.666736928743209	-3.4611566415174586	-3.3866492272960116	-3.6376590326856224	-3.996091634766863	-4.203970865149785	-5.192074085235927	-4.891044090174571	-4.837052678016171	-3.7886851690441965	-3.452203876794748	-2.0610211933738647	-0.7849870837258095	1.347451280242172	1.7512112405827054	2.093510861959153	0.6932204004484177	0.700812937782544	1.0261315817251138	0.5745114353434104	-0.5251585771755956	-0.613986013187187	-0.5437338773499292	-0.9986069571249416	-0.6083344138213569	-0.6543342518069615	0.283023307806193	0.3234113240560319	-0.379483561985019	0.21083539775110438	0.654416975113346	0.3513246109495398	-0.12827065732723497	-0.40875870270533454	-0.4011865227526421
0.3	0.2	20	7.271816199170022	6.948980441352127	6.187078115380736	6.309178122653936	5.784071684617789	5.632624689551925	4.51782103195243	4.089994752285957	2.900963004557152	2.0989163147260257	1.723269820341656	2.467162276552184	2.444378795126095	2.6103920055454637	1.860945074601073	1.0140826653076687	0.08939892741359401	-0.11642423828102011	-1.0223377521998067	-1.1775941469604412	-1.1735324489741856	-1.3589687830737667	-1.6517696832982303	-1.7164401050686777	-1.3236341841495722	-0.5876373682330076	-1.1276387624679742	-1.0223706939520412	0.15956578247875441	2.872256041232795	4.715698559915182	6.208401723456852	8.342556170235792	9.461568321195035	8.932807315386103	9.527701818521194	9.832597894105266	9.826275965664717	10.339906603818388	10.398325377631341	9.946930827688917	10.031806625873557	9.753450561113741	9.04006516281028	8.603996660684917	8.231472359382465	8.240504603873994
0.3	0.1	20	0.6499955215731461	0.5873169469413497	0.06646857993953859	-0.4707912985738858	-0.18784124216032438	-0.2986528357299534	-0.984895204600793	-1.0556101503413284	-0.9401176172191335	0.6816806725103639	1.8109961091668687	2.1667439917174462	4.549082950330327	4.508355909539908	4.811467109328682	5.26649557559147	5.2211676319559714	4.854577532350202	4.682011700439748	3.2847503838652052	2.786593453000158	2.078434632616716	1.795721812233154	1.9375440920372107	1.3043108713523317	0.17319196244643464	0.48730482829228805	0.3044512075630834	0.5337913651541548	1.1992211972184919	2.588065603340329	4.029821528153565	5.217091445355511	5.192119039782579	4.418445596295161	3.8337885723598113	3.963173790754947	3.5804378050639443	3.739956238348128	3.1812966399960274	2.394335699971382	1.6009458813792818	0.7865301294639586	0.44751139010206487	0.25912886736024987	0.0708666263029798	-0.17281134315312485
0.5	0.2	20	13.934451321808911	13.424174990550025	12.916479839155347	12.619803075163151	12.33796764124941	12.521459768462353	12.084915788677378	12.890451678759366	12.39808783329303	11.904578341667179	12.433150383231432	13.657134985785813	15.140842545961892	15.093996070996734	16.15888351970366	16.395528295682627	16.436911982562297	17.346902373792222	17.605153170012624	17.339065765003664	15.556037480888907	15.489333110029651	15.345240078538435	14.842718798579707	14.228280452983885	14.538432645609976	13.996021798095352	14.241013985045317	14.842394682834072	13.655625092630363	14.483511853432457	14.088874186370592	12.891087300456341	12.047488574823259	11.804583528340665	11.171084143971012	10.162450030187987	10.933198759021515	11.763811555728605	11.532868328826087	13.140050892922584	14.45684470461131	16.094836882910673	17.12327957728166	17.50780803060184	18.086967216815697	17.666884654126196
0.1	0.4	20	-15.577597214606627	-16.403679144300888	-16.376950602731597	-16.01677869659922	-15.503007103982242	-15.172568190659586	-15.546344342012492	-15.0608370581154	-14.71798161630673	-15.032981714357255	-14.885844314281464	-14.378407619722577	-14.246667642478506	-14.22168539596948	-15.644223393555794	-15.980828120124198	-14.764543237143208	-14.62433119202484	-13.235199721492783	-13.783519098043634	-13.596939078397906	-13.409800279470897	-12.639541882351743	-12.518910695278947	-12.849859836516945	-11.74386588121866	-12.169874590450128	-13.0191036258041	-12.561267703708332	-13.34323030142911	-12.83891449797487	-12.056702046176689	-12.543503649207693	-11.586580326434813	-12.570862686058483	-11.481448794111337	-10.600759530662131	-8.577158462894559	-6.814410941723807	-7.162504174721043	-5.9195313299495	-4.381002779435953	-4.503561158551136	-4.992405301761437	-4.792031193957143	-5.969996052811155	-5.396397046167287
0.7	0.1	20	15.239607187637343	15.193056102007272	14.548068092611974	13.621055412108593	12.763144377636625	11.762881494975584	10.123131068249517	8.279195434527882	7.833095661114076	7.548505852429084	7.5073389664225765	6.774217649526978	4.592282206245645	2.495908610996235	0.2133637827035173	-0.7141091557756383	-2.1209308760134	-3.2040885158178263	-4.423929769275258	-5.633497261491854	-6.724420740912766	-6.734714241553018	-7.274418505498794	-7.164354494199522	-8.0439646457307	-8.490547404598896	-9.000000781108241	-9.239636549643311	-9.518637064118064	-10.07107391425	-10.06014964087143	-10.252503613367503	-10.844801955165003	-10.51903762818774	-10.70399043875805	-10.557965695287827	-11.100179078534067	-11.599761475765872	-11.456137083017712	-11.447779483623952	-11.617147915433879	-11.761946384392424	-11.963948596270455	-12.340157540255365	-11.798657414046007	-11.85513871430907	-11.755435659407576
0.1	0.2	10	-1.9926344326122205	-1.7684413035492277	-1.9494145849148339	-1.9172567522966268	-1.971742681463894	-2.052288784987738	-1.4551309264265662	-1.7565612763410385	-0.8606530636438023	0.6287079365068386	0.9814296152354629	1.468589166575203	1.9189803746455745	2.5038406677590785	2.2029355633810717	1.3587659959781497	1.0285668381327788	0.844622770429126	-0.10147836819148637	0.703752601331491	-0.9814955711336815	-1.1624407443986726	-1.2882135476021688	-2.355733930020243	-2.37331812115141	-2.662374914984998	-2.7556279736509346	-2.579718644783327	-2.8208955914630387	-2.8546479975443297	-3.5106078736297697	-4.069199051324688	-4.61061415566007	-4.185297154094773	-4.233686156451331	-4.155411122722725	-3.833729512390576	-2.555630569639902	-1.3051559580692107	-0.7580872064643565	1.2563722089824374	0.8308046506392657	1.015796831631068	1.6982952958232787	2.4218980034215676	1.5041327240377953	0.3714494048854142
0.3	0.2	10	-19.739447213383073	-17.920670949323156	-18.548570145744307	-19.69148280652908	-20.256724364262848	-19.94274645757059	-20.256356653259974	-20.740938336645694	-20.63283033622638	-19.404130667544802	-19.669547823255854	-19.91212107591754	-21.051014560942086	-21.606048009050408	-22.051871114602555	-22.22202421228883	-20.935185358962674	-21.55711347279314	-21.937194478495794	-21.614889104434667	-22.122291416374814	-21.24202890207213	-21.920445715058946	-23.00099208969022	-24.29166077982079	-24.983989552401866	-25.766154185779307	-26.684905933198397	-27.384626525922265	-28.77555931376781	-28.441992241887448	-28.05183207186626	-26.964055372295952	-27.502637304620276	-27.178869165589326	-26.921690519051975	-25.061817386118694	-24.44507295617723	-24.206771918156832	-23.895234205481795	-24.552479919123414	-24.79162972471658	-24.681913867020373	-25.918775248265085	-25.64767218215908	-26.17180346158921	-26.058320037810297
0.3	0.2	20										-10.104429101296063	-10.024331059652063	-9.589663284995108	-9.54149160134336	-9.70627394762484	-10.02530620953532	-10.03473320828656	-9.851588317905009	-10.633384646481602	-9.316456591842236	-7.912372622747082	-5.850984717586151	-3.003521990017017	0.8895603897784419	2.1759904557222853	2.7995664367717055	4.589834431250804	4.844411281851645	4.972159163059338	5.232905803210947	4.633081874877348	5.040572829003516	4.786580437162179	5.048708925111967	3.907116718123458	3.905762779424105	3.5529148223237215	4.277136164148732	3.35910699915231	2.8089180126360134	2.8629068658599657	3.172979127738646	5.140862575652591	5.906978500028885	8.579030850349817	9.451914244269737	9.62642005655485	10.125882605247625
0.5	0.2	10	-3.527022167292266	-2.985921297491089	-1.8863648726987847	-0.1362436615927578	1.220776720722359	1.1506623011314758	1.6169215263009882	2.043724240186716	1.8397688074008798	1.9888970312189613	1.7609945842689356	2.081607616898154	1.414959025514797	0.146042313371062	-0.30911762030582324	-1.1715547702107223	-1.884091707091521	-1.6098499065977379	-1.1577215608355473	-1.630693306094134	-2.049637119005471	-2.570081857957881	-2.4808601198531335	-2.6015333153457583	-3.6313353141180826	-4.687125461539626	-5.442896153196081	-6.348579421463885	-6.217511357763126	-5.846846232773419	-3.981603409122659	-0.35574353677511183	0.5269730425782697	1.652655695711502	4.100072779258927	6.93011255958934	10.722571323817128	12.778440416479249	13.034593885932253	14.100008449934421	12.284709348282881	10.347735129935593	9.994863741265625	10.088426533155328	10.072991516154921	10.443645550782868	9.39561429723831
0.7	0.1	20	-50.73896178451684	-48.71368042258905	-48.148639748917354	-48.29273791611027	-47.20702687709138	-47.668613519929664	-49.78074848578333	-50.80666823280348	-51.91312402954944	-53.482881876334424	-56.02853604990973	-55.66971390961463	-56.0720567084136	-56.89853024183881	-57.68476578450553	-57.620830111749946	-54.23137809361115	-52.791663716798155	-50.73646176723329	-51.715881537217335	-51.1261564354512	-51.405240967946085	-52.34408465002868	-51.18463885321659	-53.93155506679917	-55.61571766259491	-56.44638916057403	-56.85338354986593	-58.48768862474144	-59.38872217532918	-60.13526721572357	-60.35534563827713	-59.92212279938103	-59.46422742081785	-59.89913338995807	-58.61233418324781	-56.66568413312591	-53.86447431953583	-52.54505661277653	-49.988199536269015	-48.44633501729676	-47.68855652359023	-45.5159774611725	-44.21797318914206	-41.453108554029306	-39.5886056196684	-38.325012590962594
0.1	0.2	20	6.714030121681834	5.774699111313801	5.508008019748601	5.3464004006568295	4.91267997958759	4.645654440690787	5.059972302739702	7.327580562736443	10.382369040967369	14.136314871281463	15.270625810907028	15.18930924429231	15.391898842553488	14.358108529334963	14.92333923030639	15.59563381260476	14.746586247971933	11.862168372665465	10.20588668990893	7.953857582676399	7.907625958749335	6.636470697018815	5.5277470907785045	5.019994730810737	3.558482102000003	2.489648873236714	1.8572637919828985	1.3709265572715381	1.2870820647258903	0.9763609374816298	1.2713475669148977	1.1964428002498337	0.38162756815912147	0.26656716000244884	0.15285506889149758	0.09451388468967536	0.0402646640952824	-0.2583186076413355	0.19607884931084385	-0.18263071705696987	-0.5713585415434892	-0.29557587479209246	-0.11770404807467472	-0.7674577960110689	-0.5747908457589119	0.06624763185086735	-0.14555112142035043
0.7	0.1	20	-14.408851157497743	-14.06963450581619	-15.048279916652998	-15.690063131884479	-16.375184883984545	-16.626517473732576	-16.383666492652345	-16.956190416184032	-16.11311834002877	-16.576645163489673	-17.176613471729286	-16.63960851586435	-16.270122934940566	-14.21379435478488	-12.320439166493642	-8.958250356611373	-6.250252103498166	-3.5782885117335006	-2.5376087438568327	-1.3258696768111733	-0.3013711185784622	0.4029203063469673	0.4875000746169498	0.09162853823906403	-0.20116998135611297	-0.18260115511876407	-0.18113713410901866	-0.09796176761599895	-0.6631925776965026	0.09303918332476968	-0.9344205401781807	-1.1207239737315398	-0.4955486762544581	-0.15842674927107225	-0.3783230787462095	0.7805102761348088	2.373419061011351	2.722105725961331	4.141009527700309	5.657424601252725	5.854864983303127	6.249629831815231	7.247167083215874	7.135876600451208	7.97323049111591	7.584282758065957	6.369676838920004
0.7	0.1	10	-7.255917356244247	-4.726287024947474	-2.8903236606293703	-3.217712918295973	-3.9257676693119095	-3.7796941978166423	-5.4809896625926235	-5.895428183405951	-5.77601446113626	-5.927165181363087	-7.610460751964045	-7.534124010105405	-8.25684078346207	-12.5749801050722	-9.84480911746434	-5.711070579139637	-2.619683457441141	-0.20776851854344613	0.9070312690599991	3.4242733567887527	3.7112360669378006	4.594634652725418	5.723673992861961	5.460793747147676	4.393195581988486	4.501275805462498	3.943583657737186	4.056740996514996	3.529000997452002	2.5600531152939823	2.7107943484064165	3.696939372159761	3.5711888687545397	2.680135152740732	2.811404513711821	3.304139926001504	3.460878678781924	4.898180545522514	4.152384680507346	5.022990514183789	4.278642497552539	3.9079716265640627	4.503469851480148	4.3634337123425055	3.8560417598493046	3.5651065827913797	2.8299474719544833
0.9	0.2	20	0.6428984513310425	0.981616120684631	0.5779395569103336	0.6255749976005198	1.3537563445401375	1.7284044807575576	1.5011404228172367	2.3826159986606577	4.150956403455776	4.265447075233457	4.920875831767908	4.062688741078258	3.769418719264639	4.022670724539378	4.29839538392568	3.6223096884747967	3.316577596893744	2.2418495952263875	1.9609672569168843	2.5995286674597047	2.107703162758522	0.9262462031127399	0.9063850178816324	-0.7251956618900444	-0.7756502399136203	-1.1871290479568763	-1.8835498215672715	-1.8277337252081445	-1.5184002989058705	-2.752165109069651	-3.296843626430352	-4.371263898335268	-3.6218172360475265	-3.384885805745494	-2.3008296781579247	-2.211411483231121	-2.5489518328769414	-1.7076194553514945	-1.035809007266625	-1.3085577188149635	-0.9795212363630448	-0.4542472574643952	2.441814114377994	4.068882758051572	6.080019916910057	5.951126863272776	5.736114655289299
0.1	0.4	20	-21.194265813717347	-20.859121211578287	-20.17285745039533	-18.815396447432242	-16.265444939273507	-15.163609417519655	-15.339193350498373	-15.765019871548464	-16.60083563519045	-16.51525993480669	-17.80849173485284	-19.34118523987366	-19.821808496992002	-20.35281165483836	-20.355035312113444	-20.149092256954138	-20.86758588479135	-22.89473463161344	-23.916525282899535	-24.987368233943027	-26.162288548450203	-26.84730454468535	-26.679726925734506	-27.381734092232385	-28.24288387193544	-28.09687898974101	-28.284685379663816	-28.850071173301423	-29.065964011901425	-29.389160072966334	-29.48801298213312	-28.624650311830752	-29.44588566302148	-29.775160393082615	-29.864530667178556	-29.708968496439258	-30.338342879983337	-29.914029560009176	-29.765001344618753	-30.13487968380918	-30.338890454680104	-31.093595419509747	-33.32359986882889	-34.48889657859739	-34.25910773340071	-34.556561180700825	-33.876347073092326
0.5	0.1	20	7.762382479493844	8.158082110754485	7.747557808058545	7.4802853244774425	7.0342679491421265	6.810321381914719	7.221259452806862	6.03128926699322	5.38862941305225	4.451619051147169	5.324224574083416	6.054703946839432	5.690947160770634	5.15816090987466	5.215566819932818	6.32834602514086	5.912160364055829	5.716646717310461	4.21247906491017	4.612600764654417	4.331403000012436	4.589991965139802	3.5905232677689938	2.4757366530560176	3.4960821081572817	3.269535985442616	6.5287586377556295	5.350717589555465	5.178124297127503	5.675617560684749	5.394248004869553	6.830272291632646	8.057666951984942	11.538868184327498	12.106265375153221	8.888736226825863	10.159125661665065	9.935614992605004	7.590704892538831	7.771739582071071	7.037953655392279	5.735803557587268	5.515772972798963	4.1004237631857805	4.572359200803703	5.71614765939524	5.47880213994771
0.9	0.4	10	-16.039284343606948	-16.009559613295576	-16.094561353192784	-16.62781108017705	-16.77597490375195	-15.926406957220497	-16.728268465906822	-17.25170706997022	-16.16789581489558	-14.972271551443534	-12.683263182602634	-10.64301866055418	-10.481561567095223	-10.870924914162877	-11.406533834967224	-15.385401216915785	-13.760874169802769	-11.202780238635764	-8.368744160115863	-5.6417743202776975	-2.7864751476247456	-2.0860101739938415	0.40357922271206803	0.8704886606666591	0.738032859293412	-0.045097472678527595	0.9912244998272186	1.5621705587658283	1.3161888605843686	1.2584531783601278	-0.025402057375004006	-1.0993717336231157	0.5372158347747984	1.273089514466868	0.33144099162623775	-1.2842687204461427	0.7541857243337091	0.7813155482675924	-0.6661386590089791	0.9537402380522266	2.476536853173478	5.780467142858754	8.509009895168731	8.882504496500808	9.190144451108004	8.209832758515695	8.857448835262275
0.7	0.1	10	-4.029753471447421	-5.135138570771458	-4.975114477295072	-5.1034470739873985	-5.650853827260052	-5.027747939834242	-4.408169641868433	-4.522532626270447	-5.820845593558506	-6.08698930741194	-5.87522046244362	-6.498755772483241	-6.621906348012034	-6.761073074328996	-6.492067768945883	-6.720982396659775	-6.695819111248529	-6.48443188678959	-7.382121058514315	-7.359798492767155	-7.581792930701752	-7.629633151439132	-8.13526436520729	-9.198186985144314	-9.018876202207721	-9.271938941872762	-9.16403382460121	-9.747675715812813	-10.18383326762015	-10.031174326388342	-9.546538754149225	-10.08841065026596	-9.94992578971632	-9.868302175773529	-8.94710410372524	-9.672971445089573	-9.087419595251824	-8.07268293585116	-6.350795186310403	-5.330530199009935	-5.124458233347772	-5.238754185475472	-5.455310878822203	-5.279054817514936	-4.961638554004738	-4.351014150689203	-4.480639372771188
0.3	0.4	20	-48.341277825550186	-48.26738805291616	-48.16971123353207	-47.93206362188665	-47.95902064442352	-48.96106119030956	-49.1775907742024	-49.33590293045212	-49.07959535086638	-48.95652466649936	-48.643716269003384	-48.37247098248457	-49.058386072086684	-48.236967638906094	-47.56390005810227	-46.90873104474622	-46.87480082489773	-47.022112464869004	-46.30725681126092	-45.67505461595591	-44.21893883137676	-44.07573276916657	-42.94630546065304	-42.59071467060551	-40.95225748584975	-38.92951103289214	-37.69508407847019	-36.37921447786566	-35.75903954283315	-35.744295483523544	-35.7139428821352	-35.183570303131546	-34.65460410654517	-33.96443821308736	-33.34541082155475	-32.82923198475824	-32.33913400484392	-31.24697466441763	-30.989620803356424	-28.345064676481627	-26.52340925460772	-23.01458287402897	-22.100417514774044	-20.580703936771684	-19.297656781779175	-18.257105758529683	-17.96738461190842
0.3	0.2	10	0.2276491066321995	-0.29688687310125417	-0.09057461421581792	-0.7504831579626199	-0.24922092606974644	-0.3028919909941479	-0.9403639929990675	-0.4749951265888903	-0.5580400740911458	-0.6419422620959665	-0.8161560868613194	-1.1357169494625374	-0.8269896114665052	-0.8313827532413534	-1.9109444344094868	-2.3962161974306433	-2.815959172953839	-2.9864256108421863	-2.8823256478919355	-2.901861314022103	-4.286294685470525	-4.941114305498225	-4.583668266469081	-5.435781253844922	-5.1899482453218475	-5.937339963502405	-6.254838454316335	-6.1876147711126634	-6.7818065026518894	-7.021976190627052	-6.991478568316818	-7.655808408931819	-7.665920096077835	-8.333073814709236	-8.21170057800311	-8.463352715334196	-8.507664206597925	-8.83793243018227	-8.757734202613655	-8.155178321272098	-8.164147886293959	-8.570200116474666	-7.981017881129942	-8.495218269355162	-8.975509076500888	-8.862488080687427	-9.441358640539129
0.3	0.1	20	-39.720829218652575	-39.5060187218986	-39.325658499528615	-38.738443496229294	-37.39931739564054	-36.9022302458561	-34.85673975347905	-35.10694278399157	-33.9718413014363	-32.44964234092855	-32.43325259205973	-28.452946419337376	-26.697381449830583	-25.97018141242443	-25.043020269916205	-24.939130647671398	-23.77810359115945	-22.43117101703811	-22.452105104319777	-22.234780973083282	-22.102062270959415	-22.298037228531328	-22.75669047847996	-22.36658061904736	-22.829273740334322	-21.93823681511467	-22.65059957978422	-20.002121923583616	-20.57792977588271	-17.485762487026236	-16.671996600454115	-15.662457735489141	-15.414736327036053	-13.978099888746364	-16.12559020534141	-16.671732180517985	-14.972199217179835	-15.904462195634643	-15.420636597257015	-15.875576553846244	-14.654153093735381	-13.52886656003136	-12.269464786898212	-9.799943728433995	-9.178906476922734	-7.251922891881655	-5.984749835082987
0.1	0.1	10	5.89909291105289	5.711415999393079	5.225825441644577	4.156849148793768	3.8755343786283625	4.361625540229891	4.609504035435769	3.6539840870195377	2.395515041821369	2.3428243434111202	1.0177854266334059	0.5733859736193576	0.8656297122193521	0.04446252662025785	0.11393846078964032	-0.6200022961870513	-2.401015560497191	-3.0598218506232104	-4.109088612685319	-4.215242960247439	-4.93949863689585	-4.031590076993131	-3.88417368445684	-4.089526459700311	-4.653474365037781	-4.4748848219208455	-5.3420935676906804	-5.346053985129771	-5.579877174398925	-5.364237846401995	-5.6028664203072935	-5.944579689643005	-6.065299131609105	-6.204178652036269	-6.1261187696515105	-6.49356696831963	-6.1918656724503744	-6.824940414260247	-6.71490570996383	-7.130899510487336	-6.970106668773204	-6.332499032183641	-7.589380425292966	-7.477252941422185	-7.657361263780525	-7.583413408251727	-7.644416964800442
0.5	0.2	20	-34.66318407267206	-34.91224124781912	-35.28404559345412	-34.94129050540336	-34.96421161818527	-34.278045487760274	-35.006240173660004	-34.647028879051604	-35.849909270901705	-35.639456552877846	-35.049508231818436	-36.14730396876689	-35.76371162936796	-35.26764592544187	-35.257639684295846	-34.800120224909435	-35.592711955542995	-35.239633246659324	-34.99978726248433	-36.305913077250636	-36.31256628788943	-35.84460205122851	-36.58231296740625	-35.67090032796718	-35.68890663808279	-35.670253142301384	-35.66621439941286	-35.658778328748724	-35.65714062294245	-35.62120164774434	-35.7608221161504	-33.32699996066214	-28.319771886445317	-23.487921988745367	-18.622756762953834	-13.75840195198209	-8.915696488804677	-4.095547065810081	-2.980588130430931	-3.0464708579265505	-3.9453228187540574	-4.025969387103295	-4.016196815830568	-4.159518255095982	-3.352660855171152	-5.782024216548905	-9.99387709090125
0.3	0.4	10	1.8277793396796262	1.6576928456958022	3.682090834170527	4.757314784978522	4.665761264128609	5.738593523364667	6.915502556690779	6.178150573342773	5.02737693944297	4.80890413380153	4.24319726684293	4.261378382414495	4.0961395141868415	3.850843194151988	3.1561448253202293	2.8253431340648696	1.7338340885562182	1.2412816975623464	1.8700690819855659	1.29711557960211	1.4952892798750774	1.1151051275510007	0.4720209005794409	0.2225025716939335	-0.09069848670138114	0.42000637682679454	-0.0842382636137593	0.03145941318526724	0.5233110053233965	0.5251647062899032	1.4381265546347315	1.918540782519134	1.6372341494696023	1.099648510538156	-0.024299294071596478	0.5771327807094941	1.1657651346446336	0.7153178072078425	-0.118700038184258	-0.7260501402684731	-0.6669342719676585	1.0056276332047922	2.883255657967265	4.2107728506572535	6.649355184916228	8.671359091930182	9.176340663499477
0.1	0.4	10	-4.005436937165896	-4.864209400815955	-3.828125690143885	-3.453909839847558	-4.338705466820482	-3.3986444610628332	-0.9171335437527546	0.9459093344832219	2.160775600319546	2.466867379658421	2.6079467237933684	2.549947309100439	2.448829070219549	3.3814759988179333	2.2530384070766125	2.4055982806670286	1.6343075227516692	1.2228280277083172	1.3020953757521134	1.0886797365088654	1.1158587975607084	0.8390846414512296	-0.6908836769054894	-1.1590535021571284	-0.44849922804930387	1.9665434118973728	3.420930513974767	5.802320675824657	7.608833899760533	7.343793095120141	7.011016077294137	6.164942388401322	4.974556761987962	4.522695306893276	3.853898908967949	3.121667280056961	1.735178249925383	1.9722006665208553	1.3597016565739999	0.6637026360509779	0.46653269687252674	-0.6533803472483477	-2.0909463316267605	-2.385023680690921	-3.9720781188771994	-2.932994395147663	-1.899106812640774
0.7	0.2	10	3.841327141384351	5.033751543324765	7.024191177344552	8.622936279604072	9.769539062447901	9.913266755524116	10.537215573333011	9.5856394020682	9.246636684688685	8.041708329880525	8.0044206991717	7.2514882544319015	6.065183075375106	5.7684568331889885	5.357860535924647	5.025130144243963	6.248904527520427	6.3455115855242035	6.608792986214201	6.529354669254818	6.487143831061513	5.941897545158302	4.957706358894296	5.30254131949015	5.496046630942995	4.427807413179071	4.5231154567581235	3.5472137362203178	3.9388026314904714	3.4706531883382645	3.5227037295695958	3.083919339629741	2.007782758238424	1.3326024643519965	0.8234908375761094	1.508655627175397	1.115704634053401	1.579292412025346	2.5589942981944667	5.6613276893866065	7.627577217550037	9.144499459961335	10.893284770166726	10.025052020589268	9.924772862139644	9.304475543315451	9.531935572679476
0.9	0.2	10	10.775491367409757	10.308066264960004	9.770952033324846	8.528760422985702	8.428249497796546	7.790316664496576	8.219427121541766	7.02252657974444	6.752437354255196	6.336569845269274	5.811787406595936	4.755305281187987	4.51714029322417	4.745746027827316	4.895034425254735	5.110409848560074	5.433069950793026	4.495188229739139	3.7443393985199727	4.011721164811874	3.578444623592933	3.7099814810299776	3.5712833231781786	4.206275042999412	5.313200975141402	6.894316165776647	9.828167718126792	13.376857206883749	14.782876565993774	15.708062149981224	15.173986438020684	14.888456649085803	13.715934374798806	14.503796044136465	13.125059153547845	12.828194900387942	12.764988233191282	11.822777405680185	10.704037843654554	9.501059223994666	8.033525662035363	7.182700239775379	6.45968085456348	5.170984271405796	4.149893062164715	3.744869874849986	2.996816346059809
0.1	0.1	20	22.52995985471109	23.2377136189393	20.453075046567765	19.722019983615876	19.459175394455865	20.8479326467797	21.359702571707917	19.702581281954256	20.227872013636496	20.14700689513037	20.937390616707187	21.055383322915045	21.212657123062353	21.339509411636588	24.614315701533773	22.9931498434588	24.464434793755213	20.79634161354569	19.67846342001823	20.504727115165135	19.45770134893017	20.477544636890112	22.868252928564328	28.57751072403386	31.845805913198124	34.734190015783696	35.104397634323604	33.986708806316116	33.719333562180196	34.179517855640455	30.11135394633865	29.571385675717682	28.125796714989352	27.190023236212948	26.198960733749868	24.976261747028875	24.55281197949029	24.23064835065568	21.293420447652448	18.193658030399764	17.711375198061713	14.218129555284651	9.72557729829094	6.618125368248119	6.538037783026606	6.928775018347682	7.867319179613961
0.5	0.4	20	-1.450056351615686	-1.821493845840596	-2.254158809477726	-2.2671815656268812	-2.6344667265253463	-2.3149691531460483	-1.3437508042990949	-1.2411733968787075	-0.6032820878709266	0.4878310212501944	0.2767802033916844	0.5655118093027696	0.5186165725939205	0.35187247659952803	0.5484441889405325	1.3916256582500033	1.9830364986218818	1.7505291175523396	2.4108740560952064	3.1296433608561784	4.275583079615949	3.376909244432998	3.979568013368109	5.583832852916284	6.348394460874392	7.204677479987289	6.110964281216294	5.544497493090464	4.668979387479165	5.468528251517434	3.9463746932547465	4.0911741987809584	3.228667727060561	2.696728736933082	2.66249951234742	1.2778336171768778	1.415103737757665	1.4033609468596673	1.887507518521847	2.46353286848883	3.257248806785366	6.837840562563649	8.13258984897692	8.299321288628711	9.020019669992465	8.621029107196279	7.782928384243046
0.5	0.4	10	-2.9327932493689097	-1.3782400046043435	-0.9930768002353076	0.8915965972172657	3.4463992551200633	4.342527580101056	5.9762699727547925	6.404429159656253	6.446844863589092	6.145715691727418	6.70268947890591	8.330054288827533	7.809883645384183	7.614216493155382	8.074731599694445	5.397888066015462	3.340728644758812	3.1634520194776385	3.4653293835473207	3.6168934736825875	2.337684870917016	0.288347768283451	-2.151254241002462	-2.308230478479768	0.42543422608392945	3.4216730738715455	6.405600761754364	8.893225388594622	9.390540082818625	10.301053741074966	9.873593736890633	7.547751925551445	6.780274716869236	4.991493231853958	4.430666558156119	3.9744341133842767	4.404827998363388	4.37867145060158	5.345711867258075	3.197630019159469	3.2286660320496736	2.279477007856542	1.6777900110843689	0.7511940937750552	-1.0125212453852939	-2.190930043766844	-1.2553006876572113
0.7	0.4	10	-1.2679222961057377	-1.7537483766412514	-1.518522377029619	-1.5075810358034154	-1.0129785101175024	-1.865340967749436	-0.5665979371835164	1.4135062848013966	5.677604082287381	8.996295050721027	12.02676010555675	13.5728012571395	13.839217562327104	16.147195961126815	16.33771413008628	14.450294908951552	14.746169228757463	13.83297346943949	12.704894997158743	12.898467747373626	12.460617117757504	11.017864863335316	12.089761557121559	10.630880521945752	10.471635990870038	11.321029530363393	9.88647103704189	10.207093108857041	10.37721405958867	10.703579601836896	11.06623903069865	12.049980470082343	11.543523709300086	11.252755387998395	11.140795117052885	11.40857050471617	14.406213850100375	12.394368411789575	12.20583126278444	10.775757265706506	13.603439176388687	10.879436191076369	10.795933721061242	10.918590126288446	10.904413196397766	10.351065759540202	11.13582599030995
0.1	0.2	10	-27.780525995603874	-27.64827398986369	-28.568789028453168	-28.073111855987847	-28.018724543621367	-28.185669977214577	-28.788550003192224	-28.73671696817613	-27.567814929551748	-27.49148751211014	-26.53583800116347	-25.493484714742994	-23.805513045167714	-23.2749613949254	-22.675571851508067	-21.846662893545687	-21.220523919810148	-20.8833931037641	-20.404161056049894	-20.216439843053195	-20.047704554464694	-19.76141750312691	-19.985295263909773	-19.81585737318937	-19.10343335370818	-19.35891663430428	-18.88947272382922	-17.84671220960462	-17.730130069985442	-16.569578148018067	-15.549979575862011	-14.009093217384933	-14.11629429427671	-13.131346587708986	-12.81501261080593	-12.593837835911732	-13.003587028846084	-13.378089483114614	-12.87118583785131	-13.335601031786094	-13.774884206206437	-13.815921889777073	-14.189489010549202	-14.008574875787343	-13.57861425469542	-14.062318093249313	-14.350523235816752
0.7	0.4	20	-0.895626133677375	-1.1795343054116536	-1.504267412445957	-1.6633236096800186	-1.7009470906198114	-1.5134787627850503	-2.196279108548044	-3.0689986170239507	-3.359985200918537	-2.7115409124854093	-2.585080654167969	-2.6673593477541484	-3.0517143352955394	-2.8304493598826514	-3.4410462738657692	-4.017655088065437	-4.304674542953109	-4.532482117896157	-4.719151324715817	-4.768703870451043	-5.3820373132540915	-5.65752275735673	-5.865410643852567	-5.494560993408326	-6.155543552123238	-5.897829179187639	-5.681623712268356	-6.017862668969606	-6.549375254457562	-6.558369208472158	-6.7729897414347775	-6.762709343241161	-7.108373383982107	-7.075581496955325	-7.343727935141308	-7.627877955132803	-7.721416950635877	-7.962967633162034	-7.682919962529235	-7.7430936938803345	-7.786614146877753	-7.52831668803425	-7.646080017366629	-7.4711895025349655	-8.071778927347887	-8.040209601893212	-8.076085662691142
0.9	0.2	10	4.799323725995052	6.066627345395162	6.077981063404891	3.1786512444296022	4.348837161607904	3.527357849665222	2.9772435183083132	3.1477427891566236	4.506992105222153	1.915559333998388	-0.49077373619385867	0.6232070070133773	0.11105111115537625	0.1893530037955884	0.5380504791199598	1.58727529295831	2.0520233078501633	-0.2547260693930582	-0.17039341319930656	0.9467027712346834	2.8487199761342623	5.116332617215917	4.698234667766542	3.5537718429381613	5.0241039701777765	4.517442401324075	5.8159778755836555	4.940825779983243	1.9892918859606965	1.870406905971791	3.244093227213554	3.4203582737329867	4.447143013137733	-0.046338715394696806	1.0172086073733908	0.8066362361707746	3.1757186020991526	4.109805096289406	4.430851089763024	3.2551918148335943	5.905815904223502	4.484037403847211	5.8365995324000295	5.60219886450075	5.8373469248529375	6.411204274613297	-9.003122738495492
0.1	0.4	10	5.945110744914899	5.1971924788283275	4.847005075464693	4.844727005807883	3.409055707357666	1.3434612118246179	4.666869657779358	6.252459155252623	4.880202929986453	5.580980045616869	8.423436587584106	5.949756009850191	4.366994487316944	3.825273250596368	3.4319190706982	5.703702482637027	3.6247403484419465	5.0851605124383354	5.496176179179471	4.231689776593527	4.155230117838059	3.6487753860668732	5.100884927024751	5.036375799997558	4.1085038893487535	5.495582740558163	7.0067771576998865	4.193542820991254	4.716242657885772	3.5431629832662708	4.144108635830463	4.220308508522805	1.8786002409010365	0.7249176459535676	-0.055927509462350145	-0.45938405270635485	-0.9038018824469276	-4.482826927323245	-4.461255807327646	-3.572817254030724	-3.0122830879021336	1.26407525920213	-0.223256415607608	-1.45803488281436	1.2650110762972844	1.6395199395734181	-0.2686779868560478
0.3	0.1	20	29.389777651515715	28.96943356702164	27.06314168494852	24.30754956160179	23.4907699064142	24.82013630651899	21.956006201813665	18.490203027932466	18.227037174382446	16.81909556483525	15.506270142122318	15.60238522211857	15.877813555303845	16.1158330643717	19.692569338114566	23.270977356603737	22.818230989614065	23.17831488180461	23.756349613046012	23.988013173397476	23.535598659726617	20.042689560110233	17.216814492910927	16.254296808752486	15.624692890533169	14.829522966906197	12.742526101244223	13.465353458304733	16.44946236952933	17.865439889834605	18.38543178503518	17.512145665226313	18.609625517733818	17.066967012462854	14.86365551945363	12.972442872683501	9.891635134923334	7.785533228837657	6.36860131267413	5.1348512537519895	6.733412756502197	8.422803767898621	9.130103890466074	11.431071793695708	13.457788835033796	13.194327767258812	12.760112157749958
0.1	0.1	20	0.837299076591421	4.056519067695376	4.651049130621985	3.725333689197896	2.7581398526887853	0.6939838134871508	0.2029462551387624	-1.7920233681314812	-2.0331779615236627	-3.167350819926689	-4.881111055464352	-5.5380425660076895	-4.7145482096093545	-5.883892810149469	-5.950129748781656	-3.3912521206301136	-0.18401087984317144	2.315396456855737	2.35060207595491	2.944271034323208	3.143361771172607	3.0039486332399434	2.529877199858319	2.0373736413469175	0.037566669403439334	-0.06543891981128525	-1.0177535161248272	-0.07190939255231399	0.32179262309535517	3.694997919130998	5.904156911075262	7.707281285447721	8.346473206151288	9.479759657702601	8.195670828661278	3.693699612668098	3.8994927005546316	4.52130539468196	2.5959135514963094	1.907137008021948	1.8695749690051713	3.7274330953984673	3.8632841219611294	3.756734876072443	2.8567286387233395	2.875205329356646	1.5930059090043116
0.1	0.2	20	-20.86020054016779	-22.10602544336868	-24.947642276320984	-26.841644984057346	-27.82573136897077	-29.15731604622993	-29.64386277810042	-30.068213872006467	-30.928897636846454	-30.533853367842724	-29.702442290089294	-29.68565841170252	-29.682829171114903	-30.201559360617033	-31.15867307857838	-31.20818550642912	-31.414869226660816	-31.723379689482318	-31.07169097230967	-32.45603962050778	-33.06359134720728	-34.212526006259445	-34.95284269640488	-34.723028028388434	-32.80174518270035	-30.01971743209635	-27.86298603600511	-26.723973219817566	-25.32936899707127	-24.980998937947405	-25.706305290866894	-26.392956941009487	-27.303305956052256	-27.789649326345256	-28.21738236150224	-28.806097809296112	-28.71380589603463	-26.779484652160328	-23.65809244024821	-19.171623572803128	-15.993266008473249	-14.99525105205695	-15.01156085922537	-16.22660773720164	-16.879228441462374	-17.795442274848817	-20.643435872153304
0.3	0.2	10	17.65866540507217	17.669615281335126	16.67831619059624	14.291702506504976	12.015492253865439	9.521832618738031	7.656475926976164	5.757961296275745	4.773889619166226	2.5117371798195336	1.2078571931014963	0.6323287426537334	0.3948681991053249	0.0067766777568607495	0.6261565184295677	0.44168714749976346	1.0931911019506302	2.8641119357717955	5.35053771690486	6.554510538594812	8.709423326007261	9.047784530732095	7.939036674561969	6.792511115436163	6.8183880111775395	5.91075011673734	4.957671662598031	4.448859342388353	4.368196083526826	3.3629951455307605	2.405139043060096	0.9577241469564228	0.03013030101978842	-1.4860495280303176	-2.5972706918662034	-2.476365807010275	-2.1307549411015287	0.387341273592142	4.625907495844515	6.212797434954183	6.074569990866607	7.188692069085583	6.202593438412606	5.029400014468365	4.89985383832407	2.88751230249774	2.092859723410079
0.7	0.1	20	-2.9373732763525737	-2.271019920978919	0.06192772850809192	-0.16014260507382616	-0.4690455037033736	-1.2331900732257353	-0.9438872814923336	-0.6459660002493202	-0.4233162088662361	-0.8586323370049662	-1.6156726913131756	-1.8478647452202388	-1.971867929027713	-2.370794282680876	-3.0886158963027164	-2.0815137215581494	-0.764989231337065	1.367724853537382	2.3283126970351162	2.3759872756397122	2.4053729781839124	1.8638453385554463	1.4812775831587643	0.568207125625527	0.5072714010235444	-0.6480902660121899	-1.49865103437023	-1.3161000695023688	0.2635138932436938	3.1592038751921123	5.786726763575693	7.018169306480857	6.819157201817198	6.656198765957377	6.704637999379919	7.39408356115802	7.543843088364824	5.804875616835133	4.488020009705924	3.5987020961205722	2.3388114491282934	1.348970742208511	1.0045002754037817	0.26442808600682	-0.45565035381753205	-0.683004022248678	-1.4457426078345144
0.1	0.1	10	-14.204076582121528	-14.131106819229917	-14.255524604415122	-13.881609375561478	-14.251541333996405	-13.945042377623015	-14.19994144115761	-14.180035724547507	-13.662638692278636	-14.12168887782525	-14.031498692878746	-14.37924363724773	-14.87298536964632	-13.813632258851348	-11.71497464073392	-8.874425682235746	-6.969218222559359	-6.660174535557722	-6.588616913749767	-6.377974910682465	-6.856791466061637	-7.044839090752422	-6.615791866483299	-5.082278749464798	-2.7951821012093063	-0.8311005040363888	-0.09770353547385113	-0.6475325641741527	-0.8301742513648733	-0.9816943004211467	-2.5038015370162583	-2.9703483080629347	-3.785140665707363	-4.789809104154042	-5.687783959117098	-6.732933389954962	-7.010070453584344	-7.062208553617694	-7.231488317461654	-7.561577660292279	-7.59231921788048	-7.8073791227183555	-7.847298620656584	-8.454819685040874	-7.167636869333737	-5.711708251855633	-2.3392634220370887
0.7	0.1	20	-3.7414464152733977	-4.215085391967072	-4.028639820996201	-5.096760964689963	-5.12382734174572	-5.105246180784054	-4.75068966444416	-5.433649531344521	-8.038045623279036	-9.310439940949674	-8.812885913076087	-7.977900653601203	-6.428986004111316	-5.686180585969428	-3.9355531693853223	-2.227151975585528	0.9890356301238938	2.8107176814656256	3.4996120783245814	3.6718928142883698	3.422230474941557	2.6428324390058933	2.912671599143799	3.055524052599523	3.6569098835335936	3.789395947466474	4.309824784447514	2.4677731402269316	1.26826581522554	1.043977165647938	-0.6381552839968379	-0.8412895306395214	-1.757470774845892	-1.4517055189831538	0.2398795592052423	3.288697318469268	6.402491920543092	8.502417029781725	9.171255524461635	9.255704235485794	9.010941350690416	7.247061673895473	8.018236682110661	6.590974039926387	6.3384747441366045	5.972126553231206	4.459019571160539
0.3	0.2	20	2.3542301107205965	1.875055811906197	0.9410134121653648	-0.6575360875181566	-0.7633877271281833	-0.8619093831833844	-1.3117539353465943	-1.9397394494622233	-2.330988064609837	-3.123898674959296	-3.239775221678471	-3.8261763789975944	-4.959718655948954	-5.610614809341275	-5.714425608930917	-6.867411475573309	-7.495721493089537	-8.409960622647187	-9.01082481807204	-8.84553331379357	-9.233553974550174	-8.917251425921567	-8.230609385692603	-6.374049315268341	-4.717961962031222	-3.0202066819530025	-2.638692927281337	-2.1260155441391824	-2.763016272079124	-2.9381602750221703	-3.2600335743464584	-3.482698222198618	-3.543188376627967	-3.77457833696041	-3.684679118365594	-3.5821980844891073	-4.470616861172665	-4.9304000556063485	-5.254621922392801	-5.486928772818189	-4.263204881996227	-4.096978586030271	-2.9206937639707995	-2.13772096834181	-1.48089441746734	-0.04017531136618757	-0.7780527259841072
0.1	0.2	10	-17.477082884655125	-16.899546027642792	-15.310712179355942	-11.781646782173649	-9.092014469623663	-8.543856892442125	-7.655786141236781	-7.534454402621975	-8.5569588639095	-7.596776037000584	-7.097460491028816	-5.82761479295732	-4.739422336942294	-2.1821307682630575	0.21942187950145353	1.5205766008227144	3.1951556228222344	3.9069755277729	4.809922983163823	3.9937639300891377	2.916655113788458	2.99905908332142	3.011816143837841	3.253959652037935	3.89603513082065	2.8571432771901115	2.4794370384690936	-0.8189454133213694	-3.791522815908259	-5.010067543159707	-5.093242819223175	-4.445180658471596	-3.309512950726159	-2.8546321069212333	-3.1279809301966317	-2.5310450008331706	-2.7072613724325656	-3.424174763246981	-4.2833708062758795	-3.85370432892611	-4.272657905814242	-4.36468449084073	-4.460191157730748	-5.135673481134006	-5.890661054257404	-5.649077104505704	-6.602971970948268
0.5	0.2	10	8.12911039785222	7.932683452580104	8.394375659604844	8.458784112962434	8.42094024619347	8.604575218704166	8.2568274899695	7.68685537194408	7.047042714917186	7.231276173492919	7.108417758554577	6.180473932357362	5.551611072763773	5.0966825460294025	4.283046894493779	4.602212134999512	4.4501274038916065	4.219695033048282	3.984707824683543	4.266394656180253	4.392315078231295	4.665722522764632	5.670991520216624	6.492538353795894	8.338220604439208	9.484123583585898	8.819584250746047	8.253270851499096	9.105235230066203	8.30682163599791	8.698548282162136	8.490633203345272	9.008051255339097	8.874440848320944	8.684031412716639	7.6866518946294065	7.2324145303792235	6.968874721467181	6.073819383651347	5.430067290590358	4.691635286036522	3.9283291172208266	3.6141409539405203	4.320400502457858	5.593626698887249	7.3281038933334415	8.159691290358523
0.5	0.1	10	-0.8331186699244988	-1.0873369899908205	-0.015341268453166634	1.0132969745536684	0.17340201243725062	-0.9486372868227697	-0.5093166984386777	-0.6685828369372082	-1.290422326249253	-1.8492092026103037	-1.4515167416001944	-1.9432344015291534	-2.5665560107453196	-2.6590770625510594	-3.233125239840554	-3.5797920256532834	-3.9042797924806507	-4.875962455730342	-4.668921381559123	-4.705294687262743	-4.821828828531803	-2.3741220401040373	-1.6188123285537692	0.7246366815458138	2.4852809344935096	4.719537053552703	5.128898023080797	4.885356466624479	6.3038866951153345	4.827588674710565	5.03977952288443	4.868511255392004	4.108894391022261	4.247928597362844	3.4073519978547964	2.6247860602760795	1.870972721826341	1.0463066490819521	0.35953775168398394	-0.3767797307200773	-1.0182607497980882	-1.0251819688090187	-0.6537853531060662	-1.488712466893709	-1.9572597138972938	-2.476685994579963	-2.5134908872033925
0.3	0.1	10	1.4727418134354018	2.283353111062098	4.121343310726399	4.49437881538897	4.971245068992712	4.865594131418288	4.875729725299365	4.37897789933956	4.343883562250316	4.662486673323695	4.1804703272994175	4.357296578535198	4.177237991365807	4.511722137308837	5.7965488006157635	5.931707453046673	7.329550439782707	8.938798327335412	8.678147898387692	8.67290120719926	8.327297432622455	8.547872179774728	7.663641973475947	7.310480144896964	6.738804437904417	6.39958850273824	6.3411196881264225	4.891731649846726	3.3657236098674943	3.0484056580329444	2.5586767455534662	1.3031783381019082	0.5820781187467183	1.0843913098087476	1.7110885283271742	2.74229903213503	2.7838034113934924	2.900604944156143	3.571135510359447	3.4486999080308713	3.8513886592530007	4.197190883629943	3.192375695746218	2.0267668636070937	2.0548806171789877	1.6733294911969878	1.5873475213081747
0.1	0.4	20	-12.175774774459121	-12.020764501525665	-12.576810135933432	-12.556993020007472	-11.664951597124034	-10.465455396640504	-8.13938213801141	-6.767882315557635	-6.339455331729152	-6.375433969344783	-6.56337119404261	-6.12537908534517	-6.330239620815334	-6.449176863443011	-7.07144312190999	-7.865051546368967	-7.78633364711413	-9.069045350605766	-8.974118494843328	-9.703494375139293	-9.912145364351883	-8.842229443207913	-7.353663486696323	-4.962445827815575	-3.0789125255988665	-3.0942159388829253	-2.9988599632869324	-3.6782290114134533	-3.846663168762298	-4.906009021348069	-5.7479052015657075	-6.703532969128766	-7.631950802628129	-7.804646230603648	-8.203768239093339	-7.854910505826943	-8.14586385641675	-7.654896540104982	-7.876159284901409	-7.301776863996455	-7.196741077694309	-7.398618118643192	-7.520506304347876	-6.965984559567978	-6.909554082609752	-7.1374951845906764	-7.138698438357789
0.5	0.4	10	6.845663512446649	6.886474962940952	6.4006479347758685	6.034271837713263	6.1348537397172365	7.612978269238866	13.474472002315856	17.117939954166303	20.878874997502116	23.0727763833522	23.19751938063483	24.45050763188778	24.45705360994843	24.409722938708754	25.951876227012413	23.036674369607532	23.15588732124658	22.294269229509197	25.256068666578336	24.755463429336572	24.74640680831145	22.278516497253285	23.655393227982636	26.055887622507548	23.696037499938335	25.676079797960803	28.13288850076298	23.825717712456218	29.727467960788296	30.769522105746354	29.4509385428184	28.291483109381495	29.247203927891697	27.937240377231554	28.772267714269326	26.26554493363499	20.233395954483314	15.940107770206446	12.220730647616534	8.221114778703559	6.492074389793849	6.924838080788554	9.221664602321972	10.914957241080891	13.873105462045686	14.820031469386251	13.920080992567861
0.1	0.2	10	-21.240987150029017	-21.232522407621712	-21.281736045174632	-21.569596445187813	-21.625190019708462	-22.47195712547918	-23.146863783602633	-22.719696237831222	-23.07256689816575	-23.66884315039393	-24.121929990654422	-24.389987020686952	-24.399197190035828	-24.437283099844713	-23.286345136030032	-22.21062664714856	-21.50489537835768	-21.509498904786994	-20.168583564955128	-17.160046419771113	-13.252522656955325	-10.79087971344413	-9.063328896355035	-8.100102198263968	-8.376096564010506	-8.350869325271962	-8.529097024176583	-8.846736013664199	-8.870557181321544	-8.43112252358074	-8.991812079981031	-8.494567299236742	-9.03813534851848	-9.38563131800382	-9.132227835219496	-9.553110111839583	-10.82810165099799	-10.927570479580055	-9.385293206327937	-9.17522669284795	-8.708140354957443	-8.081925735191668	-8.00636901201677	-6.278866147756876	-4.690033133020492	-4.236278455831062	-3.39119137808472
0.3	0.4	10	-23.575805827009923	-23.168568804570768	-23.909191771534843	-24.554885861836148	-22.21541448193385	-19.317997634643746	-16.249990782429308	-11.054499172647539	-9.13343414047091	-9.026487127073004	-7.585339475205366	-6.274092742627559	-7.224654935834394	-7.904860510009101	-9.386002345390779	-9.949920274329173	-9.179837563462634	-9.615598662611582	-12.001517321258348	-11.867471419812922	-12.187826075151634	-11.292076327901476	-12.857969339725685	-13.57363436279931	-18.689402849016766	-23.75501456393637	-21.99525086995999	-20.240621357559498	-13.633371734154473	-8.54872604584267	-9.383260325544043	-7.922646517933217	-4.205481501410887	-5.025218514361292	-2.3681159542220342	-3.3571505275059152	-5.3248363407596955	-5.250957095176389	-6.78629459002282	-7.907958309811505	-9.212810898720114	-9.789900353715417	-9.275418374867002	-9.646571162547957	-10.314855700359445	-10.376478463489349	-10.31172714865599
0.3	0.2	20	2.524955438349977	3.0784302362303038	2.188371971319519	1.8328580089552489	0.44285868745955526	-0.11802001412337404	-0.04200098770527916	-0.8691720227815125	-2.276593752974172	-3.7506660467390667	-5.174513161903114	-5.906897841566867	-6.217214382292134	-7.379270941467986	-7.529492575570401	-6.935136837797433	-7.08283467033981	-8.281270818853372	-8.812914811316453	-6.836137812907271	-6.22577670033661	-4.985955395292962	-4.150318811654998	-2.892899911133661	-1.2266597473130645	1.2266818322240738	3.592696289980516	4.148276152978454	5.139533253799918	5.078015070599342	3.6588141313073947	2.9646722262418876	1.1967327227941382	0.6107943290451132	0.19168881683379624	-0.1246650141911303	-0.4687495830258541	-1.7131230082188935	-2.1783657675492947	-2.388148163111154	-2.7935063532840587	-2.0329614477966764	-0.7893877963482865	-0.06276699758416981	-0.16951836441361934	0.3207471222705678	1.0673555108633224
0.7	0.1	10	11.42436744594806	14.677712020591809	16.70656329270771	20.369314812734547	21.017576858116467	21.296808114357727	21.311253095156797	21.08593702542279	20.47001803122178	19.589934371105013	18.66718701874927	16.995497421453887	15.453369864030623	13.10468069105374	11.888956778873787	9.605323856130493	7.959088605699275	6.710342151696086	5.960472978804287	5.7205630211411425	6.407540549136858	5.057545883519456	4.547431051934236	3.7522670524828534	3.8120114075473346	4.147613771320135	4.724917891084981	7.73556503514158	8.84393296543907	9.915520557297722	10.957357876270134	11.678599786529919	10.47055615273803	10.326048112233412	9.35847973195629	8.562040489492208	7.212802602744606	6.638439783930334	5.430939255695609	4.617763835461783	4.041498489685157	3.822025025618391	3.4909117015049738	3.6270902010018666	3.5622876143661877	3.0523190492493235	3.054771836874213
0.1	0.1	20	13.814317680370124	14.485314294790335	14.127409654156295	15.977470214337941	19.056689119720723	18.06785117531213	18.030296995186518	17.800478391844273	19.454892130725405	17.1741220446919	15.598399843093645	14.376649914084688	14.16297072618562	14.969570872229177	15.958311900183674	15.462097882648884	15.773841130028273	18.845700841432297	20.103567664676156	23.63926583610978	22.90597006807365	24.458961530469303	24.880199211922424	24.765954412329357	24.944362904869493	23.917551867082473	22.019129151371253	22.802109934459274	14.907030932918204	6.434668027290783	3.0912344903919973	1.8906988419414006	0.5362379015148306	-1.0097137441205923	-2.278797810402448	-2.7877269228779014	-1.7879493943763087	-1.7625648599119899	-1.9979476011048511	-1.411951790384979	0.6057383684018021	1.3685623779300826	0.6424699074187572	-0.016375408810041847	-0.9323739491354885	0.18891224919838834	0.623255105696046
0.7	0.2	10	6.456850276269474	5.743629483252732	5.220544833644652	5.566568911783513	5.5159623492121845	4.9462710755971315	4.868198091940524	5.154488385312405	5.432415472109476	4.807277382967872	5.27583724660289	5.903149195631634	6.153840334882119	6.09236861505407	6.572081043943005	7.322029593614829	6.854900897076188	6.864697245972941	6.322667779443776	5.671471933602561	5.253144485765297	5.139177450809502	4.751345718758877	4.311601078990513	3.799995683056249	3.8987434116696065	3.2499666688990843	3.300392838247067	3.286687107117775	2.443675173213933	1.8449479131294702	1.9572032257462162	1.5415056720625273	1.2951053652656164	0.8996387763375928	0.4742939187145492	0.8129735175553048	0.6416871470450722	0.9521749565458961	0.8662671865938201	2.1814122841303742	5.1793385411954915	8.413693690833199	9.63549608495094	11.645290026333107	12.122681908566154	12.070768060393934
0.1	0.4	20	14.095479276187788	12.931125266740938	12.750178979449661	12.0993016609718	11.468501607649063	11.855623045895008	11.731387173687352	11.998543839200664	12.483602723021953	11.658390305855466	11.443347884728034	10.623343787295433	11.296495604691081	10.928337772857365	10.738967809534643	11.786234239994709	12.730106120385926	14.190251731490012	14.502661525427925	16.143598408700143	15.714513002570733	14.884787971530777	14.77529101200448	13.906954786358575	13.84633686030368	13.642552888181182	13.716505997403676	13.760746801134399	13.701080430937921	13.665911907952793	13.06209511047906	12.79661096440434	12.577260316191897	11.379726483073036	11.408321917666665	12.05723865432353	12.914466142416288	13.752937413162474	15.673582617164396	17.115290185128984	17.796326388391627	18.234759605827815	17.562244668618327	16.56356912990513	16.108049705985835	16.231186356286493	17.20486036635498
0.7	0.1	20	38.75890757625579	38.12005076738196	37.61539443843622	37.87234397959434	30.776925675351222	25.286743048210795	23.220580269003555	22.649169273771378	21.681852001049542	19.350265419776484	16.31346321649547	13.874142365884502	14.756036749482057	15.296284099746828	13.870109178109558	11.353423663409536	8.782199674903296	4.904906360130887	4.826547447559307	6.1966994939284135	10.222964453432994	14.052686255743936	15.898145088811084	17.772259922175863	17.43607632628632	17.340923066863077	17.091807610698133	16.59754898294289	14.881771879134348	15.492446330348727	16.60767499388154	15.67020753766699	15.448344833055295	15.10894101650667	14.092450320950206	12.615546547982682	10.40244520669237	9.986312814674903	9.822291724195537	10.031274575173	9.386961840426963	8.225829176233091	7.603832680252367	6.6423472559572545	5.695759252814561	4.665346431477836	6.827663336514902
0.5	0.4	20	-13.474403939496053	-12.820965733832221	-12.2688990445153	-12.844197797084272	-13.646645938503124	-12.304851946298827	-11.869128677893395	-12.279911610276624	-9.189893981691233	-5.79572360129063	-2.217322463556851	0.6127309578168152	3.136235053057284	5.079117247193462	6.02312952775987	7.425369170941668	8.276818950490558	8.320160714164128	9.030052075608602	9.695312019640827	10.517535812424914	12.78713311122674	14.270212339471666	15.565270843166186	16.61576255062886	17.997670354927454	16.46592486343054	15.861202300179617	15.822536907611234	15.429087231516345	15.726394171495063	15.298048124638104	15.901043157394785	15.519249238765529	16.18634924282092	15.886883666121424	15.997813418161595	15.969826696658085	17.173319598286025	16.790953242928058	16.743074401499843	17.814785494331726	17.85331398226253	18.340790086599366	18.6487692219408	18.76194241028109	18.570481443777087
0.5	0.2	20	26.17329880178334	24.325537385647728	20.826550612597977	18.97393492339122	18.37196795915	16.285585783499116	15.225074745789172	13.854418766838371	12.33330884280442	10.094180303589859	9.381692656844951	9.42641363553793	8.974457245106368	8.832016095872131	8.235792897318085	8.065381862405243	9.390204777356733	11.557657861397274	12.292933373312572	13.337524336041852	14.159621194250526	13.642871304393658	12.944333236991447	13.071192127839232	12.514963873767897	11.575941438601298	10.813472341315531	10.033671377609913	9.831846679499431	9.09039274683311	8.033724746933036	7.809409059408729	7.644959722784929	7.999928839273469	9.621440646132399	11.543424654597764	12.018623139383827	12.785786373071296	12.59606892154602	12.828985994102915	11.996027486642298	10.716319528228105	9.85130562209757	8.827222921875784	7.033214424246072	6.417486621699318	5.589090014429971
0.5	0.2	10	11.697675327504674	13.132516051473596	13.535618835436496	13.870558446996212	13.468757754832486	13.471549779386185	13.176500117331477	13.287325605839017	13.04499734068503	13.200482387163357	13.243164710072707	12.7775516699627	11.695983187634988	10.619129507898625	8.577832490021398	8.288630677140288	8.85364615616424	10.345484804811095	12.855460334854024	15.01016368197966	15.232640988399842	16.370971255411668	16.680265994664197	17.164191801301307	18.098067396241525	18.398915563188503	18.842017198688836	19.34680603153022	18.516576789425812	18.496135973736486	18.181459011997873	18.544909646636796	18.944294774516138	18.598360145732087	17.666760272159685	17.392355046895858	17.344380350294756	15.98411933019083	16.112426012154657	16.093554630148894	16.934776766224182	17.624030397092362	16.999958385347348	17.407632575122967	18.52371303146765	19.14920859585834	20.063629325142912
0.1	0.1	10	-45.95763354149719	-46.132179158566124	-45.76025478443634	-45.755477233830646	-46.1795473777628	-46.63947796147801	-46.27393854103218	-46.430883842079695	-46.0013469364172	-44.63470941975182	-43.28401634166138	-42.23952311831129	-40.34627751434722	-39.89285927682655	-38.164838144934855	-37.18443737180575	-37.16476330857825	-37.868203690651995	-36.267426767559904	-36.593583010407215	-36.77484464860298	-35.730892621891584	-34.17204725596271	-33.76398575816488	-33.66401117675773	-32.651592716792734	-32.47764101719798	-33.82403964101558	-33.508018577433205	-33.7576518699008	-31.53814908599079	-30.76875927087192	-27.234567969415014	-24.66924145132315	-22.433458284996732	-20.576248404575576	-19.342393411019778	-18.11682996600156	-17.75298271379561	-17.723272493808807	-18.60373048294376	-18.547265059528463	-18.685598904256814	-18.51422900635066	-18.166722011037336	-15.84753553381978	-13.927652917393942
0.1	0.4	10	4.3467087848462524	4.208548551960033	3.8154499458317686	3.3380343103418486	2.7920032790468072	2.6241622481191698	2.609041728591512	2.31811512577902	2.1354504328510897	2.1902141049379864	1.9426505042814606	1.3361945713041754	1.4115156578468202	1.4703533642042164	1.4871595681821104	1.658004448635606	1.5219323962195128	2.263326961260268	1.1367597806477825	0.9975942928491692	1.0774006835578058	0.8798571421893877	1.09585830129536	1.0941197931180815	1.235247710388668	1.3932244366038775	2.0151598103422748	2.9712406529826314	3.924276775518493	5.03725247851666	5.500486703076925	5.43790582588735	5.559318835344111	5.087970204066934	4.850093658455082	4.825231439258422	4.832778548815208	4.323690279216141	4.483857823221966	4.320477597922056	4.18198261139454	3.973215963003139	4.042049515909399	3.8901892254477533	3.64023365043548	3.8110536487833055	3.6158807552552936
0.3	0.4	20	3.1087289413147943	3.07445847792048	3.0401873395067796	3.005914011651008	2.9716452269277127	2.9373686356514312	2.9031137100890803	2.868745619034506	2.835084543788888	2.796902250462665	2.7819134315825096	2.4266062062951264	1.730035081909044	1.0608675409789257	0.3906241564151003	0.40449110139431355	-0.9538901107531217	-2.365666714001925	-2.0239196013600633	-0.5971056132800285	-0.6921443190579453	-1.8187349221791393	-1.4016543315744912	-0.6086390177857126	0.019474458959130914	-2.1907681807948975	-3.6276571957265915	1.1441439931154278	1.0759204386734638	-2.795502518243957	-0.6633770410148543	1.4423943721090993	0.5311114849809044	-0.3546863319884679	-1.4457740563913788	-0.5883302164645272	0.6531342319608129	1.9112637322414372	2.5133462370983892	2.4551527056636004	2.4420046148981314	2.4200795950175973	2.3995249463013977	2.3787569609706978	2.358020761252284	2.337280914333249	2.316540598644565
0.1	0.2	20	3.7711891767283703	3.25563328387571	3.4998760729059484	2.568840082043579	2.7327665834170602	2.23625117268476	3.110036488584754	3.685736989990886	2.555072665653185	1.8571942223379665	2.36625065250432	2.488048155137463	3.1727823538535915	1.8202101851396577	2.4199243625587883	1.7808991736584119	1.7010428023223056	1.127359085641089	1.1961845945093614	1.291785855768424	1.4995296577346409	2.3623290550485194	1.6692166494086536	1.6563254183422202	1.2027530021073147	1.1208294720383805	1.0886894131293303	1.0896918390595118	2.4138285905594756	2.7247639280268743	2.0519388685182918	2.2799373158807015	2.5335159578807236	1.0130755764477186	1.4308160767492097	2.5460598105647847	0.9190581185129929	-0.4797445827198743	1.5687935862353726	1.537599915413324	1.7752021946085819	1.9313324229978122	1.7427533959029802	0.6006088334967927	2.09440243402706	1.2512262013245277	2.3250777671108835
0.7	0.2	20	-2.629963367271472	-2.5439740456377393	-2.108878849391857	-2.5974395596235134	-2.339691092705536	-2.94082292559132	-2.731698487769844	-2.7577298949390325	-3.6455214694889975	-3.8928292472740083	-4.342075552540383	-4.382545719574317	-4.863090444201831	-4.712851981659206	-4.683596542992198	-5.010318524017997	-4.841984138103385	-4.856402738684125	-5.723940810844805	-5.732955443490077	-4.63288755789327	-2.8704679709645653	-2.5835822632944563	-2.1760081670186864	-1.2963406897639018	-1.0000675483457933	-0.1502876918994147	0.32938393067247773	2.025938968354538	4.643774559819704	5.270413084720865	6.0193961038431425	7.033076457678284	7.536558153828992	8.382029910321364	8.806627454593752	8.43203166281851	7.962927447832286	6.557198811320646	5.981969978236954	4.242534289537275	2.749346075905706	2.312052247486065	0.4346853574829339	-0.25732701412600534	-1.5571205344853034	-2.2615446215181656
0.5	0.1	20	-48.598328298838155	-49.5148851564627	-49.51265774097951	-49.41443090460089	-50.462442233906856	-49.836183164964964	-50.24242951198298	-50.361312286897125	-50.10027228452289	-50.460302701772775	-49.28989510813956	-46.65954299946185	-42.885308018515595	-38.5956380317796	-35.2507125041541	-33.428153244159134	-32.583485390956874	-32.52325709990451	-33.13659445859611	-32.839856014104	-33.562399505873685	-34.256350255260855	-32.80931295204449	-30.11992969813695	-28.188684479171272	-27.57690989889292	-26.901777915369443	-25.531801644738607	-24.915133433496315	-23.362488555268136	-20.84250366706074	-18.882100178821553	-17.592081422612644	-16.963240717979232	-16.63972292801178	-16.63598136649702	-18.001334134473353	-18.451429286108016	-19.127951128951672	-19.69837845548087	-20.008003990772764	-19.353009127224382	-19.336062258492753	-19.280764481221823	-19.52103909048946	-18.65922114190915	-18.31219498717919
0.3	0.1	20	28.594247535933494	28.312523742007638	28.647257935771744	28.403634208366125	27.47851947149851	27.97321925120058	27.554284608983007	24.771751003630907	22.694308263831875	24.67913624580974	20.628600610896807	15.993893088902478	12.962914613149731	7.542527993400515	3.198251751059953	-0.9277873574360989	-3.826808991282885	-4.162709118428502	-4.88555889162787	-3.8256117404227723	-4.011445244853704	-2.952810929519483	-2.5071965811906836	-1.9163552048871253	-1.106764349987209	-0.691623546322262	0.23686079990980602	0.2737294817404674	0.7471280753290372	1.3404153695089427	1.389175054516791	0.9430892777592597	0.09136993038815788	-0.20079475205600517	-1.0684511894579671	-1.663218126976865	-2.4439241864036276	-3.6315979356773163	-3.3609505148216847	-3.570999215167653	-5.030578567831714	-5.791972806427555	-6.1503169492859975	-6.257871544661267	-7.228299251570494	-7.823439129147733	-7.756489192349157
0.9	0.2	10	20.92109281264248	20.126773723762117	18.687022593569534	16.8682000024824	16.099848530598717	12.82370052792768	11.446790182740582	10.454043411676157	7.702659123388425	2.501336232913225	-1.1117684048161784	-1.9701267756928118	-2.9931918760613456	-3.131055168645446	-1.9158442129783921	-2.3875698910734293	-2.536626145537941	-2.389758057634296	-2.390953793740625	-2.7013384404962473	-3.0686036499394653	-3.8469286997931675	-5.085845622955432	-5.186922511402511	-6.218753479278931	-7.095784515134781	-7.313871180128977	-7.213790002447819	-5.581012177130734	-3.976428671320793	-0.414354246461869	2.7412310944515283	5.5320421781527465	7.74494777019974	8.811862016531354	10.369899329318383	9.908217348902848	8.988232170749594	7.359723555198951	5.6295305228799855	5.068176973748908	4.753073862515333	4.970398642855155	4.729057080278746	4.65637662946833	5.732915209345553	6.239553408321175
0.9	0.1	20	8.215775350327092	7.329902323080617	7.119553071665067	6.634958214214418	6.250787428186456	6.736333407787058	8.226131956842615	10.639839755896709	13.820635329995554	16.406287039332184	17.31597317059756	15.565299255749629	12.920021823223365	11.269918425347058	11.180780821201715	10.225305294944434	7.203778268725934	6.951045399569033	6.423386540058189	5.142881051270642	4.459860522839602	3.628859221508751	3.114020378071384	2.3929112131588646	1.7104649329814592	1.1312211751930121	0.7351907662434343	-0.11485997600372855	-0.4234772212618445	-1.1525431710213994	-2.115634737613597	-2.295971741823763	-2.477264452811614	-2.92269601590975	-3.149848393523982	-4.481495473841218	-4.66820804239828	-4.9708092285890935	-5.483165699337988	-6.242971110836574	-6.728208984955174	-6.877834337665611	-7.300410137195559	-7.040446111098635	-8.189754091265625	-9.067688785423313	-9.16481053995154
0.7	0.1	10	-14.331815860985422	-15.408224128619452	-15.334910950787247	-15.768699525166348	-17.615568085626627	-17.720906966226952	-17.836636077123323	-18.0310626329106	-17.79516223374708	-14.810128395935209	-10.498718250499799	-7.019184771748691	-5.197832257424253	-4.235022900696826	-4.586294091055471	-5.885653770853452	-7.981426373851477	-10.995614563228976	-11.359930771389507	-11.236181303985937	-13.753694671247743	-15.61017182441234	-16.39801515685722	-16.328962504519033	-15.840313444436262	-17.073207448149464	-18.03300519641769	-16.251408455229573	-13.464885693495482	-10.851914981947544	-8.889551008110423	-8.791034676184076	-8.461446888935683	-7.435789649610456	-4.794086764397001	-1.8011086317582041	1.1037964935213296	2.0699205342241243	3.2591282676588875	3.210178013029811	3.206125255533351	3.2768841612387334	2.702530740568058	1.1986109746967557	0.015122591063246205	-0.6691532564851954	-1.0059990102565735
0.3	0.2	10	16.367379063470562	15.82463828043549	16.25978298493158	15.80826453686483	15.929546174179062	15.581864078005669	13.862644418534547	12.374669092143609	7.203462989136558	4.312523716457559	2.7277426506922673	2.331443462298054	2.3373241463083154	1.0228020407334952	0.040745717223849454	-0.774020243821429	-1.4035101224996467	-1.5536734907933543	-1.1640857343421835	-0.2171779722062297	2.784333643780606	6.338081673064014	8.885476085867882	10.903553751602072	10.755876797412878	10.107635975823928	8.699457101501782	8.402842786746827	8.033349290202562	7.749449710247273	8.10913784046122	7.748762338994123	6.802615389248391	5.285249870891182	3.678569677592211	2.113085659013663	2.4753260997708963	5.36096726149491	9.345016885518131	12.82316116601714	14.456893464360068	15.959204596751999	17.00128642879257	14.860283971291256	13.044084307765043	13.56757871431618	12.713176960694323
0.5	0.1	10	-20.819633807770856	-20.649811571860596	-19.889246498095517	-20.111203796231635	-19.313386805255796	-19.21179978137023	-19.217876495193543	-19.065938547067184	-20.27920992282457	-16.617265968759533	-14.720607118184404	-12.926584269213812	-10.675146243987612	-11.12276271428464	-10.959597555194655	-10.848483355482543	-10.26927599362115	-9.688104187466386	-9.035867272365259	-9.143880407000893	-9.606950682390625	-9.52320281766832	-8.772747526202664	-8.915473044044646	-8.009461839091657	-9.30037373748086	-10.437166150685215	-9.170658352489937	-8.655501320410167	-8.75954219920424	-7.324757573451372	-6.7969514081381845	-5.1440514914140465	-2.798212173388123	-2.950560939982566	-6.726558510992902	-3.7709994139172522	-3.5292012808445747	-7.406007935360414	-7.747558582828063	-7.165645601833035	-7.038532787078196	-7.4484644240883995	-7.211521886656328	-7.7662229393545275	-3.325515138774506	-3.518022667655984
0.1	0.1	10	32.43685663179528	36.67870645387538	40.60551733000301	38.47439171218949	39.96645226647448	39.45816757449673	35.995926895304805	35.189341504168	33.73637550002843	29.23601643267466	27.052949130499968	26.417816904625255	25.02147153565315	23.767992162869596	22.696606944784747	19.34110905433333	18.03512733567598	21.13357343872987	23.15686709083279	28.88699094401828	31.446670213579125	35.08852614329416	36.33287923871322	37.55853805974478	35.16891486898933	27.756795037486683	26.180880875617476	22.755166147098784	22.24073864391707	20.632438001197194	18.231855674761334	18.440835813866784	16.995587901392803	15.72160789065471	13.254347849986416	12.702335360870862	11.332906019558642	11.279015262918747	11.718931721608598	10.35689995934856	10.459246859499927	10.994223976679457	12.203903023895442	11.434158812340272	10.350641574537839	9.858368749000086	9.052907220176593
0.3	0.2	10	21.998616458908078	17.107151024367067	11.29069396109168	7.998464054237392	8.991939277692769	11.648432831039013	15.381851748414267	20.43196660140946	23.10059291536979	24.346255706264767	23.755528647210074	22.741222886875246	22.048254257563894	21.060086527504264	21.571088665610407	20.975180971075037	19.92261596723635	19.54176653778452	17.858715551409507	14.572366823819078	13.890983189353886	13.580875654116323	12.959896824056212	11.580380722315564	10.798577181426413	9.996745091716836	8.98982658885242	5.7417756604238654	2.2822462583119396	1.816189766233446	1.9299565506643752	1.2516145615450327	0.8910189233917087	1.8998835194565338	3.016086992999913	3.641787272147159	3.1740824809474937	2.290428955220012	0.8951085550763764	-0.15338083259405266	-0.023513862660141882	-0.7515838210723125	1.1211076127160027	4.800697347693347	6.211700484247974	7.294247544009782	8.052020772463383
0.7	0.2	10	11.023814967705498	11.20942092107655	9.47772555418656	9.24045744567852	11.635844397133823	14.604665823316687	16.31345183659827	14.843850395240167	14.153810984848974	12.762442876248272	12.463309031089757	12.216394711333919	10.921331807521916	10.638226334158873	9.705730562223714	8.277068958856116	7.918296029722924	7.09451577687625	6.553376636997388	6.613164063205648	6.306200610753361	6.366691415098337	5.9498803601928785	6.2403043727325205	5.528931592956223	5.25520731213145	6.609734236836452	9.199734863439705	12.525214729931932	15.001506002960063	15.78627319182177	15.579866696434827	16.730844286279265	15.252883501690562	14.098683951028029	13.735961391634781	12.653365026155846	12.21205156889426	12.118522889822373	11.299190780522316	9.964229136745438	7.992401128541395	7.910191775187538	7.455938346527539	6.738101185284851	6.3821211165867275	5.492515761031342
0.9	0.4	10	0.1520889713779212	3.0281904809085063	5.878275193238743	6.921789276959885	8.950270089575177	8.446190823384384	9.880474271270302	12.201714080211872	12.258232496125608	12.3162354468883	12.02202517376326	11.47047362131908	10.809170627494417	10.638047377435932	10.225446484395349	11.210550107797786	10.834028217762103	12.010393713368828	10.49514553861463	14.094893483327091	17.167145224158624	14.88906072426655	18.252830205594094	20.517148853308356	20.172755094504446	17.545166514948882	17.5021992138415	19.376447490217522	19.329925591626562	18.77855863166679	18.971687202875408	18.27145772127816	17.64588378584088	14.14462686361626	15.324761900315963	15.919019572074411	13.935451640287468	10.500820085392057	6.167326797996573	-0.2798666565165604	-5.11186086306455	-7.806096430583587	-7.287199441628243	-5.788423812242076	-6.433380427193157	-9.483020000876927	-10.860409906708362
0.3	0.2	20	-1.9957832965489004	-1.6340031301241993	-1.9481461370690027	-1.1620148132783186	-1.394999783833697	-1.9877181721975816	-3.914452954861961	-4.448369562241904	-4.069111659541299	-3.2592817549902975	-3.00165345648324	-3.2273318512126323	-3.0841787174415956	-3.80773565324575	-3.6918842286918405	-3.5243163229165475	-4.4555097997224	-5.7003627022739245	-6.810641872962098	-9.240642919131975	-11.034603008747393	-11.93108663102577	-11.13370643819108	-10.690552441710665	-9.841886907377532	-8.53882241801005	-7.614299051170153	-7.220342312655429	-8.064243941887522	-7.907951166908461	-5.464449342259758	-3.4535749361627026	-0.7009005959198262	2.0661374621194426	3.36371305096408	3.4463268909674696	3.188439534598807	2.61083148925745	2.1597191640875124	2.582363797130512	1.1344816902685153	-1.0243654384632137	-2.1274994852374505	-2.5215450356658593	-3.048238727890741	-4.2660967934813385	-4.834926478808825
0.7	0.1	20	12.170598776401333	13.127688846157808	13.722757586246894	13.315186431922493	14.767655830942976	16.526649649072745	17.51062611033032	18.471797961464404	18.017832472159462	18.066438459049834	18.563421957497518	18.6433596735925	17.393814729329968	17.281578836871432	17.376213130445535	17.56474061707739	17.296309882527837	16.953835143486522	16.807276718836157	17.04395762683957	16.35895705164694	15.811349605308175	16.32426288246193	16.46008327055395	16.210590657104767	15.85798297118186	15.355573377303449	14.527101721141646	14.797436933801249	14.548184858967543	14.109539637601307	14.123571791523089	14.55137147634512	14.363639216757116	14.978608595354208	15.190115418238657	15.825996509605053	15.72034756218081	15.667864255620488	15.46069971582311	15.157442432179783	15.139872690390712	14.934129543546051	14.651875240522196	14.10922914586069	14.570343000212658	13.96671550187011
0.1	0.4	10	3.4748507659187133	3.8607997978450506	3.0553655553001597	2.180219527509056	1.0110633712128454	1.3022671423933048	0.9193897357187453	0.5602924895675443	0.5236391763924289	-0.836464136195783	-0.5053543345959106	-0.17337270055803344	-0.18855436858083152	0.24473776083261356	0.11646044660822419	0.4810123010264906	0.0331285924494491	-0.009795377040283881	0.04970086913158411	0.3360941456293016	1.5007634237993166	3.5733635725900896	6.801885773581095	8.206468255339455	9.670665743271961	9.610468641196192	9.606245425641426	9.80654820647229	9.512196919263427	9.320883857881554	9.161685078353564	8.467292583219244	8.082636133131114	7.560427546654012	7.390150497725905	7.2358255005403045	7.245258354004498	6.055588558287667	4.809903698267263	3.5825927845217436	2.7794216456343115	1.8660355367949428	1.9651439210542954	0.9226406953055797	-0.028051575189765643	-0.4316672946827218	-0.32969828354355357
0.3	0.1	20	17.872424681077106	15.357487071810052	13.903842600108437	14.33245985938235	15.50808220992566	16.867072780353933	17.112711218385076	16.553158221453142	15.502785108445519	14.780140328436655	14.176008551233597	14.140674219239067	13.786182883426125	13.962992783344301	13.799222960863268	12.328799170341433	10.060463617782565	9.372836094790827	8.741183588087718	7.91927905337449	7.611859525741634	7.943482056352373	7.681315007645445	5.929675403358736	5.57242212675213	5.429483274654565	4.943155477277131	5.372581290364188	5.313957924533353	5.26905512040743	4.73989972054318	4.2751452660764855	3.77231208170495	4.05041384739361	4.3682899020588	4.4091153909932554	4.209554583664422	3.5949167291277213	3.2363191423221576	3.3974158123840628	3.7981558756230935	3.4438460796318076	3.605641554547402	3.3525232751980196	3.2650639530941277	3.0069381729218865	2.8245684249897156
0.5	0.2	10	-37.24740499087848	-37.194366799143545	-37.14089419543598	-37.090310049038614	-37.02108938590458	-37.07184833725783	-36.506532769645595	-45.13166372011605	-62.91481782121396	-66.5789646111316	-66.67668442080826	-65.84196331268583	-64.96809118148863	-64.04744785755719	-62.81434920455232	-61.05564065277504	-58.85525360116459	-57.86126024629879	-55.9742466456287	-55.396140113646084	-54.72313404570541	-52.35150116967995	-50.78952433579373	-48.778196465355514	-47.416502401601235	-45.90661971411341	-43.165601679375875	-42.273437846788184	-40.604998465802204	-39.67812861479851	-39.0605504292292	-37.64079984076805	-36.08317858591318	-34.53766295740592	-33.1072963646582	-31.782706370343234	-31.01524686753571	-29.48894712438777	-29.442323018646853	-28.700762943346646	-27.83114568018845	-27.35140117761138	-27.192434268642906	-25.440393157167	-23.542438424952948	-22.88727947011177	-22.443900069065933
0.5	0.1	10	0.8510737955239307	0.6738547484677468	1.4580282487826821	2.47450321776536	4.0722927494718135	3.4931729441939865	2.983037999505413	3.836999182260982	5.080012914272075	6.7358379809436	11.527146078328983	11.081925848848087	9.561137625131522	9.24968341896765	9.720531079839787	9.660836546028207	9.21878123702389	6.52196198398758	3.0014652922446032	3.0035789978265086	3.112756466791808	2.2162072465359444	1.7478413509352322	1.7185696745005998	1.5439067376704259	0.7805813244242898	0.3857942461727788	1.0777199625443643	0.27481413300586155	0.6328895875939935	0.12704650901572734	0.6615896795549787	0.9548400933190635	0.5752328259896586	1.1605556984444831	1.0958191753539808	0.2788588674047219	1.1845293015051794	2.6705890833137715	4.566811930619366	5.876036557532615	6.337557784968595	6.080353175552304	5.986031004921571	6.025890094557042	5.8357105827033	7.21958103563729
0.7	0.1	10	-6.713225074742681	-6.4685712583697	-6.203476940555596	-5.5934739286775255	-5.764306020340825	-5.507012440101953	-5.706269763429049	-5.923810459109703	-6.003725891133449	-6.1358161478197815	-6.856803001658079	-6.626753472949403	-5.967352445237083	-6.848403434683135	-7.324579760869526	-7.404259267691913	-8.317629722871136	-8.40574107270259	-9.396621340322948	-9.928420957111392	-10.843605299571152	-11.290672364911238	-13.146640659490263	-13.464217209510778	-12.639504681410763	-12.995464506987773	-13.439990976162665	-14.31890484800157	-16.61981200795727	-16.80964728570975	-16.89772579759266	-17.644622996887918	-17.849304312762158	-18.12316001631203	-18.03145636996107	-18.567836461358972	-19.140862876840988	-18.91822130659111	-19.33132660576792	-19.827108948742392	-19.981759709195007	-20.557684285505278	-20.638204641882233	-20.801109082359662	-20.919777420255617	-20.71131236085788	-21.203917419214747
0.9	0.2	20	-0.797693948096871	-2.963548015464653	-3.78524388505123	-6.064543612709905	-6.668118544736508	-6.68900656485561	-7.5569366860851375	-7.080838423113832	-7.244543470667075	-7.907374045460891	-8.693860696793184	-8.623737129151891	-10.358016282632068	-8.66419954925611	-8.475067815264058	-4.440930159393844	0.6188188845397136	4.3260103954306	4.991929482760625	4.854307440902581	3.069646065049419	2.307455156236415	3.261744423126892	3.7096363867494517	3.209883213948082	2.4353741993127613	1.4598182144683776	2.396296586832861	4.333224065331748	7.3887257309798855	9.395595498967275	8.568909124741062	7.642680510906743	5.359275547322888	5.774143966522637	4.885145941584682	3.8510992476130994	2.569183395320053	1.8503902738974958	-0.5975176572499521	-1.2359599522155236	-0.7052656549310328	0.9453360507795807	1.502507966636827	1.9850932781841166	2.136610290427619	1.9639352189655455
0.5	0.1	20	10.048883784431322	9.2749502202394	8.873599846066934	7.228155700348747	5.3266628043188895	4.4859124850064696	5.092417726755922	4.941775515473456	4.345126292575262	2.319808507727572	0.6012999450848504	0.012927515298400749	0.2846492311588058	0.7769536944154574	0.907547059204429	1.6869199942685924	3.029026131653378	5.82677386878785	8.341692246913578	8.726915615073398	8.953147429970297	9.665748293883436	8.718540424989268	7.896228603637663	7.528124352218615	7.287043398849111	6.928527084117949	6.048321613858715	4.086686622107248	2.0538041763921733	1.6909760033504142	1.9093604591360602	2.2647735766160473	1.3115874150471463	1.49307664905659	1.0864353281682	0.7403248754875484	-0.07408594786993916	-0.2905411285486714	0.5871556439552137	1.6747373897870084	1.7617500653772105	2.147642924226524	1.6375304340477967	1.1407884839096099	1.1215828030835198	0.0406548788520773
0.7	0.1	10	-6.5493079157493845	-6.814304132019192	-7.2317186982149835	-6.961307366823611	-8.334193439069981	-7.497181782780881	-9.929160323334681	-8.933944594202561	-9.991963226744708	-10.474502606537804	-11.349016290349784	-11.806805748662562	-12.282890515272793	-11.614478982392075	-12.422995787472964	-12.15938205402415	-13.221951059200954	-12.878131785159237	-13.611651147530724	-13.189806473634869	-14.450893755241015	-13.801459480447226	-15.189748760147879	-14.757816106304176	-15.9908062106194	-15.484441425755652	-16.855523038800214	-17.82565673536878	-18.190696877586774	-18.28069277048384	-18.82107056835752	-18.64393876457772	-18.758809488962743	-18.765058156789706	-19.46181860693934	-19.744564630181735	-19.379067486977522	-19.619539593665102	-19.85573021279136	-18.942320171271906	-17.83425525937836	-15.178610614625496	-17.933717787071572	-13.708649376775224	-13.275190916577953	-8.05459414724896	-4.714651113192922
0.7	0.4	20	43.65680679388376	42.88487556270689	43.066720493801874	41.899001159703104	40.115067635425426	38.99288992138367	37.22418902577808	41.016154668111035	43.16927385754655	42.480262047629864	44.15679995267919	44.1406861724518	44.58182898745994	44.9656577414472	43.78874271781269	43.52996931405757	39.288348656031	39.54346706496128	39.213038429841035	39.53273039224029	37.56354516639103	36.487852811392685	39.302850741907186	35.24921268283804	32.971664082380684	31.496935308723778	30.55870131941895	30.516988008561206	28.95012907593035	32.53565214067017	36.258220819348445	41.2978099462219	43.981819722683944	45.3912638359601	46.65238695011722	47.645120626332165	46.31872658529308	44.88037840171235	43.359361597641836	43.72908870303628	43.042879526425146	38.78970901584568	37.40541178923607	38.074720049273985	37.072691836328424	36.660995576852024	35.293963489160404
0.3	0.4	10	-4.6843760237691505	-4.51466894275611	-5.745339001419129	-5.795915328678479	-6.14542324673233	-6.824131539543261	-7.447279311315656	-7.235076362870165	-7.297386727905803	-7.171100673267214	-7.270610426070766	-7.0975140031561565	-7.47517682573954	-7.616358639943655	-7.920885458525886	-7.028970326871757	-5.583292730201618	-1.089476552237791	1.1853127813079034	1.082062990780038	1.8358769070541463	1.7097919453959598	0.889683612718521	-0.034693359455392425	0.4940534726251329	2.209909622779307	4.123068234768468	5.175101447005659	5.5472829292783	5.079184400094071	4.454447198137238	3.7964596106113717	3.0095869589023394	2.9713062482789496	2.457353151858495	1.7322967625495274	1.2606385816675747	3.3502611489673555	5.896715302124409	8.223855139583758	9.329386533765735	9.36674758398954	9.211281080395324	8.299245406056162	7.3844724381728035	6.369449210216715	7.309415292370598
0.1	0.1	20	-0.18980486920590955	-0.4220310677534478	-1.1369639237472828	-1.3022638359502867	-0.7976990939585651	-1.8144855149724783	-1.545798670815362	-1.5526889972735862	-0.9925695112603492	-0.44191998408674493	1.3540272375384639	2.4274550960551853	2.8023198790943766	4.19571444668126	3.9806693212406348	3.903428592825076	3.753879766668522	3.8783196824219957	3.7866290573087547	3.5274940607051946	3.4000942577268845	3.8499593055455925	4.815172528658845	5.075054698109049	5.482575398164636	4.793024971871693	3.894187333587368	3.856690706519405	3.0423349654258285	3.1211607405397306	2.872071327786502	1.7673585959817206	1.2951901372634005	1.223881233297952	1.6349887653867938	1.3127648308939754	0.9595344477185588	1.8921629335160688	2.1644168336389917	2.6070136161715975	3.9505992437087603	5.695408608908421	8.763736041049494	9.302345673909414	10.214556765077287	10.575151253813328	10.29455712337107
0.1	0.2	10	24.434716425596626	25.64184484149809	26.28630561468252	26.23618413816235	26.11125461358384	25.933584362719657	25.64097572200407	25.410252017741193	25.464872955437855	26.04028556414383	26.538374057598652	26.567409454663427	26.05636382805909	25.689897236702762	25.714996996922906	25.862691199517492	26.410541427576433	27.69876391846566	30.637959970656325	33.03789052636675	35.85808929710275	37.85395854679196	38.726666065238966	39.05816507691355	39.67991248497885	37.876802020788844	38.972546528955384	37.38746550771212	37.25009462990169	36.85288801005785	37.116997853997844	36.93411640330519	36.3475350454482	36.419714116623936	36.50697152079751	36.73917466392662	37.45353172192923	37.472545341506226	37.088945854230566	37.22329659447906	36.99301035514908	34.949575152395845	32.92000834860249	32.52870134674371	32.97349375506378	33.38199585195787	33.90564670725271
0.1	0.2	20	32.09420376284886	34.11228646155648	36.024806201927724	37.00509189291437	37.08640987917115	35.12369346216588	34.163330119626366	33.737650830601396	33.493202754277846	33.094009758965946	31.947380462841668	30.060877146725982	28.364017220428718	27.072668396069776	26.65112747473415	26.889468900164058	29.998314851194724	32.49458150382576	35.73430192315513	37.70607164555696	38.0634962871287	37.63638199933698	38.41185168699395	37.26348026419695	33.90045098829403	32.090657494360734	31.26656516118174	30.519298753164943	30.13646891630427	29.396953669363096	29.419511384688885	29.83213657821712	27.955777314491886	27.45184513986766	26.113565244625665	23.166836196088166	22.248107344487632	20.67912855899352	19.800330166151724	17.978537957796394	17.125103428098676	16.87683061070534	15.573390913064443	14.647918938560213	14.298641001399933	14.277825172789491	13.795859984193157
0.5	0.4	20	3.209602287453974	3.172921075114605	3.1362399567338137	3.09955873088525	3.0628776240362434	3.0261963896813624	2.9895152887757854	2.9528340515195053	2.916152950613931	2.879471716259009	2.84279060941006	2.8061093835614486	2.7694282651806956	2.7327470528412565	2.6960659182203957	2.6593847233701258	2.6227035692925185	2.5860223944664913	2.5493412196404046	2.5126600655628284	2.4759788707125345	2.439297736091625	2.402616523752269	2.36593540537148	2.3292541795228656	2.292573072673899	2.2558918383190125	2.2192107374134	2.1825295001571456	2.1458483992515696	2.109167164896676	2.072486058047744	2.035804832198896	1.999123713819488	1.9624425014727755	1.9257613668891	1.8890801718716945	1.852399018423406	1.8157178448396296	1.779036736269024	1.7423555031135889	1.7056743960898846	1.6689931702661038	1.6323120518819616	1.5956308395429923	1.5589497049220453	1.5222685100717808
0.1	0.4	20	23.395826703143726	25.054013921850895	23.747177375864453	20.072168482598933	22.134312137679245	20.271015749610676	20.890235402146295	18.07514323380203	14.434233852710435	14.966244216322288	13.456127931504525	12.51869847133512	10.643167938372372	9.547080075041968	8.640209496773643	9.202859327458768	9.207299996445506	8.768998776626624	6.414113733827158	5.790206334017704	4.969531477069388	5.29779023817688	5.292271504757494	5.422298094996236	7.793909193229702	9.715700385236829	15.011382697371616	19.349760919752633	20.957680224546984	21.34475997688866	22.368805914089748	22.366975172952777	23.307948730127052	21.862255167334837	20.99699684889991	21.653787045000215	21.166396549624423	22.85855095294849	23.369334470404382	22.757454791284545	22.315896676928645	24.41108424674688	21.68163380861165	18.442403630897985	16.085024893352163	15.381917221292966	13.876179692004946
0.3	0.1	10	11.052156989011543	10.399275914767351	9.166913769850744	8.58888996857916	9.190258094897537	7.7218395184714055	6.911774832334366	6.188257309956889	7.361064615890292	8.05723099146038	10.034095771218126	10.871194210673316	11.797747961827135	14.480857514915947	14.269620339778406	13.957979904394328	13.190474040848521	13.039700067754048	12.382293275259393	11.69912901291638	11.280976353548361	13.532096643750627	12.579953616133501	12.012419313563633	13.434632612435685	14.099450989896503	15.325458948910956	13.831429854436045	15.823115935139036	14.225150714331626	13.8721788164436	13.838229890646907	13.694929622130196	14.326722019324201	12.88932215722172	13.251798307213171	14.455606168942161	13.633310998607719	12.6398544855901	13.516982204267443	12.184138901560296	12.076995083516259	13.719610079117409	16.766721638636774	19.820133713075556	23.447710810156487	23.936234495079837
0.3	0.4	20	-3.2705620548392034	-2.3883444455777294	-2.8361763870165326	-3.815194568524923	-3.693943871420263	-3.5825040381949584	-3.6300118278188584	-3.8041431054250623	-4.447889963996266	-5.593130912352656	-4.844991433540006	-6.077804117130009	-6.17502424814135	-5.9764371472714295	-5.716198683108095	-5.216925854282758	-3.9764139509692935	-3.597730997081216	-2.394537591751142	-0.5874488089515886	0.04723589716197196	-0.5215613945503783	0.5639040428057776	0.6407656313037258	0.594699588334251	1.6421096127613737	0.8995870071872787	0.7120463208302859	0.6617342916517295	0.18124026370141877	-0.4637408482002243	-0.08309013703543044	-1.485714198239787	-1.7835573163739795	-2.111393618434782	-2.8891192823706646	-2.9185300042406546	-2.840291836498725	-3.121838113932764	-2.9896015499829893	-0.4236924201153265	2.6193125655453677	6.843231401075489	10.560403663646849	12.729740968275927	13.973930305616221	13.677938471746494
[truncated: 254 more columns]
