# Supplementary material for: Graded recruitment of pupil-linked neuromodulation by parametric stimulation of the vagus nerve
Source: Nat Commun. 2021 Mar 9;12:1539. doi: 10.1038/s41467-021-21730-2 (PMC7943774; doi:10.1038/s41467-021-21730-2)
Supplement: Supplementary file 4 — Source Data [file 41467_2021_21730_MOESM4_ESM.zip › source_data/figure_S7A.csv]

	velocity	still
1193	0.00040512045572907787	True
1194	0.0003721034616497171	True
1195	-0.0035748811123729497	True
1196	0.0007660459526513466	True
1197	0.00013299408900195597	True
1198	0.0008298831153722569	True
1199	0.0006756099721299813	True
1200	-0.002599591126358325	True
1201	-0.002042789207070267	True
1202	-0.014401999894911865	False
1203	-0.0025851011037089366	True
1204	-0.0009681969679343483	True
1205	-0.0005106973017675043	True
1206	0.0003830229763256976	True
1207	-0.010852317662560673	False
1208	0.0006016652586449955	True
1209	6.383716272090334e-05	True
1210	0.00030854628648468996	True
1211	-0.00011703479832164687	True
1212	0.00019151148816293206	True
1213	-5.851739916074017e-05	True
1214	-0.0007660459526513952	True
1215	0.0012129060916979961	True
1216	0.0003477445442957028	True
1217	0.00019151148816287655	True
1218	-6.383716272084783e-05	True
1219	0.00031730824999565144	True
1220	9.41598150134837e-05	True
1221	0.00029347362306442193	True
1222	0.00021279054240308515	True
1223	0.00038302297632586413	True
1224	-0.000523110083407885	True
1225	0.10561681246728416	False
1226	0.04099232473944614	False
1227	-0.0008623927815729626	True
1228	0.0011442327802861918	True
1229	-6.383716272084783e-05	True
1230	6.738367176106763e-05	True
1231	0.0	True
1232	0.00019151148816276553	True
1233	0.31371639669607987	False
1234	0.00019151148816298758	True
1235	-0.0007261477259510318	True
1236	-0.00025534865088361336	True
1237	6.383716272106987e-05	True
1238	-0.00038302297632597515	True
1239	6.383716272084783e-05	True
1240	0.00012767432544169566	True
1241	0.16919707493963942	False
1242	-0.0009031776355330479	True
1243	-6.383716272040374e-05	True
1244	5.8517399160518124e-05	True
1245	-6.383716272084783e-05	True
1246	0.0002021510152827588	True
1247	-0.00011703479832192443	True
1248	-0.00012412781640147585	True
1249	0.00011255499742857111	True
1250	6.383716272040374e-05	True
1251	0.00010284876216060113	True
1253	0.5874295713581368	False
1254	0.00016436457351076683	True
1255	0.0008511621696125626	True
1256	6.383716272084783e-05	True
1257	0.02495761858755996	False
1258	0.0030340384837650447	True
1259	0.0005871297870365666	True
1260	-0.0005341042614332991	True
1261	0.06547564989744803	False
1262	0.0006067190340290907	True
1263	0.0008298831153732422	True
1264	0.0002553486508833913	True
1265	0.00025002888732483797	True
1266	0.5084649516523001	False
1267	0.00019151148816121122	True
1268	0.1976352959867107	False
1269	0.00031918581360024234	True
1270	0.0039474512199308975	True
1271	0.6509271558384846	False
1272	0.00023406959664029614	True
1273	-2.6598817800760344e-05	True
1274	0.029088467146500818	False
1275	0.0	True
1276	-0.0009088396061116555	True
1277	6.383716272395645e-05	True
1278	6.383716272040374e-05	True
1279	0.6024047057797404	False
1280	0.655072670255425	False
1281	0.00019151148816476393	True
1282	0.3381696009705841	False
1283	0.00019151148816476393	True
1284	0.00019151148816121122	True
1285	0.00010521310152711294	True
1286	0.6316970971961524	False
1287	0.6263118752119965	False
1288	6.383716272040374e-05	True
1289	-0.0003165259318151925	True
1290	0.6358142208748632	False
1291	6.383716272040374e-05	True
1292	0.0	True
1293	-6.383716272040374e-05	True
1294	6.383716272040374e-05	True
1295	0.5897525347794499	False
1296	6.383716271329831e-05	True
1297	0.0	True
1298	0.6282215183368294	False
1299	-2.127905424487153e-05	True
1300	0.47464473214463965	False
1301	0.006399675562740015	False
1302	0.47499636851571836	False
1303	-6.383716271329831e-05	True
1304	-0.00012767432542659662	True
1305	0.001085231766253969	True
1306	6.383716272750917e-05	True
1307	0.00025534865087450953	True
1308	-6.383716271329831e-05	True
1309	0.004528892044135091	True
1310	0.45112126965828736	False
1311	0.4860198052397351	False
1373	0.22686131701955192	False
1374	0.19423719623457014	False
1375	0.6033564114806511	False
1376	0.0002553486508833913	True
1377	0.656781112322733	False
1378	0.12143279194128986	False
1379	0.6517154445706534	False
1380	0.5661558368813822	False
1381	0.6755922395847982	False
1382	1.031845633699799	False
1383	0.647252014915539	False
1384	0.6764925774978572	False
1385	0.6338477002779683	False
1386	0.6887205294238257	False
1387	0.0	True
1388	0.6153105100000253	False
1389	0.6786734157995653	False
1390	0.6597177104705807	False
1391	0.14969557113952803	False
1392	0.0003411587500536939	True
1393	6.383716272395645e-05	True
1394	0.0003925306388445904	True
1395	-0.0004202613212598294	True
1396	0.0004468601390286153	True
1397	0.0048675836574574305	True
1398	0.001021394603537118	True
1399	0.00029843873571877566	True
1400	-0.0007254223036561314	True
1401	0.00025534865087450953	True
1402	-0.0011878272063547968	True
1403	-0.0008604717558355901	True
1404	0.08921509478429002	False
1405	0.16410672618307132	False
1406	0.00027928758690265454	True
1407	0.0005124705562948861	True
1408	-0.001502833205741183	True
1409	-0.0004468601390534843	True
1410	-0.0003441655729332638	True
1411	-0.0005106973017845462	True
1412	-0.0015108128510661345	True
1413	0.0008716702436188939	True
1414	-0.0019833851806367875	True
1415	0.0025380591945243225	True
1416	0.00065953749498604	True
1417	0.0006479472016067689	True
1418	0.054432327390852464	False
1419	0.1966078216533873	False
1420	0.0008857406327464901	True
1421	0.0892273967374777	False
1422	0.12259258886351176	False
1423	-0.0010970259707292485	True
1424	0.0006578003289092749	True
1425	-0.0015788020243618917	True
1426	0.0018241469247186615	True
1427	-5.8162748253209884e-05	True
1428	-1.9462549616378055e-05	True
1429	-0.0020002310985915983	True
1430	0.0016888032734954095	True
1431	6.383716271329831e-05	True
1433	0.001282418746849249	True
1434	-0.00012501444366184978	True
1435	-0.0008554179804606576	True
1436	0.00023240065121284972	True
1437	6.112068771154224e-05	True
1438	0.31933032613830276	False
1439	-6.383716272106987e-05	True
1440	0.0001415519695118217	True
1441	0.0003351451042850062	True
1442	0.6692624302501133	False
1443	0.6443565240644382	False
1444	0.0006383716272093665	True
1445	0.6382636360091807	False
1446	0.6342616665456617	False
1447	0.0005106973017667826	True
1448	0.00028174286239135427	True
1449	2.376915633384158e-05	True
1450	0.0012313206578600244	True
1451	-0.0013735398218077677	True
1452	0.0006185248169963131	True
1453	-0.0005426158831269845	True
1454	0.11233041238439512	False
1455	0.752036301032561	False
1456	0.6138518981792398	False
1457	0.0002766277051211574	True
1458	0.6415368865276818	False
1459	0.0005109189585787988	True
1460	8.266912572452156e-05	True
1461	0.00014363361611913206	True
1462	0.0002546836804349084	True
1463	0.00019151148816831665	True
1464	0.0028646926770967696	True
1465	0.6674295057154787	False
1466	0.00036795031290637326	True
1467	0.00019151148816121122	True
1468	0.0005648201136345676	True
1469	0.0002088821446868394	True
1470	-0.000622412336536371	True
1471	0.00011510033884221116	True
1472	0.0004468601390428262	True
1473	-0.00013698391167693558	True
1474	-0.0005551898697326862	True
1475	-6.383716272395645e-05	True
1476	0.00018087196104232817	True
1477	0.0013129176466222248	True
1478	0.035063427632479716	False
1479	-0.0008805981946409247	True
1480	-0.0010732622982416729	True
1481	9.309586230443756e-05	True
1482	8.378627607186218e-05	True
1483	0.00017688213837629974	True
1484	-0.0007243062693333968	True
1485	0.0011065108204846297	True
1486	-0.0001276743254479129	True
1487	7.580663073269989e-05	True
1488	-3.552713678800501e-15	True
1489	0.000343124749626611	True
1490	0.612781146411109	False
1491	1.3504015193177565e-05	True
1493	0.5773501089455766	False
1494	0.46063078002588753	False
1495	-0.0008316151314247122	True
1496	6.383716272040374e-05	True
1497	-0.0005363878672479672	True
1498	0.00024181794790933964	True
1499	-0.00025534865088161496	True
1500	0.007583322954886285	False
1501	6.383716272040374e-05	True
1502	-0.00017119966366863082	True
1503	0.000364161996429857	True
1504	0.022557069612112457	False
1505	-3.637233690234609e-05	True
1506	-0.00021718512970103632	True
1507	0.00012767432544258384	True
1508	-2.5389780628159997e-05	True
1509	-0.000211460601514446	True
1510	-0.0008677400374494937	True
1511	0.00034000227970665264	True
1512	6.383716272040374e-05	True
1513	-0.0007447668984177369	True
1514	6.383716272040374e-05	True
1515	0.0004992066124742678	True
1516	-0.00019151148816121122	True
1517	0.18643111396293754	False
1518	0.22207585371220873	False
1519	0.0008951388817042272	True
1520	0.00023425958819700554	True
1521	-0.0004362206119363776	True
1522	-0.00016621017366880153	True
1523	0.2375443522059726	False
1524	0.5528413553177689	False
1525	6.269721339435819e-06	True
1526	-0.0002456590815427262	True
1527	0.00012767432543725477	True
1528	-0.0010533131848990962	True
1529	0.000319185813598466	True
1530	-6.383716271685103e-05	True
1531	6.383716272040374e-05	True
1532	-0.0002807652990046705	True
1533	-0.0015320919053003479	True
1534	0.00025534865088161496	True
1535	-5.969956884044336e-05	True
1536	-0.000821903470029639	True
1537	0.0	True
1538	0.0	True
1539	0.00025534865088161496	True
1540	-0.00037770321277363905	True
1541	6.383716271862738e-05	True
1542	0.0063669970151885025	False
1543	0.4228226717533268	False
1544	0.668921256080445	False
1545	0.0013671792349434497	True
1546	0.0006482511880996356	True
1547	-0.00015959290680100935	True
1548	0.04107655432912338	False
1549	0.000319185813598466	True
1550	0.3336726697281378	False
1551	0.635785082169896	False
1552	-0.000515130438067779	True
1553	6.383716272095885e-05	True
1554	-0.0005993600277690025	True
1555	6.383716272090334e-05	True
1556	0.20188680035950762	False
1557	0.45988292024168853	False
1558	-0.00047808483820355185	True
1559	0.0	True
1560	0.00012767432544213975	True
1561	0.5220922353132458	False
1562	-0.00012833929588529358	True
1563	0.00021576960999647454	True
1564	-0.00018336206313485093	True
1565	0.00019151148816298758	True
1566	-6.383716272084783e-05	True
1567	-4.0592108904391466e-05	True
1568	0.00011703479832103625	True
1569	6.383716272129192e-05	True
1570	0.0060087213025958874	False
1571	0.00019151148816121122	True
1572	0.00035309930630056385	True
1573	0.00025557994495084557	True
1574	-0.00047877872040658076	True
1575	0.0	True
1576	9.847221909087267e-05	True
1577	-0.0009226318725312765	True
1578	0.4158193186735586	False
1579	0.0996091443704028	False
1580	-0.00012767432544169566	True
1581	-0.00185393760068564	True
1582	0.6515351161506802	False
1583	0.00012767432543903112	True
1584	-0.0018778765367102324	True
1585	-6.429975085531225e-05	True
1586	0.0005904937551690637	True
1587	-0.0006813923238198072	True
1588	-0.00044686013904815525	True
1589	0.00012767432543903112	True
1590	0.0	True
1591	0.030777492076833113	False
1592	-0.0016557764080769033	True
1593	0.4291994106544248	False
1594	0.0003535596704509203	True
1595	-0.0003723834491946576	True
1596	-0.0001968312517224291	True
1597	0.00010591165633044852	True
1598	0.0003191858136020187	True
1599	6.383716271862738e-05	True
1600	0.00025990844821954795	True
1601	0.3870828678814693	False
1602	0.00044686013904460253	True
1603	0.00038348556446088367	True
1604	-0.0001340580417146242	True
1605	0.000319185813598466	True
1606	6.383716271862738e-05	True
1607	-0.0003830229763330806	True
1608	5.759222288936883e-05	True
1609	0.026776852554203145	False
1610	-0.000845842406057784	True
1611	6.117728094068298e-05	True
1732	0.05342461217935046	False
1733	0.658834629719645	False
1734	0.6806211894035901	False
1735	0.5407772243831523	False
1736	1.0235026832190428	False
1737	0.6940970371285218	False
1738	0.5350059613553526	False
1739	0.9828359122981425	False
1740	1.0350894481933466	False
1741	0.7363329452629941	False
1742	0.00012980223086600517	True
1743	0.17173091459442702	False
1744	0.35633239260387484	False
1745	0.04973845934582499	False
1746	0.00039366250343420006	True
1747	0.6764345354818957	False
1748	-0.00019151148816121122	True
1749	0.0	True
1750	6.383716272750917e-05	True
1751	6.383716272040374e-05	True
1752	0.0003061282121450404	True
1753	0.0056047508936671875	False
1754	0.6459317493970858	False
1755	0.00019151148816831665	True
1756	0.0006596506814560144	True
1757	0.00012767432543370205	True
1758	-0.00029790675935714717	True
1759	-0.0001915114881541058	True
1760	-0.0007022087899244411	True
1761	6.383716272040374e-05	True
1762	0.00019151148816121122	True
1763	6.383716272040374e-05	True
1764	0.0003910026216757956	True
1765	0.0	True
1766	0.49846636737842687	False
1767	0.6057206917322802	False
1768	0.3020143767990575	False
1769	0.0002074707788395358	True
1770	-0.0010485253976995068	True
1771	0.00018353184282204893	True
1772	0.21984700415924863	False
1773	0.00015451495067253518	True
1774	0.00019151148816831665	True
1775	0.6275001583980426	False
1776	0.5106281448413128	False
1777	0.00011480392970497633	True
1778	0.6482425814892849	False
1779	0.00012767432545501833	True
1780	0.00045217990266621655	True
1781	0.6476946284955005	False
1782	6.383716272750917e-05	True
1783	0.9717300002400151	False
1784	0.7559891870717479	False
1785	0.817567168848484	False
1786	0.6784134875262708	False
1787	1.1597768530572239	False
1788	0.8462979108072375	False
1789	0.00018512777189982899	True
1790	0.6745513391814342	False
1791	0.295753319075331	False
1792	0.8549327255063537	False
1793	0.568359696707363	False
1794	0.0003191858135966896	True
1795	0.6914823733387756	False
1796	0.6057738893678035	False
1797	0.6334668052070445	False
1798	0.6701545545991365	False
1799	0.0	True
1800	0.620631988991132	False
1801	0.6522721693919351	False
1802	0.6423827289337538	False
1803	0.6119786842588262	False
1804	0.00019151148816476393	True
1805	0.00012767432544080748	True
1806	-6.383716272040374e-05	True
1807	0.65416068545575	False
1808	0.0003667090347327928	True
1809	0.00012767432544080748	True
1810	0.6527522780532315	False
1811	0.6230347488657415	False
1812	0.00019151148816121122	True
1813	0.00012767432544080748	True
1814	7.105427357601002e-15	True
1815	0.00038302297632242244	True
1816	0.00025534865088161496	True
1817	-0.0005106973017703353	True
1818	0.6384226969396138	False
1819	0.0001915114881541058	True
1820	0.00019151148816121122	True
1821	0.0005106973017632299	True
1822	0.7039651985324866	False
1823	0.0007762421661325902	True
1824	0.5012489583713133	False
1825	-0.0006410315089766527	True
1826	0.6379832844697049	False
1827	0.6326832040346702	False
1828	0.00019683125172775817	True
1829	0.6369964683292153	False
1830	0.0	True
1831	0.6331369798663644	False
1832	0.0	True
1833	0.00012767432543370205	True
1834	6.383716272750917e-05	True
1835	-0.000383022976315317	True
1836	0.014520294637236475	False
1837	0.00019151148816121122	True
1838	0.6436062745525888	False
1839	0.6304494353158532	False
1840	0.0	True
1841	-6.383716272040374e-05	True
1842	-0.0004468601390428262	True
1843	0.00014895337969278444	True
1844	0.6423803108593802	False
1845	0.6427657519100549	False
1846	0.6285433640322537	False
1847	0.00019151148816121122	True
1848	0.00025534865088161496	True
1849	0.0	True
1850	0.0001276743254479129	True
1851	6.383716271329831e-05	True
1852	-0.0002553486508837783	True
1853	0.5453156631347693	False
1854	0.0001755521974826646	True
1855	0.6341062407869764	False
1856	0.0002553486508833913	True
1857	0.6813845754744579	False
1858	0.7263605164931644	False
1859	0.8421739857642407	False
1860	6.383716271685103e-05	True
1861	0.6213024565251146	False
1862	0.00044914003771623356	True
1863	0.00010408233052672244	True
1864	0.7150577921824386	False
1865	0.00017175236636290947	True
1866	0.00025534865088161496	True
1867	0.661869931106601	False
1868	6.383716272750917e-05	True
1869	0.00010107550763649442	True
1870	0.0001276743254479129	True
1871	6.383716272750917e-05	True
1872	0.0002553486508674041	True
1873	-6.383716272040374e-05	True
1874	0.0005745344644836337	True
1875	0.0001075152214298214	True
1876	0.665239093069566	False
1877	0.6391726316082895	False
1878	0.0	True
1879	0.6340945373070923	False
1880	0.0	True
1881	0.00019151148816121122	True
1882	-0.00019151148816121122	True
1883	0.00019151148816121122	True
1884	-0.0005714945995904941	True
1885	-0.0001040823305160643	True
1886	-0.00011019510231591312	True
1887	0.00025534865088161496	True
1888	0.6408027591563581	False
1889	-6.383716272040374e-05	True
1890	0.00010905515297565671	True
1891	0.6318560733186871	False
1892	-0.000383022976315317	True
1893	0.00012767432544080748	True
1894	0.6420065827249175	False
1895	0.0	True
1896	0.00012767432543370205	True
1897	0.00029836934749738475	True
1898	-3.9172804399356664e-05	True
1899	0.45570467729744735	False
1900	0.5740237671867234	False
1901	6.117728092647212e-05	True
1902	0.6321274251468694	False
1903	2.7130794158836125e-05	True
1904	0.09958597384458301	False
1905	-0.0009575574408131615	True
1906	0.49031936921559804	False
1907	6.383716271329831e-05	True
1908	7.39447134776583e-05	True
1909	0.5899042286432774	False
1910	6.383716271329831e-05	True
1911	0.6737512467420927	False
1913	0.3749824196927838	False
1914	0.0007421070166300225	True
1915	0.6494851226255136	False
1916	-0.00023087773850782867	True
1917	6.383716272040374e-05	True
1918	0.6873548111177268	False
1919	0.0001317664512576755	True
1920	0.6698546529284375	False
1921	0.8269158399211953	False
1922	6.383716272395645e-05	True
1923	0.6408311312287172	False
1924	6.383716272040374e-05	True
1925	0.0	True
1926	0.5650584456555467	False
1927	0.46818707115894753	False
1928	0.6248777809511168	False
1929	0.014017576980805302	False
1930	0.0001276743254479129	True
1931	0.0	True
1932	6.383716272040374e-05	True
1933	-0.0005745344644907391	True
1934	-5.05377538146945e-05	True
1935	0.5372336123461494	False
1936	-6.383716272040374e-05	True
1937	0.00012767432544080748	True
1938	0.00012767432544080748	True
1939	0.00015216998089684353	True
1940	0.23230332195509007	False
1941	0.6986791268082371	False
1942	-7.048686717325836e-05	True
1943	-6.383716272395645e-05	True
1944	0.6315658763615737	False
1945	0.6419598077307285	False
1946	0.6513798423852784	False
1947	6.383716271329831e-05	True
1948	0.6366001459439232	False
1949	0.638966509769574	False
1950	0.6398724944156129	False
1951	0.6615053129326292	False
1952	3.799831114292829e-05	True
1953	-5.623750050176568e-05	True
1954	0.6629994726108706	False
1955	0.6399471638505148	False
1956	6.383716271329831e-05	True
1957	0.6432590122090289	False
1958	0.6347206503487683	False
1959	0.0	True
1960	0.6448776980434161	False
1961	-0.00012767432543370205	True
1962	-4.0826092437384887e-05	True
1963	0.00023862939397645277	True
1964	0.0002872672322382641	True
1965	-6.383716272040374e-05	True
1966	0.00025534865088161496	True
1967	0.00012767432543370205	True
1968	0.0	True
1969	0.6397927640462626	False
1970	0.6893187610169491	False
1971	6.383716272040374e-05	True
1972	0.4174921425057635	False
1973	0.9400105553621616	False
1974	0.7019252069173767	False
1975	0.6993786757164404	False
1976	4.589710901470312e-05	True
1977	0.00012809990652584702	True
1978	0.00025163718792597933	True
1979	6.383716272395645e-05	True
1980	0.020981802814141304	False
1981	-0.00038302297632242244	True
1982	0.00022506691984602867	True
1983	0.0003191858136020187	True
1984	4.787787204207916e-05	True
1985	0.000320153043340099	True
1986	0.00012767432544080748	True
1987	6.428047634443601e-05	True
1988	0.00024385796159620554	True
1989	6.383716271685103e-05	True
1990	0.004066149712443234	True
1991	0.000638371627196932	True
1992	0.0002553486508887204	True
1993	0.0001881866359347839	True
1994	0.0001283392958839613	True
1995	-0.0012129060916983292	True
1996	-0.0002905409328946007	True
1997	3.4816154702355107e-05	True
1998	-0.0006266368546476997	True
1999	-0.000702208789938652	True
2000	0.0003351451042803433	True
2001	0.00025534865088161496	True
2002	0.00025534865088161496	True
2003	-0.0004468601390463789	True
2004	6.383716272395645e-05	True
2005	-0.00019151148816831665	True
2006	0.00025602776963040697	True
2007	-2.9202106347270274e-05	True
2008	-3.552713678800501e-15	True
2009	0.0011242433656946105	True
2010	0.0002518021418396188	True
2011	-3.552713678800501e-15	True
2012	0.0	True
2013	-0.0002553486508887204	True
2014	-0.0003191858136055714	True
2015	-0.0002140504864058812	True
2016	0.00012767432544080748	True
2017	0.0	True
2018	0.0004468601390463789	True
2019	0.00014649810419342657	True
2020	-6.383716272040374e-05	True
2021	8.77760987378906e-05	True
2022	0.0009149993323305239	True
2023	0.0004468601390428262	True
2024	0.00020445145357683714	True
2025	0.0001915114881576585	True
2026	6.383716272040374e-05	True
2027	0.0	True
2028	0.0	True
2029	-0.00024080796382364156	True
2030	0.0	True
2031	0.00019151148816121122	True
2092	0.00022874983308339425	True
2093	0.7915277974295587	False
2094	0.7394710737869596	False
2095	-8.688947148094428e-05	True
2096	0.00012631608793611804	True
2097	0.00017069502206012999	True
2098	-0.00019441317737545205	True
2099	0.7558067377390838	False
2100	0.11337117388087137	False
2101	-0.00037330862546802734	True
2102	0.6187895775448169	False
2103	0.6447526835997746	False
2104	0.6564827622497358	False
2105	0.6405075122788269	False
2106	0.6233419652113241	False
2107	0.5308738350100413	False
2108	0.5346734761328342	False
2109	0.00025534865088161496	True
2110	0.0	True
2111	0.00012767432543370205	True
2112	0.6423933684608869	False
2113	0.6475251670418167	False
2114	0.6481706316871083	False
2115	0.6652843110598496	False
2116	0.6400313934401822	False
2117	0.6754893908226336	False
2118	0.6560527480286531	False
2119	0.0	True
2120	0.36013203372664293	False
2121	0.5947650416926109	False
2122	0.00033818496917703555	True
2123	0.6393318445320482	False
2124	0.5944822478979006	False
2125	0.0007963686049414775	True
2126	0.00012767432543725477	True
2127	0.00025534865088161496	True
2128	0.00015041084915523584	True
2129	0.6124696984354117	False
2130	0.6200596710947543	False
2131	0.00025534865088161496	True
2132	0.0001915114881541058	True
2133	-0.00012767432544080748	True
2134	0.00012767432544080748	True
2135	0.6608921208187475	False
2136	-0.00016348541672073225	True
2137	0.6367155588631803	False
2138	0.6730990437296356	False
2139	2.0519088018033926e-05	True
2140	0.6477051523756714	False
2141	0.6407383900173542	False
2142	0.1439153322967357	False
2143	0.7116150185318872	False
2144	0.00024736900554245267	True
2145	0.3530762539915031	False
2146	0.6550996237241478	False
2147	0.670924103810755	False
2148	0.00038568285809503777	True
2149	0.6820091851046399	False
2150	0.6724188232957573	False
2151	6.383716272750917e-05	True
2153	0.29604532573324827	False
2154	-0.00012767432544169566	True
2155	0.00014227537861710715	True
2156	-0.0003189632520692598	True
2157	0.2104152679735698	False
2158	0.24568727823770065	False
2159	0.13165989230110142	False
2160	9.445294484144995e-05	True
2161	0.0001915114881576585	True
2162	-0.0010852317662468636	True
2163	0.029199118228559584	False
2164	0.00018938358273778988	True
2165	0.18328997090618238	False
2166	0.07610789303365806	False
2167	-3.3221380597581174e-05	True
2168	0.41456279293324627	False
2169	0.36308697239276455	False
2170	-5.585751738124145e-05	True
2171	-0.00012176347703984902	True
2172	0.32567966030118356	False
2173	-0.00016468629744892382	True
2174	-0.00028726723224536954	True
2175	0.20340647948313517	False
2176	0.0	True
2177	0.0004129466463531628	True
2178	-6.600849478388682e-05	True
2179	-0.000448190079939792	True
2180	0.00012480582548235475	True
2181	0.19782498355592892	False
2182	0.06129165585743124	False
2183	3.7238344919643396e-05	True
2184	2.4979759327692364e-05	True
2185	-0.00019151148816121122	True
2186	0.00019151148816831665	True
2187	-0.006118306329256029	False
2188	-0.0004375505528173562	True
2189	-0.0031918581360486087	True
2190	-0.00012767432544080748	True
2191	-6.383716271685103e-05	True
2192	-0.01292844405460869	False
2193	0.0007514166028599334	True
2194	0.00019151148816121122	True
2195	-6.383716272040374e-05	True
2196	9.714350849066022e-06	True
2197	-0.011093036963636393	False
2198	-1.5959290678324578e-05	True
2199	-0.004622431220063561	True
2200	-0.0005106973017632299	True
2201	0.01628742336890099	False
2202	-0.009703248733593739	False
2203	-0.0052718856880247245	False
2204	0.00019151148816476393	True
2205	-0.00038302297632952786	True
2206	-0.00011969468010164519	True
2207	-0.015688708160972453	False
2208	0.0003191858136020187	True
2209	0.00028939513767056724	True
2210	0.00011171503476958833	True
2211	-0.00019151148816121122	True
2212	0.11369753331504306	False
2213	0.13820468176203282	False
2214	-0.0001276743254419177	True
2215	0.00012767432544213975	True
2216	-6.383716272106987e-05	True
2217	-0.0001276743254419177	True
2218	-0.0003191858136049053	True
2219	-9.938285559973892e-05	True
2220	-0.0002553486508838354	True
2221	0.00012767432544169566	True
2222	0.4131807159477512	False
2223	0.00025268876910411464	True
2224	0.1941939789379954	False
2225	0.00012767432544169566	True
2226	-0.002553486508838354	True
2227	0.00013343740263049853	True
2228	-0.00038302297632508697	True
2229	0.50089687868627	False
2230	0.00010001155493011282	True
2231	0.5865664397205101	False
2232	0.4280124585606906	False
2233	-0.00044686013904460253	True
2234	0.607826298480644	False
2235	0.00019714417898697434	True
2236	0.4701153081240488	False
2237	0.027258468481836218	False
2238	0.0003907746317892702	True
2239	5.828610508729071e-05	True
2240	0.637074832538552	False
2241	0.009368103629290303	False
2242	0.5732322218340737	False
2243	0.48626229779523555	False
2244	-0.0007660459526626084	True
2245	-0.000702208789938652	True
2246	0.6283449072971656	False
2247	0.601684305298356	False
2248	0.004277089902313236	True
2249	0.6467987585431736	False
2250	0.6269504599277695	False
2251	-6.383716272040374e-05	True
2252	0.19585002815445662	False
2253	0.6480456172434543	False
2254	0.0012554642001738614	True
2255	0.6359757868003264	False
2256	0.0006402823994200446	True
2257	0.6336853144952777	False
2258	0.6342870258947286	False
2259	-5.6020367285469774e-05	True
2260	0.6506443709996041	False
2261	-0.00014233081688530547	True
2262	0.5947043480265606	False
2263	0.00019151148816121122	True
2264	0.6238777389730217	False
2265	0.0006338441688633623	True
2266	0.00025534865088161496	True
2267	0.6276448559669099	False
2268	-6.383716272750917e-05	True
2269	0.00038302297632242244	True
2270	0.5841672896854213	False
2271	-1.6926520416404855e-05	True
2272	0.4992420775681873	False
2273	0.5256622743976922	False
2274	0.5275774435200355	False
2275	0.4322919665373277	False
2276	0.49717659070326636	False
2277	0.17689056133158765	False
2278	1.5959290680100935e-05	True
2279	8.881784197001252e-16	True
2280	0.48059187315380925	False
2281	5.978193312294877e-05	True
2282	0.2991310142850274	False
2283	0.08201663626234179	False
2284	0.640490223047248	False
2285	-0.0001276743254443602	True
2286	0.6293732471475746	False
2287	-6.383716272040374e-05	True
2288	0.6477066723080522	False
2289	0.6385772360710593	False
2290	0.2718310516474105	False
2291	1.5161326146539977e-05	True
2292	0.35687557846164886	False
2293	0.57698083030383	False
2294	0.00019151148816121122	True
2295	-6.383716272040374e-05	True
2296	0.10881044385783412	False
2297	-0.00012767432544080748	True
2298	0.39412709613005603	False
2299	-0.0003830229763277515	True
2300	0.00012767432544080748	True
2301	0.0001276743254443602	True
2302	0.21962732520512063	False
2303	-0.0005016537037114688	True
2304	0.49853100250565774	False
2305	0.0	True
2306	0.5773619188206993	False
2307	-0.0001915114881576585	True
2308	-0.000738479905109557	True
2309	-0.00023672947841291148	True
2310	0.4807945431704219	False
2311	0.00025534865088161496	True
2312	0.6164226627436591	False
2313	0.6056355755152367	False
2314	0.3280192809962337	False
2315	0.5673897420397473	False
2316	-0.00036307386297806943	True
2317	0.0003373508599011643	True
2318	0.00011171503475893019	True
2319	0.5141755405085995	False
2320	0.09106016611238843	False
2321	0.5203008049343687	False
2322	0.00031989511541041793	True
2323	0.5056668783992393	False
2324	0.6006536169412335	False
2325	0.6007813799293906	False
2326	0.5500163392105755	False
2327	0.6389384184625477	False
2328	-0.00012767432544080748	True
2329	0.0010686341039445324	True
2330	0.481822689116175	False
2331	0.5618918851830301	False
2332	0.0032976934321372123	True
2333	0.0033516537005091884	True
2334	-0.00018552675415745012	True
2335	-0.00014350062203294378	True
2336	-0.0009153539832374991	True
2337	-0.0002553486508837799	True
2338	-0.0005829340911621683	True
2339	-0.001659766230744375	True
2340	0.0003723834492055933	True
2341	0.0002819474686839296	True
2342	0.0007660459526512842	True
2343	0.0005745344644886297	True
2344	-0.0008937202780929798	True
2345	0.015264174908386385	False
2346	-0.0021952890957926963	True
2347	-2.6598817800316255e-05	True
2348	-0.003911799471178035	True
2349	-0.0013813652711005542	True
2350	-0.0018973823364281106	True
2351	0.01355741743286154	False
2352	2.220446049250313e-16	True
2353	0.0014389960430013504	True
2354	6.383716272084783e-05	True
2355	-0.0002553486508839464	True
2356	0.0003508315865775602	True
2357	7.979645340117081e-05	True
2358	0.0012217723642982126	True
2359	0.0008795342419329888	True
2360	0.039961265898778575	False
2361	0.00039305453046756256	True
2362	0.001215565973477828	True
2363	0.014751704352098383	False
2364	0.2582248697152507	False
2365	-2.4825563279762264e-05	True
2366	6.383716272173601e-05	True
2367	0.0001915114881620994	True
2368	-0.0018406381917879244	True
2369	-0.0008001811021620675	True
2370	0.0003049997774442481	True
2371	0.00012767432544169566	True
2372	0.0007880716403732002	True
2373	0.013214292683231932	False
2374	0.00019151148816254349	True
2375	0.0	True
2376	6.383716272129192e-05	True
2377	0.00012767432544258384	True
2378	0.003686342825060418	True
2379	-0.0012129060917001055	True
2380	0.0008362668316439503	True
2381	0.0006507844088483594	True
2382	-0.00011792142558197938	True
2383	-0.0019443735812103569	True
2384	9.22767875941588e-05	True
2385	0.0015320919053021242	True
2386	0.00031918581360423914	True
2387	3.9454913070446906e-05	True
2388	-0.0019736322807872853	True
2389	0.00042558108480594825	True
2390	1.5959290680100935e-05	True
2391	0.0005106973017658945	True
2452	0.0012767432544188914	True
2453	-0.01046929468623491	False
2454	8.62664361094348e-06	True
2455	0.15507938296406054	False
2456	0.00019151148816276553	True
2457	6.383716272084783e-05	True
2458	-0.003662657211114251	True
2459	0.0001950579972027633	True
2460	-0.001276743254418955	True
2461	6.383716272106987e-05	True
2462	0.0	True
2463	-0.001852459888587843	True
2464	0.005138004971777077	False
2465	-0.0004433136300066032	True
2466	-0.0015959290680236382	True
2467	-0.00031918581360468323	True
2468	0.00012767432544213975	True
2469	0.00012767432544169566	True
2470	6.383716272062578e-05	True
2471	0.0	True
2472	-6.383716272084783e-05	True
2473	5.2917648045491816e-05	True
2474	3.5465090399977584e-06	True
2475	0.0	True
2476	-0.00012767432544169566	True
2477	0.0006720634630903444	True
2478	0.0003399328914890365	True
2479	-0.000446860139046823	True
2480	0.00012767432544169566	True
2481	-0.0006383716272093665	True
2482	-6.383716272084783e-05	True
2483	0.025651899886699914	False
2484	-8.511621696305482e-05	True
2485	0.00032627883168423466	True
2486	-0.006202844311052669	False
2487	0.0015090395965420278	True
2488	-0.0017883032205490146	True
2489	6.383716272129192e-05	True
2490	0.017322062111079894	False
2491	0.00031918581360423914	True
2492	0.0013405804171391367	True
2493	0.00010994178024192891	True
2494	0.0010213946035335653	True
2495	-6.383716272173601e-05	True
2496	-0.0005745344644880745	True
2497	0.0	True
2498	-0.0036582240748157524	True
2499	-0.003978364717776461	True
2500	-0.0011735989498382615	True
2501	7.979645340050467e-06	True
2502	-0.0014430558625591061	True
2503	-5.319763559885615e-06	True
2504	0.00467899803926608	True
2505	6.383716272129192e-05	True
2506	6.383716272084783e-05	True
2507	0.3907273499788144	False
2508	-0.0001300386648024343	True
2509	-0.0001746655702223876	True
2510	-0.00012767432543903112	True
2511	-0.0005106973017694472	True
2573	7.093018080105e-05	True
2574	0.16519689772979385	False
2575	0.0021412048329350064	True
2576	-0.0002908137412829248	True
2577	-6.383716272084783e-05	True
2578	-6.383716272129192e-05	True
2579	-4.7877872040302805e-05	True
2580	0.0	True
2581	0.0017874405561864037	True
2582	6.383716272040374e-05	True
2583	0.08774107696452393	False
2584	-0.00019151148816298758	True
2585	-5.8517399160962214e-05	True
2586	-6.383716272040374e-05	True
2587	7.093018080084335e-05	True
2588	0.14621902121232822	False
2589	0.0	True
2590	0.0003191858136055714	True
2591	-0.00019801342140546296	True
2592	-0.00025534865088250314	True
2593	-0.0005745344644871864	True
2594	0.28395423282572096	False
2595	-0.0003830229763241988	True
2596	-0.00019151148816298758	True
2597	-8.511621696172256e-05	True
2598	-6.383716272040374e-05	True
2599	-0.00017023243392255694	True
2600	0.00038302297632597515	True
2601	6.383716272129192e-05	True
2602	-6.383716272040374e-05	True
2603	-0.004468601390465565	True
2604	0.17681120819181118	False
2605	0.13867914299316197	False
2606	-0.0004362206119239431	True
2607	0.00011171503475893019	True
2608	6.383716272395645e-05	True
2609	-0.00025534865088516767	True
2610	6.383716272040374e-05	True
2611	0.0	True
2612	-6.383716272040374e-05	True
2613	0.2584683966693273	False
2614	0.000354650904000664	True
2615	-5.6744144639964134e-05	True
2616	-6.38371627221801e-05	True
2617	0.00012767432544080748	True
2618	-0.0003227323226422385	True
2619	-6.383716271685103e-05	True
2620	-0.0004468601390463789	True
2621	7.447668984106315e-05	True
2622	0.05352533303609164	False
2623	0.0	True
2624	6.383716272040374e-05	True
2625	0.22473126502422502	False
2626	0.2826319449288892	False
2627	-0.00011645968874596235	True
2628	-3.552713678800501e-15	True
2629	-6.383716272040374e-05	True
2630	6.383716272040374e-05	True
2631	0.0	True
2692	0.3985968501359767	False
2693	0.3150279984011841	False
2694	0.0008298831153705777	True
2695	0.5172410422786307	False
2696	0.03598364068659876	False
2697	0.0006454646452924706	True
2698	0.35812258170456346	False
2699	0.2918573015693422	False
2700	0.23955959263745363	False
2701	0.12575921056025763	False
2702	0.31700555050776025	False
2703	0.3690302249081423	False
2704	0.255334464847607	False
2705	0.00026066841443750377	True
2706	0.30998410035792645	False
2707	0.0909147592417412	False
2708	0.19139533999176095	False
2709	0.00046281942971759804	True
2710	0.10779436901787776	False
2711	0.1318033485917809	False
2712	0.12190326860647005	False
2713	0.00038302297632242244	True
2714	0.0017236033934580064	True
2715	0.1731689434076671	False
2716	0.12939216575817625	False
2717	0.0005106973017703353	True
2718	0.13263589158894717	False
2719	0.17369737325467582	False
2720	0.049904701957075304	False
2721	0.16701397696867915	False
2722	0.046429123097841085	False
2723	0.00016136616131845472	True
2724	0.09218440947805817	False
2725	0.013211337259015465	False
2726	0.00016136616132200743	True
2727	0.00013358517383821322	True
2728	0.03338801827274551	False
2729	0.00038302297632242244	True
2730	0.0015267721417231428	True
2731	0.11914142469151656	False
2732	0.09091475924170211	False
2733	0.2629745319471546	False
2734	-7.979645340228103e-05	True
2735	0.23338512039872583	False
2736	-6.383716272040374e-05	True
2737	0.19773827140990008	False
2738	-0.004431363045551251	True
2739	0.3906655766459366	False
2740	0.2387102037224409	False
2741	0.1504907913510607	False
2742	0.0005745344644765282	True
2743	0.00013122083448280364	True
2744	0.0005266565924415545	True
2745	0.165788658095245	False
2746	6.383716272040374e-05	True
2747	6.383716272040374e-05	True
2748	0.1641448511552639	False
2749	0.016315714838711415	False
2750	0.26098050723937405	False
2751	0.21372327428071713	False
2813	0.10262621871926025	False
2814	0.05729740005108974	False
2815	0.0011526154380159248	True
2816	-4.440892098500626e-16	True
2817	0.0003049997774442481	True
2818	0.00038302297632508697	True
2819	0.08084001368621596	False
2820	0.00025534865088516767	True
2821	0.00038420514600812083	True
2822	0.03186981686117463	False
2823	-0.00012767432544347201	True
2824	0.09331751911638886	False
2825	0.08011563921478793	False
2826	-0.00017200568844177866	True
2827	6.383716272040374e-05	True
2828	6.383716272129192e-05	True
2829	0.0001276743254443602	True
2830	-0.002263559394814152	True
2831	0.00019151148815943486	True
2832	-4.255810847553221e-05	True
2833	0.00010639527120126502	True
2834	0.300441626700783	False
2835	0.39356556553207334	False
2836	8.866272600371872e-05	True
2837	-6.38371627221801e-05	True
2838	0.038244371318231885	False
2839	6.383716272040374e-05	True
2840	-0.0001276743254443602	True
2841	8.156970792150275e-05	True
2842	-0.0004433136300097118	True
2843	6.38371627221801e-05	True
2844	6.38371627221801e-05	True
2845	0.00012767432543903112	True
2846	0.20381078151372733	False
2847	0.0	True
2848	0.00011703479832547714	True
2849	-0.0003617439220811036	True
2850	4.255810847908492e-05	True
2851	0.3953222696765941	False
2852	-0.0003191858136020187	True
2853	0.33864048448640105	False
2854	-0.0019683125172278437	True
2855	-0.00038302297632242244	True
2856	0.2768972398111629	False
2857	-0.00048587173848346765	True
2858	0.008536225602583158	False
2859	-0.00010107550764004714	True
2860	2.4825563283314978e-05	True
2861	-0.000638371627196932	True
2862	0.0001915114881576585	True
2863	0.0002979067593642526	True
2864	-6.383716271685103e-05	True
2865	0.16454501559201873	False
2866	-0.0003191858136055714	True
2867	-6.383716271685103e-05	True
2868	0.032471836770717744	False
2869	0.00025534865087450953	True
2870	-0.00095223767725372	True
2871	0.031258930679019414	False
3111	0.24993873133074263	False
3112	0.3032105636338118	False
3113	0.00121556597347805	True
3114	0.3681790627385242	False
3115	6.383716272040374e-05	True
3116	0.2683288739703693	False
3117	0.32873848347531	False
3118	0.39132092085211667	False
3119	0.01046959022865046	False
3120	0.2704993375028728	False
3121	0.0004787787204012517	True
3122	0.22053412323529997	False
3123	0.46092293401767215	False
3124	0.00032982534072090175	True
3125	0.3968658877362188	False
3126	0.24177084102394808	False
3127	0.13961896788876516	False
3128	0.12930926610931692	False
3129	0.1676035840966037	False
3130	0.16828362720498546	False
3131	0.012603849814709633	False
3132	0.17241885674568636	False
3133	0.5320260071344087	False
3134	0.43199228652348154	False
3135	0.0008334296244072448	True
3136	0.1929478243240439	False
3137	0.36031290568772434	False
3138	0.0003777032127594282	True
3139	0.17804184682870527	False
3140	0.13131836348053838	False
3141	0.02015835738363947	False
3142	0.5937021636802946	False
3143	0.3580635323290835	False
3144	6.383716272040374e-05	True
3145	6.383716272040374e-05	True
3146	0.2442134991251237	False
3147	0.34241899432618794	False
3148	0.07452456771310523	False
3149	0.446910085715551	False
3150	-0.00028253855352744495	True
3151	0.07334757002548287	False
3152	0.22682762518354593	False
3153	0.32596851214383094	False
3154	0.00031563930456002254	True
3155	0.2728453532326327	False
3156	-6.649704449301908e-05	True
3157	0.00025534865088161496	True
3158	0.22160539062207363	False
3159	4.492244784159993e-05	True
3160	0.12122233887067324	False
3161	0.0004468601390428262	True
3162	0.20056772065336048	False
3163	0.23160122635144376	False
3164	0.24585819269243103	False
3165	0.2135087104835236	False
3166	6.383716272040374e-05	True
3167	0.20192293042011755	False
3168	0.051151299884566015	False
3169	0.0	True
3171	0.36074498870572747	False
3172	0.15386174819363863	False
3173	0.0006011332822914994	True
3174	0.2772022395885845	False
3175	0.564087335483765	False
3176	0.06815415084993859	False
3177	0.3235914644597031	False
3178	0.3393778628242501	False
3179	0.2817240386146569	False
3180	0.3419218919756535	False
3181	0.0004770054658855827	True
3182	0.05285140765575136	False
3183	0.23743080058614652	False
3184	0.6455559678973586	False
3185	0.3125904889598772	False
3186	0.7059547901039274	False
3187	0.12483002519175557	False
3188	0.11658261841910544	False
3189	0.3314035372476738	False
3190	0.21320134636692245	False
3191	0.265562596919132	False
3192	0.00023938936020329038	True
3193	0.3487344402992676	False
3194	0.32866149467496797	False
3195	0.7454407351287315	False
3196	0.43081100347074397	False
3197	0.0007022087899315466	True
3198	0.6531055990162855	False
3199	0.3453297916206566	False
3200	0.12520684177727048	False
3201	0.2753415045122125	False
3202	0.2103576372018381	False
3203	0.44732650498552573	False
3204	0.3241255096129976	False
3205	0.2946723431199416	False
3206	0.530338755458942	False
3207	0.4165410332634707	False
3208	0.20269895092989998	False
3209	0.32580891923723243	False
3210	0.27014823310801717	False
3211	0.20234961978971455	False
3212	0.0006510799513534948	True
3213	0.001212906091836885	True
3214	0.22881544350073568	False
3215	0.3894563437244756	False
3216	0.05549429574688247	False
3217	0.5321991211070269	False
3218	0.43223256251113185	False
3219	0.34771570557754217	False
3220	0.36204182884473823	False
3221	0.2880545572511153	False
3222	0.48022037633204206	False
3223	0.45467309846188186	False
3224	0.32002515407775434	False
3225	0.0	True
3226	0.5058456774008562	False
3227	0.1021527597624754	False
3228	0.20276810785651378	False
3229	0.010567414769695915	False
3231	0.170363009937176	False
3232	0.05142970084432452	False
3233	-6.383716271951556e-05	True
3234	0.33949844413162644	False
3235	0.5955989549319121	False
3236	0.573055570218834	False
3237	0.4187883067152107	False
3238	0.5583193818437202	False
3239	0.0018415248190386535	True
3240	0.5696509215403367	False
3241	0.5830673652388754	False
3242	0.35212017426279374	False
3243	0.4098787074133128	False
3244	0.4810981373191865	False
3245	0.5049909687220051	False
3246	0.5117027370805118	False
3247	0.3191131101692406	False
3248	0.6349749581764428	False
3249	0.2763747208124201	False
3250	6.383716271329831e-05	True
3251	0.00031918581359491327	True
3252	0.29994777531678096	False
3253	0.00027130794158836125	True
3254	0.39566450779912543	False
3255	0.3601394491548007	False
3256	0.5362303936013575	False
3257	0.29002198314120164	False
3258	0.0003191858136517567	True
3259	0.5987447084505106	False
3260	0.5103071857731862	False
3261	0.48308418238181616	False
3262	0.4360361934563457	False
3263	0.4024374534386084	False
3264	0.0005674414464493793	True
3265	0.34076720774100977	False
3266	0.00019151148819673836	True
3267	0.0001915114881825275	True
3268	0.00012767432545501833	True
3269	0.0005213368289531672	True
3270	0.35020919697544173	False
3271	0.018275161083565195	False
3272	0.05741443484940589	False
3273	0.4976301892097723	False
3274	0.4004126923188096	False
3275	0.2113104659638907	False
3276	0.46987698271686895	False
3277	0.2953107147472309	False
3278	0.4102087413721165	False
3279	0.333517256635389	False
3280	0.1459485998980199	False
3281	0.5512161675500238	False
3282	0.6327911952346881	False
3283	0.28693622473394953	False
3284	0.4384956974756449	False
3285	0.4914397576794727	False
3286	0.0004291275938896888	True
3287	0.5496226767069174	False
3288	0.3280396734237172	False
3289	0.11154657558296321	False
3291	0.37424359319700296	False
3292	0.00019151148816298758	True
3293	0.5683458062136291	False
3294	-0.0002925869958030347	True
3295	0.5278836845756381	False
3296	0.6322273002975507	False
3297	0.5437543125298845	False
3298	0.00025534865088161496	True
3299	0.00028726723224892226	True
3300	0.6181275625239699	False
3301	0.17261568799744964	False
3302	0.0006862494992390111	True
3303	0.5349571968560163	False
3304	0.504384515675973	False
3305	0.3016625124374599	False
3306	0.6579536768741931	False
3307	6.383716271329831e-05	True
3308	0.0006383716272040374	True
3309	0.4982632410730119	False
3310	0.7004466182512346	False
3311	0.5889501371091725	False
3312	0.4994087634932143	False
3313	0.5773947240294888	False
3314	0.00025534865088161496	True
3315	0.651251218102118	False
3316	0.6022220605641238	False
3317	0.0	True
3318	6.383716272750917e-05	True
3319	0.03274491796676671	False
3320	0.00019151148816831665	True
3321	0.0010852317662397581	True
3322	0.6217810579201029	False
3323	0.7190777601795588	False
3324	0.7490466481948772	False
3325	0.5561653209154827	False
3326	0.05827741871581793	False
3327	0.4676379533426598	False
3328	0.001954126481209073	True
3329	0.00012767432545501833	True
3330	0.001212906091737409	True
3331	0.1461019864140667	False
3332	0.5993360888327857	False
3333	6.383716274172002e-05	True
3334	0.671724475934198	False
3335	0.00016491267037110902	True
3336	0.0011490689290667433	True
3337	0.2976804920878635	False
3338	0.0004468601390499316	True
3339	3.191858139928172e-05	True
3340	2.5268876925110817e-05	True
3341	0.5749556124368524	False
3342	0.00012767432545501833	True
3343	0.5694257182162659	False
3344	0.0005106973018200733	True
3345	0.5814022792447986	False
3346	0.00025534865091003667	True
3347	0.7272976815069541	False
3348	0.1778621570374952	False
3349	0.8308557454763132	False
3350	0.053441679754105964	False
3351	0.00033040045029908427	True
3352	0.0001276743254419177	True
3353	0.0848447760256077	False
3354	0.00012767432544169566	True
3355	0.00012767432544302793	True
3356	0.0026592108188649988	True
3357	-1.063952712021532e-05	True
3358	-0.00135273987670681	True
3359	-0.0015959290680243043	True
3360	0.00236197502067359	True
3361	-5.674414464085231e-05	True
3362	0.010779927154509483	False
3363	-0.00020617678230072656	True
3364	0.0032211168356273134	True
3365	0.003532323003891502	True
3366	0.00038302297632597515	True
3367	0.0	True
3368	0.0002588951599240552	True
3369	0.005735591745023694	False
3370	6.383716272084783e-05	True
3371	6.383716272084783e-05	True
3372	0.00012767432544080748	True
3373	0.00020215101528187063	True
3374	0.00014895337968123812	True
3375	-0.0005130616411301858	True
3376	-0.0022236611681121232	True
3377	0.000521336828887442	True
3378	0.00012767432544258384	True
3379	0.0	True
3380	-6.383716272040374e-05	True
3381	0.0010213946035335653	True
3382	6.383716272040374e-05	True
3383	-0.019075785499178544	False
3384	-0.00019151148816387575	True
3385	-0.00019151148816298758	True
3386	0.0007660459526519503	True
3387	-9.575574408149379e-05	True
3388	0.0	True
3389	6.383716272129192e-05	True
3390	0.0	True
3391	0.00013122083448102728	True
3392	0.0	True
3393	0.2596748008278036	False
3394	0.0002979067593606999	True
3395	-6.383716272040374e-05	True
3396	0.0	True
3397	0.00044686013904815525	True
3398	0.0	True
3399	0.00038302297632242244	True
3400	-0.0001267876981856375	True
3401	0.00020215101528187063	True
3402	2.3643393607386542e-06	True
3403	0.2851588326199277	False
3404	-2.127905423954246e-05	True
3405	-6.38371627221801e-05	True
3406	7.14368249514763e-05	True
3648	0.00035642415852432663	True
3649	0.2960466153728949	False
3650	0.3817604191073962	False
3651	0.0003723834492070921	True
3652	0.00013122083448280364	True
3653	6.383716272040374e-05	True
3654	6.383716272129192e-05	True
3655	6.383716272662099e-05	True
3656	0.07850375085608263	False
3657	0.00018973823364376585	True
3658	0.000638371627212031	True
3659	-0.00025534865088161496	True
3660	-6.383716271862738e-05	True
3661	0.049399324418885726	False
3662	6.383716272040374e-05	True
3663	0.0002305230876054054	True
3664	0.0	True
3665	-0.0006490111543264732	True
3666	0.0	True
3667	-3.552713678800501e-15	True
3668	0.00013654059803869245	True
3669	0.0008990400416486466	True
3670	-0.00012767432544080748	True
3671	0.00013122083448102728	True
3672	0.00012767432544080748	True
3673	0.0018122661194919232	True
3674	0.00011348828927992827	True
3675	0.00011703479831837171	True
3676	0.000319185813598466	True
3677	8.511621695816984e-05	True
3678	-0.0016308030735885382	True
3679	0.00036706368564409786	True
3680	8.511621696172256e-05	True
3681	3.5465090366670893e-06	True
3682	0.00039720901248685436	True
3683	-0.00019151148816121122	True
3684	0.00019151148815943486	True
3685	0.00012767432544080748	True
3686	-6.383716272395645e-05	True
3687	0.26344069637971934	False
3688	0.0003072163455950516	True
3689	0.49773835773520503	False
3690	0.3710937020845968	False
3691	0.2888631613122925	False
3692	0.0	True
3693	-7.105427357601002e-15	True
3694	0.0	True
3695	-3.191858136020187e-05	True
3696	6.383716272395645e-05	True
3697	6.383716272040374e-05	True
3698	6.383716272395645e-05	True
3699	0.0	True
3700	0.0	True
3701	0.00011171503475893019	True
3702	0.0003032265229236941	True
3703	0.009506417481834006	False
3704	1.5959290678324578e-05	True
3705	-0.00010994178023793211	True
3706	0.5468291358676183	False
3708	0.6354650413942933	False
3709	0.0008263366063250288	True
3710	0.6579436284318234	False
3711	0.00012767432544080748	True
3712	0.00019151148816121122	True
3713	0.00030854628648313565	True
3714	0.0003191858136020187	True
3715	0.00022343006951963673	True
3716	6.383716271685103e-05	True
3717	0.38331319898215455	False
3718	0.0002979067593606999	True
3719	0.9222785421381552	False
3720	0.00023761610567163416	True
3721	6.383716272395645e-05	True
3722	0.4495874044984376	False
3723	2.6598817832734767e-06	True
3724	6.383716272040374e-05	True
3725	0.00022520332403530574	True
3726	0.671178609084528	False
3727	0.0001312208344756982	True
3728	0.00012767432543370205	True
3729	0.00012767432544080748	True
3730	0.0016630171973588403	True
3731	0.6362827333850447	False
3732	2.127905424487153e-05	True
3733	6.147282335433601e-05	True
3734	0.0	True
3735	0.00018796497912632049	True
3736	0.6709640452876968	False
3737	0.42363139146157636	False
3738	0.16029866210126897	False
3739	6.383716272750917e-05	True
3740	0.0	True
3741	0.0006383716272040374	True
3742	0.06307643653185124	False
3743	0.00018796497911921506	True
3744	6.383716271329831e-05	True
3745	0.001468254742569286	True
3746	6.383716272040374e-05	True
3747	0.0	True
3748	-5.319763552336099e-06	True
3749	0.0	True
3750	0.6726087388550255	False
3751	0.6391926440524003	False
3752	0.0003511043949515624	True
3753	0.0	True
3754	0.00035287764948321865	True
3755	0.0004078485395950793	True
3756	4.6104617524633795e-05	True
3757	0.003816930354332726	True
3758	0.0	True
3759	0.0017537487202901048	True
3760	0.521210927816739	False
3761	0.14131774571890787	False
3762	6.383716272040374e-05	True
3763	0.016467032557784478	False
3764	0.00012767432544080748	True
3765	0.19973406937204885	False
3766	0.00012767432544080748	True
