# Supplementary material for: Graded recruitment of pupil-linked neuromodulation by parametric stimulation of the vagus nerve
Source: Nat Commun. 2021 Mar 9;12:1539. doi: 10.1038/s41467-021-21730-2 (PMC7943774; doi:10.1038/s41467-021-21730-2)
Supplement: Supplementary file 4 — Source Data [file 41467_2021_21730_MOESM4_ESM.zip › source_data/figure_S6E.csv]

	amplitude	width	rate	pupil_c
0	0.3	0.2	20	6.573012702957584
1	0.1	0.4	10	12.292070922387609
2	0.1	0.2	10	-3.577845389789644
3	0.3	0.1	10	10.726834081464183
4	0.5	0.4	10	3.8140937559412293
5	0.1	0.1	10	7.169540214798257
6	0.9	0.2	10	22.633281453412494
7	0.5	0.1	20	20.08508170249626
8	0.5	0.4	20	24.058553715393536
9	0.3	0.4	10	10.444269714831435
10	0.5	0.1	10	9.486414621835301
11	0.3	0.2	10	19.854410375988095
12	0.1	0.4	20	18.557220726682154
13	0.1	0.2	20	-0.35694347921491065
14	0.3	0.1	20	17.851932255788498
15	0.7	0.1	10	33.26191343937699
16	0.1	0.1	20	1.3116460003823391
17	0.9	0.1	20	22.633426075886504
18	0.5	0.2	10	26.82040978405252
19	0.1	0.2	10	13.946601668959499
20	0.7	0.2	10	32.0136861263203
21	0.5	0.4	20	27.492836089710128
22	0.5	0.2	10	6.41374414911872
23	0.1	0.4	20	22.17035293315846
24	0.1	0.1	10	-17.287760110474203
25	0.3	0.1	20	11.975509388936139
26	0.7	0.4	20	20.180140704934804
27	0.9	0.4	10	13.59257367605461
28	0.3	0.2	10	9.99757206619029
29	0.1	0.4	10	3.5109014901493296
30	0.3	0.1	10	17.789021872070947
31	0.9	0.4	20	13.71541505627188
32	0.5	0.4	10	15.528242864599797
33	0.9	0.2	10	9.51313231414914
34	0.1	0.2	20	8.613336900035515
35	0.3	0.4	10	23.174305878937083
36	0.7	0.2	20	24.72580496239666
37	0.7	0.1	10	25.114421262984695
38	0.3	0.4	20	30.366951712279757
39	0.9	0.1	20	26.521650645112032
40	0.9	0.1	10	4.321242516255763
41	0.5	0.1	10	21.562735378547874
42	0.5	0.1	20	21.417249286309215
43	0.1	0.1	20	-6.8619510803070956
44	0.1	0.2	20	0.03501372902017863
45	0.1	0.4	20	-6.784241966204959
46	0.3	0.1	10	-6.50381779949555
47	0.3	0.4	20	25.448533705750574
48	0.1	0.4	10	-15.707336550451565
49	0.7	0.1	10	-0.9115931104942803
50	0.7	0.2	10	-7.020567810419571
51	0.7	0.4	10	29.861468648460388
52	0.9	0.2	20	23.577285785046556
53	0.3	0.2	10	4.170640979992545
54	0.1	0.1	10	-5.897403028082074
55	0.5	0.4	10	21.497187951452524
56	0.1	0.2	10	-7.811634090056941
57	0.5	0.1	10	0.692473186088634
58	0.9	0.2	10	18.031646791124903
59	0.5	0.4	20	33.746590582107984
60	0.5	0.1	20	7.192648095044049
61	0.7	0.2	20	37.79665376999345
62	0.3	0.1	20	13.46168640059652
63	0.1	0.1	20	-13.148072249936163
64	0.3	0.4	20	26.383144900908327
65	0.9	0.1	10	23.030907822951455
66	0.5	0.4	20	11.71805893548089
67	0.9	0.2	20	10.765700496262433
68	0.9	0.2	10	33.127805266721225
69	0.3	0.4	10	24.042240752207988
70	0.5	0.1	10	37.715835526468254
71	0.3	0.1	10	4.8028916718472985
72	0.3	0.2	20	11.123011566449577
73	0.3	0.2	10	-1.1854123694311696
74	0.1	0.2	20	-8.046620253376133
75	0.5	0.4	10	-0.08582298184368398
76	0.9	0.4	10	20.42750497178883
77	0.7	0.2	10	0.3322490317543014
78	0.7	0.1	10	24.087764158636016
79	0.7	0.1	20	20.164858731420463
80	0.5	0.1	20	37.51571746743044
81	0.7	0.2	20	19.918590374611306
82	0.1	0.4	20	14.8687524032242
83	0.3	0.1	20	24.025913238446307
84	0.1	0.1	20	-18.724287563470156
85	0.5	0.2	10	35.86084536837598
86	0.7	0.4	10	25.195981211331656
87	0.1	0.1	10	14.751378245890102
88	0.5	0.2	20	20.141477056040202
89	0.1	0.4	10	-8.161717260957538
90	0.5	0.1	20	-4.748437671259325
91	0.9	0.1	10	21.412293348225372
92	0.9	0.2	10	40.50917444334255
93	0.7	0.1	10	-0.19070225140725228
94	0.3	0.4	20	13.722424725867334
95	0.5	0.2	20	17.52323903228606
96	0.3	0.2	20	-8.267953956951963
97	0.1	0.1	20	-4.7022917462455
98	0.5	0.2	10	19.387308508912792
99	0.1	0.2	10	-15.954014326093642
100	0.9	0.2	20	28.249551760867757
101	0.7	0.2	20	44.817541574727606
102	0.3	0.4	10	3.6551881180994066
103	0.1	0.4	10	-4.727993243766994
104	0.7	0.4	20	44.89812146735135
105	0.9	0.1	20	14.75418738260247
106	0.3	0.1	20	3.3557392626333655
107	0.1	0.1	10	0.6131704393555824
108	0.7	0.4	10	28.90331005513901
109	0.9	0.4	10	32.458755763502836
110	0.3	0.1	10	6.0406005165688015
111	0.1	0.2	20	-9.457941618784643
112	0.1	0.4	20	0.08982244420299601
113	0.5	0.1	10	21.04825215552649
114	0.7	0.1	20	13.762782753019211
115	0.3	0.2	10	-10.839725537686647
116	0.5	0.4	20	23.024042402803744
117	0.5	0.4	10	25.475224755915132
118	0.5	0.2	10	5.681269442183726
119	0.3	0.2	10	3.2695500755071762
120	0.1	0.2	20	7.65056653800788
121	0.3	0.2	20	12.577536090325879
122	0.7	0.1	20	16.9573916917397
123	0.7	0.4	10	6.016693123190258
124	0.1	0.4	10	4.570916040508294
125	0.3	0.1	10	6.713782181749011
126	0.5	0.4	20	19.19151606197508
127	0.1	0.1	20	-0.5278560344791714
128	0.3	0.4	10	12.557222423886643
129	0.7	0.2	20	10.833341622402983
130	0.5	0.1	20	2.9764004284906562
131	0.1	0.2	10	9.543079376856568
132	0.1	0.4	20	6.47416676705307
133	0.7	0.1	20	9.989070809616415
134	0.5	0.1	10	0.14719920791133845
135	0.7	0.4	20	9.674601238535665
136	0.5	0.4	10	4.516959564851291
137	0.9	0.4	20	13.33050295092993
138	0.7	0.2	10	1.094329863641093
139	0.1	0.1	10	0.3189798416962937
140	0.7	0.1	10	-1.1411962973683458
141	0.7	0.1	10	0.2718432803660278
142	0.3	0.4	20	4.312013205176971
143	0.5	0.2	20	0.04354552156399194
144	0.9	0.4	10	11.1767964228094
145	0.3	0.1	20	10.277923503289712
146	0.7	0.4	10	65.78112862310026
147	0.1	0.4	10	-4.514480887433152
148	0.7	0.1	20	-1.013199515467388
149	0.7	0.4	20	27.572555320631764
150	0.3	0.1	20	10.038532777018855
151	0.5	0.1	20	0.6427082430442326
152	0.7	0.1	20	-0.04598289402809641
153	0.9	0.4	20	14.532842737149647
154	0.1	0.2	10	1.9580313801863696
155	0.5	0.1	10	1.774768119006282
156	0.9	0.4	10	1.5793310167205092
157	0.3	0.2	10	1.419313927794473
158	0.7	0.2	20	17.78407430924996
159	0.7	0.2	10	6.913706568062018
160	0.1	0.1	20	1.8622200648844611
161	0.1	0.4	20	1.0071409831928833
162	0.3	0.4	20	13.717261789442311
163	0.1	0.1	10	-1.33963810340407
164	0.5	0.2	10	3.802330744730309
165	0.3	0.1	10	-1.8128752225730551
166	0.9	0.2	20	12.139727534830499
167	0.3	0.4	10	2.1705925340127337
168	0.7	0.2	10	2.311703847919091
169	0.5	0.4	10	0.11508629400110593
170	0.5	0.2	20	33.30116434164967
171	0.7	0.1	10	9.591810848278513
172	0.5	0.4	20	9.591810848278527
173	0.1	0.2	20	9.591810848278527
174	0.3	0.2	20	9.591810848278541
175	0.7	0.1	10	10.333515183675665
176	0.1	0.4	10	8.942682208985339
177	0.5	0.1	10	8.622532424015937
178	0.7	0.2	20	15.284162523137837
179	0.5	0.1	20	25.368640265315264
180	0.1	0.1	20	-6.326614566340464
181	0.9	0.4	20	48.31610608909775
182	0.9	0.2	20	45.17317857561032
183	0.3	0.4	10	48.23781821612346
184	0.7	0.2	10	45.31334296495105
185	0.7	0.4	10	43.06615684460978
186	0.1	0.2	20	-1.274342294974268
187	0.1	0.1	10	-30.23224607531056
188	0.3	0.1	10	-27.639141629116043
189	0.7	0.1	10	30.362810987446956
190	0.3	0.2	20	-0.24326811693713335
191	0.3	0.1	20	-2.053808743736493
192	0.5	0.2	20	27.21493724922581
193	0.1	0.4	20	-21.242515607535573
194	0.7	0.1	20	41.42990021019766
195	0.1	0.2	10	-11.016533494870092
196	0.3	0.2	10	41.79720935060017
197	0.3	0.2	20	21.769531615513976
198	0.5	0.2	10	44.610522666845554
199	0.7	0.1	20	39.78611217714479
200	0.1	0.2	20	4.156667422209314
201	0.7	0.1	20	48.85203861086909
202	0.7	0.1	10	19.346700239037965
203	0.9	0.2	20	37.00130605649326
204	0.1	0.4	20	8.681516616497696
205	0.5	0.1	20	-6.000389680150756
206	0.9	0.4	10	30.388460535923656
207	0.7	0.1	10	19.58017549728575
208	0.3	0.4	20	33.17202000903128
209	0.3	0.2	10	35.726125189025495
210	0.3	0.1	20	-19.322281989870262
211	0.1	0.1	10	4.522709772084163
212	0.5	0.2	20	39.84328285392134
213	0.3	0.4	10	44.52135064877869
214	0.1	0.4	10	18.31622952062214
215	0.7	0.2	10	49.77639235310104
216	0.9	0.2	10	45.667003304892205
217	0.1	0.1	20	45.02097683295342
218	0.5	0.4	20	58.91004646951635
219	0.5	0.4	10	38.32439938562368
220	0.7	0.4	10	40.4265827064783
221	0.1	0.2	10	34.32038466124915
222	0.7	0.4	20	37.302919164550666
223	0.9	0.2	10	15.585002467549913
224	0.1	0.4	10	-10.22077741074613
225	0.3	0.1	20	2.7055586451958824
226	0.1	0.1	20	-27.01971742049164
227	0.1	0.2	20	5.372795028512118
228	0.3	0.2	10	40.34559797984424
229	0.7	0.1	20	44.153574040908445
230	0.1	0.1	10	-6.319631960168831
231	0.7	0.1	20	37.05013233318278
232	0.3	0.2	20	15.177957341421887
233	0.1	0.2	10	-10.012478518495445
234	0.5	0.2	10	47.638636922874674
235	0.5	0.1	10	41.138064712668125
236	0.3	0.1	10	-7.994585697392442
237	0.1	0.4	20	11.073866471337169
238	0.5	0.4	10	25.52224507249963
239	0.1	0.2	10	12.525430653051904
240	0.3	0.4	10	12.219932218968456
241	0.3	0.2	20	34.87765557766177
242	0.7	0.1	10	0.7876047267963826
243	0.1	0.1	20	-23.09857758442445
244	0.7	0.2	10	33.06226371470054
245	0.1	0.4	20	2.8657971934192457
246	0.7	0.1	20	23.210014140237632
247	0.5	0.4	20	47.3286762750282
248	0.5	0.2	20	29.268540995984644
249	0.5	0.2	10	43.41774876322474
250	0.1	0.1	10	0.12437543783372451
251	0.1	0.4	10	28.671662272793405
252	0.3	0.4	20	31.990875023689174
253	0.1	0.2	20	0.4785657842228943
254	0.7	0.2	20	40.21210313041549
255	0.5	0.1	20	-4.7139544018655535
256	0.3	0.1	20	-6.251021485700303
257	0.9	0.2	10	33.270475639096546
258	0.9	0.1	20	36.633550275067066
259	0.7	0.1	10	10.32667679242882
260	0.3	0.2	10	-12.51798451534
261	0.5	0.1	10	-27.960701881618988
262	0.1	0.1	10	17.080503538847765
263	0.3	0.2	10	8.917242513942515
264	0.7	0.2	10	31.514847907454556
265	0.9	0.4	10	45.541808746245664
266	0.3	0.2	20	-0.005063815941189542
267	0.7	0.1	20	37.20920777245013
268	0.1	0.4	10	-4.121038931550865
269	0.3	0.1	20	-8.790259641659691
270	0.5	0.2	10	33.38877064749996
271	0.5	0.1	10	5.108489921696375
272	0.7	0.1	10	55.92490158186843
273	0.9	0.2	20	41.449333731582506
274	0.5	0.1	20	7.145815067096176
275	0.7	0.1	10	11.328635762395672
276	0.7	0.4	20	33.96249437719115
277	0.3	0.4	10	17.37419759522537
278	0.1	0.1	20	12.055970301921457
279	0.1	0.2	10	-5.331035372351395
280	0.1	0.2	20	27.454954900151677
281	0.5	0.4	20	48.77849117874905
282	0.1	0.4	20	-19.246411404374058
283	0.3	0.1	10	-35.9578568955261
284	0.3	0.4	20	30.11129219322692
