# Supplementary material for: Graded recruitment of pupil-linked neuromodulation by parametric stimulation of the vagus nerve
Source: Nat Commun. 2021 Mar 9;12:1539. doi: 10.1038/s41467-021-21730-2 (PMC7943774; doi:10.1038/s41467-021-21730-2)
Supplement: Supplementary file 4 — Source Data [file 41467_2021_21730_MOESM4_ESM.zip › source_data/figure_S5K.csv]

	charge	rate	eyemovement_x_1	eyemovement_y_1
0	0.16	20	2.826931468960275	-0.5019798986423198
1	0.12	20	3.4674691818027594	-0.39222442549122977
2	0.24	5	20.417060103383367	2.06333951420017
3	0.02	10	0.09274208849594864	-0.6360141326725068
4	0.16	5	-0.4142878282404568	-0.6606854904752596
5	0.01	20	-0.9688478866299323	-0.9561367983274799
6	0.02	20	-0.7384442716709377	-0.9384733113787115
7	0.08	5	16.711070984212903	4.378723859284596
8	0.02	5	-0.3610695172457689	-0.21390899935565288
9	0.16	10	-0.49925259467930433	-0.8250136957340917
10	0.06	20	-0.6158878172055725	-0.656128019122621
11	0.08	10	-0.23199278700423182	-0.482996828788013
12	0.16	20	55.019459265788754	-0.13482456021326947
13	0.04	5	-0.6632982349854044	-0.7839323240988104
14	0.64	10	55.873185346008725	1.6283358382876414
15	0.16	5	0.9066142576464847	-0.29405802750935006
16	0.48	5	12.654638893575617	0.7883560283245559
17	0.02	20	-0.879838728529928	-0.9243852744679765
18	0.08	10	2.4196237196959633	0.23614356333447756
19	0.16	5	61.56813591938934	5.429415994271043
20	0.01	10	-0.8246392792147836	-0.9156274702650979
21	0.08	10	-0.8411983527108555	-0.9145263463130684
22	0.16	10	3.1266976317626227	-0.247528788184267
23	0.32	20	10.392423075058764	-0.24032009992052394
24	0.12	10	13.088652103553072	1.0765059008639961
25	0.64	5	38.932385744584266	2.944096712192265
26	0.08	5	-0.27996394683707104	-0.3737830989834517
27	0.04	5	-0.39071172581526803	-0.7849117958530607
28	0.02	10	-0.875357323169636	-0.8906251723310343
29	0.06	10	2.310496960364874	-0.8407970664807899
30	0.08	20	2.1034581064074427	-0.7708949639045245
31	0.08	10	-0.7995906022858984	-0.9009253581537384
32	0.08	20	-0.9196103545707813	-0.9642465159974941
33	0.04	20	-0.955331408943277	-0.9674769881670567
34	0.08	20	-0.8297464939700165	-0.9064295728165539
35	0.32	5	60.02538633592593	3.682262329316103
36	0.08	5	5.280198665948366	1.7864882661975559
37	0.06	5	13.22908549861046	2.01212027098489
38	0.32	5	7.524163448178286	-0.37715510032201227
39	0.04	10	-0.7428232609520963	-0.934435023156828
40	0.08	5	3.6522083583752587	0.31070226885718827
41	0.02	5	-0.753763330467866	-0.8547922677171794
42	0.04	20	-0.620671335486715	-0.899734538928787
43	0.32	20	102.82199433515137	2.108863407938701
44	0.32	10	9.805452837545927	-0.0026564051772181656
45	0.48	20	89.9671109476649	-0.1879380800628774
46	0.64	20	166.64926505385046	5.259010172471306
47	0.24	20	43.23349696542082	-0.6877515745199927
48	0.16	20	0.6298426899189931	-0.826326002145048
49	0.12	5	3.9876341465689387	0.7598316781553764
50	0.01	5	-0.6522456035107375	-0.5656256932429796
51	0.24	10	26.005439148106237	-0.06011792368833715
52	0.16	10	47.833913142058826	0.2865932423528095
53	0.08	20	2.269929211082194	-0.5644599501229878
54	0.04	5	7.207211559592047	1.4686205008696074
55	0.48	10	40.11565187481212	2.000488526577024
56	0.04	10	-0.9164899026573472	-0.8687216008252238
57	0.04	10	-0.8092058397578948	-0.836129131962534
58	0.32	10	32.7371466088831	1.9418982848317476
59	0.04	20	-0.9331743617302739	-0.9794469684792106
60	0.32	10	62.27196484471237	4.248238596968308
61	0.48	20	27.649053908226144	-0.4655439658235528
62	0.48	10	14.589914336184325	0.36232451371142427
63	0.01	10	-0.9610503715233679	-0.9097902013300062
64	0.02	10	-0.8624115669019419	-0.9294494305108191
65	0.24	5	7.83415948256461	2.8193812793901967
66	0.32	20	3.6598747989399443	-0.722706033342385
67	0.02	5	-0.5506373866136929	-0.8367952101026438
68	0.64	20	57.76270600336042	1.7582762762146982
69	0.08	5	6.182245955697226	0.9039055094472652
70	0.04	20	-0.9638590654629995	-0.9541175360331926
71	0.08	5	1.6645429640215665	1.5296908997079741
72	0.08	10	0.32212892076401445	-0.1823192478976776
73	0.04	5	-0.7032617016861193	-0.7650422626407605
74	0.08	20	-0.20725922622038143	-0.9181891939419091
75	0.48	5	5.099657308916949	0.12466942030721047
76	0.08	10	-0.9402315707862161	-0.9182361278230647
77	0.16	20	0.8512858317594246	-0.6001984937497984
78	0.08	20	-0.9648986737481963	-0.9767462881688054
79	0.16	5	5.866260443964742	-0.1097170877332325
80	0.12	20	0.42424724318661206	-0.7410871382413214
81	0.32	5	5.409849399251707	4.74065627700323
82	0.24	20	11.570090325503317	-0.7397638456986445
83	0.08	20	-0.9562699257513575	-0.9084816329568388
84	0.32	5	0.7662067010589891	0.7343685482389752
85	0.64	10	28.502007251271305	4.238287102363271
86	0.06	10	-0.9422792865814248	-0.9224302144009168
87	0.16	20	51.907005113118494	0.7424140505728742
88	0.16	10	-0.9309820409221682	-0.8915596276016315
89	0.08	5	-0.6440959558377866	-0.558831381464928
90	0.24	10	8.004839900822466	-0.35269240319218137
91	0.16	5	-0.07962357666272524	-0.053601245798417484
92	0.12	10	-0.39807139564792265	-0.7873653385436551
93	0.06	20	-0.9522059111317107	-0.9341111135297931
94	0.16	20	-0.9361612858909435	-0.9453359890212625
95	0.01	5	1.2835128026061657	0.37691704573431933
96	0.16	5	0.13395837275100242	0.5150450505705504
97	0.04	5	-0.39254402952922807	-0.7373684832860499
98	0.04	10	-0.9423268345752638	-0.9061523763926912
99	0.02	20	-0.984601040288483	-0.9703068111371731
100	0.16	10	-0.5132153905431748	-0.5470285508236606
101	0.06	5	-0.17085641156087847	-0.7294234984277191
102	0.08	5	-0.8062368523810128	-0.5731289121707945
103	0.16	10	19.796919880597923	1.702455031719551
104	0.02	10	-0.9187470048833467	-0.8714492088064448
105	0.32	20	100.19858234666772	1.9175990623022134
106	0.32	10	2.6391213833188196	-0.2813104831634487
107	0.02	20	-0.9736819132475291	-0.9714105674071554
108	0.02	5	-0.712553779199194	-0.6580365812271233
109	0.04	20	-0.9648803032261811	-0.9577964709686846
110	0.04	5	-0.669673661995769	-0.6806889914461725
111	0.08	20	-0.5161018056569533	-0.7802276606426806
112	0.04	10	-0.8984181068320816	-0.7484947337699708
113	0.04	10	5.50391353358052	11.8342898453333
114	0.04	20	-0.978135203693408	-0.9744892655866466
115	0.08	10	-0.8943520361256196	-0.8935698491605681
116	0.01	20	-0.9328953739330661	-0.922932955586284
117	0.12	5	-0.6676104508916993	-0.4798589012102023
118	0.64	5	43.481113217148156	11.071391935500255
119	0.08	10	-0.24067680234628727	-0.5557842801344611
120	0.16	10	21.68576227822675	1.1481898309793421
121	0.04	5	-0.6282534188586675	-0.7449044483734366
122	0.08	10	-0.9451441648343419	-0.9334985040432017
123	0.64	5	13.405163057496688	4.099767600408965
124	0.01	20	-0.9794748913981309	-0.9581122157075217
125	0.24	5	8.502412424748133	5.146548406011311
126	0.04	10	-0.9390032364014124	-0.8917952817153769
127	0.04	20	-0.9814746444396576	-0.9868637674515562
128	0.16	5	0.7188474817944713	3.7197857685650133
129	0.01	5	-0.8001142562171277	-0.7144592449763023
130	0.04	5	-0.870151901430028	-0.6553504594593782
131	0.04	10	-0.9473840100058206	-0.9445723110433197
132	0.04	10	-0.9424845179900891	-0.8727375814299362
133	0.64	10	24.125576902538928	2.6753838764761757
134	0.32	10	15.371649577203314	1.9530429219063927
135	0.64	20	73.30848771826686	7.089614912415488
136	0.08	10	-0.9062194787007539	-0.8291538535104095
137	0.48	10	18.117858361073303	-0.4077238185994843
138	0.08	5	-0.6442226835701929	-0.17581733238212452
139	0.06	20	-0.8871967191951554	-0.8870914446052179
140	0.04	20	-0.9781907012938051	-0.9637965764685056
141	0.24	10	7.064207569151757	0.08643136839477795
142	0.48	5	3.1068709245754134	0.19372167319011344
143	0.16	10	0.8542567761008177	-0.24508718424394732
144	0.32	20	10.806181910775651	0.1579655941518713
145	0.16	20	2.273827297632922	-0.6350160185299548
146	0.12	20	1.661648178344255	-0.8558680715814296
147	0.16	20	68.76262443943932	1.4931843919387255
148	0.02	5	-0.7641394391297792	-0.7311807192923953
149	0.08	20	-0.7075253309359507	-0.8780249668936099
150	0.02	20	-0.9852310510162919	-0.9786913616948362
151	0.08	20	-0.9283014065760167	-0.9686604632296643
152	0.08	20	-0.9774658061806147	-0.9604563004239736
153	0.16	10	-0.8424180617552554	-0.9143468057866639
154	0.04	5	-0.745065426702791	-0.4382873837589925
155	0.06	5	-0.9076896369142875	-0.6939365841561368
156	0.02	10	-0.9318694722749519	-0.871032247115789
157	0.02	5	-0.8172692379721899	-0.6700369254760347
158	0.04	20	-0.9876156957939026	-0.9801112123703738
159	0.08	5	-0.04630687501754168	2.1038631700258557
160	0.24	20	10.16457002624624	-0.4520703873517896
161	0.32	5	0.8584606711417972	-0.31541665292370535
162	0.32	20	74.43526911163356	6.288707786952061
163	0.02	10	-0.9415053422559669	-0.898797752877283
164	0.16	20	-0.8614477050483561	-0.9091591635152084
165	0.08	20	-0.38133119360906326	-0.7300368346989441
166	0.02	20	-0.9891467235958209	-0.9839238219584752
167	0.08	5	-0.8059333411335122	-0.735924348603582
168	0.08	10	-0.7180891665990817	0.5862024783316916
169	0.08	5	3.3397019891152446	1.1346550242448734
170	0.06	10	-0.8566904455038504	-0.7546405791259051
171	0.16	5	-0.674447491629359	-0.7490276941884527
172	0.32	5	7.137212882343785	7.86286208948554
173	0.08	10	0.06148498875780491	0.2939833364254156
174	0.16	5	3.9022371109153453	4.326258782475696
175	0.32	10	1.6041033525779622	0.2811677054751908
176	0.12	5	-0.7507861283692064	-0.23050406274929963
177	0.48	20	22.47393146598574	0.17692859678165615
178	0.12	10	-0.7236089643444613	-0.6588571207713289
179	0.01	10	0.8265652150011698	-0.7309352508986245
180	0.08	10	0.608935525001276	-0.10193800791718224
181	0.16	20	-0.955478026508906	-0.9374845659695816
182	0.08	20	-0.9674661518439979	-0.9468903055458348
183	0.64	10	40.31920310812659	2.2276951506789913
184	0.16	5	-0.6946177092610873	-0.39084517109032685
185	0.12	5	15.255750283976115	2.871631455639213
186	0.16	5	-0.7148018101343617	-0.8257839299809596
187	0.32	10	27.635628035037932	3.290411053294316
188	0.32	5	-0.22187236747939473	0.6233540650262455
189	0.08	10	-0.9428353604466408	-0.9031194135722015
190	0.08	20	-0.9449721494722443	-0.9286646431251295
191	0.04	20	-0.9791595097158039	-0.9667573909542774
192	0.08	10	1.7415659080251134	-0.3816947445165089
193	0.08	5	-0.797539686983105	-0.6299265838968029
194	0.24	5	1.550964536365431	0.9892409904806443
195	0.08	5	-0.4139968995348353	-0.5076346228602837
196	0.24	20	1.8472402710574831	-0.6619012090694838
197	0.08	10	-0.8677235187820722	-0.8445003822828928
198	0.04	10	0.4741845681226751	1.0554797128219708
199	0.02	20	-0.9596182515441865	-0.9641162888319657
200	0.04	5	-0.4583652320906178	0.33172709755579655
201	0.08	20	2.9630841095878884	0.24475785754264484
202	0.01	5	0.10613149667138207	0.48508009220066495
203	0.16	10	0.32929430217270866	-0.10704557553143283
204	0.01	10	-0.9467329614856095	-0.9001108326207803
205	0.32	5	31.9326682409647	5.552088693400454
206	0.04	20	-0.9625731686449874	-0.9449193328785762
207	0.02	20	-0.9600892944829631	-0.8851378763891175
208	0.02	10	-0.9208024235881522	-0.9403428113968706
209	0.64	20	71.65082272396926	1.99046359831129
210	0.04	5	2.860646532411134	1.0752398875466909
211	0.06	5	-0.47066272260764075	-0.5757343892554712
212	0.08	5	-0.7021328330311339	-0.39879065428561067
213	0.16	5	19.86663878787133	2.4991465972292723
214	0.64	5	22.86761772216554	4.5789698058985175
215	0.32	20	58.6666102446696	1.2400587616486274
216	0.16	20	33.52666483409254	0.30368748029333614
217	0.16	10	-0.8638389004028856	-0.8760846898144068
218	0.08	20	-0.5890566060664582	-0.5726470695977524
219	0.24	10	5.922055765711511	0.0625100615065927
220	0.04	10	-0.7788640711377566	-0.9003062442834133
221	0.02	5	7.331056589035349	1.104535829679256
222	0.02	5	-0.6920778478255482	-0.6637451203631264
223	0.04	20	-0.9717255770223857	-0.9292045687392783
224	0.48	10	11.977342612754214	2.0955595134134315
225	0.06	20	-0.884528571814519	-0.8711486126330723
226	0.48	5	5.637519722845157	-0.15501028247931475
227	0.12	20	1.587758671581172	-0.21361387257335684
228	0.04	10	-0.7753473488567739	-0.8491265241763261
229	0.32	10	2.567047642922215	0.24485543389035289
230	0.01	20	-0.9762903551046554	-0.9189818735951869
231	0.16	20	1.4725639064577032	-0.31760875861131693
232	0.32	20	6.376905660734357	1.0407844258546741
233	0.02	10	-0.9194317829553206	-0.9045862786408585
234	0.06	10	-0.8368404212917309	-0.8275054956219339
235	0.08	5	0.1441723134692648	3.816475803762778
236	0.48	20	18.56119751503669	-0.6906314751840111
237	0.16	10	20.488092766760143	2.551689068118204
238	0.12	10	3.8603382200187513	-0.2975774940527672
239	0.04	5	-0.7483752838282242	-0.8152007200457436
240	0.04	5	-0.6667556719434125	-0.6708259011387212
241	0.01	10	-0.5095495599726148	-0.5106467782455769
242	0.08	10	-0.8558942584080597	-0.8601367200844865
243	0.64	10	1.8572761731249168	0.20506198872131876
244	0.32	10	-0.8944346307478942	-0.8899614773746558
245	0.16	20	-0.464265060480187	-0.6253975914318823
246	0.02	10	-0.3158660201471482	-0.20901869099535555
247	0.32	5	3.734767329122083	0.9743434394432203
248	0.06	20	-0.9586263584666762	-0.9871341997090782
249	0.32	10	1.1645093080621867	0.020322529839081692
250	0.02	20	-0.9150157459245067	-0.9523435268425765
251	0.48	20	-0.888920441548574	-0.6303407904530461
252	0.12	10	-0.22839510139471556	-0.6904374013000547
253	0.06	5	1.3396698689086444	-0.26285432535864034
254	0.64	20	-0.8809874064007555	-0.9308941020465616
255	0.16	5	0.935358670373572	-0.6295751191987101
256	0.08	10	-0.8368737504421213	-0.8102084673145378
257	0.04	10	-0.48248415018212637	-0.4545438583264188
258	0.16	20	-0.9461165799753882	-0.9431891923947099
259	0.08	5	0.3570200359547119	-0.27365909887062695
260	0.24	10	-0.6429235618519576	-0.38739920228394
261	0.08	5	0.21242871423574491	0.1009663837412369
262	0.32	5	0.6749788797281356	-0.45357509866205237
263	0.48	5	0.028324114203050636	-0.21422272778162818
264	0.04	20	0.2556312158214593	0.20535568738072557
265	0.08	20	43.59634120783265	0.7721403619279099
266	0.02	5	-0.5155401070811215	-0.6951123440781208
267	0.04	10	5.7299116193704345	-0.10934429936808414
268	0.12	5	-0.5564255301812279	-0.3100539601300031
269	0.32	20	-0.9535192687335124	-0.9818943286497122
270	0.16	5	-0.10319232072597756	-0.3513471132873131
271	0.16	10	-0.6854650555204804	-0.8697377015502666
272	0.01	5	1.5365444237637245	0.43050587712172184
273	0.16	20	-0.9493671156519431	-0.959690250572027
274	0.16	10	-0.011697538692300623	0.3636751903644977
275	0.04	5	11.222365200045346	1.9558457618052487
276	0.24	5	5.284549331424423	0.7389256951324116
277	0.12	20	-0.9084287581505542	-0.9004079916949022
278	0.32	20	-0.9579238056191056	-0.9608151993379487
279	0.02	20	-0.7713318227890491	-0.893349737279044
280	0.06	10	-0.3646430268896912	-0.7742616787156478
281	0.04	5	0.2711679287671103	0.5488575440598185
282	0.08	5	5.617135023717308	0.1694606483264229
283	0.04	20	-0.973693715970039	-0.9783289285817762
284	0.64	5	-0.9997246184222285	-0.9994798502635821
285	0.48	10	-0.49369567114182517	-0.5037436307756491
286	0.08	20	-0.622813600139191	-0.9455045026896766
287	0.08	10	0.3657940709297011	-0.6278282360514547
288	0.08	5	-0.3580079468495586	0.07683869308302001
289	0.04	20	-0.9813608369411738	-0.9660632667969565
290	0.08	20	-0.9516468636502599	-0.9778700742466424
291	0.02	10	-0.8683502928541584	-0.9577342970050147
292	0.16	5	0.06574217615653222	-0.2376962182557964
293	0.16	10	-0.6207714479106647	-0.8248365264351256
294	0.01	20	-0.9401241242139469	-0.8934237078085685
295	0.08	20	-0.9675224288125921	-0.9789081592571153
296	0.02	5	1.7803470645103556	0.7148732711481227
297	0.24	20	-0.9638680374844858	-0.9692922109110426
298	0.08	10	-0.7475686946273375	-0.6183021563784253
299	0.04	10	4.065190811107407	-0.05634804090658647
300	0.08	20	-0.8469164589504641	-0.7592392991697663
301	0.32	20	143.1997906706694	4.772207840831409
302	0.08	10	6.974443891527454	0.2321100895610206
303	0.64	20	32.27692920635197	0.3120840754417823
304	0.08	20	0.28156615979534494	-0.8373715866245988
305	0.06	10	1.3698419853983654	0.08433883925826997
306	0.02	10	-0.9250730972850855	-0.9066783277297296
307	0.16	20	66.47064283124729	0.5357026573082002
308	0.02	20	-0.9451747681210787	-0.9779509387444577
309	0.16	20	0.908727434902546	-0.7093621952978428
310	0.24	10	15.787016514985192	0.09021884165240147
311	0.12	5	-0.08393648773575553	-0.45945604493210673
312	0.12	20	0.047078107491931954	-0.7509161597645051
313	0.24	20	22.208008303392234	1.4853013013327412
314	0.02	20	-0.962268185005373	-0.9690027592524234
315	0.01	5	-0.7846593631202836	-0.880690250697516
316	0.32	5	43.58208138795881	12.709169085729329
317	0.16	10	-0.8720593671085154	-0.9425025403140432
318	0.32	20	8.008490689239588	-0.48203065660268984
319	0.08	10	-0.7355410522089135	-0.9088249698842144
320	0.08	5	-0.4782746506355767	-0.8949915680081721
321	0.04	5	-0.5027569711361413	-0.5436016320171709
322	0.01	20	-0.9473740003591689	-0.9672423879334671
323	0.08	10	2.596619414819271	-0.26693858050557345
324	0.16	20	-0.6514337937961177	-0.9572510011034296
325	0.24	5	6.631369045484109	-0.47746589481705326
326	0.02	10	-0.9301637399332102	-0.9420484463379601
327	0.08	5	-0.7732201742571847	-0.497024058449019
328	0.64	10	60.61716805368646	1.011266129532988
329	0.04	5	-0.22315621055827756	-0.27926099792242065
330	0.48	5	11.4844548519607	0.14890091695311677
331	0.06	20	-0.12940696730473883	-0.686809208354356
332	0.04	10	-0.9333252866844284	-0.9546100592181078
333	0.16	10	2.5077344612227663	0.18696964849019151
334	0.01	10	-0.883369424845446	-0.9558891261923392
335	0.32	10	5.143799197598405	0.31143347640791924
336	0.48	10	23.11141273474858	0.19326689229133084
337	0.16	5	47.18603414057958	14.229764493410885
338	0.04	20	-0.913222592252361	-0.9353221561006446
339	0.16	5	-0.10645398036709633	0.3602662079967174
340	0.02	5	-0.7682343322485043	-0.45818868988223166
341	0.04	5	-0.8073470531093974	-0.7363368136304774
342	0.02	5	-0.6202474271309864	-0.8312592128264966
343	0.32	10	35.24714469802154	4.530803784822915
344	0.08	5	9.805203785615781	-0.30954524722148274
345	0.32	5	7.2477484258292275	1.2915648542825382
346	0.64	5	21.72504408591854	4.138274983260685
347	0.08	5	-0.6844290853073856	-0.7762034572948839
348	0.08	20	-0.9420774994033364	-0.9410978231199936
349	0.04	10	-0.9308209153259865	-0.8860107082358507
350	0.08	20	2.139048785843211	0.05863476726401815
351	0.16	5	-0.6393896474679873	-0.8110153392613211
352	0.48	20	66.61393296954977	2.043520228625929
353	0.16	10	22.795276797970114	2.3357895048096893
354	0.04	10	-0.9230719589862737	-0.9296743754787392
355	0.04	20	-0.6166627908518618	-0.9272762538206537
356	0.12	10	3.2780395269050624	0.2646788464455229
357	0.06	5	3.671255457321299	-0.06840444091808327
358	0.08	10	1.6018168801193315	-0.6157932426089439
359	0.04	20	-0.927617414882709	-0.9635432087015249
360	0.12	20	-0.32036938177830593	-0.3337727857826346
361	0.08	5	9.840432612432801	1.3017390414235626
362	0.04	20	-0.37606052675937135	-0.7836520747016836
363	0.32	20	96.96387869924473	1.6115074223499386
364	0.24	20	2.799115610116494	-0.6607699622335946
365	0.16	5	47.81857067188004	14.820997452350527
366	0.16	20	-0.9353187826229533	-0.9171992371099416
367	0.04	20	-0.9201097940955733	-0.9111788093299557
368	0.08	10	-0.7298169204086112	-0.8589230389358153
369	0.16	10	28.843003955020315	3.7650518836979328
370	0.08	5	0.1148888414199313	-0.5905355721186015
371	0.06	10	-0.39094402426401625	-0.6836528346433018
372	0.02	10	-0.8454933730427386	-0.9446373761194662
373	0.32	10	75.50065584388285	0.9912012946928845
374	0.48	20	14.499315021383888	-0.0940682544202508
375	0.08	10	-0.9428840233806787	-0.9251633765314312
376	0.16	10	-0.4231806381367778	-0.8687347595656787
377	0.06	20	-0.5953692625324288	-0.6251514800242917
378	0.02	20	-0.9713836508002603	-0.9764003699702929
379	0.32	10	2.715953807498235	0.39904583882180816
380	0.02	20	-0.9082881877116507	-0.9426675875611786
381	0.12	10	0.6300032142190971	-0.4757620178636386
382	0.16	20	1.005077271044653	-0.08487142114106178
383	0.48	10	11.250630349594374	0.9177617304427517
384	0.04	10	-0.837042100084681	-0.8478415906572179
385	0.08	20	-0.9137279872360453	-0.9270890515926404
386	0.08	20	-0.15814584086952085	-0.4613426305382215
387	0.08	10	-0.38205544468597924	-0.7137933185865083
388	0.08	20	0.08654841407243302	-0.5749830245723011
389	0.08	5	14.853502665895437	-0.2449279787758915
390	0.02	5	-0.6803042798679908	-0.7715588414504551
391	0.04	10	-0.8895324797030048	-0.9557189301112378
392	0.08	10	2.889599959587109	-0.29706090457433554
393	0.24	5	25.680234228159232	-0.5018022704178002
394	0.08	20	-0.9838445630360046	-0.9600754847399086
395	0.04	20	-0.9715151100408925	-0.983461096232048
396	0.64	20	166.42310131367722	4.662088340320136
397	0.16	20	46.489179589352425	1.3405841259497826
398	0.24	10	17.98444957299179	1.1348715807385148
399	0.08	5	-0.7011268005254147	-0.08071280463034287
400	0.02	5	-0.27464218929011874	-0.4410597008283311
401	0.01	20	-0.9453493333830333	-0.9644467733463201
402	0.64	5	16.325071294618347	3.698223178770618
403	0.04	5	-0.6179882266467025	-0.7628772461180161
404	0.48	5	16.05512161550188	-0.1717156498332456
405	0.64	10	25.455549740057332	2.840898847410185
406	0.12	5	2.210126986958554	-0.3269485778129211
407	0.32	5	112.21875880425817	7.470407532256757
408	0.01	10	-0.9029013259520839	-0.9229128387898239
409	0.01	5	0.23420248070416397	0.003263793337969887
410	0.06	5	12.935891458219885	0.5948953408134867
411	0.16	10	1.9872511907714412	-0.4973111064220995
412	0.04	5	-0.6711874773569696	-0.6796447819088697
413	0.16	5	1.0431973467012068	0.5776268665688211
414	0.16	5	1.4205556978119533	0.6376061316484362
415	0.32	20	12.660892572530578	0.4428742812424634
416	0.02	10	-0.8565807009769874	-0.9352970866357503
417	0.32	5	5.855727334461288	0.5955178046368204
418	0.04	5	-0.43041517656920325	-0.6406723024229056
419	0.04	10	-0.5189595453450159	-0.8230743149524875
420	0.16	5	10.268794035342545	1.6369300832657885
421	0.64	10	37.34966353338597	3.9661767892014046
422	0.32	10	43.49393644631528	2.3762444134140868
423	0.04	20	-0.9530758991866941	-0.9825834196454957
424	0.01	10	-0.896359080757805	-0.9097191149245882
425	0.12	20	0.40579488442162326	-0.669128941567348
426	0.08	10	-0.27249162781271413	-0.594836513125787
427	0.02	10	-0.86394810378912	-0.9396506951859837
428	0.16	5	-0.042584900683175324	-0.5227183579533428
429	0.02	5	-0.4873684954324091	-0.6219511354333521
430	0.32	5	68.9085251659662	6.427747394494525
431	0.08	20	0.7417417738315858	-0.07764305629783906
432	0.08	10	0.054482335275912945	-0.8011662056623872
433	0.04	10	-0.8575433803523295	-0.9365989608464327
434	0.06	20	-0.6091190258750405	-0.8443722497241716
435	0.32	20	148.34555654500608	2.4731497672718135
436	0.02	20	-0.960849095992421	-0.9719492834676284
437	0.04	10	-0.8951443681050668	-0.9458692871206961
438	0.08	20	-0.8843263950501045	-0.8842270683026917
439	0.08	20	-0.9442294329267802	-0.9512233905553178
440	0.08	10	-0.9576536844333338	-0.9346974013628493
441	0.16	5	10.186735216902218	1.7652514824680392
442	0.64	5	22.62811648294464	6.691554623125097
443	0.04	20	0.5043051542152065	-0.6503188150119223
444	0.48	10	33.16720816217125	1.3220017809249272
445	0.04	5	-0.5962933597574546	-0.7939858861898057
446	0.04	10	-0.7006639451203205	-0.825467800605574
447	0.04	20	-0.9197775343864496	-0.9719693921143123
448	0.02	20	-0.9478094579360521	-0.9849058811486769
449	0.24	20	47.228185134546834	1.5209523867045625
450	0.48	5	13.240424882080625	1.1331139231659428
451	0.08	20	3.7695183912698944	0.746517157713465
452	0.32	10	19.7164337707926	0.5050400055922619
453	0.08	5	-0.38434884515346707	-0.5064991780384149
454	0.08	5	0.3186506795268081	0.8111208342250706
455	0.16	10	4.799668841341043	-0.24377197867529135
456	0.08	10	0.9450554874748618	-0.42085546364479964
457	0.01	5	0.1590571205064524	-0.4609740090322622
458	0.12	10	0.8283869720272939	-0.42194518579723506
459	0.16	10	-0.43033849593514045	-0.8583088298932082
460	0.01	20	-0.9549464774833454	-0.9675762824463753
461	0.02	5	-0.590163473026728	-0.6991332819264833
462	0.08	5	3.659568944652534	-0.28183866337584806
463	0.04	5	37.12478651763462	7.2878204615642055
464	0.24	10	13.539328398270712	0.13842221092429413
465	0.16	20	7.928120767584521	1.2744774263361334
466	0.24	5	22.24471595387686	4.6069535573619
467	0.64	20	45.120805180890265	1.1181728655537786
468	0.06	10	-0.7272964921948427	-0.8586003773698315
469	0.12	5	3.341665125331266	0.7203101589414999
470	0.16	20	99.71947781944077	0.8071851590536585
471	0.06	5	-0.7010532239127939	-0.63255054763598
472	0.16	10	51.999793457845314	5.440282848502891
473	0.32	5	8.508817944978968	1.5705860851642126
474	0.04	5	-0.6828798743534725	-0.8284722117201292
475	0.16	20	-0.36807121313447416	-0.8824920627633064
476	0.48	20	77.76071039887208	-0.39026496984087733
477	0.32	20	19.83063988067675	1.7771833594947255
478	0.08	5	-0.6019811091157241	-0.7163647098669845
479	0.02	10	-0.7784709387196939	-0.9434688411806067
480	0.16	10	34.28440754739377	2.8319428615908318
481	0.16	20	151.0392315488438	3.276077639338875
482	0.04	5	-0.4077647807202937	-0.7120941966887587
483	0.08	20	-0.6605651432007338	-0.8716977897634931
484	0.06	20	-0.1849484552380636	-0.5501437180147077
485	0.02	20	-0.9382240260544047	-0.9569925012477314
486	0.04	20	-0.9297469438703871	-0.9243460461215736
487	0.08	20	2.6217389386795507	-0.6126068058691004
488	0.02	20	-0.46952638913359085	-0.972595682895778
489	0.16	10	43.26627886413113	2.715842222229043
490	0.08	20	1.1804362738079168	-0.5717414205247638
491	0.48	10	49.473916969536425	0.8411261719815452
492	0.08	5	9.732940781925361	1.7184604860489292
493	0.64	10	48.18541420876743	7.61768948890865
494	0.04	10	-0.6455617290990274	-0.8925476248361881
495	0.02	10	-0.6782303210551522	-0.6769556623676929
496	0.12	20	7.830865872432647	1.0172635256121874
497	0.08	10	6.951610151752486	0.5203248566356927
498	0.24	5	8.774563796125877	-0.034680629032755775
499	0.16	5	0.23854951280179784	-0.17524135820376868
500	0.01	5	-0.3469691967486532	-0.5724677043963269
501	0.32	20	164.89152880900542	3.6445113350855083
502	0.08	10	-0.7967781472389812	-0.8869130037378219
503	0.08	5	0.08826586717912666	0.4924994916300552
504	0.04	20	-0.8487612715985042	-0.8070285562794071
505	0.02	5	-0.7112377297467604	-0.4697915632566186
506	0.16	10	-0.19862809441312476	-0.8036927175535851
507	0.48	5	24.746690808739118	5.401748490768832
508	0.04	10	-0.7802467339448111	-0.7561207519172461
509	0.04	10	2.071891045037739	-0.8875803251189933
510	0.12	5	41.1725614687248	6.537281030833897
511	0.48	20	51.80237082657339	-0.20049261958970713
512	0.16	20	2.6833889217670697	-0.24634722045948207
513	0.32	5	9.779836897704874	0.29423734622798414
514	0.04	5	-0.8078095737524542	-0.7106137605479579
515	0.32	20	26.231706745456393	1.063386247631888
516	0.24	10	4.858336717744712	1.7213610360305254
517	0.16	20	14.239084888369428	1.0865659592959311
518	0.08	10	2.023253441110235	0.3589457866194485
519	0.16	5	34.192559949863075	10.722896683775673
520	0.04	20	-0.895478304731	-0.9326247725989723
521	0.24	20	103.89068224281196	0.20862518213086811
522	0.32	5	113.15262867688978	18.780897176773966
523	0.01	20	-0.910409086148521	-0.9701600422827259
524	0.02	5	-0.3543339013638558	-0.7101124268837159
525	0.08	20	-0.5602180460825914	-0.7281991440457011
526	0.32	10	63.57087924688688	2.1627144536529115
527	0.06	5	0.37871733775448513	-0.6302826414198804
528	0.02	10	-0.7067917623404347	-0.9057259803122841
529	0.64	20	159.01416519103722	3.6879940186058886
530	0.32	10	10.738779336452954	1.4036347544885268
531	0.16	5	90.2140305241582	41.85619819786209
532	0.64	5	27.977680219962384	17.98705538287343
533	0.12	10	3.172006184149666	0.4665521382671513
534	0.06	10	2.147993499169505	-0.11948755590840227
535	0.08	10	1.6761464465471483	-0.47438898051679035
536	0.01	10	-0.8728513467009136	-0.8990978817235854
537	0.08	5	-0.46693428521649777	-0.47972570425822175
538	0.08	5	0.5452850556615002	0.1287325768959079
539	0.04	5	-0.30045116981305936	0.1531385590935981
540	0.01	20	-0.8641742888028057	-0.9262391540667444
541	0.32	10	11.569779862713396	3.30166705265436
542	0.32	20	19.9641701243814	5.183398586887244
543	0.16	5	3.922851580268068	3.5507526336526194
544	0.06	5	5.8635844151895675	5.913770360762874
545	0.24	20	35.81014207890607	11.187475649217514
546	0.01	5	33.305755125382746	2.5855875034059723
547	0.01	10	-0.874830138744335	-0.8622736562146365
548	0.08	20	-0.9568631792321152	-0.9533830330094122
549	0.04	5	-0.7283001411929091	-0.23278488985142132
550	0.12	20	27.38142048268429	2.9990923452507876
551	0.16	5	5.981655698547626	3.429195929790105
552	0.08	5	6.443648046063976	10.812374890313421
553	0.08	20	41.99414848512637	1.563008259732154
554	0.04	10	5.216161683715568	1.0534940267747988
555	0.04	20	-0.9166268369943859	-0.9341740563166008
556	0.04	5	2.5086330020554	3.0907635236682087
557	0.32	20	48.62659344042656	7.614486234450169
558	0.08	10	14.405283818842614	5.045179387937051
559	0.16	20	74.97628621768108	16.820864462741163
560	0.02	20	-0.9533650451594802	-0.973435124555913
561	0.24	10	8.66239733280315	10.037042560044217
562	0.48	10	32.18269110521584	15.38772081651871
563	0.64	10	1.4566315398198586	-0.006680364407875466
564	0.48	20	50.143910137568945	4.103410108669371
565	0.02	5	7.0710915804634435	0.2248574796983668
566	0.06	10	9.888306630048033	3.980128178489349
567	0.16	20	26.98608845983231	1.1442454346962858
568	0.12	10	16.032473488943843	2.5366149794361847
569	0.02	5	-0.3393908049735163	-0.5839160572051111
570	0.06	20	28.362043241799775	4.097017562036393
571	0.02	20	-0.9805050335982649	-0.9810351173636247
572	0.16	5	32.636862944294954	8.588488565399393
573	0.04	20	7.99102279535178	4.849544952005398
574	0.24	5	41.66317401827614	35.38492866392065
575	0.08	20	48.68189034369874	0.013753462397463343
576	0.32	5	7.342308868275135	11.213044646458505
577	0.08	10	-0.6050936863990454	-0.6102851195612742
578	0.64	5	13.807676774080193	2.313342239914672
579	0.32	10	47.01241743477485	7.487446260321707
580	0.08	5	4.374340821160437	1.4956016580737588
581	0.08	10	15.123582075866718	13.565691428895823
582	0.08	5	8.524886056455767	3.3289043229033672
583	0.08	5	17.490144730431194	14.753378473303965
584	0.64	20	-0.7779053432581331	-0.9341373780864886
585	0.04	10	-0.6821028415035632	-0.838305636182908
586	0.16	10	20.39072428957871	3.0773449321700386
587	0.02	10	-0.9340301626989275	-0.9460395626513034
588	0.16	20	73.26540519955	0.525085021006394
589	0.08	20	17.58192385818846	2.1404171556571083
590	0.48	5	36.67624001469621	33.96831204152411
591	0.08	10	9.057933386981968	3.8942443330063594
592	0.12	5	12.73962314587284	8.192135912578124
593	0.32	5	23.854894678886733	26.773646704002015
594	0.04	20	4.661890957023386	0.005876019650458962
595	0.04	10	5.782245725990244	2.053648635924463
596	0.02	10	-0.8073495991816355	-0.7163667691712224
597	0.04	5	1.5944525945600725	2.0493885074086617
598	0.16	10	16.754477797999805	0.02045689669470507
599	0.06	20	13.437768993749053	1.8814197574787397
600	0.08	5	3.1129583305401916	0.994025034139626
601	0.32	5	59.809069571522315	9.823491458531494
602	0.06	5	4.964261037072803	1.1446805239307198
603	0.08	5	5.223864437444352	3.4740757715025357
604	0.02	5	-0.06267387531610552	-0.4563386332851126
605	0.01	20	-0.9072285942150894	-0.8878475685013356
606	0.06	10	3.7565917606092643	2.8500096784746805
607	0.16	10	12.877367759469262	1.487697140886099
608	0.64	20	69.41015366441243	12.252884581848265
609	0.08	20	-0.8566900660905431	-0.9188465302406266
610	0.16	10	12.352653786394963	1.62281801711723
611	0.08	5	0.9392072188886407	-0.04367009071648188
612	0.16	5	2.0934186284694962	1.893546456425952
613	0.16	10	60.06784209036435	34.75693274525526
614	0.08	10	9.771639200782689	3.5162304560224693
615	0.08	10	5.652762903743317	0.995725882437422
616	0.16	20	48.938291960568364	0.07943331793537999
617	0.32	10	6.866400751874338	7.589217548556269
618	0.01	5	0.2722955284568533	0.27197326194288757
619	0.48	10	50.83838894146298	29.21475548631509
620	0.04	20	-0.18211123860694323	0.08945292257687884
621	0.08	5	5.4549740803634155	8.915666728218266
622	0.32	20	70.97080025892772	0.9172520695950889
623	0.48	5	48.42307866196538	26.638941839974407
624	0.32	5	3.475236357419953	7.660793175020723
625	0.12	5	6.165191469568602	3.479328697181459
626	0.02	10	-0.7443701270023987	-0.6956035893559952
627	0.24	10	36.62123643838046	23.945154287374972
628	0.04	10	4.026930028451902	0.7007337121265323
629	0.02	10	-0.5436545381203525	-0.6291549010498538
630	0.08	20	48.26788317960744	0.5308605437640512
631	0.04	5	11.421388644429326	3.868093349544631
632	0.24	5	10.412461502448652	12.7580131191551
633	0.02	5	1.6598859820441578	0.7584520926528427
634	0.08	10	4.619903103380252	17.51415879654298
635	0.08	20	9.147236718873648	3.300913618226919
636	0.04	10	-0.7376096278236874	-0.3171650724112981
637	0.32	20	30.433134570260986	2.536165609692484
638	0.32	10	18.306102704778443	11.224318251092877
639	0.16	5	11.681288895938136	21.68205300341292
640	0.64	5	49.760007814621474	12.789824465453577
641	0.16	20	78.21277386472023	8.75492054104661
642	0.01	10	-0.8685036100972514	-0.8408190764509332
643	0.12	10	12.685903165698933	6.454595842884254
644	0.04	20	11.714077092816362	5.91502983982069
645	0.08	20	44.33487570479338	2.3783460860941505
646	0.04	20	-0.8827877186735504	-0.8868975183901425
647	0.64	10	8.785224619234299	27.109900553841
648	0.16	5	13.562212862049604	2.66586612813753
649	0.24	20	71.44746594019152	3.851162969564736
650	0.08	10	-0.18670046318263764	-0.3951457279875233
651	0.02	20	-0.718324657712279	-0.6400350356545963
652	0.48	20	93.68565303190577	5.186101334262689
653	0.04	5	-0.5880139708109062	-0.4801638429772461
654	0.12	20	71.88628393255713	0.5309196643771333
655	0.04	10	3.174551458180679	2.521335508096744
656	0.02	20	-0.908003875315367	-0.9052519518786684
657	0.16	20	31.56437621194513	0.4927915403019319
658	0.04	5	1.7280621918178727	2.3968886924571198
659	0.08	20	7.674210874778126	1.7056336756985473
660	0.64	20	9.262095446786136	0.02048293989183293
661	0.02	20	-0.9860075378795413	-0.9801828821395082
662	0.08	5	0.6375038008331063	5.5096502642124685
663	0.08	5	1.2482978748428852	3.9900219780614026
664	0.04	20	5.258829461967272	5.1867722744213
665	0.08	10	-0.6716711043470585	-0.7485389732211906
666	0.08	10	7.451560729436756	0.9286510439722465
667	0.08	20	27.170261498597643	2.6649813790607433
668	0.16	20	12.795447071031546	6.117012689357451
669	0.16	5	21.169002389282003	8.186112835161463
670	0.02	20	-0.9699663603695764	-0.9755396172745225
671	0.01	20	-0.9870326269970885	-0.98936551880256
672	0.04	20	-0.973313895654045	-0.9599724459005106
673	0.16	10	6.113762086558704	1.7200611765662992
674	0.06	20	19.91461579090906	6.160952500000213
675	0.08	10	8.056270259772324	2.4250467886388045
676	0.32	10	14.655652935701292	7.432572834215764
677	0.08	20	32.84070986925922	1.5276789988562658
678	0.08	20	-0.8606688211231694	-0.6331448187178425
679	0.24	5	3.9154969695340385	4.914902679938685
680	0.04	10	-0.9289987819183512	-0.9298289587271998
681	0.02	5	0.9427977514939102	0.6547906861541972
682	0.48	5	-0.6334890743822988	-0.4722561990648845
683	0.16	20	49.00278128783973	2.674981922554576
684	0.02	5	0.0831837257910626	0.006498323685192386
685	0.04	5	5.9857959469628215	1.525937824138381
686	0.16	5	12.013972225718506	6.379940053271176
687	0.08	5	1.3194869691957405	0.05871058050109064
688	0.16	20	17.05676642096915	1.1814933735086732
689	0.02	10	-0.8706866851652347	-0.9174218435949606
690	0.48	20	21.178457171735165	11.818760076866527
691	0.32	5	33.10955730807629	6.731113944743871
692	0.12	20	45.760698523927466	0.9944891533057707
693	0.04	5	6.284025532620564	3.3860151469891564
694	0.16	10	8.025694924748095	7.726684705452812
695	0.24	20	36.46317871461271	14.668735923414843
696	0.32	20	-0.9567503585997665	-0.9421930006360227
697	0.04	10	4.303554914505459	2.4151411234559146
698	0.48	10	-0.5102259657733524	-0.10867531976218486
699	0.01	5	1.5074223723182483	0.29755673960502765
700	0.12	5	4.563840754552229	10.437390984927275
701	0.04	20	2.5739055623352893	1.9776339090470685
702	0.32	5	2.697033501278392	2.7319102179642765
703	0.16	5	2.8493245127274176	2.1359375478657183
704	0.06	10	4.7341111552637045	2.565700567904108
705	0.06	5	3.8604673414137283	6.521944270092541
706	0.32	10	0.6329128427652646	9.717082029950758
707	0.32	20	63.179465223778344	0.2611890200317745
708	0.16	10	-0.44215889042525	-0.9315639933570851
709	0.04	10	1.6376554741760219	0.868416235494174
710	0.24	10	4.890592419046005	4.771262619999672
711	0.08	5	4.137430126018837	2.9694818854701106
712	0.08	10	3.9079618710563704	2.8352647310905223
713	0.12	10	20.591297505380517	7.960448195737346
714	0.04	5	8.711097492956313	2.5804290847973013
715	0.64	5	47.071446991823116	38.889036195279026
716	0.01	10	-0.944022619140035	-0.9268705973622603
717	0.02	10	0.006839292586968977	-0.12725597845888667
718	0.08	10	1.0690329904658389	1.6760287789707788
719	0.32	5	8.58840243218589	0.44093196056449124
720	0.02	5	-0.5156035363430732	-0.580722647293075
721	0.02	5	-0.341644271720387	-0.4651734857861817
722	0.64	5	24.220054888905487	1.9650718199164274
723	0.02	20	-0.9541875723745431	-0.9803041384866978
724	0.32	10	26.304644698932066	8.277293212906656
725	0.32	5	81.41778424470073	9.689286605504703
726	0.08	10	11.53867260373507	4.003512730876646
727	0.16	10	26.135508660088487	6.047720948065853
728	0.04	10	-0.41257374767892946	-0.5787967591832414
729	0.08	5	-0.6231292979787013	-0.6923638713089985
730	0.16	10	8.869350526467047	-0.010014707983214797
731	0.08	20	54.55291558184601	-0.3897612428616282
732	0.04	5	1.0912481807650043	1.522698264558434
733	0.32	10	10.236114583894269	-0.49236129532727146
734	0.04	20	-0.5450109779349284	-0.8458043162350891
735	0.01	5	-0.49445109478311766	-0.4880387409411101
736	0.02	10	-0.8726787758969669	-0.8749480625787396
737	0.16	20	143.17911950744076	10.014089624656062
738	0.06	10	4.8989872368428715	1.681901869808308
739	0.48	10	34.73772141989772	2.3272870091060334
740	0.48	5	60.43703230920608	13.668718547484923
741	0.24	10	40.36044753996108	4.876963406172514
742	0.08	20	37.401731922431615	-0.435973269113477
743	0.04	20	9.762761902887114	0.5395016255714529
744	0.16	20	91.25790898708617	-0.668574716946324
745	0.64	20	-0.2782813081814916	-0.9044996132305705
746	0.16	5	5.363373507860458	4.183849247432733
747	0.04	10	3.1085002885666277	3.429933558630975
748	0.32	20	53.98130455673141	1.7608045323467436
749	0.32	20	45.42682216967559	0.3325241404393184
750	0.08	20	-0.8560329524353275	-0.9524052347226885
751	0.12	10	22.347324494844198	0.9781744586760188
752	0.16	20	8.720796220897624	-0.25172068870624187
753	0.24	5	14.952905333007394	9.118388125455429
754	0.24	20	92.86027452333	0.6384694179401446
755	0.08	5	4.843480341039954	2.7918744272331617
756	0.01	10	-0.9052431283248813	-0.8580080531228224
757	0.04	5	2.6635029804817685	-0.1838013602234546
758	0.08	5	5.584892514950467	2.035809127881473
759	0.04	20	-0.9529656892402656	-0.9797092398899374
760	0.08	5	33.68332952232466	18.890542859397804
761	0.06	5	7.740805727675288	5.569145681095447
762	0.01	20	-0.9441521159921553	-0.9751706449028474
763	0.04	10	1.3151269108898704	-0.48985239107182205
764	0.06	20	19.333832894611163	0.4320865216259689
765	0.12	20	89.95310316897614	1.2168248787918248
766	0.02	20	-0.5149915064159252	-0.8914284809016595
767	0.48	20	170.5501789833979	9.618173752851463
768	0.04	5	-0.5932533730329684	-0.7003843108680183
769	0.08	20	6.720183222297798	-0.12735652766446628
770	0.02	10	-0.8026889830572034	-0.9393230797866032
771	0.16	5	46.004219799522815	18.27143366762901
772	0.08	10	23.73617878213938	7.928153833474579
773	0.08	10	-0.24391231321831233	-0.9050199297246043
774	0.16	5	4.358629170808774	5.791656782829279
775	0.12	5	3.2778816525966135	5.792556895133121
776	0.64	10	14.551378837180467	3.3523365658045696
777	0.04	5	-0.7326462939035737	-0.6103702250369505
778	0.01	10	0.9418529830619331	0.14992585104802908
779	0.08	5	3.659866084633096	14.393691624627719
780	0.04	10	60.83994535231066	30.511289521602794
781	0.12	5	3.0099925234236182	0.37602388607122067
782	0.32	5	0.005240605394289819	0.8123179207072111
783	0.08	10	-0.9107927629490224	-0.9311186781402581
784	0.64	5	32.771666662640804	17.643644587736507
785	0.24	20	2.074125035913681	-0.8245948527527716
786	0.64	10	50.81067784136569	6.00667023069827
787	0.24	5	0.28788114830092526	0.6116204098087654
788	0.16	20	-0.6759621431206847	-0.8924549528080272
789	0.04	5	-0.6122033493544526	-0.4059685247626327
790	0.16	5	-0.04809792414074975	-0.27224007331006206
791	0.16	10	-0.8241664072351271	-0.8941614503081426
792	0.06	10	0.04794750610168871	-0.34903121437710255
793	0.24	10	1.4075606377158407	-0.5080672730648451
794	0.04	10	-0.6476354648601859	-0.649593787421346
795	0.08	5	-0.6211507100709971	-0.6050944014726469
796	0.16	10	11.17299391892642	0.44295767111211615
797	0.02	20	-0.8803123140480907	-0.8413829879242054
798	0.08	20	-0.9123137432503884	-0.93001566485588
799	0.08	5	-0.58152334831461	-0.5038166782453469
800	0.48	20	4.528994354594632	-0.8399890179411226
801	0.08	20	-0.8725621656884843	-0.9099773737814055
802	0.08	20	9.894622387372653	8.561599412136838
803	0.01	20	-0.9696492035431442	-0.9226010696595203
804	0.08	10	1.104030941543154	1.867133866736112
805	0.08	5	0.2977156794662306	0.5401290756837549
806	0.48	5	12.802997823957858	2.010415633925262
807	0.12	10	1.8587755590432307	4.752778434730431
808	0.32	10	47.872853703046914	11.450597594494953
809	0.32	5	14.690657197827104	7.067617866687478
810	0.02	5	-0.4607202382309619	-0.6001783510931816
811	0.16	5	4.329717534878189	0.41795349828382483
812	0.01	5	-0.5912541709828327	-0.5037641354139949
813	0.08	10	-0.8762981260598766	-0.9281599726995252
814	0.32	10	0.33200743888310985	-0.4198673385968926
815	0.02	10	-0.8850264316462564	-0.8922301518138184
816	0.48	10	14.00852517661223	6.32585799298898
817	0.08	10	0.8224464172779234	4.132326506308112
818	0.32	20	127.99754182194215	2.2992042213548007
819	0.02	10	2.094423038079954	6.352674508699609
820	0.16	10	-0.4269835671155715	-0.6389169899858268
821	0.04	20	-0.9411212240151939	-0.9263596699737144
822	0.04	20	-0.8955031147031248	-0.941587408230538
823	0.16	5	17.070636751514314	2.0756792804712525
824	0.16	20	-0.9446297271718256	-0.9463358640508739
825	0.02	5	0.4789576259451929	0.3812046176399134
826	0.06	5	-0.48260902509319925	-0.5623523276893054
827	0.08	20	-0.9630464164305284	-0.9677820039747043
828	0.04	20	-0.96157206718314	-0.9772813078364515
829	0.04	10	-0.768178095663206	-0.8366055602409628
830	0.12	20	176.53814227368508	33.44182710541251
831	0.64	20	146.33136488787986	12.591862359497485
832	0.16	20	47.7485654681395	4.8214199753469345
833	0.06	20	-0.5893922436274801	-0.2624835827867364
834	0.02	20	-0.9265083681100651	-0.9682646973050079
835	0.01	5	-0.6006135497808763	-0.3886876533753971
836	0.01	10	1.5286828347505599	5.223969867369348
837	0.32	10	10.922894580242058	10.419015789299399
838	0.04	20	-0.9586777613711925	-0.8950017418111915
839	0.08	10	-0.9424237388187864	-0.8545901152997636
840	0.04	5	-0.11542342478999905	0.6314367912535842
841	0.06	5	1.9681257484737174	3.632796223318829
842	0.02	20	-0.9756395596344944	-0.9767974705747015
843	0.32	20	51.763596410085015	12.005952913977694
844	0.02	10	-0.6063402872426529	1.6677911880820517
845	0.08	5	3.7738773539043775	1.673476848845109
846	0.06	20	-0.9305382961181605	-0.8796873092710357
847	0.08	5	2.2772104945508276	3.992961752325109
848	0.12	5	7.085759995122235	2.707576326108019
849	0.48	5	6.964321562786464	3.705862680406158
850	0.64	10	12.194720893468308	11.337108791819281
851	0.12	10	0.5539507573889222	3.3462055109209476
852	0.04	20	-0.589115885606619	-0.549591497041399
853	0.32	5	2.791320769995585	1.3773375800342678
854	0.64	5	3.778348831159781	8.136122626347388
855	0.16	20	1.9152590378822307	1.1432420460895967
856	0.04	10	-0.8922056280710382	-0.7682340880522401
857	0.48	10	20.588451289117188	7.848273804102086
858	0.01	20	-0.9314919917768094	-0.7855562844207309
859	0.24	20	12.58677577519934	3.781268655465622
860	0.02	10	-0.645723172081342	-0.7494856548170699
861	0.08	10	-0.3281686534589256	2.729616020925072
862	0.16	10	4.154695251804275	7.6149218358401205
863	0.08	20	0.19875325719277803	-0.12344092795391302
864	0.04	10	-0.8543000139182882	-0.4664655859713239
865	0.04	20	-0.9786669687474555	-0.9219082340621907
866	0.32	10	5.701784944809183	2.2301355703988714
867	0.08	10	-0.8949928531010857	-0.5658728000067245
868	0.24	5	-0.5479545988708664	6.142432598778037
869	0.24	10	5.343962240686043	9.49070063303104
870	0.02	20	-0.9063687234998279	-0.8848577578778202
871	0.02	5	-0.7021696058824528	-0.4496174752325223
872	0.48	20	14.769199737538921	0.9830289080177752
873	0.16	5	-0.31635727909307004	6.183683207885238
874	0.16	20	52.41143243476788	7.404461265023862
875	0.16	5	3.5698770618831905	17.80159217193299
876	0.08	5	-0.7687926893328074	1.4849242212228244
877	0.02	5	-0.7533035863766095	0.3129949987747971
878	0.32	5	1.058367029393654	11.381053566819162
879	0.16	20	-0.9707658230429694	-0.9523682261166664
880	0.16	5	7.961095721834176	12.262271933156358
881	0.04	10	-0.501357925116823	-0.6204802244131016
882	0.08	20	0.6603286260515491	1.089194322195024
883	0.16	10	-0.8553395053532832	-0.6952631701883633
884	0.06	10	-0.788712411498089	0.09935980839368748
885	0.64	20	49.79982414768882	11.539068550626276
886	0.04	5	-0.21600587177970618	0.4952588747504517
887	0.08	20	-0.8175991433200903	-0.7286410693911091
888	0.32	20	5.058706587063024	3.8503888872760506
889	0.08	10	1.2904177238291274	5.898201164492327
890	0.08	5	8.973833167868094	2.780751741541248
891	0.16	10	17.555407390717487	13.30897280108733
892	0.04	5	-0.5325211404591549	0.8081400846128637
893	0.12	20	2.430731045614014	4.879545519082022
894	0.08	20	-0.8326681349073867	-0.6868000191107763
895	0.32	20	-0.527061746114974	-0.2579189852122906
896	0.08	20	-0.17285065960900858	-0.38036758917469016
897	0.48	10	46.910527881399815	4.73679037506545
898	0.08	10	0.09079674656857432	0.3044244080433003
899	0.08	5	-0.13591437513635676	-0.21325697795874535
900	0.08	10	4.821258249793914	3.3134558848886004
901	0.24	10	26.262480992246875	8.952803999229017
902	0.48	20	52.794814990717406	4.586350997437437
903	0.12	10	7.061638346396161	6.389532353600813
904	0.04	5	0.11734516193252588	-0.756314983474659
905	0.12	5	5.931172894576202	7.085305466738252
906	0.04	10	-0.6794760713768284	-0.734294432684626
907	0.06	10	1.1693586254335417	-0.1733103043160033
908	0.64	10	29.458891883769468	44.72292119775991
909	0.12	20	6.806884976025773	3.297030951754825
910	0.02	20	-0.7752691177316693	-0.8201547406403135
911	0.08	5	6.653528677106319	9.147049474973107
912	0.24	20	26.90900069014282	5.203589413281331
913	0.64	5	57.16704957577236	75.34401871003072
914	0.16	10	1.5587786943543225	2.286124848694521
915	0.16	10	5.740715069031997	1.042903396815222
916	0.08	20	-0.33853715670692636	0.21938789118749494
917	0.02	10	0.6667879782799536	-0.5290307852561532
918	0.08	20	-0.28676014678986245	-0.5213523501017125
919	0.24	5	2.1176279438374106	5.093793191018441
920	0.32	10	8.32018411331919	11.15075955292964
921	0.04	10	10.036956225507238	31.395296404645325
922	0.16	20	81.75456191512654	8.126635556781903
923	0.04	5	4.224494626027258	2.4264193039189803
924	0.04	20	-0.7249626944107499	-0.8552176664482222
925	0.04	5	0.0640998155429473	-0.5241891869112577
926	0.01	20	-0.8019209076401851	-0.9476159321282983
927	0.02	10	-0.59928808840912	-0.8175383084427514
928	0.16	5	12.17355444578645	12.62566147028055
929	0.64	20	121.63437970507296	34.07321335907469
930	0.04	10	-0.23440024588951874	-0.17033318854470003
931	0.32	10	41.72959742852169	42.51338752623494
932	0.02	20	-0.8909885423184585	-0.9581881828293143
933	0.16	5	27.0995991452977	22.308723538614373
934	0.16	5	6.337467519221386	6.150646790665968
935	0.06	5	-0.16038809744699659	-0.2276347167034852
936	0.01	10	-0.7082543337839833	-0.6361913187287396
937	0.08	20	7.444101812258237	3.8039978553988223
938	0.02	5	2.931893239623187	16.717945225543573
939	0.01	5	5.831611115408478	0.414823292535057
940	0.16	20	-0.043992487054742145	-0.3186892432530136
941	0.48	5	12.610087610533245	14.604569128854243
942	0.08	5	34.59583559912795	9.006772158189849
943	0.16	10	13.363060318663212	20.345617771439127
944	0.04	20	-0.8158961537812233	-0.7411980559404747
945	0.32	20	68.2626808331618	22.25890385022327
946	0.32	5	21.8727763686227	55.38425303053889
947	0.08	5	1.549986948666512	1.834117349135452
948	0.08	10	-0.12225700671714598	0.05607999579786515
949	0.32	5	0.5474464699999118	2.2188412814369425
950	0.06	20	-0.5435661788150241	-0.7225476339806951
951	0.04	20	-0.5784810266151134	-0.8820544890911768
952	0.08	10	-0.7881806995647856	-0.8347962682314835
953	0.16	20	11.454183182006227	5.878729973366483
954	0.02	5	2.6181457910190815	-0.1687184564978318
955	0.32	20	56.27959238317197	2.123002421214306
956	0.01	20	-0.7775114395486212	-0.7068141011436851
957	0.64	10	18.60101664552846	4.044351218216251
958	0.04	10	0.19338824892829812	0.2533530590867934
959	0.16	20	8.670630678814105	5.780038323915588
960	0.04	20	-0.13750807874443602	-0.6509833710823569
961	0.04	5	5.792949925017836	14.098191880852003
962	0.06	20	-0.44130051275413523	-0.2817222954918295
963	0.02	20	-0.8701892367672821	-0.8669033876745119
964	0.08	5	-0.018366772185164783	-0.15038220791702211
965	0.08	20	-0.5843439411752335	-0.8203094380939395
966	0.32	5	12.63942286787516	27.733499414513535
967	0.12	10	0.28820467165207747	-0.12866288495666187
968	0.16	10	9.086028851245041	7.77236998789187
969	0.24	5	3.4585560946538876	4.271581119012977
970	0.64	20	82.72871787262179	1.6461214226247327
971	0.01	10	-0.5197509673301707	-0.7081161692998612
972	0.08	10	8.191548070337047	9.684073263815765
973	0.48	20	10.38303896181783	0.679478481207634
974	0.02	5	-0.04781345054252437	-0.7094417595303464
975	0.04	5	0.6840955039993856	0.5718727519896405
976	0.32	5	32.45086491873276	79.66653082067978
977	0.02	20	-0.7731645149103308	-0.9217986342427057
978	0.04	20	-0.537876312183895	-0.7897707739909815
979	0.24	10	1.575379014341429	0.26924009840895674
980	0.48	10	3.7066128726739023	1.0854523224955073
981	0.08	10	-0.20266539629894734	-0.29546099615597354
982	0.12	5	1.9095912255154748	1.974775888473264
983	0.32	10	25.61702916262621	11.759407904272868
984	0.06	10	-0.41478208946316747	-0.3215510877784599
985	0.16	5	14.396437583580836	35.41684315726633
986	0.32	10	3.2171890846832087	6.954316320540122
987	0.24	20	9.091196035833836	2.6302338403815964
988	0.16	20	0.4378011367067381	-0.33461559395635954
989	0.08	20	-0.9222962880388945	-0.9394841603426073
990	0.16	10	0.11317988572010773	1.862460950291517
991	0.32	20	2.40166355528835	-0.12483558046524455
992	0.16	20	-0.6842142378731855	-0.9071769185214734
993	0.01	5	-0.16455572451898864	-0.4988871831600124
994	0.08	5	6.447030377416211	1.486045658579917
995	0.04	5	0.36459619445165686	0.8747554070566445
996	0.08	10	-0.8689423717249862	-0.8611906911208213
997	0.06	5	2.2294089892036224	0.3614482910904633
998	0.02	10	2.5745148354368084	6.112083999275269
999	0.08	20	0.09344633208285028	-0.48301222255365556
1000	0.08	5	3.5733678815575747	0.6527397060051309
1001	0.16	10	-0.9301740720333552	-0.8381899507289557
1002	0.04	10	-0.9445207704188783	-0.8822500594121717
1003	0.02	10	-0.8598290900160358	-0.952546096291613
1004	0.08	20	-0.9742644109270323	-0.9372016668313479
1005	0.16	5	11.571406935644502	1.9591109987067379
1006	0.04	20	-0.943279468840689	-0.968337980691485
1007	0.04	10	-0.5799932684895647	-0.5949471874833425
1008	0.08	10	-0.803526096302311	-0.6945256640516135
1009	0.08	5	-0.8977034530361909	-0.755728399965408
1010	0.48	5	11.057724846065803	8.460367431125873
1011	0.12	20	5.1265035474362355	3.456123961297444
1012	0.16	5	-0.6287882376875106	-0.7442454812388302
1013	0.02	5	-0.7084689377115863	-0.6333588007129355
1014	0.64	5	27.088854315609293	26.056146470687512
