# Supplementary material for: Graded recruitment of pupil-linked neuromodulation by parametric stimulation of the vagus nerve
Source: Nat Commun. 2021 Mar 9;12:1539. doi: 10.1038/s41467-021-21730-2 (PMC7943774; doi:10.1038/s41467-021-21730-2)
Supplement: Supplementary file 4 — Source Data [file 41467_2021_21730_MOESM4_ESM.zip › source_data/figure_S7B.csv]

	amplitude	width	rate	walk_1
0	0.3	0.2	20	0
1	0.5	0.1	5	0
2	0.7	0.2	20	0
3	0.9	0.2	10	0
4	0.1	0.8	20	0
5	0.3	0.1	20	0
6	0.1	0.2	20	0
7	0.9	0.1	20	0
8	0.1	0.8	5	0
9	0.7	0.2	10	1
10	0.9	0.8	10	0
11	0.3	0.4	20	0
12	0.9	0.4	20	0
13	0.3	0.8	20	0
14	0.1	0.2	10	1
15	0.5	0.1	20	0
16	0.3	0.4	5	0
17	0.3	0.2	5	0
18	0.5	0.2	20	0
19	0.5	0.4	20	0
20	0.5	0.4	10	0
21	0.1	0.4	20	0
22	0.7	0.1	10	0
23	0.5	0.8	5	0
24	0.3	0.2	10	0
25	0.1	0.1	10	0
26	0.7	0.4	20	0
27	0.3	0.8	5	0
28	0.9	0.2	5	0
29	0.7	0.1	20	0
30	0.9	0.1	5	0
31	0.7	0.2	5	0
32	0.7	0.8	5	1
33	0.7	0.8	10	1
34	0.7	0.8	20	0
35	0.1	0.4	10	0
36	0.5	0.2	10	0
37	0.5	0.2	5	0
38	0.9	0.4	5	0
39	0.7	0.4	10	0
40	0.3	0.1	10	1
41	0.9	0.1	10	0
42	0.7	0.4	5	0
43	0.5	0.4	5	0
44	0.3	0.1	5	0
45	0.1	0.1	5	0
46	0.1	0.8	10	0
47	0.3	0.8	10	0
48	0.1	0.4	5	1
49	0.3	0.4	10	0
50	0.9	0.8	5	0
51	0.5	0.1	10	0
52	0.9	0.8	20	0
53	0.5	0.8	10	0
54	0.1	0.1	20	0
55	0.9	0.2	20	0
56	0.1	0.2	5	0
57	0.7	0.1	5	0
58	0.5	0.8	20	0
59	0.5	0.2	10	1
60	0.1	0.1	10	0
61	0.3	0.2	10	0
62	0.3	0.1	20	0
63	0.9	0.8	5	1
64	0.9	0.4	20	0
65	0.1	0.1	5	0
66	0.7	0.8	5	0
67	0.3	0.4	20	1
68	0.7	0.2	10	0
69	0.3	0.1	10	0
70	0.1	0.1	20	0
71	0.1	0.4	20	0
72	0.5	0.4	10	1
73	0.9	0.1	10	0
74	0.1	0.8	5	1
75	0.9	0.4	5	0
76	0.5	0.2	20	0
77	0.7	0.1	20	1
78	0.3	0.8	20	0
79	0.3	0.1	5	0
80	0.1	0.8	10	1
81	0.3	0.2	20	0
82	0.9	0.2	20	0
83	0.1	0.2	5	0
84	0.9	0.1	20	0
85	0.9	0.8	20	1
86	0.7	0.8	20	1
87	0.7	0.4	5	0
88	0.5	0.2	5	1
89	0.1	0.4	10	0
90	0.7	0.1	5	0
91	0.1	0.8	20	0
92	0.5	0.8	20	1
93	0.7	0.2	20	1
94	0.1	0.2	10	0
95	0.3	0.2	5	0
96	0.7	0.2	5	1
97	0.5	0.4	5	0
98	0.5	0.1	20	0
99	0.9	0.4	10	0
100	0.5	0.1	5	0
101	0.7	0.8	10	1
102	0.3	0.4	5	0
103	0.5	0.8	10	0
104	0.9	0.1	5	1
105	0.5	0.1	10	0
106	0.9	0.8	10	1
107	0.5	0.4	20	1
108	0.3	0.8	10	1
109	0.5	0.8	5	0
110	0.7	0.4	10	0
111	0.3	0.4	10	0
112	0.1	0.4	5	0
113	0.7	0.4	20	0
114	0.9	0.2	5	0
115	0.3	0.8	5	0
116	0.9	0.2	10	1
117	0.1	0.2	20	1
118	0.5	0.2	10	1
119	0.1	0.1	10	1
120	0.5	0.1	20	1
121	0.1	0.8	5	0
122	0.7	0.4	10	1
123	0.1	0.2	5	1
124	0.7	0.4	5	1
125	0.1	0.8	10	1
126	0.7	0.1	20	1
127	0.1	0.4	20	1
128	0.5	0.2	20	1
129	0.7	0.8	10	1
130	0.5	0.4	5	1
131	0.3	0.8	20	1
132	0.3	0.2	10	0
133	0.9	0.8	5	1
134	0.5	0.8	20	1
135	0.7	0.4	20	1
136	0.3	0.4	20	1
137	0.5	0.2	5	0
138	0.3	0.2	5	0
139	0.9	0.4	5	0
140	0.3	0.2	20	0
141	0.9	0.1	10	0
142	0.9	0.8	20	0
143	0.7	0.1	10	0
144	0.3	0.4	5	0
145	0.7	0.2	5	0
146	0.1	0.1	20	0
147	0.3	0.1	20	0
148	0.5	0.1	10	0
149	0.3	0.4	10	1
150	0.1	0.8	20	1
151	0.3	0.1	10	0
152	0.5	0.8	10	0
153	0.9	0.1	5	0
154	0.3	0.8	5	0
155	0.5	0.8	5	0
156	0.7	0.1	5	0
157	0.3	0.8	10	0
158	0.9	0.2	5	0
159	0.5	0.1	5	0
160	0.9	0.4	20	0
161	0.1	0.4	5	0
162	0.7	0.2	20	0
163	0.9	0.4	10	1
164	0.1	0.1	5	1
165	0.3	0.1	5	0
166	0.7	0.2	10	1
167	0.5	0.4	10	1
168	0.7	0.8	5	0
169	0.7	0.8	20	0
170	0.9	0.2	20	0
171	0.5	0.4	20	0
172	0.1	0.2	10	0
173	0.9	0.2	10	0
174	0.9	0.1	20	0
175	0.9	0.8	10	0
176	0.1	0.4	10	0
177	0.9	0.8	5	0
178	0.7	0.1	5	0
179	0.5	0.2	5	0
180	0.9	0.2	5	0
181	0.1	0.1	10	0
182	0.9	0.2	20	1
183	0.3	0.1	10	0
184	0.3	0.4	20	0
185	0.1	0.4	5	0
186	0.7	0.8	10	1
187	0.7	0.8	5	1
188	0.1	0.8	20	0
189	0.9	0.4	5	1
190	0.7	0.4	5	1
191	0.3	0.1	5	0
192	0.1	0.8	10	0
193	0.3	0.2	20	0
194	0.5	0.8	5	0
195	0.3	0.8	5	0
196	0.7	0.2	20	0
197	0.9	0.1	10	0
198	0.9	0.4	20	1
199	0.7	0.4	20	1
200	0.9	0.8	10	1
201	0.3	0.1	20	0
202	0.7	0.4	10	1
203	0.3	0.8	10	0
204	0.3	0.2	5	0
205	0.1	0.1	5	0
206	0.5	0.8	10	0
207	0.1	0.4	20	0
208	0.9	0.8	20	0
209	0.5	0.8	20	1
210	0.3	0.4	10	0
211	0.1	0.8	5	0
212	0.1	0.2	5	0
213	0.5	0.2	10	0
214	0.7	0.2	5	0
215	0.9	0.4	10	0
216	0.9	0.2	10	0
217	0.1	0.4	10	0
218	0.5	0.4	10	0
219	0.1	0.1	20	0
220	0.7	0.2	10	0
221	0.3	0.8	20	0
222	0.3	0.4	5	1
223	0.5	0.2	20	0
224	0.1	0.2	20	0
225	0.3	0.2	10	0
226	0.7	0.1	10	0
227	0.1	0.2	10	0
228	0.7	0.8	20	0
229	0.5	0.1	20	0
230	0.5	0.1	10	0
231	0.7	0.1	20	0
232	0.5	0.4	20	0
233	0.5	0.4	5	0
234	0.9	0.1	20	1
235	0.5	0.1	5	0
236	0.7	0.2	10	1
237	0.9	0.4	5	1
238	0.9	0.8	20	0
239	0.1	0.4	10	0
240	0.5	0.8	5	0
241	0.7	0.1	5	0
242	0.1	0.8	5	0
243	0.5	0.8	20	1
244	0.3	0.4	20	0
245	0.9	0.8	5	0
246	0.9	0.1	5	0
247	0.5	0.2	20	1
248	0.1	0.1	20	0
249	0.9	0.1	10	0
250	0.1	0.4	5	0
251	0.1	0.1	10	0
252	0.1	0.1	5	0
253	0.7	0.8	5	0
254	0.5	0.4	10	0
255	0.7	0.1	20	0
256	0.7	0.2	20	0
257	0.3	0.4	10	0
258	0.5	0.4	5	0
259	0.1	0.4	20	0
260	0.9	0.2	20	1
261	0.3	0.8	5	1
262	0.9	0.8	10	0
263	0.1	0.2	5	0
264	0.7	0.8	10	0
265	0.5	0.2	5	0
266	0.9	0.4	20	1
267	0.7	0.4	5	1
268	0.3	0.1	5	0
269	0.1	0.2	10	0
270	0.5	0.1	20	0
271	0.9	0.2	5	0
272	0.3	0.1	20	0
273	0.3	0.1	10	0
274	0.5	0.1	5	0
275	0.3	0.2	10	0
276	0.7	0.4	20	0
277	0.3	0.4	5	0
278	0.5	0.1	10	0
279	0.3	0.8	10	0
280	0.5	0.2	10	0
281	0.7	0.4	10	0
282	0.3	0.2	20	0
283	0.9	0.1	20	0
284	0.7	0.1	10	0
285	0.7	0.8	20	1
286	0.7	0.2	5	1
287	0.3	0.2	5	1
288	0.5	0.8	10	0
289	0.5	0.4	20	0
290	0.1	0.2	20	0
291	0.1	0.8	10	1
292	0.1	0.8	20	0
293	0.9	0.2	10	1
294	0.9	0.4	10	1
295	0.5	0.4	5	0
296	0.5	0.1	10	0
297	0.9	0.8	10	0
298	0.1	0.8	20	0
299	0.3	0.2	20	1
300	0.7	0.1	5	1
301	0.7	0.2	10	0
302	0.9	0.1	5	0
303	0.3	0.1	5	0
304	0.3	0.4	20	1
305	0.9	0.4	10	0
306	0.1	0.1	5	0
307	0.7	0.4	10	0
308	0.3	0.1	20	0
309	0.3	0.1	10	0
310	0.9	0.2	5	0
311	0.5	0.8	10	0
312	0.5	0.1	20	0
313	0.9	0.4	20	1
314	0.1	0.4	20	0
315	0.1	0.2	10	0
316	0.9	0.1	10	0
317	0.7	0.1	20	0
318	0.1	0.8	5	0
319	0.3	0.2	5	0
320	0.9	0.8	5	0
321	0.9	0.2	20	1
322	0.1	0.2	20	1
323	0.7	0.8	5	0
324	0.9	0.2	10	0
325	0.7	0.4	20	1
326	0.3	0.4	10	0
327	0.7	0.2	5	0
328	0.1	0.2	5	0
329	0.1	0.4	10	0
330	0.9	0.8	20	0
331	0.5	0.4	20	0
332	0.1	0.8	10	0
333	0.1	0.1	20	0
334	0.5	0.4	10	1
335	0.3	0.8	10	0
336	0.5	0.8	20	1
337	0.5	0.8	5	0
338	0.7	0.8	20	0
339	0.9	0.1	20	0
340	0.5	0.1	5	0
341	0.5	0.2	20	0
342	0.1	0.4	5	0
343	0.5	0.2	5	0
344	0.7	0.4	5	1
345	0.3	0.8	5	0
346	0.3	0.8	20	0
347	0.1	0.1	10	0
348	0.3	0.2	10	0
349	0.5	0.2	10	0
350	0.7	0.8	10	0
351	0.9	0.4	5	0
352	0.7	0.2	20	1
353	0.3	0.4	5	0
354	0.7	0.1	10	0
355	0.3	0.8	10	1
356	0.5	0.2	20	1
357	0.3	0.2	10	1
358	0.1	0.4	20	1
359	0.9	0.4	5	1
360	0.9	0.1	5	1
361	0.9	0.2	5	1
362	0.7	0.8	10	1
363	0.5	0.8	20	1
364	0.7	0.8	20	1
365	0.3	0.1	10	0
366	0.1	0.8	5	1
367	0.7	0.4	10	1
368	0.7	0.4	5	1
369	0.7	0.1	20	0
370	0.9	0.8	20	1
371	0.1	0.1	10	0
372	0.1	0.4	10	0
373	0.5	0.1	20	0
374	0.5	0.4	10	0
375	0.3	0.2	20	0
376	0.7	0.2	20	1
377	0.7	0.4	20	1
378	0.3	0.4	5	0
379	0.5	0.4	5	0
380	0.5	0.1	10	0
381	0.7	0.2	10	0
382	0.5	0.4	20	0
383	0.9	0.1	10	0
384	0.3	0.8	20	0
385	0.3	0.1	20	0
386	0.1	0.1	20	0
387	0.7	0.1	10	0
388	0.7	0.2	5	0
389	0.5	0.2	10	1
390	0.9	0.4	10	1
391	0.3	0.4	20	1
392	0.1	0.8	10	0
393	0.3	0.1	5	0
394	0.1	0.2	20	0
395	0.9	0.8	10	1
396	0.1	0.2	10	0
397	0.5	0.1	5	0
398	0.1	0.1	5	1
399	0.5	0.8	10	1
400	0.1	0.8	20	0
401	0.9	0.2	20	1
402	0.5	0.2	5	0
403	0.3	0.4	10	0
404	0.9	0.2	10	1
405	0.1	0.2	5	0
406	0.9	0.8	5	1
407	0.3	0.8	5	1
408	0.7	0.1	5	1
409	0.5	0.8	5	1
410	0.7	0.8	5	1
411	0.9	0.4	20	1
412	0.3	0.2	5	0
413	0.9	0.1	20	1
414	0.1	0.4	5	1
415	0.1	0.2	10	1
416	0.5	0.4	20	1
417	0.3	0.2	5	0
418	0.9	0.8	20	1
419	0.7	0.4	20	1
420	0.5	0.4	5	1
421	0.9	0.4	10	1
422	0.1	0.2	20	0
423	0.7	0.2	20	1
424	0.5	0.8	5	1
425	0.3	0.8	10	1
426	0.7	0.4	5	1
427	0.5	0.1	20	0
428	0.5	0.2	5	0
429	0.1	0.4	20	0
430	0.5	0.2	20	1
431	0.7	0.2	5	0
432	0.7	0.1	5	0
433	0.9	0.2	20	1
434	0.9	0.4	20	1
435	0.3	0.4	5	0
436	0.5	0.1	10	0
437	0.1	0.8	5	0
438	0.7	0.1	20	0
439	0.7	0.1	10	0
440	0.1	0.4	5	0
441	0.9	0.8	5	1
442	0.5	0.1	5	0
443	0.1	0.8	20	0
444	0.5	0.2	10	0
445	0.3	0.8	20	1
446	0.9	0.2	10	0
447	0.1	0.4	10	1
448	0.9	0.2	5	0
449	0.5	0.8	20	1
450	0.9	0.8	10	1
451	0.3	0.1	5	0
452	0.7	0.8	20	1
453	0.3	0.1	10	0
454	0.5	0.8	10	1
455	0.1	0.8	10	0
456	0.5	0.4	10	0
457	0.1	0.2	5	0
458	0.1	0.1	10	0
459	0.3	0.2	10	1
460	0.3	0.4	20	0
461	0.7	0.4	10	1
462	0.7	0.2	10	1
463	0.1	0.1	20	0
464	0.3	0.8	5	0
465	0.1	0.1	5	0
466	0.3	0.4	10	0
467	0.9	0.4	5	1
468	0.7	0.8	5	1
469	0.7	0.8	10	1
470	0.3	0.2	20	0
471	0.9	0.1	20	0
472	0.3	0.1	20	0
473	0.9	0.1	10	0
474	0.9	0.1	5	0
475	0.7	0.1	5	0
476	0.7	0.2	20	1
477	0.7	0.2	10	0
478	0.7	0.8	10	1
479	0.1	0.2	20	0
480	0.3	0.8	10	1
481	0.9	0.4	5	1
482	0.9	0.2	10	1
483	0.1	0.1	5	0
484	0.5	0.8	5	1
485	0.5	0.4	5	0
486	0.3	0.1	20	0
487	0.3	0.8	20	1
488	0.7	0.2	5	0
489	0.5	0.1	20	0
490	0.9	0.4	20	1
491	0.7	0.4	5	0
492	0.1	0.4	20	0
493	0.3	0.4	10	0
494	0.1	0.2	10	0
495	0.3	0.2	10	0
496	0.3	0.1	5	0
497	0.3	0.2	20	0
498	0.9	0.1	5	0
499	0.5	0.4	20	1
500	0.7	0.4	20	1
501	0.7	0.1	10	0
502	0.7	0.8	20	1
503	0.1	0.1	10	0
504	0.1	0.4	10	0
505	0.7	0.1	20	0
506	0.5	0.2	10	0
507	0.1	0.4	5	0
508	0.1	0.2	5	0
509	0.3	0.8	5	0
510	0.3	0.4	5	0
511	0.5	0.8	20	1
512	0.3	0.1	10	0
513	0.3	0.2	5	0
514	0.5	0.8	10	1
515	0.5	0.1	10	0
516	0.9	0.1	10	0
517	0.9	0.8	10	1
518	0.9	0.1	20	0
519	0.5	0.1	5	0
520	0.5	0.4	10	0
521	0.1	0.8	10	0
522	0.7	0.4	10	1
523	0.7	0.8	5	1
524	0.5	0.2	5	0
525	0.9	0.8	20	1
526	0.5	0.2	20	0
527	0.1	0.8	5	1
528	0.1	0.8	20	0
529	0.9	0.8	5	1
530	0.1	0.1	20	0
531	0.3	0.4	20	0
532	0.9	0.2	20	1
533	0.9	0.2	5	0
534	0.9	0.4	10	1
535	0.3	0.2	10	1
536	0.1	0.8	5	0
537	0.9	0.4	10	1
538	0.1	0.4	20	0
539	0.9	0.1	5	0
540	0.9	0.2	10	1
541	0.1	0.2	5	0
542	0.3	0.8	20	1
543	0.9	0.4	5	1
544	0.1	0.2	10	0
545	0.7	0.8	5	1
546	0.1	0.4	10	0
547	0.7	0.2	5	0
548	0.7	0.8	10	1
549	0.5	0.4	5	1
550	0.7	0.4	20	1
551	0.9	0.1	20	1
552	0.1	0.1	5	0
553	0.3	0.8	10	0
554	0.7	0.1	5	0
555	0.9	0.1	10	0
556	0.3	0.2	5	0
557	0.5	0.8	10	1
558	0.3	0.2	20	0
559	0.1	0.1	10	0
560	0.5	0.1	20	0
561	0.3	0.4	5	0
562	0.3	0.4	20	1
563	0.3	0.8	5	1
564	0.7	0.1	20	0
565	0.1	0.1	20	0
566	0.7	0.8	20	1
567	0.9	0.8	5	1
568	0.5	0.4	20	1
569	0.7	0.1	10	0
570	0.7	0.2	20	1
571	0.5	0.4	10	1
572	0.5	0.8	5	1
573	0.7	0.4	10	1
574	0.7	0.2	10	0
575	0.5	0.1	5	0
576	0.9	0.2	20	1
577	0.9	0.2	5	1
578	0.3	0.1	10	0
579	0.9	0.4	20	1
580	0.7	0.4	5	1
581	0.3	0.1	20	0
582	0.9	0.8	20	1
583	0.3	0.1	5	0
584	0.5	0.2	10	0
585	0.1	0.2	20	0
586	0.3	0.4	10	0
587	0.5	0.1	10	0
588	0.1	0.4	5	0
589	0.1	0.8	20	0
590	0.5	0.2	5	0
591	0.9	0.8	10	1
592	0.1	0.8	10	1
593	0.5	0.2	20	0
594	0.9	0.4	5	1
595	0.7	0.8	10	1
596	0.7	0.1	10	1
597	0.9	0.8	5	1
598	0.5	0.2	5	0
599	0.7	0.1	20	0
600	0.7	0.4	10	0
601	0.1	0.1	10	0
602	0.9	0.4	10	1
603	0.3	0.4	5	0
604	0.3	0.1	20	0
605	0.1	0.4	10	0
606	0.1	0.1	5	0
607	0.3	0.4	10	0
608	0.5	0.4	5	0
609	0.1	0.8	5	0
610	0.9	0.2	20	0
611	0.3	0.8	10	0
612	0.9	0.4	20	0
613	0.3	0.2	20	0
614	0.3	0.2	10	0
615	0.7	0.2	20	0
616	0.9	0.1	20	0
617	0.3	0.2	5	0
618	0.5	0.1	10	0
619	0.5	0.4	10	0
620	0.1	0.4	20	0
621	0.5	0.2	20	0
622	0.9	0.2	10	0
623	0.5	0.1	5	0
624	0.3	0.4	20	0
625	0.5	0.1	20	0
626	0.1	0.4	5	0
627	0.9	0.8	10	0
628	0.1	0.8	20	0
629	0.7	0.8	5	0
630	0.9	0.8	20	0
631	0.5	0.8	20	0
632	0.7	0.8	20	0
633	0.7	0.1	5	0
634	0.7	0.2	10	0
635	0.3	0.8	5	0
636	0.5	0.4	20	0
637	0.1	0.2	5	0
638	0.9	0.1	10	0
639	0.3	0.1	10	0
640	0.9	0.2	5	0
641	0.7	0.4	5	0
642	0.1	0.2	20	0
643	0.5	0.2	10	0
644	0.7	0.4	20	0
645	0.1	0.1	20	0
646	0.5	0.8	10	0
647	0.9	0.1	5	0
648	0.5	0.8	5	0
649	0.1	0.8	10	0
650	0.1	0.2	10	0
651	0.3	0.1	5	0
652	0.7	0.2	5	0
653	0.3	0.8	20	0
654	0.3	0.1	5	0
655	0.9	0.8	10	1
656	0.7	0.8	10	1
657	0.5	0.1	20	0
658	0.3	0.2	20	0
659	0.7	0.1	10	0
660	0.3	0.4	10	0
661	0.9	0.4	20	1
662	0.7	0.8	5	1
663	0.9	0.1	5	0
664	0.7	0.4	20	1
665	0.3	0.4	20	1
666	0.5	0.8	10	1
667	0.9	0.4	10	1
668	0.5	0.8	5	1
669	0.5	0.2	10	1
670	0.3	0.8	5	1
671	0.1	0.4	20	0
672	0.3	0.2	10	0
673	0.1	0.1	20	0
674	0.7	0.4	5	1
675	0.3	0.8	10	1
676	0.1	0.8	20	1
677	0.9	0.8	5	1
678	0.9	0.2	5	1
679	0.3	0.1	20	1
680	0.5	0.8	20	1
681	0.1	0.8	10	0
682	0.3	0.2	5	1
683	0.5	0.2	5	1
684	0.9	0.1	10	0
685	0.9	0.2	10	1
686	0.5	0.1	5	1
687	0.7	0.2	5	0
688	0.5	0.1	10	0
689	0.7	0.1	5	0
690	0.1	0.1	10	0
691	0.3	0.8	20	1
692	0.9	0.8	20	1
693	0.3	0.1	10	0
694	0.1	0.1	5	0
695	0.7	0.1	20	0
696	0.1	0.2	5	0
697	0.7	0.2	10	1
698	0.3	0.4	5	0
699	0.9	0.2	20	1
700	0.5	0.2	20	1
701	0.1	0.4	5	0
702	0.7	0.2	20	1
703	0.9	0.4	5	1
704	0.5	0.4	5	1
705	0.7	0.8	20	1
706	0.1	0.8	5	0
707	0.1	0.2	10	1
708	0.7	0.4	10	1
709	0.5	0.4	20	1
710	0.1	0.4	10	0
711	0.5	0.4	10	1
712	0.9	0.1	20	1
713	0.1	0.2	20	0
714	0.7	0.4	5	1
715	0.5	0.8	5	0
716	0.1	0.2	20	0
717	0.9	0.8	10	0
718	0.1	0.8	5	1
719	0.1	0.4	5	1
720	0.1	0.8	10	1
721	0.9	0.1	10	0
722	0.7	0.2	5	0
723	0.3	0.8	20	0
724	0.5	0.2	5	1
725	0.1	0.1	10	0
726	0.3	0.1	20	1
727	0.7	0.8	5	1
728	0.1	0.1	5	0
729	0.5	0.2	10	1
730	0.7	0.8	20	1
731	0.9	0.1	20	0
732	0.1	0.2	5	0
733	0.9	0.2	10	1
734	0.3	0.4	10	0
735	0.1	0.2	10	0
736	0.9	0.4	20	1
737	0.3	0.8	5	0
738	0.9	0.4	5	0
739	0.9	0.1	5	0
740	0.9	0.2	5	0
741	0.7	0.1	5	0
742	0.7	0.4	20	1
743	0.7	0.8	10	1
744	0.3	0.4	5	0
745	0.5	0.1	20	0
746	0.7	0.4	10	0
747	0.3	0.1	10	0
748	0.9	0.8	20	1
749	0.7	0.2	20	0
750	0.5	0.4	10	0
751	0.5	0.1	10	0
752	0.3	0.4	20	0
753	0.5	0.8	20	1
754	0.1	0.4	10	0
755	0.5	0.1	5	0
756	0.3	0.2	10	0
757	0.3	0.1	5	0
758	0.9	0.2	20	1
759	0.1	0.4	20	0
760	0.3	0.8	10	0
761	0.5	0.4	5	0
762	0.5	0.2	20	1
763	0.5	0.8	10	1
764	0.9	0.4	10	1
765	0.3	0.2	5	0
766	0.1	0.8	20	0
767	0.1	0.1	20	0
768	0.5	0.4	20	1
769	0.9	0.8	5	0
770	0.7	0.1	20	0
771	0.7	0.1	10	0
772	0.7	0.2	10	0
773	0.1	0.2	5	1
774	0.9	0.1	5	1
775	0.3	0.2	5	0
776	0.1	0.2	20	0
777	0.7	0.4	5	0
778	0.1	0.4	5	0
779	0.9	0.4	5	0
780	0.1	0.1	5	0
781	0.5	0.1	10	0
782	0.3	0.1	10	0
783	0.7	0.2	10	1
784	0.5	0.2	5	0
785	0.3	0.8	5	1
786	0.1	0.2	10	0
787	0.1	0.4	10	0
788	0.5	0.1	20	0
789	0.5	0.1	5	0
790	0.7	0.4	10	1
791	0.7	0.1	5	0
792	0.7	0.2	20	1
793	0.9	0.1	20	1
794	0.1	0.8	10	0
795	0.7	0.8	20	1
796	0.3	0.1	5	0
797	0.9	0.4	20	1
798	0.5	0.4	10	1
799	0.1	0.8	5	0
800	0.7	0.1	20	0
801	0.3	0.4	20	1
802	0.7	0.8	5	1
803	0.3	0.4	5	1
804	0.3	0.8	20	1
805	0.5	0.2	20	0
806	0.7	0.2	5	0
807	0.9	0.4	10	1
808	0.9	0.8	20	1
809	0.9	0.1	10	0
810	0.9	0.2	5	1
811	0.9	0.8	5	1
812	0.1	0.8	20	0
813	0.9	0.8	10	1
814	0.7	0.1	10	1
815	0.3	0.8	10	0
816	0.5	0.8	5	1
817	0.3	0.4	10	0
818	0.5	0.8	10	1
819	0.9	0.2	20	1
820	0.3	0.2	10	0
821	0.9	0.2	10	1
822	0.3	0.2	20	0
823	0.7	0.4	20	1
824	0.5	0.4	5	0
825	0.5	0.4	20	1
826	0.1	0.1	10	0
827	0.1	0.1	20	0
828	0.7	0.8	10	1
829	0.5	0.2	10	0
830	0.3	0.1	20	0
831	0.5	0.8	20	1
832	0.1	0.4	20	0
833	0.7	0.8	10	1
834	0.9	0.2	5	1
835	0.5	0.2	20	1
836	0.5	0.8	20	1
837	0.9	0.8	10	1
838	0.9	0.4	10	1
839	0.9	0.1	5	0
840	0.1	0.2	5	0
841	0.9	0.1	10	1
842	0.1	0.8	20	0
843	0.1	0.1	20	1
844	0.7	0.1	20	1
845	0.9	0.1	20	1
846	0.5	0.1	20	0
847	0.3	0.4	10	1
848	0.1	0.1	5	0
849	0.9	0.4	5	1
850	0.5	0.8	10	1
851	0.3	0.2	20	1
852	0.7	0.1	5	0
853	0.7	0.4	5	1
854	0.9	0.8	5	1
855	0.3	0.1	5	0
856	0.7	0.2	5	0
857	0.5	0.2	10	1
858	0.5	0.1	10	0
859	0.3	0.4	5	1
860	0.5	0.1	5	0
861	0.3	0.2	5	0
862	0.1	0.4	20	0
863	0.5	0.4	5	1
864	0.1	0.4	5	0
865	0.9	0.2	10	1
866	0.1	0.8	5	0
867	0.7	0.8	20	1
868	0.3	0.1	10	0
869	0.1	0.8	10	0
870	0.1	0.2	10	0
871	0.7	0.2	10	1
872	0.1	0.2	20	0
873	0.7	0.4	20	1
874	0.9	0.4	20	1
875	0.5	0.2	5	1
876	0.9	0.2	20	1
877	0.1	0.1	10	0
878	0.1	0.4	10	0
879	0.3	0.2	10	0
880	0.5	0.4	20	1
881	0.3	0.1	20	1
882	0.3	0.8	20	1
883	0.3	0.8	10	0
884	0.7	0.4	10	1
885	0.9	0.8	20	1
886	0.3	0.4	20	1
887	0.5	0.8	5	1
888	0.7	0.2	20	1
889	0.7	0.1	10	0
890	0.3	0.8	5	0
891	0.7	0.8	5	1
892	0.5	0.4	10	1
893	0.3	0.2	5	0
894	0.7	0.8	20	0
895	0.1	0.4	20	0
896	0.7	0.4	20	0
897	0.9	0.4	5	0
898	0.5	0.2	10	0
899	0.1	0.1	10	0
900	0.9	0.8	10	0
901	0.3	0.2	20	0
902	0.9	0.8	20	0
903	0.3	0.4	10	0
904	0.5	0.4	20	0
905	0.7	0.1	20	0
906	0.7	0.2	10	1
907	0.9	0.1	20	0
908	0.7	0.1	5	0
909	0.5	0.8	5	0
910	0.9	0.2	5	0
911	0.5	0.1	10	0
912	0.9	0.8	5	1
913	0.7	0.2	5	0
914	0.3	0.2	10	0
915	0.1	0.2	20	0
916	0.3	0.1	10	0
917	0.1	0.2	10	0
918	0.5	0.8	10	0
919	0.7	0.2	20	0
920	0.9	0.2	20	0
921	0.3	0.8	20	1
922	0.5	0.2	20	0
923	0.1	0.2	5	0
924	0.3	0.8	5	1
925	0.1	0.1	20	1
926	0.3	0.1	20	0
927	0.1	0.8	5	0
928	0.1	0.8	20	0
929	0.5	0.1	20	0
930	0.3	0.8	10	0
931	0.5	0.4	10	0
932	0.1	0.8	10	0
933	0.3	0.1	5	0
934	0.7	0.8	10	1
935	0.1	0.4	5	0
936	0.5	0.1	5	0
937	0.5	0.2	5	0
938	0.9	0.1	10	0
939	0.7	0.1	10	0
940	0.3	0.4	5	0
941	0.5	0.4	5	0
942	0.5	0.8	20	0
943	0.9	0.2	10	0
944	0.1	0.1	5	0
945	0.7	0.4	10	0
946	0.9	0.4	10	0
947	0.1	0.4	10	0
948	0.9	0.4	20	0
949	0.7	0.4	5	0
950	0.7	0.8	5	0
951	0.3	0.4	20	0
952	0.9	0.1	5	0
953	0.3	0.1	10	0
954	0.7	0.4	20	1
955	0.1	0.1	20	0
956	0.1	0.2	5	1
957	0.5	0.8	5	0
958	0.1	0.2	20	0
959	0.9	0.2	10	0
960	0.1	0.8	10	0
961	0.9	0.4	5	0
962	0.7	0.2	10	0
963	0.5	0.1	10	0
964	0.5	0.8	10	0
965	0.9	0.8	10	1
966	0.3	0.8	20	0
967	0.3	0.8	10	0
968	0.3	0.4	5	0
969	0.7	0.1	20	0
970	0.1	0.4	10	0
971	0.7	0.2	20	0
972	0.1	0.4	20	0
973	0.1	0.4	5	0
974	0.5	0.1	5	0
975	0.1	0.1	10	0
976	0.5	0.2	20	0
977	0.7	0.1	10	0
978	0.9	0.8	20	0
979	0.5	0.4	10	0
980	0.3	0.8	5	0
981	0.5	0.1	20	0
982	0.9	0.2	5	0
983	0.3	0.4	20	0
984	0.7	0.4	10	1
985	0.7	0.8	5	0
986	0.9	0.1	20	0
987	0.7	0.8	20	1
988	0.5	0.8	20	0
989	0.7	0.2	5	0
990	0.5	0.2	10	0
991	0.9	0.8	5	1
992	0.9	0.2	20	0
993	0.5	0.4	20	0
994	0.3	0.1	5	0
995	0.9	0.4	20	0
996	0.7	0.4	5	0
997	0.9	0.1	5	0
998	0.7	0.1	5	0
999	0.7	0.8	10	0
1000	0.9	0.4	10	0
1001	0.1	0.8	5	0
1002	0.9	0.1	10	0
1003	0.1	0.2	10	0
1004	0.3	0.2	10	0
1005	0.5	0.2	5	0
1006	0.5	0.4	5	0
1007	0.1	0.1	5	0
1008	0.3	0.2	20	1
1009	0.1	0.8	20	0
1010	0.3	0.4	10	0
1011	0.3	0.2	5	0
1012	0.3	0.1	20	0
1013	0.5	0.4	10	0
1014	0.5	0.4	5	1
1015	0.3	0.1	20	0
1016	0.9	0.4	10	0
1017	0.3	0.1	5	0
1018	0.7	0.2	5	0
1019	0.1	0.2	10	0
1020	0.1	0.4	20	0
1021	0.3	0.4	10	0
1022	0.9	0.2	20	0
1023	0.7	0.8	10	1
1024	0.5	0.2	5	0
1025	0.7	0.1	5	0
1026	0.1	0.2	5	0
1027	0.1	0.1	5	0
1028	0.7	0.8	20	1
1029	0.3	0.8	5	0
1030	0.1	0.1	10	0
1031	0.1	0.8	20	0
1032	0.1	0.4	10	0
1033	0.7	0.4	10	0
1034	0.5	0.2	20	1
1035	0.9	0.4	5	0
1036	0.1	0.8	5	0
1037	0.5	0.4	20	0
1038	0.3	0.8	20	0
1039	0.9	0.1	10	0
1040	0.5	0.1	20	0
1041	0.9	0.2	5	0
1042	0.3	0.2	10	0
1043	0.1	0.4	5	0
1044	0.9	0.8	5	1
1045	0.9	0.8	10	1
1046	0.7	0.2	10	0
1047	0.3	0.2	20	0
1048	0.3	0.4	5	0
1049	0.1	0.8	10	0
1050	0.3	0.1	10	0
1051	0.5	0.2	10	0
1052	0.5	0.1	10	0
1053	0.9	0.4	20	1
1054	0.9	0.2	10	0
1055	0.3	0.4	20	0
1056	0.9	0.1	5	0
1057	0.7	0.1	10	0
1058	0.1	0.1	20	0
1059	0.3	0.2	5	0
1060	0.1	0.2	20	0
1061	0.5	0.8	5	0
1062	0.9	0.8	20	1
1063	0.9	0.1	20	0
1064	0.7	0.2	20	0
1065	0.5	0.1	5	1
1066	0.7	0.1	20	1
1067	0.7	0.4	5	0
1068	0.3	0.8	10	0
1069	0.7	0.8	5	0
1070	0.7	0.4	20	0
1071	0.5	0.8	10	0
1072	0.7	0.2	20	1
1073	0.5	0.4	20	1
1074	0.1	0.1	20	0
1075	0.3	0.8	20	1
1076	0.5	0.2	5	1
1077	0.1	0.8	10	0
1078	0.5	0.2	10	1
1079	0.5	0.8	5	1
1080	0.7	0.1	20	1
1081	0.3	0.1	20	1
1082	0.9	0.2	5	1
1083	0.5	0.8	20	1
1084	0.7	0.8	10	1
1085	0.5	0.1	5	0
1086	0.7	0.2	10	1
1087	0.1	0.2	5	1
1088	0.5	0.4	10	1
1089	0.1	0.1	10	0
1090	0.3	0.1	5	1
1091	0.5	0.2	20	1
1092	0.3	0.2	5	1
1093	0.3	0.2	20	0
1094	0.7	0.1	10	0
1095	0.9	0.2	20	1
1096	0.7	0.4	10	1
1097	0.1	0.8	20	0
1098	0.9	0.4	5	1
1099	0.9	0.4	20	1
1100	0.7	0.8	5	1
1101	0.9	0.4	10	1
1102	0.9	0.1	20	1
1103	0.1	0.4	20	0
1104	0.9	0.8	20	1
1105	0.7	0.4	20	1
1106	0.1	0.4	10	0
1107	0.3	0.4	10	0
1108	0.7	0.8	20	1
1109	0.5	0.1	20	0
1110	0.7	0.1	5	0
1111	0.3	0.4	5	1
1112	0.5	0.8	10	1
1113	0.3	0.8	5	1
1114	0.3	0.2	10	0
1115	0.9	0.2	10	1
1116	0.3	0.1	10	0
1117	0.9	0.8	5	1
1118	0.5	0.1	10	0
1119	0.7	0.4	5	1
1120	0.3	0.4	20	1
1121	0.3	0.8	10	1
1122	0.1	0.1	5	0
1123	0.1	0.2	20	0
1124	0.1	0.4	5	0
1125	0.9	0.1	5	1
1126	0.1	0.2	10	0
1127	0.1	0.8	5	0
1128	0.9	0.1	10	1
1129	0.7	0.2	5	1
1130	0.9	0.8	10	1
1131	0.5	0.4	5	1
1132	0.5	0.8	20	1
1133	0.1	0.1	5	1
1134	0.1	0.2	20	0
1135	0.1	0.8	10	0
1136	0.3	0.8	5	0
1137	0.1	0.2	10	0
1138	0.3	0.4	20	1
1139	0.5	0.1	10	0
1140	0.5	0.4	5	0
1141	0.5	0.2	10	1
1142	0.3	0.4	5	0
1143	0.3	0.8	10	1
1144	0.7	0.1	10	1
1145	0.3	0.1	5	0
1146	0.5	0.4	20	0
1147	0.5	0.8	10	0
1148	0.7	0.4	5	0
1149	0.1	0.1	20	0
1150	0.5	0.8	5	0
1151	0.3	0.1	10	0
1152	0.7	0.4	20	0
1153	0.3	0.8	20	1
1154	0.7	0.8	5	1
1155	0.1	0.4	20	0
1156	0.9	0.1	20	0
1157	0.5	0.1	5	1
1158	0.9	0.2	5	0
1159	0.7	0.8	10	0
1160	0.7	0.1	20	0
1161	0.7	0.8	20	0
1162	0.7	0.2	10	0
1163	0.7	0.2	5	0
1164	0.9	0.4	10	0
1165	0.1	0.1	10	1
1166	0.5	0.2	20	0
1167	0.7	0.1	5	0
1168	0.5	0.1	20	0
1169	0.9	0.4	5	0
1170	0.1	0.8	5	1
1171	0.9	0.2	10	0
1172	0.7	0.2	20	1
1173	0.9	0.2	20	0
1174	0.1	0.4	5	0
1175	0.9	0.8	10	1
1176	0.3	0.4	10	0
1177	0.1	0.4	10	1
1178	0.3	0.1	20	0
1179	0.7	0.4	10	0
1180	0.9	0.4	20	0
1181	0.9	0.1	10	0
1182	0.1	0.2	5	0
1183	0.5	0.2	5	0
1184	0.9	0.8	20	1
1185	0.9	0.1	5	0
1186	0.3	0.2	10	0
1187	0.3	0.2	20	1
1188	0.5	0.4	10	0
1189	0.1	0.8	20	0
1190	0.3	0.2	5	1
1191	0.5	0.8	5	1
1192	0.3	0.2	20	1
1193	0.5	0.2	5	0
1194	0.9	0.4	20	1
1195	0.3	0.1	10	0
1196	0.5	0.2	20	1
1197	0.9	0.8	10	1
1198	0.7	0.2	5	1
1199	0.7	0.1	5	1
1200	0.7	0.8	5	1
1201	0.9	0.1	5	0
1202	0.1	0.8	10	1
1203	0.5	0.8	10	1
1204	0.1	0.1	10	0
1205	0.7	0.4	20	1
1206	0.1	0.4	10	1
1207	0.7	0.1	10	1
1208	0.1	0.8	5	1
1209	0.7	0.4	10	1
1210	0.3	0.8	10	1
1211	0.3	0.1	20	1
1212	0.5	0.4	10	1
1213	0.5	0.4	20	1
1214	0.7	0.8	10	1
1215	0.5	0.1	10	0
1216	0.5	0.1	5	1
1217	0.3	0.8	20	1
1218	0.5	0.4	5	0
1219	0.9	0.2	10	1
1220	0.1	0.2	10	1
1221	0.3	0.2	10	1
1222	0.9	0.1	20	1
1223	0.9	0.8	5	1
1224	0.3	0.2	5	0
1225	0.1	0.1	5	0
1226	0.7	0.4	5	1
1227	0.3	0.8	5	1
1228	0.3	0.4	20	1
1229	0.9	0.2	20	1
1230	0.7	0.2	10	0
1231	0.1	0.4	20	1
1232	0.5	0.8	20	1
1233	0.5	0.1	20	1
1234	0.1	0.4	5	0
1235	0.9	0.8	20	1
1236	0.3	0.4	10	0
1237	0.1	0.8	20	0
1238	0.9	0.1	10	1
1239	0.3	0.4	5	0
1240	0.7	0.2	20	1
1241	0.1	0.2	5	0
1242	0.7	0.1	20	1
1243	0.9	0.2	5	1
1244	0.5	0.2	10	1
1245	0.7	0.8	20	1
1246	0.3	0.1	5	0
1247	0.9	0.4	5	1
1248	0.9	0.4	10	1
1249	0.1	0.2	20	0
1250	0.3	0.8	20	1
1251	0.3	0.2	10	1
1252	0.5	0.1	20	0
1253	0.3	0.8	10	1
1254	0.9	0.4	20	1
1255	0.1	0.4	5	1
1256	0.7	0.2	10	1
1257	0.9	0.4	5	1
1258	0.9	0.1	20	1
1259	0.7	0.1	20	1
1260	0.3	0.4	5	0
1261	0.1	0.8	10	1
1262	0.9	0.8	5	1
1263	0.7	0.2	20	1
1264	0.7	0.2	5	1
1265	0.9	0.2	20	1
1266	0.1	0.1	10	1
1267	0.1	0.1	5	1
1268	0.3	0.2	20	1
1269	0.3	0.1	20	1
1270	0.9	0.2	10	1
1271	0.3	0.1	5	0
1272	0.5	0.4	5	1
1273	0.3	0.8	5	1
1274	0.5	0.8	20	1
1275	0.5	0.4	10	1
1276	0.5	0.1	5	0
1277	0.7	0.8	10	1
1278	0.5	0.2	20	1
1279	0.1	0.4	10	1
1280	0.1	0.1	20	1
1281	0.5	0.8	5	1
1282	0.7	0.4	10	1
1283	0.7	0.4	5	1
1284	0.7	0.1	10	1
1285	0.7	0.4	20	1
1286	0.9	0.8	20	1
1287	0.1	0.2	10	1
1288	0.3	0.4	10	1
1289	0.3	0.1	10	1
1290	0.5	0.2	10	1
1291	0.9	0.1	10	0
1292	0.9	0.1	5	0
1293	0.3	0.2	5	1
1294	0.3	0.4	20	1
1295	0.7	0.1	5	1
1296	0.1	0.8	20	1
1297	0.9	0.4	10	1
1298	0.5	0.8	10	1
1299	0.5	0.2	5	1
1300	0.5	0.1	10	1
1301	0.7	0.8	5	1
1302	0.1	0.2	20	1
1303	0.7	0.8	20	1
1304	0.1	0.2	5	0
1305	0.9	0.2	5	1
1306	0.1	0.4	20	1
1307	0.5	0.4	20	1
1308	0.1	0.8	5	1
1309	0.7	0.1	20	1
1310	0.3	0.2	20	1
1311	0.1	0.8	5	0
1312	0.7	0.1	10	1
1313	0.5	0.2	5	1
1314	0.9	0.1	5	1
1315	0.3	0.4	10	1
1316	0.7	0.2	10	1
1317	0.9	0.1	20	0
1318	0.5	0.8	20	1
1319	0.7	0.4	20	1
1320	0.7	0.8	20	1
1321	0.7	0.4	5	1
1322	0.9	0.4	5	1
1323	0.9	0.1	10	1
1324	0.5	0.4	20	1
1325	0.1	0.8	20	1
1326	0.7	0.2	20	1
1327	0.5	0.8	10	1
1328	0.1	0.8	10	0
1329	0.1	0.4	10	0
1330	0.7	0.8	5	1
1331	0.3	0.1	20	0
1332	0.9	0.8	5	1
1333	0.1	0.2	10	1
1334	0.3	0.8	5	1
1335	0.5	0.1	20	1
1336	0.5	0.1	10	0
1337	0.7	0.8	10	1
1338	0.1	0.1	5	1
1339	0.3	0.8	20	1
1340	0.5	0.1	5	1
1341	0.9	0.8	10	1
1342	0.3	0.8	10	0
1343	0.9	0.8	20	1
1344	0.1	0.2	5	0
1345	0.1	0.4	5	0
1346	0.1	0.2	20	0
1347	0.1	0.4	20	0
1348	0.9	0.4	10	1
1349	0.5	0.2	10	1
1350	0.1	0.1	20	1
1351	0.5	0.8	5	1
1352	0.7	0.2	5	1
1353	0.7	0.4	10	1
1354	0.5	0.4	10	1
1355	0.9	0.2	5	1
1356	0.7	0.1	5	1
1357	0.3	0.4	20	1
1358	0.3	0.1	10	1
1359	0.9	0.2	10	1
1360	0.3	0.1	5	1
1361	0.9	0.4	20	1
1362	0.5	0.4	5	1
1363	0.3	0.2	10	1
1364	0.3	0.2	5	0
1365	0.9	0.2	20	1
1366	0.3	0.4	5	1
1367	0.5	0.2	20	1
1368	0.7	0.8	5	1
1369	0.1	0.2	10	0
1370	0.5	0.8	10	1
1371	0.3	0.4	5	0
1372	0.5	0.4	20	1
1373	0.1	0.8	5	1
1374	0.5	0.8	5	1
1375	0.1	0.4	20	0
1376	0.7	0.1	10	0
1377	0.7	0.8	10	1
1378	0.9	0.2	20	1
1379	0.1	0.1	5	0
1380	0.3	0.2	20	1
1381	0.9	0.8	10	1
1382	0.9	0.4	20	1
1383	0.7	0.2	10	1
1384	0.3	0.2	10	0
1385	0.5	0.2	5	0
1386	0.3	0.1	10	1
1387	0.9	0.8	5	1
1388	0.7	0.4	10	1
1389	0.5	0.1	20	1
1390	0.3	0.8	5	1
1391	0.1	0.1	10	0
1392	0.5	0.2	20	1
1393	0.9	0.1	20	1
1394	0.9	0.1	5	0
1395	0.1	0.2	20	0
1396	0.7	0.1	5	1
1397	0.3	0.4	10	0
1398	0.3	0.2	5	0
1399	0.3	0.4	20	1
1400	0.7	0.4	20	1
1401	0.9	0.2	10	1
1402	0.9	0.8	20	1
1403	0.5	0.1	5	1
1404	0.9	0.2	5	1
1405	0.3	0.8	10	0
1406	0.5	0.2	10	0
1407	0.5	0.4	5	0
1408	0.7	0.2	5	1
1409	0.9	0.4	10	1
1410	0.1	0.1	20	0
1411	0.3	0.8	20	1
1412	0.5	0.1	10	0
1413	0.1	0.8	20	0
1414	0.7	0.1	20	1
1415	0.1	0.8	10	0
1416	0.9	0.1	10	0
1417	0.1	0.2	5	0
1418	0.7	0.4	5	1
1419	0.1	0.4	10	0
1420	0.5	0.8	20	1
1421	0.3	0.1	5	0
1422	0.7	0.8	20	1
1423	0.1	0.4	5	0
1424	0.9	0.4	5	1
1425	0.5	0.4	10	1
1426	0.7	0.2	20	1
1427	0.5	0.4	20	1
1428	0.7	0.1	20	0
1429	0.3	0.2	10	0
1430	0.9	0.8	5	1
1431	0.9	0.2	20	0
1432	0.5	0.1	20	0
1433	0.7	0.4	10	0
1434	0.3	0.8	20	0
1435	0.7	0.8	10	0
1436	0.5	0.8	5	0
1437	0.5	0.2	10	0
1438	0.7	0.2	5	0
1439	0.5	0.8	20	1
1440	0.7	0.4	5	0
1441	0.9	0.4	10	0
1442	0.7	0.4	20	0
1443	0.3	0.4	20	0
1444	0.3	0.1	5	0
1445	0.3	0.8	10	0
1446	0.7	0.8	20	1
1447	0.1	0.2	20	0
1448	0.3	0.1	10	0
1449	0.1	0.1	20	0
1450	0.3	0.1	20	0
1451	0.1	0.4	10	0
1452	0.3	0.2	5	0
1453	0.1	0.4	5	0
1454	0.7	0.1	5	0
1455	0.9	0.2	10	0
1456	0.3	0.8	5	0
1457	0.7	0.1	10	0
1458	0.3	0.4	10	0
1459	0.3	0.2	20	0
1460	0.1	0.2	10	1
1461	0.9	0.4	5	0
1462	0.1	0.8	5	0
1463	0.1	0.1	5	0
1464	0.7	0.2	10	0
1465	0.9	0.2	5	0
1466	0.7	0.8	5	0
1467	0.5	0.8	10	0
1468	0.5	0.4	5	0
1469	0.9	0.1	10	0
1470	0.5	0.2	20	1
1471	0.1	0.8	20	0
1472	0.5	0.1	10	0
1473	0.1	0.1	10	0
1474	0.5	0.2	5	0
1475	0.1	0.4	20	0
1476	0.3	0.4	5	0
1477	0.1	0.8	10	0
1478	0.7	0.2	20	0
1479	0.1	0.2	5	0
1480	0.9	0.8	10	1
1481	0.5	0.1	5	0
1482	0.9	0.1	5	0
1483	0.9	0.1	20	0
1484	0.9	0.2	20	0
1485	0.9	0.8	10	1
1486	0.1	0.1	5	1
1487	0.5	0.1	10	0
1488	0.1	0.4	5	0
1489	0.1	0.8	10	0
1490	0.1	0.1	10	0
1491	0.7	0.2	5	0
1492	0.7	0.1	5	1
1493	0.3	0.1	10	0
1494	0.7	0.4	20	0
1495	0.9	0.8	5	0
1496	0.7	0.4	5	0
1497	0.5	0.8	10	1
1498	0.1	0.8	5	0
1499	0.1	0.4	20	0
1500	0.3	0.4	20	0
1501	0.7	0.2	20	0
1502	0.9	0.1	10	0
1503	0.3	0.1	5	0
1504	0.1	0.2	10	0
1505	0.7	0.4	10	0
1506	0.1	0.4	10	0
1507	0.3	0.4	5	0
1508	0.5	0.1	5	0
1509	0.5	0.2	20	0
1510	0.5	0.8	5	0
1511	0.3	0.8	5	0
1512	0.5	0.1	20	0
1513	0.5	0.4	10	0
1514	0.1	0.1	20	0
1515	0.1	0.2	20	0
1516	0.7	0.8	10	0
1517	0.7	0.8	20	0
1518	0.5	0.2	5	0
1519	0.9	0.4	20	0
1520	0.9	0.2	10	0
1521	0.3	0.2	10	0
1522	0.7	0.1	20	0
1523	0.3	0.8	10	1
1524	0.3	0.2	20	0
1525	0.5	0.2	10	1
1526	0.5	0.4	20	1
1527	0.9	0.8	20	1
1528	0.1	0.8	20	0
1529	0.5	0.4	5	0
1530	0.3	0.8	20	0
1531	0.1	0.2	5	0
1532	0.9	0.1	20	0
1533	0.9	0.4	5	0
1534	0.3	0.2	5	0
1535	0.9	0.4	10	0
1536	0.3	0.1	20	0
1537	0.9	0.2	5	0
1538	0.7	0.2	10	0
1539	0.7	0.1	10	1
1540	0.5	0.8	20	0
1541	0.9	0.1	5	0
1542	0.3	0.4	10	1
1543	0.7	0.4	20	1
1544	0.1	0.1	10	0
1545	0.7	0.4	10	1
1546	0.9	0.2	5	0
1547	0.3	0.1	5	0
1548	0.3	0.4	10	0
1549	0.3	0.8	5	0
1550	0.9	0.4	5	0
1551	0.5	0.1	20	0
1552	0.9	0.8	10	1
1553	0.5	0.8	10	0
1554	0.7	0.2	20	1
1555	0.3	0.1	20	0
1556	0.3	0.8	10	0
1557	0.7	0.2	5	1
1558	0.5	0.4	5	0
1559	0.3	0.1	10	0
1560	0.5	0.2	20	0
1561	0.9	0.4	10	1
1562	0.9	0.8	5	0
1563	0.1	0.8	10	0
1564	0.1	0.8	20	0
1565	0.5	0.1	5	0
1566	0.7	0.2	10	1
1567	0.1	0.2	5	0
1568	0.3	0.8	20	0
1569	0.9	0.1	5	0
1570	0.1	0.2	10	0
1571	0.9	0.8	20	1
1572	0.9	0.1	20	1
1573	0.5	0.1	10	1
1574	0.1	0.1	20	0
1575	0.7	0.8	5	0
1576	0.5	0.8	5	0
1577	0.5	0.8	20	1
1578	0.1	0.2	20	0
1579	0.3	0.4	20	0
1580	0.3	0.2	20	0
1581	0.7	0.4	5	0
1582	0.5	0.2	10	0
1583	0.9	0.1	10	0
1584	0.1	0.4	5	0
1585	0.5	0.4	20	1
1586	0.9	0.4	20	1
1587	0.7	0.1	20	0
1588	0.1	0.4	10	0
1589	0.1	0.4	20	0
1590	0.7	0.1	10	0
1591	0.1	0.8	5	0
1592	0.3	0.2	5	0
1593	0.3	0.4	5	0
1594	0.7	0.1	5	0
1595	0.7	0.8	10	1
1596	0.1	0.1	5	1
1597	0.5	0.2	5	0
1598	0.3	0.2	10	1
1599	0.9	0.2	20	0
1600	0.5	0.4	10	1
1601	0.9	0.2	10	0
