# Supplementary material for: Graded recruitment of pupil-linked neuromodulation by parametric stimulation of the vagus nerve
Source: Nat Commun. 2021 Mar 9;12:1539. doi: 10.1038/s41467-021-21730-2 (PMC7943774; doi:10.1038/s41467-021-21730-2)
Supplement: Supplementary file 4 — Source Data [file 41467_2021_21730_MOESM4_ESM.zip › source_data/figure_S5J.csv]

	charge	rate	eyemovement_x_1	eyemovement_y_1
0	0.16	10	4.681022744361262	2.98556363798721
1	0.28	20	4.331410018732611	9.085552388874305
2	0.24	20	-0.06684382606652782	5.376565269222669
3	0.56	10	21.41728294736361	8.539155198224398
4	0.32	10	-0.6719911339564419	0.09179029743186294
5	0.12	10	1.6614637368962843	3.9716584132698665
6	0.08	10	4.763072072384933	2.7166957864636743
7	0.04	10	-0.233468573416771	-0.4306175340304925
8	0.06	10	-0.6987473643059778	0.6740972493417426
9	0.08	5	4.595325709108776	4.81394930295415
10	0.07	20	-0.9461041396585937	-0.7909950540440408
11	0.07	10	9.023292529539784	2.0983701147375213
12	0.04	20	-0.7867298805679043	-0.5110971718172898
13	0.16	20	-0.4316832347271959	5.192399978573005
14	0.1	10	-0.03766842953811349	1.4205830960488712
15	0.16	20	-0.6873712818369623	-0.39145678979479326
16	0.08	20	-0.7784779308459953	-0.667940341352707
17	0.64	10	10.984228485744088	17.501463864461453
18	0.05	10	1.623195168329645	0.4795329503271746
19	0.48	20	20.361006073408014	11.774632155163536
20	0.64	20	31.75561130107336	15.65408689654425
21	0.28	10	2.481350776929365	5.762300523913535
22	0.05	20	-0.7938007415397426	-0.7739566553790636
23	0.24	10	3.4018375757440293	3.1725569006642407
24	0.14	20	-0.7564221340536155	2.9351627114712846
25	0.08	10	-0.05728236336586885	0.8469377053565882
26	0.08	5	22.50557898503298	11.111504998212496
27	0.16	5	0.8802737060751283	2.7930070563643246
28	0.2	10	3.0036008518041655	7.569062728829844
29	0.16	5	13.053995717641655	15.367849825372497
30	0.2	20	-0.6333165831362882	0.3319303427790296
31	0.32	5	30.22865696180476	23.422715728922636
32	0.2	5	41.24038291820909	29.462744406814256
33	0.12	5	31.07538348441735	27.644100378652173
34	0.32	5	14.44954049856878	8.795582835937429
35	0.14	5	72.30661251983187	103.78759882581267
36	0.12	20	-0.9043776432739653	-0.8979130955287925
37	0.4	10	4.240530658387693	6.152892362640697
38	0.32	10	7.271360414624875	10.500971588393783
39	0.06	20	-0.5720774991976807	0.20232252082917013
40	0.24	5	16.338133450710117	15.019252804898079
41	0.1	5	1.163653001365782	3.158977304165589
42	0.06	5	0.9319735122081072	4.083234645009404
43	0.08	20	-0.9763611540113266	-0.9672867349746831
44	0.56	20	27.462645999566472	12.759538510494481
45	0.4	5	9.53931020787586	6.775125844949547
46	0.16	10	-0.6011807434325912	0.3949888061847117
47	0.56	5	34.55880174834817	80.33561660474028
48	0.32	20	-0.12263535627467567	1.0947294337981006
49	0.48	5	43.34066218497003	42.24269864144198
50	0.07	5	0.7209038335273491	2.443742465606795
51	0.1	20	-0.6547348202453246	0.3071507082057529
52	0.4	20	4.996474642071053	9.234143126186893
53	0.04	5	2.0149197712601543	1.5337396995336252
54	0.05	5	-0.3877276298268035	1.8973141990506084
55	0.28	5	10.105909344851652	24.41135633319501
56	0.32	20	9.633096803948499	9.147000525656226
57	0.64	5	66.38487021331633	66.41378659383288
58	0.14	10	2.9981429484925	9.248823021459652
59	0.48	10	10.199358950888724	18.001994933483875
60	0.32	10	6.782326616484561	17.571213130766893
61	0.08	5	1.5516402146054291	1.234433024860536
62	0.04	10	0.4666275009862823	2.121805328610194
63	0.06	5	19.568539040330528	4.829557362404442
64	0.24	10	7.788683963084322	8.452836813240086
65	0.32	5	20.20660601114884	15.340222050655461
66	0.06	20	-0.9190740706844677	-0.8437447490532236
67	0.28	10	10.622149136937692	23.393389696133877
68	0.28	20	7.189582955817007	17.821590922822217
69	0.56	20	51.93896247572581	15.507903870561881
70	0.64	20	66.98435301287073	14.606492569590719
71	0.64	10	19.036306859291695	25.21789206914303
72	0.16	5	39.17688280801436	41.7543766138533
73	0.32	20	10.075931867362026	6.2768551070205705
74	0.1	5	7.466159053332426	9.909778231768534
75	0.14	5	30.33345030951372	28.440172630347995
76	0.4	10	6.433867135039738	11.113296222928758
77	0.32	5	9.815827817697638	13.893518299494897
78	0.16	10	0.9766484672375255	2.2262932177130286
79	0.32	10	20.6603113181664	38.336950296434345
80	0.2	5	1.066434737221738	3.868888671708358
81	0.16	20	-0.8746489904789241	-0.36978773457586767
82	0.56	10	14.298921588872957	35.01033858730698
83	0.16	10	4.055362521522081	4.1003790447640185
84	0.24	5	46.117455691682125	10.976594339018494
85	0.08	10	2.5022698061627064	0.46907640339330536
86	0.32	20	0.7592241909522622	4.440876941312642
87	0.16	5	0.5951677696203969	2.8181888430872357
88	0.05	5	1.4492814141202883	0.9443662435052167
89	0.56	5	76.30445029750815	21.25047039487931
90	0.1	20	0.1350381552149656	-0.6279231367004761
91	0.04	5	1.6078434027360011	3.0460835550057914
92	0.07	20	0.10268637615104198	1.0493017894644214
93	0.12	10	1.8613398726345665	1.0550724790033705
94	0.06	10	-0.7674939517810081	-0.5745489541985961
95	0.48	20	29.572550758159704	8.576449665497382
96	0.08	20	-0.6802764848995231	-0.939201983324647
97	0.28	5	8.369443463556225	22.808000710192644
98	0.2	20	-0.005724763342312841	1.256187468262167
99	0.64	5	79.31392744440632	53.458470327337565
100	0.04	20	-0.8102660283715022	-0.7040081789522943
101	0.12	5	3.4071919625132856	10.53288727523613
102	0.2	10	-0.2688001492880285	1.9272243931949606
103	0.05	10	0.9713054017278803	3.674696597095444
104	0.24	20	-0.32510674454012173	1.7858261106173443
105	0.07	10	-0.8271094627602832	-0.8503802240894992
106	0.14	20	-0.7106763734848544	0.3254059592670819
107	0.16	20	-0.13988230134456014	5.124749994256621
108	0.08	20	-0.9286564654009671	-0.03727659909878249
109	0.08	5	-0.8996870044356572	-0.6998071521675562
110	0.12	20	-0.9457450618558458	-0.8911690116759022
111	0.48	5	-0.9444513361079109	-0.9275537416118629
112	0.14	10	-0.021373292600433275	3.317795472689237
113	0.4	5	10.929115457038899	15.250132859689018
114	0.4	20	0.03149413819472809	0.4334219725397664
115	0.1	10	0.04538606088209487	0.3663174866870356
116	0.05	20	-0.985939136460766	-0.9819084027872244
117	0.07	5	1.3839197540195194	2.7443202864279224
118	0.08	10	-0.15700748173355217	0.0797877214042505
119	0.48	10	15.015436262989724	12.273679741609605
120	0.48	10	10.742627983161634	9.211483443055497
121	0.1	5	3.0078973765090264	2.205034208629715
122	0.06	10	0.7898418179025045	0.45812388749434474
123	0.28	10	3.7531690296969913	4.483143356919699
124	0.14	5	9.086450574469067	10.765554236603062
125	0.48	20	33.3385398710268	8.154563294207753
126	0.32	5	7.168562564019487	9.232079526236737
127	0.28	20	33.36010342070058	11.673168990043338
128	0.12	10	0.6451502986716877	2.2377163641069093
129	0.32	5	15.080201174948032	14.487485478835
130	0.56	10	14.193419705301311	14.447903120733105
131	0.04	10	0.06938709352350986	0.48851355934068985
132	0.64	5	30.696188429876994	46.433610342994285
133	0.07	5	11.265036721210826	9.740690166120725
134	0.05	20	-0.9499285105328658	-0.8781866490061291
135	0.32	20	28.17605424028124	8.642544401493222
136	0.06	5	10.090318693542066	16.832574698757963
137	0.08	10	-0.33251479586390226	-0.04772598509737469
138	0.16	5	12.369297512412315	8.970379507437507
139	0.14	20	-0.3407335965060571	4.006060040176603
140	0.04	5	2.723320798926542	4.720672044021169
141	0.56	5	26.27472892893365	20.68910677282601
142	0.1	10	4.172203734087337	2.4865607198246105
143	0.08	10	1.0047312905972818	5.789238929536619
144	0.24	10	2.861871510091346	7.451875246799083
145	0.07	10	-0.3936676941827295	0.7435160363383945
146	0.4	5	2.1859790630209615	11.164280899704638
147	0.2	10	-0.25496706555864246	3.6369428661895125
148	0.05	5	-0.03276987818952622	2.6545974780287276
149	0.32	10	13.689442001686961	13.301942834872902
150	0.08	20	-0.6968480591428131	-0.22180722995734814
151	0.32	10	0.9113199245752669	7.275919093986038
152	0.16	5	7.86305578527409	8.67959415882421
153	0.08	5	-0.5651785151837361	1.271035746886285
154	0.24	20	7.781017479562092	14.991337320140033
155	0.48	5	16.824301989273405	42.853008530814215
156	0.16	20	-0.7202404168667504	-0.11011811402388322
157	0.06	20	-0.6325954768637624	-0.4405867280342085
158	0.04	20	-0.7808956395696832	-0.805262509699213
159	0.08	20	-0.8717021307672501	-0.9429025394702903
160	0.2	5	40.93831205621614	58.278539917741824
161	0.64	20	53.77847352317137	17.489623151584496
162	0.16	10	0.36447331977543823	1.9818924982781851
163	0.05	10	0.939196920912337	6.669890521365752
164	0.1	20	-0.80476917055882	-0.5477872996069847
165	0.4	20	14.060747013541326	9.345690991373788
166	0.08	5	4.592214876383548	18.406144123192725
167	0.12	20	-0.5987318432074389	0.3661590958802093
168	0.12	5	3.1054053301272155	16.192369124240628
169	0.24	5	3.0626410658023744	15.572515551811055
170	0.32	20	1.7296576788228715	1.2371689764245204
171	0.16	20	0.3707060639598644	9.759889476786727
172	0.14	10	0.6883280811281959	5.372834859050652
173	0.07	20	-0.9791416053199199	-0.9600343178119025
174	0.28	5	8.845966423930884	7.527429256789287
175	0.2	20	-0.3795406300787124	-0.2778086244295564
176	0.4	10	7.701553266277692	15.365330736380306
177	0.16	10	0.9517954554296837	3.2562594625948114
178	0.64	10	4.025768461201414	4.912865351948799
179	0.56	20	63.487876344014225	14.538870753163842
180	0.14	10	0.679804177971861	2.2393315683209307
181	0.14	20	-0.8513510468428163	-0.6256744153759081
182	0.56	20	52.4852721149846	10.862964405583531
183	0.06	5	1.8892606447788827	9.96474672496254
184	0.07	20	-0.8552611244834082	-0.7235182878994415
185	0.16	5	19.07414552816573	28.785202346481764
186	0.16	5	1.7933186712578195	1.7515141392748568
187	0.14	5	2.829698101805388	12.975283484927084
188	0.16	20	-0.521857355208608	2.952055725561872
189	0.06	10	-0.8532587276370694	-0.46267725214094335
190	0.48	20	54.469284683554434	10.077306862860896
191	0.16	20	-0.9501709937935982	-0.9438730743138801
192	0.16	10	-0.6037469396346723	-0.5066708698558989
193	0.2	5	4.199806270916192	3.827151441942127
194	0.1	5	1.1605732966053344	0.7688523029337475
195	0.07	5	6.955967479743791	5.299576200086751
196	0.32	10	10.240999541366778	19.94140374562665
197	0.1	10	4.4803653081916455	3.2434170924050045
198	0.32	20	3.1182898246335777	-0.8328236827192574
199	0.28	10	7.96480246735878	4.4059809376695185
200	0.05	5	-0.2593095045482387	1.3677802741400504
201	0.64	20	67.62558254070012	15.422046019375843
202	0.2	20	-0.6175793697940276	-0.3533950085065777
203	0.56	5	31.389020709014883	32.75706448506712
204	0.28	5	66.91660106573129	27.71387473153142
205	0.48	10	33.33812095129888	16.744943318722942
206	0.04	10	8.944286002551383	2.4154327820469357
207	0.24	20	3.3070857488213825	5.625904039032745
208	0.07	10	2.01058775199586	3.8944528948560415
209	0.48	5	66.43493131871456	26.43493438276319
210	0.04	20	-0.552898771252985	-0.6505989535725443
211	0.56	10	14.616575784621382	16.07806939985672
212	0.12	5	13.802845617993217	16.296433505566338
213	0.12	20	-0.8524865501022109	-0.784147799302838
214	0.4	20	30.75853651852217	8.175111857765216
215	0.32	10	0.8496495080924085	0.47373299077344233
216	0.32	20	64.23733582187221	12.55406090968076
217	0.05	20	-0.9761132188203695	-0.9804046421609371
218	0.05	10	-0.8416098182328878	-0.8167323175135575
219	0.32	5	3.812317317848122	16.72272827745761
220	0.16	10	1.4115920055147086	2.566324207007756
221	0.08	5	-0.18316115828019408	0.20865177968577162
222	0.28	20	7.070027211036738	4.611879315456066
223	0.08	10	-0.6086635589448955	-0.11288785381390244
224	0.24	5	-0.9999453576981338	-0.999994170037096
225	0.1	20	-0.952403082686382	-0.8929747120262828
226	0.32	5	0.29677478606396107	2.9590721133203837
227	0.4	5	-0.9991199692065873	-0.9992198055816209
228	0.64	10	3.6826682622726468	0.575747063389246
229	0.04	5	0.42606841982765126	0.5970042075227973
230	0.12	10	0.18290346248713724	-0.3444601834883691
231	0.24	10	5.332888974805073	16.872999828997614
232	0.06	20	-0.9789797891186922	-0.9817186782573671
233	0.08	20	-0.8970901365607221	-0.9494072248036244
234	0.08	10	-0.7734078653736027	-0.5432668603002414
235	0.4	10	-0.6175987869881397	0.47588294717346297
236	0.2	10	-0.7575032541946422	-0.5949228420897507
237	0.08	20	-0.9862288946654747	-0.7939486988053314
238	0.08	5	0.4684620677021693	1.8297821189821382
239	0.64	5	0.5221067862377475	5.84222518591232
240	0.05	5	27.785553892214704	22.96895861508812
241	0.28	5	40.04320567454639	36.585285463212855
242	0.56	20	62.63405369383282	7.490084435915209
243	0.14	10	9.336191716932843	4.941900244073017
244	0.04	5	5.840994315967905	3.1283766626192513
245	0.1	10	2.276177397535469	4.48074167543121
246	0.07	20	0.46809146255699285	8.00661823019642
247	0.64	5	1.3888917953167428	12.500444164344803
248	0.2	20	3.754576632700226	4.7828491203740695
249	0.48	20	40.91973895739041	8.568311899434592
250	0.32	10	18.53247335093715	27.489798634669526
251	0.14	20	12.532388819322767	5.1343092642495325
252	0.24	20	28.351174337140552	4.666611373070489
253	0.32	20	86.13444235916778	18.373283804304634
254	0.08	20	0.9139981940139721	3.8914454046614293
255	0.12	10	2.221746396621074	4.535998685721542
256	0.2	10	2.5085689824815143	5.160152882812709
257	0.06	20	-0.6272750469603093	-0.5389763449383815
258	0.24	5	-0.33895199898820383	-0.5559565538698695
259	0.1	20	1.22882994648965	4.619588926140295
260	0.07	5	7.051777583591659	6.793641384763
261	0.1	5	12.29929802268975	4.701299146253062
262	0.14	5	9.649783069699549	3.231403854543945
263	0.2	5	1.1362848195233846	10.36931725566794
264	0.06	10	58.69827049003001	335.65916808573047
265	0.32	20	-0.7080601873671984	-0.8003467738841161
266	0.05	20	-0.7334512972615739	-0.6133882022686672
267	0.05	10	-0.22633987347403497	-0.0936831532208123
268	0.12	5	3.2448262597301305	8.612223754278242
269	0.32	5	10.50510507728524	18.371318456432
270	0.24	10	12.301108081902422	7.79994898770706
271	0.08	5	27.826761942541133	27.641662827629382
272	0.04	20	-0.5590665335812635	-0.935253439387673
273	0.4	10	11.572684672864161	5.62078028466774
274	0.08	20	0.020237365251468353	-0.20078869023887486
275	0.48	5	12.01707190368867	3.3625919307791476
276	0.16	20	24.569419776919133	5.722167133590324
277	0.12	20	2.790098785770709	6.523626232744643
278	0.32	10	2.8614678666525766	19.659933193099235
279	0.32	5	17.69999559774051	17.33311384078747
280	0.56	10	7.2384632977970575	25.56196933735388
281	0.16	10	-0.8566080420551324	3.1867812559480457
282	0.16	20	-0.8313587063469601	-0.3345832021575701
283	0.16	10	0.3444068894282123	5.457583949722516
284	0.48	10	7.712062604011777	10.224567617219634
285	0.06	5	1.5351096196498386	1.2617370132172092
286	0.4	5	-0.9778419057947106	-0.9905350531592927
287	0.4	20	6.421558041598319	3.394670584949811
288	0.04	10	0.10438745729740251	0.563066118453048
289	0.64	20	79.22401122456286	18.520305665645022
290	0.16	5	-0.7586363936400397	0.33530432456163
291	0.56	5	-0.9988047436738681	-0.9986384788490712
292	0.08	10	-0.9677183754096492	-0.9854948608743809
293	0.28	10	2.925953495521668	1.2886740277254107
294	0.08	5	-0.8192567835272483	-0.6730019060029012
295	0.08	10	-0.9951235947125826	-0.9984829204077942
296	0.28	20	18.442514277469023	4.113300140462421
297	0.07	10	-0.8509015715193311	-0.27856247508220466
298	0.16	5	-0.7660176182246159	-0.9224736397756341
299	0.64	10	6.282830039391163	7.556926015360831
300	0.96	20	2.7951136274212005	1.485030289178236
301	0.24	10	0.9126122431418402	4.264733222139295
302	0.24	5	3.374932544529829	8.784234060528512
303	0.64	20	0.243141509227438	0.5181127229870859
304	0.64	10	0.3534995570190518	1.8063055144759461
305	0.96	10	0.4058685780782064	10.70057814304705
306	0.12	5	4.226637894622414	1.6546736233484662
307	0.12	10	-0.8784548574856609	-0.2500668680957187
308	0.12	5	3.925684784467055	3.5633144652118767
309	0.06	10	3.380075103779081	-0.17649922653647443
310	0.2	20	0.36740591164259356	-0.5287981264750324
311	0.16	20	-0.7593868694783628	-0.669053122051488
312	0.14	5	2.4976705693385273	3.284774044597297
313	0.4	5	5.1268514901557225	9.758551850988585
314	0.8	20	2.5016652493208578	2.9793731493625315
315	0.2	5	3.8392738365123953	5.3574051103991245
316	0.12	10	-0.1966082913829564	0.671162879530969
317	0.48	10	0.5460802394754951	0.48163138297847646
318	0.8	10	1.42960648800235	8.721179530290925
319	0.08	10	-0.668084841346134	-0.46427681880413957
320	0.48	20	-0.7421088578442067	-0.6428184359152782
321	0.48	20	3.527711804383133	1.5507606985273272
322	0.56	5	4.015401117768873	13.2361075502183
323	0.12	20	-0.7893203352133106	-0.5648378637166899
324	0.48	5	4.495136103255377	20.773739003096903
325	0.1	5	2.263992455707136	8.163105495272365
326	0.28	10	2.171382616728125	7.182394963513264
327	0.24	5	7.414696959587874	6.830147533403357
328	0.28	20	1.8866337534468716	2.2542318021147856
329	0.96	5	10.476006944785807	21.697528841729312
330	0.1	20	-0.5466197115117168	-0.593232158203863
331	0.16	10	-0.45686354367531495	0.2697999637238606
332	0.28	5	25.273209130053488	16.084758384241663
333	0.8	5	13.491254537326535	10.15359145835641
334	0.32	5	7.938166005341725	2.8066054682486
335	0.1	10	0.9383838328381856	7.3746188652440585
336	0.08	20	-0.7666034049844999	-0.343222532742971
337	1.12	10	4.493718120770373	9.014337458326999
338	0.08	5	-0.7482620938586725	-0.24539695133578984
339	0.32	20	-0.4301041904980385	-0.5042506982144457
340	0.48	10	1.181162701612898	9.050278601052385
341	0.06	5	4.984916359604549	3.3063544557062126
342	0.4	10	0.37056482736940777	0.838186952185009
343	1.12	5	5.566832567836232	5.078470517654969
344	0.24	20	1.3935279071733822	1.211038812052119
345	0.4	20	0.6581655432182114	0.587902114573011
346	0.12	20	-0.8173226023725054	-0.6227623515573246
347	1.12	20	2.4799835259728877	0.7457045747379171
348	0.2	10	-0.23768695805024137	0.634346170302513
349	0.64	5	20.173514421550884	11.99422670075056
350	0.56	20	3.7242987400000236	3.117902957652158
351	0.48	5	0.0805376153589276	1.4375347017942999
352	0.16	5	-0.8452922747981599	1.058407386751978
353	0.06	20	-0.9380729120281979	-0.8380576995108031
354	0.14	10	0.05138612227798498	3.199703013330321
355	0.56	10	0.07716992615057258	0.890684941048688
356	0.14	20	-0.3501136558047593	-0.7877711120228762
357	0.32	10	-0.6242751892238012	-0.28818102671238743
358	0.24	20	-0.8210034338549533	-0.4353865575086015
359	0.24	10	-0.821183374769457	-0.5101454455190821
360	0.1	10	0.5453789696090777	-0.2824830134854655
361	0.28	5	3.3555143583272726	3.1952024865860653
362	0.32	10	1.2638141012547475	0.19892162477543177
363	0.8	20	5.376800471840907	0.8647276847575038
364	0.2	5	11.560458627644223	6.0115379694677
365	0.48	20	6.113136081263956	0.3597992742715847
366	0.96	20	5.4495432877198	0.886368219033975
367	0.08	5	4.3834940532748545	1.9038896457016978
368	0.14	5	2.392216475950724	2.0088995472627587
369	0.16	20	-0.666140769764244	-0.5860962108702604
370	0.24	20	-0.19713796050560517	-0.7239342367091816
371	0.96	5	4.763246140922934	4.994132030616301
372	0.64	5	2.3822466418403794	1.001838617778167
373	0.14	20	-0.1062969752805284	-0.5620544982691508
374	0.48	10	5.649841777051693	2.89949510042243
375	0.06	10	-0.8169647167456235	-0.7280892754557426
376	0.12	10	-0.5655943817129687	0.05719193951510163
377	0.48	20	-0.5077986259190085	-0.4812592523362486
378	0.2	10	0.2641886812799381	0.3014584678461175
379	0.4	20	1.8557814830257764	-0.026388622856322094
380	0.12	5	5.842860840403767	2.634005212543203
381	0.24	5	-0.7948965052254358	-0.327378455210792
382	0.4	10	1.2435712894769086	2.497465451124479
383	0.64	20	0.357138835205522	-0.2635070178064989
384	0.64	10	-0.3833360361682242	0.16930723842422127
385	1.12	10	6.344877350937609	1.0526934369495646
386	0.48	5	0.6622957097409959	0.8293031862566596
387	1.12	5	19.535425432177558	6.844897521467143
388	0.12	20	-0.8791375817919314	-0.9262282335002766
389	0.32	20	0.13746745650194975	-0.5307479978067698
390	0.08	10	-0.711583047198378	-0.4858550364972321
391	0.24	20	3.3005364100282555	0.126241986107976
392	0.24	10	0.5668822239769642	-0.4530785787090885
393	0.4	5	5.32776807936136	4.135753937254476
394	0.2	20	0.2781835803815868	0.03827137493105381
395	0.48	5	8.670163349251762	5.632752876936814
396	0.1	5	1.9690951638795025	1.422151756702057
397	0.8	5	3.748468389618125	5.683767070592672
398	0.08	20	-0.8137570197204984	-0.8449305862756097
399	0.16	5	10.493195810187789	8.636126243058348
400	1.12	20	5.814587644565136	0.6510599401266146
401	0.8	10	0.982758621993238	2.259653194529597
402	0.48	10	0.44717284068462254	0.7015319672403952
403	0.12	20	-0.6471855680208793	-0.8568885817746619
404	0.32	5	3.8921030271403687	7.5580709320601915
405	0.56	5	5.31480512007875	9.682929963434187
406	0.16	10	-0.4039054387671603	-0.48844682840255005
407	0.28	20	3.479612013548372	0.9206814086088054
408	0.28	10	4.49060668537932	4.819475534222595
409	0.24	10	1.0428736479046854	1.2660441309714279
410	0.24	5	8.205178111697906	2.474949692033272
411	0.12	5	5.9314500897477735	2.2483547296812723
412	0.56	10	3.202996353291324	2.8589250811331746
413	0.96	10	4.40152473931346	3.825251564852553
414	0.12	10	0.3563783897092147	-0.4390413743479479
415	0.06	5	4.50482128500776	2.0670711352624176
416	0.14	10	0.6176184870309549	-0.5384059209643162
417	0.1	20	-0.7717078305678787	-0.9216326093151809
418	0.56	20	4.838880840649984	0.3520053716852876
419	0.06	20	-0.8505770725008337	-0.7622490337937614
420	0.28	10	20.549435504829134	18.828456995603023
421	0.48	10	16.1356535279025	11.042863145504542
422	0.2	5	31.929672164981014	19.76855544426919
423	0.48	20	38.50697292531756	1.9682261099139633
424	0.8	5	17.00011237572135	12.907999421223538
425	0.96	20	-0.7342212814330011	-0.8211542230168201
426	0.2	20	26.486251153919667	5.073603070144838
427	0.4	20	-0.7589636783976684	-0.9815600114775074
428	0.12	20	10.478806027002904	0.12552595105882672
429	0.16	20	39.98570015476278	1.7496052909538422
430	0.56	10	-0.8527045439944485	-0.9096822350119208
431	0.08	20	0.6537430320413349	5.112749598703797
432	0.24	5	3.264177936441866	1.611880521037161
433	0.56	5	-0.9600079821127763	-0.9975039974337457
434	0.1	10	-0.1024945883676367	-0.10714959864127964
435	0.4	5	1.9850918284240213	-0.552769822640676
436	0.96	5	-0.9142792000426285	-0.9471403674640013
437	0.24	10	-0.9988238042128763	-0.9996760177948141
438	0.28	20	-0.9999999997950898	-0.9999999998454336
439	0.32	10	2.571481812243749	1.4609062810496902
440	0.24	5	37.21841251867396	23.438052967063168
441	0.28	5	-0.2794893093743723	-0.8342632548471239
442	0.12	10	10.20113498652662	9.308591168846288
443	0.14	20	39.052196384551365	5.688476089986411
444	0.08	10	1.7821195512596235	3.834220234173475
445	0.1	20	7.713999468251431	-0.057138919423694395
446	0.12	5	0.7297163156664495	16.31963522856411
447	0.12	5	0.8375178350911133	-0.9622612672692858
448	0.56	20	-0.9999999994215178	-0.9999999988045218
449	1.12	5	-0.9814231444591264	-0.9747973249871207
450	0.12	10	-0.8672294912027769	-0.46113414400518565
451	0.12	20	4.905902884109233	-0.5213716096846872
452	0.2	10	-0.9959115475481591	-0.9987213203913539
453	1.12	10	-0.9868478225429768	-0.9990538538171496
454	0.06	10	-0.911576956969564	-0.6988738725362011
455	0.48	5	-0.9986776473498519	-0.9979716373019732
456	0.48	5	-0.9932859652595043	-0.995885649416441
457	1.12	20	-0.9999999987878542	-0.9999999997555781
458	0.48	10	-0.9994836130733665	-0.9999788937004457
459	0.08	5	4.006084449211467	1.2488661311324956
460	0.06	5	1.0005804886747869	-0.06485358000102306
461	0.16	10	-0.9998717217515096	-0.9997181633504526
462	0.24	20	-0.9999999996031798	-0.9999999977879195
463	0.32	20	9.03574258397015	-0.5302529219427732
464	0.24	10	-0.9288796028589081	-0.9922846629314668
465	0.32	5	4.702825185864695	4.601918058072132
466	0.8	20	-0.9993781099901398	-0.9998683747388649
467	0.48	20	-0.9992205090498282	-0.9999620678990132
468	0.8	10	-0.9960464058573314	-0.9470989926219434
469	0.14	10	-0.9974204147840376	-0.9994235206786991
470	0.64	20	-0.9405712960794516	-0.9998928764542355
471	0.14	5	-0.9912676697887279	-0.9921394214328676
472	0.24	20	28.688573041343925	2.7993779015605376
473	0.1	5	0.1146803184166588	0.06609185271845569
474	0.16	5	-0.9981691458255664	-0.9978802142576317
475	0.06	20	-0.8687372845185424	-0.6978898649016518
476	0.64	5	-0.9959157561613936	-0.991044899776775
477	0.4	10	-0.9994113019329379	-0.9999449011659777
478	0.96	10	-0.9999967032656985	-0.9999999858885377
479	0.64	10	-0.9998367612170755	-0.9999197541114618
480	0.05	10	0.5231191307723643	3.2956895214849764
481	0.16	20	7.671911393176543	12.005823329919563
482	0.06	10	0.8266000053842201	1.5405846189793708
483	0.4	5	69.13617415759771	36.07568818535178
484	0.32	10	-0.9997143774917019	-0.9998256808934857
485	0.32	20	-0.8328747479900452	-0.8699645937993006
486	0.08	20	0.5392347024856216	1.4777386323861734
487	0.16	10	20.89078282541566	24.183671489042094
488	0.08	10	-0.3638712606131866	-0.4687507887500312
489	0.4	10	-0.9631444063805297	-0.9955814317011286
490	0.1	5	3.2301149226326005	-0.37488454472103655
491	0.07	5	8.41700135720955	5.246217163051457
492	0.16	10	3.3117852039580535	1.3043244669078748
493	0.08	5	17.62330664021089	9.27597520636826
494	0.56	20	-0.9991888005256705	-0.9991065019211354
495	0.2	5	112.44000464935654	69.53582693843761
496	0.56	5	-0.9959883996543002	-0.9955442274122092
497	0.4	20	-0.7895294814492102	-0.9954866848788738
498	0.64	5	-0.9986696583324941	-0.9951175464353504
499	0.05	5	3.348090743634611	2.723973030950393
500	0.2	10	6.899660543340975	5.611719900728684
501	0.48	20	-0.9946568972223719	-0.9979703688944196
502	0.32	10	3.175699250246204	0.9087274430562609
503	0.12	10	0.9753424981875134	-0.1608288528844022
504	0.56	10	-0.9981178844273557	-0.9999059232766346
505	0.12	5	9.02440162486556	5.538615225489626
506	0.08	5	7.186870062894884	1.6040463232605777
507	0.32	20	46.24491268031037	-0.15914086861327845
508	0.24	10	-0.9777114000460296	-0.9972081986404394
509	0.14	10	9.342264842528872	13.924151773216899
510	0.08	20	-0.7663374454058323	-0.4635393905334462
511	0.07	20	-0.11957430240429809	-0.23031820170267348
512	0.16	5	3.821121493298793	-0.7703564990222966
513	0.28	10	-0.9995542279992341	-0.9997004134820107
514	0.1	10	1.1407603788628657	3.607200920247575
515	0.64	20	-0.9999419836819347	-0.998786778386158
516	0.28	5	17.809642687059707	7.396157076526926
517	0.16	20	16.054843414097007	1.0299812624441267
518	0.07	10	-0.6490158311126492	-0.8241157876373599
519	0.48	10	-0.9966085523059088	-0.9998805837287575
520	0.16	5	0.41002998889664377	-0.5762550368116216
521	0.64	10	-0.9998436497129803	-0.998866116619625
522	0.24	5	15.789886647679205	11.66623126467094
523	0.24	20	13.698465257607964	4.963110766568649
524	0.32	5	-0.999744256808113	-0.9992215852800349
525	0.14	5	-0.9953324620899536	-0.9892966873043219
526	0.48	5	-0.9986402420463417	-0.9953243404731098
527	0.2	20	29.92167311995719	0.2513768295149913
528	0.04	5	8.418901399187988	5.766326105392692
529	0.04	10	-0.9194317080645995	-0.8036707366996424
530	0.04	20	-0.8353069935500537	-0.6692960487779659
531	0.06	5	0.8831976633815927	-0.6258716487392002
532	0.06	20	-0.742193574811937	-0.7494534884137075
533	0.12	20	4.971532389694226	2.1951706196356104
534	0.32	5	-0.8185876250382931	-0.9278805363979502
535	0.1	20	-0.24456851673950136	-0.6456926395665633
536	0.14	20	14.01116048349376	-0.16118127962645035
537	0.05	20	-0.885233510541573	-0.9475202349796693
538	0.08	10	1.8496556282514862	0.6788106762892411
539	0.28	20	-0.9999999956868285	-0.9999999982221925
540	0.05	20	-0.7195330604102	-0.6944560369410533
541	0.08	5	40.97286888368145	11.925741567839045
542	0.2	5	40.13473120138012	17.017162767223216
543	0.48	20	5.704903067303048	0.2397271620056465
544	0.07	20	0.18036225427109176	-0.03866245318391634
545	0.32	20	-0.9620743338725026	-0.9941476891936284
546	0.08	5	6.587266970434947	4.12722992865508
547	0.1	5	0.7349360420476151	0.845184573953177
548	0.07	5	0.14645576829979007	0.41857888801824084
549	0.4	5	-0.7747086444635237	0.42585182474250155
550	0.24	10	11.856805337740774	1.8365321733406474
551	0.1	20	0.2276386515069381	0.9905626237887456
552	0.04	20	-0.950520553325178	-0.9167485611616101
553	0.05	10	0.3423076476256824	0.02938277866496401
554	0.56	5	-0.707644453812948	-0.88755482119871
555	0.16	10	4.068066256924013	7.685833890266628
556	0.1	10	-0.9444264233172462	-0.8563812279496538
557	0.04	5	2.8761981956168516	5.143807142068916
558	0.56	10	-0.9785282774885111	-0.8010082646788707
559	0.04	10	-0.8580268502491201	-0.5467026198711331
560	0.14	10	6.326134010952414	8.425203066435797
561	0.06	10	0.11656027921545907	0.6953069280547876
562	0.48	10	-0.9992603833357405	-0.9993402237049737
563	0.08	20	-0.5507950301388364	-0.76096019860421
564	0.05	5	2.227347993830013	1.8354174730843578
565	0.2	20	35.517998914664794	2.0754517239829684
566	0.64	10	-0.9983103781323291	-0.9996477153801427
567	0.32	20	43.280677537607744	2.9328831135735194
568	0.2	10	-0.9942955895910572	-0.9961124922591804
569	0.16	5	19.00889849876081	21.419307268975473
570	0.24	20	25.402851577093667	-0.06635316771259334
571	0.06	20	0.006871449521216968	0.28459459003187404
572	0.16	10	9.533236179481891	16.42107714286063
573	0.12	5	4.64850469266852	3.790608829577726
574	0.14	20	11.090324636776199	2.305757750540817
575	0.64	20	-0.999999992134294	-0.9999999962763746
576	0.12	10	4.133509027153437	6.433682759942397
577	0.16	20	18.021415817502522	3.2859294592607142
578	0.14	5	7.939885964362609	3.8373276261172045
579	0.08	10	6.380956352732705	2.501542876310099
580	0.32	5	2.6007159090329863	0.5878008905574226
581	0.4	20	-0.9999999995634777	-0.9999999996399153
582	0.48	5	-0.8917345295709425	-0.9363573501023469
583	0.08	10	-0.7220702108868875	0.006910063174529164
584	0.64	5	-0.9157064033476964	-0.9382541361498391
585	0.28	20	11.337323411131743	-0.3262601202596035
586	0.4	10	-0.9906638457133348	-0.9813411271544246
587	0.16	5	1.920757407846605	7.542157245077321
588	0.12	20	3.1662113934992466	3.6110468845088555
589	0.56	20	-0.9999999892524907	-0.9999999981604457
590	0.28	10	1.1801730058838356	0.0899627474800466
591	0.08	20	0.007109002053346519	2.0177823774864936
592	0.16	20	11.129384099029592	3.387549698306621
593	0.32	10	-0.9968520074150324	-0.999565430562204
594	0.28	5	-0.9998271845241483	-0.9969772679620522
595	0.32	5	-0.999678758440674	-0.9949604128823039
596	0.06	5	0.9384111831016949	-0.2634419845240525
597	0.32	10	-0.9986444105947753	-0.9999411469559004
598	0.07	10	1.2138839984624914	-0.282508943330982
599	0.24	5	0.527641836412552	-0.48028469864198703
600	0.24	10	-0.9999681849409101	-0.9999872440645942
601	0.12	5	-0.9383724528717788	-0.944911658754253
602	0.12	20	4.864416776283774	1.4904091762616616
603	0.24	5	-0.988041171935718	-0.9903639700810968
604	0.07	10	-0.9842504225310955	-0.9667129237647536
605	0.04	10	-0.8935376038435299	-0.7336467136466858
606	0.08	10	-0.8231761573804904	-0.38403942695494314
607	0.08	20	-0.19605100212203794	-0.13831155349991067
608	0.32	5	-0.3116020413365546	1.7738535928351835
609	0.06	20	-0.9215128758684853	-0.45672576735088943
610	0.64	20	-0.9999999994333225	-0.999999998524514
611	0.16	20	2.9997824661938304	-0.12245302871002273
612	0.16	20	24.50051521448075	5.576774867962051
613	0.14	5	13.384083820319836	13.250104471486917
614	0.16	10	-0.6256289426872739	-0.3219083365723207
615	0.32	20	51.170926552146675	0.6210842035453615
616	0.48	20	-0.9980195393335372	-0.9982220785658863
617	0.28	10	-0.9972895880386293	-0.9980756567793814
618	0.28	5	20.658628656318015	24.517716789949628
619	0.24	20	4.802959370998884	-0.21714579771379613
620	0.07	5	3.1732480412870836	1.7520938132282424
621	0.14	20	22.40854772953515	0.31646500173216896
622	0.08	20	-0.8189983767463732	-0.6127668126494951
623	0.32	5	-0.9745601116865799	-0.9991484409619152
624	0.12	10	-0.9586910967636858	-0.8257780086848796
625	0.56	20	-0.9999999984697125	-0.9999999999404668
626	0.4	5	-0.9828521623047919	-0.9829721628298911
627	0.05	5	2.536839818494453	3.3199009314877617
628	0.04	20	-0.9703117768118877	-0.9638498753459664
629	0.4	10	-0.9996693319891129	-0.9999706784690507
630	0.32	10	-0.9997990318420517	-0.9995773841287432
631	0.1	20	-0.3813319331220884	2.4772397419910615
632	0.4	20	-0.9999999981555633	-0.9999999995984579
633	0.16	5	-0.227816230255873	-0.8801341992154335
634	0.04	5	1.9833109052156042	2.0770140178470684
635	0.56	10	-0.9998067829995492	-0.9996119532158717
636	0.08	10	-0.684473255275843	-0.5226607521152092
637	0.48	5	-0.9964323721387354	-0.9985464259510228
638	0.2	10	-0.32855053655722666	0.9170601241038299
639	0.06	10	-0.5924471061146975	-0.8702292669433781
640	0.28	20	-0.9755552079929761	-0.44998136055397847
641	0.06	5	-0.498767318420787	-0.8164806357644169
642	0.07	20	-0.7053388603814275	-0.5576554257291917
643	0.1	10	-0.28558349302288766	-0.08696534972298334
644	0.64	5	-0.9994794811336831	-0.9994577196132036
645	0.1	5	-0.7775439177764005	0.14408807231912218
646	0.14	10	1.0264693786052144	1.194509341182335
647	0.08	5	4.84093361992975	6.824300185506311
648	0.56	5	-0.9864442590641492	-0.977709243840859
649	0.05	10	-0.9993102221966075	-0.9977010353909807
650	0.32	20	-0.999999997683364	-0.9999999999437317
651	0.05	20	-0.9516418503065456	-0.8554354085998039
652	0.16	10	0.6350370673517365	2.1717654936093154
653	0.64	10	-0.9997432975674561	-0.99954520862484
654	0.08	5	0.46930158311719905	1.0658065724508656
655	0.32	10	-0.9992797885377253	-0.9983855827382212
656	0.16	5	-0.9956750233678379	-0.9900244829155407
657	0.2	20	30.82237143908954	0.19499188360659375
658	0.48	10	-0.9999254575872576	-0.99994441369982
659	0.2	5	-0.788827445983754	0.12715693789062033
660	0.16	5	2.275279886179279	2.3873337933770102
661	0.32	5	17.342600663758656	10.074163533850353
662	0.48	10	20.184510292736483	23.70202298652932
663	0.04	5	-0.04712347859876509	2.289845716512143
664	0.07	5	0.9412592484866854	3.7486554317688716
665	0.32	10	-0.9838545005016281	-0.9260230697723629
666	0.14	10	17.97140963039934	8.705502753908934
667	0.05	20	-0.9869420999775865	-0.9486944463106234
668	0.32	10	-0.8126792149730527	-0.8612099231015804
669	0.04	20	-0.9637933099768591	-0.9392230342286596
670	0.56	10	-0.9988086955031469	-0.9995271924106329
671	0.24	20	30.299925059789203	2.1583547404592833
672	0.05	10	-0.8821479961434264	-0.89637667742063
673	0.28	20	55.9513820695177	11.558023414621816
674	0.16	20	51.10750673883388	5.776869308924529
675	0.08	10	-0.8974175385822549	-0.8412038642559966
676	0.64	5	-0.9979334373561374	-0.9991624313088832
677	0.06	20	-0.5547775190166092	-0.5525671951841908
678	0.16	5	13.418819542929983	19.28784980054253
679	0.28	5	-0.9322064360171204	-0.9994791313479523
680	0.1	5	2.330466655123116	3.597737940979198
681	0.56	5	-0.9945750893308614	-0.9682623383021496
682	0.07	10	-0.54716010616948	0.3589437337702294
683	0.08	5	0.05426398863326499	0.8049549132913141
684	0.08	5	-0.5669663387704961	-0.2611296136869444
685	0.32	20	-0.9999999994906634	-0.9999999999374013
686	0.32	5	5.453059906213008	1.945172981504799
687	0.12	5	11.234292228132965	16.75689659158338
688	0.12	10	-0.6440336497168664	0.5448274722238114
689	0.04	10	-0.9300158439634393	-0.9083165489531206
690	0.2	5	2.4676063367449537	10.411284765302964
691	0.06	5	0.3638882510387728	-0.31874710374634135
692	0.48	20	6.822019284161275	-0.913285391405538
693	0.14	5	1.6726366232506207	2.1635002521926405
694	0.24	5	8.019065616868026	41.39228879213277
695	0.08	10	0.10559757524685462	0.8952292458963232
696	0.64	10	-0.5811858758228569	-0.8405048486413876
697	0.1	10	-0.09193852569626873	0.452501660832798
698	0.4	10	3.053780474460023	3.674965494612639
699	0.14	20	21.472322745682725	1.2132643966237013
700	0.48	5	-0.9431430265478997	-0.9345886282827883
701	0.2	20	0.09994475263355902	-0.0633049067381847
702	0.32	20	-0.8878229037065366	-0.9667458990577319
703	0.06	10	-0.7940047460976644	-0.1734966768372511
704	0.05	5	2.4059260451803777	2.3335631960489147
705	0.28	10	-0.959908229611188	-0.7328968956039095
706	0.64	20	-0.999999999435584	-0.9999999995493719
707	0.12	20	-0.20598893993753112	-0.09059775462658151
708	0.1	20	-0.9667869735736587	-0.9114458789396903
709	0.08	20	-0.9881205206802595	-0.9678383973828608
710	0.16	10	7.695247307122377	15.118265094238456
711	0.16	10	0.9728249936503254	2.366133775945144
712	0.07	20	-0.7204702639038152	-0.5750553778037029
713	0.24	10	12.481634374126266	4.808873110964552
714	0.2	10	-0.21859349525509175	-0.3718205930606129
715	0.56	20	-0.9999654736902056	-0.9999738124462979
716	0.08	20	-0.4749176625729722	-0.30559598726932163
717	0.4	20	4.501636493337176	5.173391227933721
718	0.4	5	5.910574370235788	3.75688220711287
719	0.16	20	-0.9758515272795223	-0.9653957369950412
720	0.24	5	15.186522757665898	11.981086146752288
721	0.48	10	-0.9999476473868936	-0.9993978802618928
722	0.16	5	-0.7281510661228522	-0.3416731788220335
723	0.32	5	-0.996751258054401	-0.994173767979207
724	0.28	5	-0.9986795152359784	-0.9438402368108741
725	0.48	20	27.35086567902112	0.004141395121357052
726	0.28	10	44.99803253856544	32.748806110412076
727	0.04	20	-0.9692873428866324	-0.9788747512217735
728	0.1	10	-0.32677255557254786	-0.018610462283097824
729	0.24	10	10.695200484900282	3.7256913087904557
730	0.08	10	0.7968692954972404	0.8796011720537922
731	0.32	10	-0.4914471801864172	-0.6339202572014629
732	0.56	20	-0.9999999970244781	-0.9999999988925765
733	0.05	20	-0.9679303623778232	-0.9487424610703578
734	0.06	5	1.0242919188386386	2.9804435921100962
735	0.32	20	0.35908857411193607	-0.7541622361475274
736	0.64	10	-0.9998086447949603	-0.9999186624331776
737	0.14	10	10.225782773855736	9.163273073971759
738	0.05	5	2.2119755933085448	2.509529246489119
739	0.05	10	-0.8138949102339318	0.4450891650678936
740	0.16	20	-0.9681151470317786	-0.9611385504102108
741	0.56	10	-0.9989337596925314	-0.9988580222580583
742	0.07	20	-0.6032709308368263	-0.31062849192474923
743	0.14	20	28.409480701582087	0.023064910740880153
744	0.32	10	-0.9986579962016159	-0.9991022491529659
745	0.16	10	2.926591599452223	2.037750665112296
746	0.08	20	-0.8639953252173638	-0.9550908622035842
747	0.08	10	-0.7807923382338143	-0.7145243642346999
748	0.16	5	-0.9604340142869089	-0.9658827360594198
749	0.08	5	7.303449795327087	0.8980408723640557
750	0.32	5	14.400146817117816	5.196847369443404
751	0.2	5	5.06859771457335	4.898710705882376
752	0.2	10	0.013161430556277819	0.9399539220265153
753	0.4	20	5.170620529701002	2.7402257110906634
754	0.64	5	-0.8635881057728112	-0.92693029753614
755	0.07	5	12.19541293370152	14.86960325781592
756	0.06	20	-0.9746348676963799	-0.9103125556326995
757	0.06	10	-0.8979749138871762	-0.8675896951732067
758	0.56	5	-0.9964856040203309	-0.9991969138153167
759	0.08	5	-0.04569080156848858	-0.5922584430210781
760	0.24	20	22.052824704858846	4.838811400965835
761	0.04	5	-0.6053709025812061	-0.510169194397823
762	0.12	5	14.965877822675832	19.875860274423108
763	0.28	20	67.60008281627644	11.834289618036383
764	0.16	10	-0.4075372806034288	-0.0661836350073688
765	0.32	20	-0.9538971966635954	-0.8861017471192925
766	0.08	20	-0.7847688545345629	-0.10635511711601082
767	0.12	20	0.7687999747538818	0.030710767099571077
768	0.12	10	-0.5006049478709474	-0.23168960903973443
769	0.04	10	-0.8439053322941024	-0.8578377651339245
770	0.64	20	-0.9999999886218676	-0.9999999992815325
771	0.2	20	0.21848368505485985	-0.49917915946129443
772	0.1	20	-0.9387989184193581	-0.9178274455472091
773	0.16	20	31.90548758243871	3.514479198124738
774	0.07	10	-0.8230282822233395	1.2852767627035866
775	0.1	5	9.108279722353636	1.940012540622141
776	0.4	5	3.4357148570800145	12.379950832596526
777	0.14	5	1.619818166822128	-0.18357251879314507
778	0.48	5	13.037137167462713	5.418968601836932
779	0.4	10	0.9318116090887917	1.7940239305396397
780	0.02	5	-0.863612698664596	-0.6590925719855657
781	0.48	10	4.6145836016034405	-0.3814820418136143
782	0.07	20	2.955207494680797	5.638532320385806
783	0.08	5	4.305803025487851	8.478537347626501
784	0.1	5	2.814991622972504	16.37701774204362
785	0.1	20	4.636190853692416	4.255397050057787
786	0.16	10	2.37486221364062	16.258150476790256
787	0.24	10	-0.37432949328114995	14.418123892227674
788	0.08	5	2.8134743602118024	5.771594330978206
789	0.05	5	4.1479528819531115	5.499119044791853
790	0.02	10	-0.9705611515462746	-0.9435082662490606
791	0.04	5	3.4064218581939403	17.60350216252643
792	0.04	20	0.7720181553449915	2.864170822230283
793	0.04	5	2.059122726555798	11.057820528499482
794	0.08	20	0.5241441813326898	0.06307470664287834
795	0.05	20	3.109048597515787	1.6150896286325702
796	0.2	5	10.207331212706505	62.42830009608294
797	0.48	5	-0.21123679092166087	15.982865925615895
798	0.05	10	0.4790300652207469	6.226672555009961
799	0.14	20	1.3846969443387518	1.6143123807363013
800	0.04	20	-0.9672218067757457	-0.8472181345586827
801	0.08	10	0.6023885092660373	4.682541678088901
802	0.04	10	-0.7876024368763784	-0.16139822505024307
803	0.28	10	0.42620584106535986	13.428871816958356
804	0.4	5	-0.6201862087489362	0.7537071733495582
805	0.12	10	1.2116015708515822	17.05239691114539
806	0.32	20	1.9635303555995334	5.301966403341225
807	0.06	10	-0.05860133547533545	10.447754268488886
808	0.16	10	-0.3199037511143206	0.8704739207803339
809	0.48	20	-0.9053285411768773	-0.6073944695640024
810	0.2	20	0.9980872407874131	-0.42709938941695086
811	0.06	5	-0.18798766779267237	8.121719825616657
812	0.12	5	-0.7997812445113441	0.8378199193347641
813	0.04	10	-0.7822069092208894	0.3646956888167727
814	0.28	20	-0.9999999996975548	-0.9999999992713065
815	0.16	5	-0.9424988307217774	-0.27315986341382614
816	0.14	10	-0.9482200217984933	1.2966098910241532
817	0.08	10	-0.9536253507483594	0.22290025438866848
818	0.24	20	-0.9266418633856681	-0.8170608837561744
819	0.2	10	-0.9994995137452561	-0.5844034388802671
820	0.07	10	-0.9484762586223061	-0.8752355964879762
821	0.16	5	0.24743308991703877	13.60584705846217
822	0.12	20	-0.9994329455207609	-0.9993640314590805
823	0.16	20	-0.9164285018122791	-0.6755921885311057
824	0.32	10	1.1320794597280086	2.297170777800928
825	0.08	10	13.09389346849622	26.0020584885969
826	0.07	5	21.688600663909657	67.12259174719276
827	0.05	20	6.92362334483441	6.188667577059315
828	0.12	20	34.5243826146182	14.160744648520762
829	0.32	5	16.935913047254928	67.03509344409353
830	0.04	10	0.49748706921982194	0.6267794188405625
831	0.04	20	7.294713300169279	5.798942225965102
832	0.48	10	10.233581151992185	3.0676291477158535
833	0.08	5	20.267083784022194	23.717385584966475
834	0.07	20	16.149694093821935	10.746419887971605
835	0.32	20	12.126902512425664	3.7103327642056065
836	0.05	5	21.58816421881837	25.908221380255686
837	0.1	20	20.968171400905423	29.758522572697277
838	0.28	5	16.49728118331468	17.7965372920892
839	0.12	10	9.722154905107384	10.514596991386055
840	0.64	5	1.8766803782327715	1.1597274710036543
841	0.06	20	3.365215501930345	-0.2590447550432847
842	0.56	20	0.5033812387357742	-0.8202625836788162
843	0.05	10	-0.700541969278945	-0.829394052292058
844	0.08	10	14.070052129876611	17.79984994071814
845	0.04	5	2.4661764210412374	3.4951493835421497
846	0.1	5	6.4492859804164615	22.848864869994948
847	0.07	10	9.092758450476806	16.640359112726905
848	0.14	5	5.587463554634411	5.858061738622423
849	0.08	5	8.439478181296003	4.501350386874264
850	0.4	5	31.968180603931856	64.72026157434188
851	0.2	20	25.665445879449177	8.319293592929736
852	0.4	10	7.736743239038312	7.423719000457098
853	0.16	5	23.699814694911545	16.861356578883925
854	0.28	10	3.877817464845765	7.416409064342424
855	0.14	20	4.591487993972786	9.594275500328521
856	0.06	5	3.007314288607235	10.670474192082844
857	0.2	10	39.15737489128231	55.979709947206814
858	0.16	20	25.500989620689573	13.716861152744261
859	0.1	10	14.617045052357467	41.137012247826505
860	0.12	5	76.9628716372425	68.0500178109719
861	0.48	5	0.5503770070080722	3.3892494247626823
862	0.32	10	8.926819636042769	22.924190450168936
863	0.08	20	-0.9998431449194015	-0.9978512848480282
864	0.28	20	-0.9775950319446427	-0.9515183432362754
865	0.2	5	11.521373329493017	8.738464072962262
866	0.16	5	4.527538658922644	5.349974663839276
867	0.4	20	6.779330521754247	2.413619208864306
868	0.16	10	10.726625783652036	16.159185761208544
869	0.24	5	-0.30799050856915566	8.990900824401606
870	0.32	5	1.5056949126914565	9.190445886742271
871	0.08	5	23.201518569943566	20.72217933037443
872	0.08	20	-0.7499934716147231	-0.8890347790797037
873	0.05	5	91.12907834707856	12.02249315681645
874	0.32	5	57.717699909221764	29.869949304363967
875	0.04	20	3.297796948356009	0.5835555329147355
876	0.64	10	20.609549863439018	13.65577813526844
877	0.14	20	60.56603687662654	7.264123336023724
878	0.16	5	16.403213058847513	26.326679734333542
879	0.2	10	29.568211412055895	13.616251357714795
880	0.06	20	-0.974327481776979	-0.9853899020093673
881	0.32	10	17.3165363955293	9.64892352602806
882	0.2	20	0.8557097183519278	-0.5191060642461894
883	0.12	10	4.747349551499864	4.268924508097915
884	0.28	20	1.399960329972614	-0.6898052138852824
885	0.24	20	34.67912042066244	21.92280844503528
886	0.04	10	0.12064666707690959	-0.6533672162495842
887	0.24	10	1.304715314953874	0.0077190117000633445
888	0.05	20	-0.9953748217729587	-0.9964443923448766
889	0.16	20	3.839834995725643	0.6844353553812693
890	0.06	5	0.6372399959159428	-0.6623213986108869
891	0.24	5	17.1526645339649	16.96836083248757
892	0.1	5	6.189790951289372	4.795451759365307
893	0.4	20	41.949993013767795	8.235446786211385
894	0.05	10	-0.988601284810783	-0.7075728258959187
895	0.16	20	0.962069304091297	0.2229533816528976
896	0.4	5	-0.9221441616753431	-0.9817187355905678
897	0.14	5	-0.8799647191177613	-0.9786245642106167
898	0.32	5	-0.9810072435486239	-0.990399030215107
899	0.07	20	-0.9999999997921732	-0.9999999960015986
900	0.08	5	-0.9999670359895231	-0.9999235792859942
901	0.64	5	-0.999721225436012	-0.9999840136617768
902	0.08	10	-0.9624760992876789	-0.9580687434508678
903	0.06	10	-0.9954846645179084	-0.8261856431921717
904	0.12	20	7.969534306619264	-0.6013607042028581
905	0.07	5	-0.9907742305859402	-0.5555036477329949
906	0.12	5	-0.9977124796947022	-0.9975956372549021
907	0.32	20	-0.9999999999157212	-0.9999999996338764
908	0.56	5	-0.9992188208210379	-0.9998672448664503
909	0.07	10	-0.9978205882570268	-0.9973837295027703
910	0.56	10	-0.9999030072418134	-0.9997929466380144
911	0.48	5	53.4093519224168	57.03189703262576
912	0.2	5	31.768012791502226	7.702612760880854
913	0.4	10	79.85613187548408	44.05727750890635
914	0.08	10	-0.24185165313697587	-0.2261303685457927
915	0.56	20	-0.8212684252876761	-0.8861513194883943
916	0.16	10	-0.6149085457306641	-0.9552718382638684
917	0.1	20	-0.9970471179565248	-0.9971331341560576
918	0.04	5	0.7067397821500709	-0.18746141094613036
919	0.1	10	-0.9973164870926152	-0.9999818551938788
920	0.32	10	-0.9999896472037659	-0.9999982770783129
921	0.08	20	-0.9624598337725818	-0.9963790569470131
922	0.16	20	-0.9049188268960702	-0.5608239215535186
923	0.08	10	-0.7383732432844393	-0.2766437931213677
924	0.24	20	6.228984892231426	27.067207341142687
925	0.12	5	9.851866175389322	11.792164201287546
926	0.04	10	-0.7376557476681124	-0.5187627530943434
927	0.1	5	30.905974706317842	31.337336526436573
928	0.4	10	5.5339817714667925	15.461890384517146
929	0.28	5	11.195721859812082	22.214430749393532
930	0.07	5	5.056287582135718	7.503294577665715
931	0.16	20	7.36088340162271	13.547706943600502
932	0.07	20	3.6948184216827915	7.508839178487893
933	0.24	5	13.577375152107924	27.61855269646936
934	0.1	20	-0.9619720017985062	-0.9328330744873036
935	0.48	5	11.711627695671694	10.102496600254325
936	0.2	5	7.826539076390832	7.292499956718106
937	0.16	10	4.470737140578877	12.911034183558064
938	0.07	10	2.4566930856652656	5.622997074042721
939	0.05	20	-0.982567604062858	-0.9186104842845253
940	0.14	5	10.088345227891416	14.791640532478764
941	0.08	10	2.8693551760753753	6.25433569834325
942	0.05	10	-0.9697805526202019	-0.9246699108531595
943	0.08	5	12.408292078074014	27.924317318317037
944	0.2	10	2.2563910622174004	5.027264221233918
945	0.48	20	45.77742158455119	23.127955966289928
946	0.16	5	7.575932333417424	13.235234114626147
947	0.48	10	42.322624769212915	76.0496183947561
948	0.32	5	9.302020342531307	1.3666917550219466
949	0.08	5	24.589459440445005	0.36032231943488363
950	0.14	20	9.044255597672516	17.38730227812509
951	0.06	5	15.71249243557227	5.7919614729086755
952	0.04	5	24.47830825990131	71.67649099699639
953	0.1	10	10.762318028524499	7.535742200740178
954	0.12	10	4.120246060211356	10.372853309656591
955	0.05	5	4.329047127550556	1.2778734706384078
956	0.06	20	0.08895894731282786	4.154276327528163
957	0.14	10	9.848887290633856	23.83548290048612
958	0.32	20	-0.8451719053631717	-0.38565058096403326
959	0.08	20	-0.9202130866821786	-0.858553560887118
960	0.06	10	4.892664874660469	5.9568089869412475
961	0.32	10	0.8170587422012101	-0.49461652325477357
962	0.04	20	-0.9877612989232616	-0.9252022925922048
963	0.4	20	12.279517956294184	15.402991365812891
964	0.64	10	0.7299530873506236	2.3813064652666887
965	0.16	10	0.39174000205666276	-0.7111858857569513
966	0.64	5	-0.7261704760083036	-0.9157647514899865
967	0.2	20	-0.01235461947038464	-0.23956366202785695
968	0.16	5	0.4208736101943779	4.520494606067673
969	0.08	20	5.0143557946532145	4.028358089119255
970	0.12	20	4.148449906834468	2.9740080578204577
971	0.4	5	29.012245270594125	24.53804996399693
972	0.16	5	39.018978999788196	16.353819555070928
973	0.07	5	0.714483294802288	0.32431437307467187
974	0.08	10	0.09816275084076878	1.2960835145991316
975	0.56	10	18.790726417969307	24.621456628630117
976	0.07	20	0.3625447414013146	0.028572495821678357
977	0.12	5	4.835028674036946	1.268551281631212
978	0.48	20	20.29606212919576	9.322578922475978
979	0.4	5	7.772190518274766	16.20791701710017
980	0.4	10	15.661891418598804	32.580956081845486
981	0.12	20	4.283644973384605	5.4088779721999325
982	0.05	20	-0.7576454014203354	-0.8467013037636338
983	0.06	20	0.22520495913759048	3.699933307565154
984	0.16	5	4.598226714838801	0.202242523510541
985	0.14	10	2.061550256825474	16.746238266923076
986	0.32	20	16.05700839697823	8.991814971384114
987	0.16	20	3.6784327100171295	0.9493215808113653
988	0.16	10	1.9285132847020292	16.66936532429452
989	0.56	5	22.534081956685142	19.616089131135904
990	0.2	20	10.924069118693861	11.673632507460114
991	0.24	20	20.1818046459288	25.686120574450232
992	0.16	10	3.094882391554382	5.817335537928153
993	0.4	20	47.10224195136107	25.32595938473681
994	0.05	5	1.0954117014760683	1.5409183552014527
995	0.06	10	0.9622665792695553	1.48596276300621
996	0.08	10	4.49150534278695	4.508398098471345
997	0.04	5	-0.13605861269512914	-0.16201891701558382
998	0.08	5	4.749736470723255	3.106531169668127
999	0.1	10	0.47857070903656207	1.8479949244710692
1000	0.08	5	2.5841565853397688	1.7076925746294145
1001	0.32	10	7.324596195687264	5.044892413507262
1002	0.24	10	11.584040251319884	36.07966990712428
1003	0.1	20	1.5623719856920482	1.853353857791286
1004	0.04	20	-0.9711098947342213	-0.9432961075833735
1005	0.14	20	6.917135066275449	11.18347030465864
1006	0.24	5	3.513807943543297	11.404295381504008
1007	0.08	20	1.938885028193358	1.331147309860023
1008	0.14	5	0.8969165274481948	2.1691150462749325
1009	0.04	10	-0.9642078966785088	-0.7108841309333609
1010	0.1	5	2.590851542486185	5.803069074786102
1011	0.07	10	2.627965732920969	3.102876486837036
1012	0.2	10	0.24129117063406916	1.6956429519897547
1013	0.32	5	-0.9484173927886048	-0.9127937379186242
1014	0.12	10	4.8180053003829935	6.095922656685544
1015	0.08	20	1.171720402949404	0.5289582992696045
1016	0.48	5	18.076931684368677	9.78029615196719
1017	0.05	10	1.9521679428114762	0.22442127906213022
1018	0.16	20	7.178313586049219	1.5085389518785441
1019	0.2	5	3.098285608310832	6.955762937474202
1020	0.28	20	16.28259018159628	9.090506620163863
1021	0.06	5	5.658866281245676	2.6665574639962326
1022	0.06	10	0.5963653282162894	2.9274628009987285
1023	0.04	5	0.4442626365304593	0.13156863244095238
1024	0.16	5	60.19489986104603	54.16881477230801
1025	0.4	20	7.2750394201157205	3.7560035292397966
1026	0.1	20	-0.27549199552796555	-0.10461938475252927
1027	0.32	10	0.08535157196937479	0.599946756248935
1028	0.08	5	0.7856248946772298	2.3615959551455576
1029	0.12	5	10.614109296181358	2.1089009031019974
1030	0.16	5	77.60088112999951	46.53784563728589
1031	0.07	5	15.169443425812656	9.957302718958704
1032	0.14	20	8.857241648143045	12.471736389526647
1033	0.04	20	-0.9463424942535871	-0.9271359091079255
1034	0.4	5	10.190283897956899	8.248242473393333
1035	0.32	20	-0.7508864398340661	0.21644241966539768
1036	0.48	5	45.595563761451665	31.455611009474836
1037	0.06	20	0.6037441117028899	3.1125217453905507
1038	0.1	5	12.754110165111296	7.957841285969828
1039	0.07	20	15.624524961885495	0.7857758774451646
1040	0.1	10	1.6799865089502848	0.4738250060045232
1041	0.32	5	0.7692978832118993	0.30430861602903253
1042	0.32	5	76.76339472982632	23.84291726519947
1043	0.08	5	28.165200484535763	15.935951702261494
1044	0.2	20	3.6491545334680655	1.5502573985859012
1045	0.48	10	52.26603055817967	76.32062246558833
1046	0.08	20	-0.9325607501181096	-0.9528806702997216
1047	0.48	20	63.71011639984719	43.62100071642582
1048	0.12	20	7.080274993233398	5.1574994170449715
1049	0.24	10	6.641049888026277	8.555924382363946
1050	0.14	10	-0.15402596107057706	-0.5984933953364969
1051	0.14	5	26.293425152515635	13.724829948213525
1052	0.24	20	16.706201577100583	26.051247340368043
1053	0.05	5	-0.660573832051933	-0.14703692083523515
1054	0.56	5	0.028553926880691194	0.45021685980707865
1055	0.16	20	-0.9845716763535961	-0.969489700472115
1056	0.08	10	-0.9162521731666341	-0.9095768763964567
1057	0.06	5	11.438325146746037	12.297303436520608
1058	0.24	5	0.4311634558418395	2.573371436969821
1059	0.28	5	-0.5624812654962601	3.0088313060246374
1060	0.04	10	-0.7360781519664624	-0.6502343080263455
1061	0.2	10	1.226698117756628	1.584583158811175
1062	0.2	5	2.806342052388864	11.702431792921168
1063	0.05	20	-0.9792406140505202	-0.9435562972958177
1064	0.16	10	0.12535573507301007	1.4376105275671627
1065	0.05	10	-0.65981577948257	-0.8396337597687005
1066	0.4	10	3.538989868185914	5.004566693281135
1067	0.16	10	-0.8643501625345998	-0.9376968424751513
1068	0.28	10	0.0628280999850152	1.7634301748919043
1069	0.07	10	3.8708833626306998	8.131746464428234
1070	0.64	20	19.53339635891428	1.7466713868811263
1071	0.12	10	11.059557962637765	26.765324594423447
1072	0.03	20	-0.2797137085984889	1.069812309914018
1073	0.02	10	-0.7588444523927528	-0.8836982251061869
1074	0.24	5	1.554823550459748	2.5873532060211923
1075	0.36	20	2.8199940937441395	3.016019397765561
1076	0.09	10	0.26589348108795724	2.4120478516080657
1077	0.28	20	1.061664425553891	0.5603920687432082
1078	0.4	5	4.173301002967164	5.643713956865213
1079	0.72	5	6.956451456805991	7.091121282507508
1080	0.04	10	-0.1263289036685749	-0.7508527986589704
1081	0.06	10	0.1013738101494858	-0.24920298956354514
1082	0.24	20	-0.7657488490593717	-0.32612544509866914
1083	0.03	5	-0.1314607770570689	0.3835866633352726
1084	0.08	10	-0.44141456677460966	-0.3918071987171819
1085	0.05	10	-0.5267374658693723	-0.40790071439723713
1086	0.06	5	1.3803973642265697	1.230064809342957
1087	0.02	20	-0.8149971129819621	-0.9291355261449131
1088	0.07	5	0.7324330238401229	1.1056471139103912
1089	0.4	10	2.0780695727425424	0.09697569904907911
1090	0.12	5	0.9994501454270828	1.4113216744905537
1091	0.04	5	7.142350588512908	1.3521025683381516
1092	0.18	5	19.06492333930421	7.123089639879559
1093	0.04	20	-0.8618025040995196	-0.966009584046635
1094	0.72	20	9.845896247852274	3.5572226083925567
1095	0.05	5	2.538393738009593	1.2156284586405905
1096	0.08	5	0.7123394090160543	0.6875313730617724
1097	0.1	5	1.4854801359687837	0.28630014185380254
1098	0.03	10	-0.4016165450096152	-0.7535002915227694
1099	0.28	5	9.32255641717486	4.7010326747006
1100	0.24	10	0.042256369406642035	0.00699584493895514
1101	0.36	5	12.325992173553065	18.41807413684271
1102	0.06	20	-0.6921257481131449	-0.449153952650075
1103	0.2	20	2.3320962749037193	0.30094181597135056
1104	0.09	5	2.944233088241113	4.058322077245703
1105	0.2	10	5.248390758612963	0.09054100373089212
1106	0.14	20	4.3441925150643685	1.8295132231409172
1107	0.07	20	2.4625696910637687	-0.6432217200482098
1108	0.12	10	-0.04061557821833343	0.5206275032231343
1109	0.72	10	18.134728971560076	3.002031423835309
1110	0.02	5	-0.4831968949734267	-0.20306729054159992
1111	0.01	20	-0.9375649109214845	-0.8752253842582014
1112	0.2	5	4.045216416423448	5.579917199577786
1113	0.08	20	-0.7739585538105657	-0.8484654569978879
1114	0.56	10	8.037072450656611	6.492721490063862
1115	0.1	20	0.17091869365664117	-0.09948182268120045
1116	0.09	20	1.0480594170079702	0.24191266385354201
1117	0.36	10	13.244005389573326	2.903267576533652
1118	0.4	20	2.3361651085784216	-0.38842923962652715
1119	0.07	10	4.1293617928867326	0.523602944212492
1120	0.1	10	1.113147290312232	0.8822235868299978
1121	0.56	5	10.472904718847747	10.140450331547894
1122	0.05	20	-0.6034016602584105	-0.6647141272955989
1123	0.56	20	1.0379433501577495	1.531652790598464
1124	0.18	20	6.163058392238628	2.683005868011833
1125	0.12	20	-0.6502326684574999	-0.5384488364585035
1126	0.01	10	-0.795167488175454	-0.5489928577271113
1127	0.14	10	2.3486446296684393	3.220864391949442
1128	0.28	10	2.231151391644652	1.9677942042693564
1129	0.14	5	7.165278712258056	0.8101587125215058
1130	0.01	5	1.599129570322758	0.10722900448827523
1131	0.18	10	5.317980480266834	3.569403938400294
1132	0.24	20	-0.9509543148278438	-0.8641404938566606
1133	0.07	20	-0.8894649586199272	-0.8551153028904297
1134	0.14	10	-0.48986048321521103	1.5300486183117725
1135	0.14	20	-0.9526610252840958	0.05583020245027165
1136	0.56	5	5.428581205136836	24.27186016277218
1137	0.28	5	-0.7602307843619042	-0.44788395295841954
1138	0.14	5	-0.9030660799408965	-0.11713952320583329
1139	0.72	20	-0.7580514874328173	3.4556525325425627
1140	0.56	10	-0.8576086603046222	-0.3360417010184996
1141	0.01	20	-0.994043207133346	-0.936009455017015
1142	0.04	5	-0.9078111770264919	0.2434948544847663
1143	0.24	10	-0.8705733112227817	0.08310570883661224
1144	0.56	20	-0.8380846062113892	0.19815710088426375
1145	0.36	5	-0.2482649918061862	10.315752974458729
1146	0.02	5	-0.8234459413827125	-0.3072324329505759
1147	0.08	5	-0.9313980308147088	-0.5534508109264442
1148	0.07	5	-0.8947735523035187	0.6219744222228377
1149	0.04	20	-0.9953765115240382	-0.9795090501527919
1150	0.36	10	-0.6648014784354388	5.9922739324751015
1151	0.24	5	-0.9299129072129476	-0.7761299281625956
1152	0.03	10	-0.4621973690598204	0.0901854890607489
1153	0.01	10	-0.9855682483576629	-0.9003400404602003
1154	0.4	5	-0.8175747257862757	0.41267704909333797
1155	0.03	20	-0.9933033514086347	-0.7001945960159296
1156	0.1	10	-0.9749751586374222	-0.011536952397118461
1157	0.28	10	-0.39591958932442656	0.34801744113627875
1158	0.12	5	-0.8668500649673365	-0.431634768568572
1159	0.03	5	-0.9158410090624081	-0.5759956868888585
1160	0.09	5	-0.5628792559427378	5.035353329382864
1161	0.05	5	-0.738003665587561	1.8907967410215796
1162	0.02	20	-0.9935474247070666	-0.899652925499991
1163	0.09	10	-0.8678382769036976	-0.2571757132430699
1164	0.06	5	-0.9435063348617433	-0.2509082293165139
1165	0.08	10	-0.978741394338569	-0.9172156250070886
1166	0.18	20	-0.7267960900715762	2.2097919340255627
1167	0.07	10	-0.9842259898268015	-0.8606312413481574
1168	0.06	20	-0.9713361240378758	-0.5992849406041456
1169	0.72	5	-0.7362105688809635	3.8861608492354205
1170	0.36	20	-0.3965340745665355	2.3353401916656886
1171	0.12	20	-0.9954256234108234	-0.9870429369790394
1172	0.4	20	-0.9836388748245057	-0.895119720481563
1173	0.2	10	-0.8810283758588167	-0.42526288722946
1174	0.72	10	-0.42875070912281554	4.361744365386373
1175	0.2	5	-0.29379476652272574	4.72720307951385
1176	0.4	10	-0.953856531355803	-0.6181003111940836
1177	0.08	20	-0.9944461912477237	-0.9763623379637022
1178	0.2	20	-0.991971302825059	-0.9151494912620892
1179	0.28	20	-0.877717524368069	-0.47583571404864683
1180	0.18	10	-0.23048482242833798	8.159597429565915
1181	0.06	10	-0.9674131027606601	-0.8374766716293762
1182	0.02	10	-0.9806074556599926	-0.9215133167682679
1183	0.05	20	-0.8006572589927818	0.2816062866487985
1184	0.18	5	-0.3648168288022077	2.869078770590228
1185	0.12	10	-0.9812207002103522	-0.9321190633045116
1186	0.01	5	-0.9073001021812519	-0.3852233457368805
1187	0.05	10	-0.9679991795467855	-0.9333152350468453
1188	0.1	5	-0.16174336869619116	-0.25487704180324566
1189	0.1	20	-0.9838132818225974	-0.9051178218621524
1190	0.09	20	-0.8703240712349136	0.4149736392641676
1191	0.04	10	-0.9824815274570875	-0.9136264653693477
1192	0.36	10	3.8178628272198227	4.041195150106994
1193	0.4	10	1.6592192362391143	0.12762321671420399
1194	0.09	5	13.550707284640604	5.430220020358903
1195	0.01	10	0.3791094781871918	2.8402822751889305
1196	0.05	10	-0.3875220614607306	0.288553272875587
1197	0.18	10	1.9308723975515567	2.662335191250529
1198	0.08	10	-0.9496739207792692	-0.8574895917588293
1199	0.28	5	7.391584632141496	2.246204235997719
1200	0.06	20	-0.9642798846363989	-0.744253429174491
1201	0.12	20	-0.8415962483084113	-0.37316902164926063
1202	0.72	5	0.45946567103133784	3.00862310306611
1203	0.03	10	-0.8953194035259819	-0.7783737761211952
1204	0.1	20	-0.9685504222559508	-0.9778430654606095
1205	0.2	10	-0.25370910882735387	-0.5534150127169101
1206	0.03	20	-0.9852182316351608	-0.9654932732712252
1207	0.09	20	-0.7768245702339448	-0.9197834306450792
1208	0.08	5	-0.23288044561529261	-0.2661607365514043
1209	0.02	20	-0.9885358089770018	-0.9808247220966086
1210	0.1	10	-0.9097501227996345	-0.8594216120737471
1211	0.05	5	1.2300256105812355	3.044277861846742
1212	0.4	20	-0.4266224536244409	-0.8347342112117138
1213	0.04	20	-0.9588779675461718	-0.8250762784491383
1214	0.02	10	-0.9300080569881769	-0.9351004191852585
1215	0.04	10	-0.9659715072902134	-0.8972618870991457
1216	0.04	5	1.3138727765606426	-0.23423581068754923
1217	0.06	5	-0.7763775782434815	-0.007116712642398693
1218	0.28	10	0.7871532162880673	1.7880257254016179
1219	0.09	10	-0.4302935617558391	-0.37790846051657323
1220	0.07	20	-0.9344525161418873	-0.9228704981140273
1221	0.18	20	3.6803485522293053	0.2716768962342487
1222	0.28	20	1.704230637144461	-0.5587470570177185
1223	0.36	20	9.57252063134533	0.30620428562119895
1224	0.1	5	-0.8317973627407034	-0.5760031671257133
1225	0.24	10	-0.9462399876615599	-0.9019492793631547
1226	0.12	5	-0.8041512713183427	-0.5872175178575142
1227	0.56	10	4.760018767790434	0.9594115551834544
1228	0.18	5	1.1638026012106917	2.5974214583862882
1229	0.03	5	-0.3572727101821964	1.3369622192337685
1230	0.24	5	-0.8115857448293693	-0.4122933853260965
1231	0.01	5	-0.8225116901400791	0.5554323980336108
1232	0.08	20	-0.9966220759756266	-0.9858195368763976
1233	0.24	20	-0.9936617077991492	-0.9819367003552629
1234	0.36	5	23.730672855958048	10.203128854594326
1235	0.2	5	-0.8985029307670088	-0.6359471197568517
1236	0.06	10	0.7292288654931218	-0.7057715971906234
1237	0.14	5	1.7910705477129156	2.693933629500264
1238	0.01	20	-0.681676166561679	-0.4537891004009972
1239	0.56	5	2.916143257248333	3.1952185406203992
1240	0.07	5	-0.8395106466915643	-0.6885594851393818
1241	0.72	10	1.6240177712373147	5.103433391804775
1242	0.07	10	-0.9520045343070269	-0.9289978950368921
1243	0.56	20	6.704039971795922	0.7589498324801037
1244	0.4	5	-0.525838301699448	0.15313687626903716
1245	0.05	20	-0.9093226928424647	-0.7684939960844096
1246	0.2	20	-0.8721307214487457	-0.8925786349936249
1247	0.12	10	-0.8544476779755675	-0.6025949115109485
1248	0.14	10	-0.43671164701014514	-0.7824883161589241
1249	0.72	20	17.134398672096914	1.1006452193759475
1250	0.14	20	-0.6095394035249762	-0.9148940475032463
1251	0.02	5	3.6170605354541125	3.5366384753819373
